# Supplementary material for: Marek’s disease vaccines-induced differential expression of known and novel microRNAs in primary lymphoid organ bursae of White Leghorn
Source: Vet Res. 2020 Feb 24;51:19. doi: 10.1186/s13567-020-00746-4 (PMC7038564; doi:10.1186/s13567-020-00746-4)
Supplement: Supplementary file 1 — Additional file 1: Complete list of unique microRNAs identified in all biosamples of this study. Unique microRNAs including known microRNAs and novel microRNAs identified in two lines of chickens in response to vaccination. [file 13567_2020_746_MOESM1_ESM.xlsx]

## Sheet: uniqueMiR_QC_HVTRispPostC-694
miRNA_ID	chr	strand	hairPin_loci	mature_loci	mature.miR	sequence	Number.of.samples/All.datasets
gga-let-7a-2	chr24	+	3343190-3343268	3343200-3343221	tgaggtagtaggttgtatagtt	gcatccaggttgaggtagtaggttgtatagtttagaattacaccaagggagataactgtacaacctcctagctttcctt	24
gga-let-7c	chr1	+	99018794-99018872	99018804-99018825	tgaggtagtaggttgtatggtt	gcatccgggttgaggtagtaggttgtatggtttagagttacaccctgggagttaactgtacaaccttctagctttcctt	24
gga-let-7j	chr26	-	1639978-1640056	1639988-1640009	tgaggtagtaggttgtatagtt	cacaaagccagggaatcacaccagacctctgtactgctctgtggaggtgaggtagtaggttgtatagtttggtgggagg	24
gga-mir-100	chr24	+	3335099-3335177	3335109-3335130	aacccgtagatccgaacttgtg	tgttgccacaaacccgtagatccgaacttgtggtcatattccacacaagcttgtatctataggtatgtgtctgtctggc	24
gga-mir-101-1	chrZ	+	27510655-27510731	27510701-27510721	gtacagtactgtgataactga	ctatcctttttcggttatcatggtaccggtgctgtatacgtgaaaggtacagtactgtgataactgaagaatggtgg	24
gga-mir-101-2	chr8	-	28360428-28360504	28360438-28360458	gtacagtactgtgataactga	ctgccctggctcagttatcacagtgctgatgctgtctcttgtaaaggtacagtactgtgataactgaaggatggcag	24
gga-mir-103-1	chr13	+	4689829-4689909	4689877-4689899	agcagcattgtacagggctatga	ttgctgccttcggcttctttacagtgctgccttgttgcatatggatcaagcagcattgtacagggctatgaaggcactgag	24
gga-mir-103-2	chr4	-	89095068-89095148	89095078-89095100	agcagcattgtacagggctatga	tctgtgctttcagcttctttacagtgctgccttgttgcgttcatgtcaagcagcattgtacagggctatgaaagaacagag	24
gga-mir-106	chr4	-	3995148-3995228	3995196-3995218	aaaagtgcttacagtgcaggtag	tgagttgtgcaaaagtgcttacagtgcaggtagagctcagcacctactgcagtataagcacttctggcatgaccgtggcga	24
gga-mir-107	chr6	-	19401516-19401594	19401526-19401547	agcagcattgtacagggctatc	ctttgctttcagcttctttacagtgttgccttgtggcatggagttcaagcagcattgtacagggctatcaaagcatgga	24
gga-mir-10a	chr27	+	3834167-3834245	3834177-3834198	taccctgtagatccgaatttgt	cttctatatgtaccctgtagatccgaatttgtgtaaaggaagttgggtcacaaattcgtatctaggggaatatgtagtt	24
gga-mir-10b	chr7	-	16343605-16343683	16343652-16343673	taccctgtagaaccgaatttgt	tgtctatatataccctgtagaaccgaatttgtgtgatattcatatagtcacagattcgattctaggggaatatatggtc	24
gga-mir-122-1	chrZ	+	761119-761197	761129-761150	tggagtgtgacaatggtgtttg	gccagagctgtggagtgtgacaatggtgtttgtgtccaatctatcaaacgccattatcacactaaatagctactggtag	10
gga-mir-125b-2	chr1	+	99051085-99051163	99051095-99051116	tccctgagaccctaacttgtga	cttttcctagtccctgagaccctaacttgtgaggttttgtagcaacaatcacaagtcaggctcttgggacctaggcgga	24
gga-mir-126	chr17	-	8233317-8233393	8233363-8233383	cattattacttttggtacgcg	ggtgacggcccattattacttttggtacgcgctgtgacacttcaaactcgtaccgtgagtaataatgcgctgtggtc	24
gga-mir-128-1	chr7	+	30766326-30766402	30766372-30766392	tcacagtgaaccggtctcttt	gctgttgaattcggggccgtaacactgtctgagaggtttatatttctcacagtgaaccggtctctttttcagctgct	24
gga-mir-128-2	chr2	+	45670118-45670194	45670164-45670184	tcacagtgaaccggtctcttt	agctggaaggggggccgttacactgtaagagagtgagtagcaggtctcacagtgaaccggtctcttttcctgctgtg	24
gga-mir-1306	chr15	+	1294130-1294208	1294177-1294198	tggacgttggctctggtggtga	acagcctccaccacctcccctgcaaacgtccagtgacgcagaggtaatggacgttggctctggtggtgatggacagtca	23
gga-mir-130a	chr15	-	407970-408044	407980-407999	cagtgcaatattaaaagggc	tgtccagagccctttttctgttgtactactggcaattatgatgagcagtgcaatattaaaagggcattggctggc	24
gga-mir-130b	chr15	-	399145-399223	399155-399176	cagtgcaataatgaaagggcgt	gggctgcccctctttccctgttgcactactgtcacggtcgcagcgagcagtgcaataatgaaagggcgtcagtgcgccg	24
gga-mir-130c	chr19	-	7202985-7203059	7202995-7203014	cagtgcaatgttaaaagggc	tccagcgccctttttatgttgtactactagtgatcatacacaaagcagtgcaatgttaaaagggcattggccagc	24
gga-mir-1329	chr3	+	97355540-97355620	97355550-97355572	acagtgatcacgttacgatggat	ttgtagagatacagtgatcacgttacgatggatttctcaagtaacaacctcgtagcttgatcacgatatccctatgacttg	24
gga-mir-133a-1	chr2	-	102812737-102812817	102812747-102812769	tttggtccccttcaaccagctgt	tgctttgctaaagctggtaaaatggaaccaaatcacctcttcaatggatttggtccccttcaaccagctgtagctatgcat	24
gga-mir-133a-2	chr20	+	8326974-8327054	8327022-8327044	tttggtccccttcaaccagctgt	tgctttgctaaagctggtaaaatggaaccaaatcaactgttcaatggatttggtccccttcaaccagctgtagctgtgcat	24
gga-mir-133b	chr3	-	108040391-108040467	108040401-108040421	tttggtccccttcaaccagct	tctgctctggctggtcaaacggaaccaagcccgtcttcttcggaggtttggtccccttcaaccagctatagcagtgt	24
gga-mir-133c	chr23	+	4357164-4357242	4357211-4357232	tttggtccccttcaaccagctg	tgccttcctggggctggtaaaaaggaaccagatcaactacaactggatttggtccccttcaaccagctgcagtggggca	24
gga-mir-135a-1	chr12	-	2999000-2999080	2999048-2999070	tatggctttttattcctatgtga	cactgtcctgtatggctttttattcctatgtgattatacatcccgcttcatatagggattgaagccgtgcaaggcgctggg	24
gga-mir-135a-2	chr1	+	46334597-46334677	46334607-46334629	tatggctttttattcctatgtga	tctagtgttttatggctttttattcctatgtgatagtaataaagtctcatgtagggatggaagccatgaaatacattgtga	24
gga-mir-135a-3	chr26	-	2124013-2124093	2124061-2124083	tatggctttttattcctatgtga	tgctgtggtctatggctttttattcctatgtgattgcttttcctaactcatgtagggcgaaaagccatgggctactcaggg	24
gga-mir-138-1	chr2	-	40874175-40874255	40874223-40874245	agctggtgttgtgaatcaggccg	gccgtgcagcagctggtgttgtgaatcaggccgtcaccagtcggagaacggctacttcacaacaccagggtggcactgcac	24
gga-mir-138-2	chr11	-	2104529-2104609	2104577-2104599	agctggtgttgtgaatcaggccg	ttgttgctgcagctggtgttgtgaatcaggccgacggcaagcgcttcctactatccggctatttcactacaccagggttgc	24
gga-mir-140	chr11	+	19310314-19310392	19310361-19310382	accacagggtagaaccacggac	gtcctgccagtggttttaccctatggtaggttacgtcatgctgttctaccacagggtagaaccacggacgggatgccgg	24
gga-mir-1416	chrZ	+	34922637-34922713	34922647-34922667	tccttaactcatgccgctgtg	tgatactttttccttaactcatgccgctgtgcctttatattttatttcacaattgtatgagttgagtacagagtatc	24
gga-mir-142	chr19	-	510419-510495	510465-510485	cataaagtagaaagcactact	tgcagtcacccataaagtagaaagcactactaaacagcactgcagggtgtagtgtttcctactttatggatgagtgt	24
gga-mir-1434	chr28	+	1453233-1453311	1453280-1453301	gaagaaatttgagtatctgacg	tgcgtgatgatggaaaatttcttcactttgacctgacttgtttgattgaagaaatttgagtatctgacgcgagctgagc	12
gga-mir-144	chr19	-	5863189-5863269	5863237-5863259	ggatatcatcatatactgtaagt	gccctgggctggatatcatcatatactgtaagttcactatgagacactacagtatagatgatgtactcccctgggctgcac	24
gga-mir-1451	chr3	+	76267747-76267825	76267757-76267778	tcgcacaggagcaagttaccgc	agctgctgcctcgcacaggagcaagttaccgcgttcagctcgcctgccgtaactcgctgctgtgagaggcagcggctcc	24
gga-mir-1456	chrZ	-	44897368-44897446	44897415-44897436	aaaggacggaggcggcccgcgc	ccgaacagggaaaggacggaggcggcccgcgcggggtcgttcagtcggggtcgtcgccgtcccttccccgttcgacccg	24
gga-mir-1456*	chrZ	-	44897405-44897483	44897415-44897436	aaaggacggaggcggcccgcgc	gccctgtggggttgcctcgagtcagatggagcctgggccgaacagggaaaggacggaggcggcccgcgcggggtcgttc	24
gga-mir-1467-1	chr2	-	136001006-136001086	136001054-136001076	tctcagctacatcggtgtaaatc	caggttgttttctcagctacatcggtgtaaatccagggcaattctactgaggttcacaccagagtaactgggatcagaatc	9
gga-mir-146a	chr13	-	7795780-7795860	7795828-7795850	tgagaactgaattccatgggttg	tcctcagctttgagaactgaattccatgggttgtaattgaatcctttgtcagacccatggggctcagttcttcagcttgga	24
gga-mir-146b	chr6	+	23143394-23143474	23143404-23143426	tgagaactgaattccataggcgt	tgcttggctttgagaactgaattccataggcgttaaagcatccaaaaatgccctatggattcagttctgcagttgggcagc	24
gga-mir-146c	chr4	-	89315847-89315927	89315895-89315917	tgagaactgaattccatggactg	ttcccagctctgagaactgaattccatggactggtttcaattccatgcgttcagtccatggtattcagttctctagcttgg	24
gga-mir-148a	chr2	-	32178247-32178325	32178257-32178278	tcagtgcactacagaactttgt	tcctgaagcaaagttctgtgacactcagactctggttacgatagcagtcagtgcactacagaactttgtctccgggggc	24
gga-mir-153	chr2	-	8846568-8846646	8846578-8846599	ttgcatagtcacaaaagtgatc	ttgccagtgtcatttttgtgatgttgcagctagtaatatgagcccagttgcatagtcacaaaagtgatcattggaaact	24
gga-mir-155	chr1	+	102485091-102485171	102485101-102485123	ttaatgctaatcgtgataggggt	ctgtatgttgttaatgctaatcgtgataggggtttttacctctgaatgactcctacatgttagcattaacactgtaccatg	24
gga-mir-1551	chr14	+	5241012-5241092	5241022-5241044	tagcagcaaaaagaacttcagat	ttactatagctagcagcaaaaagaacttcagatgtgattaacttggagctctgagtttgtgttgctgctttcttagtgctc	10
gga-mir-1559	chr7	-	1341236-1341314	1341283-1341304	ttcgatgcttgtatgctactcc	ctagactcctttcgatgcttgtatgctactcccaagaatgctaacaggagttacatgtatgcatcgagcagagactata	24
gga-mir-1560	chr11	-	18874330-18874410	18874378-18874400	gcggcgcgagcagagaggcgctg	cgtgggggtggcggcgcgagcagagaggcgctgccgtgtccaaagcagcatctctggacgcgctcgttccttctgcgtggc	20
gga-mir-15a	chr1	-	169399196-169399272	169399242-169399262	tagcagcacataatggtttgt	tggcataacgtagcagcacataatggtttgtgggttttgaaaaggtgcaggccatattgtgctgcctcaaaaataca	24
gga-mir-15b	chr9	-	22277081-22277155	22277126-22277145	tagcagcacatcatggtttg	taaagtactctagcagcacatcatggtttgcatgctgtagtgaagatgcgaatcattatttgctgctttagaaat	24
gga-mir-15c	chr4	-	4071808-4071886	4071855-4071876	tagcagcacatcatggtttgta	tgaggagatgtagcagcacatcatggtttgtagggacaaggagatacagaccattctgggctgcctcattacctcaagg	24
gga-mir-16-1	chr1	-	169399053-169399131	169399100-169399121	tagcagcacgtaaatattggtg	tgtcatactctagcagcacgtaaatattggtgttaaaactgtaaatatctccagtattaactgtgctgctgaagtaagg	24
gga-mir-16-2	chr9	-	22276907-22276985	22276954-22276975	tagcagcacgtaaatattggtg	tgttccgccctagcagcacgtaaatattggtgtagtaaaataaaccttaaaccccaatattattgtgctgcttaagcgt	24
gga-mir-1636	chr15	+	4735881-4735959	4735891-4735912	tgccccgtcactcctgataccg	atccatctgctgccccgtcactcctgataccgctgtgctggtaaggtgcaggtgatggcggggctgccggtgtgccatg	15
gga-mir-1641	chr3	-	13265633-13265711	13265680-13265701	tgaggattaatgactgtctggg	gggcatttcctgaggattaatgactgtctggggtcatcatctcctcccagttagttattaatccccaggaaatactctg	7
gga-mir-1651	chr1	+	539159-539235	539205-539225	ttgcttttgttggcctctgct	gggggtggaagctaagactgataaaagcaagcaaattatttacagtttgcttttgttggcctctgctgccgggtcct	19
gga-mir-1653	chr9	-	14383857-14383937	14383905-14383927	ttgtatgcccagcactggtcctg	ctgttcccatttgtatgcccagcactggtcctggtgtctgctatggtttccacaggagctgtgctgcatgcaggtgtggat	4
gga-mir-1655	chr8	+	7519313-7519391	7519323-7519344	tcagctggtcttgggtaaatgc	caacactgtgtcagctggtcttgggtaaatgctattgttcctgcagtatttacccatggtgggctgatacagtgctgga	12
gga-mir-1662	chr2	+	1839178-1839256	1839188-1839209	ttgacatcatcatacttgggat	ctctatgggtttgacatcatcatacttgggatgtatgacacaaagtcccaagcaggctgatgtcaggcccaagatggct	24
gga-mir-1663	chr5	+	15821539-15821615	15821585-15821605	tggcatccagaacagcggtac	cagtgttgggtaccactgtcctgggtgcctggcagagctcgtgcactggcatccagaacagcggtacccaaggttgc	18
gga-mir-1667	chr24	-	5291928-5292006	5291938-5291959	taacatgatgtcaggatttccc	aggttgtaagagattctgacacaatgtttagagattgagacagaatctaacatgatgtcaggatttcccagaacctgct	21
gga-mir-1677	chr3	+	74231856-74231936	74231904-74231926	ttgacttcagtaggagcaggatt	tgcttagggtctgatcctgcaccgctgaagtcaatggaagttttgtcattgacttcagtaggagcaggatttgaacctcat	24
gga-mir-1684a	chr4	-	89658921-89658999	89658931-89658952	aagtatgaggaaatggagatct	gaaaggagagctctgcttcctcatacatactcatcttttctatggataagtatgaggaaatggagatctccttccattc	13
gga-mir-1685	chr2	+	24811605-24811683	24811615-24811636	tggagtcactaccagtgctgtg	gtggcacagttggagtcactaccagtgctgtgtttgactacgtatgtaaccacagtaatggtatgaactcagatgtgct	3
gga-mir-1698-1	chr19	-	640948-641028	640958-640980	cgaggctgcggcaatccctgcgc	ctccggccgccggctgcagggatgctcctgccctccgccgagcactggcgaggctgcggcaatccctgcgccggcgcccgg	8
gga-mir-16c	chr4	-	4071443-4071521	4071490-4071511	tagcagcacgtaaatactggag	agcagtgctctagcagcacgtaaatactggagtgggggatcgcctgttgctctccagtattgcattgctgctttagtga	24
gga-mir-16c*	chr4	-	4071480-4071558	4071490-4071511	tagcagcacgtaaatactggag	gaggctgtggggagatgcacggggctggagagctgtcagcagtgctctagcagcacgtaaatactggagtgggggatcg	24
gga-mir-17	chr1	-	148023975-148024055	148024023-148024045	caaagtgcttacagtgcaggtag	agagtaatgtcaaagtgcttacagtgcaggtagtgatatatagaacctactgcagtgaaggcacttgtagcattatgttga	24
gga-mir-1712	chr3	-	79500136-79500214	79500146-79500167	ttcagttatcagtggagtttgg	tgcccttctggctccagtcttaactacaggcaatgctgacattctccttcagttatcagtggagtttggagtgctagag	4
gga-mir-1716	chr5	-	57845132-57845210	57845179-57845200	cggggcggctgtgagctgagct	tgccgcagagcggggcggctgtgagctgagctgcacggtgacggcccggcttcctgccgccctggctgcgagctggaaa	20
gga-mir-1717	chr3	+	33864000-33864080	33864010-33864032	actctctaacctgacagaaaact	ggcccggttaactctctaacctgacagaaaactatctacttttctaggttagtttcctgtctgctcagggagttaccttgg	7
gga-mir-1728	chr4	-	10981363-10981441	10981373-10981394	aggcttctgtagatcagccagc	ctggttgatccattggaagactgagcttgagggtgaaagaggtaaacaggcttctgtagatcagccagctgacctgatt	4
gga-mir-1729	chr15	+	762733-762811	762780-762801	ctactcggtgagtaaggatagc	tcctgcatcccttactcacatgagtagtcgtatctatttcagtgggactactcggtgagtaaggatagcaggattggga	24
gga-mir-1729*	chr15	+	762770-762848	762780-762801	ctactcggtgagtaaggatagc	ttcagtgggactactcggtgagtaaggatagcaggattgggaccactacctgtaactctgaagtggaccttctgtagga	24
gga-mir-1731	chr12	-	10660978-10661058	10661026-10661048	acttgactgcaggcactgctgct	gaagccgggtacttgactgcaggcactgctgctctgttccagattggcagttccttggtcttgtccttgtctccagttcct	15
gga-mir-1736	chr1	-	139198645-139198723	139198655-139198676	agcaccttcggaactgtcctca	tgagggcaattcctgataggtgctgagcaccatctagctgcaaagtcagcaccttcggaactgtcctcaaccttgtctg	24
gga-mir-1747	chr2	-	61829371-61829451	61829419-61829441	tgcacttgaatggagttctgggt	cagggtgctgtgcacttgaatggagttctgggtgttctcatggatcctgaatcccttcaagtggacaaaacgttgggcatt	10
gga-mir-1751	chr4	+	50422156-50422234	50422203-50422224	atgaaggacgagggcagaccgc	gcaaagtgagctgctctgttcctgcatcccacaggaagcagtttgggatgaaggacgagggcagaccgcgttgcttgtg	4
gga-mir-1756a	chrZ	-	62791847-62791925	62791857-62791878	tccagtgattcacaccagctgt	atctcagctggtgtaagtcagcagagctccactgacattattagtgctccagtgattcacaccagctgtgaatctggtc	23
gga-mir-1769	chr15	+	2239908-2239986	2239955-2239976	agtgtgaaatctgcctgaaagt	tggtgtggccttcaggcttttctcacacctgttgagctctgcagtcaagtgtgaaatctgcctgaaagtcattccaaca	24
gga-mir-1781	chr14	-	3325517-3325593	3325527-3325547	tttaaatcatgcagctgttga	gcgtgtttaacagctgagtgatttaaagcaatcaaattcctttggctttaaatcatgcagctgttgaacaagctctt	24
gga-mir-1786	chr14	+	7768605-7768681	7768651-7768671	attcttttctgctgtgttact	tctaattccttaacacaacaggaaacaaattcagcattaaaatatgattcttttctgctgtgttactgaattaaaag	23
gga-mir-1788	chr7	+	22479325-22479401	22479335-22479355	ggcttgttttccgttgcctgc	ctgtgtcccgggcttgttttccgttgcctgcggtgtgttgcagtgactcaggcagcgaaagcaagtctgggaggctg	23
gga-mir-1798	chr20	-	9880679-9880755	9880725-9880745	aacgtgacactttagaaaacc	ttattcagttaacgtgacactttagaaaacctgtaatgctataagtggttttcagaagtgtagcgtttatgggataa	10
gga-mir-181a-1	chr8	+	2005178-2005258	2005188-2005210	aacattcaacgctgtcggtgagt	tgcttcagtgaacattcaacgctgtcggtgagtttggaatttaagtgaaaaccatcgaccgttgattgtaccctccagcta	24
gga-mir-181a-2	chr17	+	9982145-9982225	9982155-9982177	aacattcaacgctgtcggtgagt	agcttcagtgaacattcaacgctgtcggtgagtttgagaactaagaaaaaccatcgaccgttgactgtaccttgaggttta	24
gga-mir-181b-1	chr8	+	2005362-2005442	2005372-2005394	aacattcattgctgtcggtgggt	ggtcacaatcaacattcattgctgtcggtgggtttaactatgtggacaagctcactgaacaatgaatgcaactgtggcccc	24
gga-mir-181b-2	chr17	+	9983777-9983857	9983787-9983809	aacattcattgctgtcggtgggt	ggctgcaatcaacattcattgctgtcggtgggttttcattgctatcaactcactgatcaatgaatgcaaactgcggaccag	24
gga-mir-183	chr1	-	844375-844455	844423-844445	tatggcactggtagaattcactg	ctgttctgtgtatggcactggtagaattcactgtgcaaccccgcggtcagtgaattaccatagggccataaacagagcaga	23
gga-mir-184	chr10	+	19996775-19996853	19996822-19996843	tggacggagaactgataagggt	ctcacccccttatcacttttccagcccagcttcttcgctctgactgttggacggagaactgataagggtgtgcgggtgg	24
gga-mir-187	chr2	+	83889621-83889697	83889667-83889687	tcgtgtcttgtgttgcagcca	tgagacctccggctacaacacaggacatgggagcttttctgaaccctcgtgtcttgtgttgcagccagaggggcaca	24
gga-mir-18a	chr1	-	148023828-148023908	148023876-148023898	taaggtgcatctagtgcagatag	ctttttgtactaaggtgcatctagtgcagatagtgaagtagattagcatctactgccctaagtgctccttctggcataaga	24
gga-mir-18b	chr4	-	3995025-3995099	3995070-3995089	taaggtgcatctagtgcagt	gtccttgtgttaaggtgcatctagtgcagttagtgacgtagcgtagaatctactgccctaaatgctccttctggc	24
gga-mir-190a	chr10	-	4206001-4206081	4206049-4206071	tgatatgtttgatatattaggtt	ggactctgtgtgatatgtttgatatattaggttgttatttaatccaactatatatcaaacatattcctacagtgtcctgcc	22
gga-mir-193b	chr14	+	764299-764377	764346-764367	aactggcccacaaagtcccgct	gttccagagtcggggttttgggggcgagatgagcttatgttttatccaactggcccacaaagtcccgcttttggtggtc	24
gga-mir-194	chr3	+	18822856-18822936	18822866-18822888	tgtaacagcaactccatgtggac	tgctctcatatgtaacagcaactccatgtggactacactgacttccagtggagatgctgttacttttgatagcggctcaaa	21
gga-mir-196-1	chr27	+	3775049-3775127	3775059-3775080	taggtagtttcatgttgttggg	ctctgtgaattaggtagtttcatgttgttgggctttaaattttaaacacaagaacatcaaactacctgatttactccag	24
gga-mir-196-2	chr2	-	32707484-32707562	32707531-32707552	taggtagtttcatgttgttggg	ctctgtggtttaggtagtttcatgttgttggggctccacctttctctctacagcacgaaactgccttaattacttcagt	24
gga-mir-199-1	chr17	+	5571586-5571662	5571632-5571652	acagtagtctgcacattggtt	ccgtctgcccagtgttcagactacctgttcaggactacgagattgtacagtagtctgcacattggttaggctgtgct	24
gga-mir-199-2	chr8	+	4652485-4652561	4652531-4652551	acagtagtctgcacattggtt	ccgtcgccccagtgttcagactacctgttcaggacaatgctgttgtacagtagtctgcacattggttagactgggca	24
gga-mir-19a	chr1	-	148023685-148023765	148023695-148023717	tgtgcaaatctatgcaaaactga	gcagtcttctgttagttttgcatagttgcactacaggaagaatgtagttgtgcaaatctatgcaaaactgatggtggcctg	24
gga-mir-19b	chr1	-	148023378-148023456	148023388-148023409	tgtgcaaatccatgcaaaactg	tctctggttagttttgcaggtttgcatccagctgtatgatactctgctgtgcaaatccatgcaaaactgactgtggcag	23
gga-mir-1a-1	chr20	+	8315738-8315816	8315785-8315806	tggaatgtaaagaagtatgtat	cttgagagacatacttctttatatgcccatatgaacctggcaatctatggaatgtaaagaagtatgtatttcaggtggg	24
gga-mir-1a-2	chr2	-	102815861-102815939	102815871-102815892	tggaatgtaaagaagtatgtat	ctcagagcacatacttctttatgtacccatatgaacatacaatgctatggaatgtaaagaagtatgtatttttggcagg	24
gga-mir-1b	chr23	+	4357019-4357097	4357066-4357087	tggaatgttaagaagtatgtat	aaccctacatacttcttcatatgcccatatggagtcggccggcgttatggaatgttaagaagtatgtatcctcgggctg	24
gga-mir-200a	chr21	-	2591940-2592020	2591950-2591972	taacactgtctggtaacgatgtt	cctctgtgggcatcttactagacagtgctggatttcttggatctattctaacactgtctggtaacgatgtttaaagggtga	24
gga-mir-200b	chr21	-	2594269-2594349	2594279-2594301	taatactgcctggtaatgatgat	gatgccattaccatcttactgggcagcattggatgttctctgtttttctaatactgcctggtaatgatgattgtggtgttt	24
gga-mir-203a	chr5	+	50769291-50769369	50769338-50769359	gtgaaatgtttaggaccacttg	ccttggtgcagtggttcttaacagttcaacagttctctatcataattgtgaaatgtttaggaccacttgaccagcgagg	24
gga-mir-204-1	chrZ	-	35181162-35181242	35181210-35181232	ttccctttgtcatcctatgcctg	acccgtggacttccctttgtcatcctatgcctgagaatatatgaagggggctgggaaggcaaagggacgttcaactgtcat	24
gga-mir-204-2	chr10	+	5628593-5628673	5628603-5628625	ttccctttgtcatcctatgcctg	acctgtgggcttccctttgtcatcctatgcctggagatcacagtgaggcagggacagcaaagggatgctcagctgtcgtct	24
gga-mir-205a	chr26	+	3076081-3076159	3076091-3076112	tccttcattccaccggagtctg	ggttctgttgtccttcattccaccggagtctgtctcgtacctaaccagatttcagtggagtgaagcacaagagacatgg	24
gga-mir-205b	chr1	-	1273696-1273774	1273743-1273764	cccttcattccaccggaatctg	cttcctgatgcccttcattccaccggaatctgtcagtgcagaaaccagatttcagtgaaatgaagcccatcagagaggc	17
gga-mir-20b	chr4	-	3994843-3994923	3994891-3994913	caaagtgctcatagtgcaggtag	ctagcagtatcaaagtgctcatagtgcaggtagcttggcattggacctactgtaatgtgggcacttacagtactgttagat	24
gga-mir-21	chr19	+	7376254-7376332	7376264-7376285	tagcttatcagactgatgttga	tcctgtcggatagcttatcagactgatgttgactgttggatctcatggcaacaacagtcggtaggctgtctgacatttt	24
gga-mir-211	chr28	+	2246984-2247064	2246994-2247016	ttccctttgtcatcctatgcctg	tcctgtgagcttccctttgtcatcctatgcctgagcgatgcctggaggctgggacggtgaagggaggcccacgggctgcca	24
gga-mir-2130	chr33	-	903912-903990	903922-903943	tcccagtggagctctgcaagga	cctgagtccctgcaggcaccaaacgggggctgagcatcggcagctgctcccagtggagctctgcaaggacctgagggca	4
gga-mir-2131	chrZ	-	70743818-70743894	70743828-70743848	ctgttactgttcttctgatgg	ccatgcagaagtgcacggaaacagctgtttgctatcgaaaagttggctgttactgttcttctgatggaggctgctgg	24
gga-mir-214	chr8	+	4658336-4658414	4658383-4658404	acagcaggcacagacaggcagt	tgtgtctgcctgtctacacttgctgtgcagaacatcctctcacctgtacagcaggcacagacaggcagtcacatgacaa	24
gga-mir-215	chr3	+	18823174-18823252	18823184-18823205	atgacctatgaattgacagact	gtccaggaaaatgacctatgaattgacagactgctttcaaaatgtgcctgtcatttctataggccaatattctgtgcac	24
gga-mir-218-1	chr4	-	75581222-75581298	75581268-75581288	ttgtgcttgatctaaccatgt	agattttctgttgtgcttgatctaaccatgtggttgtgaggtatgagtaaaacatggttctgtcaagcaccatggaa	24
gga-mir-218-2	chr13	+	4563944-4564020	4563954-4563974	ttgtgcttgatctaaccatgt	gggttttcctttgtgcttgatctaaccatgtggtagaacaatacaaattgaacatggttctgtcaagcaccatggaa	24
gga-mir-2188	chr22	-	2664352-2664430	2664399-2664420	aaggtccaacctcacatgtcct	acctgtgggaaaggtccaacctcacatgtcctgtatagaataaggagggatatatgtggtcagacctatcccacaggcc	24
gga-mir-219b	chr17	-	5485249-5485329	5485259-5485281	cacaagaattgcgtttggacaat	tctgctacagatgtccagacacaattcttggttcgtacggctccagcgcacaagaattgcgtttggacaatcaggagcaga	24
gga-mir-22	chr19	-	5380355-5380433	5380365-5380386	aagctgccagttgaagaactgt	ggcagcagttcttcagtggcaagctttatgtccttctctagtagctaaagctgccagttgaagaactgttgaatgtagc	24
gga-mir-221	chr1	+	110650549-110650629	110650597-110650619	agctacattgtctgctgggtttc	gggcatgaacctggcatacaatgtagatttctgtgtttgttaagcaacagctacattgtctgctgggtttccagctgcctg	24
gga-mir-222a	chr1	+	110650038-110650118	110650086-110650108	agctacatctggctactgggtct	cccatcaatcgctcagtagtcagtgtagattctgtctttacaatcagcagctacatctggctactgggtctctgatgacat	24
gga-mir-222b	chr4	+	2183615-2183695	2183663-2183685	agctacatctgattactgggtca	ttggctgctcagtagtcagtgtaggatctgtccgacagtctcactaacagctacatctgattactgggtcaccaaaggacc	24
gga-mir-23b	chrZ	+	41649171-41649247	41649217-41649237	atcacattgccagggattacc	tggctgtttgggttcctggcatgatgatttgtgagttaagattaaaatcacattgccagggattaccacatagccat	24
gga-mir-24	chrZ	+	41649933-41650007	41649978-41649997	tggctcagttcagcaggaac	tcctccggtgcctactgagctgatatcagttctgattttacatactggctcagttcagcaggaacaggagtcgag	24
gga-mir-26a	chr2	+	4575293-4575371	4575303-4575324	ttcaagtaatccaggataggct	tgtcacctggttcaagtaatccaggataggctgtatccattcctgctggcctattcttggttacttgcactgggaggca	24
gga-mir-27b	chrZ	+	41649417-41649491	41649462-41649481	ttcacagtggctaagttctg	tgcagagcttagctgattggtgaacagtgattgtttccctctttgttcacagtggctaagttctgcacctgaaga	24
gga-mir-2954	chrZ	+	70733031-70733111	70733079-70733101	catccccattccactcctagcag	cttggagcagtgctgagagggcttggggagaggattgtagtggagctccatccccattccactcctagcagctctctggcc	24
gga-mir-29a	chr1	+	3434783-3434861	3434830-3434851	tagcaccatttgaaatcggtta	tagaggatgactgatttcttttggtgttcagagtcaataatattttctagcaccatttgaaatcggttatagtgattgg	24
gga-mir-29b-1	chr1	+	3433761-3433841	3433809-3433831	tagcaccatttgaaatcagtgtt	tcaggaagctggtttcatatggtggtttagatttaactattcattgtctagcaccatttgaaatcagtgttcttggaggaa	24
gga-mir-29b-2	chr26	-	2699719-2699799	2699729-2699751	tagcaccatttgaaatcagtgtt	tctggaagctggtttcacatggtggcttagattttcccactttgtatctagcaccatttgaaatcagtgttctaggagcaa	24
gga-mir-29c	chr26	-	2698814-2698892	2698824-2698845	tagcaccatttgaaatcggtta	cacaggctgaccgatttctcttggtgttcagagtctcagtttctgtctagcaccatttgaaatcggttatgatgtaggg	24
gga-mir-301a	chr15	-	406747-406827	406757-406779	cagtgcaataatattgtcaaagc	ggtatcgctggctctgacaatgttgcactactgtctgcacaaataaagcagtgcaataatattgtcaaagcatttggttcc	24
gga-mir-301b	chr19	-	7202696-7202776	7202706-7202728	cagtgcaatagtattgtcaaagc	tgctaacgaatgctctgactttattgcactactgtacttcacagctagcagtgcaatagtattgtcaaagcatctgaaagc	24
gga-mir-30a	chr3	+	82629044-82629118	82629089-82629108	tgtaaacatcctcgactgga	aagtaaacagctgaggaatgtgtattgctgttgacagtgagcgactgtaaacatcctcgactggaagctgtgaag	24
gga-mir-30a*	chr3	+	82629079-82629153	82629089-82629108	tgtaaacatcctcgactgga	agtgagcgactgtaaacatcctcgactggaagctgtgaagcagcagatggggctttcagtcggatgtttgcagct	5
gga-mir-30b	chr2	-	142757718-142757796	142757765-142757786	tgtaaacatcctacactcagct	ttttagttcctgtaaacatcctacactcagctataacaagtggtagggctggggggtggatgtttacttcaactgactt	24
gga-mir-30c-1	chr23	+	4947363-4947441	4947410-4947431	ctgggagaggattgtttacgcc	gtagcacgtgtaaacatcctacactctcagctgtgaactcgaggtggctgggagaggattgtttacgccttctgccatg	24
gga-mir-30c-2	chr3	+	82653694-82653774	82653704-82653726	tgtaaacatcctacactctcagc	tgacaggtactgtaaacatcctacactctcagctgtggaaactaagaaagctgggagaaggctgtttactctccctgcctt	24
gga-mir-30d	chr2	-	142761248-142761328	142761296-142761318	tgtaaacatccccgactggaagc	agtctgttgctgtaaacatccccgactggaagctgtagcagcttgagctttcagtcagatgtttgctgcacctggctatac	24
gga-mir-30e	chr23	+	4946145-4946223	4946192-4946213	ctttcagtcggatgtttacagc	gctgctgtaaacatccttgactggaagctgtgaggtgtcagcgggggctttcagtcggatgtttacagctgcaggctgc	24
gga-mir-31	chrZ	-	78512253-78512331	78512300-78512321	aggcaagatgttggcatagctg	gctggaggggaggcaagatgttggcatagctgttaacctaaaaacctgctatgccaacatattgtcatctttcctgtct	24
gga-mir-32	chr2	-	84498503-84498577	84498548-84498567	tattgcacattactaagttg	ctggtggagatattgcacattactaagttgcatgttgtcacggcctcagtgcaatttagtgtgtgcgatactttc	24
gga-mir-33-1	chr1	-	49529867-49529941	49529877-49529896	caatgttcctgcagtgcagt	ctgtagtgcattgtagttgcattgcatgtgctggcagtaactgtgcaatgttcctgcagtgcagtacagaggcgc	24
gga-mir-34a	chr21	-	3263012-3263090	3263059-3263080	tggcagtgtcttagctggttgt	agtgtttctttggcagtgtcttagctggttgttgtgagcaatagttaaggaagcaatcagcaagtatactgccctagaa	24
gga-mir-34b	chr24	+	5539137-5539217	5539147-5539169	aggcagtgtagttagctgattgt	cttggtttgcaggcagtgtagttagctgattgtacccagcgccccacaatcactaaattcactgccatcaaaacaaggcac	16
gga-mir-34c	chr24	+	5539873-5539953	5539883-5539905	aggcagtgtagttagctgattgc	cctggttaccaggcagtgtagttagctgattgccaccaggaccaatcactaaccacacagccaggtaaaaaggctggggag	19
gga-mir-3523	chr13	-	9054516-9054592	9054526-9054546	ccgcgcagtgcctcgtcctcg	tgtgcgctggagtgcgaggcgctgcgggggctgctgcaggagcgcgccgcgcagtgcctcgtcctcgactgccgctc	24
gga-mir-3525	chr1	+	105832037-105832115	105832047-105832068	cagccattctgcgattctgtga	ctttcagcctcagccattctgcgattctgtgataacttttagaatcagagaatcatagaatggtccgggttggtaggga	12
gga-mir-3528	chr17	+	8208163-8208241	8208173-8208194	atgccccagtcgtgttgcagat	acacaggtccatgccccagtcgtgttgcagatatggctgtagtgccatgtttgtgtcattaggtggcagaaaggaaaag	17
gga-mir-3529	chr10	+	13134728-13134804	13134738-13134758	aggcagactgtgacttgttgt	gtgcgccctaaggcagactgtgacttgttgtggtgggatgagccatacaacaacaaaatcactagtcttccagaggg	24
gga-mir-3607	chrZ	-	61237865-61237937	61237875-61237893	ctgtaaacgctttctgatg	tggtacatatgatgagctttgcagtatgagtagaaacattgatgctgtaaacgctttctgatgtgccattatg	24
gga-mir-365-1	chr14	+	769120-769198	769167-769188	taatgcccctaaaaatccttat	gaaaatgagggacttttgggggcagatgtgtttccattacactatcataatgcccctaaaaatccttattgctcttgca	24
gga-mir-365-2	chr18	+	6504862-6504940	6504909-6504930	taatgcccctaaaaatccttat	aaaaatgagggactttcaggggcagctgtgttttactaacccagtcataatgcccctaaaaatccttattgttcttgca	24
gga-mir-375	chr7	+	22469933-22470011	22469980-22470001	tttgttcgttcggctcgcgtta	gcacttgcctggcgtcgagccccacgtgcaagacctgacctgaacgttttgttcgttcggctcgcgttaggcaggtcca	24
gga-mir-383	chr4	+	64399447-64399527	64399457-64399479	cagatcagaaggtgattgtggct	acctgctcctcagatcagaaggtgattgtggctttgggtaaatattgagcagccacagcactgcctggtcagaaagagcaa	23
gga-mir-429	chr21	-	2589434-2589510	2589444-2589464	taatactgtctggtaatgccg	ctgattgctgtcttaccaggcaaagttagatctagctatttctgtctaatactgtctggtaatgccgtcaatcgcat	24
gga-mir-454	chr15	-	400281-400361	400291-400313	tagtgcaatattgcttatagggt	aaggatgagaccctatcaatattgcctctgcttttgtgctcagggtagtagtgcaatattgcttatagggtcttttctttt	24
gga-mir-455	chr17	+	5239496-5239574	5239506-5239527	tatgtgcccttggactacatcg	ggtgtgagggtatgtgcccttggactacatcgtggaagccagcaccatgcagtccatgggcatatacacttgcctcaag	24
gga-mir-456	chr3	-	31514587-31514663	31514597-31514617	caggctggttagatggttgtc	gtgtgagcaggcatcttctcagcctacatgtggattcctaaatctgcaggctggttagatggttgtcatgcattcat	24
gga-mir-458a	chr13	-	8233330-8233408	8233340-8233361	atagctctttgaatggtactgc	gtgcagatggcagcgccattttcagagctataaacagcgtcattgtcatagctctttgaatggtactgccatatgtact	24
gga-mir-460a	chr2	+	3692584-3692660	3692594-3692614	cctgcattgtacacactgtgt	ctatatagcacctgcattgtacacactgtgtgtgttaactggaaatgcacagcgcatacaatgtggattctgtagaa	23
gga-mir-460b	chr4	+	2714090-2714168	2714137-2714158	cacagcgcatgcaatgtggaca	ggctctacgttgtcctcattgtacatgctgtgtgtatttgccacgtacacagcgcatgcaatgtggacataatggagct	13
gga-mir-489	chr2	-	23147300-23147378	23147310-23147331	tgacatcatatgtacggctgct	ggcttggtggtcgtatgtatgacgtcatttacttggacttttaggagtgacatcatatgtacggctgctaaactgctgc	24
gga-mir-490	chr1	-	57923983-57924063	57923993-57924015	caacctggaggactccatgctgt	ggttcgacaccatggatctccaggtgggtcaagattatagagatacaccaacctggaggactccatgctgttgagctgttc	24
gga-mir-499	chr20	-	2734862-2734938	2734908-2734928	ttaagacttgtagtgatgttt	ggagcggcagttaagacttgtagtgatgtttagataatgtattacatgaacatcactttaagtctgtgctacttctc	24
gga-mir-6516	chr18	-	4170802-4170880	4170812-4170833	tggtcatgtatgatactgcaca	gttcctcctatgcagtaacaggtgtgagcatccatgcagcattctgatggtcatgtatgatactgcacacaacgagttg	5
gga-mir-6542	chr3	+	4430953-4431031	4431000-4431021	acgggacagtgctgaagactac	ggcgccagtgtctgccagcatcagccccagtgccgtcaccagtgccaacgggacagtgctgaagactactggagccagt	22
gga-mir-6544	chr5	-	24455295-24455373	24455342-24455363	tcagaaaaggatatgaattgtc	cttgtaagattcagaaaaggatatgaattgtcctttcagtggtgacaagttgtatttcttttctgacagtgcgtcagcg	20
gga-mir-6548	chr14	-	7328417-7328495	7328464-7328485	aacaacagctgcgtgccatgcc	gccagcgatgaacaacagctgcgtgccatgcctgtaaatccataccagcagaggtgccccgctgttgctgtcaccactg	14
gga-mir-6553	chr1	-	76900691-76900769	76900701-76900722	aaacactaccctgagctgctcc	gagcgtgccaggagcagccctgtgatagctgtttgctgctaacctgcaaacactaccctgagctgctcctggctccatc	23
gga-mir-6557	chr2	+	61266492-61266572	61266540-61266562	cgcgccgattgtctcctccgggc	cccgcgccgtgcccggaggagcccggcgctgcctttctacgcggccgccgcgccgattgtctcctccgggcacggggatgt	10
gga-mir-6568	chr3	+	55382999-55383077	55383046-55383067	acaaccaagatggcgcccgggc	ctgcccgcccaccccgcggccgccatcttgcttgcggccggctacccacaaccaagatggcgcccgggcggttggcggt	15
gga-mir-6582	chr3	+	57474225-57474305	57474273-57474295	cactctgggtgtttctcttgcag	ttgcatcctgttagagagacactcatagagagtcttttcacagtaactcactctgggtgtttctcttgcagaaaactgagg	6
gga-mir-6586	chr4	-	69449253-69449333	69449301-69449323	tgctgccagatagaagttcacct	tctaaccagttgctgccagatagaagttcaccttttcctatagcttgggtggcttccatatggtatggagctggtttttga	12
gga-mir-6606	chr1	-	76447782-76447856	76447827-76447846	gaggagcgggaggagcggga	cccagcccgggaggagcgggaggagcgggaggagcgactctttttggcctttgcttcccggccggtggagggctc	11
gga-mir-6615	chr28	-	1760738-1760818	1760786-1760808	ttggggacaccatcagaacagcc	acactggggcttggggacaccatcagaacagccacagctgtgctggattctgtggcactgatgtgttctccacaggtcctc	24
gga-mir-6631	chr3	+	12516672-12516750	12516682-12516703	gaagagaatgctgtggttctgc	gagctggtgggaagagaatgctgtggttctgctgaggacctgtgggccccacagctctctctcctctttagctttctgc	12
gga-mir-6648-1	chr15	+	6705944-6706020	6705990-6706010	tccggcattctgaacgctcct	ggctacgggggtaaaggagcgttcagaatgccggtggcagctgccctccggcattctgaacgctcctttacgcaggg	22
gga-mir-6650	chr15	-	7731029-7731105	7731039-7731059	ccagttggcctgctggctgct	ctgacaacagccagcagaagagcaactgggcaggtgctgctgcctgccagttggcctgctggctgctgtaagactgc	8
gga-mir-6665	chr8	-	5229619-5229697	5229666-5229687	tgcctgaaggattttgatgccc	tctgcaaagctgcctgaaggattttgatgccctgaaatgaagggaaagaaagggctgtctgagtcctccaggccgggtt	3
gga-mir-6687	chr3	-	81786492-81786562	81786535-81786552	gccggatcgggcgggagt	ccccgcggcggccggatcgggcgggagtcacgagcgactgccgggaggggctcgccgcccccaggccggac	7
gga-mir-6701	chr2	-	97511165-97511241	97511175-97511195	attattttacagacagatcgc	gagtgaagtgatctgcctgcaaagtaccccgggaaacaaaaacaggattattttacagacagatcgctttcctcagc	19
gga-mir-7-1	chrZ	-	40078133-40078213	40078181-40078203	tggaagactagtgattttgttgt	tagttctgtgtggaagactagtgattttgttgtttttagataattaaattgacaacaaatcacagtctgccatatggcaca	24
gga-mir-7-2	chr10	-	13134729-13134809	13134777-13134799	tggaagactagtgattttgttgt	cggtgccctctggaagactagtgattttgttgttgtatggctcatcccaccacaacaagtcacagtctgccttagggcgca	24
gga-mir-7-3	chr28	-	4892805-4892885	4892853-4892875	tggaagactagtgattttgttgt	tggctctgtgtggaagactagtgattttgttgttatgatttataaaggtgacaacaaatcatagcctgccatacagcacag	24
gga-mir-7441	chr17	+	2569199-2569277	2569246-2569267	catgttgggatcctcttctgca	agggcactgaggagggtttgtaacatggggagaaggtgaaggtgactcatgttgggatcctcttctgcaatctggactc	10
gga-mir-7451	chr1	+	67209477-67209555	67209524-67209545	ttgcttcttcttatcccacagt	cagtgatacctgcacgtgggaattaagagtggcagtctgttacatgattgcttcttcttatcccacagtgactctccga	8
gga-mir-9-1	chr28	+	3623138-3623218	3623186-3623208	tctttggttatctagctgtatga	acgcggcacggccgaggccggatcttaaagaccttgggttggtttttctctttggttatctagctgtatgagtgtatgtga	24
gga-mir-9-1*	chr28	+	3623176-3623256	3623186-3623208	tctttggttatctagctgtatga	ttggtttttctctttggttatctagctgtatgagtgtatgtgatatcataaagctagagaaccgaatgtaaaaacccgctc	24
gga-mir-9-2	chrZ	+	60469247-60469327	60469257-60469279	tctttggttatctagctgtatga	cgagttgttatctttggttatctagctgtatgagtgttttggtcttcataaagctagataaccgaaagtaaaaactccttc	24
gga-mir-92-1	chr1	-	148023262-148023340	148023272-148023293	tattgcacttgtcccggcctgt	ctttctacacaggttgggatcagttgcaatgctgtgcgtttctgtggtattgcacttgtcccggcctgttgaggttggt	24
gga-mir-99a	chr1	+	99018043-99018121	99018053-99018074	aacccgtagatccgatcttgtg	aattggcataaacccgtagatccgatcttgtgttgaaatgcactgcacaagctcgcttctatgggtctgtgtcagtatg	24
novelMiR_1	chr1	+	44155764-44155834	44155774-44155791	gccgctgagctgtgggct	ggagtgcggggccgctgagctgtgggctcgccgctcgctgccagctccgccgtaagctcagcgccgtgagc	5
novelMiR_10	chr1	+	169020767-169020847	169020815-169020837	cagctgtgatgagcaccctgagg	ctagatgccattggccttctcgaccacctgagctggctcatgttcagccagctgtgatgagcaccctgaggtccttttcta	10
novelMiR_100_1	chr7	+	6813549-6813627	6813559-6813580	ggggatgtagctcagcggtaga	ccaccatccaggggatgtagctcagcggtagagcgcctgctttgcatgcaggaggccctgggttcaacccccagcatct	10
novelMiR_100_2	chr7	+	6820343-6820421	6820353-6820374	ggggatgtagctcagcggtaga	ttaccacccaggggatgtagctcagcggtagagcgcctgctttgcatgcaggaggccctgggttcaacccccagcatct	10
novelMiR_100_3	chr7	-	6833725-6833803	6833772-6833793	ggggatgtagctcagcggtaga	ttaccacccaggggatgtagctcagcggtagagcgcctgctttgcatgcaggaggccctgggttcaacccccagcatct	9
novelMiR_101	chr7	+	22313198-22313276	22313245-22313266	ttgcatagtcacaaaagtgatc	gctgccggcgtcatttttgtgatttgcagctagtaatctggctccagttgcatagtcacaaaagtgatcgttggcagcc	12
novelMiR_1013	chr4	+	61322598-61322670	61322642-61322660	accgtgtgtccttgcgctg	acgcggcggtatccttccgcgggagggcacttcgcacttccccgaccgtgtgtccttgcgctgctgcggaaat	3
novelMiR_102	chr8	+	7496332-7496410	7496379-7496400	ccgagcgagctctgcagagcct	ctcgcgtgtggctgtctgcagggcctgctccatcccgtgctgcaaggccgagcgagctctgcagagcctcaagctggca	6
novelMiR_105	chr8	+	20841520-20841600	20841530-20841552	ttctggtgatgagacctttgtcc	ttttgaagtcttctggtgatgagacctttgtccagttctgctactgaatttgagggatgactgtttggagatctgaagagg	12
novelMiR_106_1	chrZ	+	7152237-7152313	7152247-7152267	cctgtgctgagcactccacct	ccatctctctcctgtgctgagcactccacctgtggacgcggtgctccaggtgaggtgtcacagcgcagagcagaggg	4
novelMiR_106_10	chrZ	-	8017149-8017225	8017195-8017215	cctgtgctgagcactccacct	ccccgtctctcctgtgctgagcactccacctgtggacgcggtgctccaggtgaggtgtcccagcgcagagcagaggg	4
novelMiR_106_11	chrZ	-	9220356-9220432	9220402-9220422	cctgtgctgagcactccacct	ccccgtctctcctgtgctgagcactccacctgtggacgcggtgctccaggtgaggtgtcccagcgcagagcagaggg	4
novelMiR_106_12	chrZ	-	9349327-9349403	9349373-9349393	cctgtgctgagcactccacct	ccccgtctctcctgtgctgagcactccacctgtggacgcggtgctccaggtgaggtgtcccagcgcagagcagaggg	4
novelMiR_106_2	chrZ	+	9280888-9280964	9280898-9280918	cctgtgctgagcactccacct	ccccgtctctcctgtgctgagcactccacctgtggacgcggtgctccaggtgaggtgtcccagtgcagagcagaggg	4
novelMiR_106_3	chrZ	+	9283888-9283964	9283898-9283918	cctgtgctgagcactccacct	ccccgtctctcctgtgctgagcactccacctgtggacgcggtgctccaggtgaggtgtcccagtgcagagcagaggg	4
novelMiR_106_4	chrZ	+	9858463-9858539	9858473-9858493	cctgtgctgagcactccacct	ccccgtctctcctgtgctgagcactccacctgtggacgcggtgctccaggtgaggtgtcccagcgcagagcagaggg	4
novelMiR_106_5	chrZ	-	7357831-7357907	7357877-7357897	cctgtgctgagcactccacct	ccccgtctctcctgtgctgagcactccacctgtggacacggtgctccaggtgaggtgtcacagcgcagaggggcagg	4
novelMiR_106_6	chrZ	-	7527375-7527451	7527421-7527441	cctgtgctgagcactccacct	ccccgtctctcctgtgctgagcactccacctgtggatgcggtgctccaggtgaggtgtcccagcgcagagcagaggg	4
novelMiR_106_7	chrZ	-	7641382-7641458	7641428-7641448	cctgtgctgagcactccacct	ccccgtctctcctgtgctgagcactccacctgtggacgcggtgctccaggtgaggtgtcccagcgcagagcagaggg	4
novelMiR_106_8	chrZ	-	7696311-7696387	7696357-7696377	cctgtgctgagcactccacct	ccccgtctctcctgtgctgagcactccacctgcggacgcggtgctccaggtgaggtgtcacagcgcagagcagtggg	4
novelMiR_106_9	chrZ	-	7995498-7995574	7995544-7995564	cctgtgctgagcactccacct	ccccgtctctcctgtgctgagcactccacctgtggacgcggtgctccaggtgaggtgtcccaacgcagagcagaggg	4
novelMiR_108	chr1	-	843236-843316	843284-843306	tttggcaatggtagaactcacac	cctggctgcttttggcaatggtagaactcacactggtgcgctcgcaggatccggtggttctagacttgccaactacagccc	12
novelMiR_11	chr1	+	169468066-169468136	169468076-169468093	cggggcgggcgggcggca	ctccgtgtgccggggcgggcgggcggcacagcgcggctcttctcggtgcggcgcggcgcggctcggcgccg	6
novelMiR_1118	chr15	+	11206067-11206143	11206113-11206133	cctctgagaagttgactgagg	ccttctctccctgatggctccgatggtgatggacatcaacccaaagcctctgagaagttgactgaggaggctgtttc	3
novelMiR_112	chr1	-	49587094-49587164	49587137-49587154	gccggctgcgagaggctg	ggcgatggcggccggctgcgagaggctgcgcgaccggcacggcgcgcggtggaccctgccgcttcggccgc	7
novelMiR_1136	chr3	+	45728214-45728294	45728262-45728284	tacatgaagttggcaggacatca	gaaaatgttgccacggtctgaaggaaaaggttgattgtatctttttcctacatgaagttggcaggacatcatctgaacgag	3
novelMiR_115	chr1	-	83787181-83787251	83787191-83787208	tccgtgcccggtgggctc	gcggtgtatatgaaggggcgcggcgggcggggagcgcggccgctccgtgcccggtgggctctgctctcttc	4
novelMiR_1151	chr1	-	6143719-6143795	6143765-6143785	gggcacttcctggttggaggc	tgtcactctggggcacttcctggttggaggccgccgctcctggggcagcagagcggggaagtgccgctggcgaggag	3
novelMiR_116	chr1	-	101033988-101034066	101034035-101034056	gccgggcggggcggtcccgggc	ccgccggcgcgccgggcggggcggtcccgggcggggggtctctcgggccggcgcccgcctcggcgatccggatagggta	11
novelMiR_117	chr1	-	101070572-101070646	101070582-101070601	cggacagatgtggcgccgcc	gcgggcggtcggtgcggagcgccgctcgtggtcgggaccggagcgcggacagatgtggcgccgcctctcccccgc	12
novelMiR_1170	chr2	-	926132-926210	926179-926200	ttgggctgggcttgctgcgtgg	tgctttgggtttgggctgggcttgctgcgtgggctcctccgcagccgctcagcagtccctgtcccccagatgacaaaca	3
novelMiR_118	chr1	-	112075055-112075133	112075102-112075123	acttcaggatccaaggatttca	ggctgcagcgacttcaggatccaaggatttcagtggtgttggtgtgagtcctgctgatgttggcacttgatggttgatg	4
novelMiR_119	chr1	-	144520186-144520264	144520233-144520254	agcctgctgagagtgaaattga	tcacctgcggagcctgctgagagtgaaattgataaagtgcggcaccagctcagacaatttcactcacagcaggcacttg	3
novelMiR_1194	chrW	-	2525184-2525264	2525232-2525254	tggagtgtgacaatggtgtttgt	gccagagctatggagtgtgacaatggtgtttgtgtccaatctatcaaacgccattatcacactaaatagctactggtagat	3
novelMiR_1206_1	chr11	+	1101375-1101447	1101419-1101437	tctgagggtccagggttca	acaggagcctggatagctcagttgggagagcatcagacttttaatctgagggtccagggttcaagcccctgtt	3
novelMiR_1206_2	chr11	-	1466423-1466495	1466467-1466485	tctgagggtccagggttca	agacttttaatctgagggtccagggttcaagcccctgttcaggcgccgctttatcctttatccttcaggcgcg	3
novelMiR_121	chr1	-	170140719-170140789	170140729-170140746	gccggggcggtcgggttg	gcgggcggcgagcgaggaagcgcctcagtcagagagagaaagtgccggggcggtcgggttgcggctggtcc	5
novelMiR_122	chr1	-	176339661-176339741	176339709-176339731	caccctcctttcactttgccagt	tgtgtaatgacaccctcctttcactttgccagttagacacttttttgtcttgattggtcattcaaggtgggtaaagtatac	12
novelMiR_1227	chr20	+	12272600-12272670	12272643-12272660	gcgcggctcggcgcggcg	cggagcagcggccactgccgagcgggcggctcgctgagtgacagcgcggctcggcgcggcgcagcccgcat	3
novelMiR_1231	chr25	+	2081401-2081479	2081448-2081469	ctggccaaggacctcctgcacc	gcgcgggggcgcaagatggcggcgggcgctgagcgctgtgctcacagctggccaaggacctcctgcacccctccccgga	3
novelMiR_1232	chr27	+	4535568-4535648	4535578-4535600	atgcaggaagaacaccttggccc	ctcgggcacgatgcaggaagaacaccttggcccgccggaagggcaggcatatgggcatcggtgagtgctgcatgtgaagcc	5
novelMiR_1233	chr27	+	5522496-5522566	5522539-5522556	cgatggcacgtctgatcg	cggttggctcagcgcgagtgcgggatgcgtttcagaacatcgacgatggcacgtctgatcggccctacagc	6
novelMiR_1236	chr3	+	81790967-81791037	81790977-81790994	ctgtgcgtgacatgagac	ggtcgtttcgctgtgcgtgacatgagacagacggttgctgttggtgtcatcaaggccgtcgacaagaaggc	3
novelMiR_1240	chr4	+	33491734-33491812	33491744-33491765	acggatggttacctactgcgcc	tgtcaaaactacggatggttacctactgcgcctcttctgtgtgggtttcacaaagaagcgtaataaccaaatccgcaag	3
novelMiR_1241	chr5	+	3688006-3688086	3688054-3688076	atctggctgcgacatctgtcacc	aacactgtttctgatgcaagccaggatgccaggatggatgtgaaggcaatctggctgcgacatctgtcaccccattgattg	8
novelMiR_1243	chr5	+	43924580-43924660	43924590-43924612	ctgtttgggctggccagtttttc	gactattacactgtttgggctggccagtttttcatgcatgcagcttgacaattgagcacagtcagacatttgtattaaaag	4
novelMiR_1251	chr1	-	101034203-101034279	101034249-101034269	cggcgactctggacgcgcgcc	ggcgcggcggcggcgactctggacgcgcgccgggcccttccgtggatcgccccagctgcggcgggcgccgctcgccc	5
novelMiR_1279_1	chr28	-	4923244-4923322	4923254-4923275	tgccttccaagcagttgacccg	gaaggagccctcgtgcggtgcgttggtggtatagtggttagcatagctgccttccaagcagttgacccgggttcgattc	8
novelMiR_1279_2	chr3	-	81053707-81053785	81053717-81053738	tgccttccaagcagttgacccg	ggtctttattttggcagctgcgttggtggtatagtggtgagcatagctgccttccaagcagttgacccgggttcgattc	8
novelMiR_128	chr10	-	1262878-1262950	1262888-1262906	ctgtagcgttcggacatcg	gcgtttcccgtgtttggttgggtctgtgctatccctcccaaaccctgtagcgttcggacatcggccttgcacc	12
novelMiR_1288	chr5	-	24290602-24290672	24290612-24290629	gccggcgcttcgttactg	gtggctgccgtgaggggcggggcgttgctgccgcaagatggcggccggcgcttcgttactgcggctaatga	9
novelMiR_129_1	chr10	-	12934124-12934204	12934172-12934194	tctttggttatctagctgtatga	gatgtttctgtctttggttatctagctgtatgagtgttgtggagccatcataaagctagataaccgaaagtagaaatgact	12
novelMiR_129_2	chr25	-	1538383-1538463	1538431-1538453	tctttggttatctagctgtatga	ttggttgttatctttggttatctagctgtatgagtggtgtcgattcttcataaagctagataaccgaaagtaaaaataacc	12
novelMiR_13_1	chr1	+	188883318-188883396	188883328-188883349	aatcacagactggtttgggttg	tcctccctagaatcacagactggtttgggttggaagggactttaaagccctcacagttccaacctctgacatgtgctgg	9
novelMiR_13_2	chr1	+	195564534-195564612	195564581-195564602	aatcacagactggtttgggttg	ctctccctccatagtcttaaacttctcaatctctgatataatcccagaatcacagactggtttgggttggaagggtccc	9
novelMiR_13_3	chr22	+	1944299-1944377	1944309-1944330	aatcacagactggtttgggttg	aagatcacagaatcacagactggtttgggttggaagaacatctcattccaaccccctaccatggacaccctttgatcac	9
novelMiR_13_4	chr1	-	192887061-192887139	192887071-192887092	aatcacagactggtttgggttg	cccttccgacccaaaccattctatgattctatgatttagagtcacagaatcacagactggtttgggttggaaggggcct	10
novelMiR_130	chr11	-	1500499-1500579	1500547-1500569	aagcactgcctttgaacctgatg	cacttgaactaagcactgcctttgaacctgatgtgtcttgtttgtagcttcatgggccaagcagcagtgctagagcataag	7
novelMiR_1304	chr11	+	18978822-18978900	18978832-18978853	aggtgcccgactgtcagatacc	gcccatcgtgaggtgcccgactgtcagataccacaaaaaagttcgtgctggcagaggattcagcctagaagagcttaaa	3
novelMiR_1313	chr26	+	4584714-4584784	4584757-4584774	ctgacagacgcggagctc	acttccggataggcctggcgtcagcgccgcggccatggcggagctgacagacgcggagctccggaaggagc	3
novelMiR_1326	chr1	-	77350790-77350866	77350836-77350856	caccctccctcggctgcagcc	cacatctcatcaccctccctcggctgcagccaccacaagctcctggcttgctgcacactgggaagaggggacagata	3
novelMiR_133	chr12	-	2993576-2993656	2993624-2993646	tatggctttttattcctatgtga	cactgtcctgtatggctttttattcctatgtgattatacatcccgcttcatatagggattgaagccgtgcaaggcgctggg	12
novelMiR_134	chr12	-	4534310-4534384	4534320-4534339	gcagcgggctgtgaggagaa	tacgagtcataccaagcatagcctgcatgtcagtgcagttaacttgcagcgggctgtgaggagaactagtgtgtc	8
novelMiR_135	chr12	-	11670969-11671045	11671015-11671035	aacgaaatcccagggcagctg	aggcgcgggtaacgaaatcccagggcagctgggcgctgcggggacagctgcttttgggattccgttgcccgtgccgg	9
novelMiR_136	chr12	-	19580535-19580605	19580545-19580562	ctcctgcctgcagcactg	cacactgttgccttcagagaggcattccttggttaaaaagagtctcctgcctgcagcactgtgctgtcaca	4
novelMiR_137	chr12	-	19775158-19775236	19775168-19775189	acccttcccctgatcgcgcagt	gctcgagcgcagcgcggtgcgggggcagcgcgtgctctgatccgggcacccttcccctgatcgcgcagttcctcgcggc	11
novelMiR_1373	chr3	+	81789297-81789375	81789307-81789328	cagacactgtagcttttgtgcc	ggctacaacccagacactgtagcttttgtgccaatctctggttggaacggggacaacatgctggagcctagctctaacg	5
novelMiR_1377	chr5	+	9732469-9732549	9732479-9732501	agactgcggaagaccaggaagct	gcagccttccagactgcggaagaccaggaagctgaggggacacgtcagccacgggcacggccgcatcggtgagtgggggct	3
novelMiR_138	chr13	-	8492487-8492567	8492535-8492557	gtccagttttcccaggaatccct	tgctctcagggtccagttttcccaggaatcccttaggcgctacgttggggattcctggaaatactgttcttggggccacgg	12
novelMiR_139	chr13	-	8493100-8493176	8493110-8493130	tgagatgaagcactgtagctc	ctcccagcccaaggtgcagtgctgcatctctggtcaattgggagtctgagatgaagcactgtagctcgggaagggag	12
novelMiR_14_1	chr1	+	193890792-193890868	193890838-193890858	agagaatcatagaatggcctg	tcccttagtgccacatctccatggttttttattctgtcatagaatcagagaatcatagaatggcctgggttgaaaag	11
novelMiR_14_2	chr11	+	16027397-16027473	16027407-16027427	agagaatcatagaatggcctg	acagaggcccagagaatcatagaatggcctgggttgaaaaggaccacaaggaccatctagtttcaacccccctgcca	11
novelMiR_14_3	chr6	+	9976225-9976301	9976235-9976255	agagaatcatagaatggcctg	aaaatgaatcagagaatcatagaatggcctgggttgaaaagggccataatgatcatctagttccaacccccctgcta	11
novelMiR_14_4	chr1	-	162917249-162917325	162917295-162917315	agagaatcatagaatggcctg	aaggggaatcagagaatcatagaatggcctgggttgaaaaggacctcagtgatcatctactttcaatcccccctgat	11
novelMiR_140	chr13	-	17162731-17162811	17162741-17162763	tcatcagagaggctgggctctgt	cagctggtcaggacatagttcagctgtctgtgaatgagggcagagacctcatcagagaggctgggctctgttctgagctgc	7
novelMiR_141	chr14	-	4937951-4938025	4937996-4938015	gtgcattgtagttgcattgc	cctcgcgggggtgcattgtagttgcattgcatgtgtcagactgggagtgcaatgcccctgccatgcagcccggcg	9
novelMiR_142	chr14	-	6454640-6454716	6454686-6454706	agccggggatgatttctgcct	aggcggggcgagccggggatgatttctgcctttctgacacctcgtctgagggcggcgggcggccgtggccactgctg	12
novelMiR_1420	chr8	+	20839910-20839986	20839920-20839940	aacaacgagctggtgcggaca	caatgcttccaacaacgagctggtgcggacaaagaccctggtgaagaactgcatcgttctcgttgacagcacgccgt	3
novelMiR_1421	chrZ	+	55848764-55848838	55848774-55848793	aggtccctgtttgggcgcca	gtccctgctcaggtccctgtttgggcgccaactgtcatgagttagcaacacgacacagggttctcatgcaaggaa	4
novelMiR_1422	chr1	-	33606243-33606317	33606253-33606272	gcatgaaggcgtcgggcacc	gccgcgcgtgcggcctttcctttcctgcgggcggcggcggcggcagcatgaaggcgtcgggcaccgtgagtgggg	4
novelMiR_143	chr14	-	7258426-7258496	7258436-7258453	ggttgtggggctggtgct	agcgcaggcagcccagctcctgctggagggtgttgctctcgttggttgtggggctggtgctgggatcacat	10
novelMiR_144	chr14	-	12750839-12750919	12750887-12750909	tgactgcacgcatgcctctggct	gctcgcagcctgactgcacgcatgcctctggctctggaccacgtgagagcggggagcggcgtgcagatgggcagcggggat	12
novelMiR_145_1	chr15	-	4536302-4536380	4536349-4536370	ggggatgtagctcagtggtaga	ttcgcagcaaggggatgtagctcagtggtagagcgcatgctttgcatgtatgaggccccgggttcaatccccggcatct	12
novelMiR_145_2	chr15	-	4916511-4916589	4916558-4916579	ggggatgtagctcagtggtaga	aattattaacggggatgtagctcagtggtagagcgcatgctttgcatgtatgaggccccgggttcaatccccggcatct	12
novelMiR_1498	chr6	+	24274330-24274402	24274340-24274358	agttttggagcaaagagct	agcagagcttagttttggagcaaagagcttccagcactgcatgggagactgaaagcatccaggactaacagca	3
novelMiR_15	chr1	+	194864413-194864485	194864423-194864441	ggggcgcgggggcgggggg	tgatggatgaggggcgcgggggcggggggcacaggggctgcccctcacccacccactcactgctcccacagaa	7
novelMiR_150	chr18	-	6695608-6695678	6695618-6695635	accgaggcgcggctcctg	tccgggggcccgcccgccgccgcggctgcccatggaggccgagaccgaggcgcggctcctgctgcaggagg	6
novelMiR_151_1	chr18	-	8995709-8995785	8995719-8995739	tttcacttcccgcagcggact	ctcgcctctgcctgctgctggcaccgtgcagatgctgatcgatgcatttcacttcccgcagcggactgagacctgtg	10
novelMiR_151_2	chr18	-	9009141-9009217	9009151-9009171	tttcacttcccgcagcggact	ctcgcctctgcctgctgctggcaccgtgcagatgctgatcgatgcatttcacttcccgcagcggactgagacctgtg	10
novelMiR_1512_1	chr16	-	615575-615653	615622-615643	cgccgcgcgcggccggcgggac	gcggcctccccgccgcgcgcggccggcgggacggcgagccggccgtcccgcccgcgccagccgcggcgccggcggttcc	5
novelMiR_152	chr18	-	10684203-10684283	10684213-10684235	ctgttccacgtctctgtacttcc	cctttggtacagaccgtggttcaagcagcaggtgatcagtgaatgaggctgttccacgtctctgtacttcccttttctgtg	3
novelMiR_1528_1	chr8	-	14086243-14086323	14086291-14086313	ttgatgcaggtcttgccagaact	acatgttaccttgatgcaggtcttgccagaactactactggaaacaaagtttttggtgctctgaagggtgcagtggacggt	3
novelMiR_1528_2	chr8	-	14100559-14100639	14100607-14100629	ttgatgcaggtcttgccagaact	acatgttaccttgatgcaggtcttgccagaactactactggaaacaaagtttttggtgctctgaagggtgcagtggacggt	3
novelMiR_153	chr19	-	5515193-5515271	5515240-5515261	accgtggctttagattgttact	cgcccgggcgaccgtggctttagattgttactgtgctgctgggggggtaacagtctacagccatggtcgccgggcccgg	12
novelMiR_1536_1	chr14	+	6736163-6736233	6736206-6736223	gagctgggagctgtgcct	cctggtgcctgggcacctctccaggctgtcagctcagatggcagagctgggagctgtgccttatccctaac	4
novelMiR_1536_2	chr11	+	6779546-6779616	6779556-6779573	gagctgggagctgtgcct	ttatgtgagagagctgggagctgtgccttacgtggtggtggttgctgaggctttggcgcgagactcattaa	4
novelMiR_154	chr19	-	5515761-5515837	5515771-5515791	taacagtctacagtcatggct	ggcaccttggctctagactgcttactgctgcgtagggacaggacagtaacagtctacagtcatggctactgaagcat	12
novelMiR_1540	chr28	+	3227909-3227981	3227953-3227971	tgttgtggcgccgtcggct	gactttttgtcgcagactgggggtgccgaaggcttttagctgcgtgttgtggcgccgtcggctgcttcaatgg	4
novelMiR_155	chr2	-	20647428-20647498	20647438-20647455	gctgaggccgagtgggac	ggtgctgctggcgtgctcgggccggtgtaggccgtaggggagcgctgaggccgagtgggaccgcggcgtgg	8
novelMiR_156	chr2	-	32251628-32251708	32251638-32251660	tttcggctgtttccggcgactgc	gctgattccggaaatcgccgaagcgagccgaacgcgctgccatttctgtttcggctgtttccggcgactgccgaagcggat	12
novelMiR_1565	chr28	+	3917421-3917501	3917469-3917491	tgcacggctgcagcctcctcacc	agccagctgtgaggtctgcatgcatcccgtgtcactgtgtgccctgggtgcacggctgcagcctcctcacccatatcccaa	6
novelMiR_157	chr2	-	34591348-34591420	34591392-34591410	gccgccggggtaggacctg	ctcggggcgcgccgccggggtaggacctgcgatcgtcgcgctgcgaggcgggagggagccgccgggcgggcag	4
novelMiR_158	chr2	-	43342820-43342890	43342830-43342847	gcggccgcgggcgcggcg	gcggccggccggcgcggcggcggctgcggggctgctgggggcggcggccgcgggcgcggcgaagctggcac	10
novelMiR_160	chr2	-	71225495-71225571	71225505-71225525	gctccgcgcatcgtcccggta	tacaccattttgggcgcgggagttggacccggagcttgctccctccgctccgcgcatcgtcccggtatggcagtacc	12
novelMiR_1612	chr11	+	1206818-1206896	1206828-1206849	cctccatccaaagtagatgctc	ctcttctcttcctccatccaaagtagatgctcagatggagaagcgagagcttctgtttggaaggtgggagagggaagca	6
novelMiR_1616	chr2	+	4014661-4014739	4014671-4014692	aacagcaccgtgccacgttggc	tcctctccccaacagcaccgtgccacgttggctgtgctttggccaacgctgggaagtgttgttgtgcattgggagggaa	6
novelMiR_163	chr2	-	129847080-129847158	129847127-129847148	ctgaagaactgtaggcacctca	tggcaccactctgaagaactgtaggcacctcatggaatgtgctaaggagtttggagtccaaatagttggtgttaagtga	5
novelMiR_1637	chr8	-	15080905-15080977	15080915-15080933	cagcccggagctgcaggct	cccaccatatctgtgctgtaaagctgcagtgtccatgcgcagggcagcccggagctgcaggctggtaggcagc	5
novelMiR_165	chr2	-	145259927-145260007	145259975-145259997	catcttggagtataaggtacctg	gagtcccagtcatcttggagtataaggtacctgatagagggtgcagcaggtacctgcaccccaagatgactggggctctgc	11
novelMiR_1654	chr19	+	57154-57232	57164-57185	cgagactggcaggactggcagt	gcatgcagcacgagactggcaggactggcagtgagcgggagaaactgctgccggcccttccggctcaggagctgcaagc	3
novelMiR_1662	chr21	+	4061822-4061892	4061832-4061849	ggcaacggcgcggacgac	cgtgcgcgggggcaacggcgcggacgaccgccgcattcccggttctcgccgcctgtgccgttgcgggacct	3
novelMiR_167	chr22	-	500583-500653	500593-500610	agcgcggctgtggggctg	cggggcggggcggcgcggagctgcgcgcagagcgaagaaaggcagcgcggctgtggggctgctgctgactg	11
novelMiR_1672	chr28	+	3229038-3229116	3229085-3229106	tcactccccccctcccagtgcc	aagcggcactgggaggggggggtcggtgggatctcagcgtctcagcatcactccccccctcccagtgccagccctcacc	4
novelMiR_168	chr23	-	5551048-5551122	5551093-5551112	gtcccggctgtgagctgctg	atgcgcccgcgtcccggctgtgagctgctgctgctgctacccgcagcatcgagctaggtgggcgcggggggcccg	4
novelMiR_1687	chr5	+	46145043-46145115	46145053-46145071	ctgggtgggtggccggggc	ggcagtggacctgggtgggtggccggggcaggatgagtgggtctttgcgtgcggccctgcgcttgggtgtctg	5
novelMiR_169	chr24	-	5370390-5370460	5370433-5370450	cggggcgcgggggcgggg	cggcggggagcggggcgcgggggcggggagtgcgcgggagcccggcccaccctcccgacgccactcgccgg	12
novelMiR_1701	chr1	-	185892054-185892130	185892100-185892120	tctacacttgaactgagctca	agtgaaggcttctacacttgaactgagctcagaataaaatatgtgattgtggtttcaattgtgggggtctgaataca	4
novelMiR_171	chr25	-	2120325-2120403	2120372-2120393	tgatatgtttgatattaggttg	tgcctctgtctgatatgtttgatattaggttgtttgattggaaaccaactaaatatcaaacatattcttacagcggcag	12
novelMiR_1711	chr15	-	10984198-10984276	10984208-10984229	tgcaggagaggtgcatctggcc	tcggccccttcccccttttgacagagcagcgttgctcggtgcagttgtgcaggagaggtgcatctggccgtgtcctgct	3
novelMiR_1745	chr23	+	2080031-2080103	2080041-2080059	gccgcggcggtttgggctg	caggcgggtggccgcggcggtttgggctgcgcctgtcagcgcggcggcgggatggcggcgctgtacgcctgca	4
novelMiR_175	chr27	-	1529235-1529305	1529278-1529295	gcggctatggcggacgag	ggacgaggcggcggctatggcggacgagcgggcggtgtgagggctcggccgccattttgtgtgtgtggggg	3
novelMiR_176	chr27	-	1795105-1795181	1795151-1795171	ctccctgtgctctgctcccag	acttggggttctccctgtgctctgctcccaggtcgcagcaacatccagcagatccagaacaggaacacgctgaagga	9
novelMiR_177	chr27	-	4044210-4044286	4044256-4044276	accccattgcatctgagactt	ttgatgcataaccccattgcatctgagacttggattcgtttccatgcagccatgcaggggcgttgtcgtgatgcagg	10
novelMiR_178	chr27	-	5515266-5515344	5515313-5515334	gtagggcctggaccgggcgagg	cggcgggcaggtagggcctggaccgggcgaggagcggggcggcacgaccgggcccggacagcggctctctgtctccgca	4
novelMiR_179	chr28	-	1468319-1468395	1468329-1468349	tacagcacggctgacctcagc	ggagcactggggccagtctgcatgctgccctgtattgggattgtggtacagcacggctgacctcagccctctatcac	12
novelMiR_18	chr10	+	11060217-11060297	11060227-11060249	ccggaggactaagaaagtggagt	cggtgttgtcccggaggactaagaaagtggagtcggtgccttcatgcccaccccgctgatactatcctccaaaaggaaatg	4
novelMiR_1808	chr1	+	152619337-152619407	152619380-152619397	caggtggggagtttgact	gcctaccagcttccttatagtttccccactccagggacagcatcaggtggggagtttgactggggcagtac	3
novelMiR_182	chr3	-	49017341-49017413	49017385-49017403	ggcgcgaggggcggcggcg	tgcccattgtggcgcgaggggcggcggcgcgcgggaccgctcctaccgggctccgcgctcacggggccgcgcg	7
novelMiR_1829_1	chr22	-	3066-3146	3114-3136	ctatggggctctatggggctcta	tatggggcggctatggggctctatggggctctatggggcggctgtggggctctatggggcggctgtggaaggaattcagct	3
novelMiR_1829_10	chr22	-	3004110-3004190	3004120-3004142	ctatggggctctatggggctcta	tggggctctatgggggctctatggggctctatggggctctatggggctctatggggctctatggggctctatggggcccta	3
novelMiR_1829_11	chr22	-	3004311-3004391	3004321-3004343	ctatggggctctatggggctcta	ggggcggctatggggctctatggggctctatggggctctatggggcggctatggggctctatggggctctatgggctctat	3
novelMiR_1829_13	chr22	-	3004702-3004782	3004750-3004772	ctatggggctctatggggctcta	cctatgggctctatggggctctatggggctctatgggctctatggggctctatggggcagacctatgggctctatggggct	3
novelMiR_1829_14	chr22	-	3004832-3004912	3004842-3004864	ctatggggctctatggggctcta	ggggcggctatggggctctatggggctctgtggggctctatggggccgctatggggctctatggggctctatgggctctat	3
novelMiR_1829_15	chr22	-	3005183-3005263	3005231-3005253	ctatggggctctatggggctcta	ctatggggtgctatggggctctatggggctctatggggcgctatggggctctatggggcactatgggctctatggggctct	3
novelMiR_1829_16	chr22	-	3006147-3006227	3006195-3006217	ctatggggctctatggggctcta	cgctatgggtctatggggctctatggggctctatgggtcgctatgggtctctatgggtctctatgggtctctatgggtggc	3
novelMiR_1829_17	chr22	-	3006408-3006488	3006456-3006478	ctatggggctctatggggctcta	ctatggggcgctatggggctctatggggctctatgggctactgtggctctatggggctctatgggctctaggggctctatg	3
novelMiR_1829_18	chr22	-	3006500-3006580	3006548-3006570	ctatggggctctatggggctcta	ctatgggtcgctatggggctctatggggctctatggggtctctatggggctctatggggcgtctatggggcgctatgggtc	3
novelMiR_1829_2	chr22	-	6456-6536	6504-6526	ctatggggctctatggggctcta	ggctggggctctatggggctctatggggctctatgggtgggggctctatggggcggctatggggctctatgggctctatgg	3
novelMiR_1829_3	chr22	-	6534-6614	6582-6604	ctatggggctctatggggctcta	tatggggcggctatggggctctatggggctctatggggcggctatggggctctatggggtatggggctctatggggcgggc	3
novelMiR_1829_4	chr22	-	3002752-3002832	3002800-3002822	ctatggggctctatggggctcta	gcctatgagcctatggggctctatggggctctatgggatgggctatgggctctatggggccccatcgtggtgatagcctcc	3
novelMiR_1829_5	chr22	-	3003033-3003113	3003081-3003103	ctatggggctctatggggctcta	ctatggggcgctatggggctctatggggctctatggggctctgtggggtgctgtggggctctatggggcgctatggggcgc	3
novelMiR_1829_6	chr22	-	3003188-3003268	3003236-3003258	ctatggggctctatggggctcta	ctatgggtctctatggggctctatggggctctatggggccctatgggggctctatggggctctgtggggctctatggggct	3
novelMiR_1829_8	chr22	-	3003775-3003855	3003785-3003807	ctatggggctctatggggctcta	ggggtctctatggggctctatggggccctatggggctctatggggtctctatggggctctatggggctctatggggtctct	3
novelMiR_184	chr3	-	52539126-52539206	52539174-52539196	cgggctggggcgcgaagcggggc	ctgggtcggtcgggctggggcgcgaagcggggctgggcgcgcgccgcggccgccggcgctctcggaccgcgacccggcagc	4
novelMiR_185	chr3	-	56964336-56964408	56964346-56964364	tgagaactgtggtctgaca	tgatgacttcacaaattgtcggataccccttcactccttttgagtgagaactgtggtctgacaaacctgtatg	7
novelMiR_186	chr33	-	217277-217351	217287-217306	tgctgtgtcctcactcacct	ccctgcaggtgggctgggagcacaggcactgtgggcttcgtgtggtgctgtgtcctcactcaccttcatggcttg	10
novelMiR_187	chr4	-	1245061-1245141	1245071-1245093	tagtggctgcttttctccttcct	gaagaagcagggctgggagaaagcatcctgaacgtaaaaggacacctgtagtggctgcttttctccttcctagatgaggat	12
novelMiR_188	chr4	-	3994420-3994496	3994430-3994450	aattgcacggtatccatctgt	tgtcgggtggatcacgatgcaattttgattagtttagtaggagaaaaattgcacggtatccatctgtaaaccgcaag	12
novelMiR_189	chr4	-	3994559-3994637	3994569-3994590	tattgcacttgtcccggcctgt	cctccgtgggtggggatttgttgcattacttgtagctgtgtgtagagtattgcacttgtcccggcctgtggaggaaagg	12
novelMiR_1898	chr1	-	844259-844339	844307-844329	tttggcactagcacatttttgct	cccggcccgctttggcactagcacatttttgctttgctttatgtgttttgagcaattatgtgtagtgccaatatgggagaa	3
novelMiR_190	chr4	-	3994708-3994786	3994718-3994739	tgtgcaaatccatgcaaaactg	gctcacagtcagttttgcaggtttgcatcccagcttgctaaaattgctgtgcaaatccatgcaaaactgactgtggtgg	10
novelMiR_193	chr4	-	34097510-34097580	34097553-34097570	gcgaggggcggcggcggc	ccggggggcagcgaggggcggcggcggcggccccatgtgaggaggggcggcgccgctgcccagccagcccg	12
novelMiR_194	chr4	-	39800698-39800774	39800744-39800764	ttccgcgaaccgccttcggtc	ttgcggcgggttccgcgaaccgccttcggtcgcggtgtctgcggagaccaaaggtggctcgcggaactgagctcacc	6
novelMiR_196	chr4	-	69425715-69425793	69425762-69425783	caaaacagtaggatgattctct	aggtgttgcacaaaacagtaggatgattctctctctgtgaggatcacaagagaattatctgtgtctgttctgactaagc	6
novelMiR_1965	chr3	-	104925665-104925743	104925712-104925733	cccgcggccgtcgcacagcgct	atttctcccccccgcggccgtcgcacagcgctcccgctgccccctcacagcgctgtgcggttcccgcctcgctccgttc	3
novelMiR_198	chr4	-	89099764-89099842	89099811-89099832	tttccaaccttcgtgattctga	ctagagctcttttccaaccttcgtgattctgattcttcattagggatcacagaatcatgaaggttgggaaagagctcta	4
novelMiR_199_1	chr5	-	955660-955730	955703-955720	gcggcggcggccgcgggc	ggcgttgggcgcggcggcggccgcgggcctgggcctcagcctgctgtgggccttgcggcggcggcggcgcg	12
novelMiR_1991	chr28	+	1350304-1350376	1350348-1350366	gctctccgcgcgtgcgggc	cacctgtcctgcgcgtgcgcggcgcccctcagtcggggctgtgggctctccgcgcgtgcgggctgcgctccct	3
novelMiR_2	chr1	+	50729585-50729665	50729595-50729617	atgctgccttccttctgagaaca	gagtcattccatgctgccttccttctgagaacaacacttcctagggacagtcagggagagagcatgggcagttttagcaca	11
novelMiR_20	chr11	+	10038975-10039045	10038985-10039002	ctcggcgccatgtgactg	gcgctccccgctcggcgccatgtgactgcgcggcgcccagctgcgccggatcgggttcgtgccgacagcgg	10
novelMiR_201	chr5	-	10358785-10358859	10358830-10358849	aggcagaaccagttgggctg	ctgaagctgcaggcagaaccagttgggctgctgtctgtcgccagccctgggatctgcctgcccagcgcatccctc	3
novelMiR_202	chr5	-	16322892-16322962	16322902-16322919	ttgccggcgcccgggctg	cctgcggaagtgacgtcggcagggcgtagcgggccgctgagggttgccggcgcccgggctgcgtgtgtacg	5
novelMiR_203_1	chr5	-	17625769-17625843	17625779-17625798	cggcggcggcggccgcgggc	gcggggggcggcggaggctgcgcggcttttgcgcggagcgtagggcggcggcggcggccgcgggcagcccccgcg	12
novelMiR_203_2	chr6	-	11098643-11098717	11098653-11098672	cggcggcggcggccgcgggc	cgcgggcgccgcgcgggcgtcgacgggcgaggaggggggggggggcggcggcggcggccgcgggcgccgcgcggg	12
novelMiR_203_3	chr6	-	11098701-11098775	11098711-11098730	cggcggcggcggccgcgggc	ggccgcgggcgccgcgcgggcgtcgacgggcgaggagggggggggcggcggcggcggccgcgggcgccgcgcggg	12
novelMiR_203_4	chr6	-	11098756-11098830	11098766-11098785	cggcggcggcggccgcgggc	gccgcgggcgccgcgcgggcgtcgacgggcgaggaggggggggggcggcggcggcggccgcgggcgccgcgcggg	6
novelMiR_2077	chr3	+	3463109-3463179	3463119-3463136	ggggagtgaaaaagaacc	aaaaagcactggggagtgaaaaagaacctttcatgtatcaggactctgaagtcggctccccagatgcctgg	3
novelMiR_208	chr6	-	2770206-2770284	2770253-2770274	ctccagtggtagtcagctgtcc	atgaactaagctccagtggtagtcagctgtccagggcaatactgtgcctgaggcggtgttacactgctgggaaataaaa	3
novelMiR_209	chr6	-	22308648-22308718	22308691-22308708	cgaggggcggcggcggcg	ggggtcccgccgaggggcggcggcggcgcggccacctccccagccggcaccccgccccgtcgggcggcgct	12
novelMiR_21	chr12	+	3154767-3154847	3154777-3154799	tggtgagaagcgtgctgtggagc	aaggtgaggctggtgagaagcgtgctgtggagcgtggtatggcaaagcttggtgctcatggtgctcttctcttccagggcg	11
novelMiR_210	chr6	-	23172171-23172249	23172218-23172239	ccaggagaagcagactgtagtt	gggcagcatgccaggagaagcagactgtagtttggggtagtcctgactgaatctcttattctcctagatatcagctcct	11
novelMiR_212	chr7	-	619024-619104	619072-619094	agggatgtttggaaaccagagcc	atatgctgacagggatgtttggaaaccagagccatgccaaatctgtgtgtgtgactctggatctgttctctgtgatgacat	3
novelMiR_214	chr7	-	22670546-22670624	22670593-22670614	ttcaagtaatccaggataggct	tggcgctgggttcaagtaatccaggataggctgtggtctggcagtcagcctgttctaggttacttggctccggagcccg	12
novelMiR_215	chr7	-	36238009-36238079	36238052-36238069	gcattggtggttcagtgg	agcaagtcgtgcattggtggttcagtggtagaattctcgcctgccacgcgggaggcccgggttcgattccc	7
novelMiR_2168	chr13	+	15795652-15795722	15795695-15795712	ccgccggcggcgccgggc	cgcccgcaggccgccgcggccctttgttcccacacgcagccacccgccggcggcgccgggccgctactcga	3
novelMiR_217	chr8	-	4658333-4658411	4658343-4658364	tgcacagcaagtgtagacaggc	tcatgtgactgcctgtctgtgcctgctgtacaggtgagaggatgttctgcacagcaagtgtagacaggcagacacatga	5
novelMiR_218	chr9	-	938064-938136	938074-938092	gcctacggccatcccaccc	tgttgtgcagatgggaagagggtgctggagccggagcagcccgtgcctacggccatcccaccctgggtaacgc	12
novelMiR_219	chrW	-	3067243-3067323	3067291-3067313	tggaagactagtgatttttgttg	tagttctgtgtggaagactagtgatttttgttgtttttagataactaaattgacaacaaatcacagtctaccatatggcac	8
novelMiR_22	chr12	+	11670969-11671049	11670979-11671001	caacggaatcccaaaagcagctg	ccggcacgggcaacggaatcccaaaagcagctgtccccgcagcgcccagctgccctgggatttcgttacccgcgcctccgc	12
novelMiR_220	chrZ	-	9058822-9058902	9058870-9058892	aggagacagggttctgcagacgc	gaagctctgcaggagacagggttctgcagacgccagtgagtgcctgagctgagctgtgcccctgtctccagactgctgccc	12
novelMiR_222	chrZ	-	16702079-16702159	16702127-16702149	aggcagtgtattgttagttagct	tgtgatgattaggcagtgtattgttagttagctgctcttcatacaccagcaactaactacactgccacattagcacatcac	12
novelMiR_223_1	chrZ	-	27179145-27179219	27179155-27179174	agtctgtggataagaggatg	tccaaaggaaggggctctactgctccccaaaggctgcgccgcagcagtctgtggataagaggatgctctgcccat	4
novelMiR_223_10	chrZ	-	27212570-27212644	27212580-27212599	agtctgtggataagaggatg	tccaaaggaaggggctctgctgctttccaaaggctgcgcagcagcagtctgtggataagaggatgctctgcccat	4
novelMiR_223_11	chrZ	-	27214439-27214513	27214449-27214468	agtctgtggataagaggatg	tccaaaggaaggggctctactgctccccaaaggctgcgccgcagcagtctgtggataagaggatgctctgcccat	4
novelMiR_223_12	chrZ	-	27216293-27216367	27216303-27216322	agtctgtggataagaggatg	tccaaaggaaggggctctgctgctttccaaaggctgcgccgcagcagtctgtggataagaggatgctctgcccat	4
novelMiR_223_13	chrZ	-	27218153-27218227	27218163-27218182	agtctgtggataagaggatg	tccaaaggaaggggctctgctgctttccaaaggctgcgccgcagcagtctgtggataagaggatgctctgcccat	4
novelMiR_223_14	chrZ	-	27220007-27220081	27220017-27220036	agtctgtggataagaggatg	tccaaaggaaggggctctactgctccccaaaggctgcgcagcagcagtctgtggataagaggatgctctgcccat	4
novelMiR_223_15	chrZ	-	27221872-27221946	27221882-27221901	agtctgtggataagaggatg	tccaaaggaaggggctctgctgctttccaaaggctgcgcagcagcagtctgtggataagaggatgctctgcccat	4
novelMiR_223_16	chrZ	-	27229292-27229366	27229302-27229321	agtctgtggataagaggatg	tccaaaggaaggggctctgctgctttccaaaggctgcgcagcagcagtctgtggataagaggatgctctgcccat	4
novelMiR_223_17	chrZ	-	27231149-27231223	27231159-27231178	agtctgtggataagaggatg	tccaaaggaaggggctctgctgctttccaaaggctgcgcagcagcagtctgtggataagaggatgctctgcccat	4
novelMiR_223_18	chrZ	-	27290919-27290993	27290929-27290948	agtctgtggataagaggatg	tccaaaggaaggggctctactgctccccaaaggctgcgcagcagcagtctgtggataagaggatgctctgcccat	4
novelMiR_223_19	chrZ	-	27301441-27301515	27301451-27301470	agtctgtggataagaggatg	tccaaaggaaggggctctgctgctttccaaaggctgcgcagcagcagtctgtggataagaggatgctctgcccat	4
novelMiR_223_2	chrZ	-	27182857-27182931	27182867-27182886	agtctgtggataagaggatg	tccaaaggaaggggctctactgctccccaaaggctgcgcagcagcagtctgtggataagaggatgctctgcccat	4
novelMiR_223_3	chrZ	-	27186570-27186644	27186580-27186599	agtctgtggataagaggatg	tccaaaggaaggggctctactgctccccaaaggctgcgccgcagcagtctgtggataagaggatgctctgcccat	4
novelMiR_223_4	chrZ	-	27192141-27192215	27192151-27192170	agtctgtggataagaggatg	tccaaaggaaggggctctgctgctttccaaaggctgcgccgcagcagtctgtggataagaggatgctctgcccat	4
novelMiR_223_5	chrZ	-	27195851-27195925	27195861-27195880	agtctgtggataagaggatg	tccaaaggaaggggctctactgctccccaaaggctgcgcagcagcagtctgtggataagaggatgctctgcccat	4
novelMiR_223_6	chrZ	-	27197707-27197781	27197717-27197736	agtctgtggataagaggatg	tccaaaggaaggggctctgctgctttccaaaggctgcgccgcagcagtctgtggataagaggatgctctgcccat	4
novelMiR_223_7	chrZ	-	27206992-27207066	27207002-27207021	agtctgtggataagaggatg	tccaaaggaaggggctctactgctccccaaaggctgcgcagcagcagtctgtggataagaggatgctctgcccat	4
novelMiR_223_8	chrZ	-	27208857-27208931	27208867-27208886	agtctgtggataagaggatg	tccaaaggaaggggctctgctgctttccaaaggctgcgcagcagcagtctgtggataagaggatgctctgcccat	4
novelMiR_223_9	chrZ	-	27210711-27210785	27210721-27210740	agtctgtggataagaggatg	tccaaaggaaggggctctactgctccccaaaggctgcgccgcagcagtctgtggataagaggatgctctgcccat	4
novelMiR_224_3	chrZ	-	27270725-27270795	27270735-27270752	gctgattgacattgggcc	tgggagggatttcctgtgcagggccctgccacctccggtgggggctgattgacattgggccctgcccttca	7
novelMiR_226	chrZ	-	42270072-42270142	42270082-42270099	ctcctggctggctcgcca	agcgccccctggtccgaccagccctgtggtccagcaaagagctctcctggctggctcgccaaaactgcctt	12
novelMiR_228	chr1	+	105405987-105406067	105405997-105406019	aagcagaggatatggaactgtct	actggtgaagaagcagaggatatggaactgtctttgacaactgaacacagacattccacatcccctgatggacgtgaatca	6
novelMiR_23	chr12	+	11671353-11671431	11671363-11671384	aatgacacgatcactcccgctg	acggctttggaatgacacgatcactcccgctgagcgcgcagccacagagccatcggggatgtcgtgtctgtcctaagct	8
novelMiR_236	chr15	+	743022-743100	743032-743053	gtgaggcggcggtcgggacgcg	ctcaacccaggtgaggcggcggtcgggacgcgcggcatctccgccccgcggcccgccgcggccctcacgcctcgttctc	8
novelMiR_239	chr18	+	9953839-9953911	9953883-9953901	cggcgcgaacatgaactgt	cgcgcgcgggcggtgaatcagtcggtcggtcagtgagtgaggagcggcgcgaacatgaactgtctgaccgtgc	6
novelMiR_24	chr12	+	11671618-11671694	11671628-11671648	gacagtcagcagttggtctgt	ctgccctgcggacagtcagcagttggtctgtgtgagcagccgttctcagatcacctcttggctgtgggtggtgcagg	12
novelMiR_242	chr19	+	57155-57231	57165-57185	gagactggcaggactggcagt	catgcagcacgagactggcaggactggcagtgagcgggagaaactgctgccggcccttccggctcaggagctgcaag	3
novelMiR_245_1	chr20	+	10623995-10624065	10624038-10624055	ggcggcgccgccgggccg	ggcccagggcgcccatcgtgccgcctccgtcccgagggggagcggcggcgccgccgggccgagccgcgtcc	8
novelMiR_245_2	chr28	+	724947-725017	724957-724974	ggcggcgccgccgggccg	gccggacaaaggcggcgccgccgggccgcgctgtgccccccgctccgcccgcggggcctcctgccgggccg	9
novelMiR_249	chr21	+	6743534-6743606	6743578-6743596	cccgctggtgagtgagggc	ttcccccgccgccgccattagagggccgctttgtgtccgctgggcccgctggtgagtgagggccggccccgcc	5
novelMiR_250	chr22	+	4649582-4649660	4649629-4649650	cccagcacgcctaccccgggcc	cgcgcgggcgcccggggtgggcacgctgtacggcacgcagcggctgccccagcacgcctaccccgggccccccccgggc	7
novelMiR_251	chr23	+	2080071-2080141	2080081-2080098	gatggcggcgctgtacgc	gcggcggcgggatggcggcgctgtacgcctgcaccaagtgtcaccagcgcttccccttcgaggcgctcagc	8
novelMiR_253	chr25	+	2556614-2556692	2556661-2556682	gcgctgggagtcgtcgtgtggc	gccatcacgcggcgcgacgatcccagggggctgttgagctccgtgcagcgctgggagtcgtcgtgtggcatgctgagca	8
novelMiR_256	chr3	+	9067885-9067959	9067930-9067949	cggctcggcgcggcgccgcg	aggcctctccccggcgcgcggccgtttcgcccctccgcgcggttccggctcggcgcggcgccgcgagcccaaccc	10
novelMiR_258	chr3	+	87049037-87049115	87049084-87049105	ggccatgttgtctgtgggctct	ccgccccacttttacccacaaacaacatggcggctgtggttacaggcggccatgttgtctgtgggctctctagcctcgg	3
novelMiR_263	chr4	+	35282343-35282413	35282386-35282403	gttctgttggcctggctg	gggaaggggagagctcagtggggtgagcagggcccggctgtgcgttctgttggcctggctgcaggaggctc	4
novelMiR_266	chr5	+	380314-380392	380361-380382	actgggagatcggattcggagc	tatcccggccgccggatccggtttcccctctgcaatctcaccctggcactgggagatcggattcggagcccggagggag	6
novelMiR_268	chr5	+	15887068-15887146	15887078-15887099	agccactgactaacgcacattg	ggagcaggtgagccactgactaacgcacattgtgctctcggcgactccactgtgcgtgtgacagcggctaacctgctcc	7
novelMiR_269	chr5	+	21708824-21708894	21708867-21708884	ctcggcacggcctgacct	agcgggcacctccccgaggcggggcggctttggtacggcacggctcggcacggcctgacctcgcacggccc	8
novelMiR_27	chr14	+	4690701-4690771	4690711-4690728	agcgcagcgtcggccccg	ctttgggggcagcgcagcgtcggccccgcaccgctccgctcggctccgctccgctccgcgccgccccgccc	5
novelMiR_270	chr5	+	36063568-36063638	36063578-36063595	atctcgttggtgaccctg	gtccctgaagatctcgttggtgaccctgcagtagaacacgcgctcgtccggccgcaggtcggcggggggct	3
novelMiR_272	chr8	+	20842668-20842748	20842678-20842700	ctgcactggtcattgactagctg	tgttggctgtctgcactggtcattgactagctggtctttccctgacctcctggtctcattctagtgcaagagaaatccctt	6
novelMiR_277	chr1	-	56993985-56994063	56994032-56994053	ctgactggctcagcttgtgtct	agcttatacactgactggctcagcttgtgtctaccctacgccggcaggcgcgggtaacccgttgaaccccattcgtgat	3
novelMiR_279_1	chr1	-	101038708-101038786	101038718-101038739	ctccgcggcctcggtctcgggc	tccgcggggcgggcccgggccggagagggggtcatcccgtcccccctctccgcggcctcggtctcgggcggagagctcg	12
novelMiR_279_2	chr16	-	615764-615842	615774-615795	ctccgcggcctcggtctcgggc	ctccgcggggcgggcccgggccggagagggggtcatccgtcccccctctccgcggcctcggtctcgggcggagagctcg	12
novelMiR_28	chr14	+	6182264-6182344	6182274-6182296	ttggcacagtctgaaaatcacct	gaatggacctttggcacagtctgaaaatcacctgcggtctcccgtggcccccggtgagataaccgtgccgacagcataggg	8
novelMiR_281	chr1	-	101043739-101043819	101043749-101043771	ccggtagtggcggtgagcgggcg	ttcggatgccttatatgttcgtctgtaggagcgagtgaggactcggctccggtagtggcggtgagcgggcgctcgcgagca	7
novelMiR_283	chr1	-	168016552-168016630	168016599-168016620	agaagagcatttaaatgtgtgc	gccctgattcagaagagcatttaaatgtgtgcttacaaacgaaacacacatttcagtgcttccctgaacccaggccagg	6
novelMiR_284	chr1	-	185892053-185892131	185892100-185892121	ttctacacttgaactgagctca	aagtgaaggcttctacacttgaactgagctcagaataaaatatgtgattgtggtttcaattgtgggggtctgaatacat	4
novelMiR_285_1	chr10	-	643578-643652	643588-643607	tgccttccaagcagttgacc	gaaggttgcaggcagctgcgttggtggtatagtggtgagcatagctgccttccaagcagttgacccgggttcgat	3
novelMiR_285_2	chr10	-	657246-657320	657256-657275	tgccttccaagcagttgacc	gaaggttgcaggcagctgcgttggtggtatagtggtgagcatagctgccttccaagcagttgacccgggttcgat	3
novelMiR_285_3	chr10	-	669626-669700	669636-669655	tgccttccaagcagttgacc	gaaggttgcaggcagctgcgttggtggtatagtggtgagcatagctgccttccaagcagttgacccgggttcgat	3
novelMiR_285_4	chr28	-	4923246-4923320	4923256-4923275	tgccttccaagcagttgacc	aggagccctcgtgcggtgcgttggtggtatagtggttagcatagctgccttccaagcagttgacccgggttcgat	3
novelMiR_285_5	chr3	-	81053709-81053783	81053719-81053738	tgccttccaagcagttgacc	tctttattttggcagctgcgttggtggtatagtggtgagcatagctgccttccaagcagttgacccgggttcgat	3
novelMiR_29_2	chr7	-	17005640-17005710	17005683-17005700	cgcggcggcggcgggggg	cgggggcggccgcggcggcggcggggggcggctcggcgcgctctgcccgccgctactcgggccgcgccacc	5
novelMiR_291	chr14	-	13759751-13759821	13759761-13759778	gacgaggaagcggagccg	gggcccgcgcgccgcgccccgcctcctcggcccggcgcaggctgacgaggaagcggagccgcggcggcccg	3
novelMiR_292	chr15	-	5309794-5309864	5309804-5309821	gcgtttggcgtgtcggtg	gcgcgatgcgaccggcgcgatgacgtcactcgagagcgttggtgcgtttggcgtgtcggtgctgtgcggga	3
novelMiR_294	chr18	-	10684203-10684281	10684213-10684234	tgttccacgtctctgtacttcc	tttggtacagaccgtggttcaagcagcaggtgatcagtgaatgaggctgttccacgtctctgtacttcccttttctgtg	11
novelMiR_295	chr19	-	4311313-4311391	4311360-4311381	ccgggctgcgggcaccgccagc	gccggccgcgccgggctgcgggcaccgccagcgtcggacggcgcgggaagggggcgggtgagggcccgggtgagcgggg	4
novelMiR_3	chr1	+	58263271-58263349	58263318-58263339	atttcagctaagctattggact	ctttagtacaaagtccagcagcttagcttgaatagtcgtctctgacaatttcagctaagctattggactttgcatcaaa	12
novelMiR_30	chr14	+	7316410-7316490	7316458-7316480	tgctgctccgcgctcgcgcgctg	agctgagcctggcgctgagcggagaggtggatgagtgcgtcccgccgctgctgctccgcgctcgcgcgctgctttacgagg	11
novelMiR_301	chr20	-	2489352-2489424	2489396-2489414	cgggccggggaccgccgcc	cggagcggggcgggccggggaccgccgcccgcccccccgccgccgccgccgcccgccctctccccgccccccg	9
novelMiR_302	chr20	-	4980285-4980357	4980329-4980347	agaggctgcagcaaccctg	gctggaatgcagaggctgcagcaaccctgcagagactgcactgtgcgaagtgctgtacacatgccctgcatcc	8
novelMiR_303	chr20	-	5387011-5387081	5387021-5387038	gcggccgcagcggtgctg	gttccgcccccggcgccgccgcgggaagaggcgggcggtggccgcggccgcagcggtgctgcgcgtggagc	7
novelMiR_306	chr25	-	1279891-1279961	1279934-1279951	tccgtgagccgaggcatg	cggcagcagctccgtgagccgaggcatgggctacagtgcactgttctggctgttcatctctagttgctggg	3
novelMiR_309	chr28	-	1588175-1588253	1588222-1588243	tcaagaacaaagcatgtggcct	ctgtagtttctcaagaacaaagcatgtggcctcatgttttgcagaaaaaagagcactgcactgttctcgtaggatctgc	4
novelMiR_313	chr3	-	55383007-55383077	55383017-55383034	cgcaagcaagatggcggc	accgccaaccgcccgggcgccatcttggttgtgggtagccggccgcaagcaagatggcggccgcggggtgg	5
novelMiR_319	chr5	-	2676386-2676460	2676431-2676450	ttgactggggcggtacacct	ggtggggagtttgactggggcggtacacctgtcaaagcgtaacgcaggtgtcctaaggcgagctcagggaggcca	5
novelMiR_32	chr14	+	8554981-8555059	8555028-8555049	tttctggtacagtgactcgagc	gaattagcatgctggagtcactctgccaaagcatgtgcacaaataagtttctggtacagtgactcgagcatgctagtcc	9
novelMiR_320	chr5	-	40770373-40770447	40770418-40770437	aagattcccattcttgcgac	ggtatcatgcaagattcccattcttgcgacccgggttcgattcccgggcggcgcagaaagttttgattgccagag	12
novelMiR_321	chr6	-	2770204-2770284	2770252-2770274	ctccagtggtagtcagctgtcca	atgaactaagctccagtggtagtcagctgtccagggcaatactgtgcctgaggcggtgttacactgctgggaaataaaaat	10
novelMiR_323	chr7	-	619025-619103	619072-619093	gggatgtttggaaaccagagcc	tatgctgacagggatgtttggaaaccagagccatgccaaatctgtgtgtgtgactctggatctgttctctgtgatgaca	3
novelMiR_324	chr7	-	12628753-12628831	12628800-12628821	ctctttgcgcggcggcggggct	gctgctgggcctctttgcgcggcggcggggcttggtcgtgggcaggcgtcgtgcgccgctgccgccatgggctttgggg	4
novelMiR_329	chr9	-	15327104-15327184	15327152-15327174	cacaaatgatgattataagggac	ttttcctcagcacaaatgatgattataagggacttaatactgaaatgtgatgtgatttttgagcagaactgatgtgctaat	5
novelMiR_331	chrZ	-	9781103-9781179	9781149-9781169	ttgcaaactcgatcactagct	tcttctaatcttgcaaactcgatcactagctctgcatgatgttgcagaagcaaggggaacaggtttgctaaagtaaa	11
novelMiR_332	chrZ	-	12840348-12840420	12840358-12840376	cggggcgccgggggggggg	gccgggcgcgggcacctccgtccggggctggcggcggggcgaggcggggcgccgggggggggggggcgggcgg	3
novelMiR_337	chr1	+	48141731-48141801	48141774-48141791	gtggtgttcgtgaggagt	tactataaaatccgccgcggacgcagtgcgctaccattccgtagtggtgttcgtgaggagttactctgtta	4
novelMiR_34	chr15	+	743022-743098	743032-743052	gtgaggcggcggtcgggacgc	ctcaacccaggtgaggcggcggtcgggacgcgcggcatctccgccccgcggcccgccgcggccctcacgcctcgttc	10
novelMiR_340	chr11	+	1101369-1101447	1101416-1101437	taatctgagggtccagggttca	gcccaaacaggagcctggatagctcagttgggagagcatcagacttttaatctgagggtccagggttcaagcccctgtt	8
novelMiR_342	chr13	+	2583442-2583518	2583488-2583508	ttgggctgggggatccctcgc	ggtgagcggctcagagagcccccagccaaatgtgcagtgctgtccgttgggctgggggatccctcgctgcctccccg	11
novelMiR_347	chr2	+	129214603-129214673	129214646-129214663	gctccttggcggtcactg	tcgcagcggcgggagcgggtcgtgccgagcgggccgaggcgcggctccttggcggtcactgcgatgagctt	3
novelMiR_350_1	chr23	+	1221739-1221811	1221783-1221801	ggcgcggcggcggcggggg	ttttggcctttcggagctgccccacgtcggccccggggggcggcggcgcggcggcggcgggggctctgcgctc	5
novelMiR_350_2	chr3	+	8714066-8714138	8714110-8714128	ggcgcggcggcggcggggg	cggcgaggacccgccgccccccgccgcggcatcatccggggagcggcgcggcggcggcgggggccgcgggcac	5
novelMiR_357	chr4	+	2133960-2134038	2134007-2134028	tatcaccccatgctgatggctc	atgtcagctagatggcattagcactcagtgcaaagatgaccttcatctatcaccccatgctgatggctctgtgaggggc	3
novelMiR_36	chr15	+	8876124-8876194	8876134-8876151	gagtgctgcattttactg	tgcgcgctgcgagtgctgcattttactgctgcaaaggtggaggtgggcggtgggcattgcggagccgggcg	3
novelMiR_360	chr6	+	27592602-27592672	27592612-27592629	gccatggcggcggagggc	gccgggaggcgccatggcggcggagggcctggcggggctcctgcccgcacagacgcagctggagtacgcac	6
novelMiR_362_1	chr8	+	13793472-13793542	13793515-13793532	gcgggcggcgcggcggcg	aaggggcgggcggcggcgcggcctgcaccatggtggccaccaggcgggcggcgcggcggcgggatgcggcg	11
novelMiR_362_2	chr1	-	149397174-149397244	149397217-149397234	gcgggcggcgcggcggcg	ggcggcggcggcgggcggcgcggcggcgggcggcggcagcggctcctcggtgccgctctcggtgctgatcc	11
novelMiR_362_3	chr24	-	5225685-5225755	5225695-5225712	gcgggcggcgcggcggcg	ggccgcggcgcggcccctccgccccggccccgcggcctacctggcgggcggcgcggcggcggggccctcgg	11
novelMiR_362_4	chr3	-	20207743-20207813	20207753-20207770	gcgggcggcgcggcggcg	aagtttccgtggcccggcgccgcgcgcttggcacgagggctcggcgggcggcgcggcggcggcaggcgcgg	11
novelMiR_369	chr1	-	98606344-98606414	98606354-98606371	gcctagcgggcggcactg	ccgaagccccgctgcccctgctcgggccggccgccccgcggctgcctagcgggcggcactgctggcagcgc	8
novelMiR_372	chr1	-	167751407-167751487	167751455-167751477	cagcatcctctgatagaccacga	caaaaatgctcagcatcctctgatagaccacgagcagttttcctgttgctctctggtttgcactgagatgcaaaagtaact	8
novelMiR_374	chr1	-	189010271-189010349	189010281-189010302	aatgcagcaggcagggctgtgt	atacaggcacaacagcctctttgctgcagtcaacctcaggtattctgaatgcagcaggcagggctgtgtggctgtgttt	4
novelMiR_376	chr10	-	1141551-1141621	1141561-1141578	gcgtttgtagctgagggc	cgcgctctggggccgctcagccgtagcgcgttctgtctgggcagcgtttgtagctgagggccgctctcctg	5
novelMiR_378	chr10	-	20141880-20141950	20141923-20141940	tccaggtcagtccggggc	gctgggagcatccaggtcagtccggggccactgctttctgctctggcgctgcctttggcactgctcctgga	4
novelMiR_38	chr18	+	3513828-3513908	3513876-3513898	agcagagtggcgcagcggaagcg	tgggacaggtgctcttctaagcgccgccatgaagggaaagcaataaggagcagagtggcgcagcggaagcgtgctgggccc	11
novelMiR_382	chr14	-	6179795-6179875	6179843-6179865	gatctcccaatctgcgcggttgc	gaaggctcctgatctcccaatctgcgcggttgcatttgcttgaagtagtgtaactgtcgtaaatggagagagaaaggaaac	4
novelMiR_383	chr14	-	14309235-14309305	14309245-14309262	gccgcggtcggcgccgtg	tgcgcatgcgcgctcctgccgggcactgcgatggcgacgcggggccgcggtcggcgccgtgcggcggttgg	3
novelMiR_39	chr18	+	4012221-4012293	4012265-4012283	gccgcggcggcagcagctg	tctcgcgctgcccggcgcggctcttgtcagttagcaacaaaatggccgcggcggcagcagctgtgctcccgag	8
novelMiR_392	chr26	-	5043325-5043397	5043335-5043353	cgcgccgggcgcgacccgc	cgcccatggagctgctgtgcgtggaaaccgcggctcgagtaccccgcgccgggcgcgacccgcagctgctggg	4
novelMiR_396	chr3	-	52539132-52539210	52539179-52539200	cggtcgggctggggcgcgaagc	ggggctgggtcggtcgggctggggcgcgaagcggggctgggcgcgcgccgcggccgccggcgctctcggaccgcgaccc	7
novelMiR_40	chr18	+	6491327-6491405	6491374-6491395	aactggcctacaaagtcccagt	agctgagggctgggtctttgcgggcgagatgagaggttcgtgtcttcaactggcctacaaagtcccagttctcggctcc	12
novelMiR_406_1	chr7	-	6833723-6833803	6833771-6833793	ggggatgtagctcagcggtagag	ttaccacccaggggatgtagctcagcggtagagcgcctgctttgcatgcaggaggccctgggttcaacccccagcatctcc	6
novelMiR_406_2	chr7	+	6813549-6813629	6813559-6813581	ggggatgtagctcagcggtagag	ccaccatccaggggatgtagctcagcggtagagcgcctgctttgcatgcaggaggccctgggttcaacccccagcatctcc	5
novelMiR_406_3	chr7	+	6820343-6820423	6820353-6820375	ggggatgtagctcagcggtagag	ttaccacccaggggatgtagctcagcggtagagcgcctgctttgcatgcaggaggccctgggttcaacccccagcatctcc	5
novelMiR_407	chr7	-	25676617-25676687	25676627-25676644	gccaagcgaccgttggtg	gatagcggcggtgggcggggctaggcgcgcggcggggctaggcgccaagcgaccgttggtgctgaggtggg	3
novelMiR_41	chr18	+	9383527-9383603	9383573-9383593	tccagcatcagtgattttgtt	tcctgcccaacaatatcctggtgctgagtgagttgcacacagagactccagcatcagtgattttgttgaggaagggg	11
novelMiR_413	chr1	+	51546159-51546233	51546169-51546188	gcggcgcaggcgttgggccg	ctccgagatggcggcgcaggcgttgggccgcgcgctggtcagcgccaagtggctgtccgaggccgtgcgggccgg	5
novelMiR_416	chr15	+	4536521-4536601	4536531-4536553	ggggttcgattccccgacgggga	gcgggagaccggggttcgattccccgacggggagagagagaacattttgaccgtcggcgcaattttttctcctggaggccc	10
novelMiR_417	chr16	+	154459-154535	154469-154489	ctgaggctgtgggacctcacc	ggatggcaccctgaggctgtgggacctcaccacgtgagtcctggggactgaaagggctttggggtgggggtttgggg	4
novelMiR_418_1	chr17	+	9303898-9303968	9303941-9303958	gcggcggcggcggggggg	gccgggcccggccgccctccggaggcggcccgcggcggaggtagcggcggcggcgggggggcgggagccgc	6
novelMiR_418_2	chr20	+	2489366-2489436	2489376-2489393	gcggcggcggcggggggg	agggcgggcggcggcggcggcgggggggcgggcggcggtccccggcccgccccgctccgcaccgccccgca	6
novelMiR_418_3	chr28	-	3128096-3128166	3128139-3128156	gcggcggcggcggggggg	cgggcggcgggcggcggcggcgggggggcggccggagctcaccatcgcccgcggccccgcggccgtcagcg	6
novelMiR_418_4	chr1	+	105098037-105098107	105098080-105098097	gcggcggcggcggggggg	tctttaggccgcccggcggccggcagcccgttgccctggggcggcggcggcggcggggggggcagcagcga	4
novelMiR_418_5	chr13	+	11413161-11413231	11413204-11413221	gcggcggcggcggggggg	ggctctccgccggcccctccgctcggcgacggcggcggtggtggcggcggcggcggggggggagccccggc	4
novelMiR_418_6	chr19	+	78732-78802	78742-78759	gcggcggcggcggggggg	ggtgctggcggcggcggcggcggggggggctccggccgtgcccggcccatggcccggcccccggcgccccc	4
novelMiR_418_7	chr27	-	4804554-4804624	4804597-4804614	gcggcggcggcggggggg	gatcgcggcggcggcggcggcggggggggacctcggggggacgcagctccaaccgccgcccttcgcccccc	4
novelMiR_42	chr18	+	9953840-9953910	9953883-9953900	cggcgcgaacatgaactg	gcgcgcgggcggtgaatcagtcggtcggtcagtgagtgaggagcggcgcgaacatgaactgtctgaccgtg	6
novelMiR_423	chr2	+	569588-569660	569598-569616	gcagcgctgacaggaggac	agcggcgcgggcagcgctgacaggaggacgcagcgctccgttcgcttcggcgcagctcggccccatggatccc	4
novelMiR_424	chr2	+	40640712-40640782	40640755-40640772	aggctgctttcggggggc	gctgcgtgtccttccgccgaggaagtagcgcccggcgggcaggaggctgctttcggggggccgcgcgaccg	6
novelMiR_428	chr3	+	9522639-9522717	9522686-9522707	ctcgaggctgctgctcggcccg	cctcagcgcaacgccgccggcggtcgcagtcgcgccgtagaggtgacctcgaggctgctgctcggcccgctgctcccag	4
novelMiR_43	chr19	+	58562-58642	58572-58594	tgtgcggttgcagaagaagaaga	ggacagtgcctgtgcggttgcagaagaagaagaccggcgcttcacggctttcttcctcttctcttccgccccaggtgacta	12
novelMiR_434	chr8	+	20838608-20838684	20838654-20838674	tttgtcatagttacactgacc	tacgacagactgttctggtcgttaactgtatctgccaatgctggggtttgtcatagttacactgaccacgttgcctt	5
novelMiR_441	chr1	-	20922375-20922445	20922418-20922435	cggctcggcgcggcgccg	cggctcggctcggctcggcgcggcgccgcacttgtagctgttctcggtgctgaaggcggcacggctcggca	3
novelMiR_443	chr1	-	185892052-185892132	185892100-185892122	cttctacacttgaactgagctca	aaagtgaaggcttctacacttgaactgagctcagaataaaatatgtgattgtggtttcaattgtgggggtctgaatacatg	3
novelMiR_445	chr10	-	20140626-20140704	20140673-20140694	agcgctgccctctgcgggctgt	gggctcggcgagcgctgccctctgcgggctgtgctttaggccgtggcgcagccccggaccgcggctcctgcctggcatc	3
novelMiR_447	chr11	-	11281641-11281713	11281651-11281669	gccggtgctgctgggcctc	cgccgtagggcgcggagcggcgctgccatggcggcggctgcgccgccggtgctgctgggcctccgcgacgccg	4
novelMiR_448	chr11	-	18685056-18685134	18685066-18685087	tctggctgccgcctactgacac	gggcaggaggtggccgtgcagagcacgatgacacgacgatgcccagctctggctgccgcctactgacacccatatccct	4
novelMiR_45	chr19	+	5515016-5515094	5515026-5515047	aacagtaagagttgatgtgcgg	cgcccccccgaacagtaagagttgatgtgcggcgaacgcagcctgcatgtgagctcctactgccgcgggaggcggggct	12
novelMiR_450	chr14	-	4937949-4938025	4937995-4938015	gtgcattgtagttgcattgca	cctcgcgggggtgcattgtagttgcattgcatgtgtcagactgggagtgcaatgcccctgccatgcagcccggcggg	9
novelMiR_451	chr14	-	6179252-6179332	6179300-6179322	aggagttcactgatcatctggct	ctttttatccaggagttcactgatcatctggctaagacccacaccagagtctcagtgcagagaacccaggcagctgctgtg	9
novelMiR_453_1	chr2	-	74116804-74116880	74116814-74116834	ctgtgggtggctgtctgtggg	gtggctgtctgtgggtggcttctgtgggtggctgtgtggtggctgtctgtgggtggctgtctgtgggtggtgtctgt	5
novelMiR_453_2	chr2	-	74116919-74116995	74116965-74116985	ctgtgggtggctgtctgtggg	tggtggctgtctgtgggtggctgtctgtgggggctgtctgtgggtggctgtctgtgggtggctgtcctgtgggtggc	5
novelMiR_453_3	chr2	-	74117732-74117808	74117742-74117762	ctgtgggtggctgtctgtggg	tggctgtctgtgggggctgtctgtgggggctgtctgtggtggctgtctgtgggtggctgtctgtgggtgggtgtggt	5
novelMiR_453_4	chr2	-	74119237-74119313	74119247-74119267	ctgtgggtggctgtctgtggg	ggctgtctgtggtggctgtctgtggtggctgtctgtgggtggctgtctgtgggtggctgtctgtgggtggctgtcct	5
novelMiR_453_5	chr2	-	74119269-74119345	74119315-74119335	ctgtgggtggctgtctgtggg	gggtggctgtctgtgggtggctgtctgtgggtggctgtctgtggtggctgtctgtggtggctgtctgtgggtggctg	5
novelMiR_455	chr2	-	98604947-98605021	98604957-98604976	gcggcggcggcggggggggg	ccgtccgggtccctcgaggaggccgccggcgccggggtgggggcggcggcggcggcgggggggggcgccgccgag	5
novelMiR_459	chr27	-	4518710-4518788	4518720-4518741	gggggtatagctcagtggtaga	gcagcgcgtggatatccctgagtgctccatggggttttcccggcagagggggtatagctcagtggtagagcatttgact	8
novelMiR_46	chr19	+	5515195-5515271	5515205-5515225	accatggctgtagactgttac	gggcccggcgaccatggctgtagactgttacccccccagcagcacagtaacaatctaaagccacggtcgcccgggcg	5
novelMiR_464	chr3	-	104925667-104925741	104925712-104925731	cgcggccgtcgcacagcgct	ttctcccccccgcggccgtcgcacagcgctcccgctgccccctcacagcgctgtgcggttcccgcctcgctccgt	6
novelMiR_47	chr19	+	5515766-5515840	5515776-5515795	tgactgtagactgttactgt	tcagtagccatgactgtagactgttactgtcctgtccctacgcagcagtaagcagtctagagccaaggtgccgat	12
novelMiR_472	chrZ	-	53340223-53340297	53340268-53340287	gccggagagttgggaggatg	ccaggcgcaggccggagagttgggaggatgcggctgcggctgcgctcgggcgctctggccgccggctgcctgttg	4
novelMiR_474	chr12	+	11671353-11671433	11671363-11671385	aatgacacgatcactcccgctga	acggctttggaatgacacgatcactcccgctgagcgcgcagccacagagccatcggggatgtcgtgtctgtcctaagctct	5
novelMiR_475	chr18	+	9383526-9383604	9383573-9383594	tccagcatcagtgattttgttg	ctcctgcccaacaatatcctggtgctgagtgagttgcacacagagactccagcatcagtgattttgttgaggaagggga	5
novelMiR_478	chr20	+	6658772-6658842	6658815-6658832	gtaggtgatgactgaact	agggaagtggagtgtagctgtgtcactcttggcacctgctggtgtaggtgatgactgaacttttttcccca	3
novelMiR_483	chr8	+	20838204-20838284	20838252-20838274	ctcaatgatgaagcttctctgac	gctctgtgcagccgtgctggaagggtagggatcacgacgcctctgagtctcaatgatgaagcttctctgactgctgcataa	3
novelMiR_487	chr1	-	112075053-112075133	112075101-112075123	acttcaggatccaaggatttcag	ggctgcagcgacttcaggatccaaggatttcagtggtgttggtgtgagtcctgctgatgttggcacttgatggttgatgta	3
novelMiR_488	chr1	-	133461927-133462005	133461937-133461958	ttggtctaggggtatgattctc	gtggagccgggagttggacttaaaaatgacatcagccaactggctcgttggtctaggggtatgattctcgcttagggtg	7
novelMiR_49	chr19	+	7378729-7378807	7378776-7378797	ttggtggctgcatgctctcagc	gtcattgagggcagagctgcagcctcacatttcttcttttgttggacttggtggctgcatgctctcagcattcacaaga	12
novelMiR_497	chr19	+	7232391-7232469	7232401-7232422	ttgcctggtgcgcgtctgcggc	cgctgcggggttgcctggtgcgcgtctgcggccgcgctccgtctgcgctggggacgcgttccgaggcggccgcgccgcg	3
novelMiR_499	chr3	+	87380933-87381011	87380980-87381001	atggctgttctagcagtagatc	tctcagacctactgctaggtttgcccttaaactatggtgctctcttaatggctgttctagcagtagatctgtgacagca	4
novelMiR_5	chr1	+	79327565-79327645	79327613-79327635	gtagtcgtggccgagtggttaag	ttgtcttccttgttcctcggggcagagagtacacacccataatgtgcagtagtcgtggccgagtggttaaggcgatggact	12
novelMiR_507_1	chr1	-	162917247-162917325	162917294-162917315	agagaatcatagaatggcctgg	aaggggaatcagagaatcatagaatggcctgggttgaaaaggacctcagtgatcatctactttcaatcccccctgatat	5
novelMiR_507_2	chrZ	-	19673786-19673864	19673833-19673854	agagaatcatagaatggcctgg	aagcatagtcagagaatcatagaatggcctggattggaagagaccttaaagatcatccagctctaattccctgacacag	5
novelMiR_507_3	chr1	+	193890791-193890869	193890838-193890859	agagaatcatagaatggcctgg	gtcccttagtgccacatctccatggttttttattctgtcatagaatcagagaatcatagaatggcctgggttgaaaagg	5
novelMiR_507_4	chr11	+	16027397-16027475	16027407-16027428	agagaatcatagaatggcctgg	acagaggcccagagaatcatagaatggcctgggttgaaaaggaccacaaggaccatctagtttcaacccccctgccatg	5
novelMiR_52	chr2	+	108363713-108363793	108363761-108363783	ggggaattagctcaaatggtaga	acgctgtgactcaccaataggaagcgtgccccagtagtacaacagggtggggaattagctcaaatggtagagcgctcgctt	12
novelMiR_523	chr1	+	141032122-141032194	141032166-141032184	gtcaccgctccgttagggc	acggctggagcgccgcgcggtgcactgtggggcggaagcagagagtcaccgctccgttagggccgccatcttg	5
novelMiR_525	chr1	+	194864414-194864484	194864424-194864441	gggcgcgggggcgggggg	gatggatgaggggcgcgggggcggggggcacaggggctgcccctcacccacccactcactgctcccacaga	4
novelMiR_531	chr18	+	5120275-5120345	5120318-5120335	gcagcggcggcggagctg	tcctcctcctccttctctttcttcggcagctgcggagctcacggcagcggcggcggagctgcgggaggtgc	5
novelMiR_54	chr2	+	115487957-115488037	115488005-115488027	tgcggaacctggcccgcgcgcac	tgcggcgcgccaagcgcgagcgggtggcccgcaacgagctcaaccggctgcggaacctggcccgcgcgcaccgcgccgccg	8
novelMiR_540	chr23	+	576-652	586-606	gtttgtccggtacggctgtgc	cctgcgccgggtttgtccggtacggctgtgccgctcggtgtgcaccgctcctcgggacagcgtgtgccggggccctc	4
novelMiR_547	chr3	+	57657600-57657670	57657643-57657660	gtctgtgtgttgggcctg	gcatggcgggaggcgggcggggccggtgctgctccggagcatcgtctgtgtgttgggcctgcacagtccag	7
novelMiR_549	chr4	+	17405442-17405522	17405452-17405474	cccgtgtgaaagactgagtagag	caggcagaagcccgtgtgaaagactgagtagagccaactcctatgagaaagggtctgactcttcgtttacaccaattttgt	6
novelMiR_56	chr20	+	9710459-9710537	9710469-9710490	aggactgtctaacctgagaatg	gggcacctcgaggactgtctaacctgagaatggtgaaacatgagggtcaatctcaggttcgtcagcccatgagatgcct	12
novelMiR_560	chr8	+	7119490-7119560	7119533-7119550	gtgctgggctctgagggc	gcggtacggccccgcgccccgacaagatggcggcgtccgcgctgtgctgggctctgagggccgctcgccag	6
novelMiR_562	chr8	+	20838203-20838283	20838251-20838273	tctcaatgatgaagcttctctga	tgctctgtgcagccgtgctggaagggtagggatcacgacgcctctgagtctcaatgatgaagcttctctgactgctgcata	7
novelMiR_563	chr9	+	4696139-4696217	4696186-4696207	cctcccgcaccgcctgtacgcc	ctgtcccccgccgaggacgacgtggcggcgctggcgttctccccgcgcctcccgcaccgcctgtacgccgcgcacgggg	7
novelMiR_57	chr20	+	10344185-10344265	10344233-10344255	cccggcggaggctgaggcctgct	cctgcatgggtgaggccctcccgccgccgctgagcccggtgctgaggtcccggcggaggctgaggcctgctctcctcccct	7
novelMiR_570	chrZ	+	70596275-70596349	70596285-70596304	ctgcagactccgatcacttc	ttgggagactctgcagactccgatcacttctactgtgtttcagtgtgaaggggaaccaggtctgctacagtaatt	7
novelMiR_574	chr1	-	77350788-77350866	77350835-77350856	caccctccctcggctgcagcca	cacatctcatcaccctccctcggctgcagccaccacaagctcctggcttgctgcacactgggaagaggggacagatagg	7
novelMiR_580	chr1	-	177088309-177088387	177088319-177088340	ttgtagcaagctggctctgact	agaacttttcttagtcagagccagcttgttacaagcttgtagccagtttgtagcaagctggctctgactaagaggactt	6
novelMiR_583	chr11	-	1500503-1500579	1500549-1500569	aagcactgcctttgaacctga	cacttgaactaagcactgcctttgaacctgatgtgtcttgtttgtagcttcatgggccaagcagcagtgctagagca	3
novelMiR_584	chr13	-	2482695-2482765	2482738-2482755	aggtgaggctgcgggctg	ggcggccgcgaggtgaggctgcgggctgcggtgagtgcgtgtcccgcagcgccgagctgcgcccagcggta	3
novelMiR_590	chr16	-	616044-616114	616087-616104	aggaaggagcgcggcgcc	ggtccgcgggaggaaggagcgcggcgccggtcccgagcgggcgcgtcgcccacacccccctcctccccccg	4
novelMiR_592_1	chr2	-	19650337-19650415	19650347-19650368	cgcggaggagcggggccgcggc	gcacggcccaaaccctgctttccaaggaggtctcccgtcacccggaccgcggaggagcggggccgcggccgggcgccct	4
novelMiR_592_2	chr28	+	3991170-3991248	3991180-3991201	cgcggaggagcggggccgcggc	cgtgtgtgcgcgcggaggagcggggccgcggccggtggcaccgccgcctcccccgccctcccctcccccccggcaccgc	3
novelMiR_598	chr21	-	5175708-5175780	5175752-5175770	accgtgccggagctgaggc	tggcgtccggaccgtgccggagctgaggccgttccgcgcctttctgagccgggccgcgggtggaggaggacga	5
novelMiR_60	chr22	+	4649546-4649622	4649592-4649612	cccggggtgggcacgctgtac	cgtggcgggtgtgatggcgccgctgggcgtggggcccgcgcgggcgcccggggtgggcacgctgtacggcacgcagc	9
novelMiR_604	chr4	-	40056365-40056437	40056409-40056427	gtcgctggcgccggggctg	tcccgtgatcgtcgctggcgccggggctgccgggcccccagctgctgcttcggcctcccgcttcggccggggg	4
novelMiR_609	chr7	-	10248602-10248676	10248647-10248666	cgcgctcgcatcggaccgga	ctgcgtgccgcgcgctcgcatcggaccggacggcggaggcgcctcccgtaaccccgcaggtgagccgcgcctcgc	3
novelMiR_61	chr24	+	3360820-3360898	3360830-3360851	tccctgagaccctaacttgtga	cccctctcaatccctgagaccctaacttgtgatgtttagcttttaaatccacgggttaggctcttgggagctgtgagtt	12
novelMiR_62	chr25	+	2144083-2144161	2144130-2144151	gaactgccatactctgacacac	aaaacctggggttgtgcaggctgaggtcagcctcaatgagactgattgaactgccatactctgacacacctggtgcctg	10
novelMiR_627	chr12	+	11670228-11670308	11670276-11670298	ccgcgccggagctgcgggtgccg	cgcccgggggtcccccagacccgcgccgccggggccaccacggagcggccgcgccggagctgcgggtgccgccgtgcggag	4
novelMiR_631	chr17	+	5867903-5867973	5867946-5867963	atggcggcgggcgggctg	cgctgcgctcggcgccgcgggtcacgtgagaggggcagcgaagatggcggcgggcgggctgtgcgcgaggt	3
novelMiR_632	chr17	+	8207749-8207825	8207759-8207779	gtgattgatagcctgacattg	agcactcagagtgattgatagcctgacattgcttagatataggcttgttgtgttgggctttttaattccccttaagt	7
novelMiR_633	chr17	+	9145312-9145382	9145355-9145372	cgcgtctggaatagaagc	gcagtgctgcttccgtcgggcgctgcctttgtcacaccgaccgcgcgtctggaatagaagcccacccgctc	5
novelMiR_637	chr2	+	104448094-104448170	104448140-104448160	cagggctgggctgggctgggc	aaacacggcgggcggcggccgggcgcaggccctcagagacgcggggcagggctgggctgggctgggcgccgccgcag	3
novelMiR_642_1	chr21	+	961072-961142	961115-961132	gcgggcggagcgggcggg	ccctttccgcccgcttccgccctgaagtgcgggccggggcgcggcgggcggagcgggcgggtttgaatcgg	4
novelMiR_642_2	chr3	+	63311021-63311091	63311064-63311081	gcgggcggagcgggcggg	gcctcggcccctctctggctgcgggcggagaagatgggtgagcgcgggcggagcgggcgggcggcttgggg	4
novelMiR_642_3	chr20	-	9191217-9191287	9191260-9191277	gcgggcggagcgggcggg	ggttaacggggcgggcggagcgggcggggcgcggcccggcggagcccattgcggccggttctgttccgttc	4
novelMiR_649	chr25	+	2139765-2139845	2139775-2139797	ctgcatacgagtagaccctttct	tgtagctatgctgcatacgagtagaccctttctgactctgcctgtagtcgtaaaggggggacaatgtatgcaacagcaaag	7
novelMiR_65	chr3	+	5714891-5714965	5714936-5714955	cgtgattttggggtgaaagg	aatgcacgatttacccttaaatgggggatttttgaagagaaaatgcgtgattttggggtgaaaggtggtattttc	4
novelMiR_659	chr5	+	380313-380393	380361-380383	actgggagatcggattcggagcc	gtatcccggccgccggatccggtttcccctctgcaatctcaccctggcactgggagatcggattcggagcccggagggagg	3
novelMiR_664	chr6	+	24086282-24086362	24086330-24086352	ccccgtgaggtcatcgtcccgtc	gggcgggccgggccttccgcggcgcccggcgactaaagatagcaaaggccccgtgaggtcatcgtcccgtcccgctgcacc	3
novelMiR_665_1	chr7	+	17146603-17146673	17146613-17146630	gcaggcgggcgggcgggc	ttccgggctggcaggcgggcgggcgggcggcggtgtcggccgggccccctctcccgctgcaagccccacct	3
novelMiR_665_2	chr20	-	7912565-7912635	7912608-7912625	gcaggcgggcgggcgggc	ggtcccacacgcaggcgggcgggcgggccgcagccgggccgggagccctcagcgctgctctccggggactc	3
novelMiR_665_3	chr5	-	451989-452059	452032-452049	gcaggcgggcgggcgggc	gcgcaggcaggcaggcgggcgggcgggcaggatcccctccgggcacgcagcgttcctttaaggcggccgca	3
novelMiR_669	chr8	+	29890171-29890251	29890181-29890203	ggtcagtgatgattggtggcatg	tgttttcttgggtcagtgatgattggtggcatgtattatctgatgtaaaggtgatgtttatcatcacattagctctagaat	3
novelMiR_67	chr3	+	43676612-43676686	43676657-43676676	cgcttgatcttgattttcag	cccttccggtcacacaggtgaaggtggagcagaagggcgaaagctcgcttgatcttgattttcagtacgaataca	12
novelMiR_682	chr1	-	77178038-77178114	77178048-77178068	tctcgtccctcagtccgtccc	gcgcgaggacggagcgcggggcgaaaggcagcggtggccgagtcgctctcgtccctcagtccgtccccgctcaccct	3
novelMiR_691	chr11	-	846886-846958	846930-846948	aggcacggcgcggcttctg	gcggtatcccaggcacggcgcggcttctgcagtcctgtctgtgtgcagaggctccgaaagaccccatggggac	3
novelMiR_7_1	chr1	+	105098036-105098108	105098080-105098098	gcggcggcggcgggggggg	ctctttaggccgcccggcggccggcagcccgttgccctggggcggcggcggcggcggggggggcagcagcgag	6
novelMiR_7_2	chr13	+	11413160-11413232	11413204-11413222	gcggcggcggcgggggggg	cggctctccgccggcccctccgctcggcgacggcggcggtggtggcggcggcggcggggggggagccccggcc	6
novelMiR_7_3	chr5	+	6967118-6967190	6967128-6967146	gcggcggcggcgggggggg	ggcgagggcggcggcggcggcggggggggaggaggggagaagcggagccgcccgggccgagcgccgggctccg	6
novelMiR_7_4	chr27	-	4804552-4804624	4804596-4804614	gcggcggcggcgggggggg	gatcgcggcggcggcggcggcggggggggacctcggggggacgcagctccaaccgccgcccttcgccccccgc	6
novelMiR_704	chr2	-	20647428-20647500	20647438-20647456	cgctgaggccgagtgggac	ttggtgctgctggcgtgctcgggccggtgtaggccgtaggggagcgctgaggccgagtgggaccgcggcgtgg	3
novelMiR_706	chr2	-	115940198-115940276	115940208-115940229	tatgattctacgattccctcag	caacttctgagggaatcatagaatcatatcattgtagaatcacagagtatgattctacgattccctcagaactggcgga	5
novelMiR_708	chr20	-	10004099-10004179	10004147-10004169	ttcatcctcctcatcttcgtcct	tgtgctctgcttcatcctcctcatcttcgtccttgccttctgcttgtaccgcaggaagaagaggggaggggagcagagcca	8
novelMiR_71	chr3	+	81811330-81811408	81811377-81811398	cggacgaggcttcccgcgctgt	ccgacgcggctcgaccgcgcgggaagcctcggccgacgagcaaccggcggacgaggcttcccgcgctgtcgtgccgcgc	11
novelMiR_714	chr27	-	4747235-4747305	4747245-4747262	tgttgagtgctctgacct	gcccgagataaggactctgactgcgtttacgtgtgattaaacatgttgagtgctctgaccttctgcggcac	3
novelMiR_718	chr3	-	2947398-2947468	2947441-2947458	gccggtgctgtgtgcggc	ttggcgccctgccggtgctgtgtgcggccgccgccatttcgcgagagccgccccatgcctgcttcgggcag	5
novelMiR_719	chr3	-	3040569-3040641	3040613-3040631	agacgtgtcccggtgcctg	gctcggaagcagacgtgtcccggtgcctgttgcggggccgcggcgcggcatggggcgctgcggaccccgggtg	4
novelMiR_72	chr3	+	104524225-104524299	104524270-104524289	gggacagtgaggacttggtg	gtgggtgtccgggccgctggtggccgcgcgtgcgcagtggagcgcgggacagtgaggacttggtgcgctgcggag	5
novelMiR_721	chr3	-	56965040-56965120	56965050-56965072	ctccaagaagtgctgaagaccgc	tttctgtttagcattactgctggaggtgtaatggatgttaacaccgccctccaagaagtgctgaagaccgcacttatccat	7
novelMiR_722	chr3	-	73086860-73086930	73086903-73086920	gccgactgggaggagatc	ggccatggcggccgactgggaggagatccggcgcttggcggccgatttccagcgggctcagtttgccgagg	4
novelMiR_724	chr3	-	81847750-81847828	81847760-81847781	agagtgtctgttacctgaccac	ctgatttcagtttgtcagatagctgatactccgcttccttattattcagagtgtctgttacctgaccacactgggatct	4
novelMiR_726	chr32	-	70310-70388	70357-70378	gtgagcggccaggcagcacagc	gtacgctaaggtgagcggccaggcagcacagcagcccgcagcgcgctgctgccagcgctcattcctctgtctgtctgtc	5
novelMiR_728	chr4	-	1808548-1808618	1808591-1808608	gctccaaccgtccgacgt	ccacatcaccgctccaaccgtccgacgtctgcagggacgtcccgttgctcgggggggggagcgccgcaccc	4
novelMiR_729	chr4	-	11262959-11263037	11263006-11263027	tgtgccagggcagtgctgtagt	tctgctgctctgtgccagggcagtgctgtagtgcagtgcccacagcatcccgtgctgccttgtgatcaccttgcagatg	3
novelMiR_73	chr3	+	110315765-110315843	110315775-110315796	agggccacgtccgcgtcgggcc	ttcgtggagcagggccacgtccgcgtcgggcccgaggtggtcaccgaccccgcgctgctcgtgccccgcgccatggagg	12
novelMiR_74	chr32	+	15521-15599	15568-15589	tctggctgctcagtgctctgct	tctttgtgcagagcaggagcactgggtgacgaggagcctcgcacagctctggctgctcagtgctctgctcggtgctcgg	7
novelMiR_743	chrW	-	2525186-2525264	2525233-2525254	tggagtgtgacaatggtgtttg	gccagagctatggagtgtgacaatggtgtttgtgtccaatctatcaaacgccattatcacactaaatagctactggtag	5
novelMiR_749_1	chr1	+	51155615-51155687	51155659-51155677	gcaggcgggcgggcgggca	gctccgccaccccctgatgtcagcagggagcaaagcgtccccatgcaggcgggcgggcgggcagacgggtatc	4
novelMiR_749_2	chr5	-	451987-452059	452031-452049	gcaggcgggcgggcgggca	gcgcaggcaggcaggcgggcgggcgggcaggatcccctccgggcacgcagcgttcctttaaggcggccgcagc	4
novelMiR_759	chr1	+	185880406-185880484	185880416-185880437	tctggtcattaccaaggctgca	ggagagaggatctggtcattaccaaggctgcaaggatattgctgttcctggtgagctgtggacatgaccatatagcaag	3
novelMiR_76	chr33	+	1025350-1025428	1025360-1025381	taggtagtttcatgttgttggg	atctgtggtttaggtagtttcatgttgttgggattggcttttagctcggcaacaagaaactgccttaattacgtcagtt	12
novelMiR_77	chr33	+	1093253-1093331	1093263-1093284	taccctgtagactcgaatttgt	cccctatatgtaccctgtagactcgaatttgtgtgagcgtctccgagtcgcaaattcgtctctaggggaatatatgggc	12
novelMiR_777_1	chr2	+	23744132-23744202	23744142-23744159	gcggcgggcgggcgggcg	ggcgcgccccgcggcgggcgggcgggcgggcggggccgcgcggcgcagcgccgtgccggggaggcgggcgg	3
novelMiR_777_2	chr27	+	3672627-3672697	3672670-3672687	gcggcgggcgggcgggcg	ggttcccgatgtacagcttgttcatggtggctgccggcggggggcggcgggcgggcgggcggtggcggcgc	3
novelMiR_777_3	chr1	-	83786625-83786695	83786668-83786685	gcggcgggcgggcgggcg	cggcatctccgcggcgggcgggcgggcggcctcccggctgcgccccgtttctgccgccctacgcttgcccg	3
novelMiR_777_4	chr1	-	111777169-111777239	111777179-111777196	gcggcgggcgggcgggcg	ccccctcccgccccctccctcccccggttactccccggcggcagcggcgggcgggcgggcggctccggctc	3
novelMiR_777_5	chr17	-	9971114-9971184	9971157-9971174	gcggcgggcgggcgggcg	tcgggggcgcgcggcgggcgggcgggcgcggcgccgagcggctcccggcgccccgcagccctgtctgcgcc	3
novelMiR_777_6	chr2	-	90216086-90216156	90216129-90216146	gcggcgggcgggcgggcg	tctcaaagccgcggcgggcgggcgggcgggcggcagtgcgtgcgcgaggtctgcgcggcttttgcgcgggg	3
novelMiR_777_7	chr20	-	10933624-10933694	10933667-10933684	gcggcgggcgggcgggcg	gggcggaggggcggcgggcgggcgggcggcggcagtgacggcggctgtcggtcccgcagagcttcccgttc	3
novelMiR_777_8	chr22	-	3564377-3564447	3564420-3564437	gcggcgggcgggcgggcg	tgggagcgcggcggcgggcgggcgggcgccatggcggaggtggggcgctgagcggcctcgcggcggggccc	3
novelMiR_777_9	chr3	-	52801405-52801475	52801415-52801432	gcggcgggcgggcgggcg	atcatcgctctccctccgctcggcagagaccggcatcggcgaggcggcgggcgggcgggcggaaggcagag	3
novelMiR_78	chr33	+	1171905-1171983	1171952-1171973	tcagtgcatcacagaacttggt	gcccgggccgaggttctgtcctacactccggctgtggctatgggcagtcagtgcatcacagaacttggtcccgggagct	12
novelMiR_785	chr23	+	849673-849751	849720-849741	agaagtgtagatgctccatcct	cctccaggtatggagtatctacaacttctttggaacaggttgcttgtagaagtgtagatgctccatccttggaggcttt	5
novelMiR_791	chr27	+	4712369-4712439	4712379-4712396	gcgcaggacggagggctg	tggccgtggggcgcaggacggagggctgtgccgctgccatggtgctgtgccagctccgtcacgcagccacc	3
novelMiR_8_1	chr1	+	132055527-132055607	132055575-132055597	ggaataccgggtgctgtaggctt	agctaagcagggtcgggcctggttagtacttggatgggagacctcctgggaataccgggtgctgtaggctttattttttta	12
novelMiR_8_2	chr6	+	8612884-8612964	8612894-8612916	ggaataccgggtgctgtaggctt	agacctcctgggaataccgggtgctgtaggcttgcccagagaggtggtggagtcaccgagcctggtggtgttcaaagagca	12
novelMiR_8_3	chr9	+	3369768-3369848	3369816-3369838	ggaataccgggtgctgtaggctt	agctaagcagggtcgggcctggttagtacttggatgggagacctcctgggaataccgggtgctgtaggcttttgctgtatt	12
novelMiR_8_4	chr9	-	942130-942210	942140-942162	ggaataccgggtgctgtaggctt	gctaagcaggggtcgggcctggttagtacttggatgggagacctcctgggaataccgggtgctgtaggcttttgctcccac	12
novelMiR_80	chr4	+	2134502-2134578	2134512-2134532	tgtgtttctcagcctacagac	ttatgccacctgtgtttctcagcctacagaccacatgtgtgtcttgagttcaggcacaggagctgtctgctcagcag	4
novelMiR_809	chr5	+	38078184-38078256	38078194-38078212	gccgcggcctgtggaagcg	cgccgccgccgccgcggcctgtggaagcgccgcgctccgctccgcgccggccgcccgcggcgccgccatgtac	4
novelMiR_823	chr1	-	37775858-37775934	37775868-37775888	ttgtgtagtggttctctgcct	gtaatacaaggcagagaaccattatataatggtttcagttttctcattgtgtagtggttctctgccttgtaatgtgt	4
novelMiR_831	chr11	-	11447978-11448050	11448022-11448040	gccgtaccgcgccggacgg	agcgcccagcgccgtaccgcgccggacggcccggaaggagcgggcggcggccgtttggcggtggctgtgcgcc	3
novelMiR_835	chr12	-	14387796-14387866	14387839-14387856	gcgcaggccttagtgctg	gaaggcgatggcgcaggccttagtgctgcgttcctcttgtctttctgtagcgttggggctgcaactgccaa	4
novelMiR_839	chr15	-	5385481-5385553	5385491-5385509	agagcagccgccgccggtg	cggtgagtggggcccccggcggcccagctcccgtaagttacattagagcagccgccgccggtgcgcgaccgga	3
novelMiR_84	chr4	+	46643772-46643842	46643815-46643832	gctgtcgagctgaggacg	atgaacctcaatgctgttcacatcctgacacgccgtgacgagcgctgtcgagctgaggacggccggccccg	12
novelMiR_844	chr19	-	509836-509914	509883-509904	caccccgtggctgctcgtgccc	caaatctcagcaccccgtggctgctcgtgccccgcacccatccgggctcacagcagagaggccacgtcccagcacagcc	3
novelMiR_86	chr4	+	83757412-83757482	83757422-83757439	gggcttctgtctcggagc	gagcgagcgcgggcttctgtctcggagccacgccgcgcggctcctggttgccgacccttcagtgcccacga	8
novelMiR_87	chr5	+	85799-85877	85846-85867	tttgggtgccagccccgttgcg	ctgggacggggctgggatccaggacctgctgcgggcattggaagtgttttgggtgccagccccgttgcggtgcatcatc	8
novelMiR_875	chrZ	-	9060335-9060409	9060345-9060364	gcttctgtaagagccagcct	ccgtgcctcgctggtcccatctgctgtggttcagagccaagttctgcttctgtaagagccagcctcacttctctt	3
novelMiR_879	chr11	+	949366-949436	949409-949426	gctgtcggcgtacggccc	ctgcggggtgagtgcggggggcggggcggctcggtggggcccggctgtcggcgtacggccccgctcggcga	3
novelMiR_885	chr2	+	4036516-4036596	4036564-4036586	ttgcagcctcgtcaaattcggtg	gaaacacccggatgccaccaaggctgtgatgagggaatgctgccttccttgcagcctcgtcaaattcggtgccacctctgt	3
novelMiR_89	chr5	+	9733233-9733311	9733243-9733264	gccgagactagagtcacgtctg	ttgtcttaatgccgagactagagtcacgtctggacagtgcctgttgtcccgatgtgctagagtactcgaatagtaacca	12
novelMiR_893	chr3	+	16471462-16471536	16471472-16471491	cccgaggggtggcaggaccg	tctgacgggccccgaggggtggcaggaccgtctcgccgtggggagggcggagcgggtgccgccgcttcggggtcc	3
novelMiR_895	chr33	+	703212-703288	703222-703242	gacggacgggtccgacccgcg	ttttaacggggacggacgggtccgacccgcgcggtttgtgggctcgcgcgggaacagcccgtcccgttttggggttc	3
novelMiR_9	chr1	+	133682279-133682357	133682326-133682347	cgctagctgctctgcactgact	acatggggaggttagtgcgcggtaagctagggtgtgagctgacagcacgctagctgctctgcactgactgcccctgtgg	12
novelMiR_90	chr5	+	13116499-13116575	13116509-13116529	atgcactgttcgtaacctgtt	ttgcttttggatgcactgttcgtaacctgttagcagtgtaattctgttaacgggttccattccggtgctacatgata	12
novelMiR_905	chr1	-	20872674-20872744	20872717-20872734	gccgttggcgctgggctg	gcggcacgcggccgttggcgctgggctgcggcgcggcgcgagcggctcggcggccgagggagcctggcgcc	7
novelMiR_909	chr1	-	101073925-101073995	101073968-101073985	cgcgaccggctccgggac	gcgggtgcgccgcgaccggctccgggacggctgggaagggctgccggcgggcaggtggcccggcgccgcgc	3
novelMiR_91	chr5	+	15887072-15887146	15887117-15887136	ctgtgcgtgtgacagcggct	caggtgagccactgactaacgcacattgtgctctcggcgactccactgtgcgtgtgacagcggctaacctgctcc	8
novelMiR_92	chr5	+	18454511-18454589	18454558-18454579	ctggcgcgcgtccgtcctgggc	cggggccgagtcagtgggacgggggcgcgcccagccggcaggtgcggctggcgcgcgtccgtcctgggcgtggggaagc	12
novelMiR_93	chr5	+	21516901-21516977	21516911-21516931	ctttttgcggtctgggcttgc	cttcgcgaatctttttgcggtctgggcttgctgtacataactacctacccgggaagcccttaccccaaaaagcattc	12
novelMiR_944	chr8	-	4658332-4658408	4658342-4658362	cacagcaagtgtagacaggca	tgtgactgcctgtctgtgcctgctgtacaggtgagaggatgttctgcacagcaagtgtagacaggcagacacatgac	5
novelMiR_946	chrW	-	3067239-3067317	3067249-3067270	caacaaatcacagtctaccata	tgtgtggaagactagtgatttttgttgtttttagataactaaattgacaacaaatcacagtctaccatatggcacagac	4
novelMiR_949_1	chrZ	-	27179617-27179687	27179627-27179644	ttggctgtaactgcggag	atcagcattgctcccagtatgctctcatgcctccttctgtaggttggctgtaactgcggagcacgacatta	3
novelMiR_949_10	chrZ	-	27200043-27200113	27200053-27200070	ttggctgtaactgcggag	atcagcattgctcccagtatgctctcatgcctccttctgtaggttggctgtaactgcggagcacgacatta	3
novelMiR_949_11	chrZ	-	27201897-27201967	27201907-27201924	ttggctgtaactgcggag	atcagcgttgctcccagtatgctctcatgcctccttctgtaggttggctgtaactgcggagcacgacatta	3
novelMiR_949_12	chrZ	-	27203751-27203821	27203761-27203778	ttggctgtaactgcggag	atcagcattgctcccagtatgctctcatgcctccttctgtaggttggctgtaactgcggagcacgacatta	3
novelMiR_949_13	chrZ	-	27205609-27205679	27205619-27205636	ttggctgtaactgcggag	atcagcattgctcccagtatgctctcatgcctccttctgtaggttggctgtaactgcggagcacgacatta	3
novelMiR_949_14	chrZ	-	27209329-27209399	27209339-27209356	ttggctgtaactgcggag	atcagcattgctcccagtatgctctcatgcctccttctgtaggttggctgtaactgcggagcacgacatta	3
novelMiR_949_15	chrZ	-	27213042-27213112	27213052-27213069	ttggctgtaactgcggag	atcagcattgctcccagtatgctctcatgcctccttctgtaggttggctgtaactgcggagcacgacatta	3
novelMiR_949_16	chrZ	-	27214911-27214981	27214921-27214938	ttggctgtaactgcggag	atcagcattgctcccagtatgctctcatgcctccttctgtaggttggctgtaactgcggagcacgacatta	3
novelMiR_949_17	chrZ	-	27216765-27216835	27216775-27216792	ttggctgtaactgcggag	atcagcattgctcccagtatgctctcatgcctccttctgtaggttggctgtaactgcggagcacgacatta	3
novelMiR_949_18	chrZ	-	27218625-27218695	27218635-27218652	ttggctgtaactgcggag	atcagcattgctcccagtatgctctcatgcctccttctgtaggttggctgtaactgcggagcacgacatta	3
novelMiR_949_19	chrZ	-	27222344-27222414	27222354-27222371	ttggctgtaactgcggag	atcagcattgctcccagtatgctctcatgcctccttctgtaggttggctgtaactgcggagcacgacatta	3
novelMiR_949_2	chrZ	-	27181471-27181541	27181481-27181498	ttggctgtaactgcggag	atcagcattgctcccagtatgctctcatgcctccttctgtaggttggctgtaactgcggagcacgacatta	3
novelMiR_949_20	chrZ	-	27226053-27226123	27226063-27226080	ttggctgtaactgcggag	atcagcattgctcccagtatgctctcatgcctccttctgtaggttggctgtaactgcggagcacgacatta	3
novelMiR_949_21	chrZ	-	27227910-27227980	27227920-27227937	ttggctgtaactgcggag	atcagcattgctcccagtatgctctcatgcctccttctgtaggttggctgtaactgcggagcacgacatta	3
novelMiR_949_22	chrZ	-	27229764-27229834	27229774-27229791	ttggctgtaactgcggag	atcagcattgctcccagtatgctctcatgcctccttctgtaggttggctgtaactgcggagcacgacatta	3
novelMiR_949_23	chrZ	-	27231621-27231691	27231631-27231648	ttggctgtaactgcggag	atcagcattgctcccagtatgctctcatgcctccttctgtaggttggctgtaactgcggagcacgacatta	3
novelMiR_949_24	chrZ	-	27233475-27233545	27233485-27233502	ttggctgtaactgcggag	atcagcattgctcccagtatgctctcatgcctccttctgtaggttggctgtaactgcggagcacgacatta	3
novelMiR_949_25	chrZ	-	27235331-27235401	27235341-27235358	ttggctgtaactgcggag	atcagcattgctcccagtatgctctcatgcctccttctgtaggttggctgtaactgcggagcacgacatta	3
novelMiR_949_26	chrZ	-	27271582-27271652	27271592-27271609	ttggctgtaactgcggag	atcagcattgctcccagtatgctctcatgcctccttctgtaggttggctgtaactgcggagcacgacatta	3
novelMiR_949_27	chrZ	-	27273444-27273514	27273454-27273471	ttggctgtaactgcggag	atcagcattgctcccagtatgctctcatgcctccttctgtaggttggctgtaactgcggagcacgacatta	3
novelMiR_949_28	chrZ	-	27278400-27278470	27278410-27278427	ttggctgtaactgcggag	atcagcattgctcccagtatgctctcatgcctccttctgtaggttggctgtaactgcggagcacgacatta	3
novelMiR_949_29	chrZ	-	27280254-27280324	27280264-27280281	ttggctgtaactgcggag	atcagcattgctcccagtatgctctcatgcctccttctgtaggttggctgtaactgcggagcacgacatta	3
novelMiR_949_3	chrZ	-	27183331-27183401	27183341-27183358	ttggctgtaactgcggag	atcagcattgctcccagtatgctctcatgcctccttctgtaggttggctgtaactgcggagcacgacatta	3
novelMiR_949_30	chrZ	-	27282120-27282190	27282130-27282147	ttggctgtaactgcggag	atcagcattgctcccagtatgctctcatgcctccttctgtaggttggctgtaactgcggagcacgacatta	3
novelMiR_949_31	chrZ	-	27283974-27284044	27283984-27284001	ttggctgtaactgcggag	atcagcattgctcccagtatgctctcatgcctccttctgtaggttggctgtaactgcggagcacgacatta	3
novelMiR_949_32	chrZ	-	27285829-27285899	27285839-27285856	ttggctgtaactgcggag	atcagcattgctcccagtatgctctcatgcctccttctgtaggttggctgtaactgcggagcacgacatta	3
novelMiR_949_33	chrZ	-	27287685-27287755	27287695-27287712	ttggctgtaactgcggag	atcagcattgctcccagtatgctctcatgcctccttctgtaggttggctgtaactgcggagcacgacatta	3
novelMiR_949_34	chrZ	-	27289538-27289608	27289548-27289565	ttggctgtaactgcggag	atcagcattgctcccagtatgctctcatgcctccttctgtaggttggctgtaactgcggagcacgacatta	3
novelMiR_949_35	chrZ	-	27291391-27291461	27291401-27291418	ttggctgtaactgcggag	atcagcattgctcccagtatgctctcatgcctccttctgtaggttggctgtaactgcggagcacgacatta	3
novelMiR_949_36	chrZ	-	27293245-27293315	27293255-27293272	ttggctgtaactgcggag	atcagcattgctcccagtatgctctcatgcctccttctgtaggttggctgtaactgcggagcacgacatta	3
novelMiR_949_37	chrZ	-	27298205-27298275	27298215-27298232	ttggctgtaactgcggag	atcagcattgctcccagtatgctctcatgcctccttctgtaggttggctgtaactgcggagcacgacatta	3
novelMiR_949_38	chrZ	-	27300059-27300129	27300069-27300086	ttggctgtaactgcggag	atcagcattgctcccagtatgctctcatgcctccttctgtaggttggctgtaactgcggagcacgacatta	3
novelMiR_949_39	chrZ	-	27301913-27301983	27301923-27301940	ttggctgtaactgcggag	atcagcattgctcccagtatgctctcatgcctccttctgtaggttggctgtaactgcggagcacgacatta	3
novelMiR_949_4	chrZ	-	27185185-27185255	27185195-27185212	ttggctgtaactgcggag	atcagcattgctcccagtatgctctcatgcctccttctgtaggttggctgtaactgcggagcacgacatta	3
novelMiR_949_40	chrZ	-	27303769-27303839	27303779-27303796	ttggctgtaactgcggag	atcagcattgctcccagtatgctctcatgcctccttctgtaggttggctgtaactgcggagcacgacatta	3
novelMiR_949_5	chrZ	-	27187043-27187113	27187053-27187070	ttggctgtaactgcggag	atcagcattgctcccagtatgctctcatgcctccttctgtaggttggctgtaactgcggagcacgacatta	3
novelMiR_949_6	chrZ	-	27190759-27190829	27190769-27190786	ttggctgtaactgcggag	atcagcattgctcccagtatgctctcatgcctccttctgtaggttggctgtaactgcggagcacgacatta	3
novelMiR_949_7	chrZ	-	27192613-27192683	27192623-27192640	ttggctgtaactgcggag	atcagcattgctcccagtatgctctcatgcctccttctgtaggttggctgtaactgcggagcacgacatta	3
novelMiR_949_8	chrZ	-	27194468-27194538	27194478-27194495	ttggctgtaactgcggag	atcagcattgctcccagtatgctctcatgcctccttctgtaggttggctgtaactgcggagcacgacatta	3
novelMiR_949_9	chrZ	-	27196323-27196393	27196333-27196350	ttggctgtaactgcggag	atcagcattgctcccagtatgctctcatgcctccttctgtaggttggctgtaactgcggagcacgacatta	3
novelMiR_95	chr5	+	28220536-28220606	28220546-28220563	cgcccccctcgggcgggc	ccccgcccgccgcccccctcgggcgggccggggccgcaggtgcgccctggggcggcggggggcggcccggg	12
novelMiR_97_1	chr5	+	57721815-57721891	57721861-57721881	ggctgagcccgccggatcgct	gctgccgggcgcggtggcgcacgcctgtagtcccagctactcgggaggctgagcccgccggatcgcttgagcccagg	10
novelMiR_97_2	chr5	-	57827562-57827638	57827572-57827592	ggctgagcccgccggatcgct	gctgccgggcgcggtggcgcacgcctgtagtcccagctactcgggaggctgagcccgccggatcgcttgagcccagg	3
novelMiR_971	chr17	+	8207752-8207822	8207762-8207779	attgatagcctgacattg	actcagagtgattgatagcctgacattgcttagatataggcttgttgtgttgggctttttaattcccctta	4
novelMiR_99	chr6	+	11762563-11762635	11762607-11762625	tgtggcgaggcgggcgggc	gctccgcctccctccccgccccgccgccgcgggcagcccggcagtgtggcgaggcgggcgggcagcagcgctc	5
