# Supplementary material for: Marek’s disease vaccines-induced differential expression of known and novel microRNAs in primary lymphoid organ bursae of White Leghorn
Source: Vet Res. 2020 Feb 24;51:19. doi: 10.1186/s13567-020-00746-4 (PMC7038564; doi:10.1186/s13567-020-00746-4)
Supplement: Supplementary file 2 — Additional file 2: miRNAs identified in bursae of Line 63chickens 26 days post HVT inoculation. A microRNA profile of line 63 in response to HVT vaccination. [file 13567_2020_746_MOESM2_ESM.xlsx]

## Sheet: Additional File 2 miRNAs identi
miRNA_ID	Mean(TPM)	Line	Treatment	mature_loci	sequence	mature.miR	chr	strand
gga-let-7a-2	9983.2	Line 63	HVT	3343200-3343221	gcatccaggttgaggtagtaggttgtatagtttagaattacaccaagggagataactgtacaacctcctagctttcctt	tgaggtagtaggttgtatagtt	chr24	+
gga-let-7c	694.31	Line 63	HVT	99018804-99018825	gcatccgggttgaggtagtaggttgtatggtttagagttacaccctgggagttaactgtacaaccttctagctttcctt	tgaggtagtaggttgtatggtt	chr1	+
gga-let-7j	9989.22	Line 63	HVT	1639988-1640009	cacaaagccagggaatcacaccagacctctgtactgctctgtggaggtgaggtagtaggttgtatagtttggtgggagg	tgaggtagtaggttgtatagtt	chr26	-
gga-mir-100	2178.19	Line 63	HVT	3335109-3335130	tgttgccacaaacccgtagatccgaacttgtggtcatattccacacaagcttgtatctataggtatgtgtctgtctggc	aacccgtagatccgaacttgtg	chr24	+
gga-mir-101-1	8092.32	Line 63	HVT	27510701-27510721	ctatcctttttcggttatcatggtaccggtgctgtatacgtgaaaggtacagtactgtgataactgaagaatggtgg	gtacagtactgtgataactga	chrZ	+
gga-mir-101-2	8092.32	Line 63	HVT	28360438-28360458	ctgccctggctcagttatcacagtgctgatgctgtctcttgtaaaggtacagtactgtgataactgaaggatggcag	gtacagtactgtgataactga	chr8	-
gga-mir-103-1	5256.28	Line 63	HVT	4689877-4689899	ttgctgccttcggcttctttacagtgctgccttgttgcatatggatcaagcagcattgtacagggctatgaaggcactgag	agcagcattgtacagggctatga	chr13	+
gga-mir-103-2	5256.82	Line 63	HVT	89095078-89095100	tctgtgctttcagcttctttacagtgctgccttgttgcgttcatgtcaagcagcattgtacagggctatgaaagaacagag	agcagcattgtacagggctatga	chr4	-
gga-mir-106	537.823	Line 63	HVT	3995196-3995218	tgagttgtgcaaaagtgcttacagtgcaggtagagctcagcacctactgcagtataagcacttctggcatgaccgtggcga	aaaagtgcttacagtgcaggtag	chr4	-
gga-mir-107	976.787	Line 63	HVT	19401526-19401547	ctttgctttcagcttctttacagtgttgccttgtggcatggagttcaagcagcattgtacagggctatcaaagcatgga	agcagcattgtacagggctatc	chr6	-
gga-mir-10a	10408	Line 63	HVT	3834177-3834198	cttctatatgtaccctgtagatccgaatttgtgtaaaggaagttgggtcacaaattcgtatctaggggaatatgtagtt	taccctgtagatccgaatttgt	chr27	+
gga-mir-10b	46176.5	Line 63	HVT	16343652-16343673	tgtctatatataccctgtagaaccgaatttgtgtgatattcatatagtcacagattcgattctaggggaatatatggtc	taccctgtagaaccgaatttgt	chr7	-
gga-mir-122-1	1.97	Line 63	HVT	761129-761150	gccagagctgtggagtgtgacaatggtgtttgtgtccaatctatcaaacgccattatcacactaaatagctactggtag	tggagtgtgacaatggtgtttg	chrZ	+
gga-mir-125b-2	1019.99	Line 63	HVT	99051095-99051116	cttttcctagtccctgagaccctaacttgtgaggttttgtagcaacaatcacaagtcaggctcttgggacctaggcgga	tccctgagaccctaacttgtga	chr1	+
gga-mir-126	6003.11	Line 63	HVT	8233363-8233383	ggtgacggcccattattacttttggtacgcgctgtgacacttcaaactcgtaccgtgagtaataatgcgctgtggtc	cattattacttttggtacgcg	chr17	-
gga-mir-128-1	6465.88	Line 63	HVT	30766372-30766392	gctgttgaattcggggccgtaacactgtctgagaggtttatatttctcacagtgaaccggtctctttttcagctgct	tcacagtgaaccggtctcttt	chr7	+
gga-mir-128-2	6404.94	Line 63	HVT	45670164-45670184	agctggaaggggggccgttacactgtaagagagtgagtagcaggtctcacagtgaaccggtctcttttcctgctgtg	tcacagtgaaccggtctcttt	chr2	+
gga-mir-1306	5.49167	Line 63	HVT	1294140-1294160	acagcctccaccacctcccctgcaaacgtccagtgacgcagaggtaatggacgttggctctggtggtgatggacagt	ccacctcccctgcaaacgtcc	chr15	+
gga-mir-130a	343.715	Line 63	HVT	407980-407999	tgtccagagccctttttctgttgtactactggcaattatgatgagcagtgcaatattaaaagggcattggctggc	cagtgcaatattaaaagggc	chr15	-
gga-mir-130b	525.672	Line 63	HVT	399155-399176	gggctgcccctctttccctgttgcactactgtcacggtcgcagcgagcagtgcaataatgaaagggcgtcagtgcgccg	cagtgcaataatgaaagggcgt	chr15	-
gga-mir-130c	556.75	Line 63	HVT	7202993-7203014	tgtccagcgccctttttatgttgtactactagtgatcatacacaaagcagtgcaatgttaaaagggcattggccagcag	cagtgcaatgttaaaagggcat	chr19	-
gga-mir-1329	12.0467	Line 63	HVT	97355550-97355572	ttgtagagatacagtgatcacgttacgatggatttctcaagtaacaacctcgtagcttgatcacgatatccctatgacttg	acagtgatcacgttacgatggat	chr3	+
gga-mir-133a-1	882.025	Line 63	HVT	102812747-102812769	tgctttgctaaagctggtaaaatggaaccaaatcacctcttcaatggatttggtccccttcaaccagctgtagctatgcat	tttggtccccttcaaccagctgt	chr2	-
gga-mir-133a-2	882.025	Line 63	HVT	8327022-8327044	tgctttgctaaagctggtaaaatggaaccaaatcaactgttcaatggatttggtccccttcaaccagctgtagctgtgcat	tttggtccccttcaaccagctgt	chr20	+
gga-mir-133b	6.34833	Line 63	HVT	108040401-108040421	tctgctctggctggtcaaacggaaccaagcccgtcttcttcggaggtttggtccccttcaaccagctatagcagtgt	tttggtccccttcaaccagct	chr3	-
gga-mir-133c	117.832	Line 63	HVT	4357211-4357232	tgccttcctggggctggtaaaaaggaaccagatcaactacaactggatttggtccccttcaaccagctgcagtggggca	tttggtccccttcaaccagctg	chr23	+
gga-mir-135a-1	5.55333	Line 63	HVT	2999048-2999070	cactgtcctgtatggctttttattcctatgtgattatacatcccgcttcatatagggattgaagccgtgcaaggcgctggg	tatggctttttattcctatgtga	chr12	-
gga-mir-135a-2	5.55333	Line 63	HVT	46334607-46334629	tctagtgttttatggctttttattcctatgtgatagtaataaagtctcatgtagggatggaagccatgaaatacattgtga	tatggctttttattcctatgtga	chr1	+
gga-mir-135a-3	5.55333	Line 63	HVT	2124061-2124083	tgctgtggtctatggctttttattcctatgtgattgcttttcctaactcatgtagggcgaaaagccatgggctactcaggg	tatggctttttattcctatgtga	chr26	-
gga-mir-138-1	200.2	Line 63	HVT	40874223-40874245	gccgtgcagcagctggtgttgtgaatcaggccgtcaccagtcggagaacggctacttcacaacaccagggtggcactgcac	agctggtgttgtgaatcaggccg	chr2	-
gga-mir-138-2	199.89	Line 63	HVT	2104577-2104599	ttgttgctgcagctggtgttgtgaatcaggccgacggcaagcgcttcctactatccggctatttcactacaccagggttgc	agctggtgttgtgaatcaggccg	chr11	-
gga-mir-140	4220.71	Line 63	HVT	19310361-19310382	gtcctgccagtggttttaccctatggtaggttacgtcatgctgttctaccacagggtagaaccacggacgggatgccgg	accacagggtagaaccacggac	chr11	+
gga-mir-1416	110.052	Line 63	HVT	34922647-34922667	tgatactttttccttaactcatgccgctgtgcctttatattttatttcacaattgtatgagttgagtacagagtatc	tccttaactcatgccgctgtg	chrZ	+
gga-mir-142	12417.3	Line 63	HVT	510465-510485	tgcagtcacccataaagtagaaagcactactaaacagcactgcagggtgtagtgtttcctactttatggatgagtgt	cataaagtagaaagcactact	chr19	-
gga-mir-1434	28.8275	Line 63	HVT	1453280-1453301	tgcgtgatgatggaaaatttcttcactttgacctgacttgtttgattgaagaaatttgagtatctgacgcgagctgagc	gaagaaatttgagtatctgacg	chr28	+
gga-mir-144	29.2433	Line 63	HVT	5863237-5863259	gccctgggctggatatcatcatatactgtaagttcactatgagacactacagtatagatgatgtactcccctgggctgcac	ggatatcatcatatactgtaagt	chr19	-
gga-mir-1451	63.545	Line 63	HVT	76267757-76267778	agctgctgcctcgcacaggagcaagttaccgcgttcagctcgcctgccgtaactcgctgctgtgagaggcagcggctcc	tcgcacaggagcaagttaccgc	chr3	+
gga-mir-1456	90.3967	Line 63	HVT	44897415-44897436	ccgaacagggaaaggacggaggcggcccgcgcggggtcgttcagtcggggtcgtcgccgtcccttccccgttcgacccg	aaaggacggaggcggcccgcgc	chrZ	-
gga-mir-1456*	90.3967	Line 63	HVT	44897415-44897436	gccctgtggggttgcctcgagtcagatggagcctgggccgaacagggaaaggacggaggcggcccgcgcggggtcgttc	aaaggacggaggcggcccgcgc	chrZ	-
gga-mir-1467-1	1.8425	Line 63	HVT	136001054-136001076	caggttgttttctcagctacatcggtgtaaatccagggcaattctactgaggttcacaccagagtaactgggatcagaatc	tctcagctacatcggtgtaaatc	chr2	-
gga-mir-146a	6593.2	Line 63	HVT	7795828-7795850	tcctcagctttgagaactgaattccatgggttgtaattgaatcctttgtcagacccatggggctcagttcttcagcttgga	tgagaactgaattccatgggttg	chr13	-
gga-mir-146b	437.073	Line 63	HVT	23143404-23143426	tgcttggctttgagaactgaattccataggcgttaaagcatccaaaaatgccctatggattcagttctgcagttgggcagc	tgagaactgaattccataggcgt	chr6	+
gga-mir-146c	9683.92	Line 63	HVT	89315895-89315917	ttcccagctctgagaactgaattccatggactggtttcaattccatgcgttcagtccatggtattcagttctctagcttgg	tgagaactgaattccatggactg	chr4	-
gga-mir-148a	48936.1	Line 63	HVT	32178257-32178278	tcctgaagcaaagttctgtgacactcagactctggttacgatagcagtcagtgcactacagaactttgtctccgggggc	tcagtgcactacagaactttgt	chr2	-
gga-mir-153	51.3167	Line 63	HVT	8846578-8846599	ttgccagtgtcatttttgtgatgttgcagctagtaatatgagcccagttgcatagtcacaaaagtgatcattggaaact	ttgcatagtcacaaaagtgatc	chr2	-
gga-mir-155	1432.14	Line 63	HVT	102485101-102485123	ctgtatgttgttaatgctaatcgtgataggggtttttacctctgaatgactcctacatgttagcattaacactgtaccatg	ttaatgctaatcgtgataggggt	chr1	+
gga-mir-1551	5.61333	Line 63	HVT	5241022-5241044	ttactatagctagcagcaaaaagaacttcagatgtgattaacttggagctctgagtttgtgttgctgctttcttagtgctc	tagcagcaaaaagaacttcagat	chr14	+
gga-mir-1559	743.287	Line 63	HVT	1341283-1341304	ctagactcctttcgatgcttgtatgctactcccaagaatgctaacaggagttacatgtatgcatcgagcagagactata	ttcgatgcttgtatgctactcc	chr7	-
gga-mir-1560	4.48167	Line 63	HVT	18874378-18874400	cgtgggggtggcggcgcgagcagagaggcgctgccgtgtccaaagcagcatctctggacgcgctcgttccttctgcgtggc	gcggcgcgagcagagaggcgctg	chr11	-
gga-mir-15a	1058.41	Line 63	HVT	169399242-169399262	tggcataacgtagcagcacataatggtttgtgggttttgaaaaggtgcaggccatattgtgctgcctcaaaaataca	tagcagcacataatggtttgt	chr1	-
gga-mir-15b	909.692	Line 63	HVT	22277126-22277145	taaagtactctagcagcacatcatggtttgcatgctgtagtgaagatgcgaatcattatttgctgctttagaaat	tagcagcacatcatggtttg	chr9	-
gga-mir-15c	8379.2	Line 63	HVT	4071855-4071876	tgaggagatgtagcagcacatcatggtttgtagggacaaggagatacagaccattctgggctgcctcattacctcaagg	tagcagcacatcatggtttgta	chr4	-
gga-mir-16-1	4251.04	Line 63	HVT	169399100-169399121	tgtcatactctagcagcacgtaaatattggtgttaaaactgtaaatatctccagtattaactgtgctgctgaagtaagg	tagcagcacgtaaatattggtg	chr1	-
gga-mir-16-2	4251.04	Line 63	HVT	22276954-22276975	tgttccgccctagcagcacgtaaatattggtgtagtaaaataaaccttaaaccccaatattattgtgctgcttaagcgt	tagcagcacgtaaatattggtg	chr9	-
gga-mir-1636	1.966	Line 63	HVT	4735891-4735912	atccatctgctgccccgtcactcctgataccgctgtgctggtaaggtgcaggtgatggcggggctgccggtgtgccatg	tgccccgtcactcctgataccg	chr15	+
gga-mir-1641	1.15667	Line 63	HVT	13265680-13265701	gggcatttcctgaggattaatgactgtctggggtcatcatctcctcccagttagttattaatccccaggaaatactctg	tgaggattaatgactgtctggg	chr3	-
gga-mir-1651	3.566	Line 63	HVT	539205-539225	gggggtggaagctaagactgataaaagcaagcaaattatttacagtttgcttttgttggcctctgctgccgggtcct	ttgcttttgttggcctctgct	chr1	+
gga-mir-1653	0.88	Line 63	HVT	14383905-14383927	ctgttcccatttgtatgcccagcactggtcctggtgtctgctatggtttccacaggagctgtgctgcatgcaggtgtggat	ttgtatgcccagcactggtcctg	chr9	-
gga-mir-1655	5.34	Line 63	HVT	7519323-7519344	caacactgtgtcagctggtcttgggtaaatgctattgttcctgcagtatttacccatggtgggctgatacagtgctgga	tcagctggtcttgggtaaatgc	chr8	+
gga-mir-1662	106.167	Line 63	HVT	1839188-1839209	ctctatgggtttgacatcatcatacttgggatgtatgacacaaagtcccaagcaggctgatgtcaggcccaagatggct	ttgacatcatcatacttgggat	chr2	+
gga-mir-1663	2.175	Line 63	HVT	15821585-15821605	cagtgttgggtaccactgtcctgggtgcctggcagagctcgtgcactggcatccagaacagcggtacccaaggttgc	tggcatccagaacagcggtac	chr5	+
gga-mir-1667	4.04333	Line 63	HVT	5291938-5291959	aggttgtaagagattctgacacaatgtttagagattgagacagaatctaacatgatgtcaggatttcccagaacctgct	taacatgatgtcaggatttccc	chr24	-
gga-mir-1677	20.5683	Line 63	HVT	74231904-74231926	tgcttagggtctgatcctgcaccgctgaagtcaatggaagttttgtcattgacttcagtaggagcaggatttgaacctcat	ttgacttcagtaggagcaggatt	chr3	+
gga-mir-1685	1.16	Line 63	HVT	24811615-24811636	gtggcacagttggagtcactaccagtgctgtgtttgactacgtatgtaaccacagtaatggtatgaactcagatgtgct	tggagtcactaccagtgctgtg	chr2	+
gga-mir-1698-1	1.385	Line 63	HVT	640958-640980	ctccggccgccggctgcagggatgctcctgccctccgccgagcactggcgaggctgcggcaatccctgcgccggcgcccgg	cgaggctgcggcaatccctgcgc	chr19	-
gga-mir-16c	466.2	Line 63	HVT	4071490-4071511	agcagtgctctagcagcacgtaaatactggagtgggggatcgcctgttgctctccagtattgcattgctgctttagtga	tagcagcacgtaaatactggag	chr4	-
gga-mir-16c*	466.2	Line 63	HVT	4071490-4071511	gaggctgtggggagatgcacggggctggagagctgtcagcagtgctctagcagcacgtaaatactggagtgggggatcg	tagcagcacgtaaatactggag	chr4	-
gga-mir-17	592.348	Line 63	HVT	148024023-148024045	agagtaatgtcaaagtgcttacagtgcaggtagtgatatatagaacctactgcagtgaaggcacttgtagcattatgttga	caaagtgcttacagtgcaggtag	chr1	-
gga-mir-1712	1.85	Line 63	HVT	79500146-79500167	tgcccttctggctccagtcttaactacaggcaatgctgacattctccttcagttatcagtggagtttggagtgctagag	ttcagttatcagtggagtttgg	chr3	-
gga-mir-1716	4.32167	Line 63	HVT	57845179-57845200	tgccgcagagcggggcggctgtgagctgagctgcacggtgacggcccggcttcctgccgccctggctgcgagctggaaa	cggggcggctgtgagctgagct	chr5	-
gga-mir-1717	1.33667	Line 63	HVT	33864010-33864032	ggcccggttaactctctaacctgacagaaaactatctacttttctaggttagtttcctgtctgctcagggagttaccttgg	actctctaacctgacagaaaact	chr3	+
gga-mir-1728	2.11	Line 63	HVT	10981373-10981394	ctggttgatccattggaagactgagcttgagggtgaaagaggtaaacaggcttctgtagatcagccagctgacctgatt	aggcttctgtagatcagccagc	chr4	-
gga-mir-1729	101.337	Line 63	HVT	762780-762801	tcctgcatcccttactcacatgagtagtcgtatctatttcagtgggactactcggtgagtaaggatagcaggattggga	ctactcggtgagtaaggatagc	chr15	+
gga-mir-1729*	101.337	Line 63	HVT	762780-762801	ttcagtgggactactcggtgagtaaggatagcaggattgggaccactacctgtaactctgaagtggaccttctgtagga	ctactcggtgagtaaggatagc	chr15	+
gga-mir-1731	2.4	Line 63	HVT	10661026-10661048	gaagccgggtacttgactgcaggcactgctgctctgttccagattggcagttccttggtcttgtccttgtctccagttcct	acttgactgcaggcactgctgct	chr12	-
gga-mir-1736	7.325	Line 63	HVT	139198655-139198676	tgagggcaattcctgataggtgctgagcaccatctagctgcaaagtcagcaccttcggaactgtcctcaaccttgtctg	agcaccttcggaactgtcctca	chr1	-
gga-mir-1747	1.9575	Line 63	HVT	61829419-61829441	cagggtgctgtgcacttgaatggagttctgggtgttctcatggatcctgaatcccttcaagtggacaaaacgttgggcatt	tgcacttgaatggagttctgggt	chr2	-
gga-mir-1751	1.5	Line 63	HVT	50422203-50422224	gcaaagtgagctgctctgttcctgcatcccacaggaagcagtttgggatgaaggacgagggcagaccgcgttgcttgtg	atgaaggacgagggcagaccgc	chr4	+
gga-mir-1756a	3.01	Line 63	HVT	62791857-62791878	atctcagctggtgtaagtcagcagagctccactgacattattagtgctccagtgattcacaccagctgtgaatctggtc	tccagtgattcacaccagctgt	chrZ	-
gga-mir-1769	17.7117	Line 63	HVT	2239955-2239976	tggtgtggccttcaggcttttctcacacctgttgagctctgcagtcaagtgtgaaatctgcctgaaagtcattccaaca	agtgtgaaatctgcctgaaagt	chr15	+
gga-mir-1781	11.2083	Line 63	HVT	3325527-3325547	gcgtgtttaacagctgagtgatttaaagcaatcaaattcctttggctttaaatcatgcagctgttgaacaagctctt	tttaaatcatgcagctgttga	chr14	-
gga-mir-1786	10.5967	Line 63	HVT	7768651-7768671	tctaattccttaacacaacaggaaacaaattcagcattaaaatatgattcttttctgctgtgttactgaattaaaag	attcttttctgctgtgttact	chr14	+
gga-mir-1788	4.645	Line 63	HVT	22479373-22479393	gtgtcccgggcttgttttccgttgcctgcggtgtgttgcagtgactcaggcagcgaaagcaagtctgggaggctgtg	caggcagcgaaagcaagtctg	chr7	+
gga-mir-1798	2.25	Line 63	HVT	9880725-9880745	ttattcagttaacgtgacactttagaaaacctgtaatgctataagtggttttcagaagtgtagcgtttatgggataa	aacgtgacactttagaaaacc	chr20	-
gga-mir-181a-1	30197.1	Line 63	HVT	2005188-2005210	tgcttcagtgaacattcaacgctgtcggtgagtttggaatttaagtgaaaaccatcgaccgttgattgtaccctccagcta	aacattcaacgctgtcggtgagt	chr8	+
gga-mir-181a-2	30197.1	Line 63	HVT	9982155-9982177	agcttcagtgaacattcaacgctgtcggtgagtttgagaactaagaaaaaccatcgaccgttgactgtaccttgaggttta	aacattcaacgctgtcggtgagt	chr17	+
gga-mir-181b-1	3320.34	Line 63	HVT	2005372-2005394	ggtcacaatcaacattcattgctgtcggtgggtttaactatgtggacaagctcactgaacaatgaatgcaactgtggcccc	aacattcattgctgtcggtgggt	chr8	+
gga-mir-181b-2	3320.34	Line 63	HVT	9983787-9983809	ggctgcaatcaacattcattgctgtcggtgggttttcattgctatcaactcactgatcaatgaatgcaaactgcggaccag	aacattcattgctgtcggtgggt	chr17	+
gga-mir-183	9.28333	Line 63	HVT	844423-844445	ctgttctgtgtatggcactggtagaattcactgtgcaaccccgcggtcagtgaattaccatagggccataaacagagcaga	tatggcactggtagaattcactg	chr1	-
gga-mir-184	243.477	Line 63	HVT	19996822-19996843	ctcacccccttatcacttttccagcccagcttcttcgctctgactgttggacggagaactgataagggtgtgcgggtgg	tggacggagaactgataagggt	chr10	+
gga-mir-187	26.1767	Line 63	HVT	83889667-83889687	tgagacctccggctacaacacaggacatgggagcttttctgaaccctcgtgtcttgtgttgcagccagaggggcaca	tcgtgtcttgtgttgcagcca	chr2	+
gga-mir-18a	130.498	Line 63	HVT	148023876-148023898	ctttttgtactaaggtgcatctagtgcagatagtgaagtagattagcatctactgccctaagtgctccttctggcataaga	taaggtgcatctagtgcagatag	chr1	-
gga-mir-18b	159.09	Line 63	HVT	3995070-3995089	gtccttgtgttaaggtgcatctagtgcagttagtgacgtagcgtagaatctactgccctaaatgctccttctggc	taaggtgcatctagtgcagt	chr4	-
gga-mir-190a	5.55333	Line 63	HVT	4206049-4206071	ggactctgtgtgatatgtttgatatattaggttgttatttaatccaactatatatcaaacatattcctacagtgtcctgcc	tgatatgtttgatatattaggtt	chr10	-
gga-mir-193b	19.8233	Line 63	HVT	764346-764367	gttccagagtcggggttttgggggcgagatgagcttatgttttatccaactggcccacaaagtcccgcttttggtggtc	aactggcccacaaagtcccgct	chr14	+
gga-mir-194	4.44833	Line 63	HVT	18822866-18822888	tgctctcatatgtaacagcaactccatgtggactacactgacttccagtggagatgctgttacttttgatagcggctcaaa	tgtaacagcaactccatgtggac	chr3	+
gga-mir-196-1	451.837	Line 63	HVT	3775059-3775080	ctctgtgaattaggtagtttcatgttgttgggctttaaattttaaacacaagaacatcaaactacctgatttactccag	taggtagtttcatgttgttggg	chr27	+
gga-mir-196-2	453.395	Line 63	HVT	32707531-32707552	ctctgtggtttaggtagtttcatgttgttggggctccacctttctctctacagcacgaaactgccttaattacttcagt	taggtagtttcatgttgttggg	chr2	-
gga-mir-199-1	10574.1	Line 63	HVT	5571632-5571652	ccgtctgcccagtgttcagactacctgttcaggactacgagattgtacagtagtctgcacattggttaggctgtgct	acagtagtctgcacattggtt	chr17	+
gga-mir-199-2	10574.1	Line 63	HVT	4652531-4652551	ccgtcgccccagtgttcagactacctgttcaggacaatgctgttgtacagtagtctgcacattggttagactgggca	acagtagtctgcacattggtt	chr8	+
gga-mir-19a	544.872	Line 63	HVT	148023695-148023717	gcagtcttctgttagttttgcatagttgcactacaggaagaatgtagttgtgcaaatctatgcaaaactgatggtggcctg	tgtgcaaatctatgcaaaactga	chr1	-
gga-mir-19b	2159.02	Line 63	HVT	148023388-148023409	tctctggttagttttgcaggtttgcatccagctgtatgatactctgctgtgcaaatccatgcaaaactgactgtggcag	tgtgcaaatccatgcaaaactg	chr1	-
gga-mir-1a-1	11.9133	Line 63	HVT	8315785-8315806	cttgagagacatacttctttatatgcccatatgaacctggcaatctatggaatgtaaagaagtatgtatttcaggtggg	tggaatgtaaagaagtatgtat	chr20	+
gga-mir-1a-2	11.9133	Line 63	HVT	102815871-102815892	ctcagagcacatacttctttatgtacccatatgaacatacaatgctatggaatgtaaagaagtatgtatttttggcagg	tggaatgtaaagaagtatgtat	chr2	-
gga-mir-1b	11.4117	Line 63	HVT	4357066-4357087	aaccctacatacttcttcatatgcccatatggagtcggccggcgttatggaatgttaagaagtatgtatcctcgggctg	tggaatgttaagaagtatgtat	chr23	+
gga-mir-200a	1963.64	Line 63	HVT	2591950-2591972	cctctgtgggcatcttactagacagtgctggatttcttggatctattctaacactgtctggtaacgatgtttaaagggtga	taacactgtctggtaacgatgtt	chr21	-
gga-mir-200b	888.398	Line 63	HVT	2594279-2594301	gatgccattaccatcttactgggcagcattggatgttctctgtttttctaatactgcctggtaatgatgattgtggtgttt	taatactgcctggtaatgatgat	chr21	-
gga-mir-203a	96.04	Line 63	HVT	50769339-50769359	ttggtgcagtggttcttaacagttcaacagttctctatcataattgtgaaatgtttaggaccacttgaccagcgagg	tgaaatgtttaggaccacttg	chr5	+
gga-mir-204-1	74.29	Line 63	HVT	35181210-35181232	acccgtggacttccctttgtcatcctatgcctgagaatatatgaagggggctgggaaggcaaagggacgttcaactgtcat	ttccctttgtcatcctatgcctg	chrZ	-
gga-mir-204-2	74.29	Line 63	HVT	5628603-5628625	acctgtgggcttccctttgtcatcctatgcctggagatcacagtgaggcagggacagcaaagggatgctcagctgtcgtct	ttccctttgtcatcctatgcctg	chr10	+
gga-mir-205a	20144.5	Line 63	HVT	3076091-3076112	ggttctgttgtccttcattccaccggagtctgtctcgtacctaaccagatttcagtggagtgaagcacaagagacatgg	tccttcattccaccggagtctg	chr26	+
gga-mir-205b	1.825	Line 63	HVT	1273743-1273764	cttcctgatgcccttcattccaccggaatctgtcagtgcagaaaccagatttcagtgaaatgaagcccatcagagaggc	cccttcattccaccggaatctg	chr1	-
gga-mir-20b	634.16	Line 63	HVT	3994891-3994913	ctagcagtatcaaagtgctcatagtgcaggtagcttggcattggacctactgtaatgtgggcacttacagtactgttagat	caaagtgctcatagtgcaggtag	chr4	-
gga-mir-21	81160.1	Line 63	HVT	7376264-7376285	tcctgtcggatagcttatcagactgatgttgactgttggatctcatggcaacaacagtcggtaggctgtctgacatttt	tagcttatcagactgatgttga	chr19	+
gga-mir-211	74.29	Line 63	HVT	2246994-2247016	tcctgtgagcttccctttgtcatcctatgcctgagcgatgcctggaggctgggacggtgaagggaggcccacgggctgcca	ttccctttgtcatcctatgcctg	chr28	+
gga-mir-2130	1.87	Line 63	HVT	903922-903943	cctgagtccctgcaggcaccaaacgggggctgagcatcggcagctgctcccagtggagctctgcaaggacctgagggca	tcccagtggagctctgcaagga	chr33	-
gga-mir-2131	21.6133	Line 63	HVT	70743828-70743848	ccatgcagaagtgcacggaaacagctgtttgctatcgaaaagttggctgttactgttcttctgatggaggctgctgg	ctgttactgttcttctgatgg	chrZ	-
gga-mir-214	186.482	Line 63	HVT	4658383-4658404	tgtgtctgcctgtctacacttgctgtgcagaacatcctctcacctgtacagcaggcacagacaggcagtcacatgacaa	acagcaggcacagacaggcagt	chr8	+
gga-mir-215	129.37	Line 63	HVT	18823184-18823205	gtccaggaaaatgacctatgaattgacagactgctttcaaaatgtgcctgtcatttctataggccaatattctgtgcac	atgacctatgaattgacagact	chr3	+
gga-mir-218-1	146.638	Line 63	HVT	75581268-75581288	agattttctgttgtgcttgatctaaccatgtggttgtgaggtatgagtaaaacatggttctgtcaagcaccatggaa	ttgtgcttgatctaaccatgt	chr4	-
gga-mir-218-2	146.638	Line 63	HVT	4563954-4563974	gggttttcctttgtgcttgatctaaccatgtggtagaacaatacaaattgaacatggttctgtcaagcaccatggaa	ttgtgcttgatctaaccatgt	chr13	+
gga-mir-2188	83.805	Line 63	HVT	2664399-2664420	acctgtgggaaaggtccaacctcacatgtcctgtatagaataaggagggatatatgtggtcagacctatcccacaggcc	aaggtccaacctcacatgtcct	chr22	-
gga-mir-219b	2507.06	Line 63	HVT	5485259-5485281	tctgctacagatgtccagacacaattcttggttcgtacggctccagcgcacaagaattgcgtttggacaatcaggagcaga	cacaagaattgcgtttggacaat	chr17	-
gga-mir-22	32555.2	Line 63	HVT	5380365-5380386	ggcagcagttcttcagtggcaagctttatgtccttctctagtagctaaagctgccagttgaagaactgttgaatgtagc	aagctgccagttgaagaactgt	chr19	-
gga-mir-221	1727.91	Line 63	HVT	110650597-110650619	gggcatgaacctggcatacaatgtagatttctgtgtttgttaagcaacagctacattgtctgctgggtttccagctgcctg	agctacattgtctgctgggtttc	chr1	+
gga-mir-222a	534.082	Line 63	HVT	110650086-110650108	cccatcaatcgctcagtagtcagtgtagattctgtctttacaatcagcagctacatctggctactgggtctctgatgacat	agctacatctggctactgggtct	chr1	+
gga-mir-222b	965.597	Line 63	HVT	2183663-2183685	ttggctgctcagtagtcagtgtaggatctgtccgacagtctcactaacagctacatctgattactgggtcaccaaaggacc	agctacatctgattactgggtca	chr4	+
gga-mir-23b	61.9783	Line 63	HVT	41649217-41649238	gtggctgtttgggttcctggcatgatgatttgtgagttaagattaaaatcacattgccagggattaccacatagccatg	atcacattgccagggattacca	chrZ	+
gga-mir-24	167.477	Line 63	HVT	41649978-41649997	tcctccggtgcctactgagctgatatcagttctgattttacatactggctcagttcagcaggaacaggagtcgag	tggctcagttcagcaggaac	chrZ	+
gga-mir-26a	58025.2	Line 63	HVT	4575303-4575324	tgtcacctggttcaagtaatccaggataggctgtatccattcctgctggcctattcttggttacttgcactgggaggca	ttcaagtaatccaggataggct	chr2	+
gga-mir-27b	3184.77	Line 63	HVT	41649462-41649481	tgcagagcttagctgattggtgaacagtgattgtttccctctttgttcacagtggctaagttctgcacctgaaga	ttcacagtggctaagttctg	chrZ	+
gga-mir-2954	314.572	Line 63	HVT	70733079-70733101	cttggagcagtgctgagagggcttggggagaggattgtagtggagctccatccccattccactcctagcagctctctggcc	catccccattccactcctagcag	chrZ	+
gga-mir-29a	208.413	Line 63	HVT	3434830-3434851	tagaggatgactgatttcttttggtgttcagagtcaataatattttctagcaccatttgaaatcggttatagtgattgg	tagcaccatttgaaatcggtta	chr1	+
gga-mir-29b-1	20.6167	Line 63	HVT	3433809-3433831	tcaggaagctggtttcatatggtggtttagatttaactattcattgtctagcaccatttgaaatcagtgttcttggaggaa	tagcaccatttgaaatcagtgtt	chr1	+
gga-mir-29b-2	20.6167	Line 63	HVT	2699729-2699751	tctggaagctggtttcacatggtggcttagattttcccactttgtatctagcaccatttgaaatcagtgttctaggagcaa	tagcaccatttgaaatcagtgtt	chr26	-
gga-mir-29c	209.577	Line 63	HVT	2698824-2698845	cacaggctgaccgatttctcttggtgttcagagtctcagtttctgtctagcaccatttgaaatcggttatgatgtaggg	tagcaccatttgaaatcggtta	chr26	-
gga-mir-301a	308.153	Line 63	HVT	406757-406779	ggtatcgctggctctgacaatgttgcactactgtctgcacaaataaagcagtgcaataatattgtcaaagcatttggttcc	cagtgcaataatattgtcaaagc	chr15	-
gga-mir-301b	1396.41	Line 63	HVT	7202706-7202728	tgctaacgaatgctctgactttattgcactactgtacttcacagctagcagtgcaatagtattgtcaaagcatctgaaagc	cagtgcaatagtattgtcaaagc	chr19	-
gga-mir-30a	3732.96	Line 63	HVT	82629089-82629111	agtgagcgactgtaaacatcctcgactggaagctgtgaagcagcagatggggctttcagtcggatgtttgcagctgccaac	tgtaaacatcctcgactggaagc	chr3	+
gga-mir-30a*	2644.1	Line 63	HVT	82629089-82629108	agtgagcgactgtaaacatcctcgactggaagctgtgaagcagcagatggggctttcagtcggatgtttgcagct	tgtaaacatcctcgactgga	chr3	+
gga-mir-30b	339.582	Line 63	HVT	142757765-142757786	ttttagttcctgtaaacatcctacactcagctataacaagtggtagggctggggggtggatgtttacttcaactgactt	tgtaaacatcctacactcagct	chr2	-
gga-mir-30c-1	584.708	Line 63	HVT	4947410-4947431	gtagcacgtgtaaacatcctacactctcagctgtgaactcgaggtggctgggagaggattgtttacgccttctgccatg	ctgggagaggattgtttacgcc	chr23	+
gga-mir-30c-2	216.512	Line 63	HVT	82653704-82653726	tgacaggtactgtaaacatcctacactctcagctgtggaaactaagaaagctgggagaaggctgtttactctccctgcctt	tgtaaacatcctacactctcagc	chr3	+
gga-mir-30d	3375.81	Line 63	HVT	142761296-142761318	agtctgttgctgtaaacatccccgactggaagctgtagcagcttgagctttcagtcagatgtttgctgcacctggctatac	tgtaaacatccccgactggaagc	chr2	-
gga-mir-30e	1330.74	Line 63	HVT	4946192-4946213	gctgctgtaaacatccttgactggaagctgtgaggtgtcagcgggggctttcagtcggatgtttacagctgcaggctgc	ctttcagtcggatgtttacagc	chr23	+
gga-mir-31	20.7617	Line 63	HVT	78512300-78512321	gctggaggggaggcaagatgttggcatagctgttaacctaaaaacctgctatgccaacatattgtcatctttcctgtct	aggcaagatgttggcatagctg	chrZ	-
gga-mir-32	34.0383	Line 63	HVT	84498547-84498567	ctggtggagatattgcacattactaagttgcatgttgtcacggcctcagtgcaatttagtgtgtgcgatactttcac	tattgcacattactaagttgc	chr2	-
gga-mir-33-1	39.8283	Line 63	HVT	49529916-49529936	ggcagctgtagtgcattgtagttgcattgcatgtgctggcagtaactgtgcaatgttcctgcagtgcagtacagagg	gtgcattgtagttgcattgca	chr1	-
gga-mir-34a	82.7533	Line 63	HVT	3263059-3263080	agtgtttctttggcagtgtcttagctggttgttgtgagcaatagttaaggaagcaatcagcaagtatactgccctagaa	tggcagtgtcttagctggttgt	chr21	-
gga-mir-34b	1.865	Line 63	HVT	5539147-5539169	cttggtttgcaggcagtgtagttagctgattgtacccagcgccccacaatcactaaattcactgccatcaaaacaaggcac	aggcagtgtagttagctgattgt	chr24	+
gga-mir-34c	3.346	Line 63	HVT	5539883-5539905	cctggttaccaggcagtgtagttagctgattgccaccaggaccaatcactaaccacacagccaggtaaaaaggctggggag	aggcagtgtagttagctgattgc	chr24	+
gga-mir-3523	161.622	Line 63	HVT	9054526-9054546	tgtgcgctggagtgcgaggcgctgcgggggctgctgcaggagcgcgccgcgcagtgcctcgtcctcgactgccgctc	ccgcgcagtgcctcgtcctcg	chr13	-
gga-mir-3525	2.495	Line 63	HVT	105832047-105832068	ctttcagcctcagccattctgcgattctgtgataacttttagaatcagagaatcatagaatggtccgggttggtaggga	cagccattctgcgattctgtga	chr1	+
gga-mir-3528	4.5	Line 63	HVT	8208173-8208193	acacaggtccatgccccagtcgtgttgcagatatggctgtagtgccatgtttgtgtcattaggtggcagaaaggaaa	atgccccagtcgtgttgcaga	chr17	+
gga-mir-3529	7.57	Line 63	HVT	13134738-13134758	gtgcgccctaaggcagactgtgacttgttgtggtgggatgagccatacaacaacaaaatcactagtcttccagaggg	aggcagactgtgacttgttgt	chr10	+
gga-mir-3607	6.83333	Line 63	HVT	61237875-61237893	tggtacatatgatgagctttgcagtatgagtagaaacattgatgctgtaaacgctttctgatgtgccattatg	ctgtaaacgctttctgatg	chrZ	-
gga-mir-365-1	9.03167	Line 63	HVT	769167-769188	gaaaatgagggacttttgggggcagatgtgtttccattacactatcataatgcccctaaaaatccttattgctcttgca	taatgcccctaaaaatccttat	chr14	+
gga-mir-365-2	9.03167	Line 63	HVT	6504909-6504930	aaaaatgagggactttcaggggcagctgtgttttactaacccagtcataatgcccctaaaaatccttattgttcttgca	taatgcccctaaaaatccttat	chr18	+
gga-mir-375	676.323	Line 63	HVT	22469980-22470001	gcacttgcctggcgtcgagccccacgtgcaagacctgacctgaacgttttgttcgttcggctcgcgttaggcaggtcca	tttgttcgttcggctcgcgtta	chr7	+
gga-mir-383	19.5283	Line 63	HVT	64399458-64399479	cctgctcctcagatcagaaggtgattgtggctttgggtaaatattgagcagccacagcactgcctggtcagaaagagca	agatcagaaggtgattgtggct	chr4	+
gga-mir-429	2983.59	Line 63	HVT	2589444-2589464	ctgattgctgtcttaccaggcaaagttagatctagctatttctgtctaatactgtctggtaatgccgtcaatcgcat	taatactgtctggtaatgccg	chr21	-
gga-mir-454	702.157	Line 63	HVT	400291-400313	aaggatgagaccctatcaatattgcctctgcttttgtgctcagggtagtagtgcaatattgcttatagggtcttttctttt	tagtgcaatattgcttatagggt	chr15	-
gga-mir-455	109.837	Line 63	HVT	5239506-5239527	ggtgtgagggtatgtgcccttggactacatcgtggaagccagcaccatgcagtccatgggcatatacacttgcctcaag	tatgtgcccttggactacatcg	chr17	+
gga-mir-456	162.608	Line 63	HVT	31514597-31514617	gtgtgagcaggcatcttctcagcctacatgtggattcctaaatctgcaggctggttagatggttgtcatgcattcat	caggctggttagatggttgtc	chr3	-
gga-mir-458a	132.872	Line 63	HVT	8233340-8233361	gtgcagatggcagcgccattttcagagctataaacagcgtcattgtcatagctctttgaatggtactgccatatgtact	atagctctttgaatggtactgc	chr13	-
gga-mir-460a	8.82	Line 63	HVT	3692594-3692614	ctatatagcacctgcattgtacacactgtgtgtgttaactggaaatgcacagcgcatacaatgtggattctgtagaa	cctgcattgtacacactgtgt	chr2	+
gga-mir-460b	2.7675	Line 63	HVT	2714102-2714122	ctctacgttgtcctcattgtacatgctgtgtgtatttgccacgtacacagcgcatgcaatgtggacataatggagct	tcctcattgtacatgctgtgt	chr4	+
gga-mir-489	6.905	Line 63	HVT	23147310-23147331	ggcttggtggtcgtatgtatgacgtcatttacttggacttttaggagtgacatcatatgtacggctgctaaactgctgc	tgacatcatatgtacggctgct	chr2	-
gga-mir-490	27.3733	Line 63	HVT	57923993-57924015	ggttcgacaccatggatctccaggtgggtcaagattatagagatacaccaacctggaggactccatgctgttgagctgttc	caacctggaggactccatgctgt	chr1	-
gga-mir-499	127.968	Line 63	HVT	2734908-2734928	ggagcggcagttaagacttgtagtgatgtttagataatgtattacatgaacatcactttaagtctgtgctacttctc	ttaagacttgtagtgatgttt	chr20	-
gga-mir-6516	1.79	Line 63	HVT	4170812-4170833	gttcctcctatgcagtaacaggtgtgagcatccatgcagcattctgatggtcatgtatgatactgcacacaacgagttg	tggtcatgtatgatactgcaca	chr18	-
gga-mir-6542	14.64	Line 63	HVT	4431000-4431021	ggcgccagtgtctgccagcatcagccccagtgccgtcaccagtgccaacgggacagtgctgaagactactggagccagt	acgggacagtgctgaagactac	chr3	+
gga-mir-6544	4.77167	Line 63	HVT	24455342-24455363	cttgtaagattcagaaaaggatatgaattgtcctttcagtggtgacaagttgtatttcttttctgacagtgcgtcagcg	tcagaaaaggatatgaattgtc	chr5	-
gga-mir-6548	5.0775	Line 63	HVT	7328464-7328485	gccagcgatgaacaacagctgcgtgccatgcctgtaaatccataccagcagaggtgccccgctgttgctgtcaccactg	aacaacagctgcgtgccatgcc	chr14	-
gga-mir-6553	7.78	Line 63	HVT	76900701-76900722	gagcgtgccaggagcagccctgtgatagctgtttgctgctaacctgcaaacactaccctgagctgctcctggctccatc	aaacactaccctgagctgctcc	chr1	-
gga-mir-6568	1.69667	Line 63	HVT	55383046-55383067	ctgcccgcccaccccgcggccgccatcttgcttgcggccggctacccacaaccaagatggcgcccgggcggttggcggt	acaaccaagatggcgcccgggc	chr3	+
gga-mir-6582	1.35	Line 63	HVT	57474273-57474295	ttgcatcctgttagagagacactcatagagagtcttttcacagtaactcactctgggtgtttctcttgcagaaaactgagg	cactctgggtgtttctcttgcag	chr3	+
gga-mir-6586	8.43333	Line 63	HVT	69449301-69449323	tctaaccagttgctgccagatagaagttcaccttttcctatagcttgggtggcttccatatggtatggagctggtttttga	tgctgccagatagaagttcacct	chr4	-
gga-mir-6606	3.05	Line 63	HVT	76447827-76447846	cccagcccgggaggagcgggaggagcgggaggagcgactctttttggcctttgcttcccggccggtggagggctc	gaggagcgggaggagcggga	chr1	-
gga-mir-6615	24.3067	Line 63	HVT	1760786-1760808	acactggggcttggggacaccatcagaacagccacagctgtgctggattctgtggcactgatgtgttctccacaggtcctc	ttggggacaccatcagaacagcc	chr28	-
gga-mir-6631	5.07833	Line 63	HVT	12516682-12516703	gagctggtgggaagagaatgctgtggttctgctgaggacctgtgggccccacagctctctctcctctttagctttctgc	gaagagaatgctgtggttctgc	chr3	+
gga-mir-6648-1	5.80667	Line 63	HVT	6705990-6706010	ggctacgggggtaaaggagcgttcagaatgccggtggcagctgccctccggcattctgaacgctcctttacgcaggg	tccggcattctgaacgctcct	chr15	+
gga-mir-6665	1.09	Line 63	HVT	5229665-5229687	tctgcaaagctgcctgaaggattttgatgccctgaaatgaagggaaagaaagggctgtctgagtcctccaggccgggtttt	tgcctgaaggattttgatgccct	chr8	-
gga-mir-6687	1.6425	Line 63	HVT	81786535-81786552	ccccgcggcggccggatcgggcgggagtcacgagcgactgccgggaggggctcgccgcccccaggccggac	gccggatcgggcgggagt	chr3	-
gga-mir-6701	4.04167	Line 63	HVT	97511175-97511195	gagtgaagtgatctgcctgcaaagtaccccgggaaacaaaaacaggattattttacagacagatcgctttcctcagc	attattttacagacagatcgc	chr2	-
gga-mir-7-1	10.1883	Line 63	HVT	40078140-40078161	ctgtgtggaagactagtgattttgttgtttttagataattaaattgacaacaaatcacagtctgccatatggcacagat	caacaaatcacagtctgccata	chrZ	-
gga-mir-7-2	9.46	Line 63	HVT	13134777-13134799	cggtgccctctggaagactagtgattttgttgttgtatggctcatcccaccacaacaagtcacagtctgccttagggcgca	tggaagactagtgattttgttgt	chr10	-
gga-mir-7-3	9.46	Line 63	HVT	4892853-4892875	tggctctgtgtggaagactagtgattttgttgttatgatttataaaggtgacaacaaatcatagcctgccatacagcacag	tggaagactagtgattttgttgt	chr28	-
gga-mir-7441	1.77	Line 63	HVT	2569246-2569267	agggcactgaggagggtttgtaacatggggagaaggtgaaggtgactcatgttgggatcctcttctgcaatctggactc	catgttgggatcctcttctgca	chr17	+
gga-mir-7451	1.7225	Line 63	HVT	67209524-67209545	cagtgatacctgcacgtgggaattaagagtggcagtctgttacatgattgcttcttcttatcccacagtgactctccga	ttgcttcttcttatcccacagt	chr1	+
gga-mir-9-1	372.117	Line 63	HVT	3623186-3623208	acgcggcacggccgaggccggatcttaaagaccttgggttggtttttctctttggttatctagctgtatgagtgtatgtga	tctttggttatctagctgtatga	chr28	+
gga-mir-9-1*	372.117	Line 63	HVT	3623186-3623208	ttggtttttctctttggttatctagctgtatgagtgtatgtgatatcataaagctagagaaccgaatgtaaaaacccgctc	tctttggttatctagctgtatga	chr28	+
gga-mir-9-2	372.117	Line 63	HVT	60469257-60469279	cgagttgttatctttggttatctagctgtatgagtgttttggtcttcataaagctagataaccgaaagtaaaaactccttc	tctttggttatctagctgtatga	chrZ	+
gga-mir-92-1	105066	Line 63	HVT	148023272-148023293	ctttctacacaggttgggatcagttgcaatgctgtgcgtttctgtggtattgcacttgtcccggcctgttgaggttggt	tattgcacttgtcccggcctgt	chr1	-
gga-mir-99a	249.763	Line 63	HVT	99018053-99018074	aattggcataaacccgtagatccgatcttgtgttgaaatgcactgcacaagctcgcttctatgggtctgtgtcagtatg	aacccgtagatccgatcttgtg	chr1	+
novelMiR_1	1.2375	Line 63	HVT	44155774-44155791	ggagtgcggggccgctgagctgtgggctcgccgctcgctgccagctccgccgtaagctcagcgccgtgagc	gccgctgagctgtgggct	chr1	+
novelMiR_10	2.68	Line 63	HVT	169020815-169020837	ctagatgccattggccttctcgaccacctgagctggctcatgttcagccagctgtgatgagcaccctgaggtccttttcta	cagctgtgatgagcaccctgagg	chr1	+
novelMiR_100_1	5.96	Line 63	HVT	6813559-6813580	ccaccatccaggggatgtagctcagcggtagagcgcctgctttgcatgcaggaggccctgggttcaacccccagcatct	ggggatgtagctcagcggtaga	chr7	+
novelMiR_100_2	5.96	Line 63	HVT	6820353-6820374	ttaccacccaggggatgtagctcagcggtagagcgcctgctttgcatgcaggaggccctgggttcaacccccagcatct	ggggatgtagctcagcggtaga	chr7	+
novelMiR_100_3	5.70667	Line 63	HVT	6833772-6833793	ttaccacccaggggatgtagctcagcggtagagcgcctgctttgcatgcaggaggccctgggttcaacccccagcatct	ggggatgtagctcagcggtaga	chr7	-
novelMiR_101	69.0717	Line 63	HVT	22313245-22313266	gctgccggcgtcatttttgtgatttgcagctagtaatctggctccagttgcatagtcacaaaagtgatcgttggcagcc	ttgcatagtcacaaaagtgatc	chr7	+
novelMiR_1013	1.16	Line 63	HVT	61322642-61322660	acgcggcggtatccttccgcgggagggcacttcgcacttccccgaccgtgtgtccttgcgctgctgcggaaat	accgtgtgtccttgcgctg	chr4	+
novelMiR_102	10.8667	Line 63	HVT	7496379-7496400	ctcgcgtgtggctgtctgcagggcctgctccatcccgtgctgcaaggccgagcgagctctgcagagcctcaagctggca	ccgagcgagctctgcagagcct	chr8	+
novelMiR_105	81.0583	Line 63	HVT	20841530-20841552	ttttgaagtcttctggtgatgagacctttgtccagttctgctactgaatttgagggatgactgtttggagatctgaagagg	ttctggtgatgagacctttgtcc	chr8	+
novelMiR_108	40.605	Line 63	HVT	843284-843306	cctggctgcttttggcaatggtagaactcacactggtgcgctcgcaggatccggtggttctagacttgccaactacagccc	tttggcaatggtagaactcacac	chr1	-
novelMiR_11	1.482	Line 63	HVT	169468076-169468093	ctccgtgtgccggggcgggcgggcggcacagcgcggctcttctcggtgcggcgcggcgcggctcggcgccg	cggggcgggcgggcggca	chr1	+
novelMiR_1118	4.36	Line 63	HVT	11206113-11206133	ccttctctccctgatggctccgatggtgatggacatcaacccaaagcctctgagaagttgactgaggaggctgtttc	cctctgagaagttgactgagg	chr15	+
novelMiR_112	1.80667	Line 63	HVT	49587137-49587154	ggcgatggcggccggctgcgagaggctgcgcgaccggcacggcgcgcggtggaccctgccgcttcggccgc	gccggctgcgagaggctg	chr1	-
novelMiR_1136	2.72	Line 63	HVT	45728262-45728284	gaaaatgttgccacggtctgaaggaaaaggttgattgtatctttttcctacatgaagttggcaggacatcatctgaacgag	tacatgaagttggcaggacatca	chr3	+
novelMiR_115	2.04667	Line 63	HVT	83787191-83787208	gcggtgtatatgaaggggcgcggcgggcggggagcgcggccgctccgtgcccggtgggctctgctctcttc	tccgtgcccggtgggctc	chr1	-
novelMiR_1151	1.09	Line 63	HVT	6143765-6143785	tgtcactctggggcacttcctggttggaggccgccgctcctggggcagcagagcggggaagtgccgctggcgaggag	gggcacttcctggttggaggc	chr1	-
novelMiR_116	107.966	Line 63	HVT	101034035-101034056	ccgccggcgcgccgggcggggcggtcccgggcggggggtctctcgggccggcgcccgcctcggcgatccggatagggta	gccgggcggggcggtcccgggc	chr1	-
novelMiR_117	208.876	Line 63	HVT	101070582-101070601	gcgggcggtcggtgcggagcgccgctcgtggtcgggaccggagcgcggacagatgtggcgccgcctctcccccgc	cggacagatgtggcgccgcc	chr1	-
novelMiR_1170	1.63	Line 63	HVT	926179-926200	tgctttgggtttgggctgggcttgctgcgtgggctcctccgcagccgctcagcagtccctgtcccccagatgacaaaca	ttgggctgggcttgctgcgtgg	chr2	-
novelMiR_118	2.89	Line 63	HVT	112075102-112075123	ggctgcagcgacttcaggatccaaggatttcagtggtgttggtgtgagtcctgctgatgttggcacttgatggttgatg	acttcaggatccaaggatttca	chr1	-
novelMiR_119	3.31	Line 63	HVT	144520233-144520254	tcacctgcggagcctgctgagagtgaaattgataaagtgcggcaccagctcagacaatttcactcacagcaggcacttg	agcctgctgagagtgaaattga	chr1	-
novelMiR_1194	2.18	Line 63	HVT	2525232-2525254	gccagagctatggagtgtgacaatggtgtttgtgtccaatctatcaaacgccattatcacactaaatagctactggtagat	tggagtgtgacaatggtgtttgt	chrW	-
novelMiR_121	4.34333	Line 63	HVT	170140729-170140746	gcgggcggcgagcgaggaagcgcctcagtcagagagagaaagtgccggggcggtcgggttgcggctggtcc	gccggggcggtcgggttg	chr1	-
novelMiR_122	3.228	Line 63	HVT	176339709-176339731	tgtgtaatgacaccctcctttcactttgccagttagacacttttttgtcttgattggtcattcaaggtgggtaaagtatac	caccctcctttcactttgccagt	chr1	-
novelMiR_128	82.0467	Line 63	HVT	1262888-1262906	gcgtttcccgtgtttggttgggtctgtgctatccctcccaaaccctgtagcgttcggacatcggccttgcacc	ctgtagcgttcggacatcg	chr10	-
novelMiR_129_1	372.117	Line 63	HVT	12934172-12934194	gatgtttctgtctttggttatctagctgtatgagtgttgtggagccatcataaagctagataaccgaaagtagaaatgact	tctttggttatctagctgtatga	chr10	-
novelMiR_129_2	372.117	Line 63	HVT	1538431-1538453	ttggttgttatctttggttatctagctgtatgagtggtgtcgattcttcataaagctagataaccgaaagtaaaaataacc	tctttggttatctagctgtatga	chr25	-
novelMiR_13_1	3.482	Line 63	HVT	188883328-188883349	tcctccctagaatcacagactggtttgggttggaagggactttaaagccctcacagttccaacctctgacatgtgctgg	aatcacagactggtttgggttg	chr1	+
novelMiR_13_2	3.482	Line 63	HVT	195564581-195564602	ctctccctccatagtcttaaacttctcaatctctgatataatcccagaatcacagactggtttgggttggaagggtccc	aatcacagactggtttgggttg	chr1	+
novelMiR_13_3	3.482	Line 63	HVT	1944309-1944330	aagatcacagaatcacagactggtttgggttggaagaacatctcattccaaccccctaccatggacaccctttgatcac	aatcacagactggtttgggttg	chr22	+
novelMiR_13_4	3.482	Line 63	HVT	192887071-192887092	cccttccgacccaaaccattctatgattctatgatttagagtcacagaatcacagactggtttgggttggaaggggcct	aatcacagactggtttgggttg	chr1	-
novelMiR_130	12.075	Line 63	HVT	1500547-1500569	cacttgaactaagcactgcctttgaacctgatgtgtcttgtttgtagcttcatgggccaagcagcagtgctagagcataag	aagcactgcctttgaacctgatg	chr11	-
novelMiR_133	5.55333	Line 63	HVT	2993624-2993646	cactgtcctgtatggctttttattcctatgtgattatacatcccgcttcatatagggattgaagccgtgcaaggcgctggg	tatggctttttattcctatgtga	chr12	-
novelMiR_134	6.99167	Line 63	HVT	4534320-4534339	tacgagtcataccaagcatagcctgcatgtcagtgcagttaacttgcagcgggctgtgaggagaactagtgtgtc	gcagcgggctgtgaggagaa	chr12	-
novelMiR_135	1.9075	Line 63	HVT	11671015-11671035	aggcgcgggtaacgaaatcccagggcagctgggcgctgcggggacagctgcttttgggattccgttgcccgtgccgg	aacgaaatcccagggcagctg	chr12	-
novelMiR_136	2.934	Line 63	HVT	19580545-19580562	cacactgttgccttcagagaggcattccttggttaaaaagagtctcctgcctgcagcactgtgctgtcaca	ctcctgcctgcagcactg	chr12	-
novelMiR_137	3.10667	Line 63	HVT	19775168-19775189	gctcgagcgcagcgcggtgcgggggcagcgcgtgctctgatccgggcacccttcccctgatcgcgcagttcctcgcggc	acccttcccctgatcgcgcagt	chr12	-
novelMiR_138	458.178	Line 63	HVT	8492535-8492557	tgctctcagggtccagttttcccaggaatcccttaggcgctacgttggggattcctggaaatactgttcttggggccacgg	gtccagttttcccaggaatccct	chr13	-
novelMiR_139	114090	Line 63	HVT	8493110-8493130	ctcccagcccaaggtgcagtgctgcatctctggtcaattgggagtctgagatgaagcactgtagctcgggaagggag	tgagatgaagcactgtagctc	chr13	-
novelMiR_14_1	11.7317	Line 63	HVT	193890838-193890858	tcccttagtgccacatctccatggttttttattctgtcatagaatcagagaatcatagaatggcctgggttgaaaag	agagaatcatagaatggcctg	chr1	+
novelMiR_14_2	11.7317	Line 63	HVT	16027407-16027427	acagaggcccagagaatcatagaatggcctgggttgaaaaggaccacaaggaccatctagtttcaacccccctgcca	agagaatcatagaatggcctg	chr11	+
novelMiR_14_3	11.7317	Line 63	HVT	9976235-9976255	aaaatgaatcagagaatcatagaatggcctgggttgaaaagggccataatgatcatctagttccaacccccctgcta	agagaatcatagaatggcctg	chr6	+
novelMiR_14_4	11.7317	Line 63	HVT	162917295-162917315	aaggggaatcagagaatcatagaatggcctgggttgaaaaggacctcagtgatcatctactttcaatcccccctgat	agagaatcatagaatggcctg	chr1	-
novelMiR_140	2.86	Line 63	HVT	17162741-17162763	cagctggtcaggacatagttcagctgtctgtgaatgagggcagagacctcatcagagaggctgggctctgttctgagctgc	tcatcagagaggctgggctctgt	chr13	-
novelMiR_141	41.165	Line 63	HVT	4937996-4938015	cctcgcgggggtgcattgtagttgcattgcatgtgtcagactgggagtgcaatgcccctgccatgcagcccggcg	gtgcattgtagttgcattgc	chr14	-
novelMiR_142	58.305	Line 63	HVT	6454686-6454706	aggcggggcgagccggggatgatttctgcctttctgacacctcgtctgagggcggcgggcggccgtggccactgctg	agccggggatgatttctgcct	chr14	-
novelMiR_143	2.054	Line 63	HVT	7258436-7258453	agcgcaggcagcccagctcctgctggagggtgttgctctcgttggttgtggggctggtgctgggatcacat	ggttgtggggctggtgct	chr14	-
novelMiR_144	4.042	Line 63	HVT	12750887-12750909	gctcgcagcctgactgcacgcatgcctctggctctggaccacgtgagagcggggagcggcgtgcagatgggcagcggggat	tgactgcacgcatgcctctggct	chr14	-
novelMiR_145_1	111.312	Line 63	HVT	4536349-4536370	ttcgcagcaaggggatgtagctcagtggtagagcgcatgctttgcatgtatgaggccccgggttcaatccccggcatct	ggggatgtagctcagtggtaga	chr15	-
novelMiR_145_2	111.313	Line 63	HVT	4916558-4916579	aattattaacggggatgtagctcagtggtagagcgcatgctttgcatgtatgaggccccgggttcaatccccggcatct	ggggatgtagctcagtggtaga	chr15	-
novelMiR_15	2.65667	Line 63	HVT	194864423-194864441	tgatggatgaggggcgcgggggcggggggcacaggggctgcccctcacccacccactcactgctcccacagaa	ggggcgcgggggcgggggg	chr1	+
novelMiR_150	3.14833	Line 63	HVT	6695618-6695635	tccgggggcccgcccgccgccgcggctgcccatggaggccgagaccgaggcgcggctcctgctgcaggagg	accgaggcgcggctcctg	chr18	-
novelMiR_151_1	2.04667	Line 63	HVT	8995719-8995739	ctcgcctctgcctgctgctggcaccgtgcagatgctgatcgatgcatttcacttcccgcagcggactgagacctgtg	tttcacttcccgcagcggact	chr18	-
novelMiR_151_2	2.04667	Line 63	HVT	9009151-9009171	ctcgcctctgcctgctgctggcaccgtgcagatgctgatcgatgcatttcacttcccgcagcggactgagacctgtg	tttcacttcccgcagcggact	chr18	-
novelMiR_152	25.62	Line 63	HVT	10684213-10684235	cctttggtacagaccgtggttcaagcagcaggtgatcagtgaatgaggctgttccacgtctctgtacttcccttttctgtg	ctgttccacgtctctgtacttcc	chr18	-
novelMiR_153	239.542	Line 63	HVT	5515240-5515261	cgcccgggcgaccgtggctttagattgttactgtgctgctgggggggtaacagtctacagccatggtcgccgggcccgg	accgtggctttagattgttact	chr19	-
novelMiR_154	89.0367	Line 63	HVT	5515771-5515791	ggcaccttggctctagactgcttactgctgcgtagggacaggacagtaacagtctacagtcatggctactgaagcat	taacagtctacagtcatggct	chr19	-
novelMiR_155	3.58	Line 63	HVT	20647438-20647455	ggtgctgctggcgtgctcgggccggtgtaggccgtaggggagcgctgaggccgagtgggaccgcggcgtgg	gctgaggccgagtgggac	chr2	-
novelMiR_156	6.135	Line 63	HVT	32251638-32251660	gctgattccggaaatcgccgaagcgagccgaacgcgctgccatttctgtttcggctgtttccggcgactgccgaagcggat	tttcggctgtttccggcgactgc	chr2	-
novelMiR_157	1.93	Line 63	HVT	34591392-34591410	ctcggggcgcgccgccggggtaggacctgcgatcgtcgcgctgcgaggcgggagggagccgccgggcgggcag	gccgccggggtaggacctg	chr2	-
novelMiR_158	1.60667	Line 63	HVT	43342830-43342847	gcggccggccggcgcggcggcggctgcggggctgctgggggcggcggccgcgggcgcggcgaagctggcac	gcggccgcgggcgcggcg	chr2	-
novelMiR_160	88.1267	Line 63	HVT	71225505-71225525	tacaccattttgggcgcgggagttggacccggagcttgctccctccgctccgcgcatcgtcccggtatggcagtacc	gctccgcgcatcgtcccggta	chr2	-
novelMiR_163	1.545	Line 63	HVT	129847127-129847148	tggcaccactctgaagaactgtaggcacctcatggaatgtgctaaggagtttggagtccaaatagttggtgttaagtga	ctgaagaactgtaggcacctca	chr2	-
novelMiR_165	4.355	Line 63	HVT	145259975-145259997	gagtcccagtcatcttggagtataaggtacctgatagagggtgcagcaggtacctgcaccccaagatgactggggctctgc	catcttggagtataaggtacctg	chr2	-
novelMiR_167	9.035	Line 63	HVT	500593-500610	cggggcggggcggcgcggagctgcgcgcagagcgaagaaaggcagcgcggctgtggggctgctgctgactg	agcgcggctgtggggctg	chr22	-
novelMiR_168	2.376	Line 63	HVT	5551093-5551112	atgcgcccgcgtcccggctgtgagctgctgctgctgctacccgcagcatcgagctaggtgggcgcggggggcccg	gtcccggctgtgagctgctg	chr23	-
novelMiR_169	3	Line 63	HVT	5370433-5370450	cggcggggagcggggcgcgggggcggggagtgcgcgggagcccggcccaccctcccgacgccactcgccgg	cggggcgcgggggcgggg	chr24	-
novelMiR_171	5.955	Line 63	HVT	2120372-2120393	tgcctctgtctgatatgtttgatattaggttgtttgattggaaaccaactaaatatcaaacatattcttacagcggcag	tgatatgtttgatattaggttg	chr25	-
novelMiR_175	1.16	Line 63	HVT	1529278-1529295	ggacgaggcggcggctatggcggacgagcgggcggtgtgagggctcggccgccattttgtgtgtgtggggg	gcggctatggcggacgag	chr27	-
novelMiR_176	15.69	Line 63	HVT	1795151-1795171	acttggggttctccctgtgctctgctcccaggtcgcagcaacatccagcagatccagaacaggaacacgctgaagga	ctccctgtgctctgctcccag	chr27	-
novelMiR_177	4.80833	Line 63	HVT	4044256-4044276	ttgatgcataaccccattgcatctgagacttggattcgtttccatgcagccatgcaggggcgttgtcgtgatgcagg	accccattgcatctgagactt	chr27	-
novelMiR_178	3.14	Line 63	HVT	5515313-5515334	cggcgggcaggtagggcctggaccgggcgaggagcggggcggcacgaccgggcccggacagcggctctctgtctccgca	gtagggcctggaccgggcgagg	chr27	-
novelMiR_179	8.18667	Line 63	HVT	1468329-1468349	ggagcactggggccagtctgcatgctgccctgtattgggattgtggtacagcacggctgacctcagccctctatcac	tacagcacggctgacctcagc	chr28	-
novelMiR_18	28.75	Line 63	HVT	11060227-11060249	cggtgttgtcccggaggactaagaaagtggagtcggtgccttcatgcccaccccgctgatactatcctccaaaaggaaatg	ccggaggactaagaaagtggagt	chr10	+
novelMiR_182	2.23	Line 63	HVT	49017385-49017403	tgcccattgtggcgcgaggggcggcggcgcgcgggaccgctcctaccgggctccgcgctcacggggccgcgcg	ggcgcgaggggcggcggcg	chr3	-
novelMiR_184	17.42	Line 63	HVT	52539174-52539196	ctgggtcggtcgggctggggcgcgaagcggggctgggcgcgcgccgcggccgccggcgctctcggaccgcgacccggcagc	cgggctggggcgcgaagcggggc	chr3	-
novelMiR_185	10.335	Line 63	HVT	56964346-56964364	tgatgacttcacaaattgtcggataccccttcactccttttgagtgagaactgtggtctgacaaacctgtatg	tgagaactgtggtctgaca	chr3	-
novelMiR_186	3.122	Line 63	HVT	217287-217306	ccctgcaggtgggctgggagcacaggcactgtgggcttcgtgtggtgctgtgtcctcactcaccttcatggcttg	tgctgtgtcctcactcacct	chr33	-
novelMiR_187	10.5033	Line 63	HVT	1245071-1245093	gaagaagcagggctgggagaaagcatcctgaacgtaaaaggacacctgtagtggctgcttttctccttcctagatgaggat	tagtggctgcttttctccttcct	chr4	-
novelMiR_188	9859.7	Line 63	HVT	3994430-3994450	tgtcgggtggatcacgatgcaattttgattagtttagtaggagaaaaattgcacggtatccatctgtaaaccgcaag	aattgcacggtatccatctgt	chr4	-
novelMiR_189	92140.1	Line 63	HVT	3994569-3994590	cctccgtgggtggggatttgttgcattacttgtagctgtgtgtagagtattgcacttgtcccggcctgtggaggaaagg	tattgcacttgtcccggcctgt	chr4	-
novelMiR_190	2172.47	Line 63	HVT	3994718-3994739	gctcacagtcagttttgcaggtttgcatcccagcttgctaaaattgctgtgcaaatccatgcaaaactgactgtggtgg	tgtgcaaatccatgcaaaactg	chr4	-
novelMiR_193	16.8267	Line 63	HVT	34097553-34097570	ccggggggcagcgaggggcggcggcggcggccccatgtgaggaggggcggcgccgctgcccagccagcccg	gcgaggggcggcggcggc	chr4	-
novelMiR_194	2.02	Line 63	HVT	39800744-39800764	ttgcggcgggttccgcgaaccgccttcggtcgcggtgtctgcggagaccaaaggtggctcgcggaactgagctcacc	ttccgcgaaccgccttcggtc	chr4	-
novelMiR_196	2.2475	Line 63	HVT	69425762-69425783	aggtgttgcacaaaacagtaggatgattctctctctgtgaggatcacaagagaattatctgtgtctgttctgactaagc	caaaacagtaggatgattctct	chr4	-
novelMiR_198	1.974	Line 63	HVT	89099811-89099832	ctagagctcttttccaaccttcgtgattctgattcttcattagggatcacagaatcatgaaggttgggaaagagctcta	tttccaaccttcgtgattctga	chr4	-
novelMiR_199_1	17.1783	Line 63	HVT	955703-955720	ggcgttgggcgcggcggcggccgcgggcctgggcctcagcctgctgtgggccttgcggcggcggcggcgcg	gcggcggcggccgcgggc	chr5	-
novelMiR_2	8.53333	Line 63	HVT	50729595-50729617	gagtcattccatgctgccttccttctgagaacaacacttcctagggacagtcagggagagagcatgggcagttttagcaca	atgctgccttccttctgagaaca	chr1	+
novelMiR_20	3.864	Line 63	HVT	10038985-10039002	gcgctccccgctcggcgccatgtgactgcgcggcgcccagctgcgccggatcgggttcgtgccgacagcgg	ctcggcgccatgtgactg	chr11	+
novelMiR_202	1.62667	Line 63	HVT	16322902-16322919	cctgcggaagtgacgtcggcagggcgtagcgggccgctgagggttgccggcgcccgggctgcgtgtgtacg	ttgccggcgcccgggctg	chr5	-
novelMiR_203_1	325.092	Line 63	HVT	17625779-17625798	gcggggggcggcggaggctgcgcggcttttgcgcggagcgtagggcggcggcggcggccgcgggcagcccccgcg	cggcggcggcggccgcgggc	chr5	-
novelMiR_203_2	331.215	Line 63	HVT	11098653-11098672	cgcgggcgccgcgcgggcgtcgacgggcgaggaggggggggggggcggcggcggcggccgcgggcgccgcgcggg	cggcggcggcggccgcgggc	chr6	-
novelMiR_203_3	331.215	Line 63	HVT	11098711-11098730	ggccgcgggcgccgcgcgggcgtcgacgggcgaggagggggggggcggcggcggcggccgcgggcgccgcgcggg	cggcggcggcggccgcgggc	chr6	-
novelMiR_208	8.52	Line 63	HVT	2770253-2770274	atgaactaagctccagtggtagtcagctgtccagggcaatactgtgcctgaggcggtgttacactgctgggaaataaaa	ctccagtggtagtcagctgtcc	chr6	-
novelMiR_209	3.57167	Line 63	HVT	22308691-22308708	ggggtcccgccgaggggcggcggcggcgcggccacctccccagccggcaccccgccccgtcgggcggcgct	cgaggggcggcggcggcg	chr6	-
novelMiR_21	5.288	Line 63	HVT	3154777-3154799	aaggtgaggctggtgagaagcgtgctgtggagcgtggtatggcaaagcttggtgctcatggtgctcttctcttccagggcg	tggtgagaagcgtgctgtggagc	chr12	+
novelMiR_210	3.574	Line 63	HVT	23172218-23172239	gggcagcatgccaggagaagcagactgtagtttggggtagtcctgactgaatctcttattctcctagatatcagctcct	ccaggagaagcagactgtagtt	chr6	-
novelMiR_212	2.65	Line 63	HVT	619072-619094	atatgctgacagggatgtttggaaaccagagccatgccaaatctgtgtgtgtgactctggatctgttctctgtgatgacat	agggatgtttggaaaccagagcc	chr7	-
novelMiR_214	58025.2	Line 63	HVT	22670593-22670614	tggcgctgggttcaagtaatccaggataggctgtggtctggcagtcagcctgttctaggttacttggctccggagcccg	ttcaagtaatccaggataggct	chr7	-
novelMiR_215	25.4633	Line 63	HVT	36238052-36238069	agcaagtcgtgcattggtggttcagtggtagaattctcgcctgccacgcgggaggcccgggttcgattccc	gcattggtggttcagtgg	chr7	-
novelMiR_217	3.125	Line 63	HVT	4658343-4658364	tcatgtgactgcctgtctgtgcctgctgtacaggtgagaggatgttctgcacagcaagtgtagacaggcagacacatga	tgcacagcaagtgtagacaggc	chr8	-
novelMiR_218	42.935	Line 63	HVT	938074-938092	tgttgtgcagatgggaagagggtgctggagccggagcagcccgtgcctacggccatcccaccctgggtaacgc	gcctacggccatcccaccc	chr9	-
novelMiR_219	6.258	Line 63	HVT	3067291-3067313	tagttctgtgtggaagactagtgatttttgttgtttttagataactaaattgacaacaaatcacagtctaccatatggcac	tggaagactagtgatttttgttg	chrW	-
novelMiR_22	25778.2	Line 63	HVT	11670979-11671001	ccggcacgggcaacggaatcccaaaagcagctgtccccgcagcgcccagctgccctgggatttcgttacccgcgcctccgc	caacggaatcccaaaagcagctg	chr12	+
novelMiR_220	3.63	Line 63	HVT	9058870-9058892	gaagctctgcaggagacagggttctgcagacgccagtgagtgcctgagctgagctgtgcccctgtctccagactgctgccc	aggagacagggttctgcagacgc	chrZ	-
novelMiR_222	2.418	Line 63	HVT	16702127-16702149	tgtgatgattaggcagtgtattgttagttagctgctcttcatacaccagcaactaactacactgccacattagcacatcac	aggcagtgtattgttagttagct	chrZ	-
novelMiR_223_1	4.02	Line 63	HVT	27179155-27179174	tccaaaggaaggggctctactgctccccaaaggctgcgccgcagcagtctgtggataagaggatgctctgcccat	agtctgtggataagaggatg	chrZ	-
novelMiR_223_10	4.02	Line 63	HVT	27212580-27212599	tccaaaggaaggggctctgctgctttccaaaggctgcgcagcagcagtctgtggataagaggatgctctgcccat	agtctgtggataagaggatg	chrZ	-
novelMiR_223_11	4.02	Line 63	HVT	27214449-27214468	tccaaaggaaggggctctactgctccccaaaggctgcgccgcagcagtctgtggataagaggatgctctgcccat	agtctgtggataagaggatg	chrZ	-
novelMiR_223_12	4.02	Line 63	HVT	27216303-27216322	tccaaaggaaggggctctgctgctttccaaaggctgcgccgcagcagtctgtggataagaggatgctctgcccat	agtctgtggataagaggatg	chrZ	-
novelMiR_223_13	4.02	Line 63	HVT	27218163-27218182	tccaaaggaaggggctctgctgctttccaaaggctgcgccgcagcagtctgtggataagaggatgctctgcccat	agtctgtggataagaggatg	chrZ	-
novelMiR_223_14	4.02	Line 63	HVT	27220017-27220036	tccaaaggaaggggctctactgctccccaaaggctgcgcagcagcagtctgtggataagaggatgctctgcccat	agtctgtggataagaggatg	chrZ	-
novelMiR_223_15	4.02	Line 63	HVT	27221882-27221901	tccaaaggaaggggctctgctgctttccaaaggctgcgcagcagcagtctgtggataagaggatgctctgcccat	agtctgtggataagaggatg	chrZ	-
novelMiR_223_16	4.02	Line 63	HVT	27229302-27229321	tccaaaggaaggggctctgctgctttccaaaggctgcgcagcagcagtctgtggataagaggatgctctgcccat	agtctgtggataagaggatg	chrZ	-
novelMiR_223_17	4.02	Line 63	HVT	27231159-27231178	tccaaaggaaggggctctgctgctttccaaaggctgcgcagcagcagtctgtggataagaggatgctctgcccat	agtctgtggataagaggatg	chrZ	-
novelMiR_223_18	4.02	Line 63	HVT	27290929-27290948	tccaaaggaaggggctctactgctccccaaaggctgcgcagcagcagtctgtggataagaggatgctctgcccat	agtctgtggataagaggatg	chrZ	-
novelMiR_223_19	4.02	Line 63	HVT	27301451-27301470	tccaaaggaaggggctctgctgctttccaaaggctgcgcagcagcagtctgtggataagaggatgctctgcccat	agtctgtggataagaggatg	chrZ	-
novelMiR_223_2	4.02	Line 63	HVT	27182867-27182886	tccaaaggaaggggctctactgctccccaaaggctgcgcagcagcagtctgtggataagaggatgctctgcccat	agtctgtggataagaggatg	chrZ	-
novelMiR_223_3	4.02	Line 63	HVT	27186580-27186599	tccaaaggaaggggctctactgctccccaaaggctgcgccgcagcagtctgtggataagaggatgctctgcccat	agtctgtggataagaggatg	chrZ	-
novelMiR_223_4	4.02	Line 63	HVT	27192151-27192170	tccaaaggaaggggctctgctgctttccaaaggctgcgccgcagcagtctgtggataagaggatgctctgcccat	agtctgtggataagaggatg	chrZ	-
novelMiR_223_5	4.02	Line 63	HVT	27195861-27195880	tccaaaggaaggggctctactgctccccaaaggctgcgcagcagcagtctgtggataagaggatgctctgcccat	agtctgtggataagaggatg	chrZ	-
novelMiR_223_6	4.02	Line 63	HVT	27197717-27197736	tccaaaggaaggggctctgctgctttccaaaggctgcgccgcagcagtctgtggataagaggatgctctgcccat	agtctgtggataagaggatg	chrZ	-
novelMiR_223_7	4.02	Line 63	HVT	27207002-27207021	tccaaaggaaggggctctactgctccccaaaggctgcgcagcagcagtctgtggataagaggatgctctgcccat	agtctgtggataagaggatg	chrZ	-
novelMiR_223_8	4.02	Line 63	HVT	27208867-27208886	tccaaaggaaggggctctgctgctttccaaaggctgcgcagcagcagtctgtggataagaggatgctctgcccat	agtctgtggataagaggatg	chrZ	-
novelMiR_223_9	4.02	Line 63	HVT	27210721-27210740	tccaaaggaaggggctctactgctccccaaaggctgcgccgcagcagtctgtggataagaggatgctctgcccat	agtctgtggataagaggatg	chrZ	-
novelMiR_224_3	2.28	Line 63	HVT	27270735-27270752	tgggagggatttcctgtgcagggccctgccacctccggtgggggctgattgacattgggccctgcccttca	gctgattgacattgggcc	chrZ	-
novelMiR_226	21.0683	Line 63	HVT	42270082-42270099	agcgccccctggtccgaccagccctgtggtccagcaaagagctctcctggctggctcgccaaaactgcctt	ctcctggctggctcgcca	chrZ	-
novelMiR_228	2.766	Line 63	HVT	105405997-105406019	actggtgaagaagcagaggatatggaactgtctttgacaactgaacacagacattccacatcccctgatggacgtgaatca	aagcagaggatatggaactgtct	chr1	+
novelMiR_23	3475.34	Line 63	HVT	11671363-11671384	acggctttggaatgacacgatcactcccgctgagcgcgcagccacagagccatcggggatgtcgtgtctgtcctaagct	aatgacacgatcactcccgctg	chr12	+
novelMiR_236	11.542	Line 63	HVT	743032-743053	ctcaacccaggtgaggcggcggtcgggacgcgcggcatctccgccccgcggcccgccgcggccctcacgcctcgttctc	gtgaggcggcggtcgggacgcg	chr15	+
novelMiR_239	2.998	Line 63	HVT	9953883-9953901	cgcgcgcgggcggtgaatcagtcggtcggtcagtgagtgaggagcggcgcgaacatgaactgtctgaccgtgc	cggcgcgaacatgaactgt	chr18	+
novelMiR_24	11174.2	Line 63	HVT	11671628-11671648	ctgccctgcggacagtcagcagttggtctgtgtgagcagccgttctcagatcacctcttggctgtgggtggtgcagg	gacagtcagcagttggtctgt	chr12	+
novelMiR_242	1.4	Line 63	HVT	57165-57185	catgcagcacgagactggcaggactggcagtgagcgggagaaactgctgccggcccttccggctcaggagctgcaag	gagactggcaggactggcagt	chr19	+
novelMiR_245_1	2.4875	Line 63	HVT	10624038-10624055	ggcccagggcgcccatcgtgccgcctccgtcccgagggggagcggcggcgccgccgggccgagccgcgtcc	ggcggcgccgccgggccg	chr20	+
novelMiR_245_2	2.452	Line 63	HVT	724957-724974	gccggacaaaggcggcgccgccgggccgcgctgtgccccccgctccgcccgcggggcctcctgccgggccg	ggcggcgccgccgggccg	chr28	+
novelMiR_249	1.34	Line 63	HVT	6743578-6743596	ttcccccgccgccgccattagagggccgctttgtgtccgctgggcccgctggtgagtgagggccggccccgcc	cccgctggtgagtgagggc	chr21	+
novelMiR_251	1.405	Line 63	HVT	2080081-2080098	gcggcggcgggatggcggcgctgtacgcctgcaccaagtgtcaccagcgcttccccttcgaggcgctcagc	gatggcggcgctgtacgc	chr23	+
novelMiR_253	1.56	Line 63	HVT	2556661-2556682	gccatcacgcggcgcgacgatcccagggggctgttgagctccgtgcagcgctgggagtcgtcgtgtggcatgctgagca	gcgctgggagtcgtcgtgtggc	chr25	+
novelMiR_256	4.99	Line 63	HVT	9067930-9067949	aggcctctccccggcgcgcggccgtttcgcccctccgcgcggttccggctcggcgcggcgccgcgagcccaaccc	cggctcggcgcggcgccgcg	chr3	+
novelMiR_263	1.5	Line 63	HVT	35282386-35282403	gggaaggggagagctcagtggggtgagcagggcccggctgtgcgttctgttggcctggctgcaggaggctc	gttctgttggcctggctg	chr4	+
novelMiR_266	3.13333	Line 63	HVT	380361-380382	tatcccggccgccggatccggtttcccctctgcaatctcaccctggcactgggagatcggattcggagcccggagggag	actgggagatcggattcggagc	chr5	+
novelMiR_268	117.12	Line 63	HVT	15887078-15887099	ggagcaggtgagccactgactaacgcacattgtgctctcggcgactccactgtgcgtgtgacagcggctaacctgctcc	agccactgactaacgcacattg	chr5	+
novelMiR_269	2.502	Line 63	HVT	21708867-21708884	agcgggcacctccccgaggcggggcggctttggtacggcacggctcggcacggcctgacctcgcacggccc	ctcggcacggcctgacct	chr5	+
novelMiR_27	2.8875	Line 63	HVT	4690711-4690728	ctttgggggcagcgcagcgtcggccccgcaccgctccgctcggctccgctccgctccgcgccgccccgccc	agcgcagcgtcggccccg	chr14	+
novelMiR_270	1.305	Line 63	HVT	36063578-36063595	gtccctgaagatctcgttggtgaccctgcagtagaacacgcgctcgtccggccgcaggtcggcggggggct	atctcgttggtgaccctg	chr5	+
novelMiR_272	3.4025	Line 63	HVT	20842678-20842700	tgttggctgtctgcactggtcattgactagctggtctttccctgacctcctggtctcattctagtgcaagagaaatccctt	ctgcactggtcattgactagctg	chr8	+
novelMiR_279_1	142.498	Line 63	HVT	101038718-101038739	tccgcggggcgggcccgggccggagagggggtcatcccgtcccccctctccgcggcctcggtctcgggcggagagctcg	ctccgcggcctcggtctcgggc	chr1	-
novelMiR_279_2	142.498	Line 63	HVT	615774-615795	ctccgcggggcgggcccgggccggagagggggtcatccgtcccccctctccgcggcctcggtctcgggcggagagctcg	ctccgcggcctcggtctcgggc	chr16	-
novelMiR_28	1.56667	Line 63	HVT	6182274-6182296	gaatggacctttggcacagtctgaaaatcacctgcggtctcccgtggcccccggtgagataaccgtgccgacagcataggg	ttggcacagtctgaaaatcacct	chr14	+
novelMiR_281	4.32	Line 63	HVT	101043749-101043771	ttcggatgccttatatgttcgtctgtaggagcgagtgaggactcggctccggtagtggcggtgagcgggcgctcgcgagca	ccggtagtggcggtgagcgggcg	chr1	-
novelMiR_283	1.385	Line 63	HVT	168016599-168016620	gccctgattcagaagagcatttaaatgtgtgcttacaaacgaaacacacatttcagtgcttccctgaacccaggccagg	agaagagcatttaaatgtgtgc	chr1	-
novelMiR_284	6.77	Line 63	HVT	185892100-185892121	aagtgaaggcttctacacttgaactgagctcagaataaaatatgtgattgtggtttcaattgtgggggtctgaatacat	ttctacacttgaactgagctca	chr1	-
novelMiR_285_1	11.0967	Line 63	HVT	643588-643607	gaaggttgcaggcagctgcgttggtggtatagtggtgagcatagctgccttccaagcagttgacccgggttcgat	tgccttccaagcagttgacc	chr10	-
novelMiR_285_2	11.0967	Line 63	HVT	657256-657275	gaaggttgcaggcagctgcgttggtggtatagtggtgagcatagctgccttccaagcagttgacccgggttcgat	tgccttccaagcagttgacc	chr10	-
novelMiR_285_3	11.0967	Line 63	HVT	669636-669655	gaaggttgcaggcagctgcgttggtggtatagtggtgagcatagctgccttccaagcagttgacccgggttcgat	tgccttccaagcagttgacc	chr10	-
novelMiR_285_4	11.0967	Line 63	HVT	4923256-4923275	aggagccctcgtgcggtgcgttggtggtatagtggttagcatagctgccttccaagcagttgacccgggttcgat	tgccttccaagcagttgacc	chr28	-
novelMiR_285_5	11.0967	Line 63	HVT	81053719-81053738	tctttattttggcagctgcgttggtggtatagtggtgagcatagctgccttccaagcagttgacccgggttcgat	tgccttccaagcagttgacc	chr3	-
novelMiR_29_2	2.32	Line 63	HVT	17005683-17005700	cgggggcggccgcggcggcggcggggggcggctcggcgcgctctgcccgccgctactcgggccgcgccacc	cgcggcggcggcgggggg	chr7	-
novelMiR_291	1.35	Line 63	HVT	13759761-13759778	gggcccgcgcgccgcgccccgcctcctcggcccggcgcaggctgacgaggaagcggagccgcggcggcccg	gacgaggaagcggagccg	chr14	-
novelMiR_294	29.128	Line 63	HVT	10684213-10684234	tttggtacagaccgtggttcaagcagcaggtgatcagtgaatgaggctgttccacgtctctgtacttcccttttctgtg	tgttccacgtctctgtacttcc	chr18	-
novelMiR_295	1.57	Line 63	HVT	4311360-4311381	gccggccgcgccgggctgcgggcaccgccagcgtcggacggcgcgggaagggggcgggtgagggcccgggtgagcgggg	ccgggctgcgggcaccgccagc	chr19	-
novelMiR_3	6.854	Line 63	HVT	58263318-58263339	ctttagtacaaagtccagcagcttagcttgaatagtcgtctctgacaatttcagctaagctattggactttgcatcaaa	atttcagctaagctattggact	chr1	+
novelMiR_30	2.32667	Line 63	HVT	7316458-7316480	agctgagcctggcgctgagcggagaggtggatgagtgcgtcccgccgctgctgctccgcgctcgcgcgctgctttacgagg	tgctgctccgcgctcgcgcgctg	chr14	+
novelMiR_301	5.68333	Line 63	HVT	2489396-2489414	cggagcggggcgggccggggaccgccgcccgcccccccgccgccgccgccgcccgccctctccccgccccccg	cgggccggggaccgccgcc	chr20	-
novelMiR_302	2.7675	Line 63	HVT	4980329-4980347	gctggaatgcagaggctgcagcaaccctgcagagactgcactgtgcgaagtgctgtacacatgccctgcatcc	agaggctgcagcaaccctg	chr20	-
novelMiR_303	1.362	Line 63	HVT	5387021-5387038	gttccgcccccggcgccgccgcgggaagaggcgggcggtggccgcggccgcagcggtgctgcgcgtggagc	gcggccgcagcggtgctg	chr20	-
novelMiR_306	2.098	Line 63	HVT	1279934-1279951	cggcagcagctccgtgagccgaggcatgggctacagtgcactgttctggctgttcatctctagttgctggg	tccgtgagccgaggcatg	chr25	-
novelMiR_309	1.035	Line 63	HVT	1588222-1588243	ctgtagtttctcaagaacaaagcatgtggcctcatgttttgcagaaaaaagagcactgcactgttctcgtaggatctgc	tcaagaacaaagcatgtggcct	chr28	-
novelMiR_313	1.595	Line 63	HVT	55383017-55383034	accgccaaccgcccgggcgccatcttggttgtgggtagccggccgcaagcaagatggcggccgcggggtgg	cgcaagcaagatggcggc	chr3	-
novelMiR_319	18.08	Line 63	HVT	2676431-2676450	ggtggggagtttgactggggcggtacacctgtcaaagcgtaacgcaggtgtcctaaggcgagctcagggaggcca	ttgactggggcggtacacct	chr5	-
novelMiR_32	2.57167	Line 63	HVT	8555028-8555049	gaattagcatgctggagtcactctgccaaagcatgtgcacaaataagtttctggtacagtgactcgagcatgctagtcc	tttctggtacagtgactcgagc	chr14	+
novelMiR_320	80.12	Line 63	HVT	40770418-40770437	ggtatcatgcaagattcccattcttgcgacccgggttcgattcccgggcggcgcagaaagttttgattgccagag	aagattcccattcttgcgac	chr5	-
novelMiR_321	4.49	Line 63	HVT	2770252-2770274	atgaactaagctccagtggtagtcagctgtccagggcaatactgtgcctgaggcggtgttacactgctgggaaataaaaat	ctccagtggtagtcagctgtcca	chr6	-
novelMiR_323	1.955	Line 63	HVT	619072-619093	tatgctgacagggatgtttggaaaccagagccatgccaaatctgtgtgtgtgactctggatctgttctctgtgatgaca	gggatgtttggaaaccagagcc	chr7	-
novelMiR_324	1.54	Line 63	HVT	12628800-12628821	gctgctgggcctctttgcgcggcggcggggcttggtcgtgggcaggcgtcgtgcgccgctgccgccatgggctttgggg	ctctttgcgcggcggcggggct	chr7	-
novelMiR_329	35.595	Line 63	HVT	15327152-15327174	ttttcctcagcacaaatgatgattataagggacttaatactgaaatgtgatgtgatttttgagcagaactgatgtgctaat	cacaaatgatgattataagggac	chr9	-
novelMiR_331	2.592	Line 63	HVT	9781149-9781169	tcttctaatcttgcaaactcgatcactagctctgcatgatgttgcagaagcaaggggaacaggtttgctaaagtaaa	ttgcaaactcgatcactagct	chrZ	-
novelMiR_332	2.36	Line 63	HVT	12840358-12840376	gccgggcgcgggcacctccgtccggggctggcggcggggcgaggcggggcgccgggggggggggggcgggcgg	cggggcgccgggggggggg	chrZ	-
novelMiR_34	11.53	Line 63	HVT	743032-743052	ctcaacccaggtgaggcggcggtcgggacgcgcggcatctccgccccgcggcccgccgcggccctcacgcctcgttc	gtgaggcggcggtcgggacgc	chr15	+
novelMiR_340	5.1825	Line 63	HVT	1101416-1101437	gcccaaacaggagcctggatagctcagttgggagagcatcagacttttaatctgagggtccagggttcaagcccctgtt	taatctgagggtccagggttca	chr11	+
novelMiR_342	3.205	Line 63	HVT	2583488-2583508	ggtgagcggctcagagagcccccagccaaatgtgcagtgctgtccgttgggctgggggatccctcgctgcctccccg	ttgggctgggggatccctcgc	chr13	+
novelMiR_347	2.16	Line 63	HVT	129214646-129214663	tcgcagcggcgggagcgggtcgtgccgagcgggccgaggcgcggctccttggcggtcactgcgatgagctt	gctccttggcggtcactg	chr2	+
novelMiR_350_1	2.04	Line 63	HVT	1221783-1221801	ttttggcctttcggagctgccccacgtcggccccggggggcggcggcgcggcggcggcgggggctctgcgctc	ggcgcggcggcggcggggg	chr23	+
novelMiR_350_2	2.04	Line 63	HVT	8714110-8714128	cggcgaggacccgccgccccccgccgcggcatcatccggggagcggcgcggcggcggcgggggccgcgggcac	ggcgcggcggcggcggggg	chr3	+
novelMiR_357	2.46	Line 63	HVT	2134007-2134028	atgtcagctagatggcattagcactcagtgcaaagatgaccttcatctatcaccccatgctgatggctctgtgaggggc	tatcaccccatgctgatggctc	chr4	+
novelMiR_36	1.49667	Line 63	HVT	8876134-8876151	tgcgcgctgcgagtgctgcattttactgctgcaaaggtggaggtgggcggtgggcattgcggagccgggcg	gagtgctgcattttactg	chr15	+
novelMiR_360	1.54	Line 63	HVT	27592612-27592629	gccgggaggcgccatggcggcggagggcctggcggggctcctgcccgcacagacgcagctggagtacgcac	gccatggcggcggagggc	chr6	+
novelMiR_362_1	2.114	Line 63	HVT	13793515-13793532	aaggggcgggcggcggcgcggcctgcaccatggtggccaccaggcgggcggcgcggcggcgggatgcggcg	gcgggcggcgcggcggcg	chr8	+
novelMiR_362_2	2.114	Line 63	HVT	149397217-149397234	ggcggcggcggcgggcggcgcggcggcgggcggcggcagcggctcctcggtgccgctctcggtgctgatcc	gcgggcggcgcggcggcg	chr1	-
novelMiR_362_3	2.114	Line 63	HVT	5225695-5225712	ggccgcggcgcggcccctccgccccggccccgcggcctacctggcgggcggcgcggcggcggggccctcgg	gcgggcggcgcggcggcg	chr24	-
novelMiR_362_4	2.114	Line 63	HVT	20207753-20207770	aagtttccgtggcccggcgccgcgcgcttggcacgagggctcggcgggcggcgcggcggcggcaggcgcgg	gcgggcggcgcggcggcg	chr3	-
novelMiR_372	2.8575	Line 63	HVT	167751455-167751477	caaaaatgctcagcatcctctgatagaccacgagcagttttcctgttgctctctggtttgcactgagatgcaaaagtaact	cagcatcctctgatagaccacga	chr1	-
novelMiR_374	2.016	Line 63	HVT	189010281-189010302	atacaggcacaacagcctctttgctgcagtcaacctcaggtattctgaatgcagcaggcagggctgtgtggctgtgttt	aatgcagcaggcagggctgtgt	chr1	-
novelMiR_376	1.68	Line 63	HVT	1141561-1141578	cgcgctctggggccgctcagccgtagcgcgttctgtctgggcagcgtttgtagctgagggccgctctcctg	gcgtttgtagctgagggc	chr10	-
novelMiR_378	1.358	Line 63	HVT	20141923-20141940	gctgggagcatccaggtcagtccggggccactgctttctgctctggcgctgcctttggcactgctcctgga	tccaggtcagtccggggc	chr10	-
novelMiR_38	37.085	Line 63	HVT	3513876-3513898	tgggacaggtgctcttctaagcgccgccatgaagggaaagcaataaggagcagagtggcgcagcggaagcgtgctgggccc	agcagagtggcgcagcggaagcg	chr18	+
novelMiR_382	2.7	Line 63	HVT	6179843-6179865	gaaggctcctgatctcccaatctgcgcggttgcatttgcttgaagtagtgtaactgtcgtaaatggagagagaaaggaaac	gatctcccaatctgcgcggttgc	chr14	-
novelMiR_383	1.17	Line 63	HVT	14309245-14309262	tgcgcatgcgcgctcctgccgggcactgcgatggcgacgcggggccgcggtcggcgccgtgcggcggttgg	gccgcggtcggcgccgtg	chr14	-
novelMiR_39	3.15833	Line 63	HVT	4012265-4012283	tctcgcgctgcccggcgcggctcttgtcagttagcaacaaaatggccgcggcggcagcagctgtgctcccgag	gccgcggcggcagcagctg	chr18	+
novelMiR_392	2.365	Line 63	HVT	5043335-5043353	cgcccatggagctgctgtgcgtggaaaccgcggctcgagtaccccgcgccgggcgcgacccgcagctgctggg	cgcgccgggcgcgacccgc	chr26	-
novelMiR_40	7.35	Line 63	HVT	6491374-6491395	agctgagggctgggtctttgcgggcgagatgagaggttcgtgtcttcaactggcctacaaagtcccagttctcggctcc	aactggcctacaaagtcccagt	chr18	+
novelMiR_406_1	6.48333	Line 63	HVT	6833771-6833793	ttaccacccaggggatgtagctcagcggtagagcgcctgctttgcatgcaggaggccctgggttcaacccccagcatctcc	ggggatgtagctcagcggtagag	chr7	-
novelMiR_406_2	6.48333	Line 63	HVT	6813559-6813581	ccaccatccaggggatgtagctcagcggtagagcgcctgctttgcatgcaggaggccctgggttcaacccccagcatctcc	ggggatgtagctcagcggtagag	chr7	+
novelMiR_406_3	6.48333	Line 63	HVT	6820353-6820375	ttaccacccaggggatgtagctcagcggtagagcgcctgctttgcatgcaggaggccctgggttcaacccccagcatctcc	ggggatgtagctcagcggtagag	chr7	+
novelMiR_407	0.88	Line 63	HVT	25676627-25676644	gatagcggcggtgggcggggctaggcgcgcggcggggctaggcgccaagcgaccgttggtgctgaggtggg	gccaagcgaccgttggtg	chr7	-
novelMiR_41	387.742	Line 63	HVT	9383573-9383593	tcctgcccaacaatatcctggtgctgagtgagttgcacacagagactccagcatcagtgattttgttgaggaagggg	tccagcatcagtgattttgtt	chr18	+
novelMiR_413	2.9	Line 63	HVT	51546169-51546188	ctccgagatggcggcgcaggcgttgggccgcgcgctggtcagcgccaagtggctgtccgaggccgtgcgggccgg	gcggcgcaggcgttgggccg	chr1	+
novelMiR_416	7.3775	Line 63	HVT	4536531-4536553	gcgggagaccggggttcgattccccgacggggagagagagaacattttgaccgtcggcgcaattttttctcctggaggccc	ggggttcgattccccgacgggga	chr15	+
novelMiR_42	3.63	Line 63	HVT	9953883-9953900	gcgcgcgggcggtgaatcagtcggtcggtcagtgagtgaggagcggcgcgaacatgaactgtctgaccgtg	cggcgcgaacatgaactg	chr18	+
novelMiR_424	1.35	Line 63	HVT	40640755-40640772	gctgcgtgtccttccgccgaggaagtagcgcccggcgggcaggaggctgctttcggggggccgcgcgaccg	aggctgctttcggggggc	chr2	+
novelMiR_428	2.705	Line 63	HVT	9522686-9522707	cctcagcgcaacgccgccggcggtcgcagtcgcgccgtagaggtgacctcgaggctgctgctcggcccgctgctcccag	ctcgaggctgctgctcggcccg	chr3	+
novelMiR_43	55.8033	Line 63	HVT	58572-58594	ggacagtgcctgtgcggttgcagaagaagaagaccggcgcttcacggctttcttcctcttctcttccgccccaggtgacta	tgtgcggttgcagaagaagaaga	chr19	+
novelMiR_434	39.015	Line 63	HVT	20838654-20838674	tacgacagactgttctggtcgttaactgtatctgccaatgctggggtttgtcatagttacactgaccacgttgcctt	tttgtcatagttacactgacc	chr8	+
novelMiR_441	1.795	Line 63	HVT	20922418-20922435	cggctcggctcggctcggcgcggcgccgcacttgtagctgttctcggtgctgaaggcggcacggctcggca	cggctcggcgcggcgccg	chr1	-
novelMiR_443	8.23	Line 63	HVT	185892100-185892122	aaagtgaaggcttctacacttgaactgagctcagaataaaatatgtgattgtggtttcaattgtgggggtctgaatacatg	cttctacacttgaactgagctca	chr1	-
novelMiR_445	2.175	Line 63	HVT	20140673-20140694	gggctcggcgagcgctgccctctgcgggctgtgctttaggccgtggcgcagccccggaccgcggctcctgcctggcatc	agcgctgccctctgcgggctgt	chr10	-
novelMiR_447	2.71	Line 63	HVT	11281651-11281669	cgccgtagggcgcggagcggcgctgccatggcggcggctgcgccgccggtgctgctgggcctccgcgacgccg	gccggtgctgctgggcctc	chr11	-
novelMiR_448	2.87667	Line 63	HVT	18685066-18685087	gggcaggaggtggccgtgcagagcacgatgacacgacgatgcccagctctggctgccgcctactgacacccatatccct	tctggctgccgcctactgacac	chr11	-
novelMiR_45	192.612	Line 63	HVT	5515026-5515047	cgcccccccgaacagtaagagttgatgtgcggcgaacgcagcctgcatgtgagctcctactgccgcgggaggcggggct	aacagtaagagttgatgtgcgg	chr19	+
novelMiR_450	39.16	Line 63	HVT	4937995-4938015	cctcgcgggggtgcattgtagttgcattgcatgtgtcagactgggagtgcaatgcccctgccatgcagcccggcggg	gtgcattgtagttgcattgca	chr14	-
novelMiR_453_1	9.635	Line 63	HVT	74116814-74116834	gtggctgtctgtgggtggcttctgtgggtggctgtgtggtggctgtctgtgggtggctgtctgtgggtggtgtctgt	ctgtgggtggctgtctgtggg	chr2	-
novelMiR_453_2	9.635	Line 63	HVT	74116965-74116985	tggtggctgtctgtgggtggctgtctgtgggggctgtctgtgggtggctgtctgtgggtggctgtcctgtgggtggc	ctgtgggtggctgtctgtggg	chr2	-
novelMiR_453_3	9.635	Line 63	HVT	74117742-74117762	tggctgtctgtgggggctgtctgtgggggctgtctgtggtggctgtctgtgggtggctgtctgtgggtgggtgtggt	ctgtgggtggctgtctgtggg	chr2	-
novelMiR_453_4	9.635	Line 63	HVT	74119247-74119267	ggctgtctgtggtggctgtctgtggtggctgtctgtgggtggctgtctgtgggtggctgtctgtgggtggctgtcct	ctgtgggtggctgtctgtggg	chr2	-
novelMiR_453_5	9.635	Line 63	HVT	74119315-74119335	gggtggctgtctgtgggtggctgtctgtgggtggctgtctgtggtggctgtctgtggtggctgtctgtgggtggctg	ctgtgggtggctgtctgtggg	chr2	-
novelMiR_455	2.9	Line 63	HVT	98604957-98604976	ccgtccgggtccctcgaggaggccgccggcgccggggtgggggcggcggcggcggcgggggggggcgccgccgag	gcggcggcggcggggggggg	chr2	-
novelMiR_459	8.93	Line 63	HVT	4518720-4518741	gcagcgcgtggatatccctgagtgctccatggggttttcccggcagagggggtatagctcagtggtagagcatttgact	gggggtatagctcagtggtaga	chr27	-
novelMiR_46	2.95667	Line 63	HVT	5515205-5515225	gggcccggcgaccatggctgtagactgttacccccccagcagcacagtaacaatctaaagccacggtcgcccgggcg	accatggctgtagactgttac	chr19	+
novelMiR_47	12.47	Line 63	HVT	5515776-5515795	tcagtagccatgactgtagactgttactgtcctgtccctacgcagcagtaagcagtctagagccaaggtgccgat	tgactgtagactgttactgt	chr19	+
novelMiR_472	1.92	Line 63	HVT	53340268-53340287	ccaggcgcaggccggagagttgggaggatgcggctgcggctgcgctcgggcgctctggccgccggctgcctgttg	gccggagagttgggaggatg	chrZ	-
novelMiR_474	2941.57	Line 63	HVT	11671363-11671385	acggctttggaatgacacgatcactcccgctgagcgcgcagccacagagccatcggggatgtcgtgtctgtcctaagctct	aatgacacgatcactcccgctga	chr12	+
novelMiR_475	379.91	Line 63	HVT	9383573-9383594	ctcctgcccaacaatatcctggtgctgagtgagttgcacacagagactccagcatcagtgattttgttgaggaagggga	tccagcatcagtgattttgttg	chr18	+
novelMiR_483	17.7975	Line 63	HVT	20838252-20838274	gctctgtgcagccgtgctggaagggtagggatcacgacgcctctgagtctcaatgatgaagcttctctgactgctgcataa	ctcaatgatgaagcttctctgac	chr8	+
novelMiR_49	17.7833	Line 63	HVT	7378776-7378797	gtcattgagggcagagctgcagcctcacatttcttcttttgttggacttggtggctgcatgctctcagcattcacaaga	ttggtggctgcatgctctcagc	chr19	+
novelMiR_497	5.14667	Line 63	HVT	7232401-7232422	cgctgcggggttgcctggtgcgcgtctgcggccgcgctccgtctgcgctggggacgcgttccgaggcggccgcgccgcg	ttgcctggtgcgcgtctgcggc	chr19	+
novelMiR_499	1.705	Line 63	HVT	87380980-87381001	tctcagacctactgctaggtttgcccttaaactatggtgctctcttaatggctgttctagcagtagatctgtgacagca	atggctgttctagcagtagatc	chr3	+
novelMiR_5	102.102	Line 63	HVT	79327613-79327635	ttgtcttccttgttcctcggggcagagagtacacacccataatgtgcagtagtcgtggccgagtggttaaggcgatggact	gtagtcgtggccgagtggttaag	chr1	+
novelMiR_52	10.3333	Line 63	HVT	108363761-108363783	acgctgtgactcaccaataggaagcgtgccccagtagtacaacagggtggggaattagctcaaatggtagagcgctcgctt	ggggaattagctcaaatggtaga	chr2	+
novelMiR_523	1.91	Line 63	HVT	141032166-141032184	acggctggagcgccgcgcggtgcactgtggggcggaagcagagagtcaccgctccgttagggccgccatcttg	gtcaccgctccgttagggc	chr1	+
novelMiR_525	3.31	Line 63	HVT	194864424-194864441	gatggatgaggggcgcgggggcggggggcacaggggctgcccctcacccacccactcactgctcccacaga	gggcgcgggggcgggggg	chr1	+
novelMiR_531	2.03667	Line 63	HVT	5120318-5120335	tcctcctcctccttctctttcttcggcagctgcggagctcacggcagcggcggcggagctgcgggaggtgc	gcagcggcggcggagctg	chr18	+
novelMiR_54	2.624	Line 63	HVT	115488005-115488027	tgcggcgcgccaagcgcgagcgggtggcccgcaacgagctcaaccggctgcggaacctggcccgcgcgcaccgcgccgccg	tgcggaacctggcccgcgcgcac	chr2	+
novelMiR_540	4.888	Line 63	HVT	586-606	cctgcgccgggtttgtccggtacggctgtgccgctcggtgtgcaccgctcctcgggacagcgtgtgccggggccctc	gtttgtccggtacggctgtgc	chr23	+
novelMiR_547	1.275	Line 63	HVT	57657643-57657660	gcatggcgggaggcgggcggggccggtgctgctccggagcatcgtctgtgtgttgggcctgcacagtccag	gtctgtgtgttgggcctg	chr3	+
novelMiR_549	5.62	Line 63	HVT	17405452-17405474	caggcagaagcccgtgtgaaagactgagtagagccaactcctatgagaaagggtctgactcttcgtttacaccaattttgt	cccgtgtgaaagactgagtagag	chr4	+
novelMiR_56	1211.93	Line 63	HVT	9710469-9710490	gggcacctcgaggactgtctaacctgagaatggtgaaacatgagggtcaatctcaggttcgtcagcccatgagatgcct	aggactgtctaacctgagaatg	chr20	+
novelMiR_560	3.39667	Line 63	HVT	7119533-7119550	gcggtacggccccgcgccccgacaagatggcggcgtccgcgctgtgctgggctctgagggccgctcgccag	gtgctgggctctgagggc	chr8	+
novelMiR_562	19.19	Line 63	HVT	20838251-20838273	tgctctgtgcagccgtgctggaagggtagggatcacgacgcctctgagtctcaatgatgaagcttctctgactgctgcata	tctcaatgatgaagcttctctga	chr8	+
novelMiR_563	1.50333	Line 63	HVT	4696186-4696207	ctgtcccccgccgaggacgacgtggcggcgctggcgttctccccgcgcctcccgcaccgcctgtacgccgcgcacgggg	cctcccgcaccgcctgtacgcc	chr9	+
novelMiR_57	3.538	Line 63	HVT	10344233-10344255	cctgcatgggtgaggccctcccgccgccgctgagcccggtgctgaggtcccggcggaggctgaggcctgctctcctcccct	cccggcggaggctgaggcctgct	chr20	+
novelMiR_570	4.7175	Line 63	HVT	70596285-70596304	ttgggagactctgcagactccgatcacttctactgtgtttcagtgtgaaggggaaccaggtctgctacagtaatt	ctgcagactccgatcacttc	chrZ	+
novelMiR_574	4.2	Line 63	HVT	77350835-77350856	cacatctcatcaccctccctcggctgcagccaccacaagctcctggcttgctgcacactgggaagaggggacagatagg	caccctccctcggctgcagcca	chr1	-
novelMiR_580	2.28	Line 63	HVT	177088319-177088340	agaacttttcttagtcagagccagcttgttacaagcttgtagccagtttgtagcaagctggctctgactaagaggactt	ttgtagcaagctggctctgact	chr1	-
novelMiR_583	11.375	Line 63	HVT	1500549-1500569	cacttgaactaagcactgcctttgaacctgatgtgtcttgtttgtagcttcatgggccaagcagcagtgctagagca	aagcactgcctttgaacctga	chr11	-
novelMiR_584	1.7675	Line 63	HVT	2482738-2482755	ggcggccgcgaggtgaggctgcgggctgcggtgagtgcgtgtcccgcagcgccgagctgcgcccagcggta	aggtgaggctgcgggctg	chr13	-
novelMiR_590	3.245	Line 63	HVT	616087-616104	ggtccgcgggaggaaggagcgcggcgccggtcccgagcgggcgcgtcgcccacacccccctcctccccccg	aggaaggagcgcggcgcc	chr16	-
novelMiR_592_1	1.97333	Line 63	HVT	19650347-19650368	gcacggcccaaaccctgctttccaaggaggtctcccgtcacccggaccgcggaggagcggggccgcggccgggcgccct	cgcggaggagcggggccgcggc	chr2	-
novelMiR_592_2	4.09	Line 63	HVT	3991180-3991201	cgtgtgtgcgcgcggaggagcggggccgcggccggtggcaccgccgcctcccccgccctcccctcccccccggcaccgc	cgcggaggagcggggccgcggc	chr28	+
novelMiR_598	1.235	Line 63	HVT	5175752-5175770	tggcgtccggaccgtgccggagctgaggccgttccgcgcctttctgagccgggccgcgggtggaggaggacga	accgtgccggagctgaggc	chr21	-
novelMiR_60	5.756	Line 63	HVT	4649592-4649612	cgtggcgggtgtgatggcgccgctgggcgtggggcccgcgcgggcgcccggggtgggcacgctgtacggcacgcagc	cccggggtgggcacgctgtac	chr22	+
novelMiR_604	2.205	Line 63	HVT	40056409-40056427	tcccgtgatcgtcgctggcgccggggctgccgggcccccagctgctgcttcggcctcccgcttcggccggggg	gtcgctggcgccggggctg	chr4	-
novelMiR_609	3.5225	Line 63	HVT	10248647-10248666	ctgcgtgccgcgcgctcgcatcggaccggacggcggaggcgcctcccgtaaccccgcaggtgagccgcgcctcgc	cgcgctcgcatcggaccgga	chr7	-
novelMiR_61	1027.95	Line 63	HVT	3360830-3360851	cccctctcaatccctgagaccctaacttgtgatgtttagcttttaaatccacgggttaggctcttgggagctgtgagtt	tccctgagaccctaacttgtga	chr24	+
novelMiR_62	2.785	Line 63	HVT	2144130-2144151	aaaacctggggttgtgcaggctgaggtcagcctcaatgagactgattgaactgccatactctgacacacctggtgcctg	gaactgccatactctgacacac	chr25	+
novelMiR_627	2.31	Line 63	HVT	11670276-11670298	cgcccgggggtcccccagacccgcgccgccggggccaccacggagcggccgcgccggagctgcgggtgccgccgtgcggag	ccgcgccggagctgcgggtgccg	chr12	+
novelMiR_631	1.005	Line 63	HVT	5867946-5867963	cgctgcgctcggcgccgcgggtcacgtgagaggggcagcgaagatggcggcgggcgggctgtgcgcgaggt	atggcggcgggcgggctg	chr17	+
novelMiR_632	3.38	Line 63	HVT	8207759-8207779	agcactcagagtgattgatagcctgacattgcttagatataggcttgttgtgttgggctttttaattccccttaagt	gtgattgatagcctgacattg	chr17	+
novelMiR_633	1.58	Line 63	HVT	9145355-9145372	gcagtgctgcttccgtcgggcgctgcctttgtcacaccgaccgcgcgtctggaatagaagcccacccgctc	cgcgtctggaatagaagc	chr17	+
novelMiR_637	1.095	Line 63	HVT	104448140-104448160	aaacacggcgggcggcggccgggcgcaggccctcagagacgcggggcagggctgggctgggctgggcgccgccgcag	cagggctgggctgggctgggc	chr2	+
novelMiR_642_1	1.17	Line 63	HVT	961115-961132	ccctttccgcccgcttccgccctgaagtgcgggccggggcgcggcgggcggagcgggcgggtttgaatcgg	gcgggcggagcgggcggg	chr21	+
novelMiR_642_2	1.17	Line 63	HVT	63311064-63311081	gcctcggcccctctctggctgcgggcggagaagatgggtgagcgcgggcggagcgggcgggcggcttgggg	gcgggcggagcgggcggg	chr3	+
novelMiR_642_3	1.17	Line 63	HVT	9191260-9191277	ggttaacggggcgggcggagcgggcggggcgcggcccggcggagcccattgcggccggttctgttccgttc	gcgggcggagcgggcggg	chr20	-
novelMiR_649	2.11	Line 63	HVT	2139775-2139797	tgtagctatgctgcatacgagtagaccctttctgactctgcctgtagtcgtaaaggggggacaatgtatgcaacagcaaag	ctgcatacgagtagaccctttct	chr25	+
novelMiR_65	2.76667	Line 63	HVT	5714936-5714955	aatgcacgatttacccttaaatgggggatttttgaagagaaaatgcgtgattttggggtgaaaggtggtattttc	cgtgattttggggtgaaagg	chr3	+
novelMiR_659	2.755	Line 63	HVT	380361-380383	gtatcccggccgccggatccggtttcccctctgcaatctcaccctggcactgggagatcggattcggagcccggagggagg	actgggagatcggattcggagcc	chr5	+
novelMiR_664	1.23	Line 63	HVT	24086330-24086352	gggcgggccgggccttccgcggcgcccggcgactaaagatagcaaaggccccgtgaggtcatcgtcccgtcccgctgcacc	ccccgtgaggtcatcgtcccgtc	chr6	+
novelMiR_665_1	1.58667	Line 63	HVT	17146613-17146630	ttccgggctggcaggcgggcgggcgggcggcggtgtcggccgggccccctctcccgctgcaagccccacct	gcaggcgggcgggcgggc	chr7	+
novelMiR_665_2	1.65333	Line 63	HVT	7912608-7912625	ggtcccacacgcaggcgggcgggcgggccgcagccgggccgggagccctcagcgctgctctccggggactc	gcaggcgggcgggcgggc	chr20	-
novelMiR_665_3	2.57	Line 63	HVT	452032-452049	gcgcaggcaggcaggcgggcgggcgggcaggatcccctccgggcacgcagcgttcctttaaggcggccgca	gcaggcgggcgggcgggc	chr5	-
novelMiR_669	15.1	Line 63	HVT	29890181-29890203	tgttttcttgggtcagtgatgattggtggcatgtattatctgatgtaaaggtgatgtttatcatcacattagctctagaat	ggtcagtgatgattggtggcatg	chr8	+
novelMiR_67	13.7925	Line 63	HVT	43676657-43676676	cccttccggtcacacaggtgaaggtggagcagaagggcgaaagctcgcttgatcttgattttcagtacgaataca	cgcttgatcttgattttcag	chr3	+
novelMiR_682	1.05	Line 63	HVT	77178048-77178068	gcgcgaggacggagcgcggggcgaaaggcagcggtggccgagtcgctctcgtccctcagtccgtccccgctcaccct	tctcgtccctcagtccgtccc	chr1	-
novelMiR_691	1.05	Line 63	HVT	846930-846948	gcggtatcccaggcacggcgcggcttctgcagtcctgtctgtgtgcagaggctccgaaagaccccatggggac	aggcacggcgcggcttctg	chr11	-
novelMiR_7_1	1.25	Line 63	HVT	105098080-105098098	ctctttaggccgcccggcggccggcagcccgttgccctggggcggcggcggcggcggggggggcagcagcgag	gcggcggcggcgggggggg	chr1	+
novelMiR_7_2	1.25	Line 63	HVT	11413204-11413222	cggctctccgccggcccctccgctcggcgacggcggcggtggtggcggcggcggcggggggggagccccggcc	gcggcggcggcgggggggg	chr13	+
novelMiR_7_3	1.25	Line 63	HVT	6967128-6967146	ggcgagggcggcggcggcggcggggggggaggaggggagaagcggagccgcccgggccgagcgccgggctccg	gcggcggcggcgggggggg	chr5	+
novelMiR_7_4	1.25	Line 63	HVT	4804596-4804614	gatcgcggcggcggcggcggcggggggggacctcggggggacgcagctccaaccgccgcccttcgccccccgc	gcggcggcggcgggggggg	chr27	-
novelMiR_704	4.21	Line 63	HVT	20647438-20647456	ttggtgctgctggcgtgctcgggccggtgtaggccgtaggggagcgctgaggccgagtgggaccgcggcgtgg	cgctgaggccgagtgggac	chr2	-
novelMiR_706	2.2	Line 63	HVT	115940208-115940229	caacttctgagggaatcatagaatcatatcattgtagaatcacagagtatgattctacgattccctcagaactggcgga	tatgattctacgattccctcag	chr2	-
novelMiR_708	2.04	Line 63	HVT	10004147-10004169	tgtgctctgcttcatcctcctcatcttcgtccttgccttctgcttgtaccgcaggaagaagaggggaggggagcagagcca	ttcatcctcctcatcttcgtcct	chr20	-
novelMiR_71	6.565	Line 63	HVT	81811377-81811398	ccgacgcggctcgaccgcgcgggaagcctcggccgacgagcaaccggcggacgaggcttcccgcgctgtcgtgccgcgc	cggacgaggcttcccgcgctgt	chr3	+
novelMiR_714	1.81333	Line 63	HVT	4747245-4747262	gcccgagataaggactctgactgcgtttacgtgtgattaaacatgttgagtgctctgaccttctgcggcac	tgttgagtgctctgacct	chr27	-
novelMiR_718	1.5	Line 63	HVT	2947441-2947458	ttggcgccctgccggtgctgtgtgcggccgccgccatttcgcgagagccgccccatgcctgcttcgggcag	gccggtgctgtgtgcggc	chr3	-
novelMiR_719	1.02	Line 63	HVT	3040613-3040631	gctcggaagcagacgtgtcccggtgcctgttgcggggccgcggcgcggcatggggcgctgcggaccccgggtg	agacgtgtcccggtgcctg	chr3	-
novelMiR_72	2.215	Line 63	HVT	104524270-104524289	gtgggtgtccgggccgctggtggccgcgcgtgcgcagtggagcgcgggacagtgaggacttggtgcgctgcggag	gggacagtgaggacttggtg	chr3	+
novelMiR_721	2.63	Line 63	HVT	56965050-56965072	tttctgtttagcattactgctggaggtgtaatggatgttaacaccgccctccaagaagtgctgaagaccgcacttatccat	ctccaagaagtgctgaagaccgc	chr3	-
novelMiR_722	1.26	Line 63	HVT	73086903-73086920	ggccatggcggccgactgggaggagatccggcgcttggcggccgatttccagcgggctcagtttgccgagg	gccgactgggaggagatc	chr3	-
novelMiR_724	2.24	Line 63	HVT	81847760-81847781	ctgatttcagtttgtcagatagctgatactccgcttccttattattcagagtgtctgttacctgaccacactgggatct	agagtgtctgttacctgaccac	chr3	-
novelMiR_726	2.28	Line 63	HVT	70357-70378	gtacgctaaggtgagcggccaggcagcacagcagcccgcagcgcgctgctgccagcgctcattcctctgtctgtctgtc	gtgagcggccaggcagcacagc	chr32	-
novelMiR_728	1.315	Line 63	HVT	1808591-1808608	ccacatcaccgctccaaccgtccgacgtctgcagggacgtcccgttgctcgggggggggagcgccgcaccc	gctccaaccgtccgacgt	chr4	-
novelMiR_729	1.615	Line 63	HVT	11263006-11263027	tctgctgctctgtgccagggcagtgctgtagtgcagtgcccacagcatcccgtgctgccttgtgatcaccttgcagatg	tgtgccagggcagtgctgtagt	chr4	-
novelMiR_73	6.07667	Line 63	HVT	110315775-110315796	ttcgtggagcagggccacgtccgcgtcgggcccgaggtggtcaccgaccccgcgctgctcgtgccccgcgccatggagg	agggccacgtccgcgtcgggcc	chr3	+
novelMiR_74	3.48667	Line 63	HVT	15568-15589	tctttgtgcagagcaggagcactgggtgacgaggagcctcgcacagctctggctgctcagtgctctgctcggtgctcgg	tctggctgctcagtgctctgct	chr32	+
novelMiR_743	1.76	Line 63	HVT	2525233-2525254	gccagagctatggagtgtgacaatggtgtttgtgtccaatctatcaaacgccattatcacactaaatagctactggtag	tggagtgtgacaatggtgtttg	chrW	-
novelMiR_749_1	2.26	Line 63	HVT	51155659-51155677	gctccgccaccccctgatgtcagcagggagcaaagcgtccccatgcaggcgggcgggcgggcagacgggtatc	gcaggcgggcgggcgggca	chr1	+
novelMiR_749_2	2.26	Line 63	HVT	452031-452049	gcgcaggcaggcaggcgggcgggcgggcaggatcccctccgggcacgcagcgttcctttaaggcggccgcagc	gcaggcgggcgggcgggca	chr5	-
novelMiR_759	1.5	Line 63	HVT	185880416-185880437	ggagagaggatctggtcattaccaaggctgcaaggatattgctgttcctggtgagctgtggacatgaccatatagcaag	tctggtcattaccaaggctgca	chr1	+
novelMiR_76	654.273	Line 63	HVT	1025360-1025381	atctgtggtttaggtagtttcatgttgttgggattggcttttagctcggcaacaagaaactgccttaattacgtcagtt	taggtagtttcatgttgttggg	chr33	+
novelMiR_77	1074.68	Line 63	HVT	1093263-1093284	cccctatatgtaccctgtagactcgaatttgtgtgagcgtctccgagtcgcaaattcgtctctaggggaatatatgggc	taccctgtagactcgaatttgt	chr33	+
novelMiR_777_1	1.25	Line 63	HVT	23744142-23744159	ggcgcgccccgcggcgggcgggcgggcgggcggggccgcgcggcgcagcgccgtgccggggaggcgggcgg	gcggcgggcgggcgggcg	chr2	+
novelMiR_777_2	1.25	Line 63	HVT	3672670-3672687	ggttcccgatgtacagcttgttcatggtggctgccggcggggggcggcgggcgggcgggcggtggcggcgc	gcggcgggcgggcgggcg	chr27	+
novelMiR_777_3	1.25	Line 63	HVT	83786668-83786685	cggcatctccgcggcgggcgggcgggcggcctcccggctgcgccccgtttctgccgccctacgcttgcccg	gcggcgggcgggcgggcg	chr1	-
novelMiR_777_4	1.75	Line 63	HVT	111777179-111777196	ccccctcccgccccctccctcccccggttactccccggcggcagcggcgggcgggcgggcggctccggctc	gcggcgggcgggcgggcg	chr1	-
novelMiR_777_5	1.25	Line 63	HVT	9971157-9971174	tcgggggcgcgcggcgggcgggcgggcgcggcgccgagcggctcccggcgccccgcagccctgtctgcgcc	gcggcgggcgggcgggcg	chr17	-
novelMiR_777_6	1.25	Line 63	HVT	90216129-90216146	tctcaaagccgcggcgggcgggcgggcgggcggcagtgcgtgcgcgaggtctgcgcggcttttgcgcgggg	gcggcgggcgggcgggcg	chr2	-
novelMiR_777_7	1.25	Line 63	HVT	10933667-10933684	gggcggaggggcggcgggcgggcgggcggcggcagtgacggcggctgtcggtcccgcagagcttcccgttc	gcggcgggcgggcgggcg	chr20	-
novelMiR_777_8	1.25	Line 63	HVT	3564420-3564437	tgggagcgcggcggcgggcgggcgggcgccatggcggaggtggggcgctgagcggcctcgcggcggggccc	gcggcgggcgggcgggcg	chr22	-
novelMiR_777_9	1.25	Line 63	HVT	52801415-52801432	atcatcgctctccctccgctcggcagagaccggcatcggcgaggcggcgggcgggcgggcggaaggcagag	gcggcgggcgggcgggcg	chr3	-
novelMiR_78	581.678	Line 63	HVT	1171952-1171973	gcccgggccgaggttctgtcctacactccggctgtggctatgggcagtcagtgcatcacagaacttggtcccgggagct	tcagtgcatcacagaacttggt	chr33	+
novelMiR_785	1.95	Line 63	HVT	849720-849741	cctccaggtatggagtatctacaacttctttggaacaggttgcttgtagaagtgtagatgctccatccttggaggcttt	agaagtgtagatgctccatcct	chr23	+
novelMiR_791	1.75	Line 63	HVT	4712379-4712396	tggccgtggggcgcaggacggagggctgtgccgctgccatggtgctgtgccagctccgtcacgcagccacc	gcgcaggacggagggctg	chr27	+
novelMiR_8_1	3334.66	Line 63	HVT	132055575-132055597	agctaagcagggtcgggcctggttagtacttggatgggagacctcctgggaataccgggtgctgtaggctttattttttta	ggaataccgggtgctgtaggctt	chr1	+
novelMiR_8_2	3070.83	Line 63	HVT	8612894-8612916	agacctcctgggaataccgggtgctgtaggcttgcccagagaggtggtggagtcaccgagcctggtggtgttcaaagagca	ggaataccgggtgctgtaggctt	chr6	+
novelMiR_8_3	3422.72	Line 63	HVT	3369816-3369838	agctaagcagggtcgggcctggttagtacttggatgggagacctcctgggaataccgggtgctgtaggcttttgctgtatt	ggaataccgggtgctgtaggctt	chr9	+
novelMiR_8_4	3422.72	Line 63	HVT	942140-942162	gctaagcaggggtcgggcctggttagtacttggatgggagacctcctgggaataccgggtgctgtaggcttttgctcccac	ggaataccgggtgctgtaggctt	chr9	-
novelMiR_80	4.50333	Line 63	HVT	2134512-2134532	ttatgccacctgtgtttctcagcctacagaccacatgtgtgtcttgagttcaggcacaggagctgtctgctcagcag	tgtgtttctcagcctacagac	chr4	+
novelMiR_809	5.13667	Line 63	HVT	38078194-38078212	cgccgccgccgccgcggcctgtggaagcgccgcgctccgctccgcgccggccgcccgcggcgccgccatgtac	gccgcggcctgtggaagcg	chr5	+
novelMiR_823	2	Line 63	HVT	37775868-37775888	gtaatacaaggcagagaaccattatataatggtttcagttttctcattgtgtagtggttctctgccttgtaatgtgt	ttgtgtagtggttctctgcct	chr1	-
novelMiR_831	1.405	Line 63	HVT	11448022-11448040	agcgcccagcgccgtaccgcgccggacggcccggaaggagcgggcggcggccgtttggcggtggctgtgcgcc	gccgtaccgcgccggacgg	chr11	-
novelMiR_835	1.77333	Line 63	HVT	14387839-14387856	gaaggcgatggcgcaggccttagtgctgcgttcctcttgtctttctgtagcgttggggctgcaactgccaa	gcgcaggccttagtgctg	chr12	-
novelMiR_839	1.37	Line 63	HVT	5385491-5385509	cggtgagtggggcccccggcggcccagctcccgtaagttacattagagcagccgccgccggtgcgcgaccgga	agagcagccgccgccggtg	chr15	-
novelMiR_84	18.8717	Line 63	HVT	46643815-46643832	atgaacctcaatgctgttcacatcctgacacgccgtgacgagcgctgtcgagctgaggacggccggccccg	gctgtcgagctgaggacg	chr4	+
novelMiR_844	1.545	Line 63	HVT	509883-509904	caaatctcagcaccccgtggctgctcgtgccccgcacccatccgggctcacagcagagaggccacgtcccagcacagcc	caccccgtggctgctcgtgccc	chr19	-
novelMiR_86	1.848	Line 63	HVT	83757422-83757439	gagcgagcgcgggcttctgtctcggagccacgccgcgcggctcctggttgccgacccttcagtgcccacga	gggcttctgtctcggagc	chr4	+
novelMiR_87	1.43	Line 63	HVT	85846-85867	ctgggacggggctgggatccaggacctgctgcgggcattggaagtgttttgggtgccagccccgttgcggtgcatcatc	tttgggtgccagccccgttgcg	chr5	+
novelMiR_875	2.99	Line 63	HVT	9060345-9060364	ccgtgcctcgctggtcccatctgctgtggttcagagccaagttctgcttctgtaagagccagcctcacttctctt	gcttctgtaagagccagcct	chrZ	-
novelMiR_879	1.15	Line 63	HVT	949409-949426	ctgcggggtgagtgcggggggcggggcggctcggtggggcccggctgtcggcgtacggccccgctcggcga	gctgtcggcgtacggccc	chr11	+
novelMiR_885	1.12	Line 63	HVT	4036564-4036586	gaaacacccggatgccaccaaggctgtgatgagggaatgctgccttccttgcagcctcgtcaaattcggtgccacctctgt	ttgcagcctcgtcaaattcggtg	chr2	+
novelMiR_89	8.72667	Line 63	HVT	9733243-9733264	ttgtcttaatgccgagactagagtcacgtctggacagtgcctgttgtcccgatgtgctagagtactcgaatagtaacca	gccgagactagagtcacgtctg	chr5	+
novelMiR_893	3.71	Line 63	HVT	16471472-16471491	tctgacgggccccgaggggtggcaggaccgtctcgccgtggggagggcggagcgggtgccgccgcttcggggtcc	cccgaggggtggcaggaccg	chr3	+
novelMiR_895	2.23	Line 63	HVT	703222-703242	ttttaacggggacggacgggtccgacccgcgcggtttgtgggctcgcgcgggaacagcccgtcccgttttggggttc	gacggacgggtccgacccgcg	chr33	+
novelMiR_9	22.3967	Line 63	HVT	133682326-133682347	acatggggaggttagtgcgcggtaagctagggtgtgagctgacagcacgctagctgctctgcactgactgcccctgtgg	cgctagctgctctgcactgact	chr1	+
novelMiR_90	25.085	Line 63	HVT	13116509-13116529	ttgcttttggatgcactgttcgtaacctgttagcagtgtaattctgttaacgggttccattccggtgctacatgata	atgcactgttcgtaacctgtt	chr5	+
novelMiR_905	1.56	Line 63	HVT	20872717-20872734	gcggcacgcggccgttggcgctgggctgcggcgcggcgcgagcggctcggcggccgagggagcctggcgcc	gccgttggcgctgggctg	chr1	-
novelMiR_909	444.015	Line 63	HVT	101073968-101073985	gcgggtgcgccgcgaccggctccgggacggctgggaagggctgccggcgggcaggtggcccggcgccgcgc	cgcgaccggctccgggac	chr1	-
novelMiR_91	191.453	Line 63	HVT	15887117-15887136	caggtgagccactgactaacgcacattgtgctctcggcgactccactgtgcgtgtgacagcggctaacctgctcc	ctgtgcgtgtgacagcggct	chr5	+
novelMiR_92	12.0917	Line 63	HVT	18454558-18454579	cggggccgagtcagtgggacgggggcgcgcccagccggcaggtgcggctggcgcgcgtccgtcctgggcgtggggaagc	ctggcgcgcgtccgtcctgggc	chr5	+
novelMiR_93	9.50333	Line 63	HVT	21516911-21516931	cttcgcgaatctttttgcggtctgggcttgctgtacataactacctacccgggaagcccttaccccaaaaagcattc	ctttttgcggtctgggcttgc	chr5	+
novelMiR_944	4.47	Line 63	HVT	4658342-4658362	tgtgactgcctgtctgtgcctgctgtacaggtgagaggatgttctgcacagcaagtgtagacaggcagacacatgac	cacagcaagtgtagacaggca	chr8	-
novelMiR_946	4.69	Line 63	HVT	3067249-3067270	tgtgtggaagactagtgatttttgttgtttttagataactaaattgacaacaaatcacagtctaccatatggcacagac	caacaaatcacagtctaccata	chrW	-
novelMiR_949_1	1.12	Line 63	HVT	27179627-27179644	atcagcattgctcccagtatgctctcatgcctccttctgtaggttggctgtaactgcggagcacgacatta	ttggctgtaactgcggag	chrZ	-
novelMiR_949_10	1.12	Line 63	HVT	27200053-27200070	atcagcattgctcccagtatgctctcatgcctccttctgtaggttggctgtaactgcggagcacgacatta	ttggctgtaactgcggag	chrZ	-
novelMiR_949_11	1.12	Line 63	HVT	27201907-27201924	atcagcgttgctcccagtatgctctcatgcctccttctgtaggttggctgtaactgcggagcacgacatta	ttggctgtaactgcggag	chrZ	-
novelMiR_949_12	1.12	Line 63	HVT	27203761-27203778	atcagcattgctcccagtatgctctcatgcctccttctgtaggttggctgtaactgcggagcacgacatta	ttggctgtaactgcggag	chrZ	-
novelMiR_949_13	1.12	Line 63	HVT	27205619-27205636	atcagcattgctcccagtatgctctcatgcctccttctgtaggttggctgtaactgcggagcacgacatta	ttggctgtaactgcggag	chrZ	-
novelMiR_949_14	1.12	Line 63	HVT	27209339-27209356	atcagcattgctcccagtatgctctcatgcctccttctgtaggttggctgtaactgcggagcacgacatta	ttggctgtaactgcggag	chrZ	-
novelMiR_949_15	1.12	Line 63	HVT	27213052-27213069	atcagcattgctcccagtatgctctcatgcctccttctgtaggttggctgtaactgcggagcacgacatta	ttggctgtaactgcggag	chrZ	-
novelMiR_949_16	1.12	Line 63	HVT	27214921-27214938	atcagcattgctcccagtatgctctcatgcctccttctgtaggttggctgtaactgcggagcacgacatta	ttggctgtaactgcggag	chrZ	-
novelMiR_949_17	1.12	Line 63	HVT	27216775-27216792	atcagcattgctcccagtatgctctcatgcctccttctgtaggttggctgtaactgcggagcacgacatta	ttggctgtaactgcggag	chrZ	-
novelMiR_949_18	1.12	Line 63	HVT	27218635-27218652	atcagcattgctcccagtatgctctcatgcctccttctgtaggttggctgtaactgcggagcacgacatta	ttggctgtaactgcggag	chrZ	-
novelMiR_949_19	1.12	Line 63	HVT	27222354-27222371	atcagcattgctcccagtatgctctcatgcctccttctgtaggttggctgtaactgcggagcacgacatta	ttggctgtaactgcggag	chrZ	-
novelMiR_949_2	1.12	Line 63	HVT	27181481-27181498	atcagcattgctcccagtatgctctcatgcctccttctgtaggttggctgtaactgcggagcacgacatta	ttggctgtaactgcggag	chrZ	-
novelMiR_949_20	1.12	Line 63	HVT	27226063-27226080	atcagcattgctcccagtatgctctcatgcctccttctgtaggttggctgtaactgcggagcacgacatta	ttggctgtaactgcggag	chrZ	-
novelMiR_949_21	1.12	Line 63	HVT	27227920-27227937	atcagcattgctcccagtatgctctcatgcctccttctgtaggttggctgtaactgcggagcacgacatta	ttggctgtaactgcggag	chrZ	-
novelMiR_949_22	1.12	Line 63	HVT	27229774-27229791	atcagcattgctcccagtatgctctcatgcctccttctgtaggttggctgtaactgcggagcacgacatta	ttggctgtaactgcggag	chrZ	-
novelMiR_949_23	1.12	Line 63	HVT	27231631-27231648	atcagcattgctcccagtatgctctcatgcctccttctgtaggttggctgtaactgcggagcacgacatta	ttggctgtaactgcggag	chrZ	-
novelMiR_949_24	1.12	Line 63	HVT	27233485-27233502	atcagcattgctcccagtatgctctcatgcctccttctgtaggttggctgtaactgcggagcacgacatta	ttggctgtaactgcggag	chrZ	-
novelMiR_949_25	1.12	Line 63	HVT	27235341-27235358	atcagcattgctcccagtatgctctcatgcctccttctgtaggttggctgtaactgcggagcacgacatta	ttggctgtaactgcggag	chrZ	-
novelMiR_949_26	1.12	Line 63	HVT	27271592-27271609	atcagcattgctcccagtatgctctcatgcctccttctgtaggttggctgtaactgcggagcacgacatta	ttggctgtaactgcggag	chrZ	-
novelMiR_949_27	1.12	Line 63	HVT	27273454-27273471	atcagcattgctcccagtatgctctcatgcctccttctgtaggttggctgtaactgcggagcacgacatta	ttggctgtaactgcggag	chrZ	-
novelMiR_949_28	1.12	Line 63	HVT	27278410-27278427	atcagcattgctcccagtatgctctcatgcctccttctgtaggttggctgtaactgcggagcacgacatta	ttggctgtaactgcggag	chrZ	-
novelMiR_949_29	1.12	Line 63	HVT	27280264-27280281	atcagcattgctcccagtatgctctcatgcctccttctgtaggttggctgtaactgcggagcacgacatta	ttggctgtaactgcggag	chrZ	-
novelMiR_949_3	1.12	Line 63	HVT	27183341-27183358	atcagcattgctcccagtatgctctcatgcctccttctgtaggttggctgtaactgcggagcacgacatta	ttggctgtaactgcggag	chrZ	-
novelMiR_949_30	1.12	Line 63	HVT	27282130-27282147	atcagcattgctcccagtatgctctcatgcctccttctgtaggttggctgtaactgcggagcacgacatta	ttggctgtaactgcggag	chrZ	-
novelMiR_949_31	1.12	Line 63	HVT	27283984-27284001	atcagcattgctcccagtatgctctcatgcctccttctgtaggttggctgtaactgcggagcacgacatta	ttggctgtaactgcggag	chrZ	-
novelMiR_949_32	1.12	Line 63	HVT	27285839-27285856	atcagcattgctcccagtatgctctcatgcctccttctgtaggttggctgtaactgcggagcacgacatta	ttggctgtaactgcggag	chrZ	-
novelMiR_949_33	1.12	Line 63	HVT	27287695-27287712	atcagcattgctcccagtatgctctcatgcctccttctgtaggttggctgtaactgcggagcacgacatta	ttggctgtaactgcggag	chrZ	-
novelMiR_949_34	1.12	Line 63	HVT	27289548-27289565	atcagcattgctcccagtatgctctcatgcctccttctgtaggttggctgtaactgcggagcacgacatta	ttggctgtaactgcggag	chrZ	-
novelMiR_949_35	1.12	Line 63	HVT	27291401-27291418	atcagcattgctcccagtatgctctcatgcctccttctgtaggttggctgtaactgcggagcacgacatta	ttggctgtaactgcggag	chrZ	-
novelMiR_949_36	1.12	Line 63	HVT	27293255-27293272	atcagcattgctcccagtatgctctcatgcctccttctgtaggttggctgtaactgcggagcacgacatta	ttggctgtaactgcggag	chrZ	-
novelMiR_949_37	1.12	Line 63	HVT	27298215-27298232	atcagcattgctcccagtatgctctcatgcctccttctgtaggttggctgtaactgcggagcacgacatta	ttggctgtaactgcggag	chrZ	-
novelMiR_949_38	1.12	Line 63	HVT	27300069-27300086	atcagcattgctcccagtatgctctcatgcctccttctgtaggttggctgtaactgcggagcacgacatta	ttggctgtaactgcggag	chrZ	-
novelMiR_949_39	1.12	Line 63	HVT	27301923-27301940	atcagcattgctcccagtatgctctcatgcctccttctgtaggttggctgtaactgcggagcacgacatta	ttggctgtaactgcggag	chrZ	-
novelMiR_949_4	1.12	Line 63	HVT	27185195-27185212	atcagcattgctcccagtatgctctcatgcctccttctgtaggttggctgtaactgcggagcacgacatta	ttggctgtaactgcggag	chrZ	-
novelMiR_949_40	1.12	Line 63	HVT	27303779-27303796	atcagcattgctcccagtatgctctcatgcctccttctgtaggttggctgtaactgcggagcacgacatta	ttggctgtaactgcggag	chrZ	-
novelMiR_949_5	1.12	Line 63	HVT	27187053-27187070	atcagcattgctcccagtatgctctcatgcctccttctgtaggttggctgtaactgcggagcacgacatta	ttggctgtaactgcggag	chrZ	-
novelMiR_949_6	1.12	Line 63	HVT	27190769-27190786	atcagcattgctcccagtatgctctcatgcctccttctgtaggttggctgtaactgcggagcacgacatta	ttggctgtaactgcggag	chrZ	-
novelMiR_949_7	1.12	Line 63	HVT	27192623-27192640	atcagcattgctcccagtatgctctcatgcctccttctgtaggttggctgtaactgcggagcacgacatta	ttggctgtaactgcggag	chrZ	-
novelMiR_949_8	1.12	Line 63	HVT	27194478-27194495	atcagcattgctcccagtatgctctcatgcctccttctgtaggttggctgtaactgcggagcacgacatta	ttggctgtaactgcggag	chrZ	-
novelMiR_949_9	1.12	Line 63	HVT	27196333-27196350	atcagcattgctcccagtatgctctcatgcctccttctgtaggttggctgtaactgcggagcacgacatta	ttggctgtaactgcggag	chrZ	-
novelMiR_95	57.3767	Line 63	HVT	28220546-28220563	ccccgcccgccgcccccctcgggcgggccggggccgcaggtgcgccctggggcggcggggggcggcccggg	cgcccccctcgggcgggc	chr5	+
novelMiR_97_1	137.493	Line 63	HVT	57721861-57721881	gctgccgggcgcggtggcgcacgcctgtagtcccagctactcgggaggctgagcccgccggatcgcttgagcccagg	ggctgagcccgccggatcgct	chr5	+
novelMiR_971	1.93	Line 63	HVT	8207762-8207779	actcagagtgattgatagcctgacattgcttagatataggcttgttgtgttgggctttttaattcccctta	attgatagcctgacattg	chr17	+
novelMiR_99	4.51	Line 63	HVT	11762607-11762625	gctccgcctccctccccgccccgccgccgcgggcagcccggcagtgtggcgaggcgggcgggcagcagcgctc	tgtggcgaggcgggcgggc	chr6	+
