# Supplementary material for: Marek’s disease vaccines-induced differential expression of known and novel microRNAs in primary lymphoid organ bursae of White Leghorn
Source: Vet Res. 2020 Feb 24;51:19. doi: 10.1186/s13567-020-00746-4 (PMC7038564; doi:10.1186/s13567-020-00746-4)
Supplement: Supplementary file 3 — Additional file 3: miRNAs identified in bursae of Line 63chickens 26 days post Rispens inoculation. A microRNA profile of line 63 in response to CVI988/Rispens vaccination. [file 13567_2020_746_MOESM3_ESM.xlsx]

## Sheet: Additional File 3 miRNAs identi
miRNA_ID	Mean(TPM)	Line	Treatment	mature_loci	sequence	mature.miR	chr	strand
gga-let-7a-2	9577.7	Line 63	Risp	3343200-3343221	gcatccaggttgaggtagtaggttgtatagtttagaattacaccaagggagataactgtacaacctcctagctttcctt	tgaggtagtaggttgtatagtt	chr24	+
gga-let-7c	700.668	Line 63	Risp	99018804-99018825	gcatccgggttgaggtagtaggttgtatggtttagagttacaccctgggagttaactgtacaaccttctagctttcctt	tgaggtagtaggttgtatggtt	chr1	+
gga-let-7j	9583.59	Line 63	Risp	1639988-1640009	cacaaagccagggaatcacaccagacctctgtactgctctgtggaggtgaggtagtaggttgtatagtttggtgggagg	tgaggtagtaggttgtatagtt	chr26	-
gga-mir-100	1984.17	Line 63	Risp	3335109-3335130	tgttgccacaaacccgtagatccgaacttgtggtcatattccacacaagcttgtatctataggtatgtgtctgtctggc	aacccgtagatccgaacttgtg	chr24	+
gga-mir-101-1	6979.97	Line 63	Risp	27510701-27510721	ctatcctttttcggttatcatggtaccggtgctgtatacgtgaaaggtacagtactgtgataactgaagaatggtgg	gtacagtactgtgataactga	chrZ	+
gga-mir-101-2	6979.97	Line 63	Risp	28360438-28360458	ctgccctggctcagttatcacagtgctgatgctgtctcttgtaaaggtacagtactgtgataactgaaggatggcag	gtacagtactgtgataactga	chr8	-
gga-mir-103-1	4985.87	Line 63	Risp	4689877-4689899	ttgctgccttcggcttctttacagtgctgccttgttgcatatggatcaagcagcattgtacagggctatgaaggcactgag	agcagcattgtacagggctatga	chr13	+
gga-mir-103-2	4986.59	Line 63	Risp	89095078-89095100	tctgtgctttcagcttctttacagtgctgccttgttgcgttcatgtcaagcagcattgtacagggctatgaaagaacagag	agcagcattgtacagggctatga	chr4	-
gga-mir-106	625.873	Line 63	Risp	3995196-3995218	tgagttgtgcaaaagtgcttacagtgcaggtagagctcagcacctactgcagtataagcacttctggcatgaccgtggcga	aaaagtgcttacagtgcaggtag	chr4	-
gga-mir-107	847.042	Line 63	Risp	19401526-19401547	ctttgctttcagcttctttacagtgttgccttgtggcatggagttcaagcagcattgtacagggctatcaaagcatgga	agcagcattgtacagggctatc	chr6	-
gga-mir-10a	16456.3	Line 63	Risp	3834177-3834198	cttctatatgtaccctgtagatccgaatttgtgtaaaggaagttgggtcacaaattcgtatctaggggaatatgtagtt	taccctgtagatccgaatttgt	chr27	+
gga-mir-10b	51702.5	Line 63	Risp	16343652-16343673	tgtctatatataccctgtagaaccgaatttgtgtgatattcatatagtcacagattcgattctaggggaatatatggtc	taccctgtagaaccgaatttgt	chr7	-
gga-mir-122-1	5.3575	Line 63	Risp	761129-761150	gccagagctgtggagtgtgacaatggtgtttgtgtccaatctatcaaacgccattatcacactaaatagctactggtag	tggagtgtgacaatggtgtttg	chrZ	+
gga-mir-125b-2	1126.31	Line 63	Risp	99051095-99051116	cttttcctagtccctgagaccctaacttgtgaggttttgtagcaacaatcacaagtcaggctcttgggacctaggcgga	tccctgagaccctaacttgtga	chr1	+
gga-mir-126	6141.52	Line 63	Risp	8233363-8233383	ggtgacggcccattattacttttggtacgcgctgtgacacttcaaactcgtaccgtgagtaataatgcgctgtggtc	cattattacttttggtacgcg	chr17	-
gga-mir-128-1	5725.65	Line 63	Risp	30766372-30766392	gctgttgaattcggggccgtaacactgtctgagaggtttatatttctcacagtgaaccggtctctttttcagctgct	tcacagtgaaccggtctcttt	chr7	+
gga-mir-128-2	5665.38	Line 63	Risp	45670164-45670184	agctggaaggggggccgttacactgtaagagagtgagtagcaggtctcacagtgaaccggtctcttttcctgctgtg	tcacagtgaaccggtctcttt	chr2	+
gga-mir-1306	5.11	Line 63	Risp	1294177-1294198	acagcctccaccacctcccctgcaaacgtccagtgacgcagaggtaatggacgttggctctggtggtgatggacagtca	tggacgttggctctggtggtga	chr15	+
gga-mir-130a	280.178	Line 63	Risp	407980-407999	tgtccagagccctttttctgttgtactactggcaattatgatgagcagtgcaatattaaaagggcattggctggc	cagtgcaatattaaaagggc	chr15	-
gga-mir-130b	483.93	Line 63	Risp	399155-399176	gggctgcccctctttccctgttgcactactgtcacggtcgcagcgagcagtgcaataatgaaagggcgtcagtgcgccg	cagtgcaataatgaaagggcgt	chr15	-
gga-mir-130c	557.075	Line 63	Risp	7202993-7203014	tgtccagcgccctttttatgttgtactactagtgatcatacacaaagcagtgcaatgttaaaagggcattggccagcag	cagtgcaatgttaaaagggcat	chr19	-
gga-mir-1329	13.0367	Line 63	Risp	97355550-97355572	ttgtagagatacagtgatcacgttacgatggatttctcaagtaacaacctcgtagcttgatcacgatatccctatgacttg	acagtgatcacgttacgatggat	chr3	+
gga-mir-133a-1	1086.23	Line 63	Risp	102812747-102812769	tgctttgctaaagctggtaaaatggaaccaaatcacctcttcaatggatttggtccccttcaaccagctgtagctatgcat	tttggtccccttcaaccagctgt	chr2	-
gga-mir-133a-2	1086.23	Line 63	Risp	8327022-8327044	tgctttgctaaagctggtaaaatggaaccaaatcaactgttcaatggatttggtccccttcaaccagctgtagctgtgcat	tttggtccccttcaaccagctgt	chr20	+
gga-mir-133b	8.84	Line 63	Risp	108040401-108040421	tctgctctggctggtcaaacggaaccaagcccgtcttcttcggaggtttggtccccttcaaccagctatagcagtgt	tttggtccccttcaaccagct	chr3	-
gga-mir-133c	127.603	Line 63	Risp	4357211-4357232	tgccttcctggggctggtaaaaaggaaccagatcaactacaactggatttggtccccttcaaccagctgcagtggggca	tttggtccccttcaaccagctg	chr23	+
gga-mir-135a-1	5.555	Line 63	Risp	2999048-2999070	cactgtcctgtatggctttttattcctatgtgattatacatcccgcttcatatagggattgaagccgtgcaaggcgctggg	tatggctttttattcctatgtga	chr12	-
gga-mir-135a-2	5.555	Line 63	Risp	46334607-46334629	tctagtgttttatggctttttattcctatgtgatagtaataaagtctcatgtagggatggaagccatgaaatacattgtga	tatggctttttattcctatgtga	chr1	+
gga-mir-135a-3	5.555	Line 63	Risp	2124061-2124083	tgctgtggtctatggctttttattcctatgtgattgcttttcctaactcatgtagggcgaaaagccatgggctactcaggg	tatggctttttattcctatgtga	chr26	-
gga-mir-138-1	261.452	Line 63	Risp	40874223-40874245	gccgtgcagcagctggtgttgtgaatcaggccgtcaccagtcggagaacggctacttcacaacaccagggtggcactgcac	agctggtgttgtgaatcaggccg	chr2	-
gga-mir-138-2	261.358	Line 63	Risp	2104577-2104599	ttgttgctgcagctggtgttgtgaatcaggccgacggcaagcgcttcctactatccggctatttcactacaccagggttgc	agctggtgttgtgaatcaggccg	chr11	-
gga-mir-140	3868.24	Line 63	Risp	19310361-19310382	gtcctgccagtggttttaccctatggtaggttacgtcatgctgttctaccacagggtagaaccacggacgggatgccgg	accacagggtagaaccacggac	chr11	+
gga-mir-1416	107.6	Line 63	Risp	34922647-34922667	tgatactttttccttaactcatgccgctgtgcctttatattttatttcacaattgtatgagttgagtacagagtatc	tccttaactcatgccgctgtg	chrZ	+
gga-mir-142	10300.5	Line 63	Risp	510465-510485	tgcagtcacccataaagtagaaagcactactaaacagcactgcagggtgtagtgtttcctactttatggatgagtgt	cataaagtagaaagcactact	chr19	-
gga-mir-1434	25.216	Line 63	Risp	1453280-1453301	tgcgtgatgatggaaaatttcttcactttgacctgacttgtttgattgaagaaatttgagtatctgacgcgagctgagc	gaagaaatttgagtatctgacg	chr28	+
gga-mir-144	32.9633	Line 63	Risp	5863237-5863259	gccctgggctggatatcatcatatactgtaagttcactatgagacactacagtatagatgatgtactcccctgggctgcac	ggatatcatcatatactgtaagt	chr19	-
gga-mir-1451	70.2833	Line 63	Risp	76267757-76267778	agctgctgcctcgcacaggagcaagttaccgcgttcagctcgcctgccgtaactcgctgctgtgagaggcagcggctcc	tcgcacaggagcaagttaccgc	chr3	+
gga-mir-1456	87.1833	Line 63	Risp	44897415-44897436	ccgaacagggaaaggacggaggcggcccgcgcggggtcgttcagtcggggtcgtcgccgtcccttccccgttcgacccg	aaaggacggaggcggcccgcgc	chrZ	-
gga-mir-1456*	87.1833	Line 63	Risp	44897415-44897436	gccctgtggggttgcctcgagtcagatggagcctgggccgaacagggaaaggacggaggcggcccgcgcggggtcgttc	aaaggacggaggcggcccgcgc	chrZ	-
gga-mir-1467-1	2.23	Line 63	Risp	136001054-136001076	caggttgttttctcagctacatcggtgtaaatccagggcaattctactgaggttcacaccagagtaactgggatcagaatc	tctcagctacatcggtgtaaatc	chr2	-
gga-mir-146a	9483.55	Line 63	Risp	7795828-7795850	tcctcagctttgagaactgaattccatgggttgtaattgaatcctttgtcagacccatggggctcagttcttcagcttgga	tgagaactgaattccatgggttg	chr13	-
gga-mir-146b	766.25	Line 63	Risp	23143404-23143426	tgcttggctttgagaactgaattccataggcgttaaagcatccaaaaatgccctatggattcagttctgcagttgggcagc	tgagaactgaattccataggcgt	chr6	+
gga-mir-146c	13153.3	Line 63	Risp	89315895-89315917	ttcccagctctgagaactgaattccatggactggtttcaattccatgcgttcagtccatggtattcagttctctagcttgg	tgagaactgaattccatggactg	chr4	-
gga-mir-148a	45056.9	Line 63	Risp	32178257-32178278	tcctgaagcaaagttctgtgacactcagactctggttacgatagcagtcagtgcactacagaactttgtctccgggggc	tcagtgcactacagaactttgt	chr2	-
gga-mir-153	56.3117	Line 63	Risp	8846578-8846599	ttgccagtgtcatttttgtgatgttgcagctagtaatatgagcccagttgcatagtcacaaaagtgatcattggaaact	ttgcatagtcacaaaagtgatc	chr2	-
gga-mir-155	1391.24	Line 63	Risp	102485101-102485123	ctgtatgttgttaatgctaatcgtgataggggtttttacctctgaatgactcctacatgttagcattaacactgtaccatg	ttaatgctaatcgtgataggggt	chr1	+
gga-mir-1551	5.8125	Line 63	Risp	5241022-5241044	ttactatagctagcagcaaaaagaacttcagatgtgattaacttggagctctgagtttgtgttgctgctttcttagtgctc	tagcagcaaaaagaacttcagat	chr14	+
gga-mir-1559	636.162	Line 63	Risp	1341283-1341304	ctagactcctttcgatgcttgtatgctactcccaagaatgctaacaggagttacatgtatgcatcgagcagagactata	ttcgatgcttgtatgctactcc	chr7	-
gga-mir-1560	3.8875	Line 63	Risp	18874378-18874400	cgtgggggtggcggcgcgagcagagaggcgctgccgtgtccaaagcagcatctctggacgcgctcgttccttctgcgtggc	gcggcgcgagcagagaggcgctg	chr11	-
gga-mir-15a	1000.27	Line 63	Risp	169399241-169399262	tggcataacgtagcagcacataatggtttgtgggttttgaaaaggtgcaggccatattgtgctgcctcaaaaatacaag	tagcagcacataatggtttgtg	chr1	-
gga-mir-15b	739.527	Line 63	Risp	22277126-22277145	taaagtactctagcagcacatcatggtttgcatgctgtagtgaagatgcgaatcattatttgctgctttagaaat	tagcagcacatcatggtttg	chr9	-
gga-mir-15c	7084.45	Line 63	Risp	4071855-4071876	tgaggagatgtagcagcacatcatggtttgtagggacaaggagatacagaccattctgggctgcctcattacctcaagg	tagcagcacatcatggtttgta	chr4	-
gga-mir-16-1	4482.69	Line 63	Risp	169399100-169399121	tgtcatactctagcagcacgtaaatattggtgttaaaactgtaaatatctccagtattaactgtgctgctgaagtaagg	tagcagcacgtaaatattggtg	chr1	-
gga-mir-16-2	4482.69	Line 63	Risp	22276954-22276975	tgttccgccctagcagcacgtaaatattggtgtagtaaaataaaccttaaaccccaatattattgtgctgcttaagcgt	tagcagcacgtaaatattggtg	chr9	-
gga-mir-1636	3.695	Line 63	Risp	4735891-4735912	atccatctgctgccccgtcactcctgataccgctgtgctggtaaggtgcaggtgatggcggggctgccggtgtgccatg	tgccccgtcactcctgataccg	chr15	+
gga-mir-1651	3.7425	Line 63	Risp	539205-539225	gggggtggaagctaagactgataaaagcaagcaaattatttacagtttgcttttgttggcctctgctgccgggtcct	ttgcttttgttggcctctgct	chr1	+
gga-mir-1655	5.63833	Line 63	Risp	7519323-7519344	caacactgtgtcagctggtcttgggtaaatgctattgttcctgcagtatttacccatggtgggctgatacagtgctgga	tcagctggtcttgggtaaatgc	chr8	+
gga-mir-1662	106.42	Line 63	Risp	1839188-1839209	ctctatgggtttgacatcatcatacttgggatgtatgacacaaagtcccaagcaggctgatgtcaggcccaagatggct	ttgacatcatcatacttgggat	chr2	+
gga-mir-1663	4.59667	Line 63	Risp	15821585-15821606	gcagtgttgggtaccactgtcctgggtgcctggcagagctcgtgcactggcatccagaacagcggtacccaaggttgct	tggcatccagaacagcggtacc	chr5	+
gga-mir-1667	4.642	Line 63	Risp	5291938-5291959	aggttgtaagagattctgacacaatgtttagagattgagacagaatctaacatgatgtcaggatttcccagaacctgct	taacatgatgtcaggatttccc	chr24	-
gga-mir-1677	17.8483	Line 63	Risp	74231904-74231926	tgcttagggtctgatcctgcaccgctgaagtcaatggaagttttgtcattgacttcagtaggagcaggatttgaacctcat	ttgacttcagtaggagcaggatt	chr3	+
gga-mir-1684a	1.58	Line 63	Risp	89658931-89658952	gaaaggagagctctgcttcctcatacatactcatcttttctatggataagtatgaggaaatggagatctccttccattc	aagtatgaggaaatggagatct	chr4	-
gga-mir-1698-1	2.41	Line 63	Risp	640958-640980	ctccggccgccggctgcagggatgctcctgccctccgccgagcactggcgaggctgcggcaatccctgcgccggcgcccgg	cgaggctgcggcaatccctgcgc	chr19	-
gga-mir-16c	525.003	Line 63	Risp	4071490-4071511	agcagtgctctagcagcacgtaaatactggagtgggggatcgcctgttgctctccagtattgcattgctgctttagtga	tagcagcacgtaaatactggag	chr4	-
gga-mir-16c*	525.003	Line 63	Risp	4071490-4071511	gaggctgtggggagatgcacggggctggagagctgtcagcagtgctctagcagcacgtaaatactggagtgggggatcg	tagcagcacgtaaatactggag	chr4	-
gga-mir-17	636.107	Line 63	Risp	148024023-148024045	agagtaatgtcaaagtgcttacagtgcaggtagtgatatatagaacctactgcagtgaaggcacttgtagcattatgttga	caaagtgcttacagtgcaggtag	chr1	-
gga-mir-1716	3.4275	Line 63	Risp	57845179-57845200	tgccgcagagcggggcggctgtgagctgagctgcacggtgacggcccggcttcctgccgccctggctgcgagctggaaa	cggggcggctgtgagctgagct	chr5	-
gga-mir-1717	1.94	Line 63	Risp	33864010-33864032	ggcccggttaactctctaacctgacagaaaactatctacttttctaggttagtttcctgtctgctcagggagttaccttgg	actctctaacctgacagaaaact	chr3	+
gga-mir-1729	87.7683	Line 63	Risp	762780-762801	tcctgcatcccttactcacatgagtagtcgtatctatttcagtgggactactcggtgagtaaggatagcaggattggga	ctactcggtgagtaaggatagc	chr15	+
gga-mir-1729*	87.7683	Line 63	Risp	762780-762801	ttcagtgggactactcggtgagtaaggatagcaggattgggaccactacctgtaactctgaagtggaccttctgtagga	ctactcggtgagtaaggatagc	chr15	+
gga-mir-1731	2.556	Line 63	Risp	10661026-10661048	gaagccgggtacttgactgcaggcactgctgctctgttccagattggcagttccttggtcttgtccttgtctccagttcct	acttgactgcaggcactgctgct	chr12	-
gga-mir-1736	7.00333	Line 63	Risp	139198655-139198676	tgagggcaattcctgataggtgctgagcaccatctagctgcaaagtcagcaccttcggaactgtcctcaaccttgtctg	agcaccttcggaactgtcctca	chr1	-
gga-mir-1751	2.22	Line 63	Risp	50422202-50422223	agcaaagtgagctgctctgttcctgcatcccacaggaagcagtttgggatgaaggacgagggcagaccgcgttgcttgt	gatgaaggacgagggcagaccg	chr4	+
gga-mir-1756a	3.948	Line 63	Risp	62791857-62791878	atctcagctggtgtaagtcagcagagctccactgacattattagtgctccagtgattcacaccagctgtgaatctggtc	tccagtgattcacaccagctgt	chrZ	-
gga-mir-1769	17.3483	Line 63	Risp	2239955-2239977	gtggtgtggccttcaggcttttctcacacctgttgagctctgcagtcaagtgtgaaatctgcctgaaagtcattccaacat	agtgtgaaatctgcctgaaagtc	chr15	+
gga-mir-1781	8.31167	Line 63	Risp	3325527-3325547	gcgtgtttaacagctgagtgatttaaagcaatcaaattcctttggctttaaatcatgcagctgttgaacaagctctt	tttaaatcatgcagctgttga	chr14	-
gga-mir-1786	11.332	Line 63	Risp	7768651-7768671	tctaattccttaacacaacaggaaacaaattcagcattaaaatatgattcttttctgctgtgttactgaattaaaag	attcttttctgctgtgttact	chr14	+
gga-mir-1788	5.47	Line 63	Risp	22479373-22479393	gtgtcccgggcttgttttccgttgcctgcggtgtgttgcagtgactcaggcagcgaaagcaagtctgggaggctgtg	caggcagcgaaagcaagtctg	chr7	+
gga-mir-1798	6.455	Line 63	Risp	9880725-9880745	ttattcagttaacgtgacactttagaaaacctgtaatgctataagtggttttcagaagtgtagcgtttatgggataa	aacgtgacactttagaaaacc	chr20	-
gga-mir-181a-1	30385.5	Line 63	Risp	2005188-2005210	tgcttcagtgaacattcaacgctgtcggtgagtttggaatttaagtgaaaaccatcgaccgttgattgtaccctccagcta	aacattcaacgctgtcggtgagt	chr8	+
gga-mir-181a-2	30385.5	Line 63	Risp	9982155-9982177	agcttcagtgaacattcaacgctgtcggtgagtttgagaactaagaaaaaccatcgaccgttgactgtaccttgaggttta	aacattcaacgctgtcggtgagt	chr17	+
gga-mir-181b-1	3239.83	Line 63	Risp	2005372-2005394	ggtcacaatcaacattcattgctgtcggtgggtttaactatgtggacaagctcactgaacaatgaatgcaactgtggcccc	aacattcattgctgtcggtgggt	chr8	+
gga-mir-181b-2	3239.83	Line 63	Risp	9983787-9983809	ggctgcaatcaacattcattgctgtcggtgggttttcattgctatcaactcactgatcaatgaatgcaaactgcggaccag	aacattcattgctgtcggtgggt	chr17	+
gga-mir-183	14.204	Line 63	Risp	844424-844445	ctgttctgtgtatggcactggtagaattcactgtgcaaccccgcggtcagtgaattaccatagggccataaacagagca	tatggcactggtagaattcact	chr1	-
gga-mir-184	303.14	Line 63	Risp	19996822-19996843	ctcacccccttatcacttttccagcccagcttcttcgctctgactgttggacggagaactgataagggtgtgcgggtgg	tggacggagaactgataagggt	chr10	+
gga-mir-187	26.9667	Line 63	Risp	83889667-83889687	tgagacctccggctacaacacaggacatgggagcttttctgaaccctcgtgtcttgtgttgcagccagaggggcaca	tcgtgtcttgtgttgcagcca	chr2	+
gga-mir-18a	139.19	Line 63	Risp	148023876-148023898	ctttttgtactaaggtgcatctagtgcagatagtgaagtagattagcatctactgccctaagtgctccttctggcataaga	taaggtgcatctagtgcagatag	chr1	-
gga-mir-18b	149.357	Line 63	Risp	3995070-3995089	gtccttgtgttaaggtgcatctagtgcagttagtgacgtagcgtagaatctactgccctaaatgctccttctggc	taaggtgcatctagtgcagt	chr4	-
gga-mir-190a	7.55	Line 63	Risp	4206049-4206071	ggactctgtgtgatatgtttgatatattaggttgttatttaatccaactatatatcaaacatattcctacagtgtcctgcc	tgatatgtttgatatattaggtt	chr10	-
gga-mir-193b	24.13	Line 63	Risp	764346-764367	gttccagagtcggggttttgggggcgagatgagcttatgttttatccaactggcccacaaagtcccgcttttggtggtc	aactggcccacaaagtcccgct	chr14	+
gga-mir-194	4.41	Line 63	Risp	18822866-18822888	tgctctcatatgtaacagcaactccatgtggactacactgacttccagtggagatgctgttacttttgatagcggctcaaa	tgtaacagcaactccatgtggac	chr3	+
gga-mir-196-1	485.108	Line 63	Risp	3775059-3775080	ctctgtgaattaggtagtttcatgttgttgggctttaaattttaaacacaagaacatcaaactacctgatttactccag	taggtagtttcatgttgttggg	chr27	+
gga-mir-196-2	484.48	Line 63	Risp	32707531-32707552	ctctgtggtttaggtagtttcatgttgttggggctccacctttctctctacagcacgaaactgccttaattacttcagt	taggtagtttcatgttgttggg	chr2	-
gga-mir-199-1	9731.95	Line 63	Risp	5571632-5571652	ccgtctgcccagtgttcagactacctgttcaggactacgagattgtacagtagtctgcacattggttaggctgtgct	acagtagtctgcacattggtt	chr17	+
gga-mir-199-2	9731.95	Line 63	Risp	4652531-4652551	ccgtcgccccagtgttcagactacctgttcaggacaatgctgttgtacagtagtctgcacattggttagactgggca	acagtagtctgcacattggtt	chr8	+
gga-mir-19a	623.055	Line 63	Risp	148023695-148023717	gcagtcttctgttagttttgcatagttgcactacaggaagaatgtagttgtgcaaatctatgcaaaactgatggtggcctg	tgtgcaaatctatgcaaaactga	chr1	-
gga-mir-19b	2551.17	Line 63	Risp	148023387-148023409	gatactctgctgtgcaaatccatgcaaaactgactgtggcagtgacaagtcagtcagtaaatgtggaaaacttgtacccct	tgtgcaaatccatgcaaaactga	chr1	-
gga-mir-1a-1	17.6117	Line 63	Risp	8315785-8315806	cttgagagacatacttctttatatgcccatatgaacctggcaatctatggaatgtaaagaagtatgtatttcaggtggg	tggaatgtaaagaagtatgtat	chr20	+
gga-mir-1a-2	17.6117	Line 63	Risp	102815871-102815892	ctcagagcacatacttctttatgtacccatatgaacatacaatgctatggaatgtaaagaagtatgtatttttggcagg	tggaatgtaaagaagtatgtat	chr2	-
gga-mir-1b	11.585	Line 63	Risp	4357066-4357087	aaccctacatacttcttcatatgcccatatggagtcggccggcgttatggaatgttaagaagtatgtatcctcgggctg	tggaatgttaagaagtatgtat	chr23	+
gga-mir-200a	2410.18	Line 63	Risp	2591950-2591972	cctctgtgggcatcttactagacagtgctggatttcttggatctattctaacactgtctggtaacgatgtttaaagggtga	taacactgtctggtaacgatgtt	chr21	-
gga-mir-200b	899.36	Line 63	Risp	2594279-2594301	gatgccattaccatcttactgggcagcattggatgttctctgtttttctaatactgcctggtaatgatgattgtggtgttt	taatactgcctggtaatgatgat	chr21	-
gga-mir-203a	89.265	Line 63	Risp	50769338-50769359	ccttggtgcagtggttcttaacagttcaacagttctctatcataattgtgaaatgtttaggaccacttgaccagcgagg	gtgaaatgtttaggaccacttg	chr5	+
gga-mir-204-1	74.8883	Line 63	Risp	35181211-35181232	acccgtggacttccctttgtcatcctatgcctgagaatatatgaagggggctgggaaggcaaagggacgttcaactgtc	ttccctttgtcatcctatgcct	chrZ	-
gga-mir-204-2	74.8883	Line 63	Risp	5628603-5628624	acctgtgggcttccctttgtcatcctatgcctggagatcacagtgaggcagggacagcaaagggatgctcagctgtcgt	ttccctttgtcatcctatgcct	chr10	+
gga-mir-205a	23498.3	Line 63	Risp	3076091-3076112	ggttctgttgtccttcattccaccggagtctgtctcgtacctaaccagatttcagtggagtgaagcacaagagacatgg	tccttcattccaccggagtctg	chr26	+
gga-mir-205b	11.9483	Line 63	Risp	1273743-1273764	cttcctgatgcccttcattccaccggaatctgtcagtgcagaaaccagatttcagtgaaatgaagcccatcagagaggc	cccttcattccaccggaatctg	chr1	-
gga-mir-20b	713.798	Line 63	Risp	3994891-3994913	ctagcagtatcaaagtgctcatagtgcaggtagcttggcattggacctactgtaatgtgggcacttacagtactgttagat	caaagtgctcatagtgcaggtag	chr4	-
gga-mir-21	77628.3	Line 63	Risp	7376264-7376285	tcctgtcggatagcttatcagactgatgttgactgttggatctcatggcaacaacagtcggtaggctgtctgacatttt	tagcttatcagactgatgttga	chr19	+
gga-mir-211	74.8883	Line 63	Risp	2246994-2247015	tcctgtgagcttccctttgtcatcctatgcctgagcgatgcctggaggctgggacggtgaagggaggcccacgggctgc	ttccctttgtcatcctatgcct	chr28	+
gga-mir-2131	14.485	Line 63	Risp	70743828-70743848	ccatgcagaagtgcacggaaacagctgtttgctatcgaaaagttggctgttactgttcttctgatggaggctgctgg	ctgttactgttcttctgatgg	chrZ	-
gga-mir-214	223.21	Line 63	Risp	4658383-4658404	tgtgtctgcctgtctacacttgctgtgcagaacatcctctcacctgtacagcaggcacagacaggcagtcacatgacaa	acagcaggcacagacaggcagt	chr8	+
gga-mir-215	99.065	Line 63	Risp	18823184-18823205	gtccaggaaaatgacctatgaattgacagactgctttcaaaatgtgcctgtcatttctataggccaatattctgtgcac	atgacctatgaattgacagact	chr3	+
gga-mir-218-1	142.103	Line 63	Risp	75581268-75581288	agattttctgttgtgcttgatctaaccatgtggttgtgaggtatgagtaaaacatggttctgtcaagcaccatggaa	ttgtgcttgatctaaccatgt	chr4	-
gga-mir-218-2	142.037	Line 63	Risp	4563954-4563974	gggttttcctttgtgcttgatctaaccatgtggtagaacaatacaaattgaacatggttctgtcaagcaccatggaa	ttgtgcttgatctaaccatgt	chr13	+
gga-mir-2188	106.512	Line 63	Risp	2664399-2664420	acctgtgggaaaggtccaacctcacatgtcctgtatagaataaggagggatatatgtggtcagacctatcccacaggcc	aaggtccaacctcacatgtcct	chr22	-
gga-mir-219b	2478.91	Line 63	Risp	5485259-5485281	tctgctacagatgtccagacacaattcttggttcgtacggctccagcgcacaagaattgcgtttggacaatcaggagcaga	cacaagaattgcgtttggacaat	chr17	-
gga-mir-22	32181.2	Line 63	Risp	5380365-5380386	ggcagcagttcttcagtggcaagctttatgtccttctctagtagctaaagctgccagttgaagaactgttgaatgtagc	aagctgccagttgaagaactgt	chr19	-
gga-mir-221	1484.34	Line 63	Risp	110650597-110650619	gggcatgaacctggcatacaatgtagatttctgtgtttgttaagcaacagctacattgtctgctgggtttccagctgcctg	agctacattgtctgctgggtttc	chr1	+
gga-mir-222a	498.995	Line 63	Risp	110650086-110650108	cccatcaatcgctcagtagtcagtgtagattctgtctttacaatcagcagctacatctggctactgggtctctgatgacat	agctacatctggctactgggtct	chr1	+
gga-mir-222b	922.792	Line 63	Risp	2183663-2183685	ttggctgctcagtagtcagtgtaggatctgtccgacagtctcactaacagctacatctgattactgggtcaccaaaggacc	agctacatctgattactgggtca	chr4	+
gga-mir-23b	70.7683	Line 63	Risp	41649217-41649238	gtggctgtttgggttcctggcatgatgatttgtgagttaagattaaaatcacattgccagggattaccacatagccatg	atcacattgccagggattacca	chrZ	+
gga-mir-24	210.052	Line 63	Risp	41649978-41649998	gtcctccggtgcctactgagctgatatcagttctgattttacatactggctcagttcagcaggaacaggagtcgagc	tggctcagttcagcaggaaca	chrZ	+
gga-mir-26a	64330.9	Line 63	Risp	4575303-4575324	tgtcacctggttcaagtaatccaggataggctgtatccattcctgctggcctattcttggttacttgcactgggaggca	ttcaagtaatccaggataggct	chr2	+
gga-mir-27b	3089.9	Line 63	Risp	41649462-41649481	tgcagagcttagctgattggtgaacagtgattgtttccctctttgttcacagtggctaagttctgcacctgaaga	ttcacagtggctaagttctg	chrZ	+
gga-mir-2954	444.702	Line 63	Risp	70733079-70733101	cttggagcagtgctgagagggcttggggagaggattgtagtggagctccatccccattccactcctagcagctctctggcc	catccccattccactcctagcag	chrZ	+
gga-mir-29a	213.49	Line 63	Risp	3434830-3434851	tagaggatgactgatttcttttggtgttcagagtcaataatattttctagcaccatttgaaatcggttatagtgattgg	tagcaccatttgaaatcggtta	chr1	+
gga-mir-29b-1	27.7	Line 63	Risp	3433809-3433831	tcaggaagctggtttcatatggtggtttagatttaactattcattgtctagcaccatttgaaatcagtgttcttggaggaa	tagcaccatttgaaatcagtgtt	chr1	+
gga-mir-29b-2	27.7	Line 63	Risp	2699729-2699751	tctggaagctggtttcacatggtggcttagattttcccactttgtatctagcaccatttgaaatcagtgttctaggagcaa	tagcaccatttgaaatcagtgtt	chr26	-
gga-mir-29c	213.952	Line 63	Risp	2698824-2698845	cacaggctgaccgatttctcttggtgttcagagtctcagtttctgtctagcaccatttgaaatcggttatgatgtaggg	tagcaccatttgaaatcggtta	chr26	-
gga-mir-301a	296.808	Line 63	Risp	406757-406779	ggtatcgctggctctgacaatgttgcactactgtctgcacaaataaagcagtgcaataatattgtcaaagcatttggttcc	cagtgcaataatattgtcaaagc	chr15	-
gga-mir-301b	1242.98	Line 63	Risp	7202706-7202728	tgctaacgaatgctctgactttattgcactactgtacttcacagctagcagtgcaatagtattgtcaaagcatctgaaagc	cagtgcaatagtattgtcaaagc	chr19	-
gga-mir-30a	3850.67	Line 63	Risp	82629089-82629111	agtgagcgactgtaaacatcctcgactggaagctgtgaagcagcagatggggctttcagtcggatgtttgcagctgccaac	tgtaaacatcctcgactggaagc	chr3	+
gga-mir-30a*	2412.53	Line 63	Risp	82629089-82629108	agtgagcgactgtaaacatcctcgactggaagctgtgaagcagcagatggggctttcagtcggatgtttgcagct	tgtaaacatcctcgactgga	chr3	+
gga-mir-30b	405.732	Line 63	Risp	142757765-142757786	ttttagttcctgtaaacatcctacactcagctataacaagtggtagggctggggggtggatgtttacttcaactgactt	tgtaaacatcctacactcagct	chr2	-
gga-mir-30c-1	520.485	Line 63	Risp	4947411-4947432	tagcacgtgtaaacatcctacactctcagctgtgaactcgaggtggctgggagaggattgtttacgccttctgccatgg	tgggagaggattgtttacgcct	chr23	+
gga-mir-30c-2	232.308	Line 63	Risp	82653704-82653726	tgacaggtactgtaaacatcctacactctcagctgtggaaactaagaaagctgggagaaggctgtttactctccctgcctt	tgtaaacatcctacactctcagc	chr3	+
gga-mir-30d	3337.18	Line 63	Risp	142761296-142761318	agtctgttgctgtaaacatccccgactggaagctgtagcagcttgagctttcagtcagatgtttgctgcacctggctatac	tgtaaacatccccgactggaagc	chr2	-
gga-mir-30e	1238.75	Line 63	Risp	4946192-4946213	gctgctgtaaacatccttgactggaagctgtgaggtgtcagcgggggctttcagtcggatgtttacagctgcaggctgc	ctttcagtcggatgtttacagc	chr23	+
gga-mir-31	22.7117	Line 63	Risp	78512300-78512321	gctggaggggaggcaagatgttggcatagctgttaacctaaaaacctgctatgccaacatattgtcatctttcctgtct	aggcaagatgttggcatagctg	chrZ	-
gga-mir-32	35.575	Line 63	Risp	84498547-84498567	ctggtggagatattgcacattactaagttgcatgttgtcacggcctcagtgcaatttagtgtgtgcgatactttcac	tattgcacattactaagttgc	chr2	-
gga-mir-33-1	36.5033	Line 63	Risp	49529916-49529936	ggcagctgtagtgcattgtagttgcattgcatgtgctggcagtaactgtgcaatgttcctgcagtgcagtacagagg	gtgcattgtagttgcattgca	chr1	-
gga-mir-34a	92.6717	Line 63	Risp	3263059-3263080	agtgtttctttggcagtgtcttagctggttgttgtgagcaatagttaaggaagcaatcagcaagtatactgccctagaa	tggcagtgtcttagctggttgt	chr21	-
gga-mir-34b	2.76667	Line 63	Risp	5539147-5539169	cttggtttgcaggcagtgtagttagctgattgtacccagcgccccacaatcactaaattcactgccatcaaaacaaggcac	aggcagtgtagttagctgattgt	chr24	+
gga-mir-34c	4.90667	Line 63	Risp	5539883-5539905	cctggttaccaggcagtgtagttagctgattgccaccaggaccaatcactaaccacacagccaggtaaaaaggctggggag	aggcagtgtagttagctgattgc	chr24	+
gga-mir-3523	138.665	Line 63	Risp	9054526-9054546	tgtgcgctggagtgcgaggcgctgcgggggctgctgcaggagcgcgccgcgcagtgcctcgtcctcgactgccgctc	ccgcgcagtgcctcgtcctcg	chr13	-
gga-mir-3525	4.74	Line 63	Risp	105832047-105832068	ctttcagcctcagccattctgcgattctgtgataacttttagaatcagagaatcatagaatggtccgggttggtaggga	cagccattctgcgattctgtga	chr1	+
gga-mir-3528	6.1975	Line 63	Risp	8208173-8208193	acacaggtccatgccccagtcgtgttgcagatatggctgtagtgccatgtttgtgtcattaggtggcagaaaggaaa	atgccccagtcgtgttgcaga	chr17	+
gga-mir-3529	6.69	Line 63	Risp	13134738-13134758	gtgcgccctaaggcagactgtgacttgttgtggtgggatgagccatacaacaacaaaatcactagtcttccagaggg	aggcagactgtgacttgttgt	chr10	+
gga-mir-3607	6.855	Line 63	Risp	61237875-61237893	tggtacatatgatgagctttgcagtatgagtagaaacattgatgctgtaaacgctttctgatgtgccattatg	ctgtaaacgctttctgatg	chrZ	-
gga-mir-365-1	11.4533	Line 63	Risp	769167-769188	gaaaatgagggacttttgggggcagatgtgtttccattacactatcataatgcccctaaaaatccttattgctcttgca	taatgcccctaaaaatccttat	chr14	+
gga-mir-365-2	11.4533	Line 63	Risp	6504909-6504930	aaaaatgagggactttcaggggcagctgtgttttactaacccagtcataatgcccctaaaaatccttattgttcttgca	taatgcccctaaaaatccttat	chr18	+
gga-mir-375	642.753	Line 63	Risp	22469980-22470001	gcacttgcctggcgtcgagccccacgtgcaagacctgacctgaacgttttgttcgttcggctcgcgttaggcaggtcca	tttgttcgttcggctcgcgtta	chr7	+
gga-mir-383	23.66	Line 63	Risp	64399458-64399479	cctgctcctcagatcagaaggtgattgtggctttgggtaaatattgagcagccacagcactgcctggtcagaaagagca	agatcagaaggtgattgtggct	chr4	+
gga-mir-429	3155.87	Line 63	Risp	2589444-2589464	ctgattgctgtcttaccaggcaaagttagatctagctatttctgtctaatactgtctggtaatgccgtcaatcgcat	taatactgtctggtaatgccg	chr21	-
gga-mir-454	829.367	Line 63	Risp	400291-400313	aaggatgagaccctatcaatattgcctctgcttttgtgctcagggtagtagtgcaatattgcttatagggtcttttctttt	tagtgcaatattgcttatagggt	chr15	-
gga-mir-455	105.965	Line 63	Risp	5239506-5239527	ggtgtgagggtatgtgcccttggactacatcgtggaagccagcaccatgcagtccatgggcatatacacttgcctcaag	tatgtgcccttggactacatcg	chr17	+
gga-mir-456	144.527	Line 63	Risp	31514597-31514617	gtgtgagcaggcatcttctcagcctacatgtggattcctaaatctgcaggctggttagatggttgtcatgcattcat	caggctggttagatggttgtc	chr3	-
gga-mir-458a	123.243	Line 63	Risp	8233340-8233361	gtgcagatggcagcgccattttcagagctataaacagcgtcattgtcatagctctttgaatggtactgccatatgtact	atagctctttgaatggtactgc	chr13	-
gga-mir-460a	8.36833	Line 63	Risp	3692594-3692614	ctatatagcacctgcattgtacacactgtgtgtgttaactggaaatgcacagcgcatacaatgtggattctgtagaa	cctgcattgtacacactgtgt	chr2	+
gga-mir-460b	4.32667	Line 63	Risp	2714138-2714157	tctacgttgtcctcattgtacatgctgtgtgtatttgccacgtacacagcgcatgcaatgtggacataatggagc	acagcgcatgcaatgtggac	chr4	+
gga-mir-489	7.30667	Line 63	Risp	23147310-23147331	ggcttggtggtcgtatgtatgacgtcatttacttggacttttaggagtgacatcatatgtacggctgctaaactgctgc	tgacatcatatgtacggctgct	chr2	-
gga-mir-490	30.3883	Line 63	Risp	57923993-57924015	ggttcgacaccatggatctccaggtgggtcaagattatagagatacaccaacctggaggactccatgctgttgagctgttc	caacctggaggactccatgctgt	chr1	-
gga-mir-499	133.927	Line 63	Risp	2734908-2734928	ggagcggcagttaagacttgtagtgatgtttagataatgtattacatgaacatcactttaagtctgtgctacttctc	ttaagacttgtagtgatgttt	chr20	-
gga-mir-6516	2.46	Line 63	Risp	4170807-4170829	cctcctatgcagtaacaggtgtgagcatccatgcagcattctgatggtcatgtatgatactgcacacaacgagttgctgtc	catgtatgatactgcacacaacg	chr18	-
gga-mir-6542	12.044	Line 63	Risp	4431000-4431021	ggcgccagtgtctgccagcatcagccccagtgccgtcaccagtgccaacgggacagtgctgaagactactggagccagt	acgggacagtgctgaagactac	chr3	+
gga-mir-6544	4.815	Line 63	Risp	24455342-24455363	cttgtaagattcagaaaaggatatgaattgtcctttcagtggtgacaagttgtatttcttttctgacagtgcgtcagcg	tcagaaaaggatatgaattgtc	chr5	-
gga-mir-6548	4.71667	Line 63	Risp	7328464-7328485	gccagcgatgaacaacagctgcgtgccatgcctgtaaatccataccagcagaggtgccccgctgttgctgtcaccactg	aacaacagctgcgtgccatgcc	chr14	-
gga-mir-6553	9.10667	Line 63	Risp	76900701-76900722	gagcgtgccaggagcagccctgtgatagctgtttgctgctaacctgcaaacactaccctgagctgctcctggctccatc	aaacactaccctgagctgctcc	chr1	-
gga-mir-6568	3.63333	Line 63	Risp	55383046-55383067	ctgcccgcccaccccgcggccgccatcttgcttgcggccggctacccacaaccaagatggcgcccgggcggttggcggt	acaaccaagatggcgcccgggc	chr3	+
gga-mir-6582	4.2	Line 63	Risp	57474273-57474295	ttgcatcctgttagagagacactcatagagagtcttttcacagtaactcactctgggtgtttctcttgcagaaaactgagg	cactctgggtgtttctcttgcag	chr3	+
gga-mir-6586	7.30667	Line 63	Risp	69449301-69449323	tctaaccagttgctgccagatagaagttcaccttttcctatagcttgggtggcttccatatggtatggagctggtttttga	tgctgccagatagaagttcacct	chr4	-
gga-mir-6606	6.96	Line 63	Risp	76447827-76447846	cccagcccgggaggagcgggaggagcgggaggagcgactctttttggcctttgcttcccggccggtggagggctc	gaggagcgggaggagcggga	chr1	-
gga-mir-6615	25.5217	Line 63	Risp	1760786-1760808	acactggggcttggggacaccatcagaacagccacagctgtgctggattctgtggcactgatgtgttctccacaggtcctc	ttggggacaccatcagaacagcc	chr28	-
gga-mir-6631	5.185	Line 63	Risp	12516682-12516703	gagctggtgggaagagaatgctgtggttctgctgaggacctgtgggccccacagctctctctcctctttagctttctgc	gaagagaatgctgtggttctgc	chr3	+
gga-mir-6648-1	4.554	Line 63	Risp	6705990-6706010	ggctacgggggtaaaggagcgttcagaatgccggtggcagctgccctccggcattctgaacgctcctttacgcaggg	tccggcattctgaacgctcct	chr15	+
gga-mir-6665	1.94	Line 63	Risp	5229666-5229687	tctgcaaagctgcctgaaggattttgatgccctgaaatgaagggaaagaaagggctgtctgagtcctccaggccgggtt	tgcctgaaggattttgatgccc	chr8	-
gga-mir-6701	4.764	Line 63	Risp	97511175-97511195	gagtgaagtgatctgcctgcaaagtaccccgggaaacaaaaacaggattattttacagacagatcgctttcctcagc	attattttacagacagatcgc	chr2	-
gga-mir-7-1	11.045	Line 63	Risp	40078140-40078161	ctgtgtggaagactagtgattttgttgtttttagataattaaattgacaacaaatcacagtctgccatatggcacagat	caacaaatcacagtctgccata	chrZ	-
gga-mir-7-2	10.27	Line 63	Risp	13134777-13134799	cggtgccctctggaagactagtgattttgttgttgtatggctcatcccaccacaacaagtcacagtctgccttagggcgca	tggaagactagtgattttgttgt	chr10	-
gga-mir-7-3	10.5217	Line 63	Risp	4892853-4892875	tggctctgtgtggaagactagtgattttgttgttatgatttataaaggtgacaacaaatcatagcctgccatacagcacag	tggaagactagtgattttgttgt	chr28	-
gga-mir-7451	2.705	Line 63	Risp	67209524-67209545	cagtgatacctgcacgtgggaattaagagtggcagtctgttacatgattgcttcttcttatcccacagtgactctccga	ttgcttcttcttatcccacagt	chr1	+
gga-mir-9-1	353.005	Line 63	Risp	3623186-3623208	acgcggcacggccgaggccggatcttaaagaccttgggttggtttttctctttggttatctagctgtatgagtgtatgtga	tctttggttatctagctgtatga	chr28	+
gga-mir-9-1*	353.005	Line 63	Risp	3623186-3623208	ttggtttttctctttggttatctagctgtatgagtgtatgtgatatcataaagctagagaaccgaatgtaaaaacccgctc	tctttggttatctagctgtatga	chr28	+
gga-mir-9-2	353.005	Line 63	Risp	60469257-60469279	cgagttgttatctttggttatctagctgtatgagtgttttggtcttcataaagctagataaccgaaagtaaaaactccttc	tctttggttatctagctgtatga	chrZ	+
gga-mir-92-1	90398.2	Line 63	Risp	148023272-148023293	ctttctacacaggttgggatcagttgcaatgctgtgcgtttctgtggtattgcacttgtcccggcctgttgaggttggt	tattgcacttgtcccggcctgt	chr1	-
gga-mir-99a	278.635	Line 63	Risp	99018053-99018074	aattggcataaacccgtagatccgatcttgtgttgaaatgcactgcacaagctcgcttctatgggtctgtgtcagtatg	aacccgtagatccgatcttgtg	chr1	+
novelMiR_10	4.4675	Line 63	Risp	169020815-169020837	ctagatgccattggccttctcgaccacctgagctggctcatgttcagccagctgtgatgagcaccctgaggtccttttcta	cagctgtgatgagcaccctgagg	chr1	+
novelMiR_100_1	24.318	Line 63	Risp	6813559-6813580	ccaccatccaggggatgtagctcagcggtagagcgcctgctttgcatgcaggaggccctgggttcaacccccagcatct	ggggatgtagctcagcggtaga	chr7	+
novelMiR_100_2	24.318	Line 63	Risp	6820353-6820374	ttaccacccaggggatgtagctcagcggtagagcgcctgctttgcatgcaggaggccctgggttcaacccccagcatct	ggggatgtagctcagcggtaga	chr7	+
novelMiR_100_3	23.3875	Line 63	Risp	6833772-6833793	ttaccacccaggggatgtagctcagcggtagagcgcctgctttgcatgcaggaggccctgggttcaacccccagcatct	ggggatgtagctcagcggtaga	chr7	-
novelMiR_101	75.1917	Line 63	Risp	22313245-22313266	gctgccggcgtcatttttgtgatttgcagctagtaatctggctccagttgcatagtcacaaaagtgatcgttggcagcc	ttgcatagtcacaaaagtgatc	chr7	+
novelMiR_1013	2	Line 63	Risp	61322642-61322660	acgcggcggtatccttccgcgggagggcacttcgcacttccccgaccgtgtgtccttgcgctgctgcggaaat	accgtgtgtccttgcgctg	chr4	+
novelMiR_102	9.22167	Line 63	Risp	7496379-7496400	ctcgcgtgtggctgtctgcagggcctgctccatcccgtgctgcaaggccgagcgagctctgcagagcctcaagctggca	ccgagcgagctctgcagagcct	chr8	+
novelMiR_105	82.5917	Line 63	Risp	20841530-20841552	ttttgaagtcttctggtgatgagacctttgtccagttctgctactgaatttgagggatgactgtttggagatctgaagagg	ttctggtgatgagacctttgtcc	chr8	+
novelMiR_108	40.7333	Line 63	Risp	843284-843306	cctggctgcttttggcaatggtagaactcacactggtgcgctcgcaggatccggtggttctagacttgccaactacagccc	tttggcaatggtagaactcacac	chr1	-
novelMiR_11	2.4	Line 63	Risp	169468076-169468093	ctccgtgtgccggggcgggcgggcggcacagcgcggctcttctcggtgcggcgcggcgcggctcggcgccg	cggggcgggcgggcggca	chr1	+
novelMiR_112	3.19	Line 63	Risp	49587137-49587154	ggcgatggcggccggctgcgagaggctgcgcgaccggcacggcgcgcggtggaccctgccgcttcggccgc	gccggctgcgagaggctg	chr1	-
novelMiR_116	180.854	Line 63	Risp	101034035-101034056	ccgccggcgcgccgggcggggcggtcccgggcggggggtctctcgggccggcgcccgcctcggcgatccggatagggta	gccgggcggggcggtcccgggc	chr1	-
novelMiR_117	451.93	Line 63	Risp	101070582-101070601	gcgggcggtcggtgcggagcgccgctcgtggtcgggaccggagcgcggacagatgtggcgccgcctctcccccgc	cggacagatgtggcgccgcc	chr1	-
novelMiR_119	3.30667	Line 63	Risp	144520233-144520254	tcacctgcggagcctgctgagagtgaaattgataaagtgcggcaccagctcagacaatttcactcacagcaggcacttg	agcctgctgagagtgaaattga	chr1	-
novelMiR_1194	6.88	Line 63	Risp	2525232-2525254	gccagagctatggagtgtgacaatggtgtttgtgtccaatctatcaaacgccattatcacactaaatagctactggtagat	tggagtgtgacaatggtgtttgt	chrW	-
novelMiR_1206_1	5.10333	Line 63	Risp	1101419-1101437	acaggagcctggatagctcagttgggagagcatcagacttttaatctgagggtccagggttcaagcccctgtt	tctgagggtccagggttca	chr11	+
novelMiR_1206_2	5.23	Line 63	Risp	1466467-1466485	agacttttaatctgagggtccagggttcaagcccctgttcaggcgccgctttatcctttatccttcaggcgcg	tctgagggtccagggttca	chr11	-
novelMiR_122	4.42	Line 63	Risp	176339709-176339731	tgtgtaatgacaccctcctttcactttgccagttagacacttttttgtcttgattggtcattcaaggtgggtaaagtatac	caccctcctttcactttgccagt	chr1	-
novelMiR_1227	3.385	Line 63	Risp	12272643-12272660	cggagcagcggccactgccgagcgggcggctcgctgagtgacagcgcggctcggcgcggcgcagcccgcat	gcgcggctcggcgcggcg	chr20	+
novelMiR_1231	5.12	Line 63	Risp	2081448-2081469	gcgcgggggcgcaagatggcggcgggcgctgagcgctgtgctcacagctggccaaggacctcctgcacccctccccgga	ctggccaaggacctcctgcacc	chr25	+
novelMiR_1232	9.49833	Line 63	Risp	4535578-4535600	ctcgggcacgatgcaggaagaacaccttggcccgccggaagggcaggcatatgggcatcggtgagtgctgcatgtgaagcc	atgcaggaagaacaccttggccc	chr27	+
novelMiR_1233	4.5875	Line 63	Risp	5522539-5522556	cggttggctcagcgcgagtgcgggatgcgtttcagaacatcgacgatggcacgtctgatcggccctacagc	cgatggcacgtctgatcg	chr27	+
novelMiR_1236	6.79	Line 63	Risp	81790977-81790994	ggtcgtttcgctgtgcgtgacatgagacagacggttgctgttggtgtcatcaaggccgtcgacaagaaggc	ctgtgcgtgacatgagac	chr3	+
novelMiR_1240	6.27	Line 63	Risp	33491744-33491765	tgtcaaaactacggatggttacctactgcgcctcttctgtgtgggtttcacaaagaagcgtaataaccaaatccgcaag	acggatggttacctactgcgcc	chr4	+
novelMiR_1241	16.165	Line 63	Risp	3688054-3688076	aacactgtttctgatgcaagccaggatgccaggatggatgtgaaggcaatctggctgcgacatctgtcaccccattgattg	atctggctgcgacatctgtcacc	chr5	+
novelMiR_1243	3.55	Line 63	Risp	43924590-43924612	gactattacactgtttgggctggccagtttttcatgcatgcagcttgacaattgagcacagtcagacatttgtattaaaag	ctgtttgggctggccagtttttc	chr5	+
novelMiR_1251	1902.24	Line 63	Risp	101034249-101034269	ggcgcggcggcggcgactctggacgcgcgccgggcccttccgtggatcgccccagctgcggcgggcgccgctcgccc	cggcgactctggacgcgcgcc	chr1	-
novelMiR_1279_1	47.9717	Line 63	Risp	4923254-4923275	gaaggagccctcgtgcggtgcgttggtggtatagtggttagcatagctgccttccaagcagttgacccgggttcgattc	tgccttccaagcagttgacccg	chr28	-
novelMiR_1279_2	47.9717	Line 63	Risp	81053717-81053738	ggtctttattttggcagctgcgttggtggtatagtggtgagcatagctgccttccaagcagttgacccgggttcgattc	tgccttccaagcagttgacccg	chr3	-
novelMiR_128	59.75	Line 63	Risp	1262888-1262906	gcgtttcccgtgtttggttgggtctgtgctatccctcccaaaccctgtagcgttcggacatcggccttgcacc	ctgtagcgttcggacatcg	chr10	-
novelMiR_1288	2.24	Line 63	Risp	24290612-24290629	gtggctgccgtgaggggcggggcgttgctgccgcaagatggcggccggcgcttcgttactgcggctaatga	gccggcgcttcgttactg	chr5	-
novelMiR_129_1	353.005	Line 63	Risp	12934172-12934194	gatgtttctgtctttggttatctagctgtatgagtgttgtggagccatcataaagctagataaccgaaagtagaaatgact	tctttggttatctagctgtatga	chr10	-
novelMiR_129_2	353.005	Line 63	Risp	1538431-1538453	ttggttgttatctttggttatctagctgtatgagtggtgtcgattcttcataaagctagataaccgaaagtaaaaataacc	tctttggttatctagctgtatga	chr25	-
novelMiR_13_1	3.89667	Line 63	Risp	188883328-188883349	tcctccctagaatcacagactggtttgggttggaagggactttaaagccctcacagttccaacctctgacatgtgctgg	aatcacagactggtttgggttg	chr1	+
novelMiR_13_2	4.114	Line 63	Risp	195564581-195564602	ataatcccagaatcacagactggtttgggttggaagggtccccaaagccccctagccccaacccctccatggcagggac	aatcacagactggtttgggttg	chr1	+
novelMiR_13_3	3.89667	Line 63	Risp	1944309-1944330	aagatcacagaatcacagactggtttgggttggaagaacatctcattccaaccccctaccatggacaccctttgatcac	aatcacagactggtttgggttg	chr22	+
novelMiR_13_4	3.89667	Line 63	Risp	192887071-192887092	cccttccgacccaaaccattctatgattctatgatttagagtcacagaatcacagactggtttgggttggaaggggcct	aatcacagactggtttgggttg	chr1	-
novelMiR_130	13.68	Line 63	Risp	1500547-1500569	cacttgaactaagcactgcctttgaacctgatgtgtcttgtttgtagcttcatgggccaagcagcagtgctagagcataag	aagcactgcctttgaacctgatg	chr11	-
novelMiR_1304	12.14	Line 63	Risp	18978832-18978853	gcccatcgtgaggtgcccgactgtcagataccacaaaaaagttcgtgctggcagaggattcagcctagaagagcttaaa	aggtgcccgactgtcagatacc	chr11	+
novelMiR_1313	2.53	Line 63	Risp	4584757-4584774	acttccggataggcctggcgtcagcgccgcggccatggcggagctgacagacgcggagctccggaaggagc	ctgacagacgcggagctc	chr26	+
novelMiR_1326	3.28	Line 63	Risp	77350836-77350856	cacatctcatcaccctccctcggctgcagccaccacaagctcctggcttgctgcacactgggaagaggggacagata	caccctccctcggctgcagcc	chr1	-
novelMiR_133	5.555	Line 63	Risp	2993624-2993646	cactgtcctgtatggctttttattcctatgtgattatacatcccgcttcatatagggattgaagccgtgcaaggcgctggg	tatggctttttattcctatgtga	chr12	-
novelMiR_134	3.735	Line 63	Risp	4534320-4534339	tacgagtcataccaagcatagcctgcatgtcagtgcagttaacttgcagcgggctgtgaggagaactagtgtgtc	gcagcgggctgtgaggagaa	chr12	-
novelMiR_135	2.005	Line 63	Risp	11671015-11671035	aggcgcgggtaacgaaatcccagggcagctgggcgctgcggggacagctgcttttgggattccgttgcccgtgccgg	aacgaaatcccagggcagctg	chr12	-
novelMiR_137	4.1225	Line 63	Risp	19775168-19775189	gctcgagcgcagcgcggtgcgggggcagcgcgtgctctgatccgggcacccttcccctgatcgcgcagttcctcgcggc	acccttcccctgatcgcgcagt	chr12	-
novelMiR_1373	14.24	Line 63	Risp	81789307-81789328	ggctacaacccagacactgtagcttttgtgccaatctctggttggaacggggacaacatgctggagcctagctctaacg	cagacactgtagcttttgtgcc	chr3	+
novelMiR_1377	3.48333	Line 63	Risp	9732479-9732501	gcagccttccagactgcggaagaccaggaagctgaggggacacgtcagccacgggcacggccgcatcggtgagtgggggct	agactgcggaagaccaggaagct	chr5	+
novelMiR_138	647.257	Line 63	Risp	8492535-8492557	tgctctcagggtccagttttcccaggaatcccttaggcgctacgttggggattcctggaaatactgttcttggggccacgg	gtccagttttcccaggaatccct	chr13	-
novelMiR_139	103385	Line 63	Risp	8493110-8493130	ctcccagcccaaggtgcagtgctgcatctctggtcaattgggagtctgagatgaagcactgtagctcgggaagggag	tgagatgaagcactgtagctc	chr13	-
novelMiR_14_1	10.815	Line 63	Risp	193890838-193890858	tcccttagtgccacatctccatggttttttattctgtcatagaatcagagaatcatagaatggcctgggttgaaaag	agagaatcatagaatggcctg	chr1	+
novelMiR_14_2	10.815	Line 63	Risp	16027407-16027427	acagaggcccagagaatcatagaatggcctgggttgaaaaggaccacaaggaccatctagtttcaacccccctgcca	agagaatcatagaatggcctg	chr11	+
novelMiR_14_3	10.815	Line 63	Risp	9976235-9976255	aaaatgaatcagagaatcatagaatggcctgggttgaaaagggccataatgatcatctagttccaacccccctgcta	agagaatcatagaatggcctg	chr6	+
novelMiR_14_4	10.815	Line 63	Risp	162917295-162917315	aaggggaatcagagaatcatagaatggcctgggttgaaaaggacctcagtgatcatctactttcaatcccccctgat	agagaatcatagaatggcctg	chr1	-
novelMiR_140	3.16	Line 63	Risp	17162741-17162763	cagctggtcaggacatagttcagctgtctgtgaatgagggcagagacctcatcagagaggctgggctctgttctgagctgc	tcatcagagaggctgggctctgt	chr13	-
novelMiR_141	36.69	Line 63	Risp	4937996-4938015	cctcgcgggggtgcattgtagttgcattgcatgtgtcagactgggagtgcaatgcccctgccatgcagcccggcg	gtgcattgtagttgcattgc	chr14	-
novelMiR_142	99.1733	Line 63	Risp	6454686-6454706	aggcggggcgagccggggatgatttctgcctttctgacacctcgtctgagggcggcgggcggccgtggccactgctg	agccggggatgatttctgcct	chr14	-
novelMiR_1420	2.92	Line 63	Risp	20839920-20839940	caatgcttccaacaacgagctggtgcggacaaagaccctggtgaagaactgcatcgttctcgttgacagcacgccgt	aacaacgagctggtgcggaca	chr8	+
novelMiR_1421	2.81	Line 63	Risp	55848774-55848793	gtccctgctcaggtccctgtttgggcgccaactgtcatgagttagcaacacgacacagggttctcatgcaaggaa	aggtccctgtttgggcgcca	chrZ	+
novelMiR_1422	3.62	Line 63	Risp	33606253-33606272	gccgcgcgtgcggcctttcctttcctgcgggcggcggcggcggcagcatgaaggcgtcgggcaccgtgagtgggg	gcatgaaggcgtcgggcacc	chr1	-
novelMiR_143	1.99	Line 63	Risp	7258436-7258453	agcgcaggcagcccagctcctgctggagggtgttgctctcgttggttgtggggctggtgctgggatcacat	ggttgtggggctggtgct	chr14	-
novelMiR_144	2.808	Line 63	Risp	12750887-12750909	gctcgcagcctgactgcacgcatgcctctggctctggaccacgtgagagcggggagcggcgtgcagatgggcagcggggat	tgactgcacgcatgcctctggct	chr14	-
novelMiR_145_1	1893.46	Line 63	Risp	4536349-4536370	ttcgcagcaaggggatgtagctcagtggtagagcgcatgctttgcatgtatgaggccccgggttcaatccccggcatct	ggggatgtagctcagtggtaga	chr15	-
novelMiR_145_2	1895.33	Line 63	Risp	4916558-4916579	aattattaacggggatgtagctcagtggtagagcgcatgctttgcatgtatgaggccccgggttcaatccccggcatct	ggggatgtagctcagtggtaga	chr15	-
novelMiR_1498	1.94	Line 63	Risp	24274340-24274358	agcagagcttagttttggagcaaagagcttccagcactgcatgggagactgaaagcatccaggactaacagca	agttttggagcaaagagct	chr6	+
novelMiR_15	5.6	Line 63	Risp	194864423-194864441	tgatggatgaggggcgcgggggcggggggcacaggggctgcccctcacccacccactcactgctcccacagaa	ggggcgcgggggcgggggg	chr1	+
novelMiR_151_1	3.43	Line 63	Risp	8995719-8995739	ctcgcctctgcctgctgctggcaccgtgcagatgctgatcgatgcatttcacttcccgcagcggactgagacctgtg	tttcacttcccgcagcggact	chr18	-
novelMiR_151_2	3.43	Line 63	Risp	9009151-9009171	ctcgcctctgcctgctgctggcaccgtgcagatgctgatcgatgcatttcacttcccgcagcggactgagacctgtg	tttcacttcccgcagcggact	chr18	-
novelMiR_1512_1	12.49	Line 63	Risp	615622-615643	gcggcctccccgccgcgcgcggccggcgggacggcgagccggccgtcccgcccgcgccagccgcggcgccggcggttcc	cgccgcgcgcggccggcgggac	chr16	-
novelMiR_152	27.505	Line 63	Risp	10684213-10684235	cctttggtacagaccgtggttcaagcagcaggtgatcagtgaatgaggctgttccacgtctctgtacttcccttttctgtg	ctgttccacgtctctgtacttcc	chr18	-
novelMiR_1528_1	4.44	Line 63	Risp	14086291-14086313	acatgttaccttgatgcaggtcttgccagaactactactggaaacaaagtttttggtgctctgaagggtgcagtggacggt	ttgatgcaggtcttgccagaact	chr8	-
novelMiR_1528_2	4.44	Line 63	Risp	14100607-14100629	acatgttaccttgatgcaggtcttgccagaactactactggaaacaaagtttttggtgctctgaagggtgcagtggacggt	ttgatgcaggtcttgccagaact	chr8	-
novelMiR_153	224.288	Line 63	Risp	5515240-5515261	cgcccgggcgaccgtggctttagattgttactgtgctgctgggggggtaacagtctacagccatggtcgccgggcccgg	accgtggctttagattgttact	chr19	-
novelMiR_154	89.0833	Line 63	Risp	5515771-5515791	ggcaccttggctctagactgcttactgctgcgtagggacaggacagtaacagtctacagtcatggctactgaagcat	taacagtctacagtcatggct	chr19	-
novelMiR_155	3.9075	Line 63	Risp	20647438-20647455	ggtgctgctggcgtgctcgggccggtgtaggccgtaggggagcgctgaggccgagtgggaccgcggcgtgg	gctgaggccgagtgggac	chr2	-
novelMiR_156	7.402	Line 63	Risp	32251638-32251660	gctgattccggaaatcgccgaagcgagccgaacgcgctgccatttctgtttcggctgtttccggcgactgccgaagcggat	tttcggctgtttccggcgactgc	chr2	-
novelMiR_158	5.8225	Line 63	Risp	43342830-43342847	gcggccggccggcgcggcggcggctgcggggctgctgggggcggcggccgcgggcgcggcgaagctggcac	gcggccgcgggcgcggcg	chr2	-
novelMiR_160	93.6033	Line 63	Risp	71225505-71225525	tacaccattttgggcgcgggagttggacccggagcttgctccctccgctccgcgcatcgtcccggtatggcagtacc	gctccgcgcatcgtcccggta	chr2	-
novelMiR_163	2.21	Line 63	Risp	129847127-129847148	tggcaccactctgaagaactgtaggcacctcatggaatgtgctaaggagtttggagtccaaatagttggtgttaagtga	ctgaagaactgtaggcacctca	chr2	-
novelMiR_165	5.686	Line 63	Risp	145259975-145259997	gagtcccagtcatcttggagtataaggtacctgatagagggtgcagcaggtacctgcaccccaagatgactggggctctgc	catcttggagtataaggtacctg	chr2	-
novelMiR_167	4.6	Line 63	Risp	500593-500610	cggggcggggcggcgcggagctgcgcgcagagcgaagaaaggcagcgcggctgtggggctgctgctgactg	agcgcggctgtggggctg	chr22	-
novelMiR_169	3.104	Line 63	Risp	5370433-5370450	cggcggggagcggggcgcgggggcggggagtgcgcgggagcccggcccaccctcccgacgccactcgccgg	cggggcgcgggggcgggg	chr24	-
novelMiR_171	4.615	Line 63	Risp	2120372-2120393	tgcctctgtctgatatgtttgatattaggttgtttgattggaaaccaactaaatatcaaacatattcttacagcggcag	tgatatgtttgatattaggttg	chr25	-
novelMiR_176	14.622	Line 63	Risp	1795151-1795171	acttggggttctccctgtgctctgctcccaggtcgcagcaacatccagcagatccagaacaggaacacgctgaagga	ctccctgtgctctgctcccag	chr27	-
novelMiR_177	4.51667	Line 63	Risp	4044256-4044276	ttgatgcataaccccattgcatctgagacttggattcgtttccatgcagccatgcaggggcgttgtcgtgatgcagg	accccattgcatctgagactt	chr27	-
novelMiR_178	4.535	Line 63	Risp	5515313-5515334	cggcgggcaggtagggcctggaccgggcgaggagcggggcggcacgaccgggcccggacagcggctctctgtctccgca	gtagggcctggaccgggcgagg	chr27	-
novelMiR_179	9.66833	Line 63	Risp	1468329-1468349	ggagcactggggccagtctgcatgctgccctgtattgggattgtggtacagcacggctgacctcagccctctatcac	tacagcacggctgacctcagc	chr28	-
novelMiR_18	26.16	Line 63	Risp	11060227-11060249	cggtgttgtcccggaggactaagaaagtggagtcggtgccttcatgcccaccccgctgatactatcctccaaaaggaaatg	ccggaggactaagaaagtggagt	chr10	+
novelMiR_182	9.56	Line 63	Risp	49017385-49017403	tgcccattgtggcgcgaggggcggcggcgcgcgggaccgctcctaccgggctccgcgctcacggggccgcgcg	ggcgcgaggggcggcggcg	chr3	-
novelMiR_184	50.965	Line 63	Risp	52539174-52539196	ctgggtcggtcgggctggggcgcgaagcggggctgggcgcgcgccgcggccgccggcgctctcggaccgcgacccggcagc	cgggctggggcgcgaagcggggc	chr3	-
novelMiR_185	22.93	Line 63	Risp	56964346-56964364	tgatgacttcacaaattgtcggataccccttcactccttttgagtgagaactgtggtctgacaaacctgtatg	tgagaactgtggtctgaca	chr3	-
novelMiR_186	4.395	Line 63	Risp	217287-217306	ccctgcaggtgggctgggagcacaggcactgtgggcttcgtgtggtgctgtgtcctcactcaccttcatggcttg	tgctgtgtcctcactcacct	chr33	-
novelMiR_187	9.794	Line 63	Risp	1245071-1245093	gaagaagcagggctgggagaaagcatcctgaacgtaaaaggacacctgtagtggctgcttttctccttcctagatgaggat	tagtggctgcttttctccttcct	chr4	-
novelMiR_188	10758	Line 63	Risp	3994430-3994450	tgtcgggtggatcacgatgcaattttgattagtttagtaggagaaaaattgcacggtatccatctgtaaaccgcaag	aattgcacggtatccatctgt	chr4	-
novelMiR_189	79136.4	Line 63	Risp	3994569-3994590	cctccgtgggtggggatttgttgcattacttgtagctgtgtgtagagtattgcacttgtcccggcctgtggaggaaagg	tattgcacttgtcccggcctgt	chr4	-
novelMiR_190	1639.11	Line 63	Risp	3994718-3994739	gctcacagtcagttttgcaggtttgcatcccagcttgctaaaattgctgtgcaaatccatgcaaaactgactgtggtgg	tgtgcaaatccatgcaaaactg	chr4	-
novelMiR_193	17.9817	Line 63	Risp	34097553-34097570	ccggggggcagcgaggggcggcggcggcggccccatgtgaggaggggcggcgccgctgcccagccagcccg	gcgaggggcggcggcggc	chr4	-
novelMiR_194	3.0975	Line 63	Risp	39800744-39800764	ttgcggcgggttccgcgaaccgccttcggtcgcggtgtctgcggagaccaaaggtggctcgcggaactgagctcacc	ttccgcgaaccgccttcggtc	chr4	-
novelMiR_196	2.855	Line 63	Risp	69425762-69425783	aggtgttgcacaaaacagtaggatgattctctctctgtgaggatcacaagagaattatctgtgtctgttctgactaagc	caaaacagtaggatgattctct	chr4	-
novelMiR_198	3.99	Line 63	Risp	89099811-89099832	ctagagctcttttccaaccttcgtgattctgattcttcattagggatcacagaatcatgaaggttgggaaagagctcta	tttccaaccttcgtgattctga	chr4	-
novelMiR_199_1	18.17	Line 63	Risp	955703-955720	ggcgttgggcgcggcggcggccgcgggcctgggcctcagcctgctgtgggccttgcggcggcggcggcgcg	gcggcggcggccgcgggc	chr5	-
novelMiR_2	9.19	Line 63	Risp	50729595-50729617	gagtcattccatgctgccttccttctgagaacaacacttcctagggacagtcagggagagagcatgggcagttttagcaca	atgctgccttccttctgagaaca	chr1	+
novelMiR_20	3.00333	Line 63	Risp	10038985-10039002	gcgctccccgctcggcgccatgtgactgcgcggcgcccagctgcgccggatcgggttcgtgccgacagcgg	ctcggcgccatgtgactg	chr11	+
novelMiR_203_1	614.565	Line 63	Risp	17625779-17625798	gcggggggcggcggaggctgcgcggcttttgcgcggagcgtagggcggcggcggcggccgcgggcagcccccgcg	cggcggcggcggccgcgggc	chr5	-
novelMiR_203_2	621.562	Line 63	Risp	11098653-11098672	cgcgggcgccgcgcgggcgtcgacgggcgaggaggggggggggggcggcggcggcggccgcgggcgccgcgcggg	cggcggcggcggccgcgggc	chr6	-
novelMiR_203_3	621.562	Line 63	Risp	11098711-11098730	ggccgcgggcgccgcgcgggcgtcgacgggcgaggagggggggggcggcggcggcggccgcgggcgccgcgcggg	cggcggcggcggccgcgggc	chr6	-
novelMiR_203_4	641.288	Line 63	Risp	11098766-11098785	gccgcgggcgccgcgcgggcgtcgacgggcgaggaggggggggggcggcggcggcggccgcgggcgccgcgcggg	cggcggcggcggccgcgggc	chr6	-
novelMiR_209	3.645	Line 63	Risp	22308691-22308708	ggggtcccgccgaggggcggcggcggcgcggccacctccccagccggcaccccgccccgtcgggcggcgct	cgaggggcggcggcggcg	chr6	-
novelMiR_21	5.94	Line 63	Risp	3154777-3154799	aaggtgaggctggtgagaagcgtgctgtggagcgtggtatggcaaagcttggtgctcatggtgctcttctcttccagggcg	tggtgagaagcgtgctgtggagc	chr12	+
novelMiR_210	4.07667	Line 63	Risp	23172218-23172239	gggcagcatgccaggagaagcagactgtagtttggggtagtcctgactgaatctcttattctcctagatatcagctcct	ccaggagaagcagactgtagtt	chr6	-
novelMiR_212	2.46	Line 63	Risp	619072-619094	atatgctgacagggatgtttggaaaccagagccatgccaaatctgtgtgtgtgactctggatctgttctctgtgatgacat	agggatgtttggaaaccagagcc	chr7	-
novelMiR_214	64330.9	Line 63	Risp	22670593-22670614	tggcgctgggttcaagtaatccaggataggctgtggtctggcagtcagcctgttctaggttacttggctccggagcccg	ttcaagtaatccaggataggct	chr7	-
novelMiR_218	38.9167	Line 63	Risp	938074-938092	tgttgtgcagatgggaagagggtgctggagccggagcagcccgtgcctacggccatcccaccctgggtaacgc	gcctacggccatcccaccc	chr9	-
novelMiR_219	7.77	Line 63	Risp	3067291-3067313	tagttctgtgtggaagactagtgatttttgttgtttttagataactaaattgacaacaaatcacagtctaccatatggcac	tggaagactagtgatttttgttg	chrW	-
novelMiR_22	26883.5	Line 63	Risp	11670979-11671001	ccggcacgggcaacggaatcccaaaagcagctgtccccgcagcgcccagctgccctgggatttcgttacccgcgcctccgc	caacggaatcccaaaagcagctg	chr12	+
novelMiR_220	4.20667	Line 63	Risp	9058870-9058892	gaagctctgcaggagacagggttctgcagacgccagtgagtgcctgagctgagctgtgcccctgtctccagactgctgccc	aggagacagggttctgcagacgc	chrZ	-
novelMiR_222	4.526	Line 63	Risp	16702127-16702149	tgtgatgattaggcagtgtattgttagttagctgctcttcatacaccagcaactaactacactgccacattagcacatcac	aggcagtgtattgttagttagct	chrZ	-
novelMiR_224_3	6.47	Line 63	Risp	27270735-27270752	tgggagggatttcctgtgcagggccctgccacctccggtgggggctgattgacattgggccctgcccttca	gctgattgacattgggcc	chrZ	-
novelMiR_226	16.5683	Line 63	Risp	42270082-42270099	agcgccccctggtccgaccagccctgtggtccagcaaagagctctcctggctggctcgccaaaactgcctt	ctcctggctggctcgcca	chrZ	-
novelMiR_23	3341.2	Line 63	Risp	11671363-11671384	acggctttggaatgacacgatcactcccgctgagcgcgcagccacagagccatcggggatgtcgtgtctgtcctaagct	aatgacacgatcactcccgctg	chr12	+
novelMiR_236	12.96	Line 63	Risp	743032-743053	ctcaacccaggtgaggcggcggtcgggacgcgcggcatctccgccccgcggcccgccgcggccctcacgcctcgttctc	gtgaggcggcggtcgggacgcg	chr15	+
novelMiR_24	10328.8	Line 63	Risp	11671628-11671648	ctgccctgcggacagtcagcagttggtctgtgtgagcagccgttctcagatcacctcttggctgtgggtggtgcagg	gacagtcagcagttggtctgt	chr12	+
novelMiR_245_1	3.19	Line 63	Risp	10624038-10624055	ggcccagggcgcccatcgtgccgcctccgtcccgagggggagcggcggcgccgccgggccgagccgcgtcc	ggcggcgccgccgggccg	chr20	+
novelMiR_245_2	3.59	Line 63	Risp	724957-724974	gccggacaaaggcggcgccgccgggccgcgctgtgccccccgctccgcccgcggggcctcctgccgggccg	ggcggcgccgccgggccg	chr28	+
novelMiR_249	1.795	Line 63	Risp	6743578-6743596	ttcccccgccgccgccattagagggccgctttgtgtccgctgggcccgctggtgagtgagggccggccccgcc	cccgctggtgagtgagggc	chr21	+
novelMiR_250	3.61	Line 63	Risp	4649629-4649650	cgcgcgggcgcccggggtgggcacgctgtacggcacgcagcggctgccccagcacgcctaccccgggccccccccgggc	cccagcacgcctaccccgggcc	chr22	+
novelMiR_251	2.665	Line 63	Risp	2080081-2080098	gcggcggcgggatggcggcgctgtacgcctgcaccaagtgtcaccagcgcttccccttcgaggcgctcagc	gatggcggcgctgtacgc	chr23	+
novelMiR_253	2.22	Line 63	Risp	2556661-2556682	gccatcacgcggcgcgacgatcccagggggctgttgagctccgtgcagcgctgggagtcgtcgtgtggcatgctgagca	gcgctgggagtcgtcgtgtggc	chr25	+
novelMiR_256	9.63167	Line 63	Risp	9067930-9067949	aggcctctccccggcgcgcggccgtttcgcccctccgcgcggttccggctcggcgcggcgccgcgagcccaaccc	cggctcggcgcggcgccgcg	chr3	+
novelMiR_266	5.9	Line 63	Risp	380361-380382	tatcccggccgccggatccggtttcccctctgcaatctcaccctggcactgggagatcggattcggagcccggagggag	actgggagatcggattcggagc	chr5	+
novelMiR_268	131.964	Line 63	Risp	15887078-15887099	ggagcaggtgagccactgactaacgcacattgtgctctcggcgactccactgtgcgtgtgacagcggctaacctgctcc	agccactgactaacgcacattg	chr5	+
novelMiR_269	2.15	Line 63	Risp	21708867-21708884	agcgggcacctccccgaggcggggcggctttggtacggcacggctcggcacggcctgacctcgcacggccc	ctcggcacggcctgacct	chr5	+
novelMiR_279_1	250.775	Line 63	Risp	101038718-101038739	tccgcggggcgggcccgggccggagagggggtcatcccgtcccccctctccgcggcctcggtctcgggcggagagctcg	ctccgcggcctcggtctcgggc	chr1	-
novelMiR_279_2	250.775	Line 63	Risp	615774-615795	ctccgcggggcgggcccgggccggagagggggtcatccgtcccccctctccgcggcctcggtctcgggcggagagctcg	ctccgcggcctcggtctcgggc	chr16	-
novelMiR_28	1.9	Line 63	Risp	6182274-6182296	gaatggacctttggcacagtctgaaaatcacctgcggtctcccgtggcccccggtgagataaccgtgccgacagcataggg	ttggcacagtctgaaaatcacct	chr14	+
novelMiR_283	2.5	Line 63	Risp	168016599-168016620	gccctgattcagaagagcatttaaatgtgtgcttacaaacgaaacacacatttcagtgcttccctgaacccaggccagg	agaagagcatttaaatgtgtgc	chr1	-
novelMiR_284	6.875	Line 63	Risp	185892100-185892121	aagtgaaggcttctacacttgaactgagctcagaataaaatatgtgattgtggtttcaattgtgggggtctgaatacat	ttctacacttgaactgagctca	chr1	-
novelMiR_29_2	2.41	Line 63	Risp	17005683-17005700	cgggggcggccgcggcggcggcggggggcggctcggcgcgctctgcccgccgctactcgggccgcgccacc	cgcggcggcggcgggggg	chr7	-
novelMiR_292	3.59	Line 63	Risp	5309804-5309821	gcgcgatgcgaccggcgcgatgacgtcactcgagagcgttggtgcgtttggcgtgtcggtgctgtgcggga	gcgtttggcgtgtcggtg	chr15	-
novelMiR_294	24.7375	Line 63	Risp	10684213-10684234	tttggtacagaccgtggttcaagcagcaggtgatcagtgaatgaggctgttccacgtctctgtacttcccttttctgtg	tgttccacgtctctgtacttcc	chr18	-
novelMiR_295	2	Line 63	Risp	4311360-4311381	gccggccgcgccgggctgcgggcaccgccagcgtcggacggcgcgggaagggggcgggtgagggcccgggtgagcgggg	ccgggctgcgggcaccgccagc	chr19	-
novelMiR_3	7.244	Line 63	Risp	58263318-58263339	ctttagtacaaagtccagcagcttagcttgaatagtcgtctctgacaatttcagctaagctattggactttgcatcaaa	atttcagctaagctattggact	chr1	+
novelMiR_30	3.37333	Line 63	Risp	7316458-7316480	agctgagcctggcgctgagcggagaggtggatgagtgcgtcccgccgctgctgctccgcgctcgcgcgctgctttacgagg	tgctgctccgcgctcgcgcgctg	chr14	+
novelMiR_301	8.406	Line 63	Risp	2489396-2489414	cggagcggggcgggccggggaccgccgcccgcccccccgccgccgccgccgcccgccctctccccgccccccg	cgggccggggaccgccgcc	chr20	-
novelMiR_303	2.21	Line 63	Risp	5387021-5387038	gttccgcccccggcgccgccgcgggaagaggcgggcggtggccgcggccgcagcggtgctgcgcgtggagc	gcggccgcagcggtgctg	chr20	-
novelMiR_319	23.8067	Line 63	Risp	2676431-2676450	ggtggggagtttgactggggcggtacacctgtcaaagcgtaacgcaggtgtcctaaggcgagctcagggaggcca	ttgactggggcggtacacct	chr5	-
novelMiR_32	3.04	Line 63	Risp	8555028-8555049	gaattagcatgctggagtcactctgccaaagcatgtgcacaaataagtttctggtacagtgactcgagcatgctagtcc	tttctggtacagtgactcgagc	chr14	+
novelMiR_320	118.212	Line 63	Risp	40770418-40770437	ggtatcatgcaagattcccattcttgcgacccgggttcgattcccgggcggcgcagaaagttttgattgccagag	aagattcccattcttgcgac	chr5	-
novelMiR_321	4.12	Line 63	Risp	2770252-2770274	atgaactaagctccagtggtagtcagctgtccagggcaatactgtgcctgaggcggtgttacactgctgggaaataaaaat	ctccagtggtagtcagctgtcca	chr6	-
novelMiR_329	29.52	Line 63	Risp	15327152-15327174	ttttcctcagcacaaatgatgattataagggacttaatactgaaatgtgatgtgatttttgagcagaactgatgtgctaat	cacaaatgatgattataagggac	chr9	-
novelMiR_331	4.41667	Line 63	Risp	9781149-9781169	tcttctaatcttgcaaactcgatcactagctctgcatgatgttgcagaagcaaggggaacaggtttgctaaagtaaa	ttgcaaactcgatcactagct	chrZ	-
novelMiR_332	4.74	Line 63	Risp	12840358-12840376	gccgggcgcgggcacctccgtccggggctggcggcggggcgaggcggggcgccgggggggggggggcgggcgg	cggggcgccgggggggggg	chrZ	-
novelMiR_337	1.99	Line 63	Risp	48141774-48141791	tactataaaatccgccgcggacgcagtgcgctaccattccgtagtggtgttcgtgaggagttactctgtta	gtggtgttcgtgaggagt	chr1	+
novelMiR_34	10.228	Line 63	Risp	743032-743052	ctcaacccaggtgaggcggcggtcgggacgcgcggcatctccgccccgcggcccgccgcggccctcacgcctcgttc	gtgaggcggcggtcgggacgc	chr15	+
novelMiR_342	3.98333	Line 63	Risp	2583488-2583508	ggtgagcggctcagagagcccccagccaaatgtgcagtgctgtccgttgggctgggggatccctcgctgcctccccg	ttgggctgggggatccctcgc	chr13	+
novelMiR_347	5.19	Line 63	Risp	129214646-129214663	tcgcagcggcgggagcgggtcgtgccgagcgggccgaggcgcggctccttggcggtcactgcgatgagctt	gctccttggcggtcactg	chr2	+
novelMiR_350_1	5.59	Line 63	Risp	1221783-1221801	ttttggcctttcggagctgccccacgtcggccccggggggcggcggcgcggcggcggcgggggctctgcgctc	ggcgcggcggcggcggggg	chr23	+
novelMiR_350_2	5.59	Line 63	Risp	8714110-8714128	cggcgaggacccgccgccccccgccgcggcatcatccggggagcggcgcggcggcggcgggggccgcgggcac	ggcgcggcggcggcggggg	chr3	+
novelMiR_357	3.79	Line 63	Risp	2134007-2134028	atgtcagctagatggcattagcactcagtgcaaagatgaccttcatctatcaccccatgctgatggctctgtgaggggc	tatcaccccatgctgatggctc	chr4	+
novelMiR_360	3.99	Line 63	Risp	27592612-27592629	gccgggaggcgccatggcggcggagggcctggcggggctcctgcccgcacagacgcagctggagtacgcac	gccatggcggcggagggc	chr6	+
novelMiR_362_1	2.605	Line 63	Risp	13793515-13793532	aaggggcgggcggcggcgcggcctgcaccatggtggccaccaggcgggcggcgcggcggcgggatgcggcg	gcgggcggcgcggcggcg	chr8	+
novelMiR_362_2	2.605	Line 63	Risp	149397217-149397234	ggcggcggcggcgggcggcgcggcggcgggcggcggcagcggctcctcggtgccgctctcggtgctgatcc	gcgggcggcgcggcggcg	chr1	-
novelMiR_362_3	2.605	Line 63	Risp	5225695-5225712	ggccgcggcgcggcccctccgccccggccccgcggcctacctggcgggcggcgcggcggcggggccctcgg	gcgggcggcgcggcggcg	chr24	-
novelMiR_362_4	2.605	Line 63	Risp	20207753-20207770	aagtttccgtggcccggcgccgcgcgcttggcacgagggctcggcgggcggcgcggcggcggcaggcgcgg	gcgggcggcgcggcggcg	chr3	-
novelMiR_369	2.745	Line 63	Risp	98606354-98606371	ccgaagccccgctgcccctgctcgggccggccgccccgcggctgcctagcgggcggcactgctggcagcgc	gcctagcgggcggcactg	chr1	-
novelMiR_372	4.105	Line 63	Risp	167751455-167751477	caaaaatgctcagcatcctctgatagaccacgagcagttttcctgttgctctctggtttgcactgagatgcaaaagtaact	cagcatcctctgatagaccacga	chr1	-
novelMiR_374	4.08	Line 63	Risp	189010281-189010302	atacaggcacaacagcctctttgctgcagtcaacctcaggtattctgaatgcagcaggcagggctgtgtggctgtgttt	aatgcagcaggcagggctgtgt	chr1	-
novelMiR_376	1.9	Line 63	Risp	1141561-1141578	cgcgctctggggccgctcagccgtagcgcgttctgtctgggcagcgtttgtagctgagggccgctctcctg	gcgtttgtagctgagggc	chr10	-
novelMiR_378	2	Line 63	Risp	20141923-20141940	gctgggagcatccaggtcagtccggggccactgctttctgctctggcgctgcctttggcactgctcctgga	tccaggtcagtccggggc	chr10	-
novelMiR_38	25.7633	Line 63	Risp	3513876-3513898	tgggacaggtgctcttctaagcgccgccatgaagggaaagcaataaggagcagagtggcgcagcggaagcgtgctgggccc	agcagagtggcgcagcggaagcg	chr18	+
novelMiR_39	2.625	Line 63	Risp	4012265-4012283	tctcgcgctgcccggcgcggctcttgtcagttagcaacaaaatggccgcggcggcagcagctgtgctcccgag	gccgcggcggcagcagctg	chr18	+
novelMiR_396	45.55	Line 63	Risp	52539179-52539200	ggggctgggtcggtcgggctggggcgcgaagcggggctgggcgcgcgccgcggccgccggcgctctcggaccgcgaccc	cggtcgggctggggcgcgaagc	chr3	-
novelMiR_40	12.5283	Line 63	Risp	6491374-6491395	agctgagggctgggtctttgcgggcgagatgagaggttcgtgtcttcaactggcctacaaagtcccagttctcggctcc	aactggcctacaaagtcccagt	chr18	+
novelMiR_406_1	23.315	Line 63	Risp	6833771-6833793	ttaccacccaggggatgtagctcagcggtagagcgcctgctttgcatgcaggaggccctgggttcaacccccagcatctcc	ggggatgtagctcagcggtagag	chr7	-
novelMiR_406_2	18.59	Line 63	Risp	6813559-6813581	ccaccatccaggggatgtagctcagcggtagagcgcctgctttgcatgcaggaggccctgggttcaacccccagcatctcc	ggggatgtagctcagcggtagag	chr7	+
novelMiR_406_3	18.59	Line 63	Risp	6820353-6820375	ttaccacccaggggatgtagctcagcggtagagcgcctgctttgcatgcaggaggccctgggttcaacccccagcatctcc	ggggatgtagctcagcggtagag	chr7	+
novelMiR_41	390.613	Line 63	Risp	9383573-9383593	tcctgcccaacaatatcctggtgctgagtgagttgcacacagagactccagcatcagtgattttgttgaggaagggg	tccagcatcagtgattttgtt	chr18	+
novelMiR_416	37.935	Line 63	Risp	4536531-4536553	gcgggagaccggggttcgattccccgacggggagagagagaacattttgaccgtcggcgcaattttttctcctggaggccc	ggggttcgattccccgacgggga	chr15	+
novelMiR_417	7.705	Line 63	Risp	154469-154489	ggatggcaccctgaggctgtgggacctcaccacgtgagtcctggggactgaaagggctttggggtgggggtttgggg	ctgaggctgtgggacctcacc	chr16	+
novelMiR_418_1	2.555	Line 63	Risp	9303941-9303958	gccgggcccggccgccctccggaggcggcccgcggcggaggtagcggcggcggcgggggggcgggagccgc	gcggcggcggcggggggg	chr17	+
novelMiR_418_2	2.555	Line 63	Risp	2489376-2489393	agggcgggcggcggcggcggcgggggggcgggcggcggtccccggcccgccccgctccgcaccgccccgca	gcggcggcggcggggggg	chr20	+
novelMiR_418_3	2.555	Line 63	Risp	3128139-3128156	cgggcggcgggcggcggcggcgggggggcggccggagctcaccatcgcccgcggccccgcggccgtcagcg	gcggcggcggcggggggg	chr28	-
novelMiR_418_4	5.58333	Line 63	Risp	105098080-105098097	tctttaggccgcccggcggccggcagcccgttgccctggggcggcggcggcggcggggggggcagcagcga	gcggcggcggcggggggg	chr1	+
novelMiR_418_5	5.58333	Line 63	Risp	11413204-11413221	ggctctccgccggcccctccgctcggcgacggcggcggtggtggcggcggcggcggggggggagccccggc	gcggcggcggcggggggg	chr13	+
novelMiR_418_6	5.58333	Line 63	Risp	78742-78759	ggtgctggcggcggcggcggcggggggggctccggccgtgcccggcccatggcccggcccccggcgccccc	gcggcggcggcggggggg	chr19	+
novelMiR_418_7	5.58333	Line 63	Risp	4804597-4804614	gatcgcggcggcggcggcggcggggggggacctcggggggacgcagctccaaccgccgcccttcgcccccc	gcggcggcggcggggggg	chr27	-
novelMiR_42	3.19	Line 63	Risp	9953883-9953900	gcgcgcgggcggtgaatcagtcggtcggtcagtgagtgaggagcggcgcgaacatgaactgtctgaccgtg	cggcgcgaacatgaactg	chr18	+
novelMiR_423	3.48	Line 63	Risp	569598-569616	agcggcgcgggcagcgctgacaggaggacgcagcgctccgttcgcttcggcgcagctcggccccatggatccc	gcagcgctgacaggaggac	chr2	+
novelMiR_424	3.19	Line 63	Risp	40640755-40640772	gctgcgtgtccttccgccgaggaagtagcgcccggcgggcaggaggctgctttcggggggccgcgcgaccg	aggctgctttcggggggc	chr2	+
novelMiR_43	51.5525	Line 63	Risp	58572-58594	ggacagtgcctgtgcggttgcagaagaagaagaccggcgcttcacggctttcttcctcttctcttccgccccaggtgacta	tgtgcggttgcagaagaagaaga	chr19	+
novelMiR_434	58.3	Line 63	Risp	20838654-20838674	tacgacagactgttctggtcgttaactgtatctgccaatgctggggtttgtcatagttacactgaccacgttgcctt	tttgtcatagttacactgacc	chr8	+
novelMiR_441	2.665	Line 63	Risp	20922418-20922435	cggctcggctcggctcggcgcggcgccgcacttgtagctgttctcggtgctgaaggcggcacggctcggca	cggctcggcgcggcgccg	chr1	-
novelMiR_443	7.77	Line 63	Risp	185892100-185892122	aaagtgaaggcttctacacttgaactgagctcagaataaaatatgtgattgtggtttcaattgtgggggtctgaatacatg	cttctacacttgaactgagctca	chr1	-
novelMiR_445	2.85	Line 63	Risp	20140673-20140694	gggctcggcgagcgctgccctctgcgggctgtgctttaggccgtggcgcagccccggaccgcggctcctgcctggcatc	agcgctgccctctgcgggctgt	chr10	-
novelMiR_447	2.4	Line 63	Risp	11281651-11281669	cgccgtagggcgcggagcggcgctgccatggcggcggctgcgccgccggtgctgctgggcctccgcgacgccg	gccggtgctgctgggcctc	chr11	-
novelMiR_448	5.9	Line 63	Risp	18685066-18685087	gggcaggaggtggccgtgcagagcacgatgacacgacgatgcccagctctggctgccgcctactgacacccatatccct	tctggctgccgcctactgacac	chr11	-
novelMiR_45	202.517	Line 63	Risp	5515026-5515047	cgcccccccgaacagtaagagttgatgtgcggcgaacgcagcctgcatgtgagctcctactgccgcgggaggcggggct	aacagtaagagttgatgtgcgg	chr19	+
novelMiR_450	36.41	Line 63	Risp	4937995-4938015	cctcgcgggggtgcattgtagttgcattgcatgtgtcagactgggagtgcaatgcccctgccatgcagcccggcggg	gtgcattgtagttgcattgca	chr14	-
novelMiR_451	11.7417	Line 63	Risp	6179300-6179322	ctttttatccaggagttcactgatcatctggctaagacccacaccagagtctcagtgcagagaacccaggcagctgctgtg	aggagttcactgatcatctggct	chr14	-
novelMiR_455	7.64	Line 63	Risp	98604957-98604976	ccgtccgggtccctcgaggaggccgccggcgccggggtgggggcggcggcggcggcgggggggggcgccgccgag	gcggcggcggcggggggggg	chr2	-
novelMiR_459	27.4117	Line 63	Risp	4518720-4518741	gcagcgcgtggatatccctgagtgctccatggggttttcccggcagagggggtatagctcagtggtagagcatttgact	gggggtatagctcagtggtaga	chr27	-
novelMiR_47	9.555	Line 63	Risp	5515776-5515795	tcagtagccatgactgtagactgttactgtcctgtccctacgcagcagtaagcagtctagagccaaggtgccgat	tgactgtagactgttactgt	chr19	+
novelMiR_474	2405.81	Line 63	Risp	11671363-11671385	acggctttggaatgacacgatcactcccgctgagcgcgcagccacagagccatcggggatgtcgtgtctgtcctaagctct	aatgacacgatcactcccgctga	chr12	+
novelMiR_475	424.98	Line 63	Risp	9383573-9383594	ctcctgcccaacaatatcctggtgctgagtgagttgcacacagagactccagcatcagtgattttgttgaggaagggga	tccagcatcagtgattttgttg	chr18	+
novelMiR_478	71.4067	Line 63	Risp	6658815-6658832	agggaagtggagtgtagctgtgtcactcttggcacctgctggtgtaggtgatgactgaacttttttcccca	gtaggtgatgactgaact	chr20	+
novelMiR_487	2.53	Line 63	Risp	112075101-112075123	ggctgcagcgacttcaggatccaaggatttcagtggtgttggtgtgagtcctgctgatgttggcacttgatggttgatgta	acttcaggatccaaggatttcag	chr1	-
novelMiR_488	82.4017	Line 63	Risp	133461937-133461958	gtggagccgggagttggacttaaaaatgacatcagccaactggctcgttggtctaggggtatgattctcgcttagggtg	ttggtctaggggtatgattctc	chr1	-
novelMiR_49	16.9017	Line 63	Risp	7378776-7378797	gtcattgagggcagagctgcagcctcacatttcttcttttgttggacttggtggctgcatgctctcagcattcacaaga	ttggtggctgcatgctctcagc	chr19	+
novelMiR_5	2743.5	Line 63	Risp	79327613-79327635	ttgtcttccttgttcctcggggcagagagtacacacccataatgtgcagtagtcgtggccgagtggttaaggcgatggact	gtagtcgtggccgagtggttaag	chr1	+
novelMiR_507_1	11.8125	Line 63	Risp	162917294-162917315	aaggggaatcagagaatcatagaatggcctgggttgaaaaggacctcagtgatcatctactttcaatcccccctgatat	agagaatcatagaatggcctgg	chr1	-
novelMiR_507_2	11.675	Line 63	Risp	19673833-19673854	aagcatagtcagagaatcatagaatggcctggattggaagagaccttaaagatcatccagctctaattccctgacacag	agagaatcatagaatggcctgg	chrZ	-
novelMiR_507_3	11.8125	Line 63	Risp	193890838-193890859	gtcccttagtgccacatctccatggttttttattctgtcatagaatcagagaatcatagaatggcctgggttgaaaagg	agagaatcatagaatggcctgg	chr1	+
novelMiR_507_4	11.8125	Line 63	Risp	16027407-16027428	acagaggcccagagaatcatagaatggcctgggttgaaaaggaccacaaggaccatctagtttcaacccccctgccatg	agagaatcatagaatggcctgg	chr11	+
novelMiR_52	181.933	Line 63	Risp	108363761-108363783	acgctgtgactcaccaataggaagcgtgccccagtagtacaacagggtggggaattagctcaaatggtagagcgctcgctt	ggggaattagctcaaatggtaga	chr2	+
novelMiR_525	5.37	Line 63	Risp	194864424-194864441	gatggatgaggggcgcgggggcggggggcacaggggctgcccctcacccacccactcactgctcccacaga	gggcgcgggggcgggggg	chr1	+
novelMiR_54	2.5	Line 63	Risp	115488005-115488027	tgcggcgcgccaagcgcgagcgggtggcccgcaacgagctcaaccggctgcggaacctggcccgcgcgcaccgcgccgccg	tgcggaacctggcccgcgcgcac	chr2	+
novelMiR_547	1.39	Line 63	Risp	57657643-57657660	gcatggcgggaggcgggcggggccggtgctgctccggagcatcgtctgtgtgttgggcctgcacagtccag	gtctgtgtgttgggcctg	chr3	+
novelMiR_56	1576.27	Line 63	Risp	9710469-9710490	gggcacctcgaggactgtctaacctgagaatggtgaaacatgagggtcaatctcaggttcgtcagcccatgagatgcct	aggactgtctaacctgagaatg	chr20	+
novelMiR_562	22.5	Line 63	Risp	20838251-20838273	tgctctgtgcagccgtgctggaagggtagggatcacgacgcctctgagtctcaatgatgaagcttctctgactgctgcata	tctcaatgatgaagcttctctga	chr8	+
novelMiR_563	2.4	Line 63	Risp	4696186-4696207	ctgtcccccgccgaggacgacgtggcggcgctggcgttctccccgcgcctcccgcaccgcctgtacgccgcgcacgggg	cctcccgcaccgcctgtacgcc	chr9	+
novelMiR_57	2.86	Line 63	Risp	10344233-10344255	cctgcatgggtgaggccctcccgccgccgctgagcccggtgctgaggtcccggcggaggctgaggcctgctctcctcccct	cccggcggaggctgaggcctgct	chr20	+
novelMiR_570	4.21	Line 63	Risp	70596285-70596304	ttgggagactctgcagactccgatcacttctactgtgtttcagtgtgaaggggaaccaggtctgctacagtaatt	ctgcagactccgatcacttc	chrZ	+
novelMiR_574	6.03	Line 63	Risp	77350835-77350856	cacatctcatcaccctccctcggctgcagccaccacaagctcctggcttgctgcacactgggaagaggggacagatagg	caccctccctcggctgcagcca	chr1	-
novelMiR_580	3.05	Line 63	Risp	177088319-177088340	agaacttttcttagtcagagccagcttgttacaagcttgtagccagtttgtagcaagctggctctgactaagaggactt	ttgtagcaagctggctctgact	chr1	-
novelMiR_583	18.69	Line 63	Risp	1500549-1500569	cacttgaactaagcactgcctttgaacctgatgtgtcttgtttgtagcttcatgggccaagcagcagtgctagagca	aagcactgcctttgaacctga	chr11	-
novelMiR_590	4.26	Line 63	Risp	616087-616104	ggtccgcgggaggaaggagcgcggcgccggtcccgagcgggcgcgtcgcccacacccccctcctccccccg	aggaaggagcgcggcgcc	chr16	-
novelMiR_592_1	2.4	Line 63	Risp	19650347-19650368	gcacggcccaaaccctgctttccaaggaggtctcccgtcacccggaccgcggaggagcggggccgcggccgggcgccct	cgcggaggagcggggccgcggc	chr2	-
novelMiR_592_2	3.19	Line 63	Risp	3991180-3991201	cgtgtgtgcgcgcggaggagcggggccgcggccggtggcaccgccgcctcccccgccctcccctcccccccggcaccgc	cgcggaggagcggggccgcggc	chr28	+
novelMiR_598	1.66	Line 63	Risp	5175752-5175770	tggcgtccggaccgtgccggagctgaggccgttccgcgcctttctgagccgggccgcgggtggaggaggacga	accgtgccggagctgaggc	chr21	-
novelMiR_604	3.99	Line 63	Risp	40056409-40056427	tcccgtgatcgtcgctggcgccggggctgccgggcccccagctgctgcttcggcctcccgcttcggccggggg	gtcgctggcgccggggctg	chr4	-
novelMiR_61	1135.47	Line 63	Risp	3360830-3360851	cccctctcaatccctgagaccctaacttgtgatgtttagcttttaaatccacgggttaggctcttgggagctgtgagtt	tccctgagaccctaacttgtga	chr24	+
novelMiR_62	3.89	Line 63	Risp	2144130-2144151	aaaacctggggttgtgcaggctgaggtcagcctcaatgagactgattgaactgccatactctgacacacctggtgcctg	gaactgccatactctgacacac	chr25	+
novelMiR_627	2.22	Line 63	Risp	11670276-11670298	cgcccgggggtcccccagacccgcgccgccggggccaccacggagcggccgcgccggagctgcgggtgccgccgtgcggag	ccgcgccggagctgcgggtgccg	chr12	+
novelMiR_632	5.59	Line 63	Risp	8207759-8207779	agcactcagagtgattgatagcctgacattgcttagatataggcttgttgtgttgggctttttaattccccttaagt	gtgattgatagcctgacattg	chr17	+
novelMiR_637	1.9	Line 63	Risp	104448140-104448160	aaacacggcgggcggcggccgggcgcaggccctcagagacgcggggcagggctgggctgggctgggcgccgccgcag	cagggctgggctgggctgggc	chr2	+
novelMiR_649	5.4	Line 63	Risp	2139775-2139797	tgtagctatgctgcatacgagtagaccctttctgactctgcctgtagtcgtaaaggggggacaatgtatgcaacagcaaag	ctgcatacgagtagaccctttct	chr25	+
novelMiR_67	11.115	Line 63	Risp	43676657-43676676	cccttccggtcacacaggtgaaggtggagcagaagggcgaaagctcgcttgatcttgattttcagtacgaataca	cgcttgatcttgattttcag	chr3	+
novelMiR_7_1	8.39	Line 63	Risp	105098080-105098098	ctctttaggccgcccggcggccggcagcccgttgccctggggcggcggcggcggcggggggggcagcagcgag	gcggcggcggcgggggggg	chr1	+
novelMiR_7_2	8.39	Line 63	Risp	11413204-11413222	cggctctccgccggcccctccgctcggcgacggcggcggtggtggcggcggcggcggggggggagccccggcc	gcggcggcggcgggggggg	chr13	+
novelMiR_7_3	8.39	Line 63	Risp	6967128-6967146	ggcgagggcggcggcggcggcggggggggaggaggggagaagcggagccgcccgggccgagcgccgggctccg	gcggcggcggcgggggggg	chr5	+
novelMiR_7_4	8.39	Line 63	Risp	4804596-4804614	gatcgcggcggcggcggcggcggggggggacctcggggggacgcagctccaaccgccgcccttcgccccccgc	gcggcggcggcgggggggg	chr27	-
novelMiR_708	4.42	Line 63	Risp	10004147-10004169	tgtgctctgcttcatcctcctcatcttcgtccttgccttctgcttgtaccgcaggaagaagaggggaggggagcagagcca	ttcatcctcctcatcttcgtcct	chr20	-
novelMiR_71	6.8025	Line 63	Risp	81811377-81811398	ccgacgcggctcgaccgcgcgggaagcctcggccgacgagcaaccggcggacgaggcttcccgcgctgtcgtgccgcgc	cggacgaggcttcccgcgctgt	chr3	+
novelMiR_714	3.19	Line 63	Risp	4747245-4747262	gcccgagataaggactctgactgcgtttacgtgtgattaaacatgttgagtgctctgaccttctgcggcac	tgttgagtgctctgacct	chr27	-
novelMiR_72	2.825	Line 63	Risp	104524270-104524289	gtgggtgtccgggccgctggtggccgcgcgtgcgcagtggagcgcgggacagtgaggacttggtgcgctgcggag	gggacagtgaggacttggtg	chr3	+
novelMiR_721	16.97	Line 63	Risp	56965050-56965072	tttctgtttagcattactgctggaggtgtaatggatgttaacaccgccctccaagaagtgctgaagaccgcacttatccat	ctccaagaagtgctgaagaccgc	chr3	-
novelMiR_724	3.605	Line 63	Risp	81847760-81847781	ctgatttcagtttgtcagatagctgatactccgcttccttattattcagagtgtctgttacctgaccacactgggatct	agagtgtctgttacctgaccac	chr3	-
novelMiR_726	2.85	Line 63	Risp	70357-70378	gtacgctaaggtgagcggccaggcagcacagcagcccgcagcgcgctgctgccagcgctcattcctctgtctgtctgtc	gtgagcggccaggcagcacagc	chr32	-
novelMiR_729	1.39	Line 63	Risp	11263006-11263027	tctgctgctctgtgccagggcagtgctgtagtgcagtgcccacagcatcccgtgctgccttgtgatcaccttgcagatg	tgtgccagggcagtgctgtagt	chr4	-
novelMiR_73	5.72833	Line 63	Risp	110315775-110315796	ttcgtggagcagggccacgtccgcgtcgggcccgaggtggtcaccgaccccgcgctgctcgtgccccgcgccatggagg	agggccacgtccgcgtcgggcc	chr3	+
novelMiR_74	2.68667	Line 63	Risp	15568-15589	tctttgtgcagagcaggagcactgggtgacgaggagcctcgcacagctctggctgctcagtgctctgctcggtgctcgg	tctggctgctcagtgctctgct	chr32	+
novelMiR_743	3.835	Line 63	Risp	2525233-2525254	gccagagctatggagtgtgacaatggtgtttgtgtccaatctatcaaacgccattatcacactaaatagctactggtag	tggagtgtgacaatggtgtttg	chrW	-
novelMiR_749_1	3.3	Line 63	Risp	51155659-51155677	gctccgccaccccctgatgtcagcagggagcaaagcgtccccatgcaggcgggcgggcgggcagacgggtatc	gcaggcgggcgggcgggca	chr1	+
novelMiR_749_2	3.3	Line 63	Risp	452031-452049	gcgcaggcaggcaggcgggcgggcgggcaggatcccctccgggcacgcagcgttcctttaaggcggccgcagc	gcaggcgggcgggcgggca	chr5	-
novelMiR_759	2.235	Line 63	Risp	185880416-185880437	ggagagaggatctggtcattaccaaggctgcaaggatattgctgttcctggtgagctgtggacatgaccatatagcaag	tctggtcattaccaaggctgca	chr1	+
novelMiR_76	715.963	Line 63	Risp	1025360-1025381	atctgtggtttaggtagtttcatgttgttgggattggcttttagctcggcaacaagaaactgccttaattacgtcagtt	taggtagtttcatgttgttggg	chr33	+
novelMiR_77	1354.37	Line 63	Risp	1093263-1093284	cccctatatgtaccctgtagactcgaatttgtgtgagcgtctccgagtcgcaaattcgtctctaggggaatatatgggc	taccctgtagactcgaatttgt	chr33	+
novelMiR_777_1	2	Line 63	Risp	23744142-23744159	ggcgcgccccgcggcgggcgggcgggcgggcggggccgcgcggcgcagcgccgtgccggggaggcgggcgg	gcggcgggcgggcgggcg	chr2	+
novelMiR_777_2	2	Line 63	Risp	3672670-3672687	ggttcccgatgtacagcttgttcatggtggctgccggcggggggcggcgggcgggcgggcggtggcggcgc	gcggcgggcgggcgggcg	chr27	+
novelMiR_777_3	2	Line 63	Risp	83786668-83786685	cggcatctccgcggcgggcgggcgggcggcctcccggctgcgccccgtttctgccgccctacgcttgcccg	gcggcgggcgggcgggcg	chr1	-
novelMiR_777_4	2.4	Line 63	Risp	111777179-111777196	ccccctcccgccccctccctcccccggttactccccggcggcagcggcgggcgggcgggcggctccggctc	gcggcgggcgggcgggcg	chr1	-
novelMiR_777_5	2	Line 63	Risp	9971157-9971174	tcgggggcgcgcggcgggcgggcgggcgcggcgccgagcggctcccggcgccccgcagccctgtctgcgcc	gcggcgggcgggcgggcg	chr17	-
novelMiR_777_6	2	Line 63	Risp	90216129-90216146	tctcaaagccgcggcgggcgggcgggcgggcggcagtgcgtgcgcgaggtctgcgcggcttttgcgcgggg	gcggcgggcgggcgggcg	chr2	-
novelMiR_777_7	2	Line 63	Risp	10933667-10933684	gggcggaggggcggcgggcgggcgggcggcggcagtgacggcggctgtcggtcccgcagagcttcccgttc	gcggcgggcgggcgggcg	chr20	-
novelMiR_777_8	2	Line 63	Risp	3564420-3564437	tgggagcgcggcggcgggcgggcgggcgccatggcggaggtggggcgctgagcggcctcgcggcggggccc	gcggcgggcgggcgggcg	chr22	-
novelMiR_777_9	2	Line 63	Risp	52801415-52801432	atcatcgctctccctccgctcggcagagaccggcatcggcgaggcggcgggcgggcgggcggaaggcagag	gcggcgggcgggcgggcg	chr3	-
novelMiR_78	658.352	Line 63	Risp	1171952-1171973	gcccgggccgaggttctgtcctacactccggctgtggctatgggcagtcagtgcatcacagaacttggtcccgggagct	tcagtgcatcacagaacttggt	chr33	+
novelMiR_8_1	4653.76	Line 63	Risp	132055575-132055597	agctaagcagggtcgggcctggttagtacttggatgggagacctcctgggaataccgggtgctgtaggctttattttttta	ggaataccgggtgctgtaggctt	chr1	+
novelMiR_8_2	4260.72	Line 63	Risp	8612894-8612916	agacctcctgggaataccgggtgctgtaggcttgcccagagaggtggtggagtcaccgagcctggtggtgttcaaagagca	ggaataccgggtgctgtaggctt	chr6	+
novelMiR_8_3	4861.06	Line 63	Risp	3369816-3369838	agctaagcagggtcgggcctggttagtacttggatgggagacctcctgggaataccgggtgctgtaggcttttgctgtatt	ggaataccgggtgctgtaggctt	chr9	+
novelMiR_8_4	4861.06	Line 63	Risp	942140-942162	gctaagcaggggtcgggcctggttagtacttggatgggagacctcctgggaataccgggtgctgtaggcttttgctcccac	ggaataccgggtgctgtaggctt	chr9	-
novelMiR_80	4.42	Line 63	Risp	2134512-2134532	ttatgccacctgtgtttctcagcctacagaccacatgtgtgtcttgagttcaggcacaggagctgtctgctcagcag	tgtgtttctcagcctacagac	chr4	+
novelMiR_809	3.59	Line 63	Risp	38078194-38078212	cgccgccgccgccgcggcctgtggaagcgccgcgctccgctccgcgccggccgcccgcggcgccgccatgtac	gccgcggcctgtggaagcg	chr5	+
novelMiR_823	2.85	Line 63	Risp	37775868-37775888	gtaatacaaggcagagaaccattatataatggtttcagttttctcattgtgtagtggttctctgccttgtaatgtgt	ttgtgtagtggttctctgcct	chr1	-
novelMiR_835	2	Line 63	Risp	14387839-14387856	gaaggcgatggcgcaggccttagtgctgcgttcctcttgtctttctgtagcgttggggctgcaactgccaa	gcgcaggccttagtgctg	chr12	-
novelMiR_84	21.8733	Line 63	Risp	46643815-46643832	atgaacctcaatgctgttcacatcctgacacgccgtgacgagcgctgtcgagctgaggacggccggccccg	gctgtcgagctgaggacg	chr4	+
novelMiR_844	2.53	Line 63	Risp	509883-509904	caaatctcagcaccccgtggctgctcgtgccccgcacccatccgggctcacagcagagaggccacgtcccagcacagcc	caccccgtggctgctcgtgccc	chr19	-
novelMiR_86	2.8	Line 63	Risp	83757422-83757439	gagcgagcgcgggcttctgtctcggagccacgccgcgcggctcctggttgccgacccttcagtgcccacga	gggcttctgtctcggagc	chr4	+
novelMiR_87	3.54	Line 63	Risp	85846-85867	ctgggacggggctgggatccaggacctgctgcgggcattggaagtgttttgggtgccagccccgttgcggtgcatcatc	tttgggtgccagccccgttgcg	chr5	+
novelMiR_879	2	Line 63	Risp	949409-949426	ctgcggggtgagtgcggggggcggggcggctcggtggggcccggctgtcggcgtacggccccgctcggcga	gctgtcggcgtacggccc	chr11	+
novelMiR_89	11.9733	Line 63	Risp	9733243-9733264	ttgtcttaatgccgagactagagtcacgtctggacagtgcctgttgtcccgatgtgctagagtactcgaatagtaacca	gccgagactagagtcacgtctg	chr5	+
novelMiR_9	17.8833	Line 63	Risp	133682326-133682347	acatggggaggttagtgcgcggtaagctagggtgtgagctgacagcacgctagctgctctgcactgactgcccctgtgg	cgctagctgctctgcactgact	chr1	+
novelMiR_90	24.6967	Line 63	Risp	13116509-13116529	ttgcttttggatgcactgttcgtaacctgttagcagtgtaattctgttaacgggttccattccggtgctacatgata	atgcactgttcgtaacctgtt	chr5	+
novelMiR_905	1.58	Line 63	Risp	20872717-20872734	gcggcacgcggccgttggcgctgggctgcggcgcggcgcgagcggctcggcggccgagggagcctggcgcc	gccgttggcgctgggctg	chr1	-
novelMiR_91	198.06	Line 63	Risp	15887117-15887136	caggtgagccactgactaacgcacattgtgctctcggcgactccactgtgcgtgtgacagcggctaacctgctcc	ctgtgcgtgtgacagcggct	chr5	+
novelMiR_92	9.93167	Line 63	Risp	18454558-18454579	cggggccgagtcagtgggacgggggcgcgcccagccggcaggtgcggctggcgcgcgtccgtcctgggcgtggggaagc	ctggcgcgcgtccgtcctgggc	chr5	+
novelMiR_93	8.74	Line 63	Risp	21516911-21516931	cttcgcgaatctttttgcggtctgggcttgctgtacataactacctacccgggaagcccttaccccaaaaagcattc	ctttttgcggtctgggcttgc	chr5	+
novelMiR_944	4.43	Line 63	Risp	4658342-4658362	tgtgactgcctgtctgtgcctgctgtacaggtgagaggatgttctgcacagcaagtgtagacaggcagacacatgac	cacagcaagtgtagacaggca	chr8	-
novelMiR_946	6.195	Line 63	Risp	3067249-3067270	tgtgtggaagactagtgatttttgttgtttttagataactaaattgacaacaaatcacagtctaccatatggcacagac	caacaaatcacagtctaccata	chrW	-
novelMiR_949_1	4.79	Line 63	Risp	27179627-27179644	atcagcattgctcccagtatgctctcatgcctccttctgtaggttggctgtaactgcggagcacgacatta	ttggctgtaactgcggag	chrZ	-
novelMiR_949_10	4.79	Line 63	Risp	27200053-27200070	atcagcattgctcccagtatgctctcatgcctccttctgtaggttggctgtaactgcggagcacgacatta	ttggctgtaactgcggag	chrZ	-
novelMiR_949_11	4.79	Line 63	Risp	27201907-27201924	atcagcgttgctcccagtatgctctcatgcctccttctgtaggttggctgtaactgcggagcacgacatta	ttggctgtaactgcggag	chrZ	-
novelMiR_949_12	4.79	Line 63	Risp	27203761-27203778	atcagcattgctcccagtatgctctcatgcctccttctgtaggttggctgtaactgcggagcacgacatta	ttggctgtaactgcggag	chrZ	-
novelMiR_949_13	4.79	Line 63	Risp	27205619-27205636	atcagcattgctcccagtatgctctcatgcctccttctgtaggttggctgtaactgcggagcacgacatta	ttggctgtaactgcggag	chrZ	-
novelMiR_949_14	4.79	Line 63	Risp	27209339-27209356	atcagcattgctcccagtatgctctcatgcctccttctgtaggttggctgtaactgcggagcacgacatta	ttggctgtaactgcggag	chrZ	-
novelMiR_949_15	4.79	Line 63	Risp	27213052-27213069	atcagcattgctcccagtatgctctcatgcctccttctgtaggttggctgtaactgcggagcacgacatta	ttggctgtaactgcggag	chrZ	-
novelMiR_949_16	4.79	Line 63	Risp	27214921-27214938	atcagcattgctcccagtatgctctcatgcctccttctgtaggttggctgtaactgcggagcacgacatta	ttggctgtaactgcggag	chrZ	-
novelMiR_949_17	4.79	Line 63	Risp	27216775-27216792	atcagcattgctcccagtatgctctcatgcctccttctgtaggttggctgtaactgcggagcacgacatta	ttggctgtaactgcggag	chrZ	-
novelMiR_949_18	4.79	Line 63	Risp	27218635-27218652	atcagcattgctcccagtatgctctcatgcctccttctgtaggttggctgtaactgcggagcacgacatta	ttggctgtaactgcggag	chrZ	-
novelMiR_949_19	4.79	Line 63	Risp	27222354-27222371	atcagcattgctcccagtatgctctcatgcctccttctgtaggttggctgtaactgcggagcacgacatta	ttggctgtaactgcggag	chrZ	-
novelMiR_949_2	4.79	Line 63	Risp	27181481-27181498	atcagcattgctcccagtatgctctcatgcctccttctgtaggttggctgtaactgcggagcacgacatta	ttggctgtaactgcggag	chrZ	-
novelMiR_949_20	4.79	Line 63	Risp	27226063-27226080	atcagcattgctcccagtatgctctcatgcctccttctgtaggttggctgtaactgcggagcacgacatta	ttggctgtaactgcggag	chrZ	-
novelMiR_949_21	4.79	Line 63	Risp	27227920-27227937	atcagcattgctcccagtatgctctcatgcctccttctgtaggttggctgtaactgcggagcacgacatta	ttggctgtaactgcggag	chrZ	-
novelMiR_949_22	4.79	Line 63	Risp	27229774-27229791	atcagcattgctcccagtatgctctcatgcctccttctgtaggttggctgtaactgcggagcacgacatta	ttggctgtaactgcggag	chrZ	-
novelMiR_949_23	4.79	Line 63	Risp	27231631-27231648	atcagcattgctcccagtatgctctcatgcctccttctgtaggttggctgtaactgcggagcacgacatta	ttggctgtaactgcggag	chrZ	-
novelMiR_949_24	4.79	Line 63	Risp	27233485-27233502	atcagcattgctcccagtatgctctcatgcctccttctgtaggttggctgtaactgcggagcacgacatta	ttggctgtaactgcggag	chrZ	-
novelMiR_949_25	4.79	Line 63	Risp	27235341-27235358	atcagcattgctcccagtatgctctcatgcctccttctgtaggttggctgtaactgcggagcacgacatta	ttggctgtaactgcggag	chrZ	-
novelMiR_949_26	4.79	Line 63	Risp	27271592-27271609	atcagcattgctcccagtatgctctcatgcctccttctgtaggttggctgtaactgcggagcacgacatta	ttggctgtaactgcggag	chrZ	-
novelMiR_949_27	4.79	Line 63	Risp	27273454-27273471	atcagcattgctcccagtatgctctcatgcctccttctgtaggttggctgtaactgcggagcacgacatta	ttggctgtaactgcggag	chrZ	-
novelMiR_949_28	4.79	Line 63	Risp	27278410-27278427	atcagcattgctcccagtatgctctcatgcctccttctgtaggttggctgtaactgcggagcacgacatta	ttggctgtaactgcggag	chrZ	-
novelMiR_949_29	4.79	Line 63	Risp	27280264-27280281	atcagcattgctcccagtatgctctcatgcctccttctgtaggttggctgtaactgcggagcacgacatta	ttggctgtaactgcggag	chrZ	-
novelMiR_949_3	4.79	Line 63	Risp	27183341-27183358	atcagcattgctcccagtatgctctcatgcctccttctgtaggttggctgtaactgcggagcacgacatta	ttggctgtaactgcggag	chrZ	-
novelMiR_949_30	4.79	Line 63	Risp	27282130-27282147	atcagcattgctcccagtatgctctcatgcctccttctgtaggttggctgtaactgcggagcacgacatta	ttggctgtaactgcggag	chrZ	-
novelMiR_949_31	4.79	Line 63	Risp	27283984-27284001	atcagcattgctcccagtatgctctcatgcctccttctgtaggttggctgtaactgcggagcacgacatta	ttggctgtaactgcggag	chrZ	-
novelMiR_949_32	4.79	Line 63	Risp	27285839-27285856	atcagcattgctcccagtatgctctcatgcctccttctgtaggttggctgtaactgcggagcacgacatta	ttggctgtaactgcggag	chrZ	-
novelMiR_949_33	4.79	Line 63	Risp	27287695-27287712	atcagcattgctcccagtatgctctcatgcctccttctgtaggttggctgtaactgcggagcacgacatta	ttggctgtaactgcggag	chrZ	-
novelMiR_949_34	4.79	Line 63	Risp	27289548-27289565	atcagcattgctcccagtatgctctcatgcctccttctgtaggttggctgtaactgcggagcacgacatta	ttggctgtaactgcggag	chrZ	-
novelMiR_949_35	4.79	Line 63	Risp	27291401-27291418	atcagcattgctcccagtatgctctcatgcctccttctgtaggttggctgtaactgcggagcacgacatta	ttggctgtaactgcggag	chrZ	-
novelMiR_949_36	4.79	Line 63	Risp	27293255-27293272	atcagcattgctcccagtatgctctcatgcctccttctgtaggttggctgtaactgcggagcacgacatta	ttggctgtaactgcggag	chrZ	-
novelMiR_949_37	4.79	Line 63	Risp	27298215-27298232	atcagcattgctcccagtatgctctcatgcctccttctgtaggttggctgtaactgcggagcacgacatta	ttggctgtaactgcggag	chrZ	-
novelMiR_949_38	4.79	Line 63	Risp	27300069-27300086	atcagcattgctcccagtatgctctcatgcctccttctgtaggttggctgtaactgcggagcacgacatta	ttggctgtaactgcggag	chrZ	-
novelMiR_949_39	4.79	Line 63	Risp	27301923-27301940	atcagcattgctcccagtatgctctcatgcctccttctgtaggttggctgtaactgcggagcacgacatta	ttggctgtaactgcggag	chrZ	-
novelMiR_949_4	4.79	Line 63	Risp	27185195-27185212	atcagcattgctcccagtatgctctcatgcctccttctgtaggttggctgtaactgcggagcacgacatta	ttggctgtaactgcggag	chrZ	-
novelMiR_949_40	4.79	Line 63	Risp	27303779-27303796	atcagcattgctcccagtatgctctcatgcctccttctgtaggttggctgtaactgcggagcacgacatta	ttggctgtaactgcggag	chrZ	-
novelMiR_949_5	4.79	Line 63	Risp	27187053-27187070	atcagcattgctcccagtatgctctcatgcctccttctgtaggttggctgtaactgcggagcacgacatta	ttggctgtaactgcggag	chrZ	-
novelMiR_949_6	4.79	Line 63	Risp	27190769-27190786	atcagcattgctcccagtatgctctcatgcctccttctgtaggttggctgtaactgcggagcacgacatta	ttggctgtaactgcggag	chrZ	-
novelMiR_949_7	4.79	Line 63	Risp	27192623-27192640	atcagcattgctcccagtatgctctcatgcctccttctgtaggttggctgtaactgcggagcacgacatta	ttggctgtaactgcggag	chrZ	-
novelMiR_949_8	4.79	Line 63	Risp	27194478-27194495	atcagcattgctcccagtatgctctcatgcctccttctgtaggttggctgtaactgcggagcacgacatta	ttggctgtaactgcggag	chrZ	-
novelMiR_949_9	4.79	Line 63	Risp	27196333-27196350	atcagcattgctcccagtatgctctcatgcctccttctgtaggttggctgtaactgcggagcacgacatta	ttggctgtaactgcggag	chrZ	-
novelMiR_95	96.2067	Line 63	Risp	28220546-28220563	ccccgcccgccgcccccctcgggcgggccggggccgcaggtgcgccctggggcggcggggggcggcccggg	cgcccccctcgggcgggc	chr5	+
novelMiR_97_1	403.217	Line 63	Risp	57721861-57721881	gctgccgggcgcggtggcgcacgcctgtagtcccagctactcgggaggctgagcccgccggatcgcttgagcccagg	ggctgagcccgccggatcgct	chr5	+
novelMiR_97_2	403.217	Line 63	Risp	57827572-57827592	gctgccgggcgcggtggcgcacgcctgtagtcccagctactcgggaggctgagcccgccggatcgcttgagcccagg	ggctgagcccgccggatcgct	chr5	-
novelMiR_971	4.42	Line 63	Risp	8207762-8207779	actcagagtgattgatagcctgacattgcttagatataggcttgttgtgttgggctttttaattcccctta	attgatagcctgacattg	chr17	+
