# Supplementary material for: Marek’s disease vaccines-induced differential expression of known and novel microRNAs in primary lymphoid organ bursae of White Leghorn
Source: Vet Res. 2020 Feb 24;51:19. doi: 10.1186/s13567-020-00746-4 (PMC7038564; doi:10.1186/s13567-020-00746-4)
Supplement: Supplementary file 4 — Additional file 4: miRNAs identified in bursae of Line 72chickens 26 days post HVT inoculation. A microRNA profile of line 72 in response to HVT vaccination. [file 13567_2020_746_MOESM4_ESM.xlsx]

## Sheet: Additional File 4 miRNAs identi
miRNA_ID	Mean(TPM)	Line	Treatment	mature_loci	sequence	mature.miR	chr	strand
gga-let-7a-2	9839.89	Line 72	HVT	3343200-3343221	gcatccaggttgaggtagtaggttgtatagtttagaattacaccaagggagataactgtacaacctcctagctttcctt	tgaggtagtaggttgtatagtt	chr24	+
gga-let-7c	468.092	Line 72	HVT	99018804-99018825	gcatccgggttgaggtagtaggttgtatggtttagagttacaccctgggagttaactgtacaaccttctagctttcctt	tgaggtagtaggttgtatggtt	chr1	+
gga-let-7j	9846.95	Line 72	HVT	1639988-1640009	cacaaagccagggaatcacaccagacctctgtactgctctgtggaggtgaggtagtaggttgtatagtttggtgggagg	tgaggtagtaggttgtatagtt	chr26	-
gga-mir-100	2302.12	Line 72	HVT	3335109-3335130	tgttgccacaaacccgtagatccgaacttgtggtcatattccacacaagcttgtatctataggtatgtgtctgtctggc	aacccgtagatccgaacttgtg	chr24	+
gga-mir-101-1	8530.89	Line 72	HVT	27510701-27510721	ctatcctttttcggttatcatggtaccggtgctgtatacgtgaaaggtacagtactgtgataactgaagaatggtgg	gtacagtactgtgataactga	chrZ	+
gga-mir-101-2	8530.89	Line 72	HVT	28360438-28360458	ctgccctggctcagttatcacagtgctgatgctgtctcttgtaaaggtacagtactgtgataactgaaggatggcag	gtacagtactgtgataactga	chr8	-
gga-mir-103-1	5550.22	Line 72	HVT	4689877-4689899	ttgctgccttcggcttctttacagtgctgccttgttgcatatggatcaagcagcattgtacagggctatgaaggcactgag	agcagcattgtacagggctatga	chr13	+
gga-mir-103-2	5551.03	Line 72	HVT	89095078-89095100	tctgtgctttcagcttctttacagtgctgccttgttgcgttcatgtcaagcagcattgtacagggctatgaaagaacagag	agcagcattgtacagggctatga	chr4	-
gga-mir-106	528.883	Line 72	HVT	3995196-3995218	tgagttgtgcaaaagtgcttacagtgcaggtagagctcagcacctactgcagtataagcacttctggcatgaccgtggcga	aaaagtgcttacagtgcaggtag	chr4	-
gga-mir-107	988.88	Line 72	HVT	19401526-19401547	ctttgctttcagcttctttacagtgttgccttgtggcatggagttcaagcagcattgtacagggctatcaaagcatgga	agcagcattgtacagggctatc	chr6	-
gga-mir-10a	10211.9	Line 72	HVT	3834177-3834198	cttctatatgtaccctgtagatccgaatttgtgtaaaggaagttgggtcacaaattcgtatctaggggaatatgtagtt	taccctgtagatccgaatttgt	chr27	+
gga-mir-10b	49721.1	Line 72	HVT	16343652-16343673	tgtctatatataccctgtagaaccgaatttgtgtgatattcatatagtcacagattcgattctaggggaatatatggtc	taccctgtagaaccgaatttgt	chr7	-
gga-mir-122-1	2.09	Line 72	HVT	761129-761150	gccagagctgtggagtgtgacaatggtgtttgtgtccaatctatcaaacgccattatcacactaaatagctactggtag	tggagtgtgacaatggtgtttg	chrZ	+
gga-mir-125b-2	895.637	Line 72	HVT	99051095-99051116	cttttcctagtccctgagaccctaacttgtgaggttttgtagcaacaatcacaagtcaggctcttgggacctaggcgga	tccctgagaccctaacttgtga	chr1	+
gga-mir-126	4688.24	Line 72	HVT	8233363-8233383	ggtgacggcccattattacttttggtacgcgctgtgacacttcaaactcgtaccgtgagtaataatgcgctgtggtc	cattattacttttggtacgcg	chr17	-
gga-mir-128-1	4879.93	Line 72	HVT	30766372-30766392	gctgttgaattcggggccgtaacactgtctgagaggtttatatttctcacagtgaaccggtctctttttcagctgct	tcacagtgaaccggtctcttt	chr7	+
gga-mir-128-2	4822.38	Line 72	HVT	45670164-45670184	agctggaaggggggccgttacactgtaagagagtgagtagcaggtctcacagtgaaccggtctcttttcctgctgtg	tcacagtgaaccggtctcttt	chr2	+
gga-mir-1306	6.366	Line 72	HVT	1294179-1294199	gcctccaccacctcccctgcaaacgtccagtgacgcagaggtaatggacgttggctctggtggtgatggacagtcag	gacgttggctctggtggtgat	chr15	+
gga-mir-130a	273.182	Line 72	HVT	407980-407999	tgtccagagccctttttctgttgtactactggcaattatgatgagcagtgcaatattaaaagggcattggctggc	cagtgcaatattaaaagggc	chr15	-
gga-mir-130b	449.732	Line 72	HVT	399155-399176	gggctgcccctctttccctgttgcactactgtcacggtcgcagcgagcagtgcaataatgaaagggcgtcagtgcgccg	cagtgcaataatgaaagggcgt	chr15	-
gga-mir-130c	530.68	Line 72	HVT	7202995-7203014	tccagcgccctttttatgttgtactactagtgatcatacacaaagcagtgcaatgttaaaagggcattggccagc	cagtgcaatgttaaaagggc	chr19	-
gga-mir-1329	13.3833	Line 72	HVT	97355550-97355572	ttgtagagatacagtgatcacgttacgatggatttctcaagtaacaacctcgtagcttgatcacgatatccctatgacttg	acagtgatcacgttacgatggat	chr3	+
gga-mir-133a-1	807.783	Line 72	HVT	102812747-102812769	tgctttgctaaagctggtaaaatggaaccaaatcacctcttcaatggatttggtccccttcaaccagctgtagctatgcat	tttggtccccttcaaccagctgt	chr2	-
gga-mir-133a-2	807.783	Line 72	HVT	8327022-8327044	tgctttgctaaagctggtaaaatggaaccaaatcaactgttcaatggatttggtccccttcaaccagctgtagctgtgcat	tttggtccccttcaaccagctgt	chr20	+
gga-mir-133b	7.76833	Line 72	HVT	108040401-108040421	tctgctctggctggtcaaacggaaccaagcccgtcttcttcggaggtttggtccccttcaaccagctatagcagtgt	tttggtccccttcaaccagct	chr3	-
gga-mir-133c	118.972	Line 72	HVT	4357211-4357232	tgccttcctggggctggtaaaaaggaaccagatcaactacaactggatttggtccccttcaaccagctgcagtggggca	tttggtccccttcaaccagctg	chr23	+
gga-mir-135a-1	6.24333	Line 72	HVT	2999048-2999070	cactgtcctgtatggctttttattcctatgtgattatacatcccgcttcatatagggattgaagccgtgcaaggcgctggg	tatggctttttattcctatgtga	chr12	-
gga-mir-135a-2	6.24333	Line 72	HVT	46334607-46334629	tctagtgttttatggctttttattcctatgtgatagtaataaagtctcatgtagggatggaagccatgaaatacattgtga	tatggctttttattcctatgtga	chr1	+
gga-mir-135a-3	6.24333	Line 72	HVT	2124061-2124083	tgctgtggtctatggctttttattcctatgtgattgcttttcctaactcatgtagggcgaaaagccatgggctactcaggg	tatggctttttattcctatgtga	chr26	-
gga-mir-138-1	173.337	Line 72	HVT	40874223-40874245	gccgtgcagcagctggtgttgtgaatcaggccgtcaccagtcggagaacggctacttcacaacaccagggtggcactgcac	agctggtgttgtgaatcaggccg	chr2	-
gga-mir-138-2	173.337	Line 72	HVT	2104577-2104599	ttgttgctgcagctggtgttgtgaatcaggccgacggcaagcgcttcctactatccggctatttcactacaccagggttgc	agctggtgttgtgaatcaggccg	chr11	-
gga-mir-140	4228.97	Line 72	HVT	19310361-19310382	gtcctgccagtggttttaccctatggtaggttacgtcatgctgttctaccacagggtagaaccacggacgggatgccgg	accacagggtagaaccacggac	chr11	+
gga-mir-1416	92.36	Line 72	HVT	34922647-34922667	tgatactttttccttaactcatgccgctgtgcctttatattttatttcacaattgtatgagttgagtacagagtatc	tccttaactcatgccgctgtg	chrZ	+
gga-mir-142	12593.7	Line 72	HVT	510465-510485	tgcagtcacccataaagtagaaagcactactaaacagcactgcagggtgtagtgtttcctactttatggatgagtgt	cataaagtagaaagcactact	chr19	-
gga-mir-1434	25.835	Line 72	HVT	1453280-1453301	tgcgtgatgatggaaaatttcttcactttgacctgacttgtttgattgaagaaatttgagtatctgacgcgagctgagc	gaagaaatttgagtatctgacg	chr28	+
gga-mir-144	34.4117	Line 72	HVT	5863237-5863259	gccctgggctggatatcatcatatactgtaagttcactatgagacactacagtatagatgatgtactcccctgggctgcac	ggatatcatcatatactgtaagt	chr19	-
gga-mir-1451	85.7317	Line 72	HVT	76267757-76267778	agctgctgcctcgcacaggagcaagttaccgcgttcagctcgcctgccgtaactcgctgctgtgagaggcagcggctcc	tcgcacaggagcaagttaccgc	chr3	+
gga-mir-1456	110.862	Line 72	HVT	44897415-44897436	ccgaacagggaaaggacggaggcggcccgcgcggggtcgttcagtcggggtcgtcgccgtcccttccccgttcgacccg	aaaggacggaggcggcccgcgc	chrZ	-
gga-mir-1456*	110.862	Line 72	HVT	44897415-44897436	gccctgtggggttgcctcgagtcagatggagcctgggccgaacagggaaaggacggaggcggcccgcgcggggtcgttc	aaaggacggaggcggcccgcgc	chrZ	-
gga-mir-1467-1	2.14	Line 72	HVT	136001054-136001076	caggttgttttctcagctacatcggtgtaaatccagggcaattctactgaggttcacaccagagtaactgggatcagaatc	tctcagctacatcggtgtaaatc	chr2	-
gga-mir-146a	6624.26	Line 72	HVT	7795828-7795850	tcctcagctttgagaactgaattccatgggttgtaattgaatcctttgtcagacccatggggctcagttcttcagcttgga	tgagaactgaattccatgggttg	chr13	-
gga-mir-146b	310.482	Line 72	HVT	23143404-23143426	tgcttggctttgagaactgaattccataggcgttaaagcatccaaaaatgccctatggattcagttctgcagttgggcagc	tgagaactgaattccataggcgt	chr6	+
gga-mir-146c	8756.94	Line 72	HVT	89315895-89315917	ttcccagctctgagaactgaattccatggactggtttcaattccatgcgttcagtccatggtattcagttctctagcttgg	tgagaactgaattccatggactg	chr4	-
gga-mir-148a	52043.8	Line 72	HVT	32178257-32178278	tcctgaagcaaagttctgtgacactcagactctggttacgatagcagtcagtgcactacagaactttgtctccgggggc	tcagtgcactacagaactttgt	chr2	-
gga-mir-153	36.2067	Line 72	HVT	8846578-8846599	ttgccagtgtcatttttgtgatgttgcagctagtaatatgagcccagttgcatagtcacaaaagtgatcattggaaact	ttgcatagtcacaaaagtgatc	chr2	-
gga-mir-155	1172.82	Line 72	HVT	102485101-102485123	ctgtatgttgttaatgctaatcgtgataggggtttttacctctgaatgactcctacatgttagcattaacactgtaccatg	ttaatgctaatcgtgataggggt	chr1	+
gga-mir-1559	663.388	Line 72	HVT	1341283-1341304	ctagactcctttcgatgcttgtatgctactcccaagaatgctaacaggagttacatgtatgcatcgagcagagactata	ttcgatgcttgtatgctactcc	chr7	-
gga-mir-1560	4.27	Line 72	HVT	18874342-18874363	cgtgggggtggcggcgcgagcagagaggcgctgccgtgtccaaagcagcatctctggacgcgctcgttccttctgcgtg	gcatctctggacgcgctcgttc	chr11	-
gga-mir-15a	1081.29	Line 72	HVT	169399241-169399262	tggcataacgtagcagcacataatggtttgtgggttttgaaaaggtgcaggccatattgtgctgcctcaaaaatacaag	tagcagcacataatggtttgtg	chr1	-
gga-mir-15b	916.083	Line 72	HVT	22277126-22277145	taaagtactctagcagcacatcatggtttgcatgctgtagtgaagatgcgaatcattatttgctgctttagaaat	tagcagcacatcatggtttg	chr9	-
gga-mir-15c	8706.07	Line 72	HVT	4071855-4071876	tgaggagatgtagcagcacatcatggtttgtagggacaaggagatacagaccattctgggctgcctcattacctcaagg	tagcagcacatcatggtttgta	chr4	-
gga-mir-16-1	4418.32	Line 72	HVT	169399100-169399121	tgtcatactctagcagcacgtaaatattggtgttaaaactgtaaatatctccagtattaactgtgctgctgaagtaagg	tagcagcacgtaaatattggtg	chr1	-
gga-mir-16-2	4418.32	Line 72	HVT	22276954-22276975	tgttccgccctagcagcacgtaaatattggtgtagtaaaataaaccttaaaccccaatattattgtgctgcttaagcgt	tagcagcacgtaaatattggtg	chr9	-
gga-mir-1636	3.63333	Line 72	HVT	4735891-4735912	atccatctgctgccccgtcactcctgataccgctgtgctggtaaggtgcaggtgatggcggggctgccggtgtgccatg	tgccccgtcactcctgataccg	chr15	+
gga-mir-1641	2.09	Line 72	HVT	13265680-13265701	gggcatttcctgaggattaatgactgtctggggtcatcatctcctcccagttagttattaatccccaggaaatactctg	tgaggattaatgactgtctggg	chr3	-
gga-mir-1651	4.425	Line 72	HVT	539205-539225	gggggtggaagctaagactgataaaagcaagcaaattatttacagtttgcttttgttggcctctgctgccgggtcct	ttgcttttgttggcctctgct	chr1	+
gga-mir-1653	1.49	Line 72	HVT	14383905-14383927	ctgttcccatttgtatgcccagcactggtcctggtgtctgctatggtttccacaggagctgtgctgcatgcaggtgtggat	ttgtatgcccagcactggtcctg	chr9	-
gga-mir-1662	53.6233	Line 72	HVT	1839188-1839209	ctctatgggtttgacatcatcatacttgggatgtatgacacaaagtcccaagcaggctgatgtcaggcccaagatggct	ttgacatcatcatacttgggat	chr2	+
gga-mir-1663	6.93333	Line 72	HVT	15821585-15821605	cagtgttgggtaccactgtcctgggtgcctggcagagctcgtgcactggcatccagaacagcggtacccaaggttgc	tggcatccagaacagcggtac	chr5	+
gga-mir-1667	3.92	Line 72	HVT	5291938-5291959	aggttgtaagagattctgacacaatgtttagagattgagacagaatctaacatgatgtcaggatttcccagaacctgct	taacatgatgtcaggatttccc	chr24	-
gga-mir-1677	11.3967	Line 72	HVT	74231904-74231926	tgcttagggtctgatcctgcaccgctgaagtcaatggaagttttgtcattgacttcagtaggagcaggatttgaacctcat	ttgacttcagtaggagcaggatt	chr3	+
gga-mir-1684a	22.6883	Line 72	HVT	89658931-89658952	gaaaggagagctctgcttcctcatacatactcatcttttctatggataagtatgaggaaatggagatctccttccattc	aagtatgaggaaatggagatct	chr4	-
gga-mir-1685	6.48	Line 72	HVT	24811656-24811677	cacagttggagtcactaccagtgctgtgtttgactacgtatgtaaccacagtaatggtatgaactcagatgtgctacag	acagtaatggtatgaactcaga	chr2	+
gga-mir-1698-1	1.74	Line 72	HVT	640958-640980	ctccggccgccggctgcagggatgctcctgccctccgccgagcactggcgaggctgcggcaatccctgcgccggcgcccgg	cgaggctgcggcaatccctgcgc	chr19	-
gga-mir-16c	547.392	Line 72	HVT	4071490-4071511	agcagtgctctagcagcacgtaaatactggagtgggggatcgcctgttgctctccagtattgcattgctgctttagtga	tagcagcacgtaaatactggag	chr4	-
gga-mir-16c*	547.392	Line 72	HVT	4071490-4071511	gaggctgtggggagatgcacggggctggagagctgtcagcagtgctctagcagcacgtaaatactggagtgggggatcg	tagcagcacgtaaatactggag	chr4	-
gga-mir-17	608.835	Line 72	HVT	148024023-148024045	agagtaatgtcaaagtgcttacagtgcaggtagtgatatatagaacctactgcagtgaaggcacttgtagcattatgttga	caaagtgcttacagtgcaggtag	chr1	-
gga-mir-1716	5.2425	Line 72	HVT	57845179-57845200	tgccgcagagcggggcggctgtgagctgagctgcacggtgacggcccggcttcctgccgccctggctgcgagctggaaa	cggggcggctgtgagctgagct	chr5	-
gga-mir-1717	1.45	Line 72	HVT	33864010-33864032	ggcccggttaactctctaacctgacagaaaactatctacttttctaggttagtttcctgtctgctcagggagttaccttgg	actctctaacctgacagaaaact	chr3	+
gga-mir-1729	75.66	Line 72	HVT	762780-762801	tcctgcatcccttactcacatgagtagtcgtatctatttcagtgggactactcggtgagtaaggatagcaggattggga	ctactcggtgagtaaggatagc	chr15	+
gga-mir-1729*	75.66	Line 72	HVT	762780-762801	ttcagtgggactactcggtgagtaaggatagcaggattgggaccactacctgtaactctgaagtggaccttctgtagga	ctactcggtgagtaaggatagc	chr15	+
gga-mir-1731	4.47	Line 72	HVT	10661026-10661048	gaagccgggtacttgactgcaggcactgctgctctgttccagattggcagttccttggtcttgtccttgtctccagttcct	acttgactgcaggcactgctgct	chr12	-
gga-mir-1736	7.21	Line 72	HVT	139198655-139198676	tgagggcaattcctgataggtgctgagcaccatctagctgcaaagtcagcaccttcggaactgtcctcaaccttgtctg	agcaccttcggaactgtcctca	chr1	-
gga-mir-1747	2.035	Line 72	HVT	61829419-61829441	cagggtgctgtgcacttgaatggagttctgggtgttctcatggatcctgaatcccttcaagtggacaaaacgttgggcatt	tgcacttgaatggagttctgggt	chr2	-
gga-mir-1756a	3.84333	Line 72	HVT	62791857-62791878	atctcagctggtgtaagtcagcagagctccactgacattattagtgctccagtgattcacaccagctgtgaatctggtc	tccagtgattcacaccagctgt	chrZ	-
gga-mir-1769	45.675	Line 72	HVT	2239955-2239976	tggtgtggccttcaggcttttctcacacctgttgagctctgcagtcaagtgtgaaatctgcctgaaagtcattccaaca	agtgtgaaatctgcctgaaagt	chr15	+
gga-mir-1781	7.22167	Line 72	HVT	3325527-3325547	gcgtgtttaacagctgagtgatttaaagcaatcaaattcctttggctttaaatcatgcagctgttgaacaagctctt	tttaaatcatgcagctgttga	chr14	-
gga-mir-1786	9.91333	Line 72	HVT	7768651-7768671	tctaattccttaacacaacaggaaacaaattcagcattaaaatatgattcttttctgctgtgttactgaattaaaag	attcttttctgctgtgttact	chr14	+
gga-mir-1788	5.455	Line 72	HVT	22479335-22479355	ctgtgtcccgggcttgttttccgttgcctgcggtgtgttgcagtgactcaggcagcgaaagcaagtctgggaggctg	ggcttgttttccgttgcctgc	chr7	+
gga-mir-181a-1	30528.7	Line 72	HVT	2005188-2005210	tgcttcagtgaacattcaacgctgtcggtgagtttggaatttaagtgaaaaccatcgaccgttgattgtaccctccagcta	aacattcaacgctgtcggtgagt	chr8	+
gga-mir-181a-2	30528.7	Line 72	HVT	9982155-9982177	agcttcagtgaacattcaacgctgtcggtgagtttgagaactaagaaaaaccatcgaccgttgactgtaccttgaggttta	aacattcaacgctgtcggtgagt	chr17	+
gga-mir-181b-1	3337.65	Line 72	HVT	2005372-2005394	ggtcacaatcaacattcattgctgtcggtgggtttaactatgtggacaagctcactgaacaatgaatgcaactgtggcccc	aacattcattgctgtcggtgggt	chr8	+
gga-mir-181b-2	3337.65	Line 72	HVT	9983787-9983809	ggctgcaatcaacattcattgctgtcggtgggttttcattgctatcaactcactgatcaatgaatgcaaactgcggaccag	aacattcattgctgtcggtgggt	chr17	+
gga-mir-183	17.1567	Line 72	HVT	844423-844445	ctgttctgtgtatggcactggtagaattcactgtgcaaccccgcggtcagtgaattaccatagggccataaacagagcaga	tatggcactggtagaattcactg	chr1	-
gga-mir-184	247.035	Line 72	HVT	19996822-19996843	ctcacccccttatcacttttccagcccagcttcttcgctctgactgttggacggagaactgataagggtgtgcgggtgg	tggacggagaactgataagggt	chr10	+
gga-mir-187	26.26	Line 72	HVT	83889667-83889688	gtgagacctccggctacaacacaggacatgggagcttttctgaaccctcgtgtcttgtgttgcagccagaggggcacat	tcgtgtcttgtgttgcagccag	chr2	+
gga-mir-18a	134.792	Line 72	HVT	148023876-148023898	ctttttgtactaaggtgcatctagtgcagatagtgaagtagattagcatctactgccctaagtgctccttctggcataaga	taaggtgcatctagtgcagatag	chr1	-
gga-mir-18b	128.85	Line 72	HVT	3995070-3995089	gtccttgtgttaaggtgcatctagtgcagttagtgacgtagcgtagaatctactgccctaaatgctccttctggc	taaggtgcatctagtgcagt	chr4	-
gga-mir-190a	5.882	Line 72	HVT	4206049-4206071	ggactctgtgtgatatgtttgatatattaggttgttatttaatccaactatatatcaaacatattcctacagtgtcctgcc	tgatatgtttgatatattaggtt	chr10	-
gga-mir-193b	76.875	Line 72	HVT	764346-764367	gttccagagtcggggttttgggggcgagatgagcttatgttttatccaactggcccacaaagtcccgcttttggtggtc	aactggcccacaaagtcccgct	chr14	+
gga-mir-194	11.518	Line 72	HVT	18822866-18822888	tgctctcatatgtaacagcaactccatgtggactacactgacttccagtggagatgctgttacttttgatagcggctcaaa	tgtaacagcaactccatgtggac	chr3	+
gga-mir-196-1	302.148	Line 72	HVT	3775059-3775080	ctctgtgaattaggtagtttcatgttgttgggctttaaattttaaacacaagaacatcaaactacctgatttactccag	taggtagtttcatgttgttggg	chr27	+
gga-mir-196-2	303.615	Line 72	HVT	32707531-32707552	ctctgtggtttaggtagtttcatgttgttggggctccacctttctctctacagcacgaaactgccttaattacttcagt	taggtagtttcatgttgttggg	chr2	-
gga-mir-199-1	8071.65	Line 72	HVT	5571632-5571652	ccgtctgcccagtgttcagactacctgttcaggactacgagattgtacagtagtctgcacattggttaggctgtgct	acagtagtctgcacattggtt	chr17	+
gga-mir-199-2	8071.65	Line 72	HVT	4652531-4652551	ccgtcgccccagtgttcagactacctgttcaggacaatgctgttgtacagtagtctgcacattggttagactgggca	acagtagtctgcacattggtt	chr8	+
gga-mir-19a	573.293	Line 72	HVT	148023695-148023717	gcagtcttctgttagttttgcatagttgcactacaggaagaatgtagttgtgcaaatctatgcaaaactgatggtggcctg	tgtgcaaatctatgcaaaactga	chr1	-
gga-mir-19b	2333.04	Line 72	HVT	148023388-148023409	tctctggttagttttgcaggtttgcatccagctgtatgatactctgctgtgcaaatccatgcaaaactgactgtggcag	tgtgcaaatccatgcaaaactg	chr1	-
gga-mir-1a-1	6.585	Line 72	HVT	8315785-8315806	cttgagagacatacttctttatatgcccatatgaacctggcaatctatggaatgtaaagaagtatgtatttcaggtggg	tggaatgtaaagaagtatgtat	chr20	+
gga-mir-1a-2	6.585	Line 72	HVT	102815871-102815892	ctcagagcacatacttctttatgtacccatatgaacatacaatgctatggaatgtaaagaagtatgtatttttggcagg	tggaatgtaaagaagtatgtat	chr2	-
gga-mir-1b	9.085	Line 72	HVT	4357066-4357087	aaccctacatacttcttcatatgcccatatggagtcggccggcgttatggaatgttaagaagtatgtatcctcgggctg	tggaatgttaagaagtatgtat	chr23	+
gga-mir-200a	2085.35	Line 72	HVT	2591950-2591972	cctctgtgggcatcttactagacagtgctggatttcttggatctattctaacactgtctggtaacgatgtttaaagggtga	taacactgtctggtaacgatgtt	chr21	-
gga-mir-200b	949.875	Line 72	HVT	2594279-2594301	gatgccattaccatcttactgggcagcattggatgttctctgtttttctaatactgcctggtaatgatgattgtggtgttt	taatactgcctggtaatgatgat	chr21	-
gga-mir-203a	106.783	Line 72	HVT	50769338-50769359	ccttggtgcagtggttcttaacagttcaacagttctctatcataattgtgaaatgtttaggaccacttgaccagcgagg	gtgaaatgtttaggaccacttg	chr5	+
gga-mir-204-1	73.7117	Line 72	HVT	35181211-35181232	acccgtggacttccctttgtcatcctatgcctgagaatatatgaagggggctgggaaggcaaagggacgttcaactgtc	ttccctttgtcatcctatgcct	chrZ	-
gga-mir-204-2	73.5867	Line 72	HVT	5628603-5628624	acctgtgggcttccctttgtcatcctatgcctggagatcacagtgaggcagggacagcaaagggatgctcagctgtcgt	ttccctttgtcatcctatgcct	chr10	+
gga-mir-205a	20965.3	Line 72	HVT	3076091-3076112	ggttctgttgtccttcattccaccggagtctgtctcgtacctaaccagatttcagtggagtgaagcacaagagacatgg	tccttcattccaccggagtctg	chr26	+
gga-mir-205b	2.49	Line 72	HVT	1273743-1273764	cttcctgatgcccttcattccaccggaatctgtcagtgcagaaaccagatttcagtgaaatgaagcccatcagagaggc	cccttcattccaccggaatctg	chr1	-
gga-mir-20b	614.758	Line 72	HVT	3994891-3994913	ctagcagtatcaaagtgctcatagtgcaggtagcttggcattggacctactgtaatgtgggcacttacagtactgttagat	caaagtgctcatagtgcaggtag	chr4	-
gga-mir-21	79090.3	Line 72	HVT	7376264-7376285	tcctgtcggatagcttatcagactgatgttgactgttggatctcatggcaacaacagtcggtaggctgtctgacatttt	tagcttatcagactgatgttga	chr19	+
gga-mir-211	73.7117	Line 72	HVT	2246994-2247015	tcctgtgagcttccctttgtcatcctatgcctgagcgatgcctggaggctgggacggtgaagggaggcccacgggctgc	ttccctttgtcatcctatgcct	chr28	+
gga-mir-2130	2.09	Line 72	HVT	903922-903943	cctgagtccctgcaggcaccaaacgggggctgagcatcggcagctgctcccagtggagctctgcaaggacctgagggca	tcccagtggagctctgcaagga	chr33	-
gga-mir-2131	27.745	Line 72	HVT	70743828-70743848	ccatgcagaagtgcacggaaacagctgtttgctatcgaaaagttggctgttactgttcttctgatggaggctgctgg	ctgttactgttcttctgatgg	chrZ	-
gga-mir-214	168.21	Line 72	HVT	4658383-4658404	tgtgtctgcctgtctacacttgctgtgcagaacatcctctcacctgtacagcaggcacagacaggcagtcacatgacaa	acagcaggcacagacaggcagt	chr8	+
gga-mir-215	255.345	Line 72	HVT	18823184-18823205	gtccaggaaaatgacctatgaattgacagactgctttcaaaatgtgcctgtcatttctataggccaatattctgtgcac	atgacctatgaattgacagact	chr3	+
gga-mir-218-1	120.573	Line 72	HVT	75581268-75581288	agattttctgttgtgcttgatctaaccatgtggttgtgaggtatgagtaaaacatggttctgtcaagcaccatggaa	ttgtgcttgatctaaccatgt	chr4	-
gga-mir-218-2	120.573	Line 72	HVT	4563954-4563974	gggttttcctttgtgcttgatctaaccatgtggtagaacaatacaaattgaacatggttctgtcaagcaccatggaa	ttgtgcttgatctaaccatgt	chr13	+
gga-mir-2188	118.612	Line 72	HVT	2664399-2664420	acctgtgggaaaggtccaacctcacatgtcctgtatagaataaggagggatatatgtggtcagacctatcccacaggcc	aaggtccaacctcacatgtcct	chr22	-
gga-mir-219b	2103.45	Line 72	HVT	5485259-5485281	tctgctacagatgtccagacacaattcttggttcgtacggctccagcgcacaagaattgcgtttggacaatcaggagcaga	cacaagaattgcgtttggacaat	chr17	-
gga-mir-22	27014.9	Line 72	HVT	5380365-5380386	ggcagcagttcttcagtggcaagctttatgtccttctctagtagctaaagctgccagttgaagaactgttgaatgtagc	aagctgccagttgaagaactgt	chr19	-
gga-mir-221	2096.21	Line 72	HVT	110650597-110650619	gggcatgaacctggcatacaatgtagatttctgtgtttgttaagcaacagctacattgtctgctgggtttccagctgcctg	agctacattgtctgctgggtttc	chr1	+
gga-mir-222a	574.867	Line 72	HVT	110650086-110650108	cccatcaatcgctcagtagtcagtgtagattctgtctttacaatcagcagctacatctggctactgggtctctgatgacat	agctacatctggctactgggtct	chr1	+
gga-mir-222b	690.117	Line 72	HVT	2183663-2183685	ttggctgctcagtagtcagtgtaggatctgtccgacagtctcactaacagctacatctgattactgggtcaccaaaggacc	agctacatctgattactgggtca	chr4	+
gga-mir-23b	67.5183	Line 72	HVT	41649217-41649237	tggctgtttgggttcctggcatgatgatttgtgagttaagattaaaatcacattgccagggattaccacatagccat	atcacattgccagggattacc	chrZ	+
gga-mir-24	162.563	Line 72	HVT	41649978-41649997	tcctccggtgcctactgagctgatatcagttctgattttacatactggctcagttcagcaggaacaggagtcgag	tggctcagttcagcaggaac	chrZ	+
gga-mir-26a	55223.1	Line 72	HVT	4575303-4575324	tgtcacctggttcaagtaatccaggataggctgtatccattcctgctggcctattcttggttacttgcactgggaggca	ttcaagtaatccaggataggct	chr2	+
gga-mir-27b	3254.21	Line 72	HVT	41649462-41649481	tgcagagcttagctgattggtgaacagtgattgtttccctctttgttcacagtggctaagttctgcacctgaaga	ttcacagtggctaagttctg	chrZ	+
gga-mir-2954	1069.42	Line 72	HVT	70733079-70733101	cttggagcagtgctgagagggcttggggagaggattgtagtggagctccatccccattccactcctagcagctctctggcc	catccccattccactcctagcag	chrZ	+
gga-mir-29a	172.102	Line 72	HVT	3434830-3434851	tagaggatgactgatttcttttggtgttcagagtcaataatattttctagcaccatttgaaatcggttatagtgattgg	tagcaccatttgaaatcggtta	chr1	+
gga-mir-29b-1	16.515	Line 72	HVT	3433809-3433831	tcaggaagctggtttcatatggtggtttagatttaactattcattgtctagcaccatttgaaatcagtgttcttggaggaa	tagcaccatttgaaatcagtgtt	chr1	+
gga-mir-29b-2	16.515	Line 72	HVT	2699729-2699751	tctggaagctggtttcacatggtggcttagattttcccactttgtatctagcaccatttgaaatcagtgttctaggagcaa	tagcaccatttgaaatcagtgtt	chr26	-
gga-mir-29c	173.017	Line 72	HVT	2698824-2698845	cacaggctgaccgatttctcttggtgttcagagtctcagtttctgtctagcaccatttgaaatcggttatgatgtaggg	tagcaccatttgaaatcggtta	chr26	-
gga-mir-301a	239.365	Line 72	HVT	406757-406779	ggtatcgctggctctgacaatgttgcactactgtctgcacaaataaagcagtgcaataatattgtcaaagcatttggttcc	cagtgcaataatattgtcaaagc	chr15	-
gga-mir-301b	1410.09	Line 72	HVT	7202706-7202728	tgctaacgaatgctctgactttattgcactactgtacttcacagctagcagtgcaatagtattgtcaaagcatctgaaagc	cagtgcaatagtattgtcaaagc	chr19	-
gga-mir-30a	4175.05	Line 72	HVT	82629089-82629111	agtgagcgactgtaaacatcctcgactggaagctgtgaagcagcagatggggctttcagtcggatgtttgcagctgccaac	tgtaaacatcctcgactggaagc	chr3	+
gga-mir-30a*	2388.49	Line 72	HVT	82629089-82629108	agtgagcgactgtaaacatcctcgactggaagctgtgaagcagcagatggggctttcagtcggatgtttgcagct	tgtaaacatcctcgactgga	chr3	+
gga-mir-30b	348.932	Line 72	HVT	142757765-142757786	ttttagttcctgtaaacatcctacactcagctataacaagtggtagggctggggggtggatgtttacttcaactgactt	tgtaaacatcctacactcagct	chr2	-
gga-mir-30c-1	654.045	Line 72	HVT	4947410-4947431	gtagcacgtgtaaacatcctacactctcagctgtgaactcgaggtggctgggagaggattgtttacgccttctgccatg	ctgggagaggattgtttacgcc	chr23	+
gga-mir-30c-2	223.898	Line 72	HVT	82653704-82653726	tgacaggtactgtaaacatcctacactctcagctgtggaaactaagaaagctgggagaaggctgtttactctccctgcctt	tgtaaacatcctacactctcagc	chr3	+
gga-mir-30d	3052.58	Line 72	HVT	142761296-142761318	agtctgttgctgtaaacatccccgactggaagctgtagcagcttgagctttcagtcagatgtttgctgcacctggctatac	tgtaaacatccccgactggaagc	chr2	-
gga-mir-30e	1476.79	Line 72	HVT	4946192-4946213	gctgctgtaaacatccttgactggaagctgtgaggtgtcagcgggggctttcagtcggatgtttacagctgcaggctgc	ctttcagtcggatgtttacagc	chr23	+
gga-mir-31	67.3617	Line 72	HVT	78512300-78512321	gctggaggggaggcaagatgttggcatagctgttaacctaaaaacctgctatgccaacatattgtcatctttcctgtct	aggcaagatgttggcatagctg	chrZ	-
gga-mir-32	42.5317	Line 72	HVT	84498547-84498567	ctggtggagatattgcacattactaagttgcatgttgtcacggcctcagtgcaatttagtgtgtgcgatactttcac	tattgcacattactaagttgc	chr2	-
gga-mir-33-1	35.0917	Line 72	HVT	49529916-49529936	ggcagctgtagtgcattgtagttgcattgcatgtgctggcagtaactgtgcaatgttcctgcagtgcagtacagagg	gtgcattgtagttgcattgca	chr1	-
gga-mir-34a	67.125	Line 72	HVT	3263059-3263080	agtgtttctttggcagtgtcttagctggttgttgtgagcaatagttaaggaagcaatcagcaagtatactgccctagaa	tggcagtgtcttagctggttgt	chr21	-
gga-mir-34b	11.322	Line 72	HVT	5539147-5539169	cttggtttgcaggcagtgtagttagctgattgtacccagcgccccacaatcactaaattcactgccatcaaaacaaggcac	aggcagtgtagttagctgattgt	chr24	+
gga-mir-34c	15.036	Line 72	HVT	5539883-5539905	cctggttaccaggcagtgtagttagctgattgccaccaggaccaatcactaaccacacagccaggtaaaaaggctggggag	aggcagtgtagttagctgattgc	chr24	+
gga-mir-3523	106.038	Line 72	HVT	9054526-9054546	tgtgcgctggagtgcgaggcgctgcgggggctgctgcaggagcgcgccgcgcagtgcctcgtcctcgactgccgctc	ccgcgcagtgcctcgtcctcg	chr13	-
gga-mir-3525	2.79333	Line 72	HVT	105832047-105832068	ctttcagcctcagccattctgcgattctgtgataacttttagaatcagagaatcatagaatggtccgggttggtaggga	cagccattctgcgattctgtga	chr1	+
gga-mir-3528	5.01	Line 72	HVT	8208173-8208193	acacaggtccatgccccagtcgtgttgcagatatggctgtagtgccatgtttgtgtcattaggtggcagaaaggaaa	atgccccagtcgtgttgcaga	chr17	+
gga-mir-3529	13.1867	Line 72	HVT	13134738-13134758	gtgcgccctaaggcagactgtgacttgttgtggtgggatgagccatacaacaacaaaatcactagtcttccagaggg	aggcagactgtgacttgttgt	chr10	+
gga-mir-3607	7.06	Line 72	HVT	61237875-61237897	gccttatatggtacatatgatgagctttgcagtatgagtagaaacattgatgctgtaaacgctttctgatgtgccattatg	gatgctgtaaacgctttctgatg	chrZ	-
gga-mir-365-1	9.37	Line 72	HVT	769167-769188	gaaaatgagggacttttgggggcagatgtgtttccattacactatcataatgcccctaaaaatccttattgctcttgca	taatgcccctaaaaatccttat	chr14	+
gga-mir-365-2	9.37	Line 72	HVT	6504909-6504930	aaaaatgagggactttcaggggcagctgtgttttactaacccagtcataatgcccctaaaaatccttattgttcttgca	taatgcccctaaaaatccttat	chr18	+
gga-mir-375	846.53	Line 72	HVT	22469980-22470001	gcacttgcctggcgtcgagccccacgtgcaagacctgacctgaacgttttgttcgttcggctcgcgttaggcaggtcca	tttgttcgttcggctcgcgtta	chr7	+
gga-mir-383	9.808	Line 72	HVT	64399458-64399479	cctgctcctcagatcagaaggtgattgtggctttgggtaaatattgagcagccacagcactgcctggtcagaaagagca	agatcagaaggtgattgtggct	chr4	+
gga-mir-429	2896.47	Line 72	HVT	2589444-2589464	ctgattgctgtcttaccaggcaaagttagatctagctatttctgtctaatactgtctggtaatgccgtcaatcgcat	taatactgtctggtaatgccg	chr21	-
gga-mir-454	625.485	Line 72	HVT	400291-400313	aaggatgagaccctatcaatattgcctctgcttttgtgctcagggtagtagtgcaatattgcttatagggtcttttctttt	tagtgcaatattgcttatagggt	chr15	-
gga-mir-455	82.9167	Line 72	HVT	5239506-5239527	ggtgtgagggtatgtgcccttggactacatcgtggaagccagcaccatgcagtccatgggcatatacacttgcctcaag	tatgtgcccttggactacatcg	chr17	+
gga-mir-456	149.445	Line 72	HVT	31514597-31514617	gtgtgagcaggcatcttctcagcctacatgtggattcctaaatctgcaggctggttagatggttgtcatgcattcat	caggctggttagatggttgtc	chr3	-
gga-mir-458a	123.242	Line 72	HVT	8233340-8233361	gtgcagatggcagcgccattttcagagctataaacagcgtcattgtcatagctctttgaatggtactgccatatgtact	atagctctttgaatggtactgc	chr13	-
gga-mir-460a	5.266	Line 72	HVT	3692594-3692614	ctatatagcacctgcattgtacacactgtgtgtgttaactggaaatgcacagcgcatacaatgtggattctgtagaa	cctgcattgtacacactgtgt	chr2	+
gga-mir-460b	4.13	Line 72	HVT	2714138-2714157	tctacgttgtcctcattgtacatgctgtgtgtatttgccacgtacacagcgcatgcaatgtggacataatggagc	acagcgcatgcaatgtggac	chr4	+
gga-mir-489	5.66833	Line 72	HVT	23147310-23147331	ggcttggtggtcgtatgtatgacgtcatttacttggacttttaggagtgacatcatatgtacggctgctaaactgctgc	tgacatcatatgtacggctgct	chr2	-
gga-mir-490	34.2567	Line 72	HVT	57923993-57924015	ggttcgacaccatggatctccaggtgggtcaagattatagagatacaccaacctggaggactccatgctgttgagctgttc	caacctggaggactccatgctgt	chr1	-
gga-mir-499	333.928	Line 72	HVT	2734908-2734928	ggagcggcagttaagacttgtagtgatgtttagataatgtattacatgaacatcactttaagtctgtgctacttctc	ttaagacttgtagtgatgttt	chr20	-
gga-mir-6516	4.49	Line 72	HVT	4170807-4170828	tcctatgcagtaacaggtgtgagcatccatgcagcattctgatggtcatgtatgatactgcacacaacgagttgctgtc	atgtatgatactgcacacaacg	chr18	-
gga-mir-6542	13.928	Line 72	HVT	4431000-4431021	ggcgccagtgtctgccagcatcagccccagtgccgtcaccagtgccaacgggacagtgctgaagactactggagccagt	acgggacagtgctgaagactac	chr3	+
gga-mir-6544	5.925	Line 72	HVT	24455342-24455363	cttgtaagattcagaaaaggatatgaattgtcctttcagtggtgacaagttgtatttcttttctgacagtgcgtcagcg	tcagaaaaggatatgaattgtc	chr5	-
gga-mir-6548	5.88	Line 72	HVT	7328464-7328485	gccagcgatgaacaacagctgcgtgccatgcctgtaaatccataccagcagaggtgccccgctgttgctgtcaccactg	aacaacagctgcgtgccatgcc	chr14	-
gga-mir-6553	5.05	Line 72	HVT	76900701-76900722	gagcgtgccaggagcagccctgtgatagctgtttgctgctaacctgcaaacactaccctgagctgctcctggctccatc	aaacactaccctgagctgctcc	chr1	-
gga-mir-6557	3.946	Line 72	HVT	61266540-61266562	cccgcgccgtgcccggaggagcccggcgctgcctttctacgcggccgccgcgccgattgtctcctccgggcacggggatgt	cgcgccgattgtctcctccgggc	chr2	+
gga-mir-6568	2.2	Line 72	HVT	55383046-55383067	ctgcccgcccaccccgcggccgccatcttgcttgcggccggctacccacaaccaagatggcgcccgggcggttggcggt	acaaccaagatggcgcccgggc	chr3	+
gga-mir-6582	2.25	Line 72	HVT	57474272-57474293	ttgcatcctgttagagagacactcatagagagtcttttcacagtaactcactctgggtgtttctcttgcagaaaactga	tcactctgggtgtttctcttgc	chr3	+
gga-mir-6615	28.0683	Line 72	HVT	1760786-1760808	acactggggcttggggacaccatcagaacagccacagctgtgctggattctgtggcactgatgtgttctccacaggtcctc	ttggggacaccatcagaacagcc	chr28	-
gga-mir-6648-1	5.198	Line 72	HVT	6705990-6706010	ggctacgggggtaaaggagcgttcagaatgccggtggcagctgccctccggcattctgaacgctcctttacgcaggg	tccggcattctgaacgctcct	chr15	+
gga-mir-6650	2.41	Line 72	HVT	7731039-7731059	ctgacaacagccagcagaagagcaactgggcaggtgctgctgcctgccagttggcctgctggctgctgtaagactgc	ccagttggcctgctggctgct	chr15	-
gga-mir-6665	2.25	Line 72	HVT	5229666-5229687	tctgcaaagctgcctgaaggattttgatgccctgaaatgaagggaaagaaagggctgtctgagtcctccaggccgggtt	tgcctgaaggattttgatgccc	chr8	-
gga-mir-6701	4.02667	Line 72	HVT	97511175-97511195	gagtgaagtgatctgcctgcaaagtaccccgggaaacaaaaacaggattattttacagacagatcgctttcctcagc	attattttacagacagatcgc	chr2	-
gga-mir-7-1	12.6717	Line 72	HVT	40078140-40078161	ctgtgtggaagactagtgattttgttgtttttagataattaaattgacaacaaatcacagtctgccatatggcacagat	caacaaatcacagtctgccata	chrZ	-
gga-mir-7-2	11.6617	Line 72	HVT	13134777-13134799	cggtgccctctggaagactagtgattttgttgttgtatggctcatcccaccacaacaagtcacagtctgccttagggcgca	tggaagactagtgattttgttgt	chr10	-
gga-mir-7-3	11.9517	Line 72	HVT	4892853-4892875	tggctctgtgtggaagactagtgattttgttgttatgatttataaaggtgacaacaaatcatagcctgccatacagcacag	tggaagactagtgattttgttgt	chr28	-
gga-mir-7441	2.665	Line 72	HVT	2569246-2569267	agggcactgaggagggtttgtaacatggggagaaggtgaaggtgactcatgttgggatcctcttctgcaatctggactc	catgttgggatcctcttctgca	chr17	+
gga-mir-7451	1.79	Line 72	HVT	67209524-67209545	cagtgatacctgcacgtgggaattaagagtggcagtctgttacatgattgcttcttcttatcccacagtgactctccga	ttgcttcttcttatcccacagt	chr1	+
gga-mir-9-1	862.088	Line 72	HVT	3623186-3623208	acgcggcacggccgaggccggatcttaaagaccttgggttggtttttctctttggttatctagctgtatgagtgtatgtga	tctttggttatctagctgtatga	chr28	+
gga-mir-9-1*	862.088	Line 72	HVT	3623186-3623208	ttggtttttctctttggttatctagctgtatgagtgtatgtgatatcataaagctagagaaccgaatgtaaaaacccgctc	tctttggttatctagctgtatga	chr28	+
gga-mir-9-2	862.088	Line 72	HVT	60469257-60469279	cgagttgttatctttggttatctagctgtatgagtgttttggtcttcataaagctagataaccgaaagtaaaaactccttc	tctttggttatctagctgtatga	chrZ	+
gga-mir-92-1	105596	Line 72	HVT	148023272-148023293	ctttctacacaggttgggatcagttgcaatgctgtgcgtttctgtggtattgcacttgtcccggcctgttgaggttggt	tattgcacttgtcccggcctgt	chr1	-
gga-mir-99a	197.14	Line 72	HVT	99018053-99018074	aattggcataaacccgtagatccgatcttgtgttgaaatgcactgcacaagctcgcttctatgggtctgtgtcagtatg	aacccgtagatccgatcttgtg	chr1	+
novelMiR_10	2.79	Line 72	HVT	169020815-169020837	ctagatgccattggccttctcgaccacctgagctggctcatgttcagccagctgtgatgagcaccctgaggtccttttcta	cagctgtgatgagcaccctgagg	chr1	+
novelMiR_100_1	33.28	Line 72	HVT	6813559-6813580	ccaccatccaggggatgtagctcagcggtagagcgcctgctttgcatgcaggaggccctgggttcaacccccagcatct	ggggatgtagctcagcggtaga	chr7	+
novelMiR_100_2	33.28	Line 72	HVT	6820353-6820374	ttaccacccaggggatgtagctcagcggtagagcgcctgctttgcatgcaggaggccctgggttcaacccccagcatct	ggggatgtagctcagcggtaga	chr7	+
novelMiR_100_3	29.885	Line 72	HVT	6833772-6833793	ttaccacccaggggatgtagctcagcggtagagcgcctgctttgcatgcaggaggccctgggttcaacccccagcatct	ggggatgtagctcagcggtaga	chr7	-
novelMiR_101	61.495	Line 72	HVT	22313245-22313266	gctgccggcgtcatttttgtgatttgcagctagtaatctggctccagttgcatagtcacaaaagtgatcgttggcagcc	ttgcatagtcacaaaagtgatc	chr7	+
novelMiR_105	127.847	Line 72	HVT	20841530-20841552	ttttgaagtcttctggtgatgagacctttgtccagttctgctactgaatttgagggatgactgtttggagatctgaagagg	ttctggtgatgagacctttgtcc	chr8	+
novelMiR_106_1	2.91	Line 72	HVT	7152247-7152267	ccatctctctcctgtgctgagcactccacctgtggacgcggtgctccaggtgaggtgtcacagcgcagagcagaggg	cctgtgctgagcactccacct	chrZ	+
novelMiR_106_10	2.91	Line 72	HVT	8017195-8017215	ccccgtctctcctgtgctgagcactccacctgtggacgcggtgctccaggtgaggtgtcccagcgcagagcagaggg	cctgtgctgagcactccacct	chrZ	-
novelMiR_106_11	2.91	Line 72	HVT	9220402-9220422	ccccgtctctcctgtgctgagcactccacctgtggacgcggtgctccaggtgaggtgtcccagcgcagagcagaggg	cctgtgctgagcactccacct	chrZ	-
novelMiR_106_12	2.91	Line 72	HVT	9349373-9349393	ccccgtctctcctgtgctgagcactccacctgtggacgcggtgctccaggtgaggtgtcccagcgcagagcagaggg	cctgtgctgagcactccacct	chrZ	-
novelMiR_106_2	2.91	Line 72	HVT	9280898-9280918	ccccgtctctcctgtgctgagcactccacctgtggacgcggtgctccaggtgaggtgtcccagtgcagagcagaggg	cctgtgctgagcactccacct	chrZ	+
novelMiR_106_3	2.91	Line 72	HVT	9283898-9283918	ccccgtctctcctgtgctgagcactccacctgtggacgcggtgctccaggtgaggtgtcccagtgcagagcagaggg	cctgtgctgagcactccacct	chrZ	+
novelMiR_106_4	2.91	Line 72	HVT	9858473-9858493	ccccgtctctcctgtgctgagcactccacctgtggacgcggtgctccaggtgaggtgtcccagcgcagagcagaggg	cctgtgctgagcactccacct	chrZ	+
novelMiR_106_5	2.91	Line 72	HVT	7357877-7357897	ccccgtctctcctgtgctgagcactccacctgtggacacggtgctccaggtgaggtgtcacagcgcagaggggcagg	cctgtgctgagcactccacct	chrZ	-
novelMiR_106_6	2.91	Line 72	HVT	7527421-7527441	ccccgtctctcctgtgctgagcactccacctgtggatgcggtgctccaggtgaggtgtcccagcgcagagcagaggg	cctgtgctgagcactccacct	chrZ	-
novelMiR_106_7	2.91	Line 72	HVT	7641428-7641448	ccccgtctctcctgtgctgagcactccacctgtggacgcggtgctccaggtgaggtgtcccagcgcagagcagaggg	cctgtgctgagcactccacct	chrZ	-
novelMiR_106_8	2.91	Line 72	HVT	7696357-7696377	ccccgtctctcctgtgctgagcactccacctgcggacgcggtgctccaggtgaggtgtcacagcgcagagcagtggg	cctgtgctgagcactccacct	chrZ	-
novelMiR_106_9	2.91	Line 72	HVT	7995544-7995564	ccccgtctctcctgtgctgagcactccacctgtggacgcggtgctccaggtgaggtgtcccaacgcagagcagaggg	cctgtgctgagcactccacct	chrZ	-
novelMiR_108	83.206	Line 72	HVT	843284-843306	cctggctgcttttggcaatggtagaactcacactggtgcgctcgcaggatccggtggttctagacttgccaactacagccc	tttggcaatggtagaactcacac	chr1	-
novelMiR_1136	7.56	Line 72	HVT	45728262-45728284	gaaaatgttgccacggtctgaaggaaaaggttgattgtatctttttcctacatgaagttggcaggacatcatctgaacgag	tacatgaagttggcaggacatca	chr3	+
novelMiR_1151	2.33	Line 72	HVT	6143765-6143785	tgtcactctggggcacttcctggttggaggccgccgctcctggggcagcagagcggggaagtgccgctggcgaggag	gggcacttcctggttggaggc	chr1	-
novelMiR_116	158.482	Line 72	HVT	101034035-101034056	ccgccggcgcgccgggcggggcggtcccgggcggggggtctctcgggccggcgcccgcctcggcgatccggatagggta	gccgggcggggcggtcccgggc	chr1	-
novelMiR_117	447.882	Line 72	HVT	101070582-101070601	gcgggcggtcggtgcggagcgccgctcgtggtcgggaccggagcgcggacagatgtggcgccgcctctcccccgc	cggacagatgtggcgccgcc	chr1	-
novelMiR_1170	3.57	Line 72	HVT	926179-926200	tgctttgggtttgggctgggcttgctgcgtgggctcctccgcagccgctcagcagtccctgtcccccagatgacaaaca	ttgggctgggcttgctgcgtgg	chr2	-
novelMiR_118	7.85	Line 72	HVT	112075102-112075123	ggctgcagcgacttcaggatccaaggatttcagtggtgttggtgtgagtcctgctgatgttggcacttgatggttgatg	acttcaggatccaaggatttca	chr1	-
novelMiR_1206_1	5.37	Line 72	HVT	1101419-1101437	acaggagcctggatagctcagttgggagagcatcagacttttaatctgagggtccagggttcaagcccctgtt	tctgagggtccagggttca	chr11	+
novelMiR_1206_2	5.37	Line 72	HVT	1466467-1466485	agacttttaatctgagggtccagggttcaagcccctgttcaggcgccgctttatcctttatccttcaggcgcg	tctgagggtccagggttca	chr11	-
novelMiR_122	4.882	Line 72	HVT	176339709-176339731	tgtgtaatgacaccctcctttcactttgccagttagacacttttttgtcttgattggtcattcaaggtgggtaaagtatac	caccctcctttcactttgccagt	chr1	-
novelMiR_1227	1.74	Line 72	HVT	12272643-12272660	cggagcagcggccactgccgagcgggcggctcgctgagtgacagcgcggctcggcgcggcgcagcccgcat	gcgcggctcggcgcggcg	chr20	+
novelMiR_1231	8.17	Line 72	HVT	2081448-2081469	gcgcgggggcgcaagatggcggcgggcgctgagcgctgtgctcacagctggccaaggacctcctgcacccctccccgga	ctggccaaggacctcctgcacc	chr25	+
novelMiR_1232	12	Line 72	HVT	4535578-4535600	ctcgggcacgatgcaggaagaacaccttggcccgccggaagggcaggcatatgggcatcggtgagtgctgcatgtgaagcc	atgcaggaagaacaccttggccc	chr27	+
novelMiR_1233	5.8	Line 72	HVT	5522539-5522556	cggttggctcagcgcgagtgcgggatgcgtttcagaacatcgacgatggcacgtctgatcggccctacagc	cgatggcacgtctgatcg	chr27	+
novelMiR_1236	9.28	Line 72	HVT	81790977-81790994	ggtcgtttcgctgtgcgtgacatgagacagacggttgctgttggtgtcatcaaggccgtcgacaagaaggc	ctgtgcgtgacatgagac	chr3	+
novelMiR_1240	11.47	Line 72	HVT	33491744-33491765	tgtcaaaactacggatggttacctactgcgcctcttctgtgtgggtttcacaaagaagcgtaataaccaaatccgcaag	acggatggttacctactgcgcc	chr4	+
novelMiR_1241	14.818	Line 72	HVT	3688054-3688076	aacactgtttctgatgcaagccaggatgccaggatggatgtgaaggcaatctggctgcgacatctgtcaccccattgattg	atctggctgcgacatctgtcacc	chr5	+
novelMiR_1243	5.23	Line 72	HVT	43924590-43924612	gactattacactgtttgggctggccagtttttcatgcatgcagcttgacaattgagcacagtcagacatttgtattaaaag	ctgtttgggctggccagtttttc	chr5	+
novelMiR_1251	3108.27	Line 72	HVT	101034249-101034269	ggcgcggcggcggcgactctggacgcgcgccgggcccttccgtggatcgccccagctgcggcgggcgccgctcgccc	cggcgactctggacgcgcgcc	chr1	-
novelMiR_1279_1	41.635	Line 72	HVT	4923254-4923275	gaaggagccctcgtgcggtgcgttggtggtatagtggttagcatagctgccttccaagcagttgacccgggttcgattc	tgccttccaagcagttgacccg	chr28	-
novelMiR_1279_2	41.635	Line 72	HVT	81053717-81053738	ggtctttattttggcagctgcgttggtggtatagtggtgagcatagctgccttccaagcagttgacccgggttcgattc	tgccttccaagcagttgacccg	chr3	-
novelMiR_128	76.4767	Line 72	HVT	1262888-1262906	gcgtttcccgtgtttggttgggtctgtgctatccctcccaaaccctgtagcgttcggacatcggccttgcacc	ctgtagcgttcggacatcg	chr10	-
novelMiR_1288	3.53333	Line 72	HVT	24290612-24290629	gtggctgccgtgaggggcggggcgttgctgccgcaagatggcggccggcgcttcgttactgcggctaatga	gccggcgcttcgttactg	chr5	-
novelMiR_129_1	862.088	Line 72	HVT	12934172-12934194	gatgtttctgtctttggttatctagctgtatgagtgttgtggagccatcataaagctagataaccgaaagtagaaatgact	tctttggttatctagctgtatga	chr10	-
novelMiR_129_2	862.088	Line 72	HVT	1538431-1538453	ttggttgttatctttggttatctagctgtatgagtggtgtcgattcttcataaagctagataaccgaaagtaaaaataacc	tctttggttatctagctgtatga	chr25	-
novelMiR_13_1	3.635	Line 72	HVT	188883328-188883349	tcctccctagaatcacagactggtttgggttggaagggactttaaagccctcacagttccaacctctgacatgtgctgg	aatcacagactggtttgggttg	chr1	+
novelMiR_13_2	3.81667	Line 72	HVT	195564581-195564602	ctctccctccatagtcttaaacttctcaatctctgatataatcccagaatcacagactggtttgggttggaagggtccc	aatcacagactggtttgggttg	chr1	+
novelMiR_13_3	3.635	Line 72	HVT	1944309-1944330	aagatcacagaatcacagactggtttgggttggaagaacatctcattccaaccccctaccatggacaccctttgatcac	aatcacagactggtttgggttg	chr22	+
novelMiR_13_4	3.635	Line 72	HVT	192887071-192887092	cccttccgacccaaaccattctatgattctatgatttagagtcacagaatcacagactggtttgggttggaaggggcct	aatcacagactggtttgggttg	chr1	-
novelMiR_133	6.24333	Line 72	HVT	2993624-2993646	cactgtcctgtatggctttttattcctatgtgattatacatcccgcttcatatagggattgaagccgtgcaaggcgctggg	tatggctttttattcctatgtga	chr12	-
novelMiR_134	3.61	Line 72	HVT	4534320-4534339	tacgagtcataccaagcatagcctgcatgtcagtgcagttaacttgcagcgggctgtgaggagaactagtgtgtc	gcagcgggctgtgaggagaa	chr12	-
novelMiR_135	3.39	Line 72	HVT	11671015-11671035	aggcgcgggtaacgaaatcccagggcagctgggcgctgcggggacagctgcttttgggattccgttgcccgtgccgg	aacgaaatcccagggcagctg	chr12	-
novelMiR_137	3.62333	Line 72	HVT	19775168-19775189	gctcgagcgcagcgcggtgcgggggcagcgcgtgctctgatccgggcacccttcccctgatcgcgcagttcctcgcggc	acccttcccctgatcgcgcagt	chr12	-
novelMiR_1373	18.33	Line 72	HVT	81789307-81789328	ggctacaacccagacactgtagcttttgtgccaatctctggttggaacggggacaacatgctggagcctagctctaacg	cagacactgtagcttttgtgcc	chr3	+
novelMiR_1377	5.07	Line 72	HVT	9732479-9732501	gcagccttccagactgcggaagaccaggaagctgaggggacacgtcagccacgggcacggccgcatcggtgagtgggggct	agactgcggaagaccaggaagct	chr5	+
novelMiR_138	534.122	Line 72	HVT	8492535-8492557	tgctctcagggtccagttttcccaggaatcccttaggcgctacgttggggattcctggaaatactgttcttggggccacgg	gtccagttttcccaggaatccct	chr13	-
novelMiR_139	110246	Line 72	HVT	8493110-8493130	ctcccagcccaaggtgcagtgctgcatctctggtcaattgggagtctgagatgaagcactgtagctcgggaagggag	tgagatgaagcactgtagctc	chr13	-
novelMiR_14_1	10.0875	Line 72	HVT	193890838-193890858	tcccttagtgccacatctccatggttttttattctgtcatagaatcagagaatcatagaatggcctgggttgaaaag	agagaatcatagaatggcctg	chr1	+
novelMiR_14_2	10.0875	Line 72	HVT	16027407-16027427	acagaggcccagagaatcatagaatggcctgggttgaaaaggaccacaaggaccatctagtttcaacccccctgcca	agagaatcatagaatggcctg	chr11	+
novelMiR_14_3	10.0875	Line 72	HVT	9976235-9976255	aaaatgaatcagagaatcatagaatggcctgggttgaaaagggccataatgatcatctagttccaacccccctgcta	agagaatcatagaatggcctg	chr6	+
novelMiR_14_4	10.0875	Line 72	HVT	162917295-162917315	aaggggaatcagagaatcatagaatggcctgggttgaaaaggacctcagtgatcatctactttcaatcccccctgat	agagaatcatagaatggcctg	chr1	-
novelMiR_140	5.67	Line 72	HVT	17162741-17162763	cagctggtcaggacatagttcagctgtctgtgaatgagggcagagacctcatcagagaggctgggctctgttctgagctgc	tcatcagagaggctgggctctgt	chr13	-
novelMiR_141	33.3075	Line 72	HVT	4937996-4938015	cctcgcgggggtgcattgtagttgcattgcatgtgtcagactgggagtgcaatgcccctgccatgcagcccggcg	gtgcattgtagttgcattgc	chr14	-
novelMiR_142	57.3167	Line 72	HVT	6454686-6454706	aggcggggcgagccggggatgatttctgcctttctgacacctcgtctgagggcggcgggcggccgtggccactgctg	agccggggatgatttctgcct	chr14	-
novelMiR_1420	9.47	Line 72	HVT	20839920-20839940	caatgcttccaacaacgagctggtgcggacaaagaccctggtgaagaactgcatcgttctcgttgacagcacgccgt	aacaacgagctggtgcggaca	chr8	+
novelMiR_1421	2.47	Line 72	HVT	55848774-55848793	gtccctgctcaggtccctgtttgggcgccaactgtcatgagttagcaacacgacacagggttctcatgcaaggaa	aggtccctgtttgggcgcca	chrZ	+
novelMiR_1422	4.49	Line 72	HVT	33606253-33606272	gccgcgcgtgcggcctttcctttcctgcgggcggcggcggcggcagcatgaaggcgtcgggcaccgtgagtgggg	gcatgaaggcgtcgggcacc	chr1	-
novelMiR_143	3.276	Line 72	HVT	7258436-7258453	agcgcaggcagcccagctcctgctggagggtgttgctctcgttggttgtggggctggtgctgggatcacat	ggttgtggggctggtgct	chr14	-
novelMiR_144	3.316	Line 72	HVT	12750887-12750909	gctcgcagcctgactgcacgcatgcctctggctctggaccacgtgagagcggggagcggcgtgcagatgggcagcggggat	tgactgcacgcatgcctctggct	chr14	-
novelMiR_145_1	1500.22	Line 72	HVT	4536349-4536370	ttcgcagcaaggggatgtagctcagtggtagagcgcatgctttgcatgtatgaggccccgggttcaatccccggcatct	ggggatgtagctcagtggtaga	chr15	-
novelMiR_145_2	1501.15	Line 72	HVT	4916558-4916579	aattattaacggggatgtagctcagtggtagagcgcatgctttgcatgtatgaggccccgggttcaatccccggcatct	ggggatgtagctcagtggtaga	chr15	-
novelMiR_1498	1.79	Line 72	HVT	24274340-24274358	agcagagcttagttttggagcaaagagcttccagcactgcatgggagactgaaagcatccaggactaacagca	agttttggagcaaagagct	chr6	+
novelMiR_151_1	6.65	Line 72	HVT	8995719-8995739	ctcgcctctgcctgctgctggcaccgtgcagatgctgatcgatgcatttcacttcccgcagcggactgagacctgtg	tttcacttcccgcagcggact	chr18	-
novelMiR_151_2	6.65	Line 72	HVT	9009151-9009171	ctcgcctctgcctgctgctggcaccgtgcagatgctgatcgatgcatttcacttcccgcagcggactgagacctgtg	tttcacttcccgcagcggact	chr18	-
novelMiR_1512_1	19.08	Line 72	HVT	615622-615643	gcggcctccccgccgcgcgcggccggcgggacggcgagccggccgtcccgcccgcgccagccgcggcgccggcggttcc	cgccgcgcgcggccggcgggac	chr16	-
novelMiR_1528_1	4.97	Line 72	HVT	14086291-14086313	acatgttaccttgatgcaggtcttgccagaactactactggaaacaaagtttttggtgctctgaagggtgcagtggacggt	ttgatgcaggtcttgccagaact	chr8	-
novelMiR_1528_2	4.97	Line 72	HVT	14100607-14100629	acatgttaccttgatgcaggtcttgccagaactactactggaaacaaagtttttggtgctctgaagggtgcagtggacggt	ttgatgcaggtcttgccagaact	chr8	-
novelMiR_153	172.98	Line 72	HVT	5515240-5515261	cgcccgggcgaccgtggctttagattgttactgtgctgctgggggggtaacagtctacagccatggtcgccgggcccgg	accgtggctttagattgttact	chr19	-
novelMiR_1536_1	4.12	Line 72	HVT	6736206-6736223	cctggtgcctgggcacctctccaggctgtcagctcagatggcagagctgggagctgtgccttatccctaac	gagctgggagctgtgcct	chr14	+
novelMiR_1536_2	4.12	Line 72	HVT	6779556-6779573	ttatgtgagagagctgggagctgtgccttacgtggtggtggttgctgaggctttggcgcgagactcattaa	gagctgggagctgtgcct	chr11	+
novelMiR_154	72.56	Line 72	HVT	5515771-5515791	ggcaccttggctctagactgcttactgctgcgtagggacaggacagtaacagtctacagtcatggctactgaagcat	taacagtctacagtcatggct	chr19	-
novelMiR_1540	3.58	Line 72	HVT	3227953-3227971	gactttttgtcgcagactgggggtgccgaaggcttttagctgcgtgttgtggcgccgtcggctgcttcaatgg	tgttgtggcgccgtcggct	chr28	+
novelMiR_155	2.03	Line 72	HVT	20647438-20647455	ggtgctgctggcgtgctcgggccggtgtaggccgtaggggagcgctgaggccgagtgggaccgcggcgtgg	gctgaggccgagtgggac	chr2	-
novelMiR_156	5.546	Line 72	HVT	32251638-32251660	gctgattccggaaatcgccgaagcgagccgaacgcgctgccatttctgtttcggctgtttccggcgactgccgaagcggat	tttcggctgtttccggcgactgc	chr2	-
novelMiR_1565	29.22	Line 72	HVT	3917469-3917491	agccagctgtgaggtctgcatgcatcccgtgtcactgtgtgccctgggtgcacggctgcagcctcctcacccatatcccaa	tgcacggctgcagcctcctcacc	chr28	+
novelMiR_158	4.8	Line 72	HVT	43342830-43342847	gcggccggccggcgcggcggcggctgcggggctgctgggggcggcggccgcgggcgcggcgaagctggcac	gcggccgcgggcgcggcg	chr2	-
novelMiR_160	66.3433	Line 72	HVT	71225505-71225525	tacaccattttgggcgcgggagttggacccggagcttgctccctccgctccgcgcatcgtcccggtatggcagtacc	gctccgcgcatcgtcccggta	chr2	-
novelMiR_1612	3.6325	Line 72	HVT	1206828-1206849	ctcttctcttcctccatccaaagtagatgctcagatggagaagcgagagcttctgtttggaaggtgggagagggaagca	cctccatccaaagtagatgctc	chr11	+
novelMiR_1616	6.95	Line 72	HVT	4014671-4014692	tcctctccccaacagcaccgtgccacgttggctgtgctttggccaacgctgggaagtgttgttgtgcattgggagggaa	aacagcaccgtgccacgttggc	chr2	+
novelMiR_1637	2.47	Line 72	HVT	15080915-15080933	cccaccatatctgtgctgtaaagctgcagtgtccatgcgcagggcagcccggagctgcaggctggtaggcagc	cagcccggagctgcaggct	chr8	-
novelMiR_165	3.0275	Line 72	HVT	145259975-145259997	gagtcccagtcatcttggagtataaggtacctgatagagggtgcagcaggtacctgcaccccaagatgactggggctctgc	catcttggagtataaggtacctg	chr2	-
novelMiR_1654	5.25	Line 72	HVT	57164-57185	gcatgcagcacgagactggcaggactggcagtgagcgggagaaactgctgccggcccttccggctcaggagctgcaagc	cgagactggcaggactggcagt	chr19	+
novelMiR_1662	3.49	Line 72	HVT	4061832-4061849	cgtgcgcgggggcaacggcgcggacgaccgccgcattcccggttctcgccgcctgtgccgttgcgggacct	ggcaacggcgcggacgac	chr21	+
novelMiR_167	6.18667	Line 72	HVT	500593-500610	cggggcggggcggcgcggagctgcgcgcagagcgaagaaaggcagcgcggctgtggggctgctgctgactg	agcgcggctgtggggctg	chr22	-
novelMiR_1672	1.87	Line 72	HVT	3229085-3229106	aagcggcactgggaggggggggtcggtgggatctcagcgtctcagcatcactccccccctcccagtgccagccctcacc	tcactccccccctcccagtgcc	chr28	+
novelMiR_1687	4.50667	Line 72	HVT	46145053-46145071	ggcagtggacctgggtgggtggccggggcaggatgagtgggtctttgcgtgcggccctgcgcttgggtgtctg	ctgggtgggtggccggggc	chr5	+
novelMiR_169	2.9125	Line 72	HVT	5370433-5370450	cggcggggagcggggcgcgggggcggggagtgcgcgggagcccggcccaccctcccgacgccactcgccgg	cggggcgcgggggcgggg	chr24	-
novelMiR_1701	6.625	Line 72	HVT	185892100-185892120	agtgaaggcttctacacttgaactgagctcagaataaaatatgtgattgtggtttcaattgtgggggtctgaataca	tctacacttgaactgagctca	chr1	-
novelMiR_171	9.114	Line 72	HVT	2120372-2120393	tgcctctgtctgatatgtttgatattaggttgtttgattggaaaccaactaaatatcaaacatattcttacagcggcag	tgatatgtttgatattaggttg	chr25	-
novelMiR_1745	2.065	Line 72	HVT	2080041-2080059	caggcgggtggccgcggcggtttgggctgcgcctgtcagcgcggcggcgggatggcggcgctgtacgcctgca	gccgcggcggtttgggctg	chr23	+
novelMiR_176	18.37	Line 72	HVT	1795151-1795171	acttggggttctccctgtgctctgctcccaggtcgcagcaacatccagcagatccagaacaggaacacgctgaagga	ctccctgtgctctgctcccag	chr27	-
novelMiR_177	4.92667	Line 72	HVT	4044256-4044276	ttgatgcataaccccattgcatctgagacttggattcgtttccatgcagccatgcaggggcgttgtcgtgatgcagg	accccattgcatctgagactt	chr27	-
novelMiR_179	10.6483	Line 72	HVT	1468329-1468349	ggagcactggggccagtctgcatgctgccctgtattgggattgtggtacagcacggctgacctcagccctctatcac	tacagcacggctgacctcagc	chr28	-
novelMiR_1808	23.24	Line 72	HVT	152619380-152619397	gcctaccagcttccttatagtttccccactccagggacagcatcaggtggggagtttgactggggcagtac	caggtggggagtttgact	chr1	+
novelMiR_1829_1	4.12	Line 72	HVT	3114-3136	tatggggcggctatggggctctatggggctctatggggcggctgtggggctctatggggcggctgtggaaggaattcagct	ctatggggctctatggggctcta	chr22	-
novelMiR_1829_10	4.12	Line 72	HVT	3004120-3004142	tggggctctatgggggctctatggggctctatggggctctatggggctctatggggctctatggggctctatggggcccta	ctatggggctctatggggctcta	chr22	-
novelMiR_1829_11	4.12	Line 72	HVT	3004321-3004343	ggggcggctatggggctctatggggctctatggggctctatggggcggctatggggctctatggggctctatgggctctat	ctatggggctctatggggctcta	chr22	-
novelMiR_1829_13	4.12	Line 72	HVT	3004750-3004772	cctatgggctctatggggctctatggggctctatgggctctatggggctctatggggcagacctatgggctctatggggct	ctatggggctctatggggctcta	chr22	-
novelMiR_1829_14	4.12	Line 72	HVT	3004842-3004864	ggggcggctatggggctctatggggctctgtggggctctatggggccgctatggggctctatggggctctatgggctctat	ctatggggctctatggggctcta	chr22	-
novelMiR_1829_15	4.12	Line 72	HVT	3005231-3005253	ctatggggtgctatggggctctatggggctctatggggcgctatggggctctatggggcactatgggctctatggggctct	ctatggggctctatggggctcta	chr22	-
novelMiR_1829_16	4.12	Line 72	HVT	3006195-3006217	cgctatgggtctatggggctctatggggctctatgggtcgctatgggtctctatgggtctctatgggtctctatgggtggc	ctatggggctctatggggctcta	chr22	-
novelMiR_1829_17	4.12	Line 72	HVT	3006456-3006478	ctatggggcgctatggggctctatggggctctatgggctactgtggctctatggggctctatgggctctaggggctctatg	ctatggggctctatggggctcta	chr22	-
novelMiR_1829_18	4.12	Line 72	HVT	3006548-3006570	ctatgggtcgctatggggctctatggggctctatggggtctctatggggctctatggggcgtctatggggcgctatgggtc	ctatggggctctatggggctcta	chr22	-
novelMiR_1829_2	4.12	Line 72	HVT	6504-6526	ggctggggctctatggggctctatggggctctatgggtgggggctctatggggcggctatggggctctatgggctctatgg	ctatggggctctatggggctcta	chr22	-
novelMiR_1829_3	4.12	Line 72	HVT	6582-6604	tatggggcggctatggggctctatggggctctatggggcggctatggggctctatggggtatggggctctatggggcgggc	ctatggggctctatggggctcta	chr22	-
novelMiR_1829_4	4.12	Line 72	HVT	3002800-3002822	gcctatgagcctatggggctctatggggctctatgggatgggctatgggctctatggggccccatcgtggtgatagcctcc	ctatggggctctatggggctcta	chr22	-
novelMiR_1829_5	4.12	Line 72	HVT	3003081-3003103	ctatggggcgctatggggctctatggggctctatggggctctgtggggtgctgtggggctctatggggcgctatggggcgc	ctatggggctctatggggctcta	chr22	-
novelMiR_1829_6	4.12	Line 72	HVT	3003236-3003258	ctatgggtctctatggggctctatggggctctatggggccctatgggggctctatggggctctgtggggctctatggggct	ctatggggctctatggggctcta	chr22	-
novelMiR_1829_8	4.12	Line 72	HVT	3003785-3003807	ggggtctctatggggctctatggggccctatggggctctatggggtctctatggggctctatggggctctatggggtctct	ctatggggctctatggggctcta	chr22	-
novelMiR_185	25.68	Line 72	HVT	56964346-56964364	tgatgacttcacaaattgtcggataccccttcactccttttgagtgagaactgtggtctgacaaacctgtatg	tgagaactgtggtctgaca	chr3	-
novelMiR_186	2.975	Line 72	HVT	217287-217306	ccctgcaggtgggctgggagcacaggcactgtgggcttcgtgtggtgctgtgtcctcactcaccttcatggcttg	tgctgtgtcctcactcacct	chr33	-
novelMiR_187	10.804	Line 72	HVT	1245071-1245093	gaagaagcagggctgggagaaagcatcctgaacgtaaaaggacacctgtagtggctgcttttctccttcctagatgaggat	tagtggctgcttttctccttcct	chr4	-
novelMiR_188	9797.32	Line 72	HVT	3994430-3994450	tgtcgggtggatcacgatgcaattttgattagtttagtaggagaaaaattgcacggtatccatctgtaaaccgcaag	aattgcacggtatccatctgt	chr4	-
novelMiR_189	91697.4	Line 72	HVT	3994569-3994590	cctccgtgggtggggatttgttgcattacttgtagctgtgtgtagagtattgcacttgtcccggcctgtggaggaaagg	tattgcacttgtcccggcctgt	chr4	-
novelMiR_1898	1.45	Line 72	HVT	844307-844329	cccggcccgctttggcactagcacatttttgctttgctttatgtgttttgagcaattatgtgtagtgccaatatgggagaa	tttggcactagcacatttttgct	chr1	-
novelMiR_190	2333.04	Line 72	HVT	3994718-3994739	gctcacagtcagttttgcaggtttgcatcccagcttgctaaaattgctgtgcaaatccatgcaaaactgactgtggtgg	tgtgcaaatccatgcaaaactg	chr4	-
novelMiR_193	16.4817	Line 72	HVT	34097553-34097570	ccggggggcagcgaggggcggcggcggcggccccatgtgaggaggggcggcgccgctgcccagccagcccg	gcgaggggcggcggcggc	chr4	-
novelMiR_1965	14.95	Line 72	HVT	104925712-104925733	atttctcccccccgcggccgtcgcacagcgctcccgctgccccctcacagcgctgtgcggttcccgcctcgctccgttc	cccgcggccgtcgcacagcgct	chr3	-
novelMiR_199_1	12.9233	Line 72	HVT	955703-955720	ggcgttgggcgcggcggcggccgcgggcctgggcctcagcctgctgtgggccttgcggcggcggcggcgcg	gcggcggcggccgcgggc	chr5	-
novelMiR_1991	2.39	Line 72	HVT	1350348-1350366	cacctgtcctgcgcgtgcgcggcgcccctcagtcggggctgtgggctctccgcgcgtgcgggctgcgctccct	gctctccgcgcgtgcgggc	chr28	+
novelMiR_2	7.05	Line 72	HVT	50729595-50729617	gagtcattccatgctgccttccttctgagaacaacacttcctagggacagtcagggagagagcatgggcagttttagcaca	atgctgccttccttctgagaaca	chr1	+
novelMiR_20	3.13667	Line 72	HVT	10038985-10039002	gcgctccccgctcggcgccatgtgactgcgcggcgcccagctgcgccggatcgggttcgtgccgacagcgg	ctcggcgccatgtgactg	chr11	+
novelMiR_202	2.25	Line 72	HVT	16322902-16322919	cctgcggaagtgacgtcggcagggcgtagcgggccgctgagggttgccggcgcccgggctgcgtgtgtacg	ttgccggcgcccgggctg	chr5	-
novelMiR_203_1	380.548	Line 72	HVT	17625779-17625798	gcggggggcggcggaggctgcgcggcttttgcgcggagcgtagggcggcggcggcggccgcgggcagcccccgcg	cggcggcggcggccgcgggc	chr5	-
novelMiR_203_2	387.803	Line 72	HVT	11098653-11098672	cgcgggcgccgcgcgggcgtcgacgggcgaggaggggggggggggcggcggcggcggccgcgggcgccgcgcggg	cggcggcggcggccgcgggc	chr6	-
novelMiR_203_3	387.803	Line 72	HVT	11098711-11098730	ggccgcgggcgccgcgcgggcgtcgacgggcgaggagggggggggcggcggcggcggccgcgggcgccgcgcggg	cggcggcggcggccgcgggc	chr6	-
novelMiR_203_4	430.76	Line 72	HVT	11098766-11098785	gccgcgggcgccgcgcgggcgtcgacgggcgaggaggggggggggcggcggcggcggccgcgggcgccgcgcggg	cggcggcggcggccgcgggc	chr6	-
novelMiR_208	7.74	Line 72	HVT	2770253-2770274	atgaactaagctccagtggtagtcagctgtccagggcaatactgtgcctgaggcggtgttacactgctgggaaataaaa	ctccagtggtagtcagctgtcc	chr6	-
novelMiR_209	3.9075	Line 72	HVT	22308691-22308708	ggggtcccgccgaggggcggcggcggcgcggccacctccccagccggcaccccgccccgtcgggcggcgct	cgaggggcggcggcggcg	chr6	-
novelMiR_21	5.60667	Line 72	HVT	3154777-3154799	aaggtgaggctggtgagaagcgtgctgtggagcgtggtatggcaaagcttggtgctcatggtgctcttctcttccagggcg	tggtgagaagcgtgctgtggagc	chr12	+
novelMiR_210	3.935	Line 72	HVT	23172218-23172239	gggcagcatgccaggagaagcagactgtagtttggggtagtcctgactgaatctcttattctcctagatatcagctcct	ccaggagaagcagactgtagtt	chr6	-
novelMiR_214	55223.1	Line 72	HVT	22670593-22670614	tggcgctgggttcaagtaatccaggataggctgtggtctggcagtcagcctgttctaggttacttggctccggagcccg	ttcaagtaatccaggataggct	chr7	-
novelMiR_215	36.1	Line 72	HVT	36238052-36238069	agcaagtcgtgcattggtggttcagtggtagaattctcgcctgccacgcgggaggcccgggttcgattccc	gcattggtggttcagtgg	chr7	-
novelMiR_217	4.65	Line 72	HVT	4658343-4658364	tcatgtgactgcctgtctgtgcctgctgtacaggtgagaggatgttctgcacagcaagtgtagacaggcagacacatga	tgcacagcaagtgtagacaggc	chr8	-
novelMiR_218	54.7633	Line 72	HVT	938074-938092	tgttgtgcagatgggaagagggtgctggagccggagcagcccgtgcctacggccatcccaccctgggtaacgc	gcctacggccatcccaccc	chr9	-
novelMiR_219	5.97	Line 72	HVT	3067291-3067313	tagttctgtgtggaagactagtgatttttgttgtttttagataactaaattgacaacaaatcacagtctaccatatggcac	tggaagactagtgatttttgttg	chrW	-
novelMiR_22	27747.8	Line 72	HVT	11670979-11671001	ccggcacgggcaacggaatcccaaaagcagctgtccccgcagcgcccagctgccctgggatttcgttacccgcgcctccgc	caacggaatcccaaaagcagctg	chr12	+
novelMiR_220	4.214	Line 72	HVT	9058870-9058892	gaagctctgcaggagacagggttctgcagacgccagtgagtgcctgagctgagctgtgcccctgtctccagactgctgccc	aggagacagggttctgcagacgc	chrZ	-
novelMiR_222	7.79	Line 72	HVT	16702127-16702149	tgtgatgattaggcagtgtattgttagttagctgctcttcatacaccagcaactaactacactgccacattagcacatcac	aggcagtgtattgttagttagct	chrZ	-
novelMiR_224_3	4.645	Line 72	HVT	27270735-27270752	tgggagggatttcctgtgcagggccctgccacctccggtgggggctgattgacattgggccctgcccttca	gctgattgacattgggcc	chrZ	-
novelMiR_226	17.12	Line 72	HVT	42270082-42270099	agcgccccctggtccgaccagccctgtggtccagcaaagagctctcctggctggctcgccaaaactgcctt	ctcctggctggctcgcca	chrZ	-
novelMiR_228	3.2	Line 72	HVT	105405997-105406019	actggtgaagaagcagaggatatggaactgtctttgacaactgaacacagacattccacatcccctgatggacgtgaatca	aagcagaggatatggaactgtct	chr1	+
novelMiR_23	2773.74	Line 72	HVT	11671363-11671384	acggctttggaatgacacgatcactcccgctgagcgcgcagccacagagccatcggggatgtcgtgtctgtcctaagct	aatgacacgatcactcccgctg	chr12	+
novelMiR_236	11.32	Line 72	HVT	743032-743053	ctcaacccaggtgaggcggcggtcgggacgcgcggcatctccgccccgcggcccgccgcggccctcacgcctcgttctc	gtgaggcggcggtcgggacgcg	chr15	+
novelMiR_24	12575.9	Line 72	HVT	11671628-11671648	ctgccctgcggacagtcagcagttggtctgtgtgagcagccgttctcagatcacctcttggctgtgggtggtgcagg	gacagtcagcagttggtctgt	chr12	+
novelMiR_245_1	4.41	Line 72	HVT	10624038-10624055	ggcccagggcgcccatcgtgccgcctccgtcccgagggggagcggcggcgccgccgggccgagccgcgtcc	ggcggcgccgccgggccg	chr20	+
novelMiR_245_2	4.64	Line 72	HVT	724957-724974	gccggacaaaggcggcgccgccgggccgcgctgtgccccccgctccgcccgcggggcctcctgccgggccg	ggcggcgccgccgggccg	chr28	+
novelMiR_249	2.03	Line 72	HVT	6743578-6743596	ttcccccgccgccgccattagagggccgctttgtgtccgctgggcccgctggtgagtgagggccggccccgcc	cccgctggtgagtgagggc	chr21	+
novelMiR_250	5.32	Line 72	HVT	4649629-4649650	cgcgcgggcgcccggggtgggcacgctgtacggcacgcagcggctgccccagcacgcctaccccgggccccccccgggc	cccagcacgcctaccccgggcc	chr22	+
novelMiR_251	2.93	Line 72	HVT	2080081-2080098	gcggcggcgggatggcggcgctgtacgcctgcaccaagtgtcaccagcgcttccccttcgaggcgctcagc	gatggcggcgctgtacgc	chr23	+
novelMiR_253	4.49	Line 72	HVT	2556661-2556682	gccatcacgcggcgcgacgatcccagggggctgttgagctccgtgcagcgctgggagtcgtcgtgtggcatgctgagca	gcgctgggagtcgtcgtgtggc	chr25	+
novelMiR_256	6.3975	Line 72	HVT	9067930-9067949	aggcctctccccggcgcgcggccgtttcgcccctccgcgcggttccggctcggcgcggcgccgcgagcccaaccc	cggctcggcgcggcgccgcg	chr3	+
novelMiR_258	2.21	Line 72	HVT	87049084-87049105	ccgccccacttttacccacaaacaacatggcggctgtggttacaggcggccatgttgtctgtgggctctctagcctcgg	ggccatgttgtctgtgggctct	chr3	+
novelMiR_266	5.37	Line 72	HVT	380361-380382	tatcccggccgccggatccggtttcccctctgcaatctcaccctggcactgggagatcggattcggagcccggagggag	actgggagatcggattcggagc	chr5	+
novelMiR_268	106.8	Line 72	HVT	15887078-15887099	ggagcaggtgagccactgactaacgcacattgtgctctcggcgactccactgtgcgtgtgacagcggctaacctgctcc	agccactgactaacgcacattg	chr5	+
novelMiR_269	1.45	Line 72	HVT	21708867-21708884	agcgggcacctccccgaggcggggcggctttggtacggcacggctcggcacggcctgacctcgcacggccc	ctcggcacggcctgacct	chr5	+
novelMiR_272	3.78	Line 72	HVT	20842678-20842700	tgttggctgtctgcactggtcattgactagctggtctttccctgacctcctggtctcattctagtgcaagagaaatccctt	ctgcactggtcattgactagctg	chr8	+
novelMiR_277	12.09	Line 72	HVT	56994032-56994053	agcttatacactgactggctcagcttgtgtctaccctacgccggcaggcgcgggtaacccgttgaaccccattcgtgat	ctgactggctcagcttgtgtct	chr1	-
novelMiR_279_1	188.202	Line 72	HVT	101038718-101038739	tccgcggggcgggcccgggccggagagggggtcatcccgtcccccctctccgcggcctcggtctcgggcggagagctcg	ctccgcggcctcggtctcgggc	chr1	-
novelMiR_279_2	188.202	Line 72	HVT	615774-615795	ctccgcggggcgggcccgggccggagagggggtcatccgtcccccctctccgcggcctcggtctcgggcggagagctcg	ctccgcggcctcggtctcgggc	chr16	-
novelMiR_28	3	Line 72	HVT	6182274-6182296	gaatggacctttggcacagtctgaaaatcacctgcggtctcccgtggcccccggtgagataaccgtgccgacagcataggg	ttggcacagtctgaaaatcacct	chr14	+
novelMiR_281	4.98	Line 72	HVT	101043749-101043771	ttcggatgccttatatgttcgtctgtaggagcgagtgaggactcggctccggtagtggcggtgagcgggcgctcgcgagca	ccggtagtggcggtgagcgggcg	chr1	-
novelMiR_283	3.99	Line 72	HVT	168016599-168016620	gccctgattcagaagagcatttaaatgtgtgcttacaaacgaaacacacatttcagtgcttccctgaacccaggccagg	agaagagcatttaaatgtgtgc	chr1	-
novelMiR_29_2	1.87	Line 72	HVT	17005683-17005700	cgggggcggccgcggcggcggcggggggcggctcggcgcgctctgcccgccgctactcgggccgcgccacc	cgcggcggcggcgggggg	chr7	-
novelMiR_294	22.5783	Line 72	HVT	10684213-10684234	tttggtacagaccgtggttcaagcagcaggtgatcagtgaatgaggctgttccacgtctctgtacttcccttttctgtg	tgttccacgtctctgtacttcc	chr18	-
novelMiR_3	4.74167	Line 72	HVT	58263318-58263339	ctttagtacaaagtccagcagcttagcttgaatagtcgtctctgacaatttcagctaagctattggactttgcatcaaa	atttcagctaagctattggact	chr1	+
novelMiR_30	2.92	Line 72	HVT	7316458-7316480	agctgagcctggcgctgagcggagaggtggatgagtgcgtcccgccgctgctgctccgcgctcgcgcgctgctttacgagg	tgctgctccgcgctcgcgcgctg	chr14	+
novelMiR_301	6.905	Line 72	HVT	2489396-2489414	cggagcggggcgggccggggaccgccgcccgcccccccgccgccgccgccgcccgccctctccccgccccccg	cgggccggggaccgccgcc	chr20	-
novelMiR_302	2.79	Line 72	HVT	4980329-4980347	gctggaatgcagaggctgcagcaaccctgcagagactgcactgtgcgaagtgctgtacacatgccctgcatcc	agaggctgcagcaaccctg	chr20	-
novelMiR_303	3.61	Line 72	HVT	5387021-5387038	gttccgcccccggcgccgccgcgggaagaggcgggcggtggccgcggccgcagcggtgctgcgcgtggagc	gcggccgcagcggtgctg	chr20	-
novelMiR_319	15	Line 72	HVT	2676431-2676450	ggtggggagtttgactggggcggtacacctgtcaaagcgtaacgcaggtgtcctaaggcgagctcagggaggcca	ttgactggggcggtacacct	chr5	-
novelMiR_32	1.91	Line 72	HVT	8555028-8555049	gaattagcatgctggagtcactctgccaaagcatgtgcacaaataagtttctggtacagtgactcgagcatgctagtcc	tttctggtacagtgactcgagc	chr14	+
novelMiR_320	85.605	Line 72	HVT	40770418-40770437	ggtatcatgcaagattcccattcttgcgacccgggttcgattcccgggcggcgcagaaagttttgattgccagag	aagattcccattcttgcgac	chr5	-
novelMiR_321	7.17	Line 72	HVT	2770252-2770274	atgaactaagctccagtggtagtcagctgtccagggcaatactgtgcctgaggcggtgttacactgctgggaaataaaaat	ctccagtggtagtcagctgtcca	chr6	-
novelMiR_324	2.62	Line 72	HVT	12628800-12628821	gctgctgggcctctttgcgcggcggcggggcttggtcgtgggcaggcgtcgtgcgccgctgccgccatgggctttgggg	ctctttgcgcggcggcggggct	chr7	-
novelMiR_331	4.39333	Line 72	HVT	9781149-9781169	tcttctaatcttgcaaactcgatcactagctctgcatgatgttgcagaagcaaggggaacaggtttgctaaagtaaa	ttgcaaactcgatcactagct	chrZ	-
novelMiR_34	7.345	Line 72	HVT	743032-743052	ctcaacccaggtgaggcggcggtcgggacgcgcggcatctccgccccgcggcccgccgcggccctcacgcctcgttc	gtgaggcggcggtcgggacgc	chr15	+
novelMiR_340	3.01	Line 72	HVT	1101416-1101437	gcccaaacaggagcctggatagctcagttgggagagcatcagacttttaatctgagggtccagggttcaagcccctgtt	taatctgagggtccagggttca	chr11	+
novelMiR_342	2.7	Line 72	HVT	2583488-2583508	ggtgagcggctcagagagcccccagccaaatgtgcagtgctgtccgttgggctgggggatccctcgctgcctccccg	ttgggctgggggatccctcgc	chr13	+
novelMiR_350_1	3.66	Line 72	HVT	1221783-1221801	ttttggcctttcggagctgccccacgtcggccccggggggcggcggcgcggcggcggcgggggctctgcgctc	ggcgcggcggcggcggggg	chr23	+
novelMiR_350_2	3.66	Line 72	HVT	8714110-8714128	cggcgaggacccgccgccccccgccgcggcatcatccggggagcggcgcggcggcggcgggggccgcgggcac	ggcgcggcggcggcggggg	chr3	+
novelMiR_36	1.45	Line 72	HVT	8876134-8876151	tgcgcgctgcgagtgctgcattttactgctgcaaaggtggaggtgggcggtgggcattgcggagccgggcg	gagtgctgcattttactg	chr15	+
novelMiR_360	1.66	Line 72	HVT	27592612-27592629	gccgggaggcgccatggcggcggagggcctggcggggctcctgcccgcacagacgcagctggagtacgcac	gccatggcggcggagggc	chr6	+
novelMiR_362_1	2.64667	Line 72	HVT	13793515-13793532	aaggggcgggcggcggcgcggcctgcaccatggtggccaccaggcgggcggcgcggcggcgggatgcggcg	gcgggcggcgcggcggcg	chr8	+
novelMiR_362_2	2.64667	Line 72	HVT	149397217-149397234	ggcggcggcggcgggcggcgcggcggcgggcggcggcagcggctcctcggtgccgctctcggtgctgatcc	gcgggcggcgcggcggcg	chr1	-
novelMiR_362_3	2.64667	Line 72	HVT	5225695-5225712	ggccgcggcgcggcccctccgccccggccccgcggcctacctggcgggcggcgcggcggcggggccctcgg	gcgggcggcgcggcggcg	chr24	-
novelMiR_362_4	2.64667	Line 72	HVT	20207753-20207770	aagtttccgtggcccggcgccgcgcgcttggcacgagggctcggcgggcggcgcggcggcggcaggcgcgg	gcgggcggcgcggcggcg	chr3	-
novelMiR_369	9.07667	Line 72	HVT	98606354-98606371	ccgaagccccgctgcccctgctcgggccggccgccccgcggctgcctagcgggcggcactgctggcagcgc	gcctagcgggcggcactg	chr1	-
novelMiR_372	5.7225	Line 72	HVT	167751455-167751477	caaaaatgctcagcatcctctgatagaccacgagcagttttcctgttgctctctggtttgcactgagatgcaaaagtaact	cagcatcctctgatagaccacga	chr1	-
novelMiR_38	42.4933	Line 72	HVT	3513876-3513898	tgggacaggtgctcttctaagcgccgccatgaagggaaagcaataaggagcagagtggcgcagcggaagcgtgctgggccc	agcagagtggcgcagcggaagcg	chr18	+
novelMiR_382	6.7	Line 72	HVT	6179843-6179865	gaaggctcctgatctcccaatctgcgcggttgcatttgcttgaagtagtgtaactgtcgtaaatggagagagaaaggaaac	gatctcccaatctgcgcggttgc	chr14	-
novelMiR_39	3.445	Line 72	HVT	4012265-4012283	tctcgcgctgcccggcgcggctcttgtcagttagcaacaaaatggccgcggcggcagcagctgtgctcccgag	gccgcggcggcagcagctg	chr18	+
novelMiR_396	51.5133	Line 72	HVT	52539179-52539200	ggggctgggtcggtcgggctggggcgcgaagcggggctgggcgcgcgccgcggccgccggcgctctcggaccgcgaccc	cggtcgggctggggcgcgaagc	chr3	-
novelMiR_40	8.17167	Line 72	HVT	6491374-6491395	agctgagggctgggtctttgcgggcgagatgagaggttcgtgtcttcaactggcctacaaagtcccagttctcggctcc	aactggcctacaaagtcccagt	chr18	+
novelMiR_406_1	29.825	Line 72	HVT	6833771-6833793	ttaccacccaggggatgtagctcagcggtagagcgcctgctttgcatgcaggaggccctgggttcaacccccagcatctcc	ggggatgtagctcagcggtagag	chr7	-
novelMiR_406_2	12.79	Line 72	HVT	6813559-6813581	ccaccatccaggggatgtagctcagcggtagagcgcctgctttgcatgcaggaggccctgggttcaacccccagcatctcc	ggggatgtagctcagcggtagag	chr7	+
novelMiR_406_3	12.79	Line 72	HVT	6820353-6820375	ttaccacccaggggatgtagctcagcggtagagcgcctgctttgcatgcaggaggccctgggttcaacccccagcatctcc	ggggatgtagctcagcggtagag	chr7	+
novelMiR_407	1.45	Line 72	HVT	25676627-25676644	gatagcggcggtgggcggggctaggcgcgcggcggggctaggcgccaagcgaccgttggtgctgaggtggg	gccaagcgaccgttggtg	chr7	-
novelMiR_41	325.748	Line 72	HVT	9383573-9383593	tcctgcccaacaatatcctggtgctgagtgagttgcacacagagactccagcatcagtgattttgttgaggaagggg	tccagcatcagtgattttgtt	chr18	+
novelMiR_416	17.676	Line 72	HVT	4536531-4536553	gcgggagaccggggttcgattccccgacggggagagagagaacattttgaccgtcggcgcaattttttctcctggaggccc	ggggttcgattccccgacgggga	chr15	+
novelMiR_417	7.3	Line 72	HVT	154469-154489	ggatggcaccctgaggctgtgggacctcaccacgtgagtcctggggactgaaagggctttggggtgggggtttgggg	ctgaggctgtgggacctcacc	chr16	+
novelMiR_418_1	1.62	Line 72	HVT	9303941-9303958	gccgggcccggccgccctccggaggcggcccgcggcggaggtagcggcggcggcgggggggcgggagccgc	gcggcggcggcggggggg	chr17	+
novelMiR_418_2	1.77	Line 72	HVT	2489376-2489393	agggcgggcggcggcggcggcgggggggcgggcggcggtccccggcccgccccgctccgcaccgccccgca	gcggcggcggcggggggg	chr20	+
novelMiR_418_3	1.77	Line 72	HVT	3128139-3128156	cgggcggcgggcggcggcggcgggggggcggccggagctcaccatcgcccgcggccccgcggccgtcagcg	gcggcggcggcggggggg	chr28	-
novelMiR_418_4	2.62	Line 72	HVT	105098080-105098097	tctttaggccgcccggcggccggcagcccgttgccctggggcggcggcggcggcggggggggcagcagcga	gcggcggcggcggggggg	chr1	+
novelMiR_418_5	2.62	Line 72	HVT	11413204-11413221	ggctctccgccggcccctccgctcggcgacggcggcggtggtggcggcggcggcggggggggagccccggc	gcggcggcggcggggggg	chr13	+
novelMiR_418_6	2.62	Line 72	HVT	78742-78759	ggtgctggcggcggcggcggcggggggggctccggccgtgcccggcccatggcccggcccccggcgccccc	gcggcggcggcggggggg	chr19	+
novelMiR_418_7	2.62	Line 72	HVT	4804597-4804614	gatcgcggcggcggcggcggcggggggggacctcggggggacgcagctccaaccgccgcccttcgcccccc	gcggcggcggcggggggg	chr27	-
novelMiR_42	3.1025	Line 72	HVT	9953883-9953900	gcgcgcgggcggtgaatcagtcggtcggtcagtgagtgaggagcggcgcgaacatgaactgtctgaccgtg	cggcgcgaacatgaactg	chr18	+
novelMiR_423	3.99	Line 72	HVT	569598-569616	agcggcgcgggcagcgctgacaggaggacgcagcgctccgttcgcttcggcgcagctcggccccatggatccc	gcagcgctgacaggaggac	chr2	+
novelMiR_424	3.58667	Line 72	HVT	40640755-40640772	gctgcgtgtccttccgccgaggaagtagcgcccggcgggcaggaggctgctttcggggggccgcgcgaccg	aggctgctttcggggggc	chr2	+
novelMiR_428	1.87	Line 72	HVT	9522686-9522707	cctcagcgcaacgccgccggcggtcgcagtcgcgccgtagaggtgacctcgaggctgctgctcggcccgctgctcccag	ctcgaggctgctgctcggcccg	chr3	+
novelMiR_43	89.3633	Line 72	HVT	58572-58594	ggacagtgcctgtgcggttgcagaagaagaagaccggcgcttcacggctttcttcctcttctcttccgccccaggtgacta	tgtgcggttgcagaagaagaaga	chr19	+
novelMiR_448	2.49	Line 72	HVT	18685066-18685087	gggcaggaggtggccgtgcagagcacgatgacacgacgatgcccagctctggctgccgcctactgacacccatatccct	tctggctgccgcctactgacac	chr11	-
novelMiR_45	136.798	Line 72	HVT	5515026-5515047	cgcccccccgaacagtaagagttgatgtgcggcgaacgcagcctgcatgtgagctcctactgccgcgggaggcggggct	aacagtaagagttgatgtgcgg	chr19	+
novelMiR_450	38.66	Line 72	HVT	4937995-4938015	cctcgcgggggtgcattgtagttgcattgcatgtgtcagactgggagtgcaatgcccctgccatgcagcccggcggg	gtgcattgtagttgcattgca	chr14	-
novelMiR_451	8.71333	Line 72	HVT	6179300-6179322	ctttttatccaggagttcactgatcatctggctaagacccacaccagagtctcagtgcagagaacccaggcagctgctgtg	aggagttcactgatcatctggct	chr14	-
novelMiR_453_1	4.95333	Line 72	HVT	74116814-74116834	gtggctgtctgtgggtggcttctgtgggtggctgtgtggtggctgtctgtgggtggctgtctgtgggtggtgtctgt	ctgtgggtggctgtctgtggg	chr2	-
novelMiR_453_2	4.95333	Line 72	HVT	74116965-74116985	tggtggctgtctgtgggtggctgtctgtgggggctgtctgtgggtggctgtctgtgggtggctgtcctgtgggtggc	ctgtgggtggctgtctgtggg	chr2	-
novelMiR_453_3	4.95333	Line 72	HVT	74117742-74117762	tggctgtctgtgggggctgtctgtgggggctgtctgtggtggctgtctgtgggtggctgtctgtgggtgggtgtggt	ctgtgggtggctgtctgtggg	chr2	-
novelMiR_453_4	4.95333	Line 72	HVT	74119247-74119267	ggctgtctgtggtggctgtctgtggtggctgtctgtgggtggctgtctgtgggtggctgtctgtgggtggctgtcct	ctgtgggtggctgtctgtggg	chr2	-
novelMiR_453_5	4.95333	Line 72	HVT	74119315-74119335	gggtggctgtctgtgggtggctgtctgtgggtggctgtctgtggtggctgtctgtggtggctgtctgtgggtggctg	ctgtgggtggctgtctgtggg	chr2	-
novelMiR_455	8.715	Line 72	HVT	98604957-98604976	ccgtccgggtccctcgaggaggccgccggcgccggggtgggggcggcggcggcggcgggggggggcgccgccgag	gcggcggcggcggggggggg	chr2	-
novelMiR_459	28.0567	Line 72	HVT	4518720-4518741	gcagcgcgtggatatccctgagtgctccatggggttttcccggcagagggggtatagctcagtggtagagcatttgact	gggggtatagctcagtggtaga	chr27	-
novelMiR_464	20.8525	Line 72	HVT	104925712-104925731	ttctcccccccgcggccgtcgcacagcgctcccgctgccccctcacagcgctgtgcggttcccgcctcgctccgt	cgcggccgtcgcacagcgct	chr3	-
novelMiR_47	11.85	Line 72	HVT	5515776-5515795	tcagtagccatgactgtagactgttactgtcctgtccctacgcagcagtaagcagtctagagccaaggtgccgat	tgactgtagactgttactgt	chr19	+
novelMiR_472	2.49	Line 72	HVT	53340268-53340287	ccaggcgcaggccggagagttgggaggatgcggctgcggctgcgctcgggcgctctggccgccggctgcctgttg	gccggagagttgggaggatg	chrZ	-
novelMiR_474	2705.57	Line 72	HVT	11671363-11671385	acggctttggaatgacacgatcactcccgctgagcgcgcagccacagagccatcggggatgtcgtgtctgtcctaagctct	aatgacacgatcactcccgctga	chr12	+
novelMiR_475	306.14	Line 72	HVT	9383573-9383594	ctcctgcccaacaatatcctggtgctgagtgagttgcacacagagactccagcatcagtgattttgttgaggaagggga	tccagcatcagtgattttgttg	chr18	+
novelMiR_487	3.825	Line 72	HVT	112075101-112075123	ggctgcagcgacttcaggatccaaggatttcagtggtgttggtgtgagtcctgctgatgttggcacttgatggttgatgta	acttcaggatccaaggatttcag	chr1	-
novelMiR_488	103.66	Line 72	HVT	133461937-133461958	gtggagccgggagttggacttaaaaatgacatcagccaactggctcgttggtctaggggtatgattctcgcttagggtg	ttggtctaggggtatgattctc	chr1	-
novelMiR_49	11.1267	Line 72	HVT	7378776-7378797	gtcattgagggcagagctgcagcctcacatttcttcttttgttggacttggtggctgcatgctctcagcattcacaaga	ttggtggctgcatgctctcagc	chr19	+
novelMiR_5	2043.97	Line 72	HVT	79327613-79327635	ttgtcttccttgttcctcggggcagagagtacacacccataatgtgcagtagtcgtggccgagtggttaaggcgatggact	gtagtcgtggccgagtggttaag	chr1	+
novelMiR_507_1	11.32	Line 72	HVT	162917294-162917315	aaggggaatcagagaatcatagaatggcctgggttgaaaaggacctcagtgatcatctactttcaatcccccctgatat	agagaatcatagaatggcctgg	chr1	-
novelMiR_507_2	12.6	Line 72	HVT	19673833-19673854	aagcatagtcagagaatcatagaatggcctggattggaagagaccttaaagatcatccagctctaattccctgacacag	agagaatcatagaatggcctgg	chrZ	-
novelMiR_507_3	11.32	Line 72	HVT	193890838-193890859	gtcccttagtgccacatctccatggttttttattctgtcatagaatcagagaatcatagaatggcctgggttgaaaagg	agagaatcatagaatggcctgg	chr1	+
novelMiR_507_4	11.32	Line 72	HVT	16027407-16027428	acagaggcccagagaatcatagaatggcctgggttgaaaaggaccacaaggaccatctagtttcaacccccctgccatg	agagaatcatagaatggcctgg	chr11	+
novelMiR_52	124.775	Line 72	HVT	108363761-108363783	acgctgtgactcaccaataggaagcgtgccccagtagtacaacagggtggggaattagctcaaatggtagagcgctcgctt	ggggaattagctcaaatggtaga	chr2	+
novelMiR_523	2.67	Line 72	HVT	141032166-141032184	acggctggagcgccgcgcggtgcactgtggggcggaagcagagagtcaccgctccgttagggccgccatcttg	gtcaccgctccgttagggc	chr1	+
novelMiR_54	5.3	Line 72	HVT	115488005-115488027	tgcggcgcgccaagcgcgagcgggtggcccgcaacgagctcaaccggctgcggaacctggcccgcgcgcaccgcgccgccg	tgcggaacctggcccgcgcgcac	chr2	+
novelMiR_547	1.87	Line 72	HVT	57657643-57657660	gcatggcgggaggcgggcggggccggtgctgctccggagcatcgtctgtgtgttgggcctgcacagtccag	gtctgtgtgttgggcctg	chr3	+
novelMiR_56	1094.63	Line 72	HVT	9710469-9710490	gggcacctcgaggactgtctaacctgagaatggtgaaacatgagggtcaatctcaggttcgtcagcccatgagatgcct	aggactgtctaacctgagaatg	chr20	+
novelMiR_560	3.61	Line 72	HVT	7119533-7119550	gcggtacggccccgcgccccgacaagatggcggcgtccgcgctgtgctgggctctgagggccgctcgccag	gtgctgggctctgagggc	chr8	+
novelMiR_562	23.1733	Line 72	HVT	20838251-20838273	tgctctgtgcagccgtgctggaagggtagggatcacgacgcctctgagtctcaatgatgaagcttctctgactgctgcata	tctcaatgatgaagcttctctga	chr8	+
novelMiR_563	1.49	Line 72	HVT	4696186-4696207	ctgtcccccgccgaggacgacgtggcggcgctggcgttctccccgcgcctcccgcaccgcctgtacgccgcgcacgggg	cctcccgcaccgcctgtacgcc	chr9	+
novelMiR_57	1.45	Line 72	HVT	10344233-10344255	cctgcatgggtgaggccctcccgccgccgctgagcccggtgctgaggtcccggcggaggctgaggcctgctctcctcccct	cccggcggaggctgaggcctgct	chr20	+
novelMiR_570	2.03	Line 72	HVT	70596285-70596304	ttgggagactctgcagactccgatcacttctactgtgtttcagtgtgaaggggaaccaggtctgctacagtaatt	ctgcagactccgatcacttc	chrZ	+
novelMiR_574	3.49	Line 72	HVT	77350835-77350856	cacatctcatcaccctccctcggctgcagccaccacaagctcctggcttgctgcacactgggaagaggggacagatagg	caccctccctcggctgcagcca	chr1	-
novelMiR_598	4.64	Line 72	HVT	5175752-5175770	tggcgtccggaccgtgccggagctgaggccgttccgcgcctttctgagccgggccgcgggtggaggaggacga	accgtgccggagctgaggc	chr21	-
novelMiR_60	4.8	Line 72	HVT	4649592-4649612	cgtggcgggtgtgatggcgccgctgggcgtggggcccgcgcgggcgcccggggtgggcacgctgtacggcacgcagc	cccggggtgggcacgctgtac	chr22	+
novelMiR_604	3.09	Line 72	HVT	40056409-40056427	tcccgtgatcgtcgctggcgccggggctgccgggcccccagctgctgcttcggcctcccgcttcggccggggg	gtcgctggcgccggggctg	chr4	-
novelMiR_61	905.618	Line 72	HVT	3360830-3360851	cccctctcaatccctgagaccctaacttgtgatgtttagcttttaaatccacgggttaggctcttgggagctgtgagtt	tccctgagaccctaacttgtga	chr24	+
novelMiR_62	4.698	Line 72	HVT	2144130-2144151	aaaacctggggttgtgcaggctgaggtcagcctcaatgagactgattgaactgccatactctgacacacctggtgcctg	gaactgccatactctgacacac	chr25	+
novelMiR_632	6.98	Line 72	HVT	8207759-8207779	agcactcagagtgattgatagcctgacattgcttagatataggcttgttgtgttgggctttttaattccccttaagt	gtgattgatagcctgacattg	chr17	+
novelMiR_633	3.99	Line 72	HVT	9145355-9145372	gcagtgctgcttccgtcgggcgctgcctttgtcacaccgaccgcgcgtctggaatagaagcccacccgctc	cgcgtctggaatagaagc	chr17	+
novelMiR_649	4.68	Line 72	HVT	2139775-2139797	tgtagctatgctgcatacgagtagaccctttctgactctgcctgtagtcgtaaaggggggacaatgtatgcaacagcaaag	ctgcatacgagtagaccctttct	chr25	+
novelMiR_65	2.98	Line 72	HVT	5714936-5714955	aatgcacgatttacccttaaatgggggatttttgaagagaaaatgcgtgattttggggtgaaaggtggtattttc	cgtgattttggggtgaaagg	chr3	+
novelMiR_669	9.28	Line 72	HVT	29890181-29890203	tgttttcttgggtcagtgatgattggtggcatgtattatctgatgtaaaggtgatgtttatcatcacattagctctagaat	ggtcagtgatgattggtggcatg	chr8	+
novelMiR_67	9.63	Line 72	HVT	43676657-43676676	cccttccggtcacacaggtgaaggtggagcagaagggcgaaagctcgcttgatcttgattttcagtacgaataca	cgcttgatcttgattttcag	chr3	+
novelMiR_7_1	7.175	Line 72	HVT	105098080-105098098	ctctttaggccgcccggcggccggcagcccgttgccctggggcggcggcggcggcggggggggcagcagcgag	gcggcggcggcgggggggg	chr1	+
novelMiR_7_2	7.03	Line 72	HVT	11413204-11413222	cggctctccgccggcccctccgctcggcgacggcggcggtggtggcggcggcggcggggggggagccccggcc	gcggcggcggcgggggggg	chr13	+
novelMiR_7_3	7.03	Line 72	HVT	6967128-6967146	ggcgagggcggcggcggcggcggggggggaggaggggagaagcggagccgcccgggccgagcgccgggctccg	gcggcggcggcgggggggg	chr5	+
novelMiR_7_4	7.03	Line 72	HVT	4804596-4804614	gatcgcggcggcggcggcggcggggggggacctcggggggacgcagctccaaccgccgcccttcgccccccgc	gcggcggcggcgggggggg	chr27	-
novelMiR_706	2.62	Line 72	HVT	115940208-115940229	caacttctgagggaatcatagaatcatatcattgtagaatcacagagtatgattctacgattccctcagaactggcgga	tatgattctacgattccctcag	chr2	-
novelMiR_708	3.82	Line 72	HVT	10004147-10004169	tgtgctctgcttcatcctcctcatcttcgtccttgccttctgcttgtaccgcaggaagaagaggggaggggagcagagcca	ttcatcctcctcatcttcgtcct	chr20	-
novelMiR_71	3.78333	Line 72	HVT	81811377-81811398	ccgacgcggctcgaccgcgcgggaagcctcggccgacgagcaaccggcggacgaggcttcccgcgctgtcgtgccgcgc	cggacgaggcttcccgcgctgt	chr3	+
novelMiR_718	3.49	Line 72	HVT	2947441-2947458	ttggcgccctgccggtgctgtgtgcggccgccgccatttcgcgagagccgccccatgcctgcttcgggcag	gccggtgctgtgtgcggc	chr3	-
novelMiR_721	24.76	Line 72	HVT	56965050-56965072	tttctgtttagcattactgctggaggtgtaatggatgttaacaccgccctccaagaagtgctgaagaccgcacttatccat	ctccaagaagtgctgaagaccgc	chr3	-
novelMiR_726	2.29	Line 72	HVT	70357-70378	gtacgctaaggtgagcggccaggcagcacagcagcccgcagcgcgctgctgccagcgctcattcctctgtctgtctgtc	gtgagcggccaggcagcacagc	chr32	-
novelMiR_73	5.07167	Line 72	HVT	110315775-110315796	ttcgtggagcagggccacgtccgcgtcgggcccgaggtggtcaccgaccccgcgctgctcgtgccccgcgccatggagg	agggccacgtccgcgtcgggcc	chr3	+
novelMiR_743	2.09	Line 72	HVT	2525233-2525254	gccagagctatggagtgtgacaatggtgtttgtgtccaatctatcaaacgccattatcacactaaatagctactggtag	tggagtgtgacaatggtgtttg	chrW	-
novelMiR_76	465.283	Line 72	HVT	1025360-1025381	atctgtggtttaggtagtttcatgttgttgggattggcttttagctcggcaacaagaaactgccttaattacgtcagtt	taggtagtttcatgttgttggg	chr33	+
novelMiR_77	2034.36	Line 72	HVT	1093263-1093284	cccctatatgtaccctgtagactcgaatttgtgtgagcgtctccgagtcgcaaattcgtctctaggggaatatatgggc	taccctgtagactcgaatttgt	chr33	+
novelMiR_78	783.087	Line 72	HVT	1171952-1171973	gcccgggccgaggttctgtcctacactccggctgtggctatgggcagtcagtgcatcacagaacttggtcccgggagct	tcagtgcatcacagaacttggt	chr33	+
novelMiR_791	2.58	Line 72	HVT	4712379-4712396	tggccgtggggcgcaggacggagggctgtgccgctgccatggtgctgtgccagctccgtcacgcagccacc	gcgcaggacggagggctg	chr27	+
novelMiR_8_1	4157.98	Line 72	HVT	132055575-132055597	agctaagcagggtcgggcctggttagtacttggatgggagacctcctgggaataccgggtgctgtaggctttattttttta	ggaataccgggtgctgtaggctt	chr1	+
novelMiR_8_2	3827.58	Line 72	HVT	8612894-8612916	agacctcctgggaataccgggtgctgtaggcttgcccagagaggtggtggagtcaccgagcctggtggtgttcaaagagca	ggaataccgggtgctgtaggctt	chr6	+
novelMiR_8_3	4303	Line 72	HVT	3369816-3369838	agctaagcagggtcgggcctggttagtacttggatgggagacctcctgggaataccgggtgctgtaggcttttgctgtatt	ggaataccgggtgctgtaggctt	chr9	+
novelMiR_8_4	4303	Line 72	HVT	942140-942162	gctaagcaggggtcgggcctggttagtacttggatgggagacctcctgggaataccgggtgctgtaggcttttgctcccac	ggaataccgggtgctgtaggctt	chr9	-
novelMiR_84	22.4217	Line 72	HVT	46643815-46643832	atgaacctcaatgctgttcacatcctgacacgccgtgacgagcgctgtcgagctgaggacggccggccccg	gctgtcgagctgaggacg	chr4	+
novelMiR_86	2.25	Line 72	HVT	83757422-83757439	gagcgagcgcgggcttctgtctcggagccacgccgcgcggctcctggttgccgacccttcagtgcccacga	gggcttctgtctcggagc	chr4	+
novelMiR_87	2.26	Line 72	HVT	85846-85867	ctgggacggggctgggatccaggacctgctgcgggcattggaagtgttttgggtgccagccccgttgcggtgcatcatc	tttgggtgccagccccgttgcg	chr5	+
novelMiR_89	10.3133	Line 72	HVT	9733243-9733264	ttgtcttaatgccgagactagagtcacgtctggacagtgcctgttgtcccgatgtgctagagtactcgaatagtaacca	gccgagactagagtcacgtctg	chr5	+
novelMiR_9	17.445	Line 72	HVT	133682326-133682347	acatggggaggttagtgcgcggtaagctagggtgtgagctgacagcacgctagctgctctgcactgactgcccctgtgg	cgctagctgctctgcactgact	chr1	+
novelMiR_90	19.9283	Line 72	HVT	13116509-13116529	ttgcttttggatgcactgttcgtaacctgttagcagtgtaattctgttaacgggttccattccggtgctacatgata	atgcactgttcgtaacctgtt	chr5	+
novelMiR_905	3.665	Line 72	HVT	20872717-20872734	gcggcacgcggccgttggcgctgggctgcggcgcggcgcgagcggctcggcggccgagggagcctggcgcc	gccgttggcgctgggctg	chr1	-
novelMiR_91	192.25	Line 72	HVT	15887117-15887136	caggtgagccactgactaacgcacattgtgctctcggcgactccactgtgcgtgtgacagcggctaacctgctcc	ctgtgcgtgtgacagcggct	chr5	+
novelMiR_92	13.4133	Line 72	HVT	18454558-18454579	cggggccgagtcagtgggacgggggcgcgcccagccggcaggtgcggctggcgcgcgtccgtcctgggcgtggggaagc	ctggcgcgcgtccgtcctgggc	chr5	+
novelMiR_93	9.055	Line 72	HVT	21516911-21516931	cttcgcgaatctttttgcggtctgggcttgctgtacataactacctacccgggaagcccttaccccaaaaagcattc	ctttttgcggtctgggcttgc	chr5	+
novelMiR_944	8.77	Line 72	HVT	4658342-4658362	tgtgactgcctgtctgtgcctgctgtacaggtgagaggatgttctgcacagcaagtgtagacaggcagacacatgac	cacagcaagtgtagacaggca	chr8	-
novelMiR_946	4.55	Line 72	HVT	3067249-3067270	tgtgtggaagactagtgatttttgttgtttttagataactaaattgacaacaaatcacagtctaccatatggcacagac	caacaaatcacagtctaccata	chrW	-
novelMiR_95	52.6367	Line 72	HVT	28220546-28220563	ccccgcccgccgcccccctcgggcgggccggggccgcaggtgcgccctggggcggcggggggcggcccggg	cgcccccctcgggcgggc	chr5	+
novelMiR_97_1	152.66	Line 72	HVT	57721861-57721881	gctgccgggcgcggtggcgcacgcctgtagtcccagctactcgggaggctgagcccgccggatcgcttgagcccagg	ggctgagcccgccggatcgct	chr5	+
novelMiR_99	5.25	Line 72	HVT	11762607-11762625	gctccgcctccctccccgccccgccgccgcgggcagcccggcagtgtggcgaggcgggcgggcagcagcgctc	tgtggcgaggcgggcgggc	chr6	+
