# Supplementary material for: Marek’s disease vaccines-induced differential expression of known and novel microRNAs in primary lymphoid organ bursae of White Leghorn
Source: Vet Res. 2020 Feb 24;51:19. doi: 10.1186/s13567-020-00746-4 (PMC7038564; doi:10.1186/s13567-020-00746-4)
Supplement: Supplementary file 5 — Additional file 5: miRNAs identified in bursae of Line 72chickens 26 days post Rispens inoculation. A microRNA profile of line 72 in response to CVI988/Rispens vaccination. [file 13567_2020_746_MOESM5_ESM.xlsx]

## Sheet: Additional File 5 miRNAs identi
miRNA_ID	Mean(TPM)	Line	Treatment	mature_loci	sequence	mature.miR	chr	strand
gga-let-7a-2	10704.9	Line 72	Risp	3343200-3343221	gcatccaggttgaggtagtaggttgtatagtttagaattacaccaagggagataactgtacaacctcctagctttcctt	tgaggtagtaggttgtatagtt	chr24	+
gga-let-7c	1044.47	Line 72	Risp	99018804-99018825	gcatccgggttgaggtagtaggttgtatggtttagagttacaccctgggagttaactgtacaaccttctagctttcctt	tgaggtagtaggttgtatggtt	chr1	+
gga-let-7j	10711.6	Line 72	Risp	1639988-1640009	cacaaagccagggaatcacaccagacctctgtactgctctgtggaggtgaggtagtaggttgtatagtttggtgggagg	tgaggtagtaggttgtatagtt	chr26	-
gga-mir-100	2220.38	Line 72	Risp	3335109-3335130	tgttgccacaaacccgtagatccgaacttgtggtcatattccacacaagcttgtatctataggtatgtgtctgtctggc	aacccgtagatccgaacttgtg	chr24	+
gga-mir-101-1	7442.01	Line 72	Risp	27510701-27510721	ctatcctttttcggttatcatggtaccggtgctgtatacgtgaaaggtacagtactgtgataactgaagaatggtgg	gtacagtactgtgataactga	chrZ	+
gga-mir-101-2	7442.01	Line 72	Risp	28360438-28360458	ctgccctggctcagttatcacagtgctgatgctgtctcttgtaaaggtacagtactgtgataactgaaggatggcag	gtacagtactgtgataactga	chr8	-
gga-mir-103-1	4566.57	Line 72	Risp	4689877-4689899	ttgctgccttcggcttctttacagtgctgccttgttgcatatggatcaagcagcattgtacagggctatgaaggcactgag	agcagcattgtacagggctatga	chr13	+
gga-mir-103-2	4567.12	Line 72	Risp	89095078-89095100	tctgtgctttcagcttctttacagtgctgccttgttgcgttcatgtcaagcagcattgtacagggctatgaaagaacagag	agcagcattgtacagggctatga	chr4	-
gga-mir-106	471.052	Line 72	Risp	3995196-3995218	tgagttgtgcaaaagtgcttacagtgcaggtagagctcagcacctactgcagtataagcacttctggcatgaccgtggcga	aaaagtgcttacagtgcaggtag	chr4	-
gga-mir-107	892.96	Line 72	Risp	19401526-19401547	ctttgctttcagcttctttacagtgttgccttgtggcatggagttcaagcagcattgtacagggctatcaaagcatgga	agcagcattgtacagggctatc	chr6	-
gga-mir-10a	21314.7	Line 72	Risp	3834177-3834198	cttctatatgtaccctgtagatccgaatttgtgtaaaggaagttgggtcacaaattcgtatctaggggaatatgtagtt	taccctgtagatccgaatttgt	chr27	+
gga-mir-10b	46040.7	Line 72	Risp	16343652-16343673	tgtctatatataccctgtagaaccgaatttgtgtgatattcatatagtcacagattcgattctaggggaatatatggtc	taccctgtagaaccgaatttgt	chr7	-
gga-mir-122-1	3.28	Line 72	Risp	761129-761150	gccagagctgtggagtgtgacaatggtgtttgtgtccaatctatcaaacgccattatcacactaaatagctactggtag	tggagtgtgacaatggtgtttg	chrZ	+
gga-mir-125b-2	1266.92	Line 72	Risp	99051095-99051116	cttttcctagtccctgagaccctaacttgtgaggttttgtagcaacaatcacaagtcaggctcttgggacctaggcgga	tccctgagaccctaacttgtga	chr1	+
gga-mir-126	5341.46	Line 72	Risp	8233363-8233383	ggtgacggcccattattacttttggtacgcgctgtgacacttcaaactcgtaccgtgagtaataatgcgctgtggtc	cattattacttttggtacgcg	chr17	-
gga-mir-128-1	5604.97	Line 72	Risp	30766372-30766392	gctgttgaattcggggccgtaacactgtctgagaggtttatatttctcacagtgaaccggtctctttttcagctgct	tcacagtgaaccggtctcttt	chr7	+
gga-mir-128-2	5522.94	Line 72	Risp	45670164-45670184	agctggaaggggggccgttacactgtaagagagtgagtagcaggtctcacagtgaaccggtctcttttcctgctgtg	tcacagtgaaccggtctcttt	chr2	+
gga-mir-1306	5.64333	Line 72	Risp	1294177-1294198	acagcctccaccacctcccctgcaaacgtccagtgacgcagaggtaatggacgttggctctggtggtgatggacagtca	tggacgttggctctggtggtga	chr15	+
gga-mir-130a	305.483	Line 72	Risp	407980-407999	tgtccagagccctttttctgttgtactactggcaattatgatgagcagtgcaatattaaaagggcattggctggc	cagtgcaatattaaaagggc	chr15	-
gga-mir-130b	501.498	Line 72	Risp	399155-399176	gggctgcccctctttccctgttgcactactgtcacggtcgcagcgagcagtgcaataatgaaagggcgtcagtgcgccg	cagtgcaataatgaaagggcgt	chr15	-
gga-mir-130c	441.68	Line 72	Risp	7202995-7203014	tccagcgccctttttatgttgtactactagtgatcatacacaaagcagtgcaatgttaaaagggcattggccagc	cagtgcaatgttaaaagggc	chr19	-
gga-mir-1329	22.2617	Line 72	Risp	97355549-97355569	gttgtagagatacagtgatcacgttacgatggatttctcaagtaacaacctcgtagcttgatcacgatatccctatg	tacagtgatcacgttacgatg	chr3	+
gga-mir-133a-1	5110.12	Line 72	Risp	102812747-102812769	tgctttgctaaagctggtaaaatggaaccaaatcacctcttcaatggatttggtccccttcaaccagctgtagctatgcat	tttggtccccttcaaccagctgt	chr2	-
gga-mir-133a-2	5110.12	Line 72	Risp	8327022-8327044	tgctttgctaaagctggtaaaatggaaccaaatcaactgttcaatggatttggtccccttcaaccagctgtagctgtgcat	tttggtccccttcaaccagctgt	chr20	+
gga-mir-133b	41.245	Line 72	Risp	108040401-108040421	tctgctctggctggtcaaacggaaccaagcccgtcttcttcggaggtttggtccccttcaaccagctatagcagtgt	tttggtccccttcaaccagct	chr3	-
gga-mir-133c	608.06	Line 72	Risp	4357211-4357232	tgccttcctggggctggtaaaaaggaaccagatcaactacaactggatttggtccccttcaaccagctgcagtggggca	tttggtccccttcaaccagctg	chr23	+
gga-mir-135a-1	19.8367	Line 72	Risp	2999048-2999070	cactgtcctgtatggctttttattcctatgtgattatacatcccgcttcatatagggattgaagccgtgcaaggcgctggg	tatggctttttattcctatgtga	chr12	-
gga-mir-135a-2	19.8367	Line 72	Risp	46334607-46334629	tctagtgttttatggctttttattcctatgtgatagtaataaagtctcatgtagggatggaagccatgaaatacattgtga	tatggctttttattcctatgtga	chr1	+
gga-mir-135a-3	19.8367	Line 72	Risp	2124061-2124083	tgctgtggtctatggctttttattcctatgtgattgcttttcctaactcatgtagggcgaaaagccatgggctactcaggg	tatggctttttattcctatgtga	chr26	-
gga-mir-138-1	159.39	Line 72	Risp	40874223-40874245	gccgtgcagcagctggtgttgtgaatcaggccgtcaccagtcggagaacggctacttcacaacaccagggtggcactgcac	agctggtgttgtgaatcaggccg	chr2	-
gga-mir-138-2	159.308	Line 72	Risp	2104577-2104599	ttgttgctgcagctggtgttgtgaatcaggccgacggcaagcgcttcctactatccggctatttcactacaccagggttgc	agctggtgttgtgaatcaggccg	chr11	-
gga-mir-140	4107.5	Line 72	Risp	19310361-19310382	gtcctgccagtggttttaccctatggtaggttacgtcatgctgttctaccacagggtagaaccacggacgggatgccgg	accacagggtagaaccacggac	chr11	+
gga-mir-1416	88.135	Line 72	Risp	34922647-34922667	tgatactttttccttaactcatgccgctgtgcctttatattttatttcacaattgtatgagttgagtacagagtatc	tccttaactcatgccgctgtg	chrZ	+
gga-mir-142	11510	Line 72	Risp	510465-510485	tgcagtcacccataaagtagaaagcactactaaacagcactgcagggtgtagtgtttcctactttatggatgagtgt	cataaagtagaaagcactact	chr19	-
gga-mir-1434	22.24	Line 72	Risp	1453280-1453301	tgcgtgatgatggaaaatttcttcactttgacctgacttgtttgattgaagaaatttgagtatctgacgcgagctgagc	gaagaaatttgagtatctgacg	chr28	+
gga-mir-144	31.7967	Line 72	Risp	5863237-5863259	gccctgggctggatatcatcatatactgtaagttcactatgagacactacagtatagatgatgtactcccctgggctgcac	ggatatcatcatatactgtaagt	chr19	-
gga-mir-1451	75.5017	Line 72	Risp	76267757-76267778	agctgctgcctcgcacaggagcaagttaccgcgttcagctcgcctgccgtaactcgctgctgtgagaggcagcggctcc	tcgcacaggagcaagttaccgc	chr3	+
gga-mir-1456	87.5817	Line 72	Risp	44897415-44897436	ccgaacagggaaaggacggaggcggcccgcgcggggtcgttcagtcggggtcgtcgccgtcccttccccgttcgacccg	aaaggacggaggcggcccgcgc	chrZ	-
gga-mir-1456*	87.5817	Line 72	Risp	44897415-44897436	gccctgtggggttgcctcgagtcagatggagcctgggccgaacagggaaaggacggaggcggcccgcgcggggtcgttc	aaaggacggaggcggcccgcgc	chrZ	-
gga-mir-1467-1	1.87	Line 72	Risp	136001054-136001076	caggttgttttctcagctacatcggtgtaaatccagggcaattctactgaggttcacaccagagtaactgggatcagaatc	tctcagctacatcggtgtaaatc	chr2	-
gga-mir-146a	6452.66	Line 72	Risp	7795828-7795850	tcctcagctttgagaactgaattccatgggttgtaattgaatcctttgtcagacccatggggctcagttcttcagcttgga	tgagaactgaattccatgggttg	chr13	-
gga-mir-146b	404.64	Line 72	Risp	23143404-23143426	tgcttggctttgagaactgaattccataggcgttaaagcatccaaaaatgccctatggattcagttctgcagttgggcagc	tgagaactgaattccataggcgt	chr6	+
gga-mir-146c	9429.57	Line 72	Risp	89315895-89315917	ttcccagctctgagaactgaattccatggactggtttcaattccatgcgttcagtccatggtattcagttctctagcttgg	tgagaactgaattccatggactg	chr4	-
gga-mir-148a	46995.1	Line 72	Risp	32178257-32178278	tcctgaagcaaagttctgtgacactcagactctggttacgatagcagtcagtgcactacagaactttgtctccgggggc	tcagtgcactacagaactttgt	chr2	-
gga-mir-153	33.9817	Line 72	Risp	8846578-8846599	ttgccagtgtcatttttgtgatgttgcagctagtaatatgagcccagttgcatagtcacaaaagtgatcattggaaact	ttgcatagtcacaaaagtgatc	chr2	-
gga-mir-155	1139.09	Line 72	Risp	102485101-102485123	ctgtatgttgttaatgctaatcgtgataggggtttttacctctgaatgactcctacatgttagcattaacactgtaccatg	ttaatgctaatcgtgataggggt	chr1	+
gga-mir-1559	547.443	Line 72	Risp	1341283-1341304	ctagactcctttcgatgcttgtatgctactcccaagaatgctaacaggagttacatgtatgcatcgagcagagactata	ttcgatgcttgtatgctactcc	chr7	-
gga-mir-1560	3.28167	Line 72	Risp	18874378-18874400	cgtgggggtggcggcgcgagcagagaggcgctgccgtgtccaaagcagcatctctggacgcgctcgttccttctgcgtggc	gcggcgcgagcagagaggcgctg	chr11	-
gga-mir-15a	947.518	Line 72	Risp	169399241-169399262	tggcataacgtagcagcacataatggtttgtgggttttgaaaaggtgcaggccatattgtgctgcctcaaaaatacaag	tagcagcacataatggtttgtg	chr1	-
gga-mir-15b	784.173	Line 72	Risp	22277126-22277145	taaagtactctagcagcacatcatggtttgcatgctgtagtgaagatgcgaatcattatttgctgctttagaaat	tagcagcacatcatggtttg	chr9	-
gga-mir-15c	7402.79	Line 72	Risp	4071855-4071876	tgaggagatgtagcagcacatcatggtttgtagggacaaggagatacagaccattctgggctgcctcattacctcaagg	tagcagcacatcatggtttgta	chr4	-
gga-mir-16-1	4027.42	Line 72	Risp	169399100-169399121	tgtcatactctagcagcacgtaaatattggtgttaaaactgtaaatatctccagtattaactgtgctgctgaagtaagg	tagcagcacgtaaatattggtg	chr1	-
gga-mir-16-2	4027.42	Line 72	Risp	22276954-22276975	tgttccgccctagcagcacgtaaatattggtgtagtaaaataaaccttaaaccccaatattattgtgctgcttaagcgt	tagcagcacgtaaatattggtg	chr9	-
gga-mir-1636	1.868	Line 72	Risp	4735891-4735912	atccatctgctgccccgtcactcctgataccgctgtgctggtaaggtgcaggtgatggcggggctgccggtgtgccatg	tgccccgtcactcctgataccg	chr15	+
gga-mir-1641	1.61667	Line 72	Risp	13265680-13265701	gggcatttcctgaggattaatgactgtctggggtcatcatctcctcccagttagttattaatccccaggaaatactctg	tgaggattaatgactgtctggg	chr3	-
gga-mir-1651	4.37167	Line 72	Risp	539205-539225	gggggtggaagctaagactgataaaagcaagcaaattatttacagtttgcttttgttggcctctgctgccgggtcct	ttgcttttgttggcctctgct	chr1	+
gga-mir-1653	1.415	Line 72	Risp	14383905-14383927	ctgttcccatttgtatgcccagcactggtcctggtgtctgctatggtttccacaggagctgtgctgcatgcaggtgtggat	ttgtatgcccagcactggtcctg	chr9	-
gga-mir-1662	111.585	Line 72	Risp	1839188-1839209	ctctatgggtttgacatcatcatacttgggatgtatgacacaaagtcccaagcaggctgatgtcaggcccaagatggct	ttgacatcatcatacttgggat	chr2	+
gga-mir-1663	2.64	Line 72	Risp	15821585-15821605	cagtgttgggtaccactgtcctgggtgcctggcagagctcgtgcactggcatccagaacagcggtacccaaggttgc	tggcatccagaacagcggtac	chr5	+
gga-mir-1667	2.40167	Line 72	Risp	5291938-5291959	aggttgtaagagattctgacacaatgtttagagattgagacagaatctaacatgatgtcaggatttcccagaacctgct	taacatgatgtcaggatttccc	chr24	-
gga-mir-1677	10.785	Line 72	Risp	74231904-74231926	tgcttagggtctgatcctgcaccgctgaagtcaatggaagttttgtcattgacttcagtaggagcaggatttgaacctcat	ttgacttcagtaggagcaggatt	chr3	+
gga-mir-1684a	29.2617	Line 72	Risp	89658931-89658952	gaaaggagagctctgcttcctcatacatactcatcttttctatggataagtatgaggaaatggagatctccttccattc	aagtatgaggaaatggagatct	chr4	-
gga-mir-1685	2.12	Line 72	Risp	24811656-24811677	cacagttggagtcactaccagtgctgtgtttgactacgtatgtaaccacagtaatggtatgaactcagatgtgctacag	acagtaatggtatgaactcaga	chr2	+
gga-mir-1698-1	1.74	Line 72	Risp	640958-640980	ctccggccgccggctgcagggatgctcctgccctccgccgagcactggcgaggctgcggcaatccctgcgccggcgcccgg	cgaggctgcggcaatccctgcgc	chr19	-
gga-mir-16c	491.517	Line 72	Risp	4071490-4071511	agcagtgctctagcagcacgtaaatactggagtgggggatcgcctgttgctctccagtattgcattgctgctttagtga	tagcagcacgtaaatactggag	chr4	-
gga-mir-16c*	491.517	Line 72	Risp	4071490-4071511	gaggctgtggggagatgcacggggctggagagctgtcagcagtgctctagcagcacgtaaatactggagtgggggatcg	tagcagcacgtaaatactggag	chr4	-
gga-mir-17	581.352	Line 72	Risp	148024023-148024045	agagtaatgtcaaagtgcttacagtgcaggtagtgatatatagaacctactgcagtgaaggcacttgtagcattatgttga	caaagtgcttacagtgcaggtag	chr1	-
gga-mir-1712	1.75	Line 72	Risp	79500146-79500167	tgcccttctggctccagtcttaactacaggcaatgctgacattctccttcagttatcagtggagtttggagtgctagag	ttcagttatcagtggagtttgg	chr3	-
gga-mir-1716	2.60333	Line 72	Risp	57845179-57845200	tgccgcagagcggggcggctgtgagctgagctgcacggtgacggcccggcttcctgccgccctggctgcgagctggaaa	cggggcggctgtgagctgagct	chr5	-
gga-mir-1717	1.995	Line 72	Risp	33864010-33864032	ggcccggttaactctctaacctgacagaaaactatctacttttctaggttagtttcctgtctgctcagggagttaccttgg	actctctaacctgacagaaaact	chr3	+
gga-mir-1728	1.98333	Line 72	Risp	10981373-10981394	ctggttgatccattggaagactgagcttgagggtgaaagaggtaaacaggcttctgtagatcagccagctgacctgatt	aggcttctgtagatcagccagc	chr4	-
gga-mir-1729	69.0133	Line 72	Risp	762780-762801	tcctgcatcccttactcacatgagtagtcgtatctatttcagtgggactactcggtgagtaaggatagcaggattggga	ctactcggtgagtaaggatagc	chr15	+
gga-mir-1729*	69.0133	Line 72	Risp	762780-762801	ttcagtgggactactcggtgagtaaggatagcaggattgggaccactacctgtaactctgaagtggaccttctgtagga	ctactcggtgagtaaggatagc	chr15	+
gga-mir-1731	2.525	Line 72	Risp	10661026-10661048	gaagccgggtacttgactgcaggcactgctgctctgttccagattggcagttccttggtcttgtccttgtctccagttcct	acttgactgcaggcactgctgct	chr12	-
gga-mir-1736	7.57167	Line 72	Risp	139198655-139198676	tgagggcaattcctgataggtgctgagcaccatctagctgcaaagtcagcaccttcggaactgtcctcaaccttgtctg	agcaccttcggaactgtcctca	chr1	-
gga-mir-1747	1.9925	Line 72	Risp	61829419-61829441	cagggtgctgtgcacttgaatggagttctgggtgttctcatggatcctgaatcccttcaagtggacaaaacgttgggcatt	tgcacttgaatggagttctgggt	chr2	-
gga-mir-1751	1.845	Line 72	Risp	50422162-50422184	tacagcaaagtgagctgctctgttcctgcatcccacaggaagcagtttgggatgaaggacgagggcagaccgcgttgcttg	tgagctgctctgttcctgcatcc	chr4	+
gga-mir-1756a	2.71667	Line 72	Risp	62791857-62791878	atctcagctggtgtaagtcagcagagctccactgacattattagtgctccagtgattcacaccagctgtgaatctggtc	tccagtgattcacaccagctgt	chrZ	-
gga-mir-1769	49.13	Line 72	Risp	2239955-2239976	tggtgtggccttcaggcttttctcacacctgttgagctctgcagtcaagtgtgaaatctgcctgaaagtcattccaaca	agtgtgaaatctgcctgaaagt	chr15	+
gga-mir-1781	8.73333	Line 72	Risp	3325527-3325547	gcgtgtttaacagctgagtgatttaaagcaatcaaattcctttggctttaaatcatgcagctgttgaacaagctctt	tttaaatcatgcagctgttga	chr14	-
gga-mir-1786	7.71333	Line 72	Risp	7768651-7768671	tctaattccttaacacaacaggaaacaaattcagcattaaaatatgattcttttctgctgtgttactgaattaaaag	attcttttctgctgtgttact	chr14	+
gga-mir-1788	8.11333	Line 72	Risp	22479373-22479393	gtgtcccgggcttgttttccgttgcctgcggtgtgttgcagtgactcaggcagcgaaagcaagtctgggaggctgtg	caggcagcgaaagcaagtctg	chr7	+
gga-mir-181a-1	33140.1	Line 72	Risp	2005188-2005210	tgcttcagtgaacattcaacgctgtcggtgagtttggaatttaagtgaaaaccatcgaccgttgattgtaccctccagcta	aacattcaacgctgtcggtgagt	chr8	+
gga-mir-181a-2	33140.1	Line 72	Risp	9982155-9982177	agcttcagtgaacattcaacgctgtcggtgagtttgagaactaagaaaaaccatcgaccgttgactgtaccttgaggttta	aacattcaacgctgtcggtgagt	chr17	+
gga-mir-181b-1	3178.5	Line 72	Risp	2005372-2005394	ggtcacaatcaacattcattgctgtcggtgggtttaactatgtggacaagctcactgaacaatgaatgcaactgtggcccc	aacattcattgctgtcggtgggt	chr8	+
gga-mir-181b-2	3178.5	Line 72	Risp	9983787-9983809	ggctgcaatcaacattcattgctgtcggtgggttttcattgctatcaactcactgatcaatgaatgcaaactgcggaccag	aacattcattgctgtcggtgggt	chr17	+
gga-mir-183	61.6233	Line 72	Risp	844423-844445	ctgttctgtgtatggcactggtagaattcactgtgcaaccccgcggtcagtgaattaccatagggccataaacagagcaga	tatggcactggtagaattcactg	chr1	-
gga-mir-184	349.635	Line 72	Risp	19996822-19996843	ctcacccccttatcacttttccagcccagcttcttcgctctgactgttggacggagaactgataagggtgtgcgggtgg	tggacggagaactgataagggt	chr10	+
gga-mir-187	22.87	Line 72	Risp	83889667-83889687	tgagacctccggctacaacacaggacatgggagcttttctgaaccctcgtgtcttgtgttgcagccagaggggcaca	tcgtgtcttgtgttgcagcca	chr2	+
gga-mir-18a	111.93	Line 72	Risp	148023876-148023898	ctttttgtactaaggtgcatctagtgcagatagtgaagtagattagcatctactgccctaagtgctccttctggcataaga	taaggtgcatctagtgcagatag	chr1	-
gga-mir-18b	112.638	Line 72	Risp	3995070-3995089	gtccttgtgttaaggtgcatctagtgcagttagtgacgtagcgtagaatctactgccctaaatgctccttctggc	taaggtgcatctagtgcagt	chr4	-
gga-mir-190a	6.155	Line 72	Risp	4206049-4206071	ggactctgtgtgatatgtttgatatattaggttgttatttaatccaactatatatcaaacatattcctacagtgtcctgcc	tgatatgtttgatatattaggtt	chr10	-
gga-mir-193b	72.2317	Line 72	Risp	764346-764367	gttccagagtcggggttttgggggcgagatgagcttatgttttatccaactggcccacaaagtcccgcttttggtggtc	aactggcccacaaagtcccgct	chr14	+
gga-mir-194	4.84	Line 72	Risp	18822866-18822888	tgctctcatatgtaacagcaactccatgtggactacactgacttccagtggagatgctgttacttttgatagcggctcaaa	tgtaacagcaactccatgtggac	chr3	+
gga-mir-196-1	381.55	Line 72	Risp	3775059-3775080	ctctgtgaattaggtagtttcatgttgttgggctttaaattttaaacacaagaacatcaaactacctgatttactccag	taggtagtttcatgttgttggg	chr27	+
gga-mir-196-2	381.558	Line 72	Risp	32707531-32707552	ctctgtggtttaggtagtttcatgttgttggggctccacctttctctctacagcacgaaactgccttaattacttcagt	taggtagtttcatgttgttggg	chr2	-
gga-mir-199-1	11344.9	Line 72	Risp	5571632-5571652	ccgtctgcccagtgttcagactacctgttcaggactacgagattgtacagtagtctgcacattggttaggctgtgct	acagtagtctgcacattggtt	chr17	+
gga-mir-199-2	11344.9	Line 72	Risp	4652531-4652551	ccgtcgccccagtgttcagactacctgttcaggacaatgctgttgtacagtagtctgcacattggttagactgggca	acagtagtctgcacattggtt	chr8	+
gga-mir-19a	541.847	Line 72	Risp	148023695-148023717	gcagtcttctgttagttttgcatagttgcactacaggaagaatgtagttgtgcaaatctatgcaaaactgatggtggcctg	tgtgcaaatctatgcaaaactga	chr1	-
gga-mir-19b	2275.23	Line 72	Risp	148023388-148023409	tctctggttagttttgcaggtttgcatccagctgtatgatactctgctgtgcaaatccatgcaaaactgactgtggcag	tgtgcaaatccatgcaaaactg	chr1	-
gga-mir-1a-1	153.727	Line 72	Risp	8315785-8315806	cttgagagacatacttctttatatgcccatatgaacctggcaatctatggaatgtaaagaagtatgtatttcaggtggg	tggaatgtaaagaagtatgtat	chr20	+
gga-mir-1a-2	153.727	Line 72	Risp	102815871-102815892	ctcagagcacatacttctttatgtacccatatgaacatacaatgctatggaatgtaaagaagtatgtatttttggcagg	tggaatgtaaagaagtatgtat	chr2	-
gga-mir-1b	10.175	Line 72	Risp	4357066-4357087	aaccctacatacttcttcatatgcccatatggagtcggccggcgttatggaatgttaagaagtatgtatcctcgggctg	tggaatgttaagaagtatgtat	chr23	+
gga-mir-200a	2330.93	Line 72	Risp	2591950-2591972	cctctgtgggcatcttactagacagtgctggatttcttggatctattctaacactgtctggtaacgatgtttaaagggtga	taacactgtctggtaacgatgtt	chr21	-
gga-mir-200b	1064.54	Line 72	Risp	2594279-2594301	gatgccattaccatcttactgggcagcattggatgttctctgtttttctaatactgcctggtaatgatgattgtggtgttt	taatactgcctggtaatgatgat	chr21	-
gga-mir-203a	126.152	Line 72	Risp	50769339-50769359	ttggtgcagtggttcttaacagttcaacagttctctatcataattgtgaaatgtttaggaccacttgaccagcgagg	tgaaatgtttaggaccacttg	chr5	+
gga-mir-204-1	72.745	Line 72	Risp	35181211-35181232	acccgtggacttccctttgtcatcctatgcctgagaatatatgaagggggctgggaaggcaaagggacgttcaactgtc	ttccctttgtcatcctatgcct	chrZ	-
gga-mir-204-2	72.745	Line 72	Risp	5628603-5628624	acctgtgggcttccctttgtcatcctatgcctggagatcacagtgaggcagggacagcaaagggatgctcagctgtcgt	ttccctttgtcatcctatgcct	chr10	+
gga-mir-205a	17360.3	Line 72	Risp	3076091-3076112	ggttctgttgtccttcattccaccggagtctgtctcgtacctaaccagatttcagtggagtgaagcacaagagacatgg	tccttcattccaccggagtctg	chr26	+
gga-mir-205b	286.005	Line 72	Risp	1273743-1273764	cttcctgatgcccttcattccaccggaatctgtcagtgcagaaaccagatttcagtgaaatgaagcccatcagagaggc	cccttcattccaccggaatctg	chr1	-
gga-mir-20b	540.303	Line 72	Risp	3994891-3994913	ctagcagtatcaaagtgctcatagtgcaggtagcttggcattggacctactgtaatgtgggcacttacagtactgttagat	caaagtgctcatagtgcaggtag	chr4	-
gga-mir-21	64844.5	Line 72	Risp	7376264-7376285	tcctgtcggatagcttatcagactgatgttgactgttggatctcatggcaacaacagtcggtaggctgtctgacatttt	tagcttatcagactgatgttga	chr19	+
gga-mir-211	72.745	Line 72	Risp	2246994-2247015	tcctgtgagcttccctttgtcatcctatgcctgagcgatgcctggaggctgggacggtgaagggaggcccacgggctgc	ttccctttgtcatcctatgcct	chr28	+
gga-mir-2130	1.19	Line 72	Risp	903922-903943	cctgagtccctgcaggcaccaaacgggggctgagcatcggcagctgctcccagtggagctctgcaaggacctgagggca	tcccagtggagctctgcaagga	chr33	-
gga-mir-2131	15.15	Line 72	Risp	70743828-70743848	ccatgcagaagtgcacggaaacagctgtttgctatcgaaaagttggctgttactgttcttctgatggaggctgctgg	ctgttactgttcttctgatgg	chrZ	-
gga-mir-214	254.518	Line 72	Risp	4658383-4658404	tgtgtctgcctgtctacacttgctgtgcagaacatcctctcacctgtacagcaggcacagacaggcagtcacatgacaa	acagcaggcacagacaggcagt	chr8	+
gga-mir-215	126.403	Line 72	Risp	18823184-18823205	gtccaggaaaatgacctatgaattgacagactgctttcaaaatgtgcctgtcatttctataggccaatattctgtgcac	atgacctatgaattgacagact	chr3	+
gga-mir-218-1	169.022	Line 72	Risp	75581268-75581288	agattttctgttgtgcttgatctaaccatgtggttgtgaggtatgagtaaaacatggttctgtcaagcaccatggaa	ttgtgcttgatctaaccatgt	chr4	-
gga-mir-218-2	168.99	Line 72	Risp	4563954-4563974	gggttttcctttgtgcttgatctaaccatgtggtagaacaatacaaattgaacatggttctgtcaagcaccatggaa	ttgtgcttgatctaaccatgt	chr13	+
gga-mir-2188	117.097	Line 72	Risp	2664399-2664420	acctgtgggaaaggtccaacctcacatgtcctgtatagaataaggagggatatatgtggtcagacctatcccacaggcc	aaggtccaacctcacatgtcct	chr22	-
gga-mir-219b	2046.41	Line 72	Risp	5485259-5485281	tctgctacagatgtccagacacaattcttggttcgtacggctccagcgcacaagaattgcgtttggacaatcaggagcaga	cacaagaattgcgtttggacaat	chr17	-
gga-mir-22	29368.4	Line 72	Risp	5380365-5380386	ggcagcagttcttcagtggcaagctttatgtccttctctagtagctaaagctgccagttgaagaactgttgaatgtagc	aagctgccagttgaagaactgt	chr19	-
gga-mir-221	1714.22	Line 72	Risp	110650597-110650619	gggcatgaacctggcatacaatgtagatttctgtgtttgttaagcaacagctacattgtctgctgggtttccagctgcctg	agctacattgtctgctgggtttc	chr1	+
gga-mir-222a	505.21	Line 72	Risp	110650086-110650108	cccatcaatcgctcagtagtcagtgtagattctgtctttacaatcagcagctacatctggctactgggtctctgatgacat	agctacatctggctactgggtct	chr1	+
gga-mir-222b	532.175	Line 72	Risp	2183663-2183685	ttggctgctcagtagtcagtgtaggatctgtccgacagtctcactaacagctacatctgattactgggtcaccaaaggacc	agctacatctgattactgggtca	chr4	+
gga-mir-23b	80.8483	Line 72	Risp	41649217-41649237	tggctgtttgggttcctggcatgatgatttgtgagttaagattaaaatcacattgccagggattaccacatagccat	atcacattgccagggattacc	chrZ	+
gga-mir-24	198.41	Line 72	Risp	41649978-41649997	tcctccggtgcctactgagctgatatcagttctgattttacatactggctcagttcagcaggaacaggagtcgag	tggctcagttcagcaggaac	chrZ	+
gga-mir-26a	63141.7	Line 72	Risp	4575303-4575324	tgtcacctggttcaagtaatccaggataggctgtatccattcctgctggcctattcttggttacttgcactgggaggca	ttcaagtaatccaggataggct	chr2	+
gga-mir-27b	3666.84	Line 72	Risp	41649462-41649481	tgcagagcttagctgattggtgaacagtgattgtttccctctttgttcacagtggctaagttctgcacctgaaga	ttcacagtggctaagttctg	chrZ	+
gga-mir-2954	300.98	Line 72	Risp	70733079-70733101	cttggagcagtgctgagagggcttggggagaggattgtagtggagctccatccccattccactcctagcagctctctggcc	catccccattccactcctagcag	chrZ	+
gga-mir-29a	177.56	Line 72	Risp	3434830-3434851	tagaggatgactgatttcttttggtgttcagagtcaataatattttctagcaccatttgaaatcggttatagtgattgg	tagcaccatttgaaatcggtta	chr1	+
gga-mir-29b-1	18.1717	Line 72	Risp	3433809-3433831	tcaggaagctggtttcatatggtggtttagatttaactattcattgtctagcaccatttgaaatcagtgttcttggaggaa	tagcaccatttgaaatcagtgtt	chr1	+
gga-mir-29b-2	18.1717	Line 72	Risp	2699729-2699751	tctggaagctggtttcacatggtggcttagattttcccactttgtatctagcaccatttgaaatcagtgttctaggagcaa	tagcaccatttgaaatcagtgtt	chr26	-
gga-mir-29c	178.46	Line 72	Risp	2698824-2698845	cacaggctgaccgatttctcttggtgttcagagtctcagtttctgtctagcaccatttgaaatcggttatgatgtaggg	tagcaccatttgaaatcggtta	chr26	-
gga-mir-301a	229.952	Line 72	Risp	406757-406779	ggtatcgctggctctgacaatgttgcactactgtctgcacaaataaagcagtgcaataatattgtcaaagcatttggttcc	cagtgcaataatattgtcaaagc	chr15	-
gga-mir-301b	1306.83	Line 72	Risp	7202706-7202728	tgctaacgaatgctctgactttattgcactactgtacttcacagctagcagtgcaatagtattgtcaaagcatctgaaagc	cagtgcaatagtattgtcaaagc	chr19	-
gga-mir-30a	4351.81	Line 72	Risp	82629089-82629111	agtgagcgactgtaaacatcctcgactggaagctgtgaagcagcagatggggctttcagtcggatgtttgcagctgccaac	tgtaaacatcctcgactggaagc	chr3	+
gga-mir-30a*	2391.02	Line 72	Risp	82629089-82629108	agtgagcgactgtaaacatcctcgactggaagctgtgaagcagcagatggggctttcagtcggatgtttgcagct	tgtaaacatcctcgactgga	chr3	+
gga-mir-30b	397.59	Line 72	Risp	142757765-142757786	ttttagttcctgtaaacatcctacactcagctataacaagtggtagggctggggggtggatgtttacttcaactgactt	tgtaaacatcctacactcagct	chr2	-
gga-mir-30c-1	472.655	Line 72	Risp	4947411-4947432	tagcacgtgtaaacatcctacactctcagctgtgaactcgaggtggctgggagaggattgtttacgccttctgccatgg	tgggagaggattgtttacgcct	chr23	+
gga-mir-30c-2	263.832	Line 72	Risp	82653704-82653726	tgacaggtactgtaaacatcctacactctcagctgtggaaactaagaaagctgggagaaggctgtttactctccctgcctt	tgtaaacatcctacactctcagc	chr3	+
gga-mir-30d	4217.74	Line 72	Risp	142761296-142761318	agtctgttgctgtaaacatccccgactggaagctgtagcagcttgagctttcagtcagatgtttgctgcacctggctatac	tgtaaacatccccgactggaagc	chr2	-
gga-mir-30e	1300.4	Line 72	Risp	4946192-4946213	gctgctgtaaacatccttgactggaagctgtgaggtgtcagcgggggctttcagtcggatgtttacagctgcaggctgc	ctttcagtcggatgtttacagc	chr23	+
gga-mir-31	180.605	Line 72	Risp	78512300-78512321	gctggaggggaggcaagatgttggcatagctgttaacctaaaaacctgctatgccaacatattgtcatctttcctgtct	aggcaagatgttggcatagctg	chrZ	-
gga-mir-32	35.7867	Line 72	Risp	84498547-84498567	ctggtggagatattgcacattactaagttgcatgttgtcacggcctcagtgcaatttagtgtgtgcgatactttcac	tattgcacattactaagttgc	chr2	-
gga-mir-33-1	30.5367	Line 72	Risp	49529917-49529936	ggcagctgtagtgcattgtagttgcattgcatgtgctggcagtaactgtgcaatgttcctgcagtgcagtacaga	gtgcattgtagttgcattgc	chr1	-
gga-mir-34a	64.5767	Line 72	Risp	3263059-3263080	agtgtttctttggcagtgtcttagctggttgttgtgagcaatagttaaggaagcaatcagcaagtatactgccctagaa	tggcagtgtcttagctggttgt	chr21	-
gga-mir-34b	9.05	Line 72	Risp	5539147-5539169	cttggtttgcaggcagtgtagttagctgattgtacccagcgccccacaatcactaaattcactgccatcaaaacaaggcac	aggcagtgtagttagctgattgt	chr24	+
gga-mir-34c	18.01	Line 72	Risp	5539883-5539905	cctggttaccaggcagtgtagttagctgattgccaccaggaccaatcactaaccacacagccaggtaaaaaggctggggag	aggcagtgtagttagctgattgc	chr24	+
gga-mir-3523	116.118	Line 72	Risp	9054526-9054546	tgtgcgctggagtgcgaggcgctgcgggggctgctgcaggagcgcgccgcgcagtgcctcgtcctcgactgccgctc	ccgcgcagtgcctcgtcctcg	chr13	-
gga-mir-3525	3.025	Line 72	Risp	105832047-105832068	ctttcagcctcagccattctgcgattctgtgataacttttagaatcagagaatcatagaatggtccgggttggtaggga	cagccattctgcgattctgtga	chr1	+
gga-mir-3528	6.084	Line 72	Risp	8208173-8208193	acacaggtccatgccccagtcgtgttgcagatatggctgtagtgccatgtttgtgtcattaggtggcagaaaggaaa	atgccccagtcgtgttgcaga	chr17	+
gga-mir-3529	5.87	Line 72	Risp	13134738-13134758	gtgcgccctaaggcagactgtgacttgttgtggtgggatgagccatacaacaacaaaatcactagtcttccagaggg	aggcagactgtgacttgttgt	chr10	+
gga-mir-3607	5.43667	Line 72	Risp	61237875-61237893	tggtacatatgatgagctttgcagtatgagtagaaacattgatgctgtaaacgctttctgatgtgccattatg	ctgtaaacgctttctgatg	chrZ	-
gga-mir-365-1	11.3783	Line 72	Risp	769167-769188	gaaaatgagggacttttgggggcagatgtgtttccattacactatcataatgcccctaaaaatccttattgctcttgca	taatgcccctaaaaatccttat	chr14	+
gga-mir-365-2	11.3783	Line 72	Risp	6504909-6504930	aaaaatgagggactttcaggggcagctgtgttttactaacccagtcataatgcccctaaaaatccttattgttcttgca	taatgcccctaaaaatccttat	chr18	+
gga-mir-375	1078.06	Line 72	Risp	22469980-22470001	gcacttgcctggcgtcgagccccacgtgcaagacctgacctgaacgttttgttcgttcggctcgcgttaggcaggtcca	tttgttcgttcggctcgcgtta	chr7	+
gga-mir-383	10.0433	Line 72	Risp	64399458-64399479	cctgctcctcagatcagaaggtgattgtggctttgggtaaatattgagcagccacagcactgcctggtcagaaagagca	agatcagaaggtgattgtggct	chr4	+
gga-mir-429	3621.18	Line 72	Risp	2589444-2589464	ctgattgctgtcttaccaggcaaagttagatctagctatttctgtctaatactgtctggtaatgccgtcaatcgcat	taatactgtctggtaatgccg	chr21	-
gga-mir-454	650.52	Line 72	Risp	400291-400313	aaggatgagaccctatcaatattgcctctgcttttgtgctcagggtagtagtgcaatattgcttatagggtcttttctttt	tagtgcaatattgcttatagggt	chr15	-
gga-mir-455	134.995	Line 72	Risp	5239506-5239527	ggtgtgagggtatgtgcccttggactacatcgtggaagccagcaccatgcagtccatgggcatatacacttgcctcaag	tatgtgcccttggactacatcg	chr17	+
gga-mir-456	125.903	Line 72	Risp	31514597-31514617	gtgtgagcaggcatcttctcagcctacatgtggattcctaaatctgcaggctggttagatggttgtcatgcattcat	caggctggttagatggttgtc	chr3	-
gga-mir-458a	162.847	Line 72	Risp	8233340-8233361	gtgcagatggcagcgccattttcagagctataaacagcgtcattgtcatagctctttgaatggtactgccatatgtact	atagctctttgaatggtactgc	chr13	-
gga-mir-460a	8.725	Line 72	Risp	3692594-3692614	ctatatagcacctgcattgtacacactgtgtgtgttaactggaaatgcacagcgcatacaatgtggattctgtagaa	cctgcattgtacacactgtgt	chr2	+
gga-mir-460b	14.404	Line 72	Risp	2714102-2714122	ctctacgttgtcctcattgtacatgctgtgtgtatttgccacgtacacagcgcatgcaatgtggacataatggagct	tcctcattgtacatgctgtgt	chr4	+
gga-mir-489	21.9933	Line 72	Risp	23147310-23147331	ggcttggtggtcgtatgtatgacgtcatttacttggacttttaggagtgacatcatatgtacggctgctaaactgctgc	tgacatcatatgtacggctgct	chr2	-
gga-mir-490	16.7683	Line 72	Risp	57923993-57924015	ggttcgacaccatggatctccaggtgggtcaagattatagagatacaccaacctggaggactccatgctgttgagctgttc	caacctggaggactccatgctgt	chr1	-
gga-mir-499	1060.35	Line 72	Risp	2734908-2734928	ggagcggcagttaagacttgtagtgatgtttagataatgtattacatgaacatcactttaagtctgtgctacttctc	ttaagacttgtagtgatgttt	chr20	-
gga-mir-6516	2.125	Line 72	Risp	4170807-4170828	tcctatgcagtaacaggtgtgagcatccatgcagcattctgatggtcatgtatgatactgcacacaacgagttgctgtc	atgtatgatactgcacacaacg	chr18	-
gga-mir-6542	13.0217	Line 72	Risp	4431000-4431021	ggcgccagtgtctgccagcatcagccccagtgccgtcaccagtgccaacgggacagtgctgaagactactggagccagt	acgggacagtgctgaagactac	chr3	+
gga-mir-6544	4.845	Line 72	Risp	24455342-24455363	cttgtaagattcagaaaaggatatgaattgtcctttcagtggtgacaagttgtatttcttttctgacagtgcgtcagcg	tcagaaaaggatatgaattgtc	chr5	-
gga-mir-6548	4.10667	Line 72	Risp	7328464-7328485	gccagcgatgaacaacagctgcgtgccatgcctgtaaatccataccagcagaggtgccccgctgttgctgtcaccactg	aacaacagctgcgtgccatgcc	chr14	-
gga-mir-6553	4.74333	Line 72	Risp	76900701-76900722	gagcgtgccaggagcagccctgtgatagctgtttgctgctaacctgcaaacactaccctgagctgctcctggctccatc	aaacactaccctgagctgctcc	chr1	-
gga-mir-6557	2.404	Line 72	Risp	61266540-61266562	cccgcgccgtgcccggaggagcccggcgctgcctttctacgcggccgccgcgccgattgtctcctccgggcacggggatgt	cgcgccgattgtctcctccgggc	chr2	+
gga-mir-6568	1.69833	Line 72	Risp	55383046-55383067	ctgcccgcccaccccgcggccgccatcttgcttgcggccggctacccacaaccaagatggcgcccgggcggttggcggt	acaaccaagatggcgcccgggc	chr3	+
gga-mir-6582	2.265	Line 72	Risp	57474273-57474295	ttgcatcctgttagagagacactcatagagagtcttttcacagtaactcactctgggtgtttctcttgcagaaaactgagg	cactctgggtgtttctcttgcag	chr3	+
gga-mir-6606	3.905	Line 72	Risp	76447827-76447846	cccagcccgggaggagcgggaggagcgggaggagcgactctttttggcctttgcttcccggccggtggagggctc	gaggagcgggaggagcggga	chr1	-
gga-mir-6615	19.99	Line 72	Risp	1760786-1760808	acactggggcttggggacaccatcagaacagccacagctgtgctggattctgtggcactgatgtgttctccacaggtcctc	ttggggacaccatcagaacagcc	chr28	-
gga-mir-6648-1	4.87667	Line 72	Risp	6705990-6706010	ggctacgggggtaaaggagcgttcagaatgccggtggcagctgccctccggcattctgaacgctcctttacgcaggg	tccggcattctgaacgctcct	chr15	+
gga-mir-6650	2.96	Line 72	Risp	7731039-7731059	ctgacaacagccagcagaagagcaactgggcaggtgctgctgcctgccagttggcctgctggctgctgtaagactgc	ccagttggcctgctggctgct	chr15	-
gga-mir-6687	1.54	Line 72	Risp	81786535-81786552	ccccgcggcggccggatcgggcgggagtcacgagcgactgccgggaggggctcgccgcccccaggccggac	gccggatcgggcgggagt	chr3	-
gga-mir-6701	2.648	Line 72	Risp	97511175-97511195	gagtgaagtgatctgcctgcaaagtaccccgggaaacaaaaacaggattattttacagacagatcgctttcctcagc	attattttacagacagatcgc	chr2	-
gga-mir-7-1	8.69667	Line 72	Risp	40078140-40078161	ctgtgtggaagactagtgattttgttgtttttagataattaaattgacaacaaatcacagtctgccatatggcacagat	caacaaatcacagtctgccata	chrZ	-
gga-mir-7-2	9.28667	Line 72	Risp	13134777-13134799	cggtgccctctggaagactagtgattttgttgttgtatggctcatcccaccacaacaagtcacagtctgccttagggcgca	tggaagactagtgattttgttgt	chr10	-
gga-mir-7-3	9.38167	Line 72	Risp	4892853-4892875	tggctctgtgtggaagactagtgattttgttgttatgatttataaaggtgacaacaaatcatagcctgccatacagcacag	tggaagactagtgattttgttgt	chr28	-
gga-mir-7441	1.775	Line 72	Risp	2569246-2569267	agggcactgaggagggtttgtaacatggggagaaggtgaaggtgactcatgttgggatcctcttctgcaatctggactc	catgttgggatcctcttctgca	chr17	+
gga-mir-7451	1.31	Line 72	Risp	67209524-67209545	cagtgatacctgcacgtgggaattaagagtggcagtctgttacatgattgcttcttcttatcccacagtgactctccga	ttgcttcttcttatcccacagt	chr1	+
gga-mir-9-1	581.815	Line 72	Risp	3623186-3623208	acgcggcacggccgaggccggatcttaaagaccttgggttggtttttctctttggttatctagctgtatgagtgtatgtga	tctttggttatctagctgtatga	chr28	+
gga-mir-9-1*	581.815	Line 72	Risp	3623186-3623208	ttggtttttctctttggttatctagctgtatgagtgtatgtgatatcataaagctagagaaccgaatgtaaaaacccgctc	tctttggttatctagctgtatga	chr28	+
gga-mir-9-2	581.815	Line 72	Risp	60469257-60469279	cgagttgttatctttggttatctagctgtatgagtgttttggtcttcataaagctagataaccgaaagtaaaaactccttc	tctttggttatctagctgtatga	chrZ	+
gga-mir-92-1	89036.7	Line 72	Risp	148023272-148023293	ctttctacacaggttgggatcagttgcaatgctgtgcgtttctgtggtattgcacttgtcccggcctgttgaggttggt	tattgcacttgtcccggcctgt	chr1	-
gga-mir-99a	384.827	Line 72	Risp	99018053-99018074	aattggcataaacccgtagatccgatcttgtgttgaaatgcactgcacaagctcgcttctatgggtctgtgtcagtatg	aacccgtagatccgatcttgtg	chr1	+
novelMiR_1	2.76	Line 72	Risp	44155774-44155791	ggagtgcggggccgctgagctgtgggctcgccgctcgctgccagctccgccgtaagctcagcgccgtgagc	gccgctgagctgtgggct	chr1	+
novelMiR_10	3.21667	Line 72	Risp	169020815-169020837	ctagatgccattggccttctcgaccacctgagctggctcatgttcagccagctgtgatgagcaccctgaggtccttttcta	cagctgtgatgagcaccctgagg	chr1	+
novelMiR_100_1	8.545	Line 72	Risp	6813559-6813580	ccaccatccaggggatgtagctcagcggtagagcgcctgctttgcatgcaggaggccctgggttcaacccccagcatct	ggggatgtagctcagcggtaga	chr7	+
novelMiR_100_2	8.545	Line 72	Risp	6820353-6820374	ttaccacccaggggatgtagctcagcggtagagcgcctgctttgcatgcaggaggccctgggttcaacccccagcatct	ggggatgtagctcagcggtaga	chr7	+
novelMiR_100_3	8.545	Line 72	Risp	6833772-6833793	ttaccacccaggggatgtagctcagcggtagagcgcctgctttgcatgcaggaggccctgggttcaacccccagcatct	ggggatgtagctcagcggtaga	chr7	-
novelMiR_101	64.9	Line 72	Risp	22313245-22313266	gctgccggcgtcatttttgtgatttgcagctagtaatctggctccagttgcatagtcacaaaagtgatcgttggcagcc	ttgcatagtcacaaaagtgatc	chr7	+
novelMiR_1013	0.83	Line 72	Risp	61322642-61322660	acgcggcggtatccttccgcgggagggcacttcgcacttccccgaccgtgtgtccttgcgctgctgcggaaat	accgtgtgtccttgcgctg	chr4	+
novelMiR_105	106.217	Line 72	Risp	20841530-20841552	ttttgaagtcttctggtgatgagacctttgtccagttctgctactgaatttgagggatgactgtttggagatctgaagagg	ttctggtgatgagacctttgtcc	chr8	+
novelMiR_106_1	2.01	Line 72	Risp	7152247-7152267	ccatctctctcctgtgctgagcactccacctgtggacgcggtgctccaggtgaggtgtcacagcgcagagcagaggg	cctgtgctgagcactccacct	chrZ	+
novelMiR_106_10	2.01	Line 72	Risp	8017195-8017215	ccccgtctctcctgtgctgagcactccacctgtggacgcggtgctccaggtgaggtgtcccagcgcagagcagaggg	cctgtgctgagcactccacct	chrZ	-
novelMiR_106_11	2.01	Line 72	Risp	9220402-9220422	ccccgtctctcctgtgctgagcactccacctgtggacgcggtgctccaggtgaggtgtcccagcgcagagcagaggg	cctgtgctgagcactccacct	chrZ	-
novelMiR_106_12	2.01	Line 72	Risp	9349373-9349393	ccccgtctctcctgtgctgagcactccacctgtggacgcggtgctccaggtgaggtgtcccagcgcagagcagaggg	cctgtgctgagcactccacct	chrZ	-
novelMiR_106_2	2.01	Line 72	Risp	9280898-9280918	ccccgtctctcctgtgctgagcactccacctgtggacgcggtgctccaggtgaggtgtcccagtgcagagcagaggg	cctgtgctgagcactccacct	chrZ	+
novelMiR_106_3	2.01	Line 72	Risp	9283898-9283918	ccccgtctctcctgtgctgagcactccacctgtggacgcggtgctccaggtgaggtgtcccagtgcagagcagaggg	cctgtgctgagcactccacct	chrZ	+
novelMiR_106_4	2.01	Line 72	Risp	9858473-9858493	ccccgtctctcctgtgctgagcactccacctgtggacgcggtgctccaggtgaggtgtcccagcgcagagcagaggg	cctgtgctgagcactccacct	chrZ	+
novelMiR_106_5	2.01	Line 72	Risp	7357877-7357897	ccccgtctctcctgtgctgagcactccacctgtggacacggtgctccaggtgaggtgtcacagcgcagaggggcagg	cctgtgctgagcactccacct	chrZ	-
novelMiR_106_6	2.01	Line 72	Risp	7527421-7527441	ccccgtctctcctgtgctgagcactccacctgtggatgcggtgctccaggtgaggtgtcccagcgcagagcagaggg	cctgtgctgagcactccacct	chrZ	-
novelMiR_106_7	2.01	Line 72	Risp	7641428-7641448	ccccgtctctcctgtgctgagcactccacctgtggacgcggtgctccaggtgaggtgtcccagcgcagagcagaggg	cctgtgctgagcactccacct	chrZ	-
novelMiR_106_8	2.01	Line 72	Risp	7696357-7696377	ccccgtctctcctgtgctgagcactccacctgcggacgcggtgctccaggtgaggtgtcacagcgcagagcagtggg	cctgtgctgagcactccacct	chrZ	-
novelMiR_106_9	2.01	Line 72	Risp	7995544-7995564	ccccgtctctcctgtgctgagcactccacctgtggacgcggtgctccaggtgaggtgtcccaacgcagagcagaggg	cctgtgctgagcactccacct	chrZ	-
novelMiR_108	151.515	Line 72	Risp	843284-843306	cctggctgcttttggcaatggtagaactcacactggtgcgctcgcaggatccggtggttctagacttgccaactacagccc	tttggcaatggtagaactcacac	chr1	-
novelMiR_11	1.79333	Line 72	Risp	169468076-169468093	ctccgtgtgccggggcgggcgggcggcacagcgcggctcttctcggtgcggcgcggcgcggctcggcgccg	cggggcgggcgggcggca	chr1	+
novelMiR_1118	2.965	Line 72	Risp	11206113-11206133	ccttctctccctgatggctccgatggtgatggacatcaacccaaagcctctgagaagttgactgaggaggctgtttc	cctctgagaagttgactgagg	chr15	+
novelMiR_112	1.2975	Line 72	Risp	49587137-49587154	ggcgatggcggccggctgcgagaggctgcgcgaccggcacggcgcgcggtggaccctgccgcttcggccgc	gccggctgcgagaggctg	chr1	-
novelMiR_1136	8.56	Line 72	Risp	45728262-45728284	gaaaatgttgccacggtctgaaggaaaaggttgattgtatctttttcctacatgaagttggcaggacatcatctgaacgag	tacatgaagttggcaggacatca	chr3	+
novelMiR_115	0.94	Line 72	Risp	83787191-83787208	gcggtgtatatgaaggggcgcggcgggcggggagcgcggccgctccgtgcccggtgggctctgctctcttc	tccgtgcccggtgggctc	chr1	-
novelMiR_1151	2.81	Line 72	Risp	6143765-6143785	tgtcactctggggcacttcctggttggaggccgccgctcctggggcagcagagcggggaagtgccgctggcgaggag	gggcacttcctggttggaggc	chr1	-
novelMiR_116	114.203	Line 72	Risp	101034035-101034056	ccgccggcgcgccgggcggggcggtcccgggcggggggtctctcgggccggcgcccgcctcggcgatccggatagggta	gccgggcggggcggtcccgggc	chr1	-
novelMiR_117	283.194	Line 72	Risp	101070582-101070601	gcgggcggtcggtgcggagcgccgctcgtggtcgggaccggagcgcggacagatgtggcgccgcctctcccccgc	cggacagatgtggcgccgcc	chr1	-
novelMiR_1170	2.12	Line 72	Risp	926179-926200	tgctttgggtttgggctgggcttgctgcgtgggctcctccgcagccgctcagcagtccctgtcccccagatgacaaaca	ttgggctgggcttgctgcgtgg	chr2	-
novelMiR_118	2.83	Line 72	Risp	112075102-112075123	ggctgcagcgacttcaggatccaaggatttcagtggtgttggtgtgagtcctgctgatgttggcacttgatggttgatg	acttcaggatccaaggatttca	chr1	-
novelMiR_1194	0.94	Line 72	Risp	2525232-2525254	gccagagctatggagtgtgacaatggtgtttgtgtccaatctatcaaacgccattatcacactaaatagctactggtagat	tggagtgtgacaatggtgtttgt	chrW	-
novelMiR_121	2.968	Line 72	Risp	170140729-170140746	gcgggcggcgagcgaggaagcgcctcagtcagagagagaaagtgccggggcggtcgggttgcggctggtcc	gccggggcggtcgggttg	chr1	-
novelMiR_122	3.15333	Line 72	Risp	176339709-176339731	tgtgtaatgacaccctcctttcactttgccagttagacacttttttgtcttgattggtcattcaaggtgggtaaagtatac	caccctcctttcactttgccagt	chr1	-
novelMiR_1227	1.5	Line 72	Risp	12272643-12272660	cggagcagcggccactgccgagcgggcggctcgctgagtgacagcgcggctcggcgcggcgcagcccgcat	gcgcggctcggcgcggcg	chr20	+
novelMiR_1233	1.26	Line 72	Risp	5522539-5522556	cggttggctcagcgcgagtgcgggatgcgtttcagaacatcgacgatggcacgtctgatcggccctacagc	cgatggcacgtctgatcg	chr27	+
novelMiR_1236	2.66	Line 72	Risp	81790977-81790994	ggtcgtttcgctgtgcgtgacatgagacagacggttgctgttggtgtcatcaaggccgtcgacaagaaggc	ctgtgcgtgacatgagac	chr3	+
novelMiR_1241	3.255	Line 72	Risp	3688054-3688076	aacactgtttctgatgcaagccaggatgccaggatggatgtgaaggcaatctggctgcgacatctgtcaccccattgattg	atctggctgcgacatctgtcacc	chr5	+
novelMiR_1243	1.22	Line 72	Risp	43924590-43924612	gactattacactgtttgggctggccagtttttcatgcatgcagcttgacaattgagcacagtcagacatttgtattaaaag	ctgtttgggctggccagtttttc	chr5	+
novelMiR_1279_1	7.935	Line 72	Risp	4923254-4923275	gaaggagccctcgtgcggtgcgttggtggtatagtggttagcatagctgccttccaagcagttgacccgggttcgattc	tgccttccaagcagttgacccg	chr28	-
novelMiR_1279_2	7.935	Line 72	Risp	81053717-81053738	ggtctttattttggcagctgcgttggtggtatagtggtgagcatagctgccttccaagcagttgacccgggttcgattc	tgccttccaagcagttgacccg	chr3	-
novelMiR_128	70.395	Line 72	Risp	1262888-1262906	gcgtttcccgtgtttggttgggtctgtgctatccctcccaaaccctgtagcgttcggacatcggccttgcacc	ctgtagcgttcggacatcg	chr10	-
novelMiR_1288	2.4025	Line 72	Risp	24290612-24290629	gtggctgccgtgaggggcggggcgttgctgccgcaagatggcggccggcgcttcgttactgcggctaatga	gccggcgcttcgttactg	chr5	-
novelMiR_129_1	581.815	Line 72	Risp	12934172-12934194	gatgtttctgtctttggttatctagctgtatgagtgttgtggagccatcataaagctagataaccgaaagtagaaatgact	tctttggttatctagctgtatga	chr10	-
novelMiR_129_2	581.815	Line 72	Risp	1538431-1538453	ttggttgttatctttggttatctagctgtatgagtggtgtcgattcttcataaagctagataaccgaaagtaaaaataacc	tctttggttatctagctgtatga	chr25	-
novelMiR_13_1	2.92	Line 72	Risp	188883328-188883349	tcctccctagaatcacagactggtttgggttggaagggactttaaagccctcacagttccaacctctgacatgtgctgg	aatcacagactggtttgggttg	chr1	+
novelMiR_13_2	2.92	Line 72	Risp	195564581-195564602	ctctccctccatagtcttaaacttctcaatctctgatataatcccagaatcacagactggtttgggttggaagggtccc	aatcacagactggtttgggttg	chr1	+
novelMiR_13_3	2.92	Line 72	Risp	1944309-1944330	aagatcacagaatcacagactggtttgggttggaagaacatctcattccaaccccctaccatggacaccctttgatcac	aatcacagactggtttgggttg	chr22	+
novelMiR_13_4	2.8	Line 72	Risp	192887071-192887092	cccttccgacccaaaccattctatgattctatgatttagagtcacagaatcacagactggtttgggttggaaggggcct	aatcacagactggtttgggttg	chr1	-
novelMiR_130	18.27	Line 72	Risp	1500547-1500569	cacttgaactaagcactgcctttgaacctgatgtgtcttgtttgtagcttcatgggccaagcagcagtgctagagcataag	aagcactgcctttgaacctgatg	chr11	-
novelMiR_1313	2.325	Line 72	Risp	4584757-4584774	acttccggataggcctggcgtcagcgccgcggccatggcggagctgacagacgcggagctccggaaggagc	ctgacagacgcggagctc	chr26	+
novelMiR_1326	2.44	Line 72	Risp	77350836-77350856	cacatctcatcaccctccctcggctgcagccaccacaagctcctggcttgctgcacactgggaagaggggacagata	caccctccctcggctgcagcc	chr1	-
novelMiR_133	19.8367	Line 72	Risp	2993624-2993646	cactgtcctgtatggctttttattcctatgtgattatacatcccgcttcatatagggattgaagccgtgcaaggcgctggg	tatggctttttattcctatgtga	chr12	-
novelMiR_134	3.80333	Line 72	Risp	4534320-4534339	tacgagtcataccaagcatagcctgcatgtcagtgcagttaacttgcagcgggctgtgaggagaactagtgtgtc	gcagcgggctgtgaggagaa	chr12	-
novelMiR_135	2.5125	Line 72	Risp	11671015-11671035	aggcgcgggtaacgaaatcccagggcagctgggcgctgcggggacagctgcttttgggattccgttgcccgtgccgg	aacgaaatcccagggcagctg	chr12	-
novelMiR_136	1.87	Line 72	Risp	19580545-19580562	cacactgttgccttcagagaggcattccttggttaaaaagagtctcctgcctgcagcactgtgctgtcaca	ctcctgcctgcagcactg	chr12	-
novelMiR_137	3.51	Line 72	Risp	19775168-19775189	gctcgagcgcagcgcggtgcgggggcagcgcgtgctctgatccgggcacccttcccctgatcgcgcagttcctcgcggc	acccttcccctgatcgcgcagt	chr12	-
novelMiR_1373	2.77	Line 72	Risp	81789307-81789328	ggctacaacccagacactgtagcttttgtgccaatctctggttggaacggggacaacatgctggagcctagctctaacg	cagacactgtagcttttgtgcc	chr3	+
novelMiR_138	709.598	Line 72	Risp	8492535-8492557	tgctctcagggtccagttttcccaggaatcccttaggcgctacgttggggattcctggaaatactgttcttggggccacgg	gtccagttttcccaggaatccct	chr13	-
novelMiR_139	124976	Line 72	Risp	8493110-8493130	ctcccagcccaaggtgcagtgctgcatctctggtcaattgggagtctgagatgaagcactgtagctcgggaagggag	tgagatgaagcactgtagctc	chr13	-
novelMiR_14_1	15.6417	Line 72	Risp	193890838-193890858	tcccttagtgccacatctccatggttttttattctgtcatagaatcagagaatcatagaatggcctgggttgaaaag	agagaatcatagaatggcctg	chr1	+
novelMiR_14_2	15.6417	Line 72	Risp	16027407-16027427	acagaggcccagagaatcatagaatggcctgggttgaaaaggaccacaaggaccatctagtttcaacccccctgcca	agagaatcatagaatggcctg	chr11	+
novelMiR_14_3	15.6417	Line 72	Risp	9976235-9976255	aaaatgaatcagagaatcatagaatggcctgggttgaaaagggccataatgatcatctagttccaacccccctgcta	agagaatcatagaatggcctg	chr6	+
novelMiR_14_4	15.6417	Line 72	Risp	162917295-162917315	aaggggaatcagagaatcatagaatggcctgggttgaaaaggacctcagtgatcatctactttcaatcccccctgat	agagaatcatagaatggcctg	chr1	-
novelMiR_140	2.01	Line 72	Risp	17162741-17162763	cagctggtcaggacatagttcagctgtctgtgaatgagggcagagacctcatcagagaggctgggctctgttctgagctgc	tcatcagagaggctgggctctgt	chr13	-
novelMiR_141	32.5625	Line 72	Risp	4937996-4938015	cctcgcgggggtgcattgtagttgcattgcatgtgtcagactgggagtgcaatgcccctgccatgcagcccggcg	gtgcattgtagttgcattgc	chr14	-
novelMiR_142	55.1633	Line 72	Risp	6454686-6454706	aggcggggcgagccggggatgatttctgcctttctgacacctcgtctgagggcggcgggcggccgtggccactgctg	agccggggatgatttctgcct	chr14	-
novelMiR_1421	2.17	Line 72	Risp	55848774-55848793	gtccctgctcaggtccctgtttgggcgccaactgtcatgagttagcaacacgacacagggttctcatgcaaggaa	aggtccctgtttgggcgcca	chrZ	+
novelMiR_1422	1.77	Line 72	Risp	33606253-33606272	gccgcgcgtgcggcctttcctttcctgcgggcggcggcggcggcagcatgaaggcgtcgggcaccgtgagtgggg	gcatgaaggcgtcgggcacc	chr1	-
novelMiR_143	2.456	Line 72	Risp	7258436-7258453	agcgcaggcagcccagctcctgctggagggtgttgctctcgttggttgtggggctggtgctgggatcacat	ggttgtggggctggtgct	chr14	-
novelMiR_144	2.786	Line 72	Risp	12750887-12750909	gctcgcagcctgactgcacgcatgcctctggctctggaccacgtgagagcggggagcggcgtgcagatgggcagcggggat	tgactgcacgcatgcctctggct	chr14	-
novelMiR_145_1	241.158	Line 72	Risp	4536349-4536370	ttcgcagcaaggggatgtagctcagtggtagagcgcatgctttgcatgtatgaggccccgggttcaatccccggcatct	ggggatgtagctcagtggtaga	chr15	-
novelMiR_145_2	240.99	Line 72	Risp	4916558-4916579	aattattaacggggatgtagctcagtggtagagcgcatgctttgcatgtatgaggccccgggttcaatccccggcatct	ggggatgtagctcagtggtaga	chr15	-
novelMiR_1498	1.33	Line 72	Risp	24274340-24274358	agcagagcttagttttggagcaaagagcttccagcactgcatgggagactgaaagcatccaggactaacagca	agttttggagcaaagagct	chr6	+
novelMiR_15	2.74333	Line 72	Risp	194864423-194864441	tgatggatgaggggcgcgggggcggggggcacaggggctgcccctcacccacccactcactgctcccacagaa	ggggcgcgggggcgggggg	chr1	+
novelMiR_150	2.164	Line 72	Risp	6695618-6695635	tccgggggcccgcccgccgccgcggctgcccatggaggccgagaccgaggcgcggctcctgctgcaggagg	accgaggcgcggctcctg	chr18	-
novelMiR_151_1	8.14167	Line 72	Risp	8995719-8995739	ctcgcctctgcctgctgctggcaccgtgcagatgctgatcgatgcatttcacttcccgcagcggactgagacctgtg	tttcacttcccgcagcggact	chr18	-
novelMiR_151_2	8.14167	Line 72	Risp	9009151-9009171	ctcgcctctgcctgctgctggcaccgtgcagatgctgatcgatgcatttcacttcccgcagcggactgagacctgtg	tttcacttcccgcagcggact	chr18	-
novelMiR_1512_1	12.48	Line 72	Risp	615622-615643	gcggcctccccgccgcgcgcggccggcgggacggcgagccggccgtcccgcccgcgccagccgcggcgccggcggttcc	cgccgcgcgcggccggcgggac	chr16	-
novelMiR_152	14.77	Line 72	Risp	10684213-10684235	cctttggtacagaccgtggttcaagcagcaggtgatcagtgaatgaggctgttccacgtctctgtacttcccttttctgtg	ctgttccacgtctctgtacttcc	chr18	-
novelMiR_153	187.417	Line 72	Risp	5515240-5515261	cgcccgggcgaccgtggctttagattgttactgtgctgctgggggggtaacagtctacagccatggtcgccgggcccgg	accgtggctttagattgttact	chr19	-
novelMiR_1536_1	2.11	Line 72	Risp	6736206-6736223	cctggtgcctgggcacctctccaggctgtcagctcagatggcagagctgggagctgtgccttatccctaac	gagctgggagctgtgcct	chr14	+
novelMiR_1536_2	2.11	Line 72	Risp	6779556-6779573	ttatgtgagagagctgggagctgtgccttacgtggtggtggttgctgaggctttggcgcgagactcattaa	gagctgggagctgtgcct	chr11	+
novelMiR_154	84.085	Line 72	Risp	5515771-5515791	ggcaccttggctctagactgcttactgctgcgtagggacaggacagtaacagtctacagtcatggctactgaagcat	taacagtctacagtcatggct	chr19	-
novelMiR_1540	1.81	Line 72	Risp	3227953-3227971	gactttttgtcgcagactgggggtgccgaaggcttttagctgcgtgttgtggcgccgtcggctgcttcaatgg	tgttgtggcgccgtcggct	chr28	+
novelMiR_155	3.205	Line 72	Risp	20647438-20647455	ggtgctgctggcgtgctcgggccggtgtaggccgtaggggagcgctgaggccgagtgggaccgcggcgtgg	gctgaggccgagtgggac	chr2	-
novelMiR_156	6.72167	Line 72	Risp	32251638-32251660	gctgattccggaaatcgccgaagcgagccgaacgcgctgccatttctgtttcggctgtttccggcgactgccgaagcggat	tttcggctgtttccggcgactgc	chr2	-
novelMiR_1565	28.4067	Line 72	Risp	3917469-3917491	agccagctgtgaggtctgcatgcatcccgtgtcactgtgtgccctgggtgcacggctgcagcctcctcacccatatcccaa	tgcacggctgcagcctcctcacc	chr28	+
novelMiR_157	1.225	Line 72	Risp	34591392-34591410	ctcggggcgcgccgccggggtaggacctgcgatcgtcgcgctgcgaggcgggagggagccgccgggcgggcag	gccgccggggtaggacctg	chr2	-
novelMiR_158	1.785	Line 72	Risp	43342830-43342847	gcggccggccggcgcggcggcggctgcggggctgctgggggcggcggccgcgggcgcggcgaagctggcac	gcggccgcgggcgcggcg	chr2	-
novelMiR_160	64.6367	Line 72	Risp	71225505-71225525	tacaccattttgggcgcgggagttggacccggagcttgctccctccgctccgcgcatcgtcccggtatggcagtacc	gctccgcgcatcgtcccggta	chr2	-
novelMiR_1612	2.804	Line 72	Risp	1206828-1206849	ctcttctcttcctccatccaaagtagatgctcagatggagaagcgagagcttctgtttggaaggtgggagagggaagca	cctccatccaaagtagatgctc	chr11	+
novelMiR_1616	5.45333	Line 72	Risp	4014671-4014692	tcctctccccaacagcaccgtgccacgttggctgtgctttggccaacgctgggaagtgttgttgtgcattgggagggaa	aacagcaccgtgccacgttggc	chr2	+
novelMiR_163	1.7425	Line 72	Risp	129847127-129847148	tggcaccactctgaagaactgtaggcacctcatggaatgtgctaaggagtttggagtccaaatagttggtgttaagtga	ctgaagaactgtaggcacctca	chr2	-
novelMiR_1637	1.8525	Line 72	Risp	15080915-15080933	cccaccatatctgtgctgtaaagctgcagtgtccatgcgcagggcagcccggagctgcaggctggtaggcagc	cagcccggagctgcaggct	chr8	-
novelMiR_165	3.39	Line 72	Risp	145259975-145259997	gagtcccagtcatcttggagtataaggtacctgatagagggtgcagcaggtacctgcaccccaagatgactggggctctgc	catcttggagtataaggtacctg	chr2	-
novelMiR_1654	2.15	Line 72	Risp	57164-57185	gcatgcagcacgagactggcaggactggcagtgagcgggagaaactgctgccggcccttccggctcaggagctgcaagc	cgagactggcaggactggcagt	chr19	+
novelMiR_1662	1.6	Line 72	Risp	4061832-4061849	cgtgcgcgggggcaacggcgcggacgaccgccgcattcccggttctcgccgcctgtgccgttgcgggacct	ggcaacggcgcggacgac	chr21	+
novelMiR_167	5.70667	Line 72	Risp	500593-500610	cggggcggggcggcgcggagctgcgcgcagagcgaagaaaggcagcgcggctgtggggctgctgctgactg	agcgcggctgtggggctg	chr22	-
novelMiR_1672	1.97	Line 72	Risp	3229085-3229106	aagcggcactgggaggggggggtcggtgggatctcagcgtctcagcatcactccccccctcccagtgccagccctcacc	tcactccccccctcccagtgcc	chr28	+
novelMiR_168	1.68	Line 72	Risp	5551093-5551112	atgcgcccgcgtcccggctgtgagctgctgctgctgctacccgcagcatcgagctaggtgggcgcggggggcccg	gtcccggctgtgagctgctg	chr23	-
novelMiR_1687	3.536	Line 72	Risp	46145053-46145071	ggcagtggacctgggtgggtggccggggcaggatgagtgggtctttgcgtgcggccctgcgcttgggtgtctg	ctgggtgggtggccggggc	chr5	+
novelMiR_169	2.37833	Line 72	Risp	5370433-5370450	cggcggggagcggggcgcgggggcggggagtgcgcgggagcccggcccaccctcccgacgccactcgccgg	cggggcgcgggggcgggg	chr24	-
novelMiR_1701	4.565	Line 72	Risp	185892100-185892120	agtgaaggcttctacacttgaactgagctcagaataaaatatgtgattgtggtttcaattgtgggggtctgaataca	tctacacttgaactgagctca	chr1	-
novelMiR_171	9.74667	Line 72	Risp	2120372-2120393	tgcctctgtctgatatgtttgatattaggttgtttgattggaaaccaactaaatatcaaacatattcttacagcggcag	tgatatgtttgatattaggttg	chr25	-
novelMiR_1711	1.412	Line 72	Risp	10984208-10984229	tcggccccttcccccttttgacagagcagcgttgctcggtgcagttgtgcaggagaggtgcatctggccgtgtcctgct	tgcaggagaggtgcatctggcc	chr15	-
novelMiR_1745	1.67333	Line 72	Risp	2080041-2080059	caggcgggtggccgcggcggtttgggctgcgcctgtcagcgcggcggcgggatggcggcgctgtacgcctgca	gccgcggcggtttgggctg	chr23	+
novelMiR_175	1.73667	Line 72	Risp	1529278-1529295	ggacgaggcggcggctatggcggacgagcgggcggtgtgagggctcggccgccattttgtgtgtgtggggg	gcggctatggcggacgag	chr27	-
novelMiR_176	11.636	Line 72	Risp	1795151-1795171	acttggggttctccctgtgctctgctcccaggtcgcagcaacatccagcagatccagaacaggaacacgctgaagga	ctccctgtgctctgctcccag	chr27	-
novelMiR_177	4.06	Line 72	Risp	4044256-4044276	ttgatgcataaccccattgcatctgagacttggattcgtttccatgcagccatgcaggggcgttgtcgtgatgcagg	accccattgcatctgagactt	chr27	-
novelMiR_179	9.17833	Line 72	Risp	1468329-1468349	ggagcactggggccagtctgcatgctgccctgtattgggattgtggtacagcacggctgacctcagccctctatcac	tacagcacggctgacctcagc	chr28	-
novelMiR_1808	16.92	Line 72	Risp	152619380-152619397	gcctaccagcttccttatagtttccccactccagggacagcatcaggtggggagtttgactggggcagtac	caggtggggagtttgact	chr1	+
novelMiR_182	6.0675	Line 72	Risp	49017385-49017403	tgcccattgtggcgcgaggggcggcggcgcgcgggaccgctcctaccgggctccgcgctcacggggccgcgcg	ggcgcgaggggcggcggcg	chr3	-
novelMiR_1829_1	2.095	Line 72	Risp	3114-3136	tatggggcggctatggggctctatggggctctatggggcggctgtggggctctatggggcggctgtggaaggaattcagct	ctatggggctctatggggctcta	chr22	-
novelMiR_1829_10	2.095	Line 72	Risp	3004120-3004142	tggggctctatgggggctctatggggctctatggggctctatggggctctatggggctctatggggctctatggggcccta	ctatggggctctatggggctcta	chr22	-
novelMiR_1829_11	2.095	Line 72	Risp	3004321-3004343	ggggcggctatggggctctatggggctctatggggctctatggggcggctatggggctctatggggctctatgggctctat	ctatggggctctatggggctcta	chr22	-
novelMiR_1829_13	2.095	Line 72	Risp	3004750-3004772	cctatgggctctatggggctctatggggctctatgggctctatggggctctatggggcagacctatgggctctatggggct	ctatggggctctatggggctcta	chr22	-
novelMiR_1829_14	2.095	Line 72	Risp	3004842-3004864	ggggcggctatggggctctatggggctctgtggggctctatggggccgctatggggctctatggggctctatgggctctat	ctatggggctctatggggctcta	chr22	-
novelMiR_1829_15	2.095	Line 72	Risp	3005231-3005253	ctatggggtgctatggggctctatggggctctatggggcgctatggggctctatggggcactatgggctctatggggctct	ctatggggctctatggggctcta	chr22	-
novelMiR_1829_16	2.095	Line 72	Risp	3006195-3006217	cgctatgggtctatggggctctatggggctctatgggtcgctatgggtctctatgggtctctatgggtctctatgggtggc	ctatggggctctatggggctcta	chr22	-
novelMiR_1829_17	2.095	Line 72	Risp	3006456-3006478	ctatggggcgctatggggctctatggggctctatgggctactgtggctctatggggctctatgggctctaggggctctatg	ctatggggctctatggggctcta	chr22	-
novelMiR_1829_18	2.095	Line 72	Risp	3006548-3006570	ctatgggtcgctatggggctctatggggctctatggggtctctatggggctctatggggcgtctatggggcgctatgggtc	ctatggggctctatggggctcta	chr22	-
novelMiR_1829_2	2.095	Line 72	Risp	6504-6526	ggctggggctctatggggctctatggggctctatgggtgggggctctatggggcggctatggggctctatgggctctatgg	ctatggggctctatggggctcta	chr22	-
novelMiR_1829_3	2.095	Line 72	Risp	6582-6604	tatggggcggctatggggctctatggggctctatggggcggctatggggctctatggggtatggggctctatggggcgggc	ctatggggctctatggggctcta	chr22	-
novelMiR_1829_4	2.095	Line 72	Risp	3002800-3002822	gcctatgagcctatggggctctatggggctctatgggatgggctatgggctctatggggccccatcgtggtgatagcctcc	ctatggggctctatggggctcta	chr22	-
novelMiR_1829_5	2.095	Line 72	Risp	3003081-3003103	ctatggggcgctatggggctctatggggctctatggggctctgtggggtgctgtggggctctatggggcgctatggggcgc	ctatggggctctatggggctcta	chr22	-
novelMiR_1829_6	2.095	Line 72	Risp	3003236-3003258	ctatgggtctctatggggctctatggggctctatggggccctatgggggctctatggggctctgtggggctctatggggct	ctatggggctctatggggctcta	chr22	-
novelMiR_1829_8	2.095	Line 72	Risp	3003785-3003807	ggggtctctatggggctctatggggccctatggggctctatggggtctctatggggctctatggggctctatggggtctct	ctatggggctctatggggctcta	chr22	-
novelMiR_184	14.63	Line 72	Risp	52539174-52539196	ctgggtcggtcgggctggggcgcgaagcggggctgggcgcgcgccgcggccgccggcgctctcggaccgcgacccggcagc	cgggctggggcgcgaagcggggc	chr3	-
novelMiR_185	45.46	Line 72	Risp	56964346-56964364	tgatgacttcacaaattgtcggataccccttcactccttttgagtgagaactgtggtctgacaaacctgtatg	tgagaactgtggtctgaca	chr3	-
novelMiR_186	1.375	Line 72	Risp	217287-217306	ccctgcaggtgggctgggagcacaggcactgtgggcttcgtgtggtgctgtgtcctcactcaccttcatggcttg	tgctgtgtcctcactcacct	chr33	-
novelMiR_187	5.04833	Line 72	Risp	1245071-1245093	gaagaagcagggctgggagaaagcatcctgaacgtaaaaggacacctgtagtggctgcttttctccttcctagatgaggat	tagtggctgcttttctccttcct	chr4	-
novelMiR_188	8481.61	Line 72	Risp	3994430-3994450	tgtcgggtggatcacgatgcaattttgattagtttagtaggagaaaaattgcacggtatccatctgtaaaccgcaag	aattgcacggtatccatctgt	chr4	-
novelMiR_189	77493.7	Line 72	Risp	3994569-3994590	cctccgtgggtggggatttgttgcattacttgtagctgtgtgtagagtattgcacttgtcccggcctgtggaggaaagg	tattgcacttgtcccggcctgt	chr4	-
novelMiR_1898	1.905	Line 72	Risp	844307-844329	cccggcccgctttggcactagcacatttttgctttgctttatgtgttttgagcaattatgtgtagtgccaatatgggagaa	tttggcactagcacatttttgct	chr1	-
novelMiR_190	2275.23	Line 72	Risp	3994718-3994739	gctcacagtcagttttgcaggtttgcatcccagcttgctaaaattgctgtgcaaatccatgcaaaactgactgtggtgg	tgtgcaaatccatgcaaaactg	chr4	-
novelMiR_193	15.6433	Line 72	Risp	34097553-34097570	ccggggggcagcgaggggcggcggcggcggccccatgtgaggaggggcggcgccgctgcccagccagcccg	gcgaggggcggcggcggc	chr4	-
novelMiR_194	1.31	Line 72	Risp	39800744-39800764	ttgcggcgggttccgcgaaccgccttcggtcgcggtgtctgcggagaccaaaggtggctcgcggaactgagctcacc	ttccgcgaaccgccttcggtc	chr4	-
novelMiR_196	1.07	Line 72	Risp	69425762-69425783	aggtgttgcacaaaacagtaggatgattctctctctgtgaggatcacaagagaattatctgtgtctgttctgactaagc	caaaacagtaggatgattctct	chr4	-
novelMiR_1965	17.64	Line 72	Risp	104925712-104925733	atttctcccccccgcggccgtcgcacagcgctcccgctgccccctcacagcgctgtgcggttcccgcctcgctccgttc	cccgcggccgtcgcacagcgct	chr3	-
novelMiR_199_1	13.7617	Line 72	Risp	955703-955720	ggcgttgggcgcggcggcggccgcgggcctgggcctcagcctgctgtgggccttgcggcggcggcggcgcg	gcggcggcggccgcgggc	chr5	-
novelMiR_1991	1.86	Line 72	Risp	1350348-1350366	cacctgtcctgcgcgtgcgcggcgcccctcagtcggggctgtgggctctccgcgcgtgcgggctgcgctccct	gctctccgcgcgtgcgggc	chr28	+
novelMiR_2	6.332	Line 72	Risp	50729595-50729617	gagtcattccatgctgccttccttctgagaacaacacttcctagggacagtcagggagagagcatgggcagttttagcaca	atgctgccttccttctgagaaca	chr1	+
novelMiR_20	5.88833	Line 72	Risp	10038985-10039002	gcgctccccgctcggcgccatgtgactgcgcggcgcccagctgcgccggatcgggttcgtgccgacagcgg	ctcggcgccatgtgactg	chr11	+
novelMiR_201	2.49667	Line 72	Risp	10358830-10358849	ctgaagctgcaggcagaaccagttgggctgctgtctgtcgccagccctgggatctgcctgcccagcgcatccctc	aggcagaaccagttgggctg	chr5	-
novelMiR_202	1.33	Line 72	Risp	16322902-16322919	cctgcggaagtgacgtcggcagggcgtagcgggccgctgagggttgccggcgcccgggctgcgtgtgtacg	ttgccggcgcccgggctg	chr5	-
novelMiR_203_1	330.203	Line 72	Risp	17625779-17625798	gcggggggcggcggaggctgcgcggcttttgcgcggagcgtagggcggcggcggcggccgcgggcagcccccgcg	cggcggcggcggccgcgggc	chr5	-
novelMiR_203_2	336.638	Line 72	Risp	11098653-11098672	cgcgggcgccgcgcgggcgtcgacgggcgaggaggggggggggggcggcggcggcggccgcgggcgccgcgcggg	cggcggcggcggccgcgggc	chr6	-
novelMiR_203_3	354.428	Line 72	Risp	11098711-11098730	ggccgcgggcgccgcgcgggcgtcgacgggcgaggagggggggggcggcggcggcggccgcgggcgccgcgcggg	cggcggcggcggccgcgggc	chr6	-
novelMiR_203_4	290.015	Line 72	Risp	11098766-11098785	gccgcgggcgccgcgcgggcgtcgacgggcgaggaggggggggggcggcggcggcggccgcgggcgccgcgcggg	cggcggcggcggccgcgggc	chr6	-
novelMiR_2077	2.01	Line 72	Risp	3463119-3463136	aaaaagcactggggagtgaaaaagaacctttcatgtatcaggactctgaagtcggctccccagatgcctgg	ggggagtgaaaaagaacc	chr3	+
novelMiR_208	12.71	Line 72	Risp	2770253-2770274	atgaactaagctccagtggtagtcagctgtccagggcaatactgtgcctgaggcggtgttacactgctgggaaataaaa	ctccagtggtagtcagctgtcc	chr6	-
novelMiR_209	2.53667	Line 72	Risp	22308691-22308708	ggggtcccgccgaggggcggcggcggcgcggccacctccccagccggcaccccgccccgtcgggcggcgct	cgaggggcggcggcggcg	chr6	-
novelMiR_21	4.326	Line 72	Risp	3154777-3154799	aaggtgaggctggtgagaagcgtgctgtggagcgtggtatggcaaagcttggtgctcatggtgctcttctcttccagggcg	tggtgagaagcgtgctgtggagc	chr12	+
novelMiR_210	2.738	Line 72	Risp	23172218-23172239	gggcagcatgccaggagaagcagactgtagtttggggtagtcctgactgaatctcttattctcctagatatcagctcct	ccaggagaagcagactgtagtt	chr6	-
novelMiR_212	2.16	Line 72	Risp	619072-619094	atatgctgacagggatgtttggaaaccagagccatgccaaatctgtgtgtgtgactctggatctgttctctgtgatgacat	agggatgtttggaaaccagagcc	chr7	-
novelMiR_214	63141.7	Line 72	Risp	22670593-22670614	tggcgctgggttcaagtaatccaggataggctgtggtctggcagtcagcctgttctaggttacttggctccggagcccg	ttcaagtaatccaggataggct	chr7	-
novelMiR_215	36.805	Line 72	Risp	36238052-36238069	agcaagtcgtgcattggtggttcagtggtagaattctcgcctgccacgcgggaggcccgggttcgattccc	gcattggtggttcagtgg	chr7	-
novelMiR_2168	1.28333	Line 72	Risp	15795695-15795712	cgcccgcaggccgccgcggccctttgttcccacacgcagccacccgccggcggcgccgggccgctactcga	ccgccggcggcgccgggc	chr13	+
novelMiR_217	2.98	Line 72	Risp	4658343-4658364	tcatgtgactgcctgtctgtgcctgctgtacaggtgagaggatgttctgcacagcaagtgtagacaggcagacacatga	tgcacagcaagtgtagacaggc	chr8	-
novelMiR_218	40.87	Line 72	Risp	938074-938092	tgttgtgcagatgggaagagggtgctggagccggagcagcccgtgcctacggccatcccaccctgggtaacgc	gcctacggccatcccaccc	chr9	-
novelMiR_219	5.645	Line 72	Risp	3067291-3067313	tagttctgtgtggaagactagtgatttttgttgtttttagataactaaattgacaacaaatcacagtctaccatatggcac	tggaagactagtgatttttgttg	chrW	-
novelMiR_22	25078.9	Line 72	Risp	11670979-11671001	ccggcacgggcaacggaatcccaaaagcagctgtccccgcagcgcccagctgccctgggatttcgttacccgcgcctccgc	caacggaatcccaaaagcagctg	chr12	+
novelMiR_220	1.978	Line 72	Risp	9058870-9058892	gaagctctgcaggagacagggttctgcagacgccagtgagtgcctgagctgagctgtgcccctgtctccagactgctgccc	aggagacagggttctgcagacgc	chrZ	-
novelMiR_222	14.3583	Line 72	Risp	16702127-16702149	tgtgatgattaggcagtgtattgttagttagctgctcttcatacaccagcaactaactacactgccacattagcacatcac	aggcagtgtattgttagttagct	chrZ	-
novelMiR_223_1	5.20667	Line 72	Risp	27179155-27179174	tccaaaggaaggggctctactgctccccaaaggctgcgccgcagcagtctgtggataagaggatgctctgcccat	agtctgtggataagaggatg	chrZ	-
novelMiR_223_10	5.20667	Line 72	Risp	27212580-27212599	tccaaaggaaggggctctgctgctttccaaaggctgcgcagcagcagtctgtggataagaggatgctctgcccat	agtctgtggataagaggatg	chrZ	-
novelMiR_223_11	5.20667	Line 72	Risp	27214449-27214468	tccaaaggaaggggctctactgctccccaaaggctgcgccgcagcagtctgtggataagaggatgctctgcccat	agtctgtggataagaggatg	chrZ	-
novelMiR_223_12	5.20667	Line 72	Risp	27216303-27216322	tccaaaggaaggggctctgctgctttccaaaggctgcgccgcagcagtctgtggataagaggatgctctgcccat	agtctgtggataagaggatg	chrZ	-
novelMiR_223_13	5.20667	Line 72	Risp	27218163-27218182	tccaaaggaaggggctctgctgctttccaaaggctgcgccgcagcagtctgtggataagaggatgctctgcccat	agtctgtggataagaggatg	chrZ	-
novelMiR_223_14	5.20667	Line 72	Risp	27220017-27220036	tccaaaggaaggggctctactgctccccaaaggctgcgcagcagcagtctgtggataagaggatgctctgcccat	agtctgtggataagaggatg	chrZ	-
novelMiR_223_15	5.20667	Line 72	Risp	27221882-27221901	tccaaaggaaggggctctgctgctttccaaaggctgcgcagcagcagtctgtggataagaggatgctctgcccat	agtctgtggataagaggatg	chrZ	-
novelMiR_223_16	5.20667	Line 72	Risp	27229302-27229321	tccaaaggaaggggctctgctgctttccaaaggctgcgcagcagcagtctgtggataagaggatgctctgcccat	agtctgtggataagaggatg	chrZ	-
novelMiR_223_17	5.20667	Line 72	Risp	27231159-27231178	tccaaaggaaggggctctgctgctttccaaaggctgcgcagcagcagtctgtggataagaggatgctctgcccat	agtctgtggataagaggatg	chrZ	-
novelMiR_223_18	5.20667	Line 72	Risp	27290929-27290948	tccaaaggaaggggctctactgctccccaaaggctgcgcagcagcagtctgtggataagaggatgctctgcccat	agtctgtggataagaggatg	chrZ	-
novelMiR_223_19	5.20667	Line 72	Risp	27301451-27301470	tccaaaggaaggggctctgctgctttccaaaggctgcgcagcagcagtctgtggataagaggatgctctgcccat	agtctgtggataagaggatg	chrZ	-
novelMiR_223_2	5.20667	Line 72	Risp	27182867-27182886	tccaaaggaaggggctctactgctccccaaaggctgcgcagcagcagtctgtggataagaggatgctctgcccat	agtctgtggataagaggatg	chrZ	-
novelMiR_223_3	5.20667	Line 72	Risp	27186580-27186599	tccaaaggaaggggctctactgctccccaaaggctgcgccgcagcagtctgtggataagaggatgctctgcccat	agtctgtggataagaggatg	chrZ	-
novelMiR_223_4	5.20667	Line 72	Risp	27192151-27192170	tccaaaggaaggggctctgctgctttccaaaggctgcgccgcagcagtctgtggataagaggatgctctgcccat	agtctgtggataagaggatg	chrZ	-
novelMiR_223_5	5.20667	Line 72	Risp	27195861-27195880	tccaaaggaaggggctctactgctccccaaaggctgcgcagcagcagtctgtggataagaggatgctctgcccat	agtctgtggataagaggatg	chrZ	-
novelMiR_223_6	5.20667	Line 72	Risp	27197717-27197736	tccaaaggaaggggctctgctgctttccaaaggctgcgccgcagcagtctgtggataagaggatgctctgcccat	agtctgtggataagaggatg	chrZ	-
novelMiR_223_7	5.20667	Line 72	Risp	27207002-27207021	tccaaaggaaggggctctactgctccccaaaggctgcgcagcagcagtctgtggataagaggatgctctgcccat	agtctgtggataagaggatg	chrZ	-
novelMiR_223_8	5.20667	Line 72	Risp	27208867-27208886	tccaaaggaaggggctctgctgctttccaaaggctgcgcagcagcagtctgtggataagaggatgctctgcccat	agtctgtggataagaggatg	chrZ	-
novelMiR_223_9	5.20667	Line 72	Risp	27210721-27210740	tccaaaggaaggggctctactgctccccaaaggctgcgccgcagcagtctgtggataagaggatgctctgcccat	agtctgtggataagaggatg	chrZ	-
novelMiR_224_3	2.03	Line 72	Risp	27270735-27270752	tgggagggatttcctgtgcagggccctgccacctccggtgggggctgattgacattgggccctgcccttca	gctgattgacattgggcc	chrZ	-
novelMiR_226	47.54	Line 72	Risp	42270082-42270099	agcgccccctggtccgaccagccctgtggtccagcaaagagctctcctggctggctcgccaaaactgcctt	ctcctggctggctcgcca	chrZ	-
novelMiR_228	1.785	Line 72	Risp	105405997-105406019	actggtgaagaagcagaggatatggaactgtctttgacaactgaacacagacattccacatcccctgatggacgtgaatca	aagcagaggatatggaactgtct	chr1	+
novelMiR_23	2639.48	Line 72	Risp	11671363-11671384	acggctttggaatgacacgatcactcccgctgagcgcgcagccacagagccatcggggatgtcgtgtctgtcctaagct	aatgacacgatcactcccgctg	chr12	+
novelMiR_236	5.405	Line 72	Risp	743032-743053	ctcaacccaggtgaggcggcggtcgggacgcgcggcatctccgccccgcggcccgccgcggccctcacgcctcgttctc	gtgaggcggcggtcgggacgcg	chr15	+
novelMiR_239	4.004	Line 72	Risp	9953883-9953901	cgcgcgcgggcggtgaatcagtcggtcggtcagtgagtgaggagcggcgcgaacatgaactgtctgaccgtgc	cggcgcgaacatgaactgt	chr18	+
novelMiR_24	9804.32	Line 72	Risp	11671628-11671648	ctgccctgcggacagtcagcagttggtctgtgtgagcagccgttctcagatcacctcttggctgtgggtggtgcagg	gacagtcagcagttggtctgt	chr12	+
novelMiR_242	3.32	Line 72	Risp	57165-57185	catgcagcacgagactggcaggactggcagtgagcgggagaaactgctgccggcccttccggctcaggagctgcaag	gagactggcaggactggcagt	chr19	+
novelMiR_245_1	4.592	Line 72	Risp	10624038-10624055	ggcccagggcgcccatcgtgccgcctccgtcccgagggggagcggcggcgccgccgggccgagccgcgtcc	ggcggcgccgccgggccg	chr20	+
novelMiR_245_2	3.754	Line 72	Risp	724957-724974	gccggacaaaggcggcgccgccgggccgcgctgtgccccccgctccgcccgcggggcctcctgccgggccg	ggcggcgccgccgggccg	chr28	+
novelMiR_249	1.5	Line 72	Risp	6743578-6743596	ttcccccgccgccgccattagagggccgctttgtgtccgctgggcccgctggtgagtgagggccggccccgcc	cccgctggtgagtgagggc	chr21	+
novelMiR_250	3.765	Line 72	Risp	4649629-4649650	cgcgcgggcgcccggggtgggcacgctgtacggcacgcagcggctgccccagcacgcctaccccgggccccccccgggc	cccagcacgcctaccccgggcc	chr22	+
novelMiR_251	2.48	Line 72	Risp	2080081-2080098	gcggcggcgggatggcggcgctgtacgcctgcaccaagtgtcaccagcgcttccccttcgaggcgctcagc	gatggcggcgctgtacgc	chr23	+
novelMiR_253	1.685	Line 72	Risp	2556661-2556682	gccatcacgcggcgcgacgatcccagggggctgttgagctccgtgcagcgctgggagtcgtcgtgtggcatgctgagca	gcgctgggagtcgtcgtgtggc	chr25	+
novelMiR_256	3.724	Line 72	Risp	9067930-9067949	aggcctctccccggcgcgcggccgtttcgcccctccgcgcggttccggctcggcgcggcgccgcgagcccaaccc	cggctcggcgcggcgccgcg	chr3	+
novelMiR_258	1.63	Line 72	Risp	87049084-87049105	ccgccccacttttacccacaaacaacatggcggctgtggttacaggcggccatgttgtctgtgggctctctagcctcgg	ggccatgttgtctgtgggctct	chr3	+
novelMiR_263	1.13	Line 72	Risp	35282386-35282403	gggaaggggagagctcagtggggtgagcagggcccggctgtgcgttctgttggcctggctgcaggaggctc	gttctgttggcctggctg	chr4	+
novelMiR_266	3.765	Line 72	Risp	380361-380382	tatcccggccgccggatccggtttcccctctgcaatctcaccctggcactgggagatcggattcggagcccggagggag	actgggagatcggattcggagc	chr5	+
novelMiR_268	110.93	Line 72	Risp	15887078-15887099	ggagcaggtgagccactgactaacgcacattgtgctctcggcgactccactgtgcgtgtgacagcggctaacctgctcc	agccactgactaacgcacattg	chr5	+
novelMiR_269	1.815	Line 72	Risp	21708867-21708884	agcgggcacctccccgaggcggggcggctttggtacggcacggctcggcacggcctgacctcgcacggccc	ctcggcacggcctgacct	chr5	+
novelMiR_27	1.774	Line 72	Risp	4690711-4690728	ctttgggggcagcgcagcgtcggccccgcaccgctccgctcggctccgctccgctccgcgccgccccgccc	agcgcagcgtcggccccg	chr14	+
novelMiR_270	0.94	Line 72	Risp	36063578-36063595	gtccctgaagatctcgttggtgaccctgcagtagaacacgcgctcgtccggccgcaggtcggcggggggct	atctcgttggtgaccctg	chr5	+
novelMiR_272	1.87	Line 72	Risp	20842678-20842700	tgttggctgtctgcactggtcattgactagctggtctttccctgacctcctggtctcattctagtgcaagagaaatccctt	ctgcactggtcattgactagctg	chr8	+
novelMiR_277	9.29	Line 72	Risp	56994032-56994053	agcttatacactgactggctcagcttgtgtctaccctacgccggcaggcgcgggtaacccgttgaaccccattcgtgat	ctgactggctcagcttgtgtct	chr1	-
novelMiR_279_1	157.598	Line 72	Risp	101038718-101038739	tccgcggggcgggcccgggccggagagggggtcatcccgtcccccctctccgcggcctcggtctcgggcggagagctcg	ctccgcggcctcggtctcgggc	chr1	-
novelMiR_279_2	157.598	Line 72	Risp	615774-615795	ctccgcggggcgggcccgggccggagagggggtcatccgtcccccctctccgcggcctcggtctcgggcggagagctcg	ctccgcggcctcggtctcgggc	chr16	-
novelMiR_28	1.885	Line 72	Risp	6182274-6182296	gaatggacctttggcacagtctgaaaatcacctgcggtctcccgtggcccccggtgagataaccgtgccgacagcataggg	ttggcacagtctgaaaatcacct	chr14	+
novelMiR_281	3.35	Line 72	Risp	101043749-101043771	ttcggatgccttatatgttcgtctgtaggagcgagtgaggactcggctccggtagtggcggtgagcgggcgctcgcgagca	ccggtagtggcggtgagcgggcg	chr1	-
novelMiR_283	1.51	Line 72	Risp	168016599-168016620	gccctgattcagaagagcatttaaatgtgtgcttacaaacgaaacacacatttcagtgcttccctgaacccaggccagg	agaagagcatttaaatgtgtgc	chr1	-
novelMiR_284	6.21	Line 72	Risp	185892100-185892121	aagtgaaggcttctacacttgaactgagctcagaataaaatatgtgattgtggtttcaattgtgggggtctgaatacat	ttctacacttgaactgagctca	chr1	-
novelMiR_285_1	8.22	Line 72	Risp	643588-643607	gaaggttgcaggcagctgcgttggtggtatagtggtgagcatagctgccttccaagcagttgacccgggttcgat	tgccttccaagcagttgacc	chr10	-
novelMiR_285_2	8.22	Line 72	Risp	657256-657275	gaaggttgcaggcagctgcgttggtggtatagtggtgagcatagctgccttccaagcagttgacccgggttcgat	tgccttccaagcagttgacc	chr10	-
novelMiR_285_3	8.22	Line 72	Risp	669636-669655	gaaggttgcaggcagctgcgttggtggtatagtggtgagcatagctgccttccaagcagttgacccgggttcgat	tgccttccaagcagttgacc	chr10	-
novelMiR_285_4	8.22	Line 72	Risp	4923256-4923275	aggagccctcgtgcggtgcgttggtggtatagtggttagcatagctgccttccaagcagttgacccgggttcgat	tgccttccaagcagttgacc	chr28	-
novelMiR_285_5	8.22	Line 72	Risp	81053719-81053738	tctttattttggcagctgcgttggtggtatagtggtgagcatagctgccttccaagcagttgacccgggttcgat	tgccttccaagcagttgacc	chr3	-
novelMiR_29_2	2.76	Line 72	Risp	17005683-17005700	cgggggcggccgcggcggcggcggggggcggctcggcgcgctctgcccgccgctactcgggccgcgccacc	cgcggcggcggcgggggg	chr7	-
novelMiR_291	2.345	Line 72	Risp	13759761-13759778	gggcccgcgcgccgcgccccgcctcctcggcccggcgcaggctgacgaggaagcggagccgcggcggcccg	gacgaggaagcggagccg	chr14	-
novelMiR_292	1.33333	Line 72	Risp	5309804-5309821	gcgcgatgcgaccggcgcgatgacgtcactcgagagcgttggtgcgtttggcgtgtcggtgctgtgcggga	gcgtttggcgtgtcggtg	chr15	-
novelMiR_294	20.026	Line 72	Risp	10684213-10684234	tttggtacagaccgtggttcaagcagcaggtgatcagtgaatgaggctgttccacgtctctgtacttcccttttctgtg	tgttccacgtctctgtacttcc	chr18	-
novelMiR_3	6.82167	Line 72	Risp	58263318-58263339	ctttagtacaaagtccagcagcttagcttgaatagtcgtctctgacaatttcagctaagctattggactttgcatcaaa	atttcagctaagctattggact	chr1	+
novelMiR_30	2.0325	Line 72	Risp	7316458-7316480	agctgagcctggcgctgagcggagaggtggatgagtgcgtcccgccgctgctgctccgcgctcgcgcgctgctttacgagg	tgctgctccgcgctcgcgcgctg	chr14	+
novelMiR_301	5.075	Line 72	Risp	2489396-2489414	cggagcggggcgggccggggaccgccgcccgcccccccgccgccgccgccgcccgccctctccccgccccccg	cgggccggggaccgccgcc	chr20	-
novelMiR_302	2.80333	Line 72	Risp	4980329-4980347	gctggaatgcagaggctgcagcaaccctgcagagactgcactgtgcgaagtgctgtacacatgccctgcatcc	agaggctgcagcaaccctg	chr20	-
novelMiR_303	1.17667	Line 72	Risp	5387021-5387038	gttccgcccccggcgccgccgcgggaagaggcgggcggtggccgcggccgcagcggtgctgcgcgtggagc	gcggccgcagcggtgctg	chr20	-
novelMiR_309	1.9725	Line 72	Risp	1588222-1588243	ctgtagtttctcaagaacaaagcatgtggcctcatgttttgcagaaaaaagagcactgcactgttctcgtaggatctgc	tcaagaacaaagcatgtggcct	chr28	-
novelMiR_313	1.21333	Line 72	Risp	55383017-55383034	accgccaaccgcccgggcgccatcttggttgtgggtagccggccgcaagcaagatggcggccgcggggtgg	cgcaagcaagatggcggc	chr3	-
novelMiR_319	24.915	Line 72	Risp	2676431-2676450	ggtggggagtttgactggggcggtacacctgtcaaagcgtaacgcaggtgtcctaaggcgagctcagggaggcca	ttgactggggcggtacacct	chr5	-
novelMiR_32	1.84667	Line 72	Risp	8555028-8555049	gaattagcatgctggagtcactctgccaaagcatgtgcacaaataagtttctggtacagtgactcgagcatgctagtcc	tttctggtacagtgactcgagc	chr14	+
novelMiR_320	65.7333	Line 72	Risp	40770418-40770437	ggtatcatgcaagattcccattcttgcgacccgggttcgattcccgggcggcgcagaaagttttgattgccagag	aagattcccattcttgcgac	chr5	-
novelMiR_321	3.604	Line 72	Risp	2770252-2770274	atgaactaagctccagtggtagtcagctgtccagggcaatactgtgcctgaggcggtgttacactgctgggaaataaaaat	ctccagtggtagtcagctgtcca	chr6	-
novelMiR_323	1.67	Line 72	Risp	619072-619093	tatgctgacagggatgtttggaaaccagagccatgccaaatctgtgtgtgtgactctggatctgttctctgtgatgaca	gggatgtttggaaaccagagcc	chr7	-
novelMiR_324	1.83	Line 72	Risp	12628800-12628821	gctgctgggcctctttgcgcggcggcggggcttggtcgtgggcaggcgtcgtgcgccgctgccgccatgggctttgggg	ctctttgcgcggcggcggggct	chr7	-
novelMiR_329	27.37	Line 72	Risp	15327152-15327174	ttttcctcagcacaaatgatgattataagggacttaatactgaaatgtgatgtgatttttgagcagaactgatgtgctaat	cacaaatgatgattataagggac	chr9	-
novelMiR_331	3.585	Line 72	Risp	9781149-9781169	tcttctaatcttgcaaactcgatcactagctctgcatgatgttgcagaagcaaggggaacaggtttgctaaagtaaa	ttgcaaactcgatcactagct	chrZ	-
novelMiR_332	5.05	Line 72	Risp	12840358-12840376	gccgggcgcgggcacctccgtccggggctggcggcggggcgaggcggggcgccgggggggggggggcgggcgg	cggggcgccgggggggggg	chrZ	-
novelMiR_337	4.24333	Line 72	Risp	48141774-48141791	tactataaaatccgccgcggacgcagtgcgctaccattccgtagtggtgttcgtgaggagttactctgtta	gtggtgttcgtgaggagt	chr1	+
novelMiR_34	8.815	Line 72	Risp	743032-743052	ctcaacccaggtgaggcggcggtcgggacgcgcggcatctccgccccgcggcccgccgcggccctcacgcctcgttc	gtgaggcggcggtcgggacgc	chr15	+
novelMiR_340	4.125	Line 72	Risp	1101416-1101437	gcccaaacaggagcctggatagctcagttgggagagcatcagacttttaatctgagggtccagggttcaagcccctgtt	taatctgagggtccagggttca	chr11	+
novelMiR_342	1.574	Line 72	Risp	2583488-2583508	ggtgagcggctcagagagcccccagccaaatgtgcagtgctgtccgttgggctgggggatccctcgctgcctccccg	ttgggctgggggatccctcgc	chr13	+
novelMiR_350_1	2.83	Line 72	Risp	1221783-1221801	ttttggcctttcggagctgccccacgtcggccccggggggcggcggcgcggcggcggcgggggctctgcgctc	ggcgcggcggcggcggggg	chr23	+
novelMiR_350_2	2.83	Line 72	Risp	8714110-8714128	cggcgaggacccgccgccccccgccgcggcatcatccggggagcggcgcggcggcggcgggggccgcgggcac	ggcgcggcggcggcggggg	chr3	+
novelMiR_357	2.28	Line 72	Risp	2134007-2134028	atgtcagctagatggcattagcactcagtgcaaagatgaccttcatctatcaccccatgctgatggctctgtgaggggc	tatcaccccatgctgatggctc	chr4	+
novelMiR_360	1.805	Line 72	Risp	27592612-27592629	gccgggaggcgccatggcggcggagggcctggcggggctcctgcccgcacagacgcagctggagtacgcac	gccatggcggcggagggc	chr6	+
novelMiR_362_1	2.64667	Line 72	Risp	13793515-13793532	aaggggcgggcggcggcgcggcctgcaccatggtggccaccaggcgggcggcgcggcggcgggatgcggcg	gcgggcggcgcggcggcg	chr8	+
novelMiR_362_2	2.64667	Line 72	Risp	149397217-149397234	ggcggcggcggcgggcggcgcggcggcgggcggcggcagcggctcctcggtgccgctctcggtgctgatcc	gcgggcggcgcggcggcg	chr1	-
novelMiR_362_3	2.64667	Line 72	Risp	5225695-5225712	ggccgcggcgcggcccctccgccccggccccgcggcctacctggcgggcggcgcggcggcggggccctcgg	gcgggcggcgcggcggcg	chr24	-
novelMiR_362_4	2.64667	Line 72	Risp	20207753-20207770	aagtttccgtggcccggcgccgcgcgcttggcacgagggctcggcgggcggcgcggcggcggcaggcgcgg	gcgggcggcgcggcggcg	chr3	-
novelMiR_369	7.75333	Line 72	Risp	98606354-98606371	ccgaagccccgctgcccctgctcgggccggccgccccgcggctgcctagcgggcggcactgctggcagcgc	gcctagcgggcggcactg	chr1	-
novelMiR_372	3.18	Line 72	Risp	167751455-167751477	caaaaatgctcagcatcctctgatagaccacgagcagttttcctgttgctctctggtttgcactgagatgcaaaagtaact	cagcatcctctgatagaccacga	chr1	-
novelMiR_376	2.73333	Line 72	Risp	1141561-1141578	cgcgctctggggccgctcagccgtagcgcgttctgtctgggcagcgtttgtagctgagggccgctctcctg	gcgtttgtagctgagggc	chr10	-
novelMiR_38	33.5517	Line 72	Risp	3513876-3513898	tgggacaggtgctcttctaagcgccgccatgaagggaaagcaataaggagcagagtggcgcagcggaagcgtgctgggccc	agcagagtggcgcagcggaagcg	chr18	+
novelMiR_382	7.465	Line 72	Risp	6179843-6179865	gaaggctcctgatctcccaatctgcgcggttgcatttgcttgaagtagtgtaactgtcgtaaatggagagagaaaggaaac	gatctcccaatctgcgcggttgc	chr14	-
novelMiR_383	0.94	Line 72	Risp	14309245-14309262	tgcgcatgcgcgctcctgccgggcactgcgatggcgacgcggggccgcggtcggcgccgtgcggcggttgg	gccgcggtcggcgccgtg	chr14	-
novelMiR_39	2.245	Line 72	Risp	4012265-4012283	tctcgcgctgcccggcgcggctcttgtcagttagcaacaaaatggccgcggcggcagcagctgtgctcccgag	gccgcggcggcagcagctg	chr18	+
novelMiR_392	2.43	Line 72	Risp	5043335-5043353	cgcccatggagctgctgtgcgtggaaaccgcggctcgagtaccccgcgccgggcgcgacccgcagctgctggg	cgcgccgggcgcgacccgc	chr26	-
novelMiR_396	24.7467	Line 72	Risp	52539179-52539200	ggggctgggtcggtcgggctggggcgcgaagcggggctgggcgcgcgccgcggccgccggcgctctcggaccgcgaccc	cggtcgggctggggcgcgaagc	chr3	-
novelMiR_40	8.93667	Line 72	Risp	6491374-6491395	agctgagggctgggtctttgcgggcgagatgagaggttcgtgtcttcaactggcctacaaagtcccagttctcggctcc	aactggcctacaaagtcccagt	chr18	+
novelMiR_406_1	11.66	Line 72	Risp	6833771-6833793	ttaccacccaggggatgtagctcagcggtagagcgcctgctttgcatgcaggaggccctgggttcaacccccagcatctcc	ggggatgtagctcagcggtagag	chr7	-
novelMiR_406_2	11.66	Line 72	Risp	6813559-6813581	ccaccatccaggggatgtagctcagcggtagagcgcctgctttgcatgcaggaggccctgggttcaacccccagcatctcc	ggggatgtagctcagcggtagag	chr7	+
novelMiR_406_3	11.66	Line 72	Risp	6820353-6820375	ttaccacccaggggatgtagctcagcggtagagcgcctgctttgcatgcaggaggccctgggttcaacccccagcatctcc	ggggatgtagctcagcggtagag	chr7	+
novelMiR_407	0.83	Line 72	Risp	25676627-25676644	gatagcggcggtgggcggggctaggcgcgcggcggggctaggcgccaagcgaccgttggtgctgaggtggg	gccaagcgaccgttggtg	chr7	-
novelMiR_41	384.273	Line 72	Risp	9383573-9383593	tcctgcccaacaatatcctggtgctgagtgagttgcacacagagactccagcatcagtgattttgttgaggaagggg	tccagcatcagtgattttgtt	chr18	+
novelMiR_413	2.625	Line 72	Risp	51546169-51546188	ctccgagatggcggcgcaggcgttgggccgcgcgctggtcagcgccaagtggctgtccgaggccgtgcgggccgg	gcggcgcaggcgttgggccg	chr1	+
novelMiR_416	10.472	Line 72	Risp	4536531-4536553	gcgggagaccggggttcgattccccgacggggagagagagaacattttgaccgtcggcgcaattttttctcctggaggccc	ggggttcgattccccgacgggga	chr15	+
novelMiR_418_1	1.72	Line 72	Risp	9303941-9303958	gccgggcccggccgccctccggaggcggcccgcggcggaggtagcggcggcggcgggggggcgggagccgc	gcggcggcggcggggggg	chr17	+
novelMiR_418_2	1.72	Line 72	Risp	2489376-2489393	agggcgggcggcggcggcggcgggggggcgggcggcggtccccggcccgccccgctccgcaccgccccgca	gcggcggcggcggggggg	chr20	+
novelMiR_418_3	1.72	Line 72	Risp	3128139-3128156	cgggcggcgggcggcggcggcgggggggcggccggagctcaccatcgcccgcggccccgcggccgtcagcg	gcggcggcggcggggggg	chr28	-
novelMiR_418_4	2.855	Line 72	Risp	105098080-105098097	tctttaggccgcccggcggccggcagcccgttgccctggggcggcggcggcggcggggggggcagcagcga	gcggcggcggcggggggg	chr1	+
novelMiR_418_5	2.855	Line 72	Risp	11413204-11413221	ggctctccgccggcccctccgctcggcgacggcggcggtggtggcggcggcggcggggggggagccccggc	gcggcggcggcggggggg	chr13	+
novelMiR_418_6	2.855	Line 72	Risp	78742-78759	ggtgctggcggcggcggcggcggggggggctccggccgtgcccggcccatggcccggcccccggcgccccc	gcggcggcggcggggggg	chr19	+
novelMiR_418_7	1.78	Line 72	Risp	4804597-4804614	gatcgcggcggcggcggcggcggggggggacctcggggggacgcagctccaaccgccgcccttcgcccccc	gcggcggcggcggggggg	chr27	-
novelMiR_42	1.58	Line 72	Risp	9953883-9953900	gcgcgcgggcggtgaatcagtcggtcggtcagtgagtgaggagcggcgcgaacatgaactgtctgaccgtg	cggcgcgaacatgaactg	chr18	+
novelMiR_423	2.79667	Line 72	Risp	569598-569616	agcggcgcgggcagcgctgacaggaggacgcagcgctccgttcgcttcggcgcagctcggccccatggatccc	gcagcgctgacaggaggac	chr2	+
novelMiR_424	1.72	Line 72	Risp	40640755-40640772	gctgcgtgtccttccgccgaggaagtagcgcccggcgggcaggaggctgctttcggggggccgcgcgaccg	aggctgctttcggggggc	chr2	+
novelMiR_43	87.1933	Line 72	Risp	58572-58594	ggacagtgcctgtgcggttgcagaagaagaagaccggcgcttcacggctttcttcctcttctcttccgccccaggtgacta	tgtgcggttgcagaagaagaaga	chr19	+
novelMiR_434	33.41	Line 72	Risp	20838654-20838674	tacgacagactgttctggtcgttaactgtatctgccaatgctggggtttgtcatagttacactgaccacgttgcctt	tttgtcatagttacactgacc	chr8	+
novelMiR_447	1.755	Line 72	Risp	11281651-11281669	cgccgtagggcgcggagcggcgctgccatggcggcggctgcgccgccggtgctgctgggcctccgcgacgccg	gccggtgctgctgggcctc	chr11	-
novelMiR_45	214.252	Line 72	Risp	5515026-5515047	cgcccccccgaacagtaagagttgatgtgcggcgaacgcagcctgcatgtgagctcctactgccgcgggaggcggggct	aacagtaagagttgatgtgcgg	chr19	+
novelMiR_450	26.485	Line 72	Risp	4937995-4938015	cctcgcgggggtgcattgtagttgcattgcatgtgtcagactgggagtgcaatgcccctgccatgcagcccggcggg	gtgcattgtagttgcattgca	chr14	-
novelMiR_451	3.0575	Line 72	Risp	6179300-6179322	ctttttatccaggagttcactgatcatctggctaagacccacaccagagtctcagtgcagagaacccaggcagctgctgtg	aggagttcactgatcatctggct	chr14	-
novelMiR_453_1	4.07	Line 72	Risp	74116814-74116834	gtggctgtctgtgggtggcttctgtgggtggctgtgtggtggctgtctgtgggtggctgtctgtgggtggtgtctgt	ctgtgggtggctgtctgtggg	chr2	-
novelMiR_453_2	4.07	Line 72	Risp	74116965-74116985	tggtggctgtctgtgggtggctgtctgtgggggctgtctgtgggtggctgtctgtgggtggctgtcctgtgggtggc	ctgtgggtggctgtctgtggg	chr2	-
novelMiR_453_3	4.07	Line 72	Risp	74117742-74117762	tggctgtctgtgggggctgtctgtgggggctgtctgtggtggctgtctgtgggtggctgtctgtgggtgggtgtggt	ctgtgggtggctgtctgtggg	chr2	-
novelMiR_453_4	4.07	Line 72	Risp	74119247-74119267	ggctgtctgtggtggctgtctgtggtggctgtctgtgggtggctgtctgtgggtggctgtctgtgggtggctgtcct	ctgtgggtggctgtctgtggg	chr2	-
novelMiR_453_5	4.07	Line 72	Risp	74119315-74119335	gggtggctgtctgtgggtggctgtctgtgggtggctgtctgtggtggctgtctgtggtggctgtctgtgggtggctg	ctgtgggtggctgtctgtggg	chr2	-
novelMiR_455	6.815	Line 72	Risp	98604957-98604976	ccgtccgggtccctcgaggaggccgccggcgccggggtgggggcggcggcggcggcgggggggggcgccgccgag	gcggcggcggcggggggggg	chr2	-
novelMiR_459	5.55	Line 72	Risp	4518720-4518741	gcagcgcgtggatatccctgagtgctccatggggttttcccggcagagggggtatagctcagtggtagagcatttgact	gggggtatagctcagtggtaga	chr27	-
novelMiR_46	1.73667	Line 72	Risp	5515205-5515225	gggcccggcgaccatggctgtagactgttacccccccagcagcacagtaacaatctaaagccacggtcgcccgggcg	accatggctgtagactgttac	chr19	+
novelMiR_464	18.9075	Line 72	Risp	104925712-104925731	ttctcccccccgcggccgtcgcacagcgctcccgctgccccctcacagcgctgtgcggttcccgcctcgctccgt	cgcggccgtcgcacagcgct	chr3	-
novelMiR_47	12.1083	Line 72	Risp	5515776-5515795	tcagtagccatgactgtagactgttactgtcctgtccctacgcagcagtaagcagtctagagccaaggtgccgat	tgactgtagactgttactgt	chr19	+
novelMiR_472	1.87	Line 72	Risp	53340268-53340287	ccaggcgcaggccggagagttgggaggatgcggctgcggctgcgctcgggcgctctggccgccggctgcctgttg	gccggagagttgggaggatg	chrZ	-
novelMiR_478	83.67	Line 72	Risp	6658815-6658832	agggaagtggagtgtagctgtgtcactcttggcacctgctggtgtaggtgatgactgaacttttttcccca	gtaggtgatgactgaact	chr20	+
novelMiR_488	25.12	Line 72	Risp	133461937-133461958	gtggagccgggagttggacttaaaaatgacatcagccaactggctcgttggtctaggggtatgattctcgcttagggtg	ttggtctaggggtatgattctc	chr1	-
novelMiR_49	6.93167	Line 72	Risp	7378776-7378797	gtcattgagggcagagctgcagcctcacatttcttcttttgttggacttggtggctgcatgctctcagcattcacaaga	ttggtggctgcatgctctcagc	chr19	+
novelMiR_499	2.04	Line 72	Risp	87380980-87381001	tctcagacctactgctaggtttgcccttaaactatggtgctctcttaatggctgttctagcagtagatctgtgacagca	atggctgttctagcagtagatc	chr3	+
novelMiR_5	353.285	Line 72	Risp	79327613-79327635	ttgtcttccttgttcctcggggcagagagtacacacccataatgtgcagtagtcgtggccgagtggttaaggcgatggact	gtagtcgtggccgagtggttaag	chr1	+
novelMiR_52	24.6417	Line 72	Risp	108363761-108363783	acgctgtgactcaccaataggaagcgtgccccagtagtacaacagggtggggaattagctcaaatggtagagcgctcgctt	ggggaattagctcaaatggtaga	chr2	+
novelMiR_523	2.77	Line 72	Risp	141032166-141032184	acggctggagcgccgcgcggtgcactgtggggcggaagcagagagtcaccgctccgttagggccgccatcttg	gtcaccgctccgttagggc	chr1	+
novelMiR_525	2.305	Line 72	Risp	194864424-194864441	gatggatgaggggcgcgggggcggggggcacaggggctgcccctcacccacccactcactgctcccacaga	gggcgcgggggcgggggg	chr1	+
novelMiR_531	1.942	Line 72	Risp	5120318-5120335	tcctcctcctccttctctttcttcggcagctgcggagctcacggcagcggcggcggagctgcgggaggtgc	gcagcggcggcggagctg	chr18	+
novelMiR_54	2.27667	Line 72	Risp	115488005-115488027	tgcggcgcgccaagcgcgagcgggtggcccgcaacgagctcaaccggctgcggaacctggcccgcgcgcaccgcgccgccg	tgcggaacctggcccgcgcgcac	chr2	+
novelMiR_540	4.335	Line 72	Risp	586-606	cctgcgccgggtttgtccggtacggctgtgccgctcggtgtgcaccgctcctcgggacagcgtgtgccggggccctc	gtttgtccggtacggctgtgc	chr23	+
novelMiR_547	1.502	Line 72	Risp	57657643-57657660	gcatggcgggaggcgggcggggccggtgctgctccggagcatcgtctgtgtgttgggcctgcacagtccag	gtctgtgtgttgggcctg	chr3	+
novelMiR_549	3.036	Line 72	Risp	17405452-17405474	caggcagaagcccgtgtgaaagactgagtagagccaactcctatgagaaagggtctgactcttcgtttacaccaattttgt	cccgtgtgaaagactgagtagag	chr4	+
novelMiR_56	1301.92	Line 72	Risp	9710469-9710490	gggcacctcgaggactgtctaacctgagaatggtgaaacatgagggtcaatctcaggttcgtcagcccatgagatgcct	aggactgtctaacctgagaatg	chr20	+
novelMiR_560	2.10667	Line 72	Risp	7119533-7119550	gcggtacggccccgcgccccgacaagatggcggcgtccgcgctgtgctgggctctgagggccgctcgccag	gtgctgggctctgagggc	chr8	+
novelMiR_562	21.4	Line 72	Risp	20838251-20838273	tgctctgtgcagccgtgctggaagggtagggatcacgacgcctctgagtctcaatgatgaagcttctctgactgctgcata	tctcaatgatgaagcttctctga	chr8	+
novelMiR_563	1.625	Line 72	Risp	4696186-4696207	ctgtcccccgccgaggacgacgtggcggcgctggcgttctccccgcgcctcccgcaccgcctgtacgccgcgcacgggg	cctcccgcaccgcctgtacgcc	chr9	+
novelMiR_570	6.245	Line 72	Risp	70596285-70596304	ttgggagactctgcagactccgatcacttctactgtgtttcagtgtgaaggggaaccaggtctgctacagtaatt	ctgcagactccgatcacttc	chrZ	+
novelMiR_574	4.36667	Line 72	Risp	77350835-77350856	cacatctcatcaccctccctcggctgcagccaccacaagctcctggcttgctgcacactgggaagaggggacagatagg	caccctccctcggctgcagcca	chr1	-
novelMiR_584	2.81	Line 72	Risp	2482738-2482755	ggcggccgcgaggtgaggctgcgggctgcggtgagtgcgtgtcccgcagcgccgagctgcgcccagcggta	aggtgaggctgcgggctg	chr13	-
novelMiR_598	1.5	Line 72	Risp	5175752-5175770	tggcgtccggaccgtgccggagctgaggccgttccgcgcctttctgagccgggccgcgggtggaggaggacga	accgtgccggagctgaggc	chr21	-
novelMiR_60	4.49	Line 72	Risp	4649592-4649612	cgtggcgggtgtgatggcgccgctgggcgtggggcccgcgcgggcgcccggggtgggcacgctgtacggcacgcagc	cccggggtgggcacgctgtac	chr22	+
novelMiR_61	1277.87	Line 72	Risp	3360830-3360851	cccctctcaatccctgagaccctaacttgtgatgtttagcttttaaatccacgggttaggctcttgggagctgtgagtt	tccctgagaccctaacttgtga	chr24	+
novelMiR_62	3.46667	Line 72	Risp	2144130-2144151	aaaacctggggttgtgcaggctgaggtcagcctcaatgagactgattgaactgccatactctgacacacctggtgcctg	gaactgccatactctgacacac	chr25	+
novelMiR_631	1.36	Line 72	Risp	5867946-5867963	cgctgcgctcggcgccgcgggtcacgtgagaggggcagcgaagatggcggcgggcgggctgtgcgcgaggt	atggcggcgggcgggctg	chr17	+
novelMiR_632	6.415	Line 72	Risp	8207759-8207779	agcactcagagtgattgatagcctgacattgcttagatataggcttgttgtgttgggctttttaattccccttaagt	gtgattgatagcctgacattg	chr17	+
novelMiR_633	2.01667	Line 72	Risp	9145355-9145372	gcagtgctgcttccgtcgggcgctgcctttgtcacaccgaccgcgcgtctggaatagaagcccacccgctc	cgcgtctggaatagaagc	chr17	+
novelMiR_642_1	1.45	Line 72	Risp	961115-961132	ccctttccgcccgcttccgccctgaagtgcgggccggggcgcggcgggcggagcgggcgggtttgaatcgg	gcgggcggagcgggcggg	chr21	+
novelMiR_642_2	1.45	Line 72	Risp	63311064-63311081	gcctcggcccctctctggctgcgggcggagaagatgggtgagcgcgggcggagcgggcgggcggcttgggg	gcgggcggagcgggcggg	chr3	+
novelMiR_642_3	1.45	Line 72	Risp	9191260-9191277	ggttaacggggcgggcggagcgggcggggcgcggcccggcggagcccattgcggccggttctgttccgttc	gcgggcggagcgggcggg	chr20	-
novelMiR_649	7.41	Line 72	Risp	2139775-2139797	tgtagctatgctgcatacgagtagaccctttctgactctgcctgtagtcgtaaaggggggacaatgtatgcaacagcaaag	ctgcatacgagtagaccctttct	chr25	+
novelMiR_65	2.99	Line 72	Risp	5714936-5714955	aatgcacgatttacccttaaatgggggatttttgaagagaaaatgcgtgattttggggtgaaaggtggtattttc	cgtgattttggggtgaaagg	chr3	+
novelMiR_659	2.17	Line 72	Risp	380361-380383	gtatcccggccgccggatccggtttcccctctgcaatctcaccctggcactgggagatcggattcggagcccggagggagg	actgggagatcggattcggagcc	chr5	+
novelMiR_664	1.5	Line 72	Risp	24086330-24086352	gggcgggccgggccttccgcggcgcccggcgactaaagatagcaaaggccccgtgaggtcatcgtcccgtcccgctgcacc	ccccgtgaggtcatcgtcccgtc	chr6	+
novelMiR_665_1	3.18	Line 72	Risp	17146613-17146630	ttccgggctggcaggcgggcgggcgggcggcggtgtcggccgggccccctctcccgctgcaagccccacct	gcaggcgggcgggcgggc	chr7	+
novelMiR_665_2	3.18	Line 72	Risp	7912608-7912625	ggtcccacacgcaggcgggcgggcgggccgcagccgggccgggagccctcagcgctgctctccggggactc	gcaggcgggcgggcgggc	chr20	-
novelMiR_665_3	4.94	Line 72	Risp	452032-452049	gcgcaggcaggcaggcgggcgggcgggcaggatcccctccgggcacgcagcgttcctttaaggcggccgca	gcaggcgggcgggcgggc	chr5	-
novelMiR_67	9.336	Line 72	Risp	43676657-43676676	cccttccggtcacacaggtgaaggtggagcagaagggcgaaagctcgcttgatcttgattttcagtacgaataca	cgcttgatcttgattttcag	chr3	+
novelMiR_682	1.73	Line 72	Risp	77178048-77178068	gcgcgaggacggagcgcggggcgaaaggcagcggtggccgagtcgctctcgtccctcagtccgtccccgctcaccct	tctcgtccctcagtccgtccc	chr1	-
novelMiR_691	1.06	Line 72	Risp	846930-846948	gcggtatcccaggcacggcgcggcttctgcagtcctgtctgtgtgcagaggctccgaaagaccccatggggac	aggcacggcgcggcttctg	chr11	-
novelMiR_7_1	4.52	Line 72	Risp	105098080-105098098	ctctttaggccgcccggcggccggcagcccgttgccctggggcggcggcggcggcggggggggcagcagcgag	gcggcggcggcgggggggg	chr1	+
novelMiR_7_2	4.34	Line 72	Risp	11413204-11413222	cggctctccgccggcccctccgctcggcgacggcggcggtggtggcggcggcggcggggggggagccccggcc	gcggcggcggcgggggggg	chr13	+
novelMiR_7_3	4.34	Line 72	Risp	6967128-6967146	ggcgagggcggcggcggcggcggggggggaggaggggagaagcggagccgcccgggccgagcgccgggctccg	gcggcggcggcgggggggg	chr5	+
novelMiR_7_4	4.34	Line 72	Risp	4804596-4804614	gatcgcggcggcggcggcggcggggggggacctcggggggacgcagctccaaccgccgcccttcgccccccgc	gcggcggcggcgggggggg	chr27	-
novelMiR_704	2.71	Line 72	Risp	20647438-20647456	ttggtgctgctggcgtgctcgggccggtgtaggccgtaggggagcgctgaggccgagtgggaccgcggcgtgg	cgctgaggccgagtgggac	chr2	-
novelMiR_706	1.71333	Line 72	Risp	115940208-115940229	caacttctgagggaatcatagaatcatatcattgtagaatcacagagtatgattctacgattccctcagaactggcgga	tatgattctacgattccctcag	chr2	-
novelMiR_708	3.116	Line 72	Risp	10004147-10004169	tgtgctctgcttcatcctcctcatcttcgtccttgccttctgcttgtaccgcaggaagaagaggggaggggagcagagcca	ttcatcctcctcatcttcgtcct	chr20	-
novelMiR_71	4.164	Line 72	Risp	81811377-81811398	ccgacgcggctcgaccgcgcgggaagcctcggccgacgagcaaccggcggacgaggcttcccgcgctgtcgtgccgcgc	cggacgaggcttcccgcgctgt	chr3	+
novelMiR_718	1.375	Line 72	Risp	2947441-2947458	ttggcgccctgccggtgctgtgtgcggccgccgccatttcgcgagagccgccccatgcctgcttcgggcag	gccggtgctgtgtgcggc	chr3	-
novelMiR_719	1.575	Line 72	Risp	3040613-3040631	gctcggaagcagacgtgtcccggtgcctgttgcggggccgcggcgcggcatggggcgctgcggaccccgggtg	agacgtgtcccggtgcctg	chr3	-
novelMiR_72	2.5	Line 72	Risp	104524270-104524289	gtgggtgtccgggccgctggtggccgcgcgtgcgcagtggagcgcgggacagtgaggacttggtgcgctgcggag	gggacagtgaggacttggtg	chr3	+
novelMiR_721	5.33	Line 72	Risp	56965050-56965072	tttctgtttagcattactgctggaggtgtaatggatgttaacaccgccctccaagaagtgctgaagaccgcacttatccat	ctccaagaagtgctgaagaccgc	chr3	-
novelMiR_722	2.155	Line 72	Risp	73086903-73086920	ggccatggcggccgactgggaggagatccggcgcttggcggccgatttccagcgggctcagtttgccgagg	gccgactgggaggagatc	chr3	-
novelMiR_726	2.06	Line 72	Risp	70357-70378	gtacgctaaggtgagcggccaggcagcacagcagcccgcagcgcgctgctgccagcgctcattcctctgtctgtctgtc	gtgagcggccaggcagcacagc	chr32	-
novelMiR_728	1.095	Line 72	Risp	1808591-1808608	ccacatcaccgctccaaccgtccgacgtctgcagggacgtcccgttgctcgggggggggagcgccgcaccc	gctccaaccgtccgacgt	chr4	-
novelMiR_73	4.085	Line 72	Risp	110315775-110315796	ttcgtggagcagggccacgtccgcgtcgggcccgaggtggtcaccgaccccgcgctgctcgtgccccgcgccatggagg	agggccacgtccgcgtcgggcc	chr3	+
novelMiR_74	1.765	Line 72	Risp	15568-15589	tctttgtgcagagcaggagcactgggtgacgaggagcctcgcacagctctggctgctcagtgctctgctcggtgctcgg	tctggctgctcagtgctctgct	chr32	+
novelMiR_743	4.45	Line 72	Risp	2525233-2525254	gccagagctatggagtgtgacaatggtgtttgtgtccaatctatcaaacgccattatcacactaaatagctactggtag	tggagtgtgacaatggtgtttg	chrW	-
novelMiR_749_1	2.17667	Line 72	Risp	51155659-51155677	gctccgccaccccctgatgtcagcagggagcaaagcgtccccatgcaggcgggcgggcgggcagacgggtatc	gcaggcgggcgggcgggca	chr1	+
novelMiR_749_2	2.23	Line 72	Risp	452031-452049	gcgcaggcaggcaggcgggcgggcgggcaggatcccctccgggcacgcagcgttcctttaaggcggccgcagc	gcaggcgggcgggcgggca	chr5	-
novelMiR_76	578.908	Line 72	Risp	1025360-1025381	atctgtggtttaggtagtttcatgttgttgggattggcttttagctcggcaacaagaaactgccttaattacgtcagtt	taggtagtttcatgttgttggg	chr33	+
novelMiR_77	1628.69	Line 72	Risp	1093263-1093284	cccctatatgtaccctgtagactcgaatttgtgtgagcgtctccgagtcgcaaattcgtctctaggggaatatatgggc	taccctgtagactcgaatttgt	chr33	+
novelMiR_777_1	1.68	Line 72	Risp	23744142-23744159	ggcgcgccccgcggcgggcgggcgggcgggcggggccgcgcggcgcagcgccgtgccggggaggcgggcgg	gcggcgggcgggcgggcg	chr2	+
novelMiR_777_2	1.68	Line 72	Risp	3672670-3672687	ggttcccgatgtacagcttgttcatggtggctgccggcggggggcggcgggcgggcgggcggtggcggcgc	gcggcgggcgggcgggcg	chr27	+
novelMiR_777_3	1.68	Line 72	Risp	83786668-83786685	cggcatctccgcggcgggcgggcgggcggcctcccggctgcgccccgtttctgccgccctacgcttgcccg	gcggcgggcgggcgggcg	chr1	-
novelMiR_777_4	1.68	Line 72	Risp	111777179-111777196	ccccctcccgccccctccctcccccggttactccccggcggcagcggcgggcgggcgggcggctccggctc	gcggcgggcgggcgggcg	chr1	-
novelMiR_777_5	1.68	Line 72	Risp	9971157-9971174	tcgggggcgcgcggcgggcgggcgggcgcggcgccgagcggctcccggcgccccgcagccctgtctgcgcc	gcggcgggcgggcgggcg	chr17	-
novelMiR_777_6	1.68	Line 72	Risp	90216129-90216146	tctcaaagccgcggcgggcgggcgggcgggcggcagtgcgtgcgcgaggtctgcgcggcttttgcgcgggg	gcggcgggcgggcgggcg	chr2	-
novelMiR_777_7	1.68	Line 72	Risp	10933667-10933684	gggcggaggggcggcgggcgggcgggcggcggcagtgacggcggctgtcggtcccgcagagcttcccgttc	gcggcgggcgggcgggcg	chr20	-
novelMiR_777_8	1.68	Line 72	Risp	3564420-3564437	tgggagcgcggcggcgggcgggcgggcgccatggcggaggtggggcgctgagcggcctcgcggcggggccc	gcggcgggcgggcgggcg	chr22	-
novelMiR_777_9	1.68	Line 72	Risp	52801415-52801432	atcatcgctctccctccgctcggcagagaccggcatcggcgaggcggcgggcgggcgggcggaaggcagag	gcggcgggcgggcgggcg	chr3	-
novelMiR_78	622.245	Line 72	Risp	1171952-1171973	gcccgggccgaggttctgtcctacactccggctgtggctatgggcagtcagtgcatcacagaacttggtcccgggagct	tcagtgcatcacagaacttggt	chr33	+
novelMiR_785	1.6075	Line 72	Risp	849720-849741	cctccaggtatggagtatctacaacttctttggaacaggttgcttgtagaagtgtagatgctccatccttggaggcttt	agaagtgtagatgctccatcct	chr23	+
novelMiR_791	1.31	Line 72	Risp	4712379-4712396	tggccgtggggcgcaggacggagggctgtgccgctgccatggtgctgtgccagctccgtcacgcagccacc	gcgcaggacggagggctg	chr27	+
novelMiR_8_1	5955.28	Line 72	Risp	132055575-132055597	agctaagcagggtcgggcctggttagtacttggatgggagacctcctgggaataccgggtgctgtaggctttattttttta	ggaataccgggtgctgtaggctt	chr1	+
novelMiR_8_2	5533.19	Line 72	Risp	8612894-8612916	agacctcctgggaataccgggtgctgtaggcttgcccagagaggtggtggagtcaccgagcctggtggtgttcaaagagca	ggaataccgggtgctgtaggctt	chr6	+
novelMiR_8_3	6102.94	Line 72	Risp	3369816-3369838	agctaagcagggtcgggcctggttagtacttggatgggagacctcctgggaataccgggtgctgtaggcttttgctgtatt	ggaataccgggtgctgtaggctt	chr9	+
novelMiR_8_4	6102.94	Line 72	Risp	942140-942162	gctaagcaggggtcgggcctggttagtacttggatgggagacctcctgggaataccgggtgctgtaggcttttgctcccac	ggaataccgggtgctgtaggctt	chr9	-
novelMiR_809	3.96	Line 72	Risp	38078194-38078212	cgccgccgccgccgcggcctgtggaagcgccgcgctccgctccgcgccggccgcccgcggcgccgccatgtac	gccgcggcctgtggaagcg	chr5	+
novelMiR_823	1.67	Line 72	Risp	37775868-37775888	gtaatacaaggcagagaaccattatataatggtttcagttttctcattgtgtagtggttctctgccttgtaatgtgt	ttgtgtagtggttctctgcct	chr1	-
novelMiR_831	1.515	Line 72	Risp	11448022-11448040	agcgcccagcgccgtaccgcgccggacggcccggaaggagcgggcggcggccgtttggcggtggctgtgcgcc	gccgtaccgcgccggacgg	chr11	-
novelMiR_835	1.77	Line 72	Risp	14387839-14387856	gaaggcgatggcgcaggccttagtgctgcgttcctcttgtctttctgtagcgttggggctgcaactgccaa	gcgcaggccttagtgctg	chr12	-
novelMiR_839	1.53	Line 72	Risp	5385491-5385509	cggtgagtggggcccccggcggcccagctcccgtaagttacattagagcagccgccgccggtgcgcgaccgga	agagcagccgccgccggtg	chr15	-
novelMiR_84	22.8933	Line 72	Risp	46643815-46643832	atgaacctcaatgctgttcacatcctgacacgccgtgacgagcgctgtcgagctgaggacggccggccccg	gctgtcgagctgaggacg	chr4	+
novelMiR_86	2.1675	Line 72	Risp	83757422-83757439	gagcgagcgcgggcttctgtctcggagccacgccgcgcggctcctggttgccgacccttcagtgcccacga	gggcttctgtctcggagc	chr4	+
novelMiR_87	2.62	Line 72	Risp	85846-85867	ctgggacggggctgggatccaggacctgctgcgggcattggaagtgttttgggtgccagccccgttgcggtgcatcatc	tttgggtgccagccccgttgcg	chr5	+
novelMiR_875	3.53	Line 72	Risp	9060345-9060364	ccgtgcctcgctggtcccatctgctgtggttcagagccaagttctgcttctgtaagagccagcctcacttctctt	gcttctgtaagagccagcct	chrZ	-
novelMiR_885	2.43333	Line 72	Risp	4036564-4036586	gaaacacccggatgccaccaaggctgtgatgagggaatgctgccttccttgcagcctcgtcaaattcggtgccacctctgt	ttgcagcctcgtcaaattcggtg	chr2	+
novelMiR_89	11.9333	Line 72	Risp	9733243-9733264	ttgtcttaatgccgagactagagtcacgtctggacagtgcctgttgtcccgatgtgctagagtactcgaatagtaacca	gccgagactagagtcacgtctg	chr5	+
novelMiR_893	3.725	Line 72	Risp	16471472-16471491	tctgacgggccccgaggggtggcaggaccgtctcgccgtggggagggcggagcgggtgccgccgcttcggggtcc	cccgaggggtggcaggaccg	chr3	+
novelMiR_895	1.165	Line 72	Risp	703222-703242	ttttaacggggacggacgggtccgacccgcgcggtttgtgggctcgcgcgggaacagcccgtcccgttttggggttc	gacggacgggtccgacccgcg	chr33	+
novelMiR_9	18.7717	Line 72	Risp	133682326-133682347	acatggggaggttagtgcgcggtaagctagggtgtgagctgacagcacgctagctgctctgcactgactgcccctgtgg	cgctagctgctctgcactgact	chr1	+
novelMiR_90	23.555	Line 72	Risp	13116509-13116529	ttgcttttggatgcactgttcgtaacctgttagcagtgtaattctgttaacgggttccattccggtgctacatgata	atgcactgttcgtaacctgtt	chr5	+
novelMiR_905	1.784	Line 72	Risp	20872717-20872734	gcggcacgcggccgttggcgctgggctgcggcgcggcgcgagcggctcggcggccgagggagcctggcgcc	gccgttggcgctgggctg	chr1	-
novelMiR_909	367.71	Line 72	Risp	101073968-101073985	gcgggtgcgccgcgaccggctccgggacggctgggaagggctgccggcgggcaggtggcccggcgccgcgc	cgcgaccggctccgggac	chr1	-
novelMiR_91	205.204	Line 72	Risp	15887117-15887136	caggtgagccactgactaacgcacattgtgctctcggcgactccactgtgcgtgtgacagcggctaacctgctcc	ctgtgcgtgtgacagcggct	chr5	+
novelMiR_92	10.8883	Line 72	Risp	18454558-18454579	cggggccgagtcagtgggacgggggcgcgcccagccggcaggtgcggctggcgcgcgtccgtcctgggcgtggggaagc	ctggcgcgcgtccgtcctgggc	chr5	+
novelMiR_93	15.485	Line 72	Risp	21516911-21516931	cttcgcgaatctttttgcggtctgggcttgctgtacataactacctacccgggaagcccttaccccaaaaagcattc	ctttttgcggtctgggcttgc	chr5	+
novelMiR_944	2.65	Line 72	Risp	4658342-4658362	tgtgactgcctgtctgtgcctgctgtacaggtgagaggatgttctgcacagcaagtgtagacaggcagacacatgac	cacagcaagtgtagacaggca	chr8	-
novelMiR_949_1	1.31	Line 72	Risp	27179627-27179644	atcagcattgctcccagtatgctctcatgcctccttctgtaggttggctgtaactgcggagcacgacatta	ttggctgtaactgcggag	chrZ	-
novelMiR_949_10	1.31	Line 72	Risp	27200053-27200070	atcagcattgctcccagtatgctctcatgcctccttctgtaggttggctgtaactgcggagcacgacatta	ttggctgtaactgcggag	chrZ	-
novelMiR_949_11	1.31	Line 72	Risp	27201907-27201924	atcagcgttgctcccagtatgctctcatgcctccttctgtaggttggctgtaactgcggagcacgacatta	ttggctgtaactgcggag	chrZ	-
novelMiR_949_12	1.31	Line 72	Risp	27203761-27203778	atcagcattgctcccagtatgctctcatgcctccttctgtaggttggctgtaactgcggagcacgacatta	ttggctgtaactgcggag	chrZ	-
novelMiR_949_13	1.31	Line 72	Risp	27205619-27205636	atcagcattgctcccagtatgctctcatgcctccttctgtaggttggctgtaactgcggagcacgacatta	ttggctgtaactgcggag	chrZ	-
novelMiR_949_14	1.31	Line 72	Risp	27209339-27209356	atcagcattgctcccagtatgctctcatgcctccttctgtaggttggctgtaactgcggagcacgacatta	ttggctgtaactgcggag	chrZ	-
novelMiR_949_15	1.31	Line 72	Risp	27213052-27213069	atcagcattgctcccagtatgctctcatgcctccttctgtaggttggctgtaactgcggagcacgacatta	ttggctgtaactgcggag	chrZ	-
novelMiR_949_16	1.31	Line 72	Risp	27214921-27214938	atcagcattgctcccagtatgctctcatgcctccttctgtaggttggctgtaactgcggagcacgacatta	ttggctgtaactgcggag	chrZ	-
novelMiR_949_17	1.31	Line 72	Risp	27216775-27216792	atcagcattgctcccagtatgctctcatgcctccttctgtaggttggctgtaactgcggagcacgacatta	ttggctgtaactgcggag	chrZ	-
novelMiR_949_18	1.31	Line 72	Risp	27218635-27218652	atcagcattgctcccagtatgctctcatgcctccttctgtaggttggctgtaactgcggagcacgacatta	ttggctgtaactgcggag	chrZ	-
novelMiR_949_19	1.31	Line 72	Risp	27222354-27222371	atcagcattgctcccagtatgctctcatgcctccttctgtaggttggctgtaactgcggagcacgacatta	ttggctgtaactgcggag	chrZ	-
novelMiR_949_2	1.31	Line 72	Risp	27181481-27181498	atcagcattgctcccagtatgctctcatgcctccttctgtaggttggctgtaactgcggagcacgacatta	ttggctgtaactgcggag	chrZ	-
novelMiR_949_20	1.31	Line 72	Risp	27226063-27226080	atcagcattgctcccagtatgctctcatgcctccttctgtaggttggctgtaactgcggagcacgacatta	ttggctgtaactgcggag	chrZ	-
novelMiR_949_21	1.31	Line 72	Risp	27227920-27227937	atcagcattgctcccagtatgctctcatgcctccttctgtaggttggctgtaactgcggagcacgacatta	ttggctgtaactgcggag	chrZ	-
novelMiR_949_22	1.31	Line 72	Risp	27229774-27229791	atcagcattgctcccagtatgctctcatgcctccttctgtaggttggctgtaactgcggagcacgacatta	ttggctgtaactgcggag	chrZ	-
novelMiR_949_23	1.31	Line 72	Risp	27231631-27231648	atcagcattgctcccagtatgctctcatgcctccttctgtaggttggctgtaactgcggagcacgacatta	ttggctgtaactgcggag	chrZ	-
novelMiR_949_24	1.31	Line 72	Risp	27233485-27233502	atcagcattgctcccagtatgctctcatgcctccttctgtaggttggctgtaactgcggagcacgacatta	ttggctgtaactgcggag	chrZ	-
novelMiR_949_25	1.31	Line 72	Risp	27235341-27235358	atcagcattgctcccagtatgctctcatgcctccttctgtaggttggctgtaactgcggagcacgacatta	ttggctgtaactgcggag	chrZ	-
novelMiR_949_26	1.31	Line 72	Risp	27271592-27271609	atcagcattgctcccagtatgctctcatgcctccttctgtaggttggctgtaactgcggagcacgacatta	ttggctgtaactgcggag	chrZ	-
novelMiR_949_27	1.31	Line 72	Risp	27273454-27273471	atcagcattgctcccagtatgctctcatgcctccttctgtaggttggctgtaactgcggagcacgacatta	ttggctgtaactgcggag	chrZ	-
novelMiR_949_28	1.31	Line 72	Risp	27278410-27278427	atcagcattgctcccagtatgctctcatgcctccttctgtaggttggctgtaactgcggagcacgacatta	ttggctgtaactgcggag	chrZ	-
novelMiR_949_29	1.31	Line 72	Risp	27280264-27280281	atcagcattgctcccagtatgctctcatgcctccttctgtaggttggctgtaactgcggagcacgacatta	ttggctgtaactgcggag	chrZ	-
novelMiR_949_3	1.31	Line 72	Risp	27183341-27183358	atcagcattgctcccagtatgctctcatgcctccttctgtaggttggctgtaactgcggagcacgacatta	ttggctgtaactgcggag	chrZ	-
novelMiR_949_30	1.31	Line 72	Risp	27282130-27282147	atcagcattgctcccagtatgctctcatgcctccttctgtaggttggctgtaactgcggagcacgacatta	ttggctgtaactgcggag	chrZ	-
novelMiR_949_31	1.31	Line 72	Risp	27283984-27284001	atcagcattgctcccagtatgctctcatgcctccttctgtaggttggctgtaactgcggagcacgacatta	ttggctgtaactgcggag	chrZ	-
novelMiR_949_32	1.31	Line 72	Risp	27285839-27285856	atcagcattgctcccagtatgctctcatgcctccttctgtaggttggctgtaactgcggagcacgacatta	ttggctgtaactgcggag	chrZ	-
novelMiR_949_33	1.31	Line 72	Risp	27287695-27287712	atcagcattgctcccagtatgctctcatgcctccttctgtaggttggctgtaactgcggagcacgacatta	ttggctgtaactgcggag	chrZ	-
novelMiR_949_34	1.31	Line 72	Risp	27289548-27289565	atcagcattgctcccagtatgctctcatgcctccttctgtaggttggctgtaactgcggagcacgacatta	ttggctgtaactgcggag	chrZ	-
novelMiR_949_35	1.31	Line 72	Risp	27291401-27291418	atcagcattgctcccagtatgctctcatgcctccttctgtaggttggctgtaactgcggagcacgacatta	ttggctgtaactgcggag	chrZ	-
novelMiR_949_36	1.31	Line 72	Risp	27293255-27293272	atcagcattgctcccagtatgctctcatgcctccttctgtaggttggctgtaactgcggagcacgacatta	ttggctgtaactgcggag	chrZ	-
novelMiR_949_37	1.31	Line 72	Risp	27298215-27298232	atcagcattgctcccagtatgctctcatgcctccttctgtaggttggctgtaactgcggagcacgacatta	ttggctgtaactgcggag	chrZ	-
novelMiR_949_38	1.31	Line 72	Risp	27300069-27300086	atcagcattgctcccagtatgctctcatgcctccttctgtaggttggctgtaactgcggagcacgacatta	ttggctgtaactgcggag	chrZ	-
novelMiR_949_39	1.31	Line 72	Risp	27301923-27301940	atcagcattgctcccagtatgctctcatgcctccttctgtaggttggctgtaactgcggagcacgacatta	ttggctgtaactgcggag	chrZ	-
novelMiR_949_4	1.31	Line 72	Risp	27185195-27185212	atcagcattgctcccagtatgctctcatgcctccttctgtaggttggctgtaactgcggagcacgacatta	ttggctgtaactgcggag	chrZ	-
novelMiR_949_40	1.31	Line 72	Risp	27303779-27303796	atcagcattgctcccagtatgctctcatgcctccttctgtaggttggctgtaactgcggagcacgacatta	ttggctgtaactgcggag	chrZ	-
novelMiR_949_5	1.31	Line 72	Risp	27187053-27187070	atcagcattgctcccagtatgctctcatgcctccttctgtaggttggctgtaactgcggagcacgacatta	ttggctgtaactgcggag	chrZ	-
novelMiR_949_6	1.31	Line 72	Risp	27190769-27190786	atcagcattgctcccagtatgctctcatgcctccttctgtaggttggctgtaactgcggagcacgacatta	ttggctgtaactgcggag	chrZ	-
novelMiR_949_7	1.31	Line 72	Risp	27192623-27192640	atcagcattgctcccagtatgctctcatgcctccttctgtaggttggctgtaactgcggagcacgacatta	ttggctgtaactgcggag	chrZ	-
novelMiR_949_8	1.31	Line 72	Risp	27194478-27194495	atcagcattgctcccagtatgctctcatgcctccttctgtaggttggctgtaactgcggagcacgacatta	ttggctgtaactgcggag	chrZ	-
novelMiR_949_9	1.31	Line 72	Risp	27196333-27196350	atcagcattgctcccagtatgctctcatgcctccttctgtaggttggctgtaactgcggagcacgacatta	ttggctgtaactgcggag	chrZ	-
novelMiR_95	44.9667	Line 72	Risp	28220546-28220563	ccccgcccgccgcccccctcgggcgggccggggccgcaggtgcgccctggggcggcggggggcggcccggg	cgcccccctcgggcgggc	chr5	+
novelMiR_97_1	139.375	Line 72	Risp	57721861-57721881	gctgccgggcgcggtggcgcacgcctgtagtcccagctactcgggaggctgagcccgccggatcgcttgagcccagg	ggctgagcccgccggatcgct	chr5	+
novelMiR_971	2.595	Line 72	Risp	8207762-8207779	actcagagtgattgatagcctgacattgcttagatataggcttgttgtgttgggctttttaattcccctta	attgatagcctgacattg	chr17	+
novelMiR_99	2.61	Line 72	Risp	11762607-11762625	gctccgcctccctccccgccccgccgccgcgggcagcccggcagtgtggcgaggcgggcgggcagcagcgctc	tgtggcgaggcgggcgggc	chr6	+
