# Supplementary material for: Marek’s disease vaccines-induced differential expression of known and novel microRNAs in primary lymphoid organ bursae of White Leghorn
Source: Vet Res. 2020 Feb 24;51:19. doi: 10.1186/s13567-020-00746-4 (PMC7038564; doi:10.1186/s13567-020-00746-4)
Supplement: Supplementary file 6 — Additional file 6: GO terms enriched by target genes of differentially expressed miRNAs in line 63bursae 26 days post HVT inoculation. Gene Ontology analysis of a list of target genes of differentially expressed microRNAs of the line 63 birds in response to HVT vaccination. [file 13567_2020_746_MOESM6_ESM.xlsx]

## Sheet: 1SigTGgProfiler_ggallus_6-13-20
source	term_name	term_id	adjusted_p_value	negative_log10_of_adjusted_p_value	term_size	query_size	intersection_size	effective_domain_size	intersections
GO:MF	molecular_function	GO:0003674	1.00525e-41	40.9977	12814	375	324	24356	ABCC9,ADAM9,AFF1,AFF2,AFF4,AGAP3,AGFG1,AKAP1,AKAP7,AMD1,AMN1,ANKIB1,ANTXR1,ARC,ARHGEF6,ARHGEF7,ARID2,ARID3B,ATXN1,ATXN3,ATXN7,ATXN7L3,BACH2,BDNF,BFAR,BMI1,BRWD1,C5,CABP7,CACNG2,CACNG7,CALCRL,CALU,CAMK2G,CAMK2N2,CANX,CASK,CBFA2T3,CBX4,CBX6,CCNC,CCNY,CCNYL1,CD164,CDH1,CHST1,CIR1,CLASP1,CNKSR2,CNTNAP2,CP,CPSF2,CSGALNACT1,CTDSP1,CUL1,CUX1,CYB5B,DAB2,DCK,DCLK1,DCP2,DHX40,DIS3,DLX1,DOCK1,DOCK4,DOCK7,DP…
GO:MF	binding	GO:0005488	1.20764e-28	27.9181	9937	375	264	24356	ABCC9,ADAM9,AFF1,AFF2,AFF4,AGAP3,AGFG1,AKAP1,AKAP7,AMN1,ANKIB1,ANTXR1,ARC,ARHGEF6,ARHGEF7,ARID2,ARID3B,ATXN1,ATXN3,ATXN7,ATXN7L3,BACH2,BDNF,BFAR,BMI1,BRWD1,C5,CABP7,CALCRL,CALU,CAMK2G,CANX,CASK,CBFA2T3,CBX4,CBX6,CCNY,CCNYL1,CDH1,CIR1,CLASP1,CNKSR2,CNTNAP2,CP,CPSF2,CUL1,CUX1,CYB5B,DAB2,DCK,DCLK1,DCP2,DHX40,DIS3,DLX1,DOCK1,DOCK4,DOCK7,DPYS,DST,DYNLT3,DZIP1,EFCAB1,EFNA5,EGR4,EIF4E3,ENO1,EPHA5,EREG,E…
GO:MF	protein binding	GO:0005515	6.39589e-18	17.1941	6267	375	180	24356	ABCC9,ADAM9,AGAP3,AKAP1,AKAP7,AMN1,ANKIB1,ANTXR1,ARHGEF6,ARHGEF7,ATXN1,ATXN3,BACH2,BDNF,BFAR,BRWD1,C5,CAMK2G,CANX,CASK,CBX4,CCNY,CCNYL1,CDH1,CIR1,CLASP1,CNKSR2,CNTNAP2,CP,CUL1,DAB2,DCK,DIS3,DOCK1,DOCK4,DOCK7,DPYS,DST,DYNLT3,EFNA5,ENO1,EPHA5,EREG,ERLEC1,FBXL16,FBXO28,FBXO33,FBXW8,FEM1C,FIGN,FN1,FOXL2,FOXN3,FZD3,GABRB3,GNAL,GPR107,GREM2,GRHL1,H2AFJ,HIPK2,HOOK1,IL5,IL13,IL15,IL13RA1,IMPACT,IQSEC1,JM…
GO:MF	nucleic acid binding	GO:0003676	8.36342e-10	9.07762	2577	375	87	24356	AFF1,AFF2,AFF4,AKAP1,ARC,ARID2,ARID3B,ATXN1,BACH2,BMI1,CBX4,CBX6,CPSF2,CUX1,DCP2,DHX40,DIS3,DLX1,DZIP1,EGR4,EIF4E3,ENO1,FASTKD2,FOXG1,FOXL2,FOXN3,GMEB1,GRHL1,H2AFJ,HMX2,HOXB5,ISG20L2,KAT6A,KDM1B,KIAA0430,KIAA1456,LARP4,LBX2,LCOR,LHX8,LUC7L3,MBNL2,MSI1,MXD1,NANOS1,NCOA1,NFATC3,NR2F2,ONECUT2,OTUD7B,PAPOLG,PAX7,PBRM1,PDS5B,PER3,PHF6,POLR3F,POU2F1,POU4F2,PRDM13,RAD23B,RBFOX1,RBM41,RCOR1,RNASEL,RNMT,R…
GO:MF	organic cyclic compound binding	GO:0097159	3.32082e-07	6.47875	4251	375	114	24356	ABCC9,AFF1,AFF2,AFF4,AGAP3,AKAP1,ARC,ARID2,ARID3B,ATXN1,BACH2,BMI1,CAMK2G,CASK,CBX4,CBX6,CPSF2,CUX1,CYB5B,DCK,DCLK1,DCP2,DHX40,DIS3,DLX1,DZIP1,EGR4,EIF4E3,ENO1,EPHA5,FASTKD2,FIGN,FOXG1,FOXL2,FOXN3,GAD1,GMEB1,GNAL,GRHL1,H2AFJ,HIPK2,HMX2,HOXB5,ISG20L2,KAT6A,KDM1B,KIAA0430,KIAA1456,KIF2A,KIT,LARP4,LBX2,LCOR,LHX8,LUC7L3,MBNL2,MSI1,MXD1,NANOS1,NCOA1,NEK1,NFATC3,NR2F2,ONECUT2,OSBPL8,OTUD7B,PAK1,PAK2,PA…
GO:MF	heterocyclic compound binding	GO:1901363	6.4835e-07	6.18819	4193	375	112	24356	ABCC9,AFF1,AFF2,AFF4,AGAP3,AKAP1,ARC,ARID2,ARID3B,ATXN1,BACH2,BMI1,CAMK2G,CASK,CBX4,CBX6,CPSF2,CUX1,CYB5B,DCK,DCLK1,DCP2,DHX40,DIS3,DLX1,DZIP1,EGR4,EIF4E3,ENO1,EPHA5,FASTKD2,FIGN,FOXG1,FOXL2,FOXN3,GAD1,GMEB1,GNAL,GRHL1,H2AFJ,HIPK2,HMX2,HOXB5,ISG20L2,KAT6A,KDM1B,KIAA0430,KIAA1456,KIF2A,KIT,LARP4,LBX2,LCOR,LHX8,LUC7L3,MBNL2,MSI1,MXD1,NANOS1,NCOA1,NEK1,NFATC3,NR2F2,ONECUT2,OTUD7B,PAK1,PAK2,PAPOLG,PA…
GO:MF	catalytic activity, acting on a protein	GO:0140096	1.74477e-06	5.75826	1768	375	61	24356	ADAM9,AMN1,ANKIB1,ATXN3,BFAR,CAMK2G,CASK,CTDSP1,CUL1,DCLK1,EPHA5,FASTKD2,FBXL16,FBXW8,FIGN,HECTD2,HIPK2,KDM1B,KIT,MMD,MTMR4,NEK1,NPEPPS,OTUD7B,PAK1,PAK2,PAPPA,PCMTD1,PCSK1,PCSK6,PDPK1,PELI2,PHLPP2,PLOD2,PPM1D,PRDM13,PTEN,PTP4A1,RLIM,RNASEL,RNF7,RNF38,RNF41,SETD7,SETD1B,SIK2,SPCS3,STK38L,STUB1,TNFAIP1,TPST2,TRHDE,TRIM9,UBE2M,UBE2Q2,UHRF2,USP31,USP47,YES1,ZDHHC2,ZDHHC14
GO:MF	transferase activity	GO:0016740	4.79015e-06	5.31965	1861	375	62	24356	AMN1,ANKIB1,BFAR,CAMK2G,CASK,CHST1,CSGALNACT1,CUL1,DCK,DCLK1,EPHA5,FASTKD2,FBXL16,FBXW8,GALNT12,GFPT1,HECTD2,HHAT,HIPK2,KAT6A,KIAA1456,KIT,LPGAT1,LRAT,MMD,NAA15,NEK1,PAK1,PAK2,PAPOLG,PCMTD1,PDPK1,PELI2,PGM2L1,POLR3F,PRDM13,RLIM,RNASEL,RNF7,RNF38,RNF41,RNMT,SEPSECS,SETD7,SETD1B,SIK2,STK38L,STUB1,TAF5L,TMTC4,TNFAIP1,TPST2,TRIM9,UAP1,UBE2M,UBE2Q2,UGT8,UHRF2,WDFY3,YES1,ZDHHC2,ZDHHC14
GO:MF	DNA binding	GO:0003677	2.57715e-05	4.58886	1411	375	50	24356	AFF1,AFF4,ARID2,ARID3B,BACH2,BMI1,CBX4,CUX1,DLX1,EGR4,ENO1,FOXG1,FOXL2,FOXN3,GMEB1,GRHL1,H2AFJ,HMX2,HOXB5,KAT6A,KDM1B,LBX2,LCOR,LHX8,MXD1,NCOA1,NFATC3,NR2F2,ONECUT2,OTUD7B,PAX7,PBRM1,PDS5B,PER3,PHF6,POLR3F,POU2F1,POU4F2,RAD23B,RCOR1,RRN3,SOX6,SUPT6H,TARDBP,TFAP2A,TOP2B,TSHZ2,UPF2,ZHX3,ZNF711
GO:MF	catalytic activity	GO:0003824	7.21673e-05	4.14166	4775	375	116	24356	ABCC9,ADAM9,AGAP3,AMD1,AMN1,ANKIB1,ATXN3,BFAR,CAMK2G,CASK,CHST1,CP,CSGALNACT1,CTDSP1,CUL1,DCK,DCLK1,DCP2,DHX40,DIS3,DPYS,ENO1,ENTPD7,EPHA5,FASTKD2,FBXL16,FBXW8,FIGN,G6PC2,GAD1,GALC,GALNT12,GFPT1,GNAL,GPD2,HECTD2,HHAT,HIPK2,IMPAD1,ISG20L2,KAT6A,KDM1B,KIAA1456,KIF2A,KIT,LPGAT1,LRAT,MAN1A2,MMD,MTMR4,NAA15,NEK1,NOX4,NPEPPS,OTUD7B,PADI2,PAK1,PAK2,PAPOLG,PAPPA,PCMTD1,PCSK1,PCSK6,PDPK1,PELI2,PGM2L1,PHLP…
GO:MF	RNA binding	GO:0003723	7.87826e-05	4.10357	761	375	33	24356	AFF2,AKAP1,ARC,ATXN1,CBX4,CBX6,CPSF2,DCP2,DHX40,DIS3,EIF4E3,FASTKD2,KIAA0430,KIAA1456,LARP4,LUC7L3,MBNL2,MSI1,NANOS1,PAPOLG,RBFOX1,RBM41,RNASEL,RNMT,RRS1,SBDS,SEPSECS,SETD1B,SNRPB2,SRSF1,TARDBP,TYW5,UPF2
GO:MF	ubiquitin-protein transferase activity	GO:0004842	0.000272086	3.56529	278	375	18	24356	AMN1,ANKIB1,BFAR,CUL1,FBXL16,FBXW8,HECTD2,PELI2,RLIM,RNF7,RNF38,RNF41,STUB1,TNFAIP1,TRIM9,UBE2M,UBE2Q2,UHRF2
GO:MF	transcription regulator activity	GO:0140110	0.000346864	3.45984	1015	375	38	24356	AFF1,AFF4,ARID3B,ATXN7L3,BACH2,CBFA2T3,CIR1,EGR4,ENO1,FOXG1,FOXL2,FOXN3,GMEB1,GRHL1,HIPK2,HOXB5,JMY,KAT6A,L3MBTL3,MXD1,NCOA1,NFATC3,NR2F2,ONECUT2,PAX7,PHF6,POU2F1,POU4F2,RCOR1,RRN3,SCAI,SOX6,TAF5L,TARDBP,TFAP2A,TSHZ2,VGLL3,ZHX3
GO:MF	ubiquitin-like protein transferase activity	GO:0019787	0.000530021	3.27571	291	375	18	24356	AMN1,ANKIB1,BFAR,CUL1,FBXL16,FBXW8,HECTD2,PELI2,RLIM,RNF7,RNF38,RNF41,STUB1,TNFAIP1,TRIM9,UBE2M,UBE2Q2,UHRF2
GO:MF	enzyme binding	GO:0019899	0.00130237	2.88527	1425	375	46	24356	AKAP7,ANKIB1,ARHGEF6,ARHGEF7,ATXN3,BFAR,CBX4,CCNY,CCNYL1,CIR1,CNTNAP2,CUL1,DIS3,DOCK1,DOCK4,DOCK7,ENO1,FN1,FOXL2,IQSEC1,KIT,KPNB1,MTMR4,NCOA1,NOX4,PAK1,PAK2,PDPK1,PER3,PHF6,PPM1D,PTEN,RAB11FIP2,RNF41,RRAGD,RRN3,SH3PXD2A,SRGAP1,STRN,STUB1,STXBP5,TBC1D30,TBL2,TNFAIP1,TOP2B,YES1
GO:MF	ion binding	GO:0043167	0.00405014	2.39253	3825	375	92	24356	ABCC9,AGAP3,AGFG1,ANKIB1,ANTXR1,ATXN7L3,BMI1,CABP7,CALU,CAMK2G,CANX,CASK,CBFA2T3,CDH1,CP,CYB5B,DCK,DCLK1,DCP2,DHX40,DST,EFCAB1,ENO1,EPHA5,FIGN,GAD1,GNAL,GPD2,GREM2,GRHL1,HIPK2,KAT6A,KDM1B,KIF2A,KIT,L3MBTL3,LHX8,LPAR4,MAN1A2,MBNL2,MREG,MTMR4,NANOS1,NECAB1,NEK1,NPEPPS,NR2F2,OSBPL8,OTUD7B,PADI2,PAK1,PAK2,PAPOLG,PCDH15,PCDH17,PCLO,PCSK6,PDPK1,PHF3,PHF6,PITPNA,PLOD2,PMP2,PPM1D,RAB22A,RHOQ,RNASEL,RNF7,…
GO:MF	sequence-specific DNA binding	GO:0043565	0.00623262	2.20533	845	375	31	24356	ARID3B,BACH2,BMI1,CUX1,DLX1,EGR4,ENO1,FOXG1,FOXL2,FOXN3,GMEB1,GRHL1,HMX2,HOXB5,LBX2,LHX8,MXD1,NFATC3,NR2F2,ONECUT2,PAX7,PER3,PHF6,POU2F1,POU4F2,RRN3,SOX6,TARDBP,TFAP2A,UPF2,ZNF711
GO:BP	biological_process	GO:0008150	2.16004e-48	47.6655	12549	375	330	24356	ABCC9,ADAM9,AFF1,AFF2,AFF4,AGAP3,AGFG1,AKAP1,AKAP7,AMD1,AMN1,ANKIB1,ANTXR1,ARC,ARHGEF6,ARHGEF7,ARID2,ARID3B,ATXN1,ATXN3,ATXN7,ATXN7L3,BACH2,BDNF,BFAR,BMI1,BRWD1,BTF3,C5,C3ORF33,CACNG2,CACNG7,CALCRL,CAMK2G,CAMK2N2,CANX,CASK,CBFA2T3,CBX4,CBX6,CCDC93,CCNC,CCNY,CCNYL1,CD164,CDH1,CHST1,CIR1,CLASP1,CNKSR2,CNTNAP2,CP,CPSF2,CSGALNACT1,CTDSP1,CUL1,CUX1,DAB2,DCAF17,DCBLD2,DCK,DCLK1,DCP2,DHX40,DIS3,DLGAP1,D…
GO:BP	cellular process	GO:0009987	5.49444e-47	46.2601	10943	375	308	24356	ADAM9,AFF1,AFF2,AFF4,AGAP3,AGFG1,AKAP1,AKAP7,AMD1,AMN1,ANKIB1,ANTXR1,ARC,ARHGEF6,ARHGEF7,ARID2,ARID3B,ATXN1,ATXN3,ATXN7,ATXN7L3,BACH2,BDNF,BFAR,BMI1,BRWD1,C5,C3ORF33,CACNG2,CACNG7,CALCRL,CAMK2G,CAMK2N2,CANX,CASK,CBFA2T3,CBX4,CBX6,CCNC,CCNY,CCNYL1,CDH1,CHST1,CIR1,CLASP1,CNKSR2,CP,CPSF2,CSGALNACT1,CTDSP1,CUL1,CUX1,DAB2,DCAF17,DCBLD2,DCK,DCLK1,DCP2,DHX40,DIS3,DLGAP1,DLX1,DOCK1,DOCK4,DOCK7,DPYS,DST,D…
GO:BP	cellular metabolic process	GO:0044237	1.07077e-32	31.9703	7171	375	227	24356	ADAM9,AFF1,AFF2,AFF4,AGAP3,AMD1,AMN1,ANKIB1,ANTXR1,ARID2,ARID3B,ATXN1,ATXN3,ATXN7,ATXN7L3,BACH2,BFAR,BMI1,BRWD1,C5,C3ORF33,CACNG2,CALCRL,CAMK2G,CAMK2N2,CASK,CBFA2T3,CBX4,CBX6,CCNC,CCNY,CCNYL1,CDH1,CHST1,CIR1,CPSF2,CSGALNACT1,CTDSP1,CUL1,CUX1,DAB2,DCAF17,DCK,DCLK1,DCP2,DHX40,DIS3,DLX1,DOCK7,DPYS,EFNA5,EFR3B,EGR4,EIF4E3,ENO1,EPHA5,ERC1,EREG,ERLEC1,FASTKD2,FBXL16,FBXO33,FBXW8,FIGN,FN1,FOXG1,FOXL2,FO…
GO:BP	macromolecule metabolic process	GO:0043170	8.18098e-30	29.0872	6299	375	206	24356	ADAM9,AFF1,AFF2,AFF4,AGAP3,AMN1,ANKIB1,ANTXR1,ARID2,ARID3B,ATXN1,ATXN3,ATXN7,ATXN7L3,BACH2,BFAR,BMI1,BRWD1,C5,C3ORF33,CACNG2,CALCRL,CAMK2G,CAMK2N2,CASK,CBFA2T3,CBX4,CBX6,CCNC,CCNY,CCNYL1,CDH1,CHST1,CIR1,CPSF2,CSGALNACT1,CTDSP1,CUL1,CUX1,DAB2,DCAF17,DCLK1,DCP2,DHX40,DIS3,DLX1,DOCK7,EFNA5,EGR4,EIF4E3,ENO1,EPHA5,ERC1,EREG,ERLEC1,FASTKD2,FBXL16,FBXO33,FBXW8,FIGN,FN1,FOXG1,FOXL2,FOXN3,GALNT12,GFPT1,GM…
GO:BP	metabolic process	GO:0008152	2.6206e-28	27.5816	7853	375	231	24356	ADAM9,AFF1,AFF2,AFF4,AGAP3,AMD1,AMN1,ANKIB1,ANTXR1,ARID2,ARID3B,ATXN1,ATXN3,ATXN7,ATXN7L3,BACH2,BFAR,BMI1,BRWD1,C5,C3ORF33,CACNG2,CALCRL,CAMK2G,CAMK2N2,CASK,CBFA2T3,CBX4,CBX6,CCNC,CCNY,CCNYL1,CDH1,CHST1,CIR1,CP,CPSF2,CSGALNACT1,CTDSP1,CUL1,CUX1,DAB2,DCAF17,DCK,DCLK1,DCP2,DHX40,DIS3,DLX1,DOCK7,DPYS,EFNA5,EFR3B,EGR4,EIF4E3,ENO1,EPHA5,ERC1,EREG,ERLEC1,FASTKD2,FBXL16,FBXO33,FBXW8,FIGN,FN1,FOXG1,FOXL2…
GO:BP	cellular macromolecule metabolic process	GO:0044260	1.55572e-27	26.8081	5473	375	186	24356	ADAM9,AFF1,AFF2,AFF4,AGAP3,AMN1,ANKIB1,ANTXR1,ARID2,ARID3B,ATXN1,ATXN3,ATXN7,ATXN7L3,BACH2,BFAR,BMI1,BRWD1,C5,C3ORF33,CACNG2,CALCRL,CAMK2G,CAMK2N2,CASK,CBFA2T3,CBX4,CBX6,CCNC,CCNY,CCNYL1,CDH1,CIR1,CSGALNACT1,CTDSP1,CUL1,CUX1,DAB2,DCAF17,DCLK1,DCP2,DIS3,DLX1,DOCK7,EFNA5,EGR4,EIF4E3,ENO1,EPHA5,ERC1,EREG,ERLEC1,FASTKD2,FBXL16,FBXO33,FBXW8,FIGN,FN1,FOXG1,FOXL2,FOXN3,GALNT12,GFPT1,GMEB1,GREM2,GRHL1,GR…
GO:BP	nitrogen compound metabolic process	GO:0006807	4.50815e-27	26.346	6681	375	208	24356	ADAM9,AFF1,AFF2,AFF4,AGAP3,AMD1,AMN1,ANKIB1,ANTXR1,ARID2,ARID3B,ATXN1,ATXN3,ATXN7,ATXN7L3,BACH2,BFAR,BMI1,BRWD1,C5,C3ORF33,CAMK2G,CAMK2N2,CASK,CBFA2T3,CBX4,CBX6,CCNC,CCNY,CCNYL1,CDH1,CHST1,CIR1,CPSF2,CSGALNACT1,CTDSP1,CUL1,CUX1,DAB2,DCAF17,DCK,DCLK1,DCP2,DHX40,DIS3,DLX1,DOCK7,DPYS,EFNA5,EGR4,EIF4E3,ENO1,EPHA5,ERC1,EREG,ERLEC1,FASTKD2,FBXL16,FBXO33,FBXW8,FIGN,FN1,FOXG1,FOXL2,FOXN3,GALC,GALNT12,GFP…
GO:BP	organic substance metabolic process	GO:0071704	6.64829e-27	26.1773	7370	375	220	24356	ADAM9,AFF1,AFF2,AFF4,AGAP3,AMD1,AMN1,ANKIB1,ANTXR1,ARID2,ARID3B,ATXN1,ATXN3,ATXN7,ATXN7L3,BACH2,BFAR,BMI1,BRWD1,C5,C3ORF33,CACNG2,CALCRL,CAMK2G,CAMK2N2,CASK,CBFA2T3,CBX4,CBX6,CCNC,CCNY,CCNYL1,CDH1,CHST1,CIR1,CPSF2,CSGALNACT1,CTDSP1,CUL1,CUX1,DAB2,DCAF17,DCK,DCLK1,DCP2,DHX40,DIS3,DLX1,DOCK7,DPYS,EFNA5,EFR3B,EGR4,EIF4E3,ENO1,EPHA5,ERC1,EREG,ERLEC1,FASTKD2,FBXL16,FBXO33,FBXW8,FIGN,FN1,FOXG1,FOXL2,FO…
GO:BP	biological regulation	GO:0065007	1.35448e-26	25.8682	7808	375	227	24356	ADAM9,AFF1,AFF2,AFF4,AGAP3,AGFG1,AKAP1,AKAP7,ANKIB1,ANTXR1,ARC,ARHGEF6,ARHGEF7,ARID2,ARID3B,ATXN1,ATXN3,ATXN7,ATXN7L3,BACH2,BDNF,BFAR,BMI1,BRWD1,C5,C3ORF33,CACNG2,CACNG7,CALCRL,CAMK2G,CAMK2N2,CASK,CBFA2T3,CBX4,CBX6,CCNC,CCNY,CCNYL1,CDH1,CIR1,CLASP1,CNKSR2,CP,CTDSP1,CUX1,DAB2,DCBLD2,DCLK1,DCP2,DLX1,DOCK1,DOCK4,DOCK7,DZIP1,EFNA5,EGR4,ENO1,EPHA5,ERC1,EREG,ERLEC1,FASTKD2,FBXW8,FIGN,FN1,FOXG1,FOXL2,FO…
GO:BP	primary metabolic process	GO:0044238	1.74994e-26	25.757	7076	375	214	24356	ADAM9,AFF1,AFF2,AFF4,AGAP3,AMD1,AMN1,ANKIB1,ANTXR1,ARID2,ARID3B,ATXN1,ATXN3,ATXN7,ATXN7L3,BACH2,BFAR,BMI1,BRWD1,C5,C3ORF33,CAMK2G,CAMK2N2,CASK,CBFA2T3,CBX4,CBX6,CCNC,CCNY,CCNYL1,CDH1,CHST1,CIR1,CPSF2,CSGALNACT1,CTDSP1,CUL1,CUX1,DAB2,DCAF17,DCK,DCLK1,DCP2,DHX40,DIS3,DLX1,DOCK7,DPYS,EFNA5,EFR3B,EGR4,EIF4E3,ENO1,EPHA5,ERC1,EREG,ERLEC1,FASTKD2,FBXL16,FBXO33,FBXW8,FIGN,FN1,FOXG1,FOXL2,FOXN3,G6PC2,GALC…
GO:BP	regulation of biological process	GO:0050789	9.95346e-26	25.002	7271	375	216	24356	ADAM9,AFF1,AFF2,AFF4,AGAP3,AKAP1,AKAP7,ANKIB1,ANTXR1,ARC,ARHGEF6,ARHGEF7,ARID2,ARID3B,ATXN1,ATXN3,ATXN7,ATXN7L3,BACH2,BDNF,BFAR,BMI1,BRWD1,C5,C3ORF33,CACNG2,CACNG7,CALCRL,CAMK2G,CAMK2N2,CASK,CBFA2T3,CBX4,CBX6,CCNC,CCNY,CCNYL1,CDH1,CIR1,CLASP1,CNKSR2,CTDSP1,CUX1,DAB2,DCBLD2,DCLK1,DCP2,DLX1,DOCK1,DOCK4,DOCK7,DZIP1,EFNA5,EGR4,ENO1,EPHA5,ERC1,EREG,ERLEC1,FASTKD2,FBXW8,FIGN,FN1,FOXG1,FOXL2,FOXN3,FZD3,…
GO:BP	regulation of cellular process	GO:0050794	3.77479e-23	22.4231	6829	375	203	24356	ADAM9,AFF1,AFF2,AFF4,AGAP3,AKAP1,AKAP7,ANKIB1,ANTXR1,ARC,ARHGEF6,ARHGEF7,ARID2,ARID3B,ATXN1,ATXN7,ATXN7L3,BACH2,BDNF,BFAR,BMI1,BRWD1,C5,C3ORF33,CACNG2,CACNG7,CALCRL,CAMK2N2,CASK,CBFA2T3,CBX4,CBX6,CCNC,CCNY,CCNYL1,CDH1,CIR1,CLASP1,CNKSR2,CTDSP1,CUX1,DAB2,DCBLD2,DCLK1,DCP2,DLX1,DOCK1,DOCK4,DOCK7,DZIP1,EFNA5,EGR4,ENO1,EPHA5,ERC1,EREG,ERLEC1,FASTKD2,FBXW8,FIGN,FN1,FOXG1,FOXL2,FOXN3,FZD3,G6PC2,GAB1,GA…
GO:BP	regulation of cellular metabolic process	GO:0031323	4.89642e-18	17.3101	3792	375	133	24356	ADAM9,AFF1,AFF2,AFF4,ANKIB1,ANTXR1,ARID2,ARID3B,ATXN1,ATXN7,ATXN7L3,BACH2,BMI1,BRWD1,C5,C3ORF33,CAMK2N2,CASK,CBFA2T3,CBX4,CBX6,CCNC,CCNY,CCNYL1,CDH1,CIR1,CTDSP1,CUX1,DAB2,DCP2,DLX1,DOCK7,EFNA5,EGR4,ENO1,EREG,ERLEC1,FASTKD2,FBXW8,FIGN,FN1,FOXG1,FOXL2,FOXN3,GMEB1,GREM2,GRHL1,GRM5,HIPK2,HMX2,HOXB5,IL15,IMPACT,JMY,KAT6A,KDM1B,KIAA0430,KIT,KITLG,KLHL15,L3MBTL3,LARP4,LBX2,LEMD2,LHX8,LPGAT1,LRP6,MBNL2,M…
GO:BP	regulation of macromolecule metabolic process	GO:0060255	2.33987e-17	16.6308	3764	375	131	24356	ADAM9,AFF1,AFF2,AFF4,ANKIB1,ANTXR1,ARID2,ARID3B,ATXN1,ATXN7,ATXN7L3,BACH2,BMI1,BRWD1,C5,C3ORF33,CAMK2N2,CASK,CBFA2T3,CBX4,CBX6,CCNC,CCNY,CCNYL1,CDH1,CIR1,CTDSP1,CUX1,DAB2,DCP2,DLX1,DOCK7,EFNA5,EGR4,ENO1,EREG,ERLEC1,FASTKD2,FBXW8,FIGN,FN1,FOXG1,FOXL2,FOXN3,GFPT1,GMEB1,GREM2,GRHL1,GRM5,HIPK2,HMX2,HOXB5,IL15,IMPACT,JMY,KAT6A,KDM1B,KIAA0430,KIT,KITLG,KLHL15,L3MBTL3,LARP4,LBX2,LEMD2,LHX8,LRP6,MBNL2,MM…
GO:BP	nucleic acid metabolic process	GO:0090304	3.09945e-17	16.5087	3270	375	120	24356	AFF1,AFF2,AFF4,ARID2,ARID3B,ATXN1,ATXN7,ATXN7L3,BACH2,BMI1,BRWD1,C3ORF33,CASK,CBFA2T3,CBX4,CBX6,CCNC,CDH1,CIR1,CPSF2,CTDSP1,CUX1,DAB2,DCP2,DHX40,DIS3,DLX1,EGR4,ENO1,EREG,FIGN,FOXG1,FOXL2,FOXN3,GMEB1,GREM2,GRHL1,HIPK2,HMX2,HOXB5,IMPACT,INTS6,JMY,KAT6A,KDM1B,KIAA0430,KIAA1456,KIT,KLHL15,L3MBTL3,LBX2,LEMD2,LHX8,LRP6,LUC7L3,MBNL2,MXD1,MYD88,NAA15,NANOS1,NCOA1,NFATC3,NOX4,NR2F2,ONECUT2,OTUD7B,PADI2,PA…
GO:BP	cellular nitrogen compound metabolic process	GO:0034641	5.03668e-17	16.2979	4082	375	137	24356	AFF1,AFF2,AFF4,AMD1,ARID2,ARID3B,ATXN1,ATXN7,ATXN7L3,BACH2,BMI1,BRWD1,C3ORF33,CASK,CBFA2T3,CBX4,CBX6,CCNC,CDH1,CIR1,CPSF2,CSGALNACT1,CTDSP1,CUX1,DAB2,DCK,DCP2,DHX40,DIS3,DLX1,DPYS,EGR4,EIF4E3,ENO1,EREG,FASTKD2,FIGN,FOXG1,FOXL2,FOXN3,GALC,GFPT1,GMEB1,GREM2,GRHL1,GRM5,HIPK2,HMX2,HOXB5,IMPACT,INTS6,JMY,KAT6A,KDM1B,KIAA0430,KIAA1456,KIT,KLHL15,L3MBTL3,LARP4,LBX2,LEMD2,LHX8,LRP6,LUC7L3,MBNL2,MRPL15,MR…
GO:BP	gene expression	GO:0010467	5.17356e-17	16.2862	3381	375	122	24356	AFF1,AFF2,AFF4,ARID2,ARID3B,ATXN1,ATXN7,ATXN7L3,BACH2,BMI1,BRWD1,C3ORF33,CASK,CBFA2T3,CBX4,CBX6,CCNC,CDH1,CIR1,CPSF2,CTDSP1,CUX1,DAB2,DCP2,DHX40,DIS3,DLX1,EGR4,EIF4E3,ENO1,EREG,FASTKD2,FN1,FOXG1,FOXL2,FOXN3,GFPT1,GMEB1,GREM2,GRHL1,GRM5,HIPK2,HMX2,HOXB5,IMPACT,INTS6,JMY,KAT6A,KDM1B,KIAA0430,KIAA1456,KIT,L3MBTL3,LARP4,LBX2,LEMD2,LHX8,LRP6,LUC7L3,MBNL2,MRPL15,MRPL22,MXD1,MYD88,NAA15,NANOS1,NCOA1,NFA…
GO:BP	regulation of metabolic process	GO:0019222	8.83391e-17	16.0538	4059	375	136	24356	ADAM9,AFF1,AFF2,AFF4,ANKIB1,ANTXR1,ARID2,ARID3B,ATXN1,ATXN7,ATXN7L3,BACH2,BMI1,BRWD1,C5,C3ORF33,CAMK2N2,CASK,CBFA2T3,CBX4,CBX6,CCNC,CCNY,CCNYL1,CDH1,CIR1,CTDSP1,CUX1,DAB2,DCP2,DLX1,DOCK7,EFNA5,EGR4,ENO1,EREG,ERLEC1,FASTKD2,FBXW8,FIGN,FN1,FOXG1,FOXL2,FOXN3,GFPT1,GMEB1,GREM2,GRHL1,GRM5,HIPK2,HMX2,HOXB5,IL15,IMPACT,JMY,KAT6A,KDM1B,KIAA0430,KIT,KITLG,KLHL15,L3MBTL3,LARP4,LBX2,LEMD2,LHX8,LPGAT1,LRP6,M…
GO:BP	regulation of primary metabolic process	GO:0080090	1.6961e-16	15.7705	3661	375	127	24356	ADAM9,AFF1,AFF2,AFF4,ANKIB1,ANTXR1,ARID2,ARID3B,ATXN1,ATXN7,ATXN7L3,BACH2,BMI1,BRWD1,C5,C3ORF33,CAMK2N2,CASK,CBFA2T3,CBX4,CBX6,CCNC,CCNY,CCNYL1,CDH1,CIR1,CTDSP1,CUX1,DAB2,DCP2,DLX1,DOCK7,EFNA5,EGR4,ENO1,EREG,ERLEC1,FASTKD2,FBXW8,FIGN,FN1,FOXG1,FOXL2,FOXN3,GMEB1,GREM2,GRHL1,GRM5,HIPK2,HMX2,HOXB5,IL15,IMPACT,JMY,KAT6A,KDM1B,KIT,KITLG,KLHL15,L3MBTL3,LARP4,LBX2,LEMD2,LHX8,LPGAT1,LRP6,MBNL2,MMD,MTMR4,…
GO:BP	regulation of nitrogen compound metabolic process	GO:0051171	2.36886e-16	15.6255	3582	375	125	24356	ADAM9,AFF1,AFF2,AFF4,ANKIB1,ANTXR1,ARID2,ARID3B,ATXN1,ATXN7,ATXN7L3,BACH2,BMI1,BRWD1,C5,C3ORF33,CAMK2N2,CASK,CBFA2T3,CBX4,CBX6,CCNC,CCNY,CCNYL1,CDH1,CIR1,CTDSP1,CUX1,DAB2,DCP2,DLX1,DOCK7,EFNA5,EGR4,ENO1,EREG,ERLEC1,FASTKD2,FBXW8,FIGN,FN1,FOXG1,FOXL2,FOXN3,GMEB1,GREM2,GRHL1,GRM5,HIPK2,HMX2,HOXB5,IL15,IMPACT,JMY,KAT6A,KDM1B,KIT,KITLG,KLHL15,L3MBTL3,LARP4,LBX2,LEMD2,LHX8,LRP6,MBNL2,MMD,MXD1,MYD88,NA…
GO:BP	nucleobase-containing compound metabolic process	GO:0006139	3.06819e-16	15.5131	3593	375	125	24356	AFF1,AFF2,AFF4,AMD1,ARID2,ARID3B,ATXN1,ATXN7,ATXN7L3,BACH2,BMI1,BRWD1,C3ORF33,CASK,CBFA2T3,CBX4,CBX6,CCNC,CDH1,CIR1,CPSF2,CSGALNACT1,CTDSP1,CUX1,DAB2,DCK,DCP2,DHX40,DIS3,DLX1,DPYS,EGR4,ENO1,EREG,FIGN,FOXG1,FOXL2,FOXN3,GFPT1,GMEB1,GREM2,GRHL1,HIPK2,HMX2,HOXB5,IMPACT,INTS6,JMY,KAT6A,KDM1B,KIAA0430,KIAA1456,KIT,KLHL15,L3MBTL3,LBX2,LEMD2,LHX8,LRP6,LUC7L3,MBNL2,MXD1,MYD88,NAA15,NANOS1,NCOA1,NFATC3,NOX…
GO:BP	RNA metabolic process	GO:0016070	3.256e-16	15.4873	2829	375	108	24356	AFF1,AFF2,AFF4,ARID2,ARID3B,ATXN1,ATXN7,ATXN7L3,BACH2,BMI1,BRWD1,C3ORF33,CASK,CBFA2T3,CBX4,CBX6,CCNC,CDH1,CIR1,CPSF2,CTDSP1,CUX1,DAB2,DCP2,DHX40,DIS3,DLX1,EGR4,ENO1,EREG,FOXG1,FOXL2,FOXN3,GMEB1,GREM2,GRHL1,HIPK2,HMX2,HOXB5,IMPACT,INTS6,JMY,KAT6A,KIAA1456,KIT,L3MBTL3,LBX2,LEMD2,LHX8,LRP6,LUC7L3,MBNL2,MXD1,MYD88,NAA15,NANOS1,NCOA1,NFATC3,NR2F2,ONECUT2,OTUD7B,PADI2,PAPOLG,PAX7,PER3,PHF3,PHF6,POLR3F,…
GO:BP	cellular protein metabolic process	GO:0044267	3.78633e-16	15.4218	3371	375	120	24356	ADAM9,AGAP3,AMN1,ANKIB1,ANTXR1,ATXN3,ATXN7L3,BFAR,BMI1,C5,C3ORF33,CAMK2G,CAMK2N2,CASK,CBFA2T3,CBX4,CCNC,CCNY,CCNYL1,CTDSP1,CUL1,DAB2,DCAF17,DCLK1,DOCK7,EFNA5,EIF4E3,ENO1,EPHA5,ERC1,EREG,ERLEC1,FASTKD2,FBXL16,FBXO33,FBXW8,FN1,FOXL2,GALNT12,GFPT1,GRM5,HECTD2,HHAT,HIPK2,IL15,IMPACT,KAT6A,KBTBD8,KDM1B,KIT,KITLG,KLHL15,LARP4,LEMD2,LRP6,MMD,MRPL15,MRPL22,MTMR4,MYD88,NAA15,NANOS1,NCOA1,NEK1,NOX4,NR2F2,O…
GO:BP	negative regulation of biological process	GO:0048519	5.4587e-16	15.2629	3159	375	115	24356	AFF2,ANTXR1,ARC,ARID2,ATXN1,ATXN7,BACH2,BDNF,BFAR,BMI1,C5,C3ORF33,CAMK2N2,CASK,CBFA2T3,CBX4,CBX6,CDH1,CIR1,CLASP1,CUX1,DAB2,DCBLD2,DCLK1,DCP2,DLX1,DOCK4,EFNA5,ENO1,EREG,ERLEC1,FN1,FOXG1,FOXL2,FOXN3,FZD3,GABRB3,GREM2,HIPK2,IL15,IMPACT,JMY,KAT6A,KIAA0430,KIT,KITLG,KLHL15,LEMD2,LRP6,LZTFL1,MAP1B,MAPKBP1,MXD1,MYD88,NAA15,NANOS1,NFATC3,NOX4,NR2F2,ONECUT2,OSBPL8,OTUD7B,PADI2,PAK1,PAK2,PBRM1,PCDH17,PDPK…
GO:BP	heterocycle metabolic process	GO:0046483	7.10874e-16	15.1482	3676	375	126	24356	AFF1,AFF2,AFF4,AMD1,ARID2,ARID3B,ATXN1,ATXN7,ATXN7L3,BACH2,BMI1,BRWD1,C3ORF33,CASK,CBFA2T3,CBX4,CBX6,CCNC,CDH1,CIR1,CPSF2,CSGALNACT1,CTDSP1,CUX1,DAB2,DCK,DCP2,DHX40,DIS3,DLX1,DPYS,EGR4,ENO1,EREG,FIGN,FOXG1,FOXL2,FOXN3,GFPT1,GMEB1,GREM2,GRHL1,HIPK2,HMX2,HOXB5,IMPACT,INTS6,JMY,KAT6A,KDM1B,KIAA0430,KIAA1456,KIT,KLHL15,L3MBTL3,LBX2,LEMD2,LHX8,LRP6,LUC7L3,MBNL2,MMADHC,MXD1,MYD88,NAA15,NANOS1,NCOA1,NFA…
GO:BP	protein metabolic process	GO:0019538	7.7343e-16	15.1116	3869	375	130	24356	ADAM9,AGAP3,AMN1,ANKIB1,ANTXR1,ATXN3,ATXN7L3,BFAR,BMI1,C5,C3ORF33,CAMK2G,CAMK2N2,CASK,CBFA2T3,CBX4,CCNC,CCNY,CCNYL1,CSGALNACT1,CTDSP1,CUL1,DAB2,DCAF17,DCLK1,DOCK7,EFNA5,EIF4E3,ENO1,EPHA5,ERC1,EREG,ERLEC1,FASTKD2,FBXL16,FBXO33,FBXW8,FN1,FOXL2,GALNT12,GFPT1,GRM5,HECTD2,HHAT,HIPK2,IL15,IMPACT,IMPAD1,KAT6A,KBTBD8,KDM1B,KIT,KITLG,KLHL15,LARP4,LEMD2,LRP6,MAN1A2,MMD,MRPL15,MRPL22,MTMR4,MYD88,NAA15,NANOS…
GO:BP	cellular aromatic compound metabolic process	GO:0006725	1.34544e-15	14.8711	3704	375	126	24356	AFF1,AFF2,AFF4,AMD1,ARID2,ARID3B,ATXN1,ATXN7,ATXN7L3,BACH2,BMI1,BRWD1,C3ORF33,CASK,CBFA2T3,CBX4,CBX6,CCNC,CDH1,CIR1,CPSF2,CSGALNACT1,CTDSP1,CUX1,DAB2,DCK,DCP2,DHX40,DIS3,DLX1,DPYS,EGR4,ENO1,EREG,FIGN,FOXG1,FOXL2,FOXN3,GFPT1,GMEB1,GREM2,GRHL1,HIPK2,HMX2,HOXB5,IMPACT,INTS6,JMY,KAT6A,KDM1B,KIAA0430,KIAA1456,KIT,KLHL15,L3MBTL3,LBX2,LEMD2,LHX8,LRP6,LUC7L3,MBNL2,MMADHC,MXD1,MYD88,NAA15,NANOS1,NCOA1,NFA…
GO:BP	protein modification process	GO:0036211	1.2193e-14	13.9139	2662	375	101	24356	ADAM9,AMN1,ANKIB1,ATXN3,ATXN7L3,BFAR,BMI1,C3ORF33,CAMK2G,CAMK2N2,CASK,CBX4,CCNC,CCNY,CCNYL1,CTDSP1,CUL1,DAB2,DCAF17,DCLK1,DOCK7,EFNA5,EPHA5,ERC1,EREG,FASTKD2,FBXL16,FBXW8,FN1,GALNT12,GFPT1,GRM5,HECTD2,HHAT,HIPK2,IL15,IMPACT,KAT6A,KBTBD8,KDM1B,KIT,KITLG,KLHL15,LEMD2,LRP6,MMD,MTMR4,MYD88,NAA15,NCOA1,NEK1,NOX4,NR2F2,OSBPL8,OTUD7B,PADI2,PAK1,PAK2,PAX7,PCMTD1,PDPK1,PELI2,PHLPP2,PLOD2,POU4F2,PPM1D,PRDM…
GO:BP	cellular protein modification process	GO:0006464	1.2193e-14	13.9139	2662	375	101	24356	ADAM9,AMN1,ANKIB1,ATXN3,ATXN7L3,BFAR,BMI1,C3ORF33,CAMK2G,CAMK2N2,CASK,CBX4,CCNC,CCNY,CCNYL1,CTDSP1,CUL1,DAB2,DCAF17,DCLK1,DOCK7,EFNA5,EPHA5,ERC1,EREG,FASTKD2,FBXL16,FBXW8,FN1,GALNT12,GFPT1,GRM5,HECTD2,HHAT,HIPK2,IL15,IMPACT,KAT6A,KBTBD8,KDM1B,KIT,KITLG,KLHL15,LEMD2,LRP6,MMD,MTMR4,MYD88,NAA15,NCOA1,NEK1,NOX4,NR2F2,OSBPL8,OTUD7B,PADI2,PAK1,PAK2,PAX7,PCMTD1,PDPK1,PELI2,PHLPP2,PLOD2,POU4F2,PPM1D,PRDM…
GO:BP	organic cyclic compound metabolic process	GO:1901360	1.25953e-14	13.8998	3805	375	126	24356	AFF1,AFF2,AFF4,AMD1,ARID2,ARID3B,ATXN1,ATXN7,ATXN7L3,BACH2,BMI1,BRWD1,C3ORF33,CASK,CBFA2T3,CBX4,CBX6,CCNC,CDH1,CIR1,CPSF2,CSGALNACT1,CTDSP1,CUX1,DAB2,DCK,DCP2,DHX40,DIS3,DLX1,DPYS,EGR4,ENO1,EREG,FIGN,FOXG1,FOXL2,FOXN3,GFPT1,GMEB1,GREM2,GRHL1,HIPK2,HMX2,HOXB5,IMPACT,INTS6,JMY,KAT6A,KDM1B,KIAA0430,KIAA1456,KIT,KLHL15,L3MBTL3,LBX2,LEMD2,LHX8,LRP6,LUC7L3,MBNL2,MMADHC,MXD1,MYD88,NAA15,NANOS1,NCOA1,NFA…
GO:BP	macromolecule modification	GO:0043412	1.38365e-14	13.859	2798	375	104	24356	ADAM9,AMN1,ANKIB1,ATXN3,ATXN7L3,BFAR,BMI1,C3ORF33,CAMK2G,CAMK2N2,CASK,CBX4,CCNC,CCNY,CCNYL1,CTDSP1,CUL1,DAB2,DCAF17,DCLK1,DOCK7,EFNA5,EPHA5,ERC1,EREG,FASTKD2,FBXL16,FBXW8,FN1,GALNT12,GFPT1,GRM5,HECTD2,HHAT,HIPK2,IL15,IMPACT,KAT6A,KBTBD8,KDM1B,KIAA1456,KIT,KITLG,KLHL15,LEMD2,LRP6,MMD,MTMR4,MYD88,NAA15,NCOA1,NEK1,NOX4,NR2F2,OSBPL8,OTUD7B,PADI2,PAK1,PAK2,PAX7,PCMTD1,PDPK1,PELI2,PHLPP2,PLOD2,POU4F2,P…
GO:BP	regulation of macromolecule biosynthetic process	GO:0010556	2.1769e-14	13.6622	2384	375	94	24356	AFF1,AFF2,AFF4,ARID2,ARID3B,ATXN1,ATXN7,ATXN7L3,BACH2,BMI1,BRWD1,C3ORF33,CASK,CBFA2T3,CBX4,CBX6,CCNC,CDH1,CIR1,CTDSP1,CUX1,DAB2,DCP2,DLX1,EGR4,ENO1,EREG,FASTKD2,FOXG1,FOXL2,FOXN3,GMEB1,GREM2,GRHL1,GRM5,HIPK2,HMX2,HOXB5,IL15,IMPACT,JMY,KAT6A,KIT,L3MBTL3,LARP4,LBX2,LEMD2,LHX8,LRP6,MXD1,MYD88,NAA15,NANOS1,NCOA1,NECAB1,NFATC3,NOX4,NR2F2,ONECUT2,OTUD7B,PADI2,PAX7,PDS5A,PER3,PHF6,POU2F1,POU4F2,PPM1D,PR…
GO:BP	localization	GO:0051179	3.06296e-14	13.5139	4040	375	130	24356	ABCC9,ADAM9,ANTXR1,ARC,ARHGEF7,ARID2,ATXN1,BACH2,C5,CACNG2,CACNG7,CALCRL,CAMK2G,CANX,CASK,CCDC93,CCNYL1,CDH1,CLASP1,CNTNAP2,CP,CUX1,DAB2,DCLK1,DCP2,DOCK1,DOCK4,DOCK7,DZIP1,EFNA5,EFR3B,EPHA5,ERLEC1,FN1,FOXL2,FZD3,G6PC2,GAB1,GABRB3,GABRP,GJC1,GOLT1B,GPR107,GRIA2,GRID1,GRM5,HOOK1,KCNT2,KIF2A,KIT,KITLG,KPNB1,LEMD2,LIN7C,LMAN1,LRAT,LRP6,LRRC7,LZTFL1,MAP1B,MAPKBP1,MMD,MREG,MYD88,NANOS1,NMD3,NR2F2,ODF2,…
GO:BP	regulation of cellular macromolecule biosynthetic process	GO:2000112	3.91091e-14	13.4077	2321	375	92	24356	AFF1,AFF2,AFF4,ARID2,ARID3B,ATXN1,ATXN7,ATXN7L3,BACH2,BMI1,BRWD1,C3ORF33,CASK,CBFA2T3,CBX4,CBX6,CCNC,CDH1,CIR1,CTDSP1,CUX1,DAB2,DCP2,DLX1,EGR4,ENO1,EREG,FASTKD2,FOXG1,FOXL2,FOXN3,GMEB1,GREM2,GRHL1,GRM5,HIPK2,HMX2,HOXB5,IL15,IMPACT,JMY,KAT6A,KIT,L3MBTL3,LARP4,LBX2,LEMD2,LHX8,LRP6,MXD1,MYD88,NAA15,NANOS1,NCOA1,NECAB1,NFATC3,NOX4,NR2F2,ONECUT2,OTUD7B,PADI2,PAX7,PDS5A,PER3,PHF6,POU2F1,POU4F2,PPM1D,PR…
GO:BP	regulation of cellular biosynthetic process	GO:0031326	3.92043e-14	13.4067	2448	375	95	24356	AFF1,AFF2,AFF4,ARID2,ARID3B,ATXN1,ATXN7,ATXN7L3,BACH2,BMI1,BRWD1,C3ORF33,CASK,CBFA2T3,CBX4,CBX6,CCNC,CDH1,CIR1,CTDSP1,CUX1,DAB2,DCP2,DLX1,EGR4,ENO1,EREG,FASTKD2,FOXG1,FOXL2,FOXN3,GMEB1,GREM2,GRHL1,GRM5,HIPK2,HMX2,HOXB5,IL15,IMPACT,JMY,KAT6A,KIT,L3MBTL3,LARP4,LBX2,LEMD2,LHX8,LPGAT1,LRP6,MXD1,MYD88,NAA15,NANOS1,NCOA1,NECAB1,NFATC3,NOX4,NR2F2,ONECUT2,OTUD7B,PADI2,PAX7,PDS5A,PER3,PHF6,POU2F1,POU4F2,P…
GO:BP	organonitrogen compound metabolic process	GO:1901564	4.57132e-14	13.34	4455	375	138	24356	ADAM9,AGAP3,AMD1,AMN1,ANKIB1,ANTXR1,ATXN3,ATXN7L3,BFAR,BMI1,C5,C3ORF33,CAMK2G,CAMK2N2,CASK,CBFA2T3,CBX4,CCNC,CCNY,CCNYL1,CHST1,CSGALNACT1,CTDSP1,CUL1,DAB2,DCAF17,DCK,DCLK1,DOCK7,DPYS,EFNA5,EIF4E3,ENO1,EPHA5,ERC1,EREG,ERLEC1,FASTKD2,FBXL16,FBXO33,FBXW8,FN1,FOXL2,GALC,GALNT12,GFPT1,GRM5,HECTD2,HHAT,HIPK2,IL15,IMPACT,IMPAD1,KAT6A,KBTBD8,KDM1B,KIT,KITLG,KLHL15,LARP4,LEMD2,LRP6,MAN1A2,MMADHC,MMD,MRPL1…
GO:BP	developmental process	GO:0032502	5.09281e-14	13.293	3584	375	120	24356	ADAM9,AFF4,AGFG1,ANTXR1,ARC,ARHGEF7,ARID2,ATXN1,BDNF,BMI1,BRWD1,BTF3,CALCRL,CBFA2T3,CBX6,CLASP1,CNTNAP2,CSGALNACT1,CUL1,DAB2,DCLK1,DLX1,DOCK1,DOCK7,DZIP1,EFNA5,EPHA5,EREG,FBXW8,FN1,FOXG1,FOXL2,FOXN3,FZD3,GAB1,GABRB3,GALC,GJC1,GPD2,GREM2,GRHL1,GRM5,HIPK2,HMX2,HOOK1,HOXB5,IL15,IMPACT,IMPAD1,KAT6A,KBTBD8,KIAA0430,KIT,KITLG,L3MBTL3,LARP4,LEMD2,LHX8,LIN7C,LRP6,LRRC7,MAP1B,MMD,MREG,MYD88,NANOS1,NCOA1,N…
GO:BP	cellular macromolecule biosynthetic process	GO:0034645	7.09554e-14	13.149	2998	375	107	24356	AFF1,AFF2,AFF4,ARID2,ARID3B,ATXN1,ATXN7,ATXN7L3,BACH2,BMI1,BRWD1,C3ORF33,CASK,CBFA2T3,CBX4,CBX6,CCNC,CDH1,CIR1,CSGALNACT1,CTDSP1,CUX1,DAB2,DCP2,DLX1,EGR4,EIF4E3,ENO1,EREG,FASTKD2,FOXG1,FOXL2,FOXN3,GALNT12,GFPT1,GMEB1,GREM2,GRHL1,GRM5,HHAT,HIPK2,HMX2,HOXB5,IL15,IMPACT,JMY,KAT6A,KIT,L3MBTL3,LARP4,LBX2,LEMD2,LHX8,LRP6,MRPL15,MRPL22,MXD1,MYD88,NAA15,NANOS1,NCOA1,NECAB1,NFATC3,NINL,NOX4,NR2F2,ONECUT2,…
GO:BP	regulation of biosynthetic process	GO:0009889	8.06067e-14	13.0936	2475	375	95	24356	AFF1,AFF2,AFF4,ARID2,ARID3B,ATXN1,ATXN7,ATXN7L3,BACH2,BMI1,BRWD1,C3ORF33,CASK,CBFA2T3,CBX4,CBX6,CCNC,CDH1,CIR1,CTDSP1,CUX1,DAB2,DCP2,DLX1,EGR4,ENO1,EREG,FASTKD2,FOXG1,FOXL2,FOXN3,GMEB1,GREM2,GRHL1,GRM5,HIPK2,HMX2,HOXB5,IL15,IMPACT,JMY,KAT6A,KIT,L3MBTL3,LARP4,LBX2,LEMD2,LHX8,LPGAT1,LRP6,MXD1,MYD88,NAA15,NANOS1,NCOA1,NECAB1,NFATC3,NOX4,NR2F2,ONECUT2,OTUD7B,PADI2,PAX7,PDS5A,PER3,PHF6,POU2F1,POU4F2,P…
GO:BP	macromolecule biosynthetic process	GO:0009059	1.15903e-13	12.9359	3064	375	108	24356	AFF1,AFF2,AFF4,ARID2,ARID3B,ATXN1,ATXN7,ATXN7L3,BACH2,BMI1,BRWD1,C3ORF33,CASK,CBFA2T3,CBX4,CBX6,CCNC,CDH1,CIR1,CSGALNACT1,CTDSP1,CUX1,DAB2,DCP2,DLX1,EGR4,EIF4E3,ENO1,EREG,FASTKD2,FOXG1,FOXL2,FOXN3,GALNT12,GFPT1,GMEB1,GREM2,GRHL1,GRM5,HHAT,HIPK2,HMX2,HOXB5,IL15,IMPACT,JMY,KAT6A,KIT,L3MBTL3,LARP4,LBX2,LEMD2,LHX8,LRP6,MRPL15,MRPL22,MXD1,MYD88,NAA15,NANOS1,NCOA1,NECAB1,NFATC3,NINL,NOX4,NR2F2,ONECUT2,…
GO:BP	regulation of nucleobase-containing compound metabolic process	GO:0019219	1.24961e-13	12.9032	2406	375	93	24356	AFF1,AFF2,AFF4,ARID2,ARID3B,ATXN1,ATXN7,ATXN7L3,BACH2,BMI1,BRWD1,C3ORF33,CASK,CBFA2T3,CBX4,CBX6,CCNC,CDH1,CIR1,CTDSP1,CUX1,DAB2,DCP2,DLX1,EGR4,ENO1,EREG,FIGN,FOXG1,FOXL2,FOXN3,GMEB1,GREM2,GRHL1,HIPK2,HMX2,HOXB5,IMPACT,JMY,KAT6A,KDM1B,KIT,KLHL15,L3MBTL3,LBX2,LEMD2,LHX8,LRP6,MBNL2,MXD1,MYD88,NAA15,NANOS1,NCOA1,NFATC3,NOX4,NR2F2,ONECUT2,OTUD7B,PADI2,PAX7,PER3,PHF6,POU2F1,POU4F2,PPM1D,PRDM13,PTEN,RBF…
GO:BP	RNA biosynthetic process	GO:0032774	2.52532e-13	12.5977	2179	375	87	24356	AFF1,AFF2,AFF4,ARID2,ARID3B,ATXN1,ATXN7,ATXN7L3,BACH2,BMI1,BRWD1,C3ORF33,CASK,CBFA2T3,CBX4,CBX6,CCNC,CDH1,CIR1,CTDSP1,CUX1,DAB2,DLX1,EGR4,ENO1,EREG,FOXG1,FOXL2,FOXN3,GMEB1,GREM2,GRHL1,HIPK2,HMX2,HOXB5,IMPACT,JMY,KAT6A,KIT,L3MBTL3,LBX2,LEMD2,LHX8,LRP6,MXD1,MYD88,NAA15,NCOA1,NFATC3,NR2F2,ONECUT2,OTUD7B,PADI2,PAX7,PER3,PHF3,PHF6,POLR3F,POU2F1,POU4F2,PPM1D,PRDM13,PTEN,RCOR1,RHOQ,RIF1,RLIM,RNASEL,RNF4…
GO:BP	nucleic acid-templated transcription	GO:0097659	6.60637e-13	12.18	2172	375	86	24356	AFF1,AFF2,AFF4,ARID2,ARID3B,ATXN1,ATXN7,ATXN7L3,BACH2,BMI1,BRWD1,C3ORF33,CASK,CBFA2T3,CBX4,CBX6,CCNC,CDH1,CIR1,CTDSP1,CUX1,DAB2,DLX1,EGR4,ENO1,EREG,FOXG1,FOXL2,FOXN3,GMEB1,GREM2,GRHL1,HIPK2,HMX2,HOXB5,IMPACT,JMY,KAT6A,KIT,L3MBTL3,LBX2,LEMD2,LHX8,LRP6,MXD1,MYD88,NAA15,NCOA1,NFATC3,NR2F2,ONECUT2,OTUD7B,PADI2,PAX7,PER3,PHF3,PHF6,POLR3F,POU2F1,POU4F2,PPM1D,PRDM13,PTEN,RCOR1,RHOQ,RIF1,RLIM,RNASEL,RNF4…
GO:BP	regulation of nucleic acid-templated transcription	GO:1903506	6.63204e-13	12.1784	2089	375	84	24356	AFF1,AFF2,AFF4,ARID2,ARID3B,ATXN1,ATXN7,ATXN7L3,BACH2,BMI1,BRWD1,C3ORF33,CASK,CBFA2T3,CBX4,CBX6,CCNC,CDH1,CIR1,CTDSP1,CUX1,DAB2,DLX1,EGR4,ENO1,EREG,FOXG1,FOXL2,FOXN3,GMEB1,GREM2,GRHL1,HIPK2,HMX2,HOXB5,IMPACT,JMY,KAT6A,KIT,L3MBTL3,LBX2,LEMD2,LHX8,LRP6,MXD1,MYD88,NAA15,NCOA1,NFATC3,NR2F2,ONECUT2,OTUD7B,PADI2,PAX7,PER3,PHF6,POU2F1,POU4F2,PPM1D,PRDM13,PTEN,RCOR1,RHOQ,RIF1,RLIM,RNASEL,RNF41,RRN3,RWDD1…
GO:BP	regulation of RNA biosynthetic process	GO:2001141	6.82111e-13	12.1661	2090	375	84	24356	AFF1,AFF2,AFF4,ARID2,ARID3B,ATXN1,ATXN7,ATXN7L3,BACH2,BMI1,BRWD1,C3ORF33,CASK,CBFA2T3,CBX4,CBX6,CCNC,CDH1,CIR1,CTDSP1,CUX1,DAB2,DLX1,EGR4,ENO1,EREG,FOXG1,FOXL2,FOXN3,GMEB1,GREM2,GRHL1,HIPK2,HMX2,HOXB5,IMPACT,JMY,KAT6A,KIT,L3MBTL3,LBX2,LEMD2,LHX8,LRP6,MXD1,MYD88,NAA15,NCOA1,NFATC3,NR2F2,ONECUT2,OTUD7B,PADI2,PAX7,PER3,PHF6,POU2F1,POU4F2,PPM1D,PRDM13,PTEN,RCOR1,RHOQ,RIF1,RLIM,RNASEL,RNF41,RRN3,RWDD1…
GO:BP	anatomical structure development	GO:0048856	7.35381e-13	12.1335	3377	375	113	24356	ADAM9,AFF4,AGFG1,ANTXR1,ARC,ARHGEF7,ARID2,ATXN1,BDNF,BMI1,BRWD1,BTF3,CALCRL,CBFA2T3,CBX6,CLASP1,CNTNAP2,CSGALNACT1,CUL1,DAB2,DCLK1,DLX1,DOCK1,DOCK7,DZIP1,EFNA5,EPHA5,EREG,FBXW8,FN1,FOXG1,FOXL2,FOXN3,FZD3,GAB1,GABRB3,GALC,GJC1,GPD2,GREM2,GRHL1,HIPK2,HMX2,HOOK1,HOXB5,IL15,IMPACT,IMPAD1,KAT6A,KBTBD8,KIAA0430,KIT,KITLG,L3MBTL3,LARP4,LEMD2,LHX8,LIN7C,LRP6,LRRC7,MAP1B,MMD,MYD88,NANOS1,NCOA1,NECAB1,NFAT…
GO:BP	regulation of RNA metabolic process	GO:0051252	7.35717e-13	12.1333	2260	375	88	24356	AFF1,AFF2,AFF4,ARID2,ARID3B,ATXN1,ATXN7,ATXN7L3,BACH2,BMI1,BRWD1,C3ORF33,CASK,CBFA2T3,CBX4,CBX6,CCNC,CDH1,CIR1,CTDSP1,CUX1,DAB2,DCP2,DLX1,EGR4,ENO1,EREG,FOXG1,FOXL2,FOXN3,GMEB1,GREM2,GRHL1,HIPK2,HMX2,HOXB5,IMPACT,JMY,KAT6A,KIT,L3MBTL3,LBX2,LEMD2,LHX8,LRP6,MBNL2,MXD1,MYD88,NAA15,NANOS1,NCOA1,NFATC3,NR2F2,ONECUT2,OTUD7B,PADI2,PAX7,PER3,PHF6,POU2F1,POU4F2,PPM1D,PRDM13,PTEN,RBFOX1,RCOR1,RHOQ,RIF1,RLI…
GO:BP	multicellular organismal process	GO:0032501	7.4386e-13	12.1285	4100	375	128	24356	ADAM9,AFF2,AFF4,AGFG1,ANTXR1,ARC,ARHGEF7,ARID2,ATXN1,BDNF,BMI1,BTF3,C5,CACNG2,CALCRL,CAMK2G,CBFA2T3,CBX6,CCNYL1,CLASP1,CNTNAP2,CSGALNACT1,CUL1,DAB2,DCLK1,DLX1,DOCK1,DOCK4,DOCK7,DZIP1,EFNA5,ENO1,EPHA5,EREG,FBXW8,FN1,FOXG1,FOXL2,FOXN3,FZD3,GAB1,GABRB3,GABRP,GALC,GFPT1,GJC1,GNAL,GPD2,GREM2,GRHL1,GRM5,HIPK2,HMX2,HOOK1,HOXB5,IL15,IMPACT,IMPAD1,KAT6A,KBTBD8,KDM1B,KIAA0430,KIT,KITLG,L3MBTL3,LEMD2,LHX8,L…
GO:BP	transcription, DNA-templated	GO:0006351	8.88089e-13	12.0515	2141	375	85	24356	AFF1,AFF2,AFF4,ARID2,ARID3B,ATXN1,ATXN7,ATXN7L3,BACH2,BMI1,BRWD1,C3ORF33,CASK,CBFA2T3,CBX4,CBX6,CCNC,CDH1,CIR1,CTDSP1,CUX1,DAB2,DLX1,EGR4,ENO1,EREG,FOXG1,FOXL2,FOXN3,GMEB1,GREM2,GRHL1,HIPK2,HMX2,HOXB5,IMPACT,JMY,KAT6A,KIT,L3MBTL3,LBX2,LEMD2,LHX8,LRP6,MXD1,MYD88,NAA15,NCOA1,NFATC3,NR2F2,ONECUT2,OTUD7B,PADI2,PAX7,PER3,PHF3,PHF6,POLR3F,POU2F1,POU4F2,PPM1D,PRDM13,PTEN,RCOR1,RHOQ,RIF1,RLIM,RNASEL,RNF4…
GO:BP	negative regulation of cellular process	GO:0048523	1.22874e-12	11.9105	2848	375	101	24356	ANTXR1,ARC,ARID2,ATXN1,ATXN7,BACH2,BDNF,BFAR,BMI1,C5,C3ORF33,CAMK2N2,CASK,CBFA2T3,CBX4,CBX6,CDH1,CIR1,CLASP1,CUX1,DAB2,DCBLD2,DCP2,DLX1,EFNA5,ENO1,EREG,ERLEC1,FN1,FOXG1,FOXL2,FOXN3,FZD3,GABRB3,GREM2,HIPK2,IMPACT,JMY,KAT6A,KIAA0430,KIT,KITLG,KLHL15,LEMD2,LRP6,MAPKBP1,MXD1,NAA15,NANOS1,NFATC3,NOX4,NR2F2,ONECUT2,OSBPL8,OTUD7B,PADI2,PAK1,PAK2,PBRM1,PCDH17,PDPK1,PDS5A,PDS5B,PER3,PHF6,PI15,POU2F1,POU4F…
GO:BP	regulation of gene expression	GO:0010468	1.59494e-12	11.7973	2636	375	96	24356	AFF1,AFF2,AFF4,ARID2,ARID3B,ATXN1,ATXN7,ATXN7L3,BACH2,BMI1,BRWD1,C3ORF33,CASK,CBFA2T3,CBX4,CBX6,CCNC,CDH1,CIR1,CTDSP1,CUX1,DAB2,DCP2,DLX1,EGR4,ENO1,EREG,FASTKD2,FN1,FOXG1,FOXL2,FOXN3,GFPT1,GMEB1,GREM2,GRHL1,GRM5,HIPK2,HMX2,HOXB5,IMPACT,JMY,KAT6A,KDM1B,KIAA0430,KIT,L3MBTL3,LARP4,LBX2,LEMD2,LHX8,LRP6,MBNL2,MXD1,MYD88,NAA15,NANOS1,NCOA1,NFATC3,NR2F2,ONECUT2,OTUD7B,PADI2,PAX7,PER3,PHF6,POU2F1,POU4F2,…
GO:BP	organic substance biosynthetic process	GO:1901576	1.62108e-12	11.7902	3700	375	119	24356	AFF1,AFF2,AFF4,AMD1,ARID2,ARID3B,ATXN1,ATXN7,ATXN7L3,BACH2,BMI1,BRWD1,C3ORF33,CASK,CBFA2T3,CBX4,CBX6,CCNC,CDH1,CIR1,CSGALNACT1,CTDSP1,CUX1,DAB2,DCK,DCP2,DLX1,EGR4,EIF4E3,ENO1,EREG,FASTKD2,FOXG1,FOXL2,FOXN3,G6PC2,GALNT12,GFPT1,GMEB1,GPD2,GREM2,GRHL1,GRM5,HHAT,HIPK2,HMX2,HOXB5,IL15,IMPACT,JMY,KAT6A,KIT,L3MBTL3,LARP4,LBX2,LEMD2,LHX8,LPGAT1,LRP6,MRPL15,MRPL22,MXD1,MYD88,NAA15,NANOS1,NCOA1,NECAB1,NFAT…
GO:BP	biosynthetic process	GO:0009058	1.67916e-12	11.7749	3750	375	120	24356	AFF1,AFF2,AFF4,AMD1,ARID2,ARID3B,ATXN1,ATXN7,ATXN7L3,BACH2,BMI1,BRWD1,C3ORF33,CASK,CBFA2T3,CBX4,CBX6,CCNC,CDH1,CIR1,CSGALNACT1,CTDSP1,CUX1,DAB2,DCK,DCP2,DLX1,EGR4,EIF4E3,ENO1,EREG,FASTKD2,FOXG1,FOXL2,FOXN3,G6PC2,GALNT12,GFPT1,GMEB1,GPD2,GREM2,GRHL1,GRM5,HHAT,HIPK2,HMX2,HOXB5,IL15,IMPACT,JMY,KAT6A,KIT,L3MBTL3,LARP4,LBX2,LEMD2,LHX8,LPGAT1,LRP6,MMADHC,MRPL15,MRPL22,MXD1,MYD88,NAA15,NANOS1,NCOA1,NECA…
GO:BP	regulation of transcription, DNA-templated	GO:0006355	2.59186e-12	11.5864	2055	375	82	24356	AFF1,AFF2,AFF4,ARID2,ARID3B,ATXN1,ATXN7,ATXN7L3,BACH2,BMI1,BRWD1,C3ORF33,CASK,CBFA2T3,CBX4,CBX6,CCNC,CDH1,CIR1,CTDSP1,CUX1,DAB2,DLX1,EGR4,ENO1,EREG,FOXG1,FOXL2,FOXN3,GMEB1,GREM2,GRHL1,HIPK2,HMX2,HOXB5,IMPACT,JMY,KAT6A,KIT,L3MBTL3,LBX2,LEMD2,LHX8,LRP6,MXD1,MYD88,NAA15,NCOA1,NFATC3,NR2F2,ONECUT2,OTUD7B,PADI2,PAX7,PER3,PHF6,POU2F1,POU4F2,PPM1D,PRDM13,PTEN,RCOR1,RHOQ,RIF1,RLIM,RNASEL,RNF41,RRN3,RWDD1…
GO:BP	cellular biosynthetic process	GO:0044249	3.25931e-12	11.4869	3638	375	117	24356	AFF1,AFF2,AFF4,AMD1,ARID2,ARID3B,ATXN1,ATXN7,ATXN7L3,BACH2,BMI1,BRWD1,C3ORF33,CASK,CBFA2T3,CBX4,CBX6,CCNC,CDH1,CIR1,CSGALNACT1,CTDSP1,CUX1,DAB2,DCK,DCP2,DLX1,EGR4,EIF4E3,ENO1,EREG,FASTKD2,FOXG1,FOXL2,FOXN3,GALNT12,GFPT1,GMEB1,GREM2,GRHL1,GRM5,HHAT,HIPK2,HMX2,HOXB5,IL15,IMPACT,JMY,KAT6A,KIT,L3MBTL3,LARP4,LBX2,LEMD2,LHX8,LPGAT1,LRP6,MMADHC,MRPL15,MRPL22,MXD1,MYD88,NAA15,NANOS1,NCOA1,NECAB1,NFATC3,N…
GO:BP	cellular component organization	GO:0016043	5.23467e-12	11.2811	4102	375	126	24356	ADAM9,AFF2,AGFG1,ANTXR1,ARC,ARHGEF7,ARID2,ATXN7L3,BDNF,BMI1,BRWD1,CACNG2,CBX6,CDH1,CLASP1,CSGALNACT1,DAB2,DCBLD2,DCLK1,DCP2,DOCK1,DOCK7,DST,DZIP1,EFNA5,ENO1,EPHA5,EREG,FASTKD2,FBXW8,FIGN,FN1,FOXL2,FZD3,GAB1,GJC1,GRHL1,GRM5,H2AFJ,HAUS6,HOOK1,IMPACT,IQSEC1,JMY,KAT6A,KDM1B,KIAA0430,KIF2A,KIT,KLHL15,KPNB1,LARP4,LEMD2,LMAN1,LRRC7,LUC7L3,MAP1B,MAP7D2,MREG,MRPL22,NANOS1,NCOA1,NEK1,NINL,NOX4,ODF2,ONECUT2…
GO:BP	cellular component organization or biogenesis	GO:0071840	8.57221e-12	11.0669	4228	375	128	24356	ADAM9,AFF2,AGFG1,ANTXR1,ARC,ARHGEF7,ARID2,ATXN7L3,BDNF,BMI1,BRWD1,CACNG2,CBX6,CDH1,CLASP1,CSGALNACT1,DAB2,DCBLD2,DCLK1,DCP2,DIS3,DOCK1,DOCK7,DST,DZIP1,EFNA5,ENO1,EPHA5,EREG,FASTKD2,FBXW8,FIGN,FN1,FOXL2,FZD3,GAB1,GJC1,GRHL1,GRM5,H2AFJ,HAUS6,HOOK1,IMPACT,IQSEC1,JMY,KAT6A,KDM1B,KIAA0430,KIF2A,KIT,KLHL15,KPNB1,LARP4,LEMD2,LMAN1,LRRC7,LUC7L3,MAP1B,MAP7D2,MREG,MRPL22,NANOS1,NCOA1,NEK1,NINL,NMD3,NOX4,OD…
GO:BP	nucleobase-containing compound biosynthetic process	GO:0034654	9.94489e-12	11.0024	2491	375	91	24356	AFF1,AFF2,AFF4,AMD1,ARID2,ARID3B,ATXN1,ATXN7,ATXN7L3,BACH2,BMI1,BRWD1,C3ORF33,CASK,CBFA2T3,CBX4,CBX6,CCNC,CDH1,CIR1,CTDSP1,CUX1,DAB2,DCK,DCP2,DLX1,EGR4,ENO1,EREG,FOXG1,FOXL2,FOXN3,GMEB1,GREM2,GRHL1,HIPK2,HMX2,HOXB5,IMPACT,JMY,KAT6A,KIT,L3MBTL3,LBX2,LEMD2,LHX8,LRP6,MXD1,MYD88,NAA15,NCOA1,NFATC3,NOX4,NR2F2,ONECUT2,OTUD7B,PADI2,PAX7,PER3,PHF3,PHF6,POLR3F,POU2F1,POU4F2,PPM1D,PRDM13,PTEN,RCOR1,RHOQ,RI…
GO:BP	cellular developmental process	GO:0048869	2.0547e-11	10.6873	2477	375	90	24356	ADAM9,AFF4,AGFG1,ANTXR1,ARC,ARHGEF7,BDNF,BMI1,BRWD1,CBFA2T3,CBX6,CLASP1,DAB2,DCLK1,DLX1,DOCK1,DOCK7,DZIP1,EFNA5,EPHA5,EREG,FBXW8,FN1,FOXL2,FZD3,GABRB3,GJC1,GRHL1,HIPK2,HOOK1,HOXB5,IL15,IMPACT,IMPAD1,KAT6A,KBTBD8,KIAA0430,KIT,KITLG,L3MBTL3,LARP4,LEMD2,LHX8,LRP6,LRRC7,MAP1B,MMD,MREG,MYD88,NANOS1,NCOA1,NFATC3,NOX4,NR2F2,ONECUT2,OSBPL8,PAK1,PAK2,PAX7,PCDH15,PDPK1,PITPNA,POU4F2,PRDM13,PRTG,PTEN,RBFOX1…
GO:BP	heterocycle biosynthetic process	GO:0018130	2.93121e-11	10.533	2536	375	91	24356	AFF1,AFF2,AFF4,AMD1,ARID2,ARID3B,ATXN1,ATXN7,ATXN7L3,BACH2,BMI1,BRWD1,C3ORF33,CASK,CBFA2T3,CBX4,CBX6,CCNC,CDH1,CIR1,CTDSP1,CUX1,DAB2,DCK,DCP2,DLX1,EGR4,ENO1,EREG,FOXG1,FOXL2,FOXN3,GMEB1,GREM2,GRHL1,HIPK2,HMX2,HOXB5,IMPACT,JMY,KAT6A,KIT,L3MBTL3,LBX2,LEMD2,LHX8,LRP6,MXD1,MYD88,NAA15,NCOA1,NFATC3,NOX4,NR2F2,ONECUT2,OTUD7B,PADI2,PAX7,PER3,PHF3,PHF6,POLR3F,POU2F1,POU4F2,PPM1D,PRDM13,PTEN,RCOR1,RHOQ,RI…
GO:BP	aromatic compound biosynthetic process	GO:0019438	3.00142e-11	10.5227	2537	375	91	24356	AFF1,AFF2,AFF4,AMD1,ARID2,ARID3B,ATXN1,ATXN7,ATXN7L3,BACH2,BMI1,BRWD1,C3ORF33,CASK,CBFA2T3,CBX4,CBX6,CCNC,CDH1,CIR1,CTDSP1,CUX1,DAB2,DCK,DCP2,DLX1,EGR4,ENO1,EREG,FOXG1,FOXL2,FOXN3,GMEB1,GREM2,GRHL1,HIPK2,HMX2,HOXB5,IMPACT,JMY,KAT6A,KIT,L3MBTL3,LBX2,LEMD2,LHX8,LRP6,MXD1,MYD88,NAA15,NCOA1,NFATC3,NOX4,NR2F2,ONECUT2,OTUD7B,PADI2,PAX7,PER3,PHF3,PHF6,POLR3F,POU2F1,POU4F2,PPM1D,PRDM13,PTEN,RCOR1,RHOQ,RI…
GO:BP	cellular nitrogen compound biosynthetic process	GO:0044271	1.31636e-10	9.88063	2966	375	99	24356	AFF1,AFF2,AFF4,AMD1,ARID2,ARID3B,ATXN1,ATXN7,ATXN7L3,BACH2,BMI1,BRWD1,C3ORF33,CASK,CBFA2T3,CBX4,CBX6,CCNC,CDH1,CIR1,CTDSP1,CUX1,DAB2,DCK,DCP2,DLX1,EGR4,EIF4E3,ENO1,EREG,FASTKD2,FOXG1,FOXL2,FOXN3,GMEB1,GREM2,GRHL1,GRM5,HIPK2,HMX2,HOXB5,IMPACT,JMY,KAT6A,KIT,L3MBTL3,LARP4,LBX2,LEMD2,LHX8,LRP6,MRPL15,MRPL22,MXD1,MYD88,NAA15,NANOS1,NCOA1,NFATC3,NOX4,NR2F2,ONECUT2,OTUD7B,PADI2,PAX7,PCSK1,PER3,PHF3,PHF6…
GO:BP	organic cyclic compound biosynthetic process	GO:1901362	1.55077e-10	9.80945	2608	375	91	24356	AFF1,AFF2,AFF4,AMD1,ARID2,ARID3B,ATXN1,ATXN7,ATXN7L3,BACH2,BMI1,BRWD1,C3ORF33,CASK,CBFA2T3,CBX4,CBX6,CCNC,CDH1,CIR1,CTDSP1,CUX1,DAB2,DCK,DCP2,DLX1,EGR4,ENO1,EREG,FOXG1,FOXL2,FOXN3,GMEB1,GREM2,GRHL1,HIPK2,HMX2,HOXB5,IMPACT,JMY,KAT6A,KIT,L3MBTL3,LBX2,LEMD2,LHX8,LRP6,MXD1,MYD88,NAA15,NCOA1,NFATC3,NOX4,NR2F2,ONECUT2,OTUD7B,PADI2,PAX7,PER3,PHF3,PHF6,POLR3F,POU2F1,POU4F2,PPM1D,PRDM13,PTEN,RCOR1,RHOQ,RI…
GO:BP	multicellular organism development	GO:0007275	4.88322e-10	9.31129	3029	375	99	24356	ADAM9,ANTXR1,ARC,ARHGEF7,ARID2,ATXN1,BDNF,BMI1,BTF3,CALCRL,CBFA2T3,CBX6,CLASP1,CNTNAP2,CSGALNACT1,CUL1,DAB2,DCLK1,DLX1,DOCK1,DOCK7,EFNA5,EPHA5,FBXW8,FN1,FOXG1,FOXL2,FOXN3,FZD3,GAB1,GABRB3,GALC,GJC1,GPD2,GREM2,GRHL1,HIPK2,HMX2,HOXB5,IL15,IMPACT,IMPAD1,KAT6A,KBTBD8,KIT,KITLG,L3MBTL3,LEMD2,LHX8,LRP6,LRRC7,MAP1B,MMD,NANOS1,NCOA1,NECAB1,NFATC3,NOX4,NR2F2,ONECUT2,PAK1,PAK2,PAX7,PCDH15,PCDH17,PCLO,PCSK6…
GO:BP	response to stimulus	GO:0050896	9.16009e-10	9.0381	5337	375	144	24356	ABCC9,ADAM9,AGAP3,AKAP1,AKAP7,ARC,ARHGEF6,ARHGEF7,ATXN3,ATXN7,BDNF,BFAR,BMI1,C5,C3ORF33,CACNG2,CACNG7,CALCRL,CASK,CBFA2T3,CCNY,CDH1,CLASP1,CNKSR2,CNTNAP2,DAB2,DCBLD2,DCLK1,DLX1,DOCK1,DOCK4,DOCK7,DST,DZIP1,EFNA5,EGR4,ENO1,EPHA5,ERC1,EREG,ERLEC1,FIGN,FN1,FOXN3,FZD3,GAB1,GABRB3,GABRP,GARNL3,GNAL,GREM2,GRIA2,GRID1,GRM5,HHAT,HIPK2,IL5,IL13,IL15,IL13RA1,IMPACT,IQSEC1,JMY,KAT6A,KIAA0430,KIT,KITLG,KLHL15…
GO:BP	cell differentiation	GO:0030154	1.02803e-09	8.988	2334	375	83	24356	ADAM9,AFF4,AGFG1,ANTXR1,ARHGEF7,BDNF,BMI1,CBFA2T3,CBX6,CLASP1,DAB2,DCLK1,DLX1,DOCK1,DOCK7,DZIP1,EFNA5,EPHA5,EREG,FBXW8,FN1,FOXL2,FZD3,GABRB3,GJC1,GRHL1,HIPK2,HOOK1,HOXB5,IL15,IMPACT,IMPAD1,KAT6A,KBTBD8,KIAA0430,KIT,KITLG,L3MBTL3,LEMD2,LHX8,LRP6,LRRC7,MAP1B,MMD,MREG,MYD88,NANOS1,NCOA1,NFATC3,NOX4,NR2F2,ONECUT2,OSBPL8,PAK1,PAK2,PAX7,PCDH15,PDPK1,PITPNA,POU4F2,PRDM13,PRTG,PTEN,RBFOX1,RNASEL,RNF41,RO…
GO:BP	positive regulation of cellular metabolic process	GO:0031325	1.11785e-09	8.95161	2119	375	78	24356	ADAM9,ANKIB1,ANTXR1,ARID3B,ATXN7,ATXN7L3,BMI1,CASK,CBFA2T3,CCNC,CCNY,CCNYL1,CDH1,DAB2,DLX1,DOCK7,EFNA5,EGR4,ENO1,EREG,FASTKD2,FBXW8,FN1,FOXL2,GMEB1,GRHL1,GRM5,HIPK2,HMX2,HOXB5,IL15,IMPACT,JMY,KAT6A,KIT,KITLG,LARP4,LPGAT1,LRP6,MMD,MYD88,NAA15,NANOS1,NCOA1,NEK1,NFATC3,NOX4,NR2F2,ONECUT2,OSBPL8,PADI2,PAFAH1B2,PAK1,PAK2,PAX7,PDPK1,PELI2,POU2F1,POU4F2,PTEN,RHOQ,RIF1,RNASEL,RNF41,ROBO1,RRN3,SCOC,SOCS4,…
GO:BP	positive regulation of nitrogen compound metabolic process	GO:0051173	9.74432e-09	8.01125	2036	375	74	24356	ADAM9,ANKIB1,ANTXR1,ARID3B,ATXN7,ATXN7L3,BMI1,CASK,CBFA2T3,CCNC,CCNY,CCNYL1,CDH1,DAB2,DLX1,DOCK7,EFNA5,EGR4,ENO1,EREG,FASTKD2,FBXW8,FN1,FOXL2,GMEB1,GRHL1,GRM5,HIPK2,HMX2,HOXB5,IL15,IMPACT,JMY,KAT6A,KIT,KITLG,LARP4,LRP6,MMD,MYD88,NAA15,NANOS1,NCOA1,NEK1,NFATC3,NOX4,NR2F2,ONECUT2,OSBPL8,PADI2,PAK1,PAK2,PAX7,PDPK1,PELI2,POU2F1,POU4F2,PTEN,RHOQ,RIF1,RNASEL,RNF41,ROBO1,RRN3,SOCS4,SOX6,STUB1,SUPT6H,TAF…
GO:BP	organelle organization	GO:0006996	1.49584e-08	7.82511	2638	375	87	24356	AFF2,AGFG1,ANTXR1,ARC,ARHGEF7,ARID2,ATXN7L3,BMI1,BRWD1,CLASP1,DCP2,DOCK1,DOCK7,DST,DZIP1,EFNA5,EPHA5,EREG,FASTKD2,FBXW8,FIGN,GAB1,H2AFJ,HAUS6,HOOK1,IQSEC1,JMY,KAT6A,KDM1B,KIAA0430,KIF2A,KIT,KLHL15,KPNB1,LARP4,LEMD2,LMAN1,MAP1B,MAP7D2,MREG,MRPL22,NCOA1,NEK1,NINL,ODF2,ONECUT2,PADI2,PAK1,PAX7,PBRM1,PCDH15,PCLO,PDS5A,PDS5B,PPM1D,PRDM13,PTEN,RAB22A,RAD23B,RCOR1,REEP1,RHOQ,RIF1,RNF41,RRN3,RRS1,SBDS,SEC…
GO:BP	cellular response to stimulus	GO:0051716	1.91498e-08	7.71784	4580	375	126	24356	ADAM9,AGAP3,AKAP1,AKAP7,ARC,ARHGEF6,ARHGEF7,ATXN3,ATXN7,BDNF,BFAR,BMI1,C5,C3ORF33,CACNG2,CACNG7,CALCRL,CASK,CCNY,CDH1,CNKSR2,DAB2,DCLK1,DLX1,DOCK1,DOCK4,DOCK7,DZIP1,EFNA5,EGR4,ENO1,EPHA5,ERC1,EREG,ERLEC1,FIGN,FN1,FOXN3,FZD3,GAB1,GABRB3,GABRP,GARNL3,GNAL,GREM2,GRIA2,GRID1,GRM5,HHAT,HIPK2,IL5,IL13,IL15,IL13RA1,IMPACT,IQSEC1,JMY,KAT6A,KIAA0430,KIT,KITLG,KLHL15,KPNB1,LEMD2,LPAR4,LRAT,LRP6,MAPKBP1,MRP…
GO:BP	positive regulation of cellular process	GO:0048522	5.31955e-08	7.27413	3275	375	99	24356	ADAM9,ANKIB1,ANTXR1,ARC,ARHGEF7,ARID3B,ATXN7,ATXN7L3,BDNF,BMI1,C5,CACNG2,CALCRL,CASK,CBFA2T3,CCNC,CCNY,CCNYL1,CDH1,CLASP1,DAB2,DLX1,DOCK4,DOCK7,DZIP1,EFNA5,EGR4,ENO1,EREG,FASTKD2,FBXW8,FN1,FOXL2,FZD3,GMEB1,GRHL1,GRM5,HIPK2,HMX2,HOXB5,IL15,IMPACT,JMY,KAT6A,KIT,KITLG,LARP4,LMAN1,LPAR4,LPGAT1,LRP6,LRRC7,MAP1B,MMD,MYD88,NAA15,NANOS1,NCOA1,NEK1,NFATC3,NOX4,NR2F2,ONECUT2,OSBPL8,PADI2,PAFAH1B2,PAK1,PAK2…
GO:BP	positive regulation of metabolic process	GO:0009893	8.2943e-08	7.08122	2309	375	78	24356	ADAM9,ANKIB1,ANTXR1,ARID3B,ATXN7,ATXN7L3,BMI1,CASK,CBFA2T3,CCNC,CCNY,CCNYL1,CDH1,DAB2,DLX1,DOCK7,EFNA5,EGR4,ENO1,EREG,FASTKD2,FBXW8,FN1,FOXL2,GMEB1,GRHL1,GRM5,HIPK2,HMX2,HOXB5,IL15,IMPACT,JMY,KAT6A,KIT,KITLG,LARP4,LPGAT1,LRP6,MMD,MYD88,NAA15,NANOS1,NCOA1,NEK1,NFATC3,NOX4,NR2F2,ONECUT2,OSBPL8,PADI2,PAFAH1B2,PAK1,PAK2,PAX7,PDPK1,PELI2,POU2F1,POU4F2,PTEN,RHOQ,RIF1,RNASEL,RNF41,ROBO1,RRN3,SCOC,SOCS4,…
GO:BP	positive regulation of macromolecule metabolic process	GO:0010604	1.16151e-07	6.93498	2145	375	74	24356	ADAM9,ANKIB1,ANTXR1,ARID3B,ATXN7,ATXN7L3,BMI1,CASK,CBFA2T3,CCNC,CCNY,CCNYL1,CDH1,DAB2,DLX1,DOCK7,EFNA5,EGR4,ENO1,EREG,FASTKD2,FBXW8,FN1,FOXL2,GMEB1,GRHL1,GRM5,HIPK2,HMX2,HOXB5,IL15,IMPACT,JMY,KAT6A,KIT,KITLG,LARP4,LRP6,MMD,MYD88,NAA15,NANOS1,NCOA1,NEK1,NFATC3,NOX4,NR2F2,ONECUT2,OSBPL8,PADI2,PAK1,PAK2,PAX7,PDPK1,PELI2,POU2F1,POU4F2,PTEN,RHOQ,RIF1,RNASEL,RNF41,ROBO1,RRN3,SOCS4,SOX6,STUB1,SUPT6H,TAF…
GO:BP	system development	GO:0048731	1.16422e-07	6.93396	2789	375	88	24356	ADAM9,ANTXR1,ARHGEF7,ARID2,ATXN1,BDNF,BMI1,CALCRL,CBFA2T3,CBX6,CLASP1,CNTNAP2,CSGALNACT1,CUL1,DAB2,DCLK1,DLX1,DOCK1,DOCK7,EFNA5,EPHA5,FBXW8,FN1,FOXL2,FOXN3,FZD3,GAB1,GABRB3,GALC,GJC1,GPD2,GRHL1,HIPK2,HMX2,HOXB5,IL15,IMPACT,IMPAD1,KAT6A,KBTBD8,KIT,KITLG,L3MBTL3,LEMD2,LHX8,LRP6,LRRC7,MAP1B,MMD,NANOS1,NCOA1,NFATC3,NOX4,NR2F2,ONECUT2,PAK1,PAK2,PAX7,PCDH15,PCDH17,PCLO,PDPK1,PDS5B,PITPNA,POU4F2,PRDM13,…
GO:BP	negative regulation of metabolic process	GO:0009892	1.59112e-07	6.7983	1723	375	64	24356	AFF2,ATXN1,ATXN7,BACH2,BMI1,C5,C3ORF33,CAMK2N2,CBFA2T3,CBX4,CBX6,CIR1,CUX1,DAB2,DCP2,DLX1,ENO1,EREG,ERLEC1,FOXG1,FOXL2,FOXN3,HIPK2,IL15,IMPACT,KAT6A,KIAA0430,KLHL15,LEMD2,LRP6,MXD1,NANOS1,NFATC3,NR2F2,OTUD7B,PAK2,PDPK1,PDS5A,PER3,PHF6,PI15,POU2F1,POU4F2,PPM1D,PRDM13,PTEN,RCOR1,RIF1,RLIM,RNASEL,RNF41,RNF169,SCAI,SOCS4,SOX6,SUPT6H,TARDBP,TFAP2A,TSHZ2,UPF2,USP47,XRN1,YWHAQ,ZHX3
GO:BP	establishment of localization	GO:0051234	2.04427e-07	6.68946	3059	375	93	24356	ABCC9,ADAM9,ANTXR1,ARC,ARHGEF7,ATXN1,BACH2,C5,CACNG2,CACNG7,CALCRL,CAMK2G,CANX,CASK,CCDC93,CDH1,CLASP1,CP,CUX1,DAB2,DZIP1,EFNA5,EPHA5,ERLEC1,FN1,FOXL2,G6PC2,GABRB3,GABRP,GJC1,GOLT1B,GPR107,GRIA2,GRID1,GRM5,HOOK1,KCNT2,KIT,KPNB1,LIN7C,LMAN1,LRAT,LRP6,LRRC7,MAP1B,MAPKBP1,MREG,NMD3,OSBPL8,PCDH17,PCLO,PCSK6,PDPK1,PITPNA,POU4F2,PTEN,PTGER3,RAB11FIP2,RAB22A,REEP1,RHOQ,RNASEL,RRS1,SCN2A,SEC24D,SEL1L,SLC…
GO:BP	transport	GO:0006810	2.13901e-07	6.66979	2965	375	91	24356	ABCC9,ADAM9,ANTXR1,ARC,ARHGEF7,ATXN1,BACH2,C5,CACNG2,CACNG7,CALCRL,CAMK2G,CANX,CASK,CCDC93,CDH1,CLASP1,CP,CUX1,DAB2,EFNA5,EPHA5,ERLEC1,FN1,FOXL2,G6PC2,GABRB3,GABRP,GJC1,GOLT1B,GPR107,GRIA2,GRID1,GRM5,HOOK1,KCNT2,KIT,KPNB1,LIN7C,LMAN1,LRAT,LRP6,LRRC7,MAP1B,MAPKBP1,MREG,NMD3,OSBPL8,PCDH17,PCLO,PCSK6,PDPK1,PITPNA,POU4F2,PTEN,PTGER3,RAB11FIP2,RAB22A,REEP1,RHOQ,RNASEL,RRS1,SCN2A,SEC24D,SEL1L,SLC10A2,S…
GO:BP	signaling	GO:0023052	2.80542e-07	6.552	3925	375	110	24356	ADAM9,AGAP3,AKAP1,AKAP7,ARC,ARHGEF6,ARHGEF7,ATXN7,BDNF,BFAR,BMI1,C3ORF33,CACNG2,CACNG7,CALCRL,CCNY,CNKSR2,DAB2,DCLK1,DLGAP1,DLGAP4,DLX1,DOCK1,DOCK4,DOCK7,DZIP1,EFNA5,ENO1,EPHA5,ERC1,EREG,FN1,FOXL2,FZD3,G6PC2,GAB1,GABRB3,GABRP,GARNL3,GJC1,GNAL,GREM2,GRIA2,GRID1,GRM5,HHAT,HIPK2,IL5,IL13,IL15,IL13RA1,IQSEC1,JMY,KIT,KITLG,KPNB1,LEMD2,LIN7C,LPAR4,LRP6,MAPKBP1,MTMR4,MYD88,NCOA1,NEK1,NFATC3,NOX4,NR2F2,O…
GO:BP	negative regulation of macromolecule metabolic process	GO:0010605	3.23587e-07	6.49001	1583	375	60	24356	AFF2,ATXN1,BACH2,BMI1,C5,C3ORF33,CAMK2N2,CBFA2T3,CBX4,CBX6,CIR1,CUX1,DAB2,DCP2,DLX1,ENO1,EREG,ERLEC1,FOXG1,FOXL2,FOXN3,HIPK2,IMPACT,KAT6A,KLHL15,LEMD2,LRP6,MXD1,NANOS1,NFATC3,NR2F2,OTUD7B,PAK2,PDPK1,PDS5A,PER3,PHF6,PI15,POU2F1,POU4F2,PPM1D,PRDM13,PTEN,RCOR1,RIF1,RLIM,RNASEL,RNF169,SCAI,SOCS4,SOX6,SUPT6H,TARDBP,TFAP2A,TSHZ2,UPF2,USP47,XRN1,YWHAQ,ZHX3
GO:BP	negative regulation of cellular metabolic process	GO:0031324	3.38273e-07	6.47073	1543	375	59	24356	ATXN1,ATXN7,BACH2,BMI1,C5,C3ORF33,CAMK2N2,CBFA2T3,CBX4,CBX6,CIR1,CUX1,DAB2,DCP2,DLX1,ENO1,EREG,ERLEC1,FOXG1,FOXL2,FOXN3,HIPK2,IMPACT,KAT6A,KIAA0430,KLHL15,LEMD2,LRP6,MXD1,NANOS1,NFATC3,NR2F2,OTUD7B,PAK2,PDPK1,PDS5A,PER3,PHF6,PI15,POU2F1,POU4F2,PPM1D,PRDM13,PTEN,RCOR1,RIF1,RLIM,RNF41,RNF169,SCAI,SOCS4,SOX6,SUPT6H,TARDBP,TFAP2A,TSHZ2,USP47,YWHAQ,ZHX3
GO:BP	negative regulation of nucleobase-containing compound metabolic process	GO:0045934	3.78759e-07	6.42164	882	375	42	24356	ATXN1,BACH2,BMI1,CBFA2T3,CBX4,CBX6,CIR1,CUX1,DAB2,DCP2,DLX1,ENO1,EREG,FOXG1,FOXL2,FOXN3,HIPK2,IMPACT,KAT6A,KLHL15,MXD1,NFATC3,NR2F2,OTUD7B,PER3,PHF6,POU2F1,POU4F2,PPM1D,PRDM13,RCOR1,RIF1,RLIM,RNF169,SCAI,SOX6,TARDBP,TFAP2A,TSHZ2,USP47,YWHAQ,ZHX3
GO:BP	regulation of localization	GO:0032879	3.95118e-07	6.40327	1591	375	60	24356	ADAM9,ARC,ARHGEF7,ARID2,C5,CACNG2,CACNG7,CASK,CDH1,CLASP1,DAB2,DCLK1,DCP2,DOCK4,DOCK7,EFNA5,EPHA5,ERLEC1,FN1,FOXL2,G6PC2,GRM5,KIF2A,KIT,KITLG,LRAT,LZTFL1,MAP1B,MAPKBP1,MMD,MYD88,NR2F2,ONECUT2,OSBPL8,OTUD7B,PADI2,PAK1,PCDH17,PCLO,PDPK1,POU4F2,PTEN,PTGER3,PTP4A1,REEP1,RHOQ,RNASEL,RNF41,ROBO1,SCAI,SCN2A,SRGAP1,STXBP5,SUPT6H,TARDBP,TMEM30A,TMSB4X,TRIM9,VEGFA,YES1
GO:BP	anatomical structure morphogenesis	GO:0009653	4.43498e-07	6.35311	1723	375	63	24356	ADAM9,AGFG1,ANTXR1,ARC,ARID2,BDNF,BMI1,BRWD1,CALCRL,CLASP1,CSGALNACT1,CUL1,DAB2,DCLK1,DLX1,DOCK7,EFNA5,EPHA5,FBXW8,FN1,FOXL2,FOXN3,FZD3,GAB1,GJC1,GREM2,HIPK2,HMX2,HOXB5,IMPACT,IMPAD1,KBTBD8,KIT,LARP4,LEMD2,LHX8,LIN7C,LRP6,MAP1B,NCOA1,NOX4,NR2F2,ONECUT2,PAK1,PAX7,PCDH15,PDPK1,PITPNA,POU4F2,PTEN,RHOQ,ROBO1,RTN4R,SH3KBP1,SH3PXD2A,SNX1,SOX6,SUPT6H,TFAP2A,TOP2B,UGT8,VEGFA,XK
GO:BP	cell communication	GO:0007154	5.28646e-07	6.27684	3966	375	110	24356	ADAM9,AGAP3,AKAP1,AKAP7,ARC,ARHGEF6,ARHGEF7,ATXN7,BDNF,BFAR,BMI1,C3ORF33,CACNG2,CACNG7,CALCRL,CCNY,CNKSR2,DAB2,DCLK1,DLGAP1,DLX1,DOCK1,DOCK4,DOCK7,DZIP1,EFNA5,ENO1,EPHA5,ERC1,EREG,FN1,FOXL2,FZD3,G6PC2,GAB1,GABRB3,GABRP,GARNL3,GJC1,GNAL,GREM2,GRIA2,GRID1,GRM5,HHAT,HIPK2,IL5,IL13,IL15,IL13RA1,IMPACT,IQSEC1,JMY,KIT,KITLG,KPNB1,LEMD2,LIN7C,LPAR4,LRP6,MAPKBP1,MTMR4,MYD88,NCOA1,NEK1,NFATC3,NOX4,NR2F2,O…
GO:BP	negative regulation of nucleic acid-templated transcription	GO:1903507	9.26606e-07	6.0331	764	375	38	24356	ATXN1,BACH2,BMI1,CBFA2T3,CBX4,CBX6,CIR1,CUX1,DAB2,DLX1,ENO1,EREG,FOXG1,FOXL2,FOXN3,HIPK2,IMPACT,KAT6A,MXD1,NFATC3,NR2F2,OTUD7B,PER3,PHF6,POU2F1,POU4F2,PPM1D,PRDM13,RCOR1,RIF1,RLIM,SCAI,SOX6,TFAP2A,TSHZ2,USP47,YWHAQ,ZHX3
GO:BP	negative regulation of RNA biosynthetic process	GO:1902679	9.26606e-07	6.0331	764	375	38	24356	ATXN1,BACH2,BMI1,CBFA2T3,CBX4,CBX6,CIR1,CUX1,DAB2,DLX1,ENO1,EREG,FOXG1,FOXL2,FOXN3,HIPK2,IMPACT,KAT6A,MXD1,NFATC3,NR2F2,OTUD7B,PER3,PHF6,POU2F1,POU4F2,PPM1D,PRDM13,RCOR1,RIF1,RLIM,SCAI,SOX6,TFAP2A,TSHZ2,USP47,YWHAQ,ZHX3
GO:BP	negative regulation of nitrogen compound metabolic process	GO:0051172	1.09124e-06	5.96208	1423	375	55	24356	ATXN1,BACH2,BMI1,C5,C3ORF33,CAMK2N2,CBFA2T3,CBX4,CBX6,CIR1,CUX1,DAB2,DCP2,DLX1,ENO1,EREG,ERLEC1,FOXG1,FOXL2,FOXN3,HIPK2,IMPACT,KAT6A,KLHL15,LEMD2,LRP6,MXD1,NANOS1,NFATC3,NR2F2,OTUD7B,PAK2,PDPK1,PER3,PHF6,PI15,POU2F1,POU4F2,PPM1D,PRDM13,PTEN,RCOR1,RIF1,RLIM,RNF169,SCAI,SOCS4,SOX6,SUPT6H,TARDBP,TFAP2A,TSHZ2,USP47,YWHAQ,ZHX3
GO:BP	negative regulation of transcription, DNA-templated	GO:0045892	1.40219e-06	5.85319	740	375	37	24356	ATXN1,BACH2,BMI1,CBFA2T3,CBX4,CBX6,CIR1,CUX1,DAB2,DLX1,ENO1,EREG,FOXG1,FOXL2,FOXN3,HIPK2,IMPACT,KAT6A,MXD1,NFATC3,NR2F2,OTUD7B,PER3,PHF6,POU2F1,POU4F2,PPM1D,PRDM13,RCOR1,RIF1,RLIM,SOX6,TFAP2A,TSHZ2,USP47,YWHAQ,ZHX3
GO:BP	positive regulation of biological process	GO:0048518	1.59792e-06	5.79644	3731	375	104	24356	ADAM9,ANKIB1,ANTXR1,ARC,ARHGEF7,ARID3B,ATXN7,ATXN7L3,BDNF,BMI1,C5,CACNG2,CALCRL,CASK,CBFA2T3,CCNC,CCNY,CCNYL1,CDH1,CLASP1,DAB2,DLX1,DOCK4,DOCK7,DZIP1,EFNA5,EGR4,ENO1,EREG,FASTKD2,FBXW8,FN1,FOXL2,FZD3,GAB1,GMEB1,GRHL1,GRM5,HIPK2,HMX2,HOXB5,IL15,IMPACT,JMY,KAT6A,KIT,KITLG,LARP4,LMAN1,LPAR4,LPGAT1,LRAT,LRP6,LRRC7,MAP1B,MMD,MYD88,NAA15,NANOS1,NCOA1,NEK1,NFATC3,NOX4,NR2F2,ONECUT2,OSBPL8,PADI2,PAFAH1B2…
GO:BP	regulation of transcription by RNA polymerase II	GO:0006357	1.66199e-06	5.77937	1357	375	53	24356	ARID3B,ATXN1,ATXN7,BACH2,BMI1,BRWD1,CASK,CBX4,CBX6,CCNC,CTDSP1,CUX1,DLX1,EGR4,ENO1,FOXL2,GMEB1,GREM2,GRHL1,HIPK2,HOXB5,IMPACT,JMY,KAT6A,LEMD2,LRP6,MXD1,NCOA1,NFATC3,NR2F2,ONECUT2,OTUD7B,PAX7,PER3,PHF6,POU2F1,POU4F2,PRDM13,RCOR1,RHOQ,RIF1,RLIM,RNASEL,RWDD1,SOX6,SUPT6H,TARDBP,TCEB3,TFAP2A,TSHZ2,VGLL3,YES1,ZHX3
GO:BP	negative regulation of macromolecule biosynthetic process	GO:0010558	1.85087e-06	5.73262	892	375	41	24356	ATXN1,BACH2,BMI1,CBFA2T3,CBX4,CBX6,CIR1,CUX1,DAB2,DCP2,DLX1,ENO1,EREG,FOXG1,FOXL2,FOXN3,HIPK2,IMPACT,KAT6A,MXD1,NANOS1,NFATC3,NR2F2,OTUD7B,PDS5A,PER3,PHF6,POU2F1,POU4F2,PPM1D,PRDM13,RCOR1,RIF1,RLIM,SCAI,SOX6,TFAP2A,TSHZ2,USP47,YWHAQ,ZHX3
GO:BP	negative regulation of cellular macromolecule biosynthetic process	GO:2000113	1.96453e-06	5.70674	857	375	40	24356	ATXN1,BACH2,BMI1,CBFA2T3,CBX4,CBX6,CIR1,CUX1,DAB2,DCP2,DLX1,ENO1,EREG,FOXG1,FOXL2,FOXN3,HIPK2,IMPACT,KAT6A,MXD1,NANOS1,NFATC3,NR2F2,OTUD7B,PDS5A,PER3,PHF6,POU2F1,POU4F2,PPM1D,PRDM13,RCOR1,RIF1,RLIM,SOX6,TFAP2A,TSHZ2,USP47,YWHAQ,ZHX3
GO:BP	negative regulation of RNA metabolic process	GO:0051253	2.13453e-06	5.6707	823	375	39	24356	ATXN1,BACH2,BMI1,CBFA2T3,CBX4,CBX6,CIR1,CUX1,DAB2,DLX1,ENO1,EREG,FOXG1,FOXL2,FOXN3,HIPK2,IMPACT,KAT6A,MXD1,NFATC3,NR2F2,OTUD7B,PER3,PHF6,POU2F1,POU4F2,PPM1D,PRDM13,RCOR1,RIF1,RLIM,SCAI,SOX6,TARDBP,TFAP2A,TSHZ2,USP47,YWHAQ,ZHX3
GO:BP	cell development	GO:0048468	4.3307e-06	5.36344	1353	375	52	24356	AFF4,AGFG1,ANTXR1,BDNF,CBX6,DCLK1,DLX1,DOCK7,DZIP1,EFNA5,EPHA5,FBXW8,FN1,FOXL2,FZD3,GABRB3,GJC1,HOOK1,IL15,IMPACT,IMPAD1,KBTBD8,KIAA0430,KIT,KITLG,L3MBTL3,LHX8,LRRC7,MAP1B,MMD,MYD88,NANOS1,NCOA1,ONECUT2,PAK1,PAK2,PCDH15,PDPK1,PITPNA,POU4F2,PRTG,PTEN,ROBO1,RTN4R,SGCB,SOX6,TMEM30A,TOP2B,TRIM54,UGT8,VAPA,XK
GO:BP	negative regulation of cellular biosynthetic process	GO:0031327	4.73756e-06	5.32444	921	375	41	24356	ATXN1,BACH2,BMI1,CBFA2T3,CBX4,CBX6,CIR1,CUX1,DAB2,DCP2,DLX1,ENO1,EREG,FOXG1,FOXL2,FOXN3,HIPK2,IMPACT,KAT6A,MXD1,NANOS1,NFATC3,NR2F2,OTUD7B,PDS5A,PER3,PHF6,POU2F1,POU4F2,PPM1D,PRDM13,RCOR1,RIF1,RLIM,SCAI,SOX6,TFAP2A,TSHZ2,USP47,YWHAQ,ZHX3
GO:BP	transcription by RNA polymerase II	GO:0006366	5.22804e-06	5.28166	1402	375	53	24356	ARID3B,ATXN1,ATXN7,BACH2,BMI1,BRWD1,CASK,CBX4,CBX6,CCNC,CTDSP1,CUX1,DLX1,EGR4,ENO1,FOXL2,GMEB1,GREM2,GRHL1,HIPK2,HOXB5,IMPACT,JMY,KAT6A,LEMD2,LRP6,MXD1,NCOA1,NFATC3,NR2F2,ONECUT2,OTUD7B,PAX7,PER3,PHF6,POU2F1,POU4F2,PRDM13,RCOR1,RHOQ,RIF1,RLIM,RNASEL,RWDD1,SOX6,SUPT6H,TARDBP,TCEB3,TFAP2A,TSHZ2,VGLL3,YES1,ZHX3
GO:BP	regulation of molecular function	GO:0065009	5.38918e-06	5.26848	1923	375	65	24356	ADAM9,AGAP3,AGFG1,ANTXR1,ARC,ARHGEF7,BDNF,BMI1,C5,C3ORF33,CACNG2,CACNG7,CAMK2N2,CCNC,CCNY,CCNYL1,DAB2,DOCK1,DOCK4,DOCK7,DZIP1,EFNA5,EPHA5,EREG,FN1,FOXL2,GARNL3,GREM2,GRM5,HIPK2,IL5,IL13,IL15,IQSEC1,JMY,KIAA0430,KIT,KITLG,LRP6,MMD,MYD88,NEK1,NOX4,NR2F2,OSBPL8,PAK1,PAK2,PAX7,PDPK1,PI15,PTEN,RLIM,RNF41,ROBO1,RTN4R,RWDD1,SH3PXD2A,SOCS4,SRGAP1,STUB1,STXBP5,TBC1D30,TNFAIP1,USP47,VEGFA
GO:BP	cellular macromolecule catabolic process	GO:0044265	6.01322e-06	5.22089	709	375	35	24356	AGAP3,AMN1,ANKIB1,ATXN3,BFAR,CBFA2T3,CUL1,DAB2,DCP2,DIS3,ERLEC1,FBXL16,FBXO33,FBXW8,FOXL2,HIPK2,KLHL15,NANOS1,OTUD7B,PTEN,RAD23B,RLIM,RNASEL,RNF7,RNF41,SEL1L,SOCS4,STUB1,TARDBP,TNFAIP1,TRIM9,UPF2,USP31,USP47,XRN1
GO:BP	negative regulation of biosynthetic process	GO:0009890	6.09303e-06	5.21517	929	375	41	24356	ATXN1,BACH2,BMI1,CBFA2T3,CBX4,CBX6,CIR1,CUX1,DAB2,DCP2,DLX1,ENO1,EREG,FOXG1,FOXL2,FOXN3,HIPK2,IMPACT,KAT6A,MXD1,NANOS1,NFATC3,NR2F2,OTUD7B,PDS5A,PER3,PHF6,POU2F1,POU4F2,PPM1D,PRDM13,RCOR1,RIF1,RLIM,SCAI,SOX6,TFAP2A,TSHZ2,USP47,YWHAQ,ZHX3
GO:BP	negative regulation of gene expression	GO:0010629	8.32565e-06	5.07958	1055	375	44	24356	AFF2,ATXN1,BACH2,BMI1,CBFA2T3,CBX4,CBX6,CIR1,CUX1,DAB2,DCP2,DLX1,ENO1,EREG,FOXG1,FOXL2,FOXN3,HIPK2,IMPACT,KAT6A,MXD1,NANOS1,NFATC3,NR2F2,OTUD7B,PER3,PHF6,POU2F1,POU4F2,PPM1D,PRDM13,RCOR1,RIF1,RLIM,RNASEL,SOX6,TARDBP,TFAP2A,TSHZ2,UPF2,USP47,XRN1,YWHAQ,ZHX3
GO:BP	regulation of cellular protein metabolic process	GO:0032268	1.29945e-05	4.88624	1611	375	57	24356	ADAM9,ANKIB1,ANTXR1,BMI1,C5,C3ORF33,CAMK2N2,CBFA2T3,CCNC,CCNY,CCNYL1,DAB2,DOCK7,EFNA5,ENO1,EREG,ERLEC1,FASTKD2,FBXW8,FN1,FOXL2,GRM5,HIPK2,IL15,IMPACT,KIT,KITLG,LARP4,LEMD2,LRP6,MMD,MYD88,NANOS1,NEK1,NOX4,NR2F2,OSBPL8,PAK1,PAK2,PAX7,PDPK1,PELI2,PI15,PTEN,RAD23B,RIF1,RNF41,ROBO1,SEPSECS,SETD7,SOCS4,STUB1,SUPT6H,TARDBP,USP47,VEGFA,YES1
GO:BP	cellular response to organic substance	GO:0071310	1.72133e-05	4.76414	1409	375	52	24356	ADAM9,ATXN3,BDNF,BFAR,CALCRL,CASK,CDH1,DAB2,DLX1,EFNA5,EGR4,EPHA5,EREG,GAB1,GABRB3,GREM2,GRM5,HIPK2,IL15,IL13RA1,IMPACT,KIT,KLHL15,LEMD2,LRAT,LRP6,MRPL15,MTMR4,MYD88,NCOA1,NOX4,NR2F2,ONECUT2,OSBPL8,PADI2,PAK1,PAK2,PDPK1,POU4F2,RAB11FIP2,RAD23B,RHOQ,RIF1,RNMT,ROBO1,RRAGD,RWDD1,SOX6,STUB1,TBL2,VEGFA,YES1
GO:BP	ubiquitin-dependent protein catabolic process	GO:0006511	2.51446e-05	4.59955	411	375	25	24356	AGAP3,AMN1,ANKIB1,ATXN3,BFAR,CBFA2T3,CUL1,DAB2,ERLEC1,FBXL16,FBXO33,FBXW8,HIPK2,KLHL15,OTUD7B,PTEN,RAD23B,RLIM,RNF7,SOCS4,STUB1,TNFAIP1,TRIM9,USP31,USP47
GO:BP	cell migration	GO:0016477	2.84905e-05	4.5453	865	375	38	24356	ADAM9,ARC,ARID2,C5,CDH1,CLASP1,DAB2,DCLK1,DOCK1,DOCK4,DOCK7,FN1,FZD3,GAB1,KIF2A,KIT,KITLG,MYD88,NANOS1,NR2F2,ONECUT2,OSBPL8,PADI2,PAK1,PDPK1,PDS5B,PTEN,PTP4A1,RNF41,ROBO1,SBDS,SCAI,SH3KBP1,SRGAP1,TMSB4X,TNFAIP1,TOP2B,VEGFA
GO:BP	modification-dependent protein catabolic process	GO:0019941	3.35788e-05	4.47393	417	375	25	24356	AGAP3,AMN1,ANKIB1,ATXN3,BFAR,CBFA2T3,CUL1,DAB2,ERLEC1,FBXL16,FBXO33,FBXW8,HIPK2,KLHL15,OTUD7B,PTEN,RAD23B,RLIM,RNF7,SOCS4,STUB1,TNFAIP1,TRIM9,USP31,USP47
GO:BP	signal transduction	GO:0007165	3.62696e-05	4.44046	3635	375	98	24356	ADAM9,AGAP3,AKAP1,AKAP7,ARC,ARHGEF6,ARHGEF7,ATXN7,BDNF,BFAR,BMI1,C3ORF33,CACNG2,CACNG7,CALCRL,CCNY,CNKSR2,DAB2,DCLK1,DLX1,DOCK1,DOCK4,DOCK7,DZIP1,EFNA5,ENO1,EPHA5,ERC1,EREG,FN1,FZD3,GAB1,GABRB3,GABRP,GARNL3,GNAL,GREM2,GRIA2,GRID1,GRM5,HHAT,HIPK2,IL5,IL13,IL15,IL13RA1,IQSEC1,JMY,KIT,KITLG,KPNB1,LEMD2,LPAR4,LRP6,MAPKBP1,MTMR4,MYD88,NCOA1,NEK1,NFATC3,NOX4,NR2F2,ONECUT2,OSBPL8,OTUD7B,PADI2,PAK1,PAK2,…
GO:BP	proteolysis involved in cellular protein catabolic process	GO:0051603	3.72187e-05	4.42924	483	375	27	24356	AGAP3,AMN1,ANKIB1,ATXN3,BFAR,CBFA2T3,CUL1,DAB2,ERLEC1,FBXL16,FBXO33,FBXW8,HIPK2,KLHL15,OTUD7B,PTEN,RAD23B,RLIM,RNF7,RNF41,SEL1L,SOCS4,STUB1,TNFAIP1,TRIM9,USP31,USP47
GO:BP	protein modification by small protein conjugation or removal	GO:0070647	4.01888e-05	4.39589	620	375	31	24356	AMN1,ANKIB1,ATXN3,ATXN7L3,BFAR,BMI1,CBX4,CUL1,DCAF17,FBXL16,FBXW8,HECTD2,KBTBD8,KLHL15,OTUD7B,PELI2,PTEN,RLIM,RNF7,RNF38,RNF41,SOCS4,STUB1,TNFAIP1,TRIM9,TULP4,UBE2M,UBE2Q2,UHRF2,USP31,USP47
GO:BP	cellular response to chemical stimulus	GO:0070887	4.20938e-05	4.37578	1754	375	59	24356	ADAM9,ATXN3,BDNF,BFAR,C5,CALCRL,CASK,CDH1,DAB2,DLX1,DOCK4,EFNA5,EGR4,ENO1,EPHA5,EREG,GAB1,GABRB3,GREM2,GRM5,HIPK2,IL15,IL13RA1,IMPACT,KIT,KLHL15,LEMD2,LRAT,LRP6,MRPL15,MTMR4,MYD88,NCOA1,NOX4,NPEPPS,NR2F2,ONECUT2,OSBPL8,PADI2,PAK1,PAK2,PDPK1,POU4F2,PTEN,RAB11FIP2,RAD23B,RHOQ,RIF1,RNMT,ROBO1,RRAGD,RWDD1,SBDS,SOX6,STUB1,TBL2,TFAP2A,VEGFA,YES1
GO:BP	locomotion	GO:0040011	5.00993e-05	4.30017	1080	375	43	24356	ADAM9,ARC,ARID2,C5,CCNYL1,CDH1,CLASP1,DAB2,DCLK1,DOCK1,DOCK4,DOCK7,EFNA5,EPHA5,FN1,FZD3,GAB1,KIF2A,KIT,KITLG,MYD88,NANOS1,NR2F2,ONECUT2,OSBPL8,PADI2,PAK1,PDPK1,PDS5B,POU4F2,PTEN,PTP4A1,RNF41,ROBO1,SBDS,SCAI,SH3KBP1,SRGAP1,TMSB4X,TNFAIP1,TOP2B,VAPA,VEGFA
GO:BP	modification-dependent macromolecule catabolic process	GO:0043632	5.1291e-05	4.28996	426	375	25	24356	AGAP3,AMN1,ANKIB1,ATXN3,BFAR,CBFA2T3,CUL1,DAB2,ERLEC1,FBXL16,FBXO33,FBXW8,HIPK2,KLHL15,OTUD7B,PTEN,RAD23B,RLIM,RNF7,SOCS4,STUB1,TNFAIP1,TRIM9,USP31,USP47
GO:BP	regulation of protein metabolic process	GO:0051246	5.57326e-05	4.25389	1723	375	58	24356	ADAM9,ANKIB1,ANTXR1,BMI1,C5,C3ORF33,CAMK2N2,CBFA2T3,CCNC,CCNY,CCNYL1,DAB2,DOCK7,EFNA5,ENO1,EREG,ERLEC1,FASTKD2,FBXW8,FN1,FOXL2,GRM5,HIPK2,IL15,IMPACT,KIT,KITLG,LARP4,LEMD2,LRP6,MMD,MYD88,NANOS1,NECAB1,NEK1,NOX4,NR2F2,OSBPL8,PAK1,PAK2,PAX7,PDPK1,PELI2,PI15,PTEN,RAD23B,RIF1,RNF41,ROBO1,SEPSECS,SETD7,SOCS4,STUB1,SUPT6H,TARDBP,USP47,VEGFA,YES1
GO:BP	regulation of response to stimulus	GO:0048583	5.91302e-05	4.22819	2421	375	73	24356	ADAM9,AKAP1,AKAP7,ARC,ARHGEF6,ARHGEF7,ATXN7,BDNF,BFAR,BMI1,C5,C3ORF33,CACNG2,CACNG7,CASK,CCNY,CLASP1,CNKSR2,DAB2,DLX1,EFNA5,ENO1,EPHA5,EREG,ERLEC1,FIGN,FN1,GARNL3,GREM2,HIPK2,IL5,IL13,IL15,IMPACT,IQSEC1,KIT,KITLG,KLHL15,LEMD2,LPAR4,MAPKBP1,MYD88,NCOA1,NOX4,ONECUT2,OSBPL8,OTUD7B,PADI2,PAK1,PAK2,PDPK1,PELI2,POLR3F,POU4F2,PTEN,RIF1,RNF41,RNF169,ROBO1,RRAGD,RRN3,RRS1,RTN4R,RWDD1,SCAI,SOCS4,STUB1,SUPT…
GO:BP	positive regulation of molecular function	GO:0044093	6.06663e-05	4.21705	1047	375	42	24356	ADAM9,AGAP3,AGFG1,ANTXR1,ARC,ARHGEF7,BDNF,BMI1,CCNY,CCNYL1,DOCK1,DOCK4,DOCK7,EREG,FN1,FOXL2,GARNL3,GRM5,HIPK2,IQSEC1,JMY,KIT,KITLG,LRP6,MMD,MYD88,NEK1,NOX4,OSBPL8,PAK1,PDPK1,PTEN,RNF41,ROBO1,RTN4R,RWDD1,SH3PXD2A,SRGAP1,STUB1,STXBP5,TBC1D30,TNFAIP1
GO:BP	positive regulation of cellular protein metabolic process	GO:0032270	6.47421e-05	4.18881	970	375	40	24356	ADAM9,ANKIB1,ANTXR1,BMI1,CBFA2T3,CCNY,CCNYL1,DAB2,DOCK7,EFNA5,ENO1,EREG,FASTKD2,FBXW8,FN1,FOXL2,GRM5,HIPK2,IL15,IMPACT,KIT,KITLG,LARP4,MMD,MYD88,NEK1,NOX4,OSBPL8,PAK1,PAK2,PAX7,PDPK1,PELI2,PTEN,RIF1,ROBO1,SOCS4,STUB1,VEGFA,YES1
GO:BP	localization of cell	GO:0051674	0.000117959	3.92827	952	375	39	24356	ADAM9,ARC,ARID2,C5,CCNYL1,CDH1,CLASP1,DAB2,DCLK1,DOCK1,DOCK4,DOCK7,FN1,FZD3,GAB1,KIF2A,KIT,KITLG,MYD88,NANOS1,NR2F2,ONECUT2,OSBPL8,PADI2,PAK1,PDPK1,PDS5B,PTEN,PTP4A1,RNF41,ROBO1,SBDS,SCAI,SH3KBP1,SRGAP1,TMSB4X,TNFAIP1,TOP2B,VEGFA
GO:BP	cell motility	GO:0048870	0.000117959	3.92827	952	375	39	24356	ADAM9,ARC,ARID2,C5,CCNYL1,CDH1,CLASP1,DAB2,DCLK1,DOCK1,DOCK4,DOCK7,FN1,FZD3,GAB1,KIF2A,KIT,KITLG,MYD88,NANOS1,NR2F2,ONECUT2,OSBPL8,PADI2,PAK1,PDPK1,PDS5B,PTEN,PTP4A1,RNF41,ROBO1,SBDS,SCAI,SH3KBP1,SRGAP1,TMSB4X,TNFAIP1,TOP2B,VEGFA
GO:BP	proteasomal protein catabolic process	GO:0010498	0.000127138	3.89573	322	375	21	24356	AGAP3,AMN1,ANKIB1,ATXN3,BFAR,CBFA2T3,CUL1,DAB2,ERLEC1,FBXL16,FBXO33,FBXW8,KLHL15,RAD23B,RNF7,RNF41,SEL1L,SOCS4,STUB1,TNFAIP1,TRIM9
GO:BP	regulation of cell migration	GO:0030334	0.000135355	3.86853	514	375	27	24356	ADAM9,ARID2,C5,CDH1,CLASP1,DAB2,DOCK4,DOCK7,FN1,KIF2A,KIT,KITLG,MYD88,NR2F2,ONECUT2,OSBPL8,PADI2,PAK1,PDPK1,PTEN,PTP4A1,RNF41,ROBO1,SCAI,SRGAP1,TMSB4X,VEGFA
GO:BP	positive regulation of protein metabolic process	GO:0051247	0.000135894	3.8668	1037	375	41	24356	ADAM9,ANKIB1,ANTXR1,BMI1,CBFA2T3,CCNY,CCNYL1,DAB2,DOCK7,EFNA5,ENO1,EREG,FASTKD2,FBXW8,FN1,FOXL2,GRM5,HIPK2,IL15,IMPACT,KIT,KITLG,LARP4,MMD,MYD88,NEK1,NOX4,OSBPL8,PAK1,PAK2,PAX7,PDPK1,PELI2,PTEN,RIF1,RNF41,ROBO1,SOCS4,STUB1,VEGFA,YES1
GO:BP	nervous system development	GO:0007399	0.000151164	3.82055	1375	375	49	24356	ATXN1,BDNF,BMI1,CBX6,CNTNAP2,DCLK1,DLX1,DOCK7,EFNA5,EPHA5,FBXW8,FN1,FZD3,GABRB3,GALC,HIPK2,HMX2,IMPACT,LEMD2,LHX8,LRRC7,MAP1B,MMD,NANOS1,NCOA1,NR2F2,ONECUT2,PAK1,PAK2,PAX7,PCDH15,PCDH17,PCLO,PDS5B,PITPNA,POU4F2,PRDM13,PRTG,PTEN,RBFOX1,ROBO1,RTN4R,SOX6,TMEM30A,TOP2B,UGT8,UNC119B,VAPA,XK
GO:BP	phosphorylation	GO:0016310	0.000157044	3.80398	1551	375	53	24356	ADAM9,ATXN7,C3ORF33,CAMK2G,CAMK2N2,CASK,CBFA2T3,CCNC,CCNY,CCNYL1,DAB2,DCK,DCLK1,DOCK7,EFNA5,EFR3B,ENO1,EPHA5,ERC1,EREG,FASTKD2,FN1,GRM5,HIPK2,IL15,IMPACT,IMPAD1,KIT,KITLG,LEMD2,LRP6,MMD,MYD88,NEK1,NOX4,NR2F2,OSBPL8,PAK1,PAK2,PDPK1,PELI2,PGM2L1,POU4F2,PTEN,RNASEL,RNF41,ROBO1,SIK2,SOCS4,STK38L,TARDBP,VEGFA,YES1
GO:BP	cellular protein catabolic process	GO:0044257	0.000171642	3.76538	520	375	27	24356	AGAP3,AMN1,ANKIB1,ATXN3,BFAR,CBFA2T3,CUL1,DAB2,ERLEC1,FBXL16,FBXO33,FBXW8,HIPK2,KLHL15,OTUD7B,PTEN,RAD23B,RLIM,RNF7,RNF41,SEL1L,SOCS4,STUB1,TNFAIP1,TRIM9,USP31,USP47
GO:BP	proteolysis	GO:0006508	0.000180174	3.74431	1171	375	44	24356	ADAM9,AGAP3,AMN1,ANKIB1,ANTXR1,ATXN3,ATXN7L3,BFAR,C5,CBFA2T3,CUL1,DAB2,ENO1,ERLEC1,FBXL16,FBXO33,FBXW8,FN1,FOXL2,HIPK2,KLHL15,NPEPPS,OTUD7B,PAK2,PAPPA,PCSK1,PCSK6,PI15,PISD,PTEN,RAD23B,RLIM,RNF7,RNF41,ROBO1,SEL1L,SOCS4,SPCS3,STUB1,TNFAIP1,TRHDE,TRIM9,USP31,USP47
GO:BP	regulation of locomotion	GO:0040012	0.000189499	3.72239	592	375	29	24356	ADAM9,ARID2,C5,CDH1,CLASP1,DAB2,DOCK4,DOCK7,FN1,KIF2A,KIT,KITLG,MYD88,NR2F2,ONECUT2,OSBPL8,PADI2,PAK1,PDPK1,POU4F2,PTEN,PTP4A1,RNF41,ROBO1,SCAI,SRGAP1,TMSB4X,VAPA,VEGFA
GO:BP	regulation of cell communication	GO:0010646	0.000194942	3.71009	2110	375	65	24356	ADAM9,AKAP1,AKAP7,ARC,ARHGEF6,ARHGEF7,ATXN7,BDNF,BFAR,BMI1,C3ORF33,CACNG2,CACNG7,CCNY,CNKSR2,DAB2,DLX1,EFNA5,ENO1,EPHA5,EREG,FN1,FOXL2,G6PC2,GARNL3,GREM2,GRID1,GRM5,HIPK2,IL5,IL13,IL15,IQSEC1,KIT,KITLG,LEMD2,LPAR4,MAPKBP1,MYD88,NCOA1,NOX4,ONECUT2,OSBPL8,OTUD7B,PADI2,PAK1,PAK2,PCDH17,PDPK1,PELI2,PTEN,RNF41,ROBO1,RRAGD,RRN3,RRS1,RTN4R,RWDD1,SCAI,SOCS4,STUB1,TNFAIP1,TXNDC12,USP47,VEGFA
GO:BP	protein modification by small protein conjugation	GO:0032446	0.000225364	3.64712	527	375	27	24356	AMN1,ANKIB1,ATXN7L3,BFAR,BMI1,CBX4,CUL1,DCAF17,FBXL16,FBXW8,HECTD2,KBTBD8,KLHL15,PELI2,PTEN,RLIM,RNF7,RNF38,RNF41,SOCS4,STUB1,TNFAIP1,TRIM9,TULP4,UBE2M,UBE2Q2,UHRF2
GO:BP	proteasome-mediated ubiquitin-dependent protein catabolic process	GO:0043161	0.000246947	3.6074	276	375	19	24356	AGAP3,AMN1,ANKIB1,ATXN3,BFAR,CBFA2T3,CUL1,DAB2,ERLEC1,FBXL16,FBXO33,FBXW8,KLHL15,RAD23B,RNF7,SOCS4,STUB1,TNFAIP1,TRIM9
GO:BP	regulation of signaling	GO:0023051	0.000258032	3.58833	2126	375	65	24356	ADAM9,AKAP1,AKAP7,ARC,ARHGEF6,ARHGEF7,ATXN7,BDNF,BFAR,BMI1,C3ORF33,CACNG2,CACNG7,CCNY,CNKSR2,DAB2,DLX1,EFNA5,ENO1,EPHA5,EREG,FN1,FOXL2,G6PC2,GARNL3,GREM2,GRID1,GRM5,HIPK2,IL5,IL13,IL15,IQSEC1,KIT,KITLG,LEMD2,LPAR4,MAPKBP1,MYD88,NCOA1,NOX4,ONECUT2,OSBPL8,OTUD7B,PADI2,PAK1,PAK2,PCDH17,PDPK1,PELI2,PTEN,RNF41,ROBO1,RRAGD,RRN3,RRS1,RTN4R,RWDD1,SCAI,SOCS4,STUB1,TNFAIP1,TXNDC12,USP47,VEGFA
GO:BP	animal organ development	GO:0048513	0.000258334	3.58782	2032	375	63	24356	ADAM9,ARHGEF7,ARID2,ATXN1,BMI1,CALCRL,CBFA2T3,CLASP1,CNTNAP2,CSGALNACT1,CUL1,DAB2,DCLK1,DLX1,DOCK1,EPHA5,FBXW8,FN1,FOXL2,FOXN3,FZD3,GABRB3,GJC1,GPD2,GRHL1,HIPK2,HMX2,HOXB5,IL15,IMPAD1,KAT6A,KBTBD8,KIT,KITLG,L3MBTL3,LEMD2,LHX8,LRP6,NANOS1,NCOA1,NOX4,NR2F2,ONECUT2,PAX7,PCDH15,PDPK1,PDS5B,POU4F2,PTEN,RBFOX1,RNF41,ROBO1,RRS1,RTN4R,SBDS,SGCB,SH3PXD2A,SOX6,TFAP2A,TOP2B,UPF2,VEGFA,XK
GO:BP	phosphorus metabolic process	GO:0006793	0.000304461	3.51647	2183	375	66	24356	ADAM9,ATXN7,C3ORF33,CAMK2G,CAMK2N2,CASK,CBFA2T3,CCNC,CCNY,CCNYL1,CSGALNACT1,CTDSP1,DAB2,DCK,DCLK1,DOCK7,EFNA5,EFR3B,ENO1,EPHA5,ERC1,EREG,FASTKD2,FN1,G6PC2,GFPT1,GPD2,GRM5,HIPK2,IL15,IMPACT,IMPAD1,KIAA0430,KIT,KITLG,LEMD2,LPGAT1,LRP6,MMD,MTMR4,MYD88,NEK1,NOX4,NR2F2,OSBPL8,PAK1,PAK2,PDPK1,PELI2,PGM2L1,PHLPP2,PISD,POU4F2,PPM1D,PTEN,PTP4A1,RHOQ,RNASEL,RNF41,ROBO1,SIK2,SOCS4,STK38L,TARDBP,VEGFA,YES1
GO:BP	macromolecule catabolic process	GO:0009057	0.00036244	3.44076	835	375	35	24356	AGAP3,AMN1,ANKIB1,ATXN3,BFAR,CBFA2T3,CUL1,DAB2,DCP2,DIS3,ERLEC1,FBXL16,FBXO33,FBXW8,FOXL2,HIPK2,KLHL15,NANOS1,OTUD7B,PTEN,RAD23B,RLIM,RNASEL,RNF7,RNF41,SEL1L,SOCS4,STUB1,TARDBP,TNFAIP1,TRIM9,UPF2,USP31,USP47,XRN1
GO:BP	movement of cell or subcellular component	GO:0006928	0.000383549	3.41618	1245	375	45	24356	ADAM9,ARC,ARID2,C5,CCNYL1,CDH1,CLASP1,DAB2,DCLK1,DOCK1,DOCK4,DOCK7,EFNA5,EPHA5,FN1,FZD3,GAB1,KIF2A,KIT,KITLG,KPNB1,MAP1B,MREG,MYD88,NANOS1,NR2F2,ONECUT2,OSBPL8,PADI2,PAK1,PDPK1,PDS5B,POU4F2,PTEN,PTP4A1,RNF41,ROBO1,SBDS,SCAI,SH3KBP1,SRGAP1,TMSB4X,TNFAIP1,TOP2B,VEGFA
GO:BP	protein phosphorylation	GO:0006468	0.000395058	3.40334	1289	375	46	24356	ADAM9,C3ORF33,CAMK2G,CAMK2N2,CASK,CCNC,CCNY,CCNYL1,DAB2,DCLK1,DOCK7,EFNA5,EPHA5,ERC1,EREG,FASTKD2,FN1,GRM5,HIPK2,IL15,IMPACT,KIT,KITLG,LEMD2,LRP6,MMD,MYD88,NEK1,NOX4,NR2F2,OSBPL8,PAK1,PAK2,PDPK1,PELI2,POU4F2,PTEN,RNASEL,RNF41,ROBO1,SIK2,SOCS4,STK38L,TARDBP,VEGFA,YES1
GO:BP	intracellular signal transduction	GO:0035556	0.000413422	3.38361	1734	375	56	24356	ADAM9,AKAP1,AKAP7,ARHGEF6,ARHGEF7,C3ORF33,CALCRL,DCLK1,DOCK1,DOCK4,DOCK7,ENO1,ERC1,FN1,GARNL3,GRM5,HIPK2,IQSEC1,JMY,KIT,KITLG,KPNB1,LEMD2,LPAR4,MAPKBP1,MYD88,NEK1,NFATC3,NOX4,OSBPL8,OTUD7B,PAK1,PCLO,PDPK1,PELI2,POU4F2,PPM1D,PTEN,PTGER3,RAB22A,RHOQ,RNF41,ROBO1,RRAGD,RRN3,RRS1,RTN4R,SCAI,SIK2,SOCS4,SRGAP1,STK38L,TNFAIP1,TXNDC12,USP47,WSB2
GO:BP	regulation of cell motility	GO:2000145	0.000427697	3.36886	544	375	27	24356	ADAM9,ARID2,C5,CDH1,CLASP1,DAB2,DOCK4,DOCK7,FN1,KIF2A,KIT,KITLG,MYD88,NR2F2,ONECUT2,OSBPL8,PADI2,PAK1,PDPK1,PTEN,PTP4A1,RNF41,ROBO1,SCAI,SRGAP1,TMSB4X,VEGFA
GO:BP	response to organic substance	GO:0010033	0.000444416	3.35221	1647	375	54	24356	ADAM9,ATXN3,BDNF,BFAR,CALCRL,CASK,CDH1,DAB2,DLX1,EFNA5,EGR4,EPHA5,EREG,ERLEC1,GAB1,GABRB3,GREM2,GRM5,HIPK2,IL15,IL13RA1,IMPACT,KIT,KLHL15,LEMD2,LRAT,LRP6,MRPL15,MTMR4,MYD88,NCOA1,NOX4,NR2F2,ONECUT2,OSBPL8,PADI2,PAK1,PAK2,PDPK1,POU4F2,RAB11FIP2,RAD23B,RHOQ,RIF1,RNMT,ROBO1,RRAGD,RWDD1,SEL1L,SOX6,STUB1,TBL2,VEGFA,YES1
GO:BP	phosphate-containing compound metabolic process	GO:0006796	0.000494434	3.30589	2164	375	65	24356	ADAM9,ATXN7,C3ORF33,CAMK2G,CAMK2N2,CASK,CBFA2T3,CCNC,CCNY,CCNYL1,CTDSP1,DAB2,DCK,DCLK1,DOCK7,EFNA5,EFR3B,ENO1,EPHA5,ERC1,EREG,FASTKD2,FN1,G6PC2,GFPT1,GPD2,GRM5,HIPK2,IL15,IMPACT,IMPAD1,KIAA0430,KIT,KITLG,LEMD2,LPGAT1,LRP6,MMD,MTMR4,MYD88,NEK1,NOX4,NR2F2,OSBPL8,PAK1,PAK2,PDPK1,PELI2,PGM2L1,PHLPP2,PISD,POU4F2,PPM1D,PTEN,PTP4A1,RHOQ,RNASEL,RNF41,ROBO1,SIK2,SOCS4,STK38L,TARDBP,VEGFA,YES1
GO:BP	regulation of cellular component movement	GO:0051270	0.000581005	3.23582	588	375	28	24356	ADAM9,ARID2,C5,CDH1,CLASP1,DAB2,DOCK4,DOCK7,FN1,KIF2A,KIT,KITLG,MYD88,NR2F2,ONECUT2,OSBPL8,PADI2,PAK1,PDPK1,POU4F2,PTEN,PTP4A1,RNF41,ROBO1,SCAI,SRGAP1,TMSB4X,VEGFA
GO:BP	positive regulation of cellular biosynthetic process	GO:0031328	0.000616648	3.20996	1266	375	45	24356	ARID3B,ATXN7,ATXN7L3,CASK,CCNC,CDH1,DAB2,DLX1,EGR4,ENO1,EREG,FASTKD2,FOXL2,GMEB1,GRHL1,HIPK2,HOXB5,IL15,IMPACT,JMY,KAT6A,LARP4,LPGAT1,LRP6,MYD88,NAA15,NCOA1,NFATC3,NOX4,NR2F2,ONECUT2,PADI2,PAX7,POU2F1,POU4F2,RHOQ,RNASEL,RRN3,SOX6,SUPT6H,TAF5L,TARDBP,TFAP2A,YES1,ZNF711
GO:BP	embryo development	GO:0009790	0.000641183	3.19302	739	375	32	24356	ARID2,BMI1,BTF3,CLASP1,DLX1,FBXW8,FN1,FOXL2,FZD3,GREM2,HIPK2,HMX2,HOXB5,IMPAD1,KBTBD8,KIT,KITLG,LRP6,NCOA1,NECAB1,NR2F2,PAX7,PCDH15,PCSK6,PHF6,RRN3,SBDS,SEC24D,SOX6,SRSF1,SUPT6H,TFAP2A
GO:BP	protein ubiquitination	GO:0016567	0.000733173	3.13479	489	375	25	24356	AMN1,ANKIB1,ATXN7L3,BFAR,BMI1,CUL1,DCAF17,FBXL16,FBXW8,HECTD2,KBTBD8,KLHL15,PELI2,PTEN,RLIM,RNF7,RNF38,RNF41,SOCS4,STUB1,TNFAIP1,TRIM9,TULP4,UBE2Q2,UHRF2
GO:BP	protein localization	GO:0008104	0.000818021	3.08724	1588	375	52	24356	ADAM9,C5,CACNG2,CALCRL,CDH1,CNTNAP2,DAB2,DCLK1,DZIP1,EFNA5,EFR3B,EPHA5,ERLEC1,FN1,G6PC2,KPNB1,LEMD2,LIN7C,LRP6,LRRC7,LZTFL1,MAPKBP1,MMD,NMD3,ODF2,OSBPL8,OTUD7B,PCLO,PDPK1,RAB11FIP2,RAB22A,REEP1,RHOQ,RRS1,SEC24D,SEL1L,SNX1,SPCS3,STX11,SUPT6H,TARDBP,TBC1D30,TMEM30A,TMSB4X,TNFAIP1,TULP4,UGT8,UNC119B,VAPA,VPS13D,WRB,ZDHHC2
GO:BP	cellular component morphogenesis	GO:0032989	0.000839764	3.07584	748	375	32	24356	AGFG1,ANTXR1,ARC,BDNF,BRWD1,CLASP1,DCLK1,DOCK7,EFNA5,EPHA5,FBXW8,FN1,FZD3,IMPACT,KIT,LARP4,MAP1B,NOX4,PAK1,PCDH15,PITPNA,POU4F2,PTEN,RHOQ,ROBO1,RTN4R,SH3KBP1,SNX1,SOX6,TOP2B,UGT8,XK
GO:BP	neurogenesis	GO:0022008	0.000846999	3.07212	1027	375	39	24356	BDNF,CBX6,DCLK1,DLX1,DOCK7,EFNA5,EPHA5,FBXW8,FN1,FZD3,GABRB3,HIPK2,IMPACT,LEMD2,LHX8,LRRC7,MAP1B,MMD,NANOS1,NCOA1,NR2F2,ONECUT2,PAK1,PAK2,PAX7,PCDH15,PITPNA,POU4F2,PRDM13,PRTG,PTEN,ROBO1,RTN4R,SOX6,TMEM30A,TOP2B,UGT8,VAPA,XK
GO:BP	cell morphogenesis	GO:0000902	0.000857091	3.06697	673	375	30	24356	ANTXR1,ARC,BDNF,BRWD1,DCLK1,DOCK7,EFNA5,EPHA5,FBXW8,FN1,FZD3,IMPACT,KIT,LARP4,MAP1B,NOX4,PAK1,PCDH15,PITPNA,POU4F2,PTEN,RHOQ,ROBO1,RTN4R,SH3KBP1,SNX1,SOX6,TOP2B,UGT8,XK
GO:BP	positive regulation of biosynthetic process	GO:0009891	0.000858762	3.06613	1281	375	45	24356	ARID3B,ATXN7,ATXN7L3,CASK,CCNC,CDH1,DAB2,DLX1,EGR4,ENO1,EREG,FASTKD2,FOXL2,GMEB1,GRHL1,HIPK2,HOXB5,IL15,IMPACT,JMY,KAT6A,LARP4,LPGAT1,LRP6,MYD88,NAA15,NCOA1,NFATC3,NOX4,NR2F2,ONECUT2,PADI2,PAX7,POU2F1,POU4F2,RHOQ,RNASEL,RRN3,SOX6,SUPT6H,TAF5L,TARDBP,TFAP2A,YES1,ZNF711
GO:BP	regulation of protein modification process	GO:0031399	0.000925129	3.0338	1156	375	42	24356	ADAM9,BMI1,C3ORF33,CAMK2N2,CCNC,CCNY,CCNYL1,DAB2,DOCK7,EFNA5,EREG,FN1,GRM5,HIPK2,IL15,IMPACT,KIT,KITLG,LEMD2,LRP6,MMD,MYD88,NEK1,NOX4,NR2F2,OSBPL8,PAK1,PAK2,PAX7,PDPK1,PELI2,PTEN,RIF1,RNF41,ROBO1,SETD7,SOCS4,STUB1,SUPT6H,TARDBP,VEGFA,YES1
GO:BP	positive regulation of catalytic activity	GO:0043085	0.0010061	2.99736	832	375	34	24356	ADAM9,AGAP3,AGFG1,ANTXR1,ARHGEF7,BMI1,CCNY,CCNYL1,DOCK1,DOCK4,DOCK7,EREG,FN1,FOXL2,GARNL3,GRM5,IQSEC1,KIT,KITLG,MMD,NEK1,NOX4,OSBPL8,PAK1,PDPK1,PTEN,ROBO1,RTN4R,SH3PXD2A,SRGAP1,STUB1,STXBP5,TBC1D30,TNFAIP1
GO:BP	macromolecule localization	GO:0033036	0.00102081	2.99106	1829	375	57	24356	ADAM9,ARC,C5,CACNG2,CALCRL,CDH1,CNTNAP2,DAB2,DCLK1,DCP2,DZIP1,EFNA5,EFR3B,EPHA5,ERLEC1,FN1,G6PC2,KPNB1,LEMD2,LIN7C,LRAT,LRP6,LRRC7,LZTFL1,MAPKBP1,MMD,NMD3,ODF2,OSBPL8,OTUD7B,PCLO,PDPK1,PITPNA,RAB11FIP2,RAB22A,REEP1,RHOQ,RRS1,SEC24D,SEL1L,SLC10A2,SNX1,SPCS3,STX11,SUPT6H,TARDBP,TBC1D30,TMEM30A,TMSB4X,TNFAIP1,TULP4,UGT8,UNC119B,VAPA,VPS13D,WRB,ZDHHC2
GO:BP	regulation of phosphate metabolic process	GO:0019220	0.00145118	2.83828	1091	375	40	24356	ADAM9,ATXN7,C3ORF33,CAMK2N2,CBFA2T3,CCNC,CCNY,CCNYL1,DAB2,DOCK7,EFNA5,ENO1,EREG,FN1,GRM5,HIPK2,IMPACT,KIAA0430,KIT,KITLG,LEMD2,LRP6,MMD,MTMR4,MYD88,NEK1,NOX4,NR2F2,OSBPL8,PAK1,PAK2,PDPK1,PELI2,PTEN,RNF41,ROBO1,SOCS4,TARDBP,VEGFA,YES1
GO:BP	regulation of phosphorus metabolic process	GO:0051174	0.00148551	2.82812	1092	375	40	24356	ADAM9,ATXN7,C3ORF33,CAMK2N2,CBFA2T3,CCNC,CCNY,CCNYL1,DAB2,DOCK7,EFNA5,ENO1,EREG,FN1,GRM5,HIPK2,IMPACT,KIAA0430,KIT,KITLG,LEMD2,LRP6,MMD,MTMR4,MYD88,NEK1,NOX4,NR2F2,OSBPL8,PAK1,PAK2,PDPK1,PELI2,PTEN,RNF41,ROBO1,SOCS4,TARDBP,VEGFA,YES1
GO:BP	regulation of signal transduction	GO:0009966	0.0017612	2.75419	1907	375	58	24356	ADAM9,AKAP1,AKAP7,ARC,ARHGEF6,ARHGEF7,ATXN7,BDNF,BFAR,BMI1,C3ORF33,CACNG2,CACNG7,CCNY,CNKSR2,DAB2,DLX1,ENO1,EREG,FN1,GARNL3,GREM2,HIPK2,IL5,IL13,IL15,IQSEC1,KIT,KITLG,LEMD2,LPAR4,MAPKBP1,MYD88,NCOA1,NOX4,ONECUT2,OSBPL8,OTUD7B,PADI2,PAK1,PAK2,PDPK1,PELI2,PTEN,RNF41,ROBO1,RRAGD,RRN3,RRS1,RTN4R,RWDD1,SCAI,SOCS4,STUB1,TNFAIP1,TXNDC12,USP47,VEGFA
GO:BP	regulation of phosphorylation	GO:0042325	0.00179468	2.74601	975	375	37	24356	ADAM9,ATXN7,C3ORF33,CAMK2N2,CBFA2T3,CCNC,CCNY,CCNYL1,DAB2,DOCK7,EFNA5,EREG,FN1,GRM5,HIPK2,IMPACT,KIT,KITLG,LEMD2,LRP6,MMD,MYD88,NEK1,NOX4,NR2F2,OSBPL8,PAK1,PAK2,PDPK1,PELI2,PTEN,RNF41,ROBO1,SOCS4,TARDBP,VEGFA,YES1
GO:BP	positive regulation of macromolecule biosynthetic process	GO:0010557	0.00181853	2.74028	1229	375	43	24356	ARID3B,ATXN7,ATXN7L3,CASK,CCNC,CDH1,DAB2,DLX1,EGR4,EREG,FASTKD2,FOXL2,GMEB1,GRHL1,HIPK2,HOXB5,IL15,IMPACT,JMY,KAT6A,LARP4,LRP6,MYD88,NAA15,NCOA1,NFATC3,NOX4,NR2F2,ONECUT2,PADI2,PAX7,POU2F1,POU4F2,RHOQ,RNASEL,RRN3,SOX6,SUPT6H,TAF5L,TARDBP,TFAP2A,YES1,ZNF711
GO:BP	negative regulation of transcription by RNA polymerase II	GO:0000122	0.0018734	2.72737	550	375	26	24356	ATXN1,BACH2,BMI1,CBX4,CBX6,CUX1,DLX1,ENO1,FOXL2,HIPK2,IMPACT,MXD1,NFATC3,NR2F2,OTUD7B,PER3,PHF6,POU4F2,PRDM13,RCOR1,RIF1,RLIM,SOX6,TFAP2A,TSHZ2,ZHX3
GO:BP	regulation of protein phosphorylation	GO:0001932	0.00196711	2.70617	897	375	35	24356	ADAM9,C3ORF33,CAMK2N2,CCNC,CCNY,CCNYL1,DAB2,DOCK7,EFNA5,EREG,FN1,GRM5,HIPK2,IMPACT,KIT,KITLG,LEMD2,LRP6,MMD,MYD88,NEK1,NOX4,NR2F2,OSBPL8,PAK1,PAK2,PDPK1,PELI2,PTEN,RNF41,ROBO1,SOCS4,TARDBP,VEGFA,YES1
GO:BP	cellular catabolic process	GO:0044248	0.0021357	2.67046	1280	375	44	24356	AGAP3,AMN1,ANKIB1,ATXN3,BFAR,CBFA2T3,CUL1,DAB2,DCP2,DIS3,DPYS,ERLEC1,FBXL16,FBXO33,FBXW8,FOXL2,GALC,HIPK2,KLHL15,NANOS1,NPEPPS,OTUD7B,PAFAH1B2,PTEN,RAD23B,RLIM,RNASEL,RNF7,RNF41,RRAGD,SCOC,SEL1L,SOCS4,STUB1,TARDBP,TNFAIP1,TRHDE,TRIM9,UPF2,USP31,USP47,VPS13D,WDFY3,XRN1
GO:BP	neuron differentiation	GO:0030182	0.00220106	2.65737	861	375	34	24356	BDNF,CBX6,DCLK1,DLX1,DOCK7,EFNA5,EPHA5,FBXW8,FN1,FZD3,GABRB3,HIPK2,IMPACT,LHX8,LRRC7,MAP1B,MMD,NANOS1,NCOA1,ONECUT2,PAK1,PAK2,PAX7,PCDH15,PITPNA,POU4F2,PTEN,ROBO1,RTN4R,TMEM30A,TOP2B,UGT8,VAPA,XK
GO:BP	regulation of catalytic activity	GO:0050790	0.00256105	2.59158	1377	375	46	24356	ADAM9,AGAP3,AGFG1,ANTXR1,ARHGEF7,BMI1,C5,CAMK2N2,CCNC,CCNY,CCNYL1,DOCK1,DOCK4,DOCK7,EFNA5,EPHA5,EREG,FN1,FOXL2,GARNL3,GRM5,IQSEC1,KIAA0430,KIT,KITLG,LRP6,MMD,NEK1,NOX4,NR2F2,OSBPL8,PAK1,PAK2,PDPK1,PI15,PTEN,ROBO1,RTN4R,SH3PXD2A,SOCS4,SRGAP1,STUB1,STXBP5,TBC1D30,TNFAIP1,USP47
GO:BP	regulation of transport	GO:0051049	0.00258802	2.58703	990	375	37	24356	ADAM9,ARC,ARHGEF7,C5,CACNG2,CACNG7,CASK,CDH1,CLASP1,DAB2,EFNA5,EPHA5,ERLEC1,FN1,FOXL2,G6PC2,GRM5,LRAT,MAP1B,MAPKBP1,OSBPL8,PCDH17,PCLO,PDPK1,POU4F2,PTEN,PTGER3,REEP1,RHOQ,RNASEL,SCN2A,STXBP5,SUPT6H,TARDBP,TMEM30A,TRIM9,YES1
GO:BP	regulation of cellular component organization	GO:0051128	0.0027421	2.56192	1470	375	48	24356	ADAM9,ANTXR1,ARC,BDNF,BRWD1,CLASP1,DAB2,DCBLD2,DCP2,DZIP1,EFNA5,ENO1,EPHA5,EREG,FBXW8,FN1,IMPACT,JMY,KIT,LARP4,LMAN1,LRRC7,MAP1B,NANOS1,PADI2,PAK1,PAX7,POU4F2,PTEN,RHOQ,RIF1,RNF41,ROBO1,RTN4R,SETD7,SH3KBP1,STK38L,STUB1,SUPT6H,TBC1D30,TMEM30A,TMSB4X,TRIM9,TRIM54,USP47,VEGFA,VPS13D,XK
GO:BP	plasma membrane bounded cell projection organization	GO:0120036	0.00281061	2.5512	911	375	35	24356	ARHGEF7,BDNF,CBX6,DCLK1,DOCK7,DZIP1,EFNA5,EPHA5,FBXW8,FN1,FZD3,IMPACT,KIT,LRRC7,MAP1B,NEK1,ODF2,ONECUT2,PAK1,PAK2,PCDH15,PITPNA,POU4F2,PTEN,RHOQ,ROBO1,RTN4R,SNX1,TBC1D30,TMEM30A,TOP2B,UGT8,UNC119B,VAPA,XK
GO:BP	generation of neurons	GO:0048699	0.0032526	2.48777	958	375	36	24356	BDNF,CBX6,DCLK1,DLX1,DOCK7,EFNA5,EPHA5,FBXW8,FN1,FZD3,GABRB3,HIPK2,IMPACT,LHX8,LRRC7,MAP1B,MMD,NANOS1,NCOA1,NR2F2,ONECUT2,PAK1,PAK2,PAX7,PCDH15,PITPNA,POU4F2,PRTG,PTEN,ROBO1,RTN4R,TMEM30A,TOP2B,UGT8,VAPA,XK
GO:BP	neuron development	GO:0048666	0.00357553	2.44666	682	375	29	24356	BDNF,CBX6,DCLK1,DOCK7,EFNA5,EPHA5,FBXW8,FN1,FZD3,GABRB3,IMPACT,LHX8,LRRC7,MAP1B,NANOS1,ONECUT2,PAK1,PAK2,PCDH15,PITPNA,POU4F2,PTEN,ROBO1,RTN4R,TMEM30A,TOP2B,UGT8,VAPA,XK
GO:BP	cell projection organization	GO:0030030	0.00388458	2.41066	924	375	35	24356	ARHGEF7,BDNF,CBX6,DCLK1,DOCK7,DZIP1,EFNA5,EPHA5,FBXW8,FN1,FZD3,IMPACT,KIT,LRRC7,MAP1B,NEK1,ODF2,ONECUT2,PAK1,PAK2,PCDH15,PITPNA,POU4F2,PTEN,RHOQ,ROBO1,RTN4R,SNX1,TBC1D30,TMEM30A,TOP2B,UGT8,UNC119B,VAPA,XK
GO:BP	cellular localization	GO:0051641	0.00400101	2.39783	1720	375	53	24356	ATXN1,BACH2,CACNG2,CANX,CDH1,CLASP1,CNTNAP2,DAB2,DCLK1,DZIP1,EFNA5,EFR3B,EPHA5,ERLEC1,HOOK1,KIT,KPNB1,LEMD2,LIN7C,LMAN1,LRP6,LRRC7,LZTFL1,MAP1B,MREG,NMD3,OSBPL8,OTUD7B,PCDH17,PDPK1,PTEN,RAB11FIP2,RAB22A,REEP1,RHOQ,RRS1,SEC24D,SEL1L,SNX1,SPCS3,STX11,SUPT6H,TARDBP,TBC1D30,TMEM30A,TMSB4X,TNFAIP1,TULP4,UGT8,VAPA,VPS13D,WRB,ZDHHC2
GO:BP	response to chemical	GO:0042221	0.00493426	2.30678	2359	375	66	24356	ABCC9,ADAM9,ATXN3,BDNF,BFAR,C5,CALCRL,CASK,CDH1,DAB2,DLX1,DOCK4,EFNA5,EGR4,ENO1,EPHA5,EREG,ERLEC1,FZD3,GAB1,GABRB3,GREM2,GRM5,HIPK2,IL15,IL13RA1,IMPACT,KIT,KLHL15,LEMD2,LRAT,LRP6,MRPL15,MTMR4,MYD88,NCOA1,NOX4,NPEPPS,NR2F2,ONECUT2,OSBPL8,PADI2,PAK1,PAK2,PDPK1,POU4F2,PTEN,RAB11FIP2,RAD23B,RHOQ,RIF1,RNMT,ROBO1,RRAGD,RWDD1,SBDS,SEL1L,SLC25A4,SOX6,STUB1,TBL2,TFAP2A,TMEM30A,USP47,VEGFA,YES1
GO:BP	peptidyl-amino acid modification	GO:0018193	0.00541423	2.26646	815	375	32	24356	BMI1,CBX4,DCLK1,DOCK7,EFNA5,EPHA5,GRM5,HIPK2,IL15,KAT6A,KIT,KITLG,NAA15,NCOA1,NOX4,PADI2,PAK1,PAK2,PDPK1,PLOD2,RIF1,SETD7,SETD1B,SOCS4,STK38L,SUPT6H,TAF5L,TMX3,TPST2,VEGFA,YES1,ZDHHC2
GO:BP	protein catabolic process	GO:0030163	0.00655386	2.1835	626	375	27	24356	AGAP3,AMN1,ANKIB1,ATXN3,BFAR,CBFA2T3,CUL1,DAB2,ERLEC1,FBXL16,FBXO33,FBXW8,HIPK2,KLHL15,OTUD7B,PTEN,RAD23B,RLIM,RNF7,RNF41,SEL1L,SOCS4,STUB1,TNFAIP1,TRIM9,USP31,USP47
GO:BP	positive regulation of multicellular organismal process	GO:0051240	0.00852211	2.06945	999	375	36	24356	ADAM9,BDNF,BMI1,C5,CLASP1,DAB2,DLX1,EFNA5,ENO1,EREG,FBXW8,FN1,FOXL2,FZD3,GAB1,HIPK2,IL15,IMPACT,KIT,KITLG,LRRC7,MAP1B,MMD,MYD88,NCOA1,PDPK1,POLR3F,POU4F2,PTEN,RIF1,ROBO1,SOX6,TFAP2A,TMEM30A,VEGFA,ZHX3
GO:BP	regulation of biological quality	GO:0065008	0.00996805	2.00139	2408	375	66	24356	ARC,ARHGEF7,ARID2,BDNF,BRWD1,CACNG2,CP,DCP2,DOCK4,DZIP1,EFNA5,EPHA5,FN1,FOXL2,G6PC2,GABRB3,GABRP,GRHL1,GRID1,GRM5,IL15,JMY,KCNT2,KIT,KITLG,L3MBTL3,LIN7C,LPAR4,LRAT,LRRC7,MAP1B,NAA15,NANOS1,NOX4,OSBPL8,PCLO,PCSK1,PCSK6,PDPK1,PER3,POU4F2,PTEN,PTGER3,RAB11FIP2,RAB22A,RHOQ,RIF1,RNASEL,RRN3,RTN4R,SCN2A,SCOC,SH3KBP1,SLC4A8,SLC5A7,SOX6,STUB1,STX11,TARDBP,TMEM30A,TMSB4X,TMX3,TXNDC12,VEGFA,VPS13D,XK
GO:CC	cellular_component	GO:0005575	1.45146e-55	54.8382	12625	375	338	24356	ABCC9,ADAM9,AFF1,AFF2,AFF4,AGAP3,AGFG1,AKAP1,AKAP7,AMD1,AMN1,ANKIB1,ANTXR1,ARC,ARHGEF6,ARHGEF7,ARID2,ARID3B,ATXN1,ATXN3,ATXN7,ATXN7L3,BACH2,BDNF,BFAR,BMI1,BRWD1,BTF3,C5,C3ORF33,CABP7,CACNG2,CACNG7,CADM2,CALCRL,CALU,CAMK2G,CAMK2N2,CANX,CASK,CBFA2T3,CBX4,CBX6,CCDC93,CCNC,CCNY,CCNYL1,CD164,CDH1,CDV3,CEP44,CHST1,CIR1,CLASP1,CNKSR2,CNTNAP2,CP,CPSF2,CSGALNACT1,CUL1,CUX1,CWC25,CYB5B,DAB2,DCAF17,DCBLD2,D…
GO:CC	cell	GO:0005623	5.22613e-51	50.2818	10785	375	310	24356	ABCC9,AFF1,AFF2,AFF4,AGAP3,AGFG1,AKAP1,AKAP7,AMD1,AMN1,ANKIB1,ANTXR1,ARC,ARHGEF6,ARHGEF7,ARID2,ARID3B,ATXN1,ATXN3,ATXN7,ATXN7L3,BACH2,BDNF,BFAR,BMI1,BRWD1,BTF3,C5,CABP7,CACNG2,CACNG7,CALCRL,CALU,CAMK2G,CAMK2N2,CANX,CASK,CBFA2T3,CBX4,CBX6,CCDC93,CCNC,CCNY,CCNYL1,CDH1,CDV3,CEP44,CHST1,CIR1,CLASP1,CNKSR2,CNTNAP2,CP,CPSF2,CSGALNACT1,CUL1,CUX1,CWC25,DAB2,DCAF17,DCBLD2,DCK,DCLK1,DCP2,DIS3,DLGAP1,DLX1,D…
GO:CC	cell part	GO:0044464	4.38711e-48	47.3578	10696	375	305	24356	ABCC9,AFF1,AFF2,AFF4,AGAP3,AGFG1,AKAP1,AKAP7,AMD1,AMN1,ANKIB1,ANTXR1,ARC,ARHGEF6,ARHGEF7,ARID2,ARID3B,ATXN1,ATXN3,ATXN7,ATXN7L3,BACH2,BDNF,BFAR,BMI1,BRWD1,BTF3,C5,CABP7,CACNG2,CACNG7,CALCRL,CALU,CAMK2G,CAMK2N2,CANX,CASK,CBFA2T3,CBX4,CBX6,CCDC93,CCNC,CCNY,CCNYL1,CDH1,CDV3,CEP44,CHST1,CIR1,CLASP1,CNKSR2,CNTNAP2,CPSF2,CSGALNACT1,CUL1,CUX1,CWC25,DAB2,DCAF17,DCBLD2,DCK,DCLK1,DCP2,DIS3,DLGAP1,DLX1,DOCK…
GO:CC	intracellular part	GO:0044424	3.76334e-39	38.4244	9191	375	270	24356	ABCC9,AFF1,AFF2,AFF4,AGAP3,AGFG1,AKAP1,AKAP7,AMD1,AMN1,ANKIB1,ARC,ARHGEF7,ARID2,ARID3B,ATXN1,ATXN3,ATXN7,ATXN7L3,BACH2,BDNF,BFAR,BMI1,BRWD1,BTF3,CABP7,CALCRL,CALU,CAMK2N2,CANX,CASK,CBFA2T3,CBX4,CBX6,CCDC93,CCNC,CCNY,CDH1,CDV3,CEP44,CHST1,CIR1,CLASP1,CNKSR2,CNTNAP2,CPSF2,CSGALNACT1,CUL1,CUX1,CWC25,DAB2,DCAF17,DCK,DCP2,DIS3,DLX1,DOCK1,DOCK4,DOCK7,DPYS,DST,DYNLT3,DZIP1,EGR4,EIF4E3,ENO1,ERC1,ERLEC1,F…
GO:CC	intracellular	GO:0005622	2.72555e-38	37.5645	9278	375	270	24356	ABCC9,AFF1,AFF2,AFF4,AGAP3,AGFG1,AKAP1,AKAP7,AMD1,AMN1,ANKIB1,ARC,ARHGEF7,ARID2,ARID3B,ATXN1,ATXN3,ATXN7,ATXN7L3,BACH2,BDNF,BFAR,BMI1,BRWD1,BTF3,CABP7,CALCRL,CALU,CAMK2N2,CANX,CASK,CBFA2T3,CBX4,CBX6,CCDC93,CCNC,CCNY,CDH1,CDV3,CEP44,CHST1,CIR1,CLASP1,CNKSR2,CNTNAP2,CPSF2,CSGALNACT1,CUL1,CUX1,CWC25,DAB2,DCAF17,DCK,DCP2,DIS3,DLX1,DOCK1,DOCK4,DOCK7,DPYS,DST,DYNLT3,DZIP1,EGR4,EIF4E3,ENO1,ERC1,ERLEC1,F…
GO:CC	organelle	GO:0043226	1.23646e-32	31.9078	8130	375	242	24356	ABCC9,AFF1,AFF2,AFF4,AGAP3,AGFG1,AKAP1,AKAP7,ARC,ARHGEF7,ARID2,ARID3B,ATXN1,ATXN3,ATXN7,ATXN7L3,BACH2,BDNF,BFAR,BMI1,BRWD1,CABP7,CACNG2,CALCRL,CALU,CAMK2G,CAMK2N2,CANX,CASK,CBFA2T3,CBX4,CBX6,CCDC93,CCNC,CCNY,CDH1,CEP44,CHST1,CIR1,CLASP1,CNKSR2,CNTNAP2,CPSF2,CSGALNACT1,CUX1,CWC25,DAB2,DCAF17,DCK,DCLK1,DCP2,DIS3,DLGAP1,DLX1,DOCK1,DOCK4,DOCK7,DST,DYNLT3,DZIP1,EGR4,ERLEC1,FASTKD2,FBXO28,FBXW8,FEM1C,F…
GO:CC	intracellular organelle	GO:0043229	7.83017e-28	27.1062	7938	375	230	24356	ABCC9,AFF1,AFF2,AFF4,AGAP3,AGFG1,AKAP1,AKAP7,ARC,ARHGEF7,ARID2,ARID3B,ATXN1,ATXN3,ATXN7,ATXN7L3,BACH2,BDNF,BFAR,BMI1,BRWD1,CABP7,CALCRL,CALU,CAMK2N2,CANX,CASK,CBFA2T3,CBX4,CBX6,CCDC93,CCNC,CCNY,CDH1,CEP44,CHST1,CIR1,CLASP1,CNTNAP2,CPSF2,CSGALNACT1,CUX1,CWC25,DAB2,DCAF17,DCK,DCP2,DIS3,DLX1,DOCK1,DOCK4,DOCK7,DST,DYNLT3,DZIP1,EGR4,ERLEC1,FASTKD2,FBXO28,FBXW8,FEM1C,FIGN,FN1,FOXG1,FOXL2,FOXN3,G6PC2,GA…
GO:CC	membrane-bounded organelle	GO:0043227	3.29427e-27	26.4822	7031	375	213	24356	AFF1,AFF2,AFF4,AGAP3,AGFG1,AKAP1,AKAP7,ARC,ARHGEF7,ARID2,ARID3B,ATXN1,ATXN3,ATXN7,ATXN7L3,BACH2,BDNF,BFAR,BMI1,BRWD1,CABP7,CALCRL,CALU,CAMK2N2,CANX,CASK,CBFA2T3,CBX4,CBX6,CCDC93,CCNC,CCNY,CDH1,CHST1,CIR1,CLASP1,CNTNAP2,CPSF2,CSGALNACT1,CUX1,CWC25,DAB2,DCAF17,DCK,DCP2,DIS3,DLX1,DOCK1,DOCK4,DOCK7,DZIP1,EGR4,ERLEC1,FASTKD2,FBXW8,FEM1C,FIGN,FN1,FOXG1,FOXL2,FOXN3,G6PC2,GABRB3,GALNT12,GARNL3,GMEB1,GOLT…
GO:CC	intracellular membrane-bounded organelle	GO:0043231	2.11195e-26	25.6753	6619	375	204	24356	AFF1,AFF2,AFF4,AGAP3,AGFG1,AKAP1,AKAP7,ARHGEF7,ARID2,ARID3B,ATXN1,ATXN3,ATXN7,ATXN7L3,BACH2,BDNF,BFAR,BMI1,BRWD1,CABP7,CALCRL,CALU,CAMK2N2,CANX,CASK,CBFA2T3,CBX4,CBX6,CCDC93,CCNC,CCNY,CDH1,CHST1,CIR1,CLASP1,CNTNAP2,CPSF2,CSGALNACT1,CUX1,CWC25,DAB2,DCAF17,DCK,DCP2,DIS3,DLX1,DOCK1,DOCK4,DOCK7,DZIP1,EGR4,ERLEC1,FASTKD2,FBXW8,FEM1C,FIGN,FN1,FOXG1,FOXL2,FOXN3,G6PC2,GALNT12,GARNL3,GMEB1,GOLT1B,GPD2,GPR…
GO:CC	nucleus	GO:0005634	7.59751e-20	19.1193	4460	375	149	24356	AFF1,AFF2,AFF4,AGAP3,AKAP7,ARID2,ARID3B,ATXN1,ATXN3,ATXN7,ATXN7L3,BACH2,BDNF,BMI1,BRWD1,CAMK2N2,CASK,CBFA2T3,CBX4,CBX6,CCNC,CCNY,CIR1,CPSF2,CUX1,CWC25,DAB2,DCAF17,DCK,DCP2,DIS3,DLX1,DOCK1,DOCK4,DOCK7,DZIP1,EGR4,FASTKD2,FBXW8,FEM1C,FIGN,FOXG1,FOXL2,FOXN3,GMEB1,GPR107,GRHL1,H2AFJ,HAUS6,HIPK2,HMX2,HOXB5,IL15,IMPAD1,INO80D,INTS6,IQSEC1,JMY,KAT6A,KDM1B,KIAA1456,KIF2A,KLHL15,KPNB1,L3MBTL3,LBX2,LCOR,LEM…
GO:CC	cytoplasm	GO:0005737	2.90174e-19	18.5373	6610	375	189	24356	ABCC9,AGFG1,AKAP1,AKAP7,AMD1,ANKIB1,ARC,ARHGEF7,ATXN1,ATXN3,ATXN7,BACH2,BDNF,BFAR,BMI1,BTF3,CABP7,CALCRL,CALU,CANX,CASK,CCNY,CDH1,CDV3,CHST1,CLASP1,CNKSR2,CNTNAP2,CSGALNACT1,CUX1,DAB2,DCAF17,DCK,DCP2,DIS3,DOCK1,DOCK4,DPYS,DST,DZIP1,EIF4E3,ENO1,ERC1,ERLEC1,FASTKD2,FBXW8,FEM1C,FN1,FZD3,G6PC2,GABRB3,GAD1,GALNT12,GOLT1B,GPD2,GPR107,GRHL1,GRM5,HAUS6,HIPK2,HOOK1,HOXB5,IL15,IMPAD1,JMY,KAT6A,KIAA0430,KIA…
GO:CC	organelle part	GO:0044422	1.82974e-16	15.7376	5394	375	160	24356	ABCC9,AFF1,AFF2,AFF4,ARC,ARID2,ARID3B,ATXN1,ATXN3,ATXN7L3,BDNF,BMI1,CABP7,CACNG2,CAMK2N2,CANX,CASK,CBFA2T3,CBX4,CBX6,CCNC,CDH1,CEP44,CHST1,CIR1,CLASP1,CPSF2,CSGALNACT1,CUX1,CWC25,DAB2,DCAF17,DCP2,DIS3,DOCK1,DOCK4,DOCK7,DST,DYNLT3,DZIP1,ERLEC1,FASTKD2,FBXO28,FBXW8,FEM1C,FIGN,GABRB3,GALNT12,GMEB1,GPR107,GRHL1,GRM5,H2AFJ,HAUS6,HIPK2,HOOK1,HOXB5,IL15,IMPAD1,INTS6,IQSEC1,KAT6A,KIF2A,KLHL15,KPNB1,L3MBT…
GO:CC	intracellular organelle part	GO:0044446	2.67036e-15	14.5734	5224	375	154	24356	AFF1,AFF2,AFF4,ARC,ARID2,ARID3B,ATXN1,ATXN3,ATXN7L3,BDNF,BMI1,CABP7,CAMK2N2,CANX,CASK,CBFA2T3,CBX4,CBX6,CCNC,CDH1,CEP44,CHST1,CIR1,CLASP1,CPSF2,CSGALNACT1,CUX1,CWC25,DAB2,DCAF17,DCP2,DIS3,DOCK1,DOCK4,DOCK7,DST,DYNLT3,DZIP1,ERLEC1,FASTKD2,FBXO28,FBXW8,FEM1C,FIGN,GABRB3,GALNT12,GMEB1,GPR107,GRHL1,H2AFJ,HAUS6,HIPK2,HOOK1,HOXB5,IL15,IMPAD1,INTS6,IQSEC1,KAT6A,KIF2A,KLHL15,KPNB1,L3MBTL3,LARP4,LEMD2,LMA…
GO:CC	nuclear part	GO:0044428	5.58807e-14	13.2527	2843	375	102	24356	AFF1,AFF2,AFF4,ARID2,ARID3B,ATXN1,ATXN3,ATXN7L3,BDNF,BMI1,CASK,CBFA2T3,CBX4,CBX6,CCNC,CIR1,CPSF2,CWC25,DAB2,DCAF17,DCP2,DIS3,DOCK1,DOCK4,DOCK7,DZIP1,FBXW8,FEM1C,FIGN,GMEB1,GPR107,GRHL1,H2AFJ,HAUS6,HIPK2,HOXB5,IL15,IMPAD1,INTS6,IQSEC1,KAT6A,KIF2A,KPNB1,L3MBTL3,LEMD2,LPAR4,LUC7L3,MBNL2,MXD1,NAALADL2,NCOA1,NECAB1,NFATC3,NINL,NMD3,NR2F2,ONECUT2,OSBPL8,PAFAH1B2,PAPOLG,PBRM1,PDS5A,PDS5B,PHF6,POLR3F,POU…
GO:CC	membrane-enclosed lumen	GO:0031974	1.76659e-13	12.7529	2757	375	99	24356	AFF1,AFF2,AFF4,ARID2,ARID3B,ATXN1,ATXN3,ATXN7L3,BDNF,BMI1,CASK,CBFA2T3,CBX4,CCNC,CIR1,CPSF2,CWC25,DAB2,DCAF17,DCP2,DIS3,DOCK1,DOCK4,DZIP1,ERLEC1,FASTKD2,FBXW8,FEM1C,FIGN,GMEB1,GPR107,GRHL1,H2AFJ,HAUS6,HIPK2,HOXB5,IL15,IMPAD1,INTS6,IQSEC1,KAT6A,KIF2A,KPNB1,L3MBTL3,LPAR4,LUC7L3,MBNL2,MRPL15,MRPL22,MXD1,NAALADL2,NCOA1,NECAB1,NFATC3,NINL,NMD3,NR2F2,ONECUT2,PAFAH1B2,PAPOLG,PBRM1,PDS5A,PDS5B,PHF6,POU2F…
GO:CC	organelle lumen	GO:0043233	1.76659e-13	12.7529	2757	375	99	24356	AFF1,AFF2,AFF4,ARID2,ARID3B,ATXN1,ATXN3,ATXN7L3,BDNF,BMI1,CASK,CBFA2T3,CBX4,CCNC,CIR1,CPSF2,CWC25,DAB2,DCAF17,DCP2,DIS3,DOCK1,DOCK4,DZIP1,ERLEC1,FASTKD2,FBXW8,FEM1C,FIGN,GMEB1,GPR107,GRHL1,H2AFJ,HAUS6,HIPK2,HOXB5,IL15,IMPAD1,INTS6,IQSEC1,KAT6A,KIF2A,KPNB1,L3MBTL3,LPAR4,LUC7L3,MBNL2,MRPL15,MRPL22,MXD1,NAALADL2,NCOA1,NECAB1,NFATC3,NINL,NMD3,NR2F2,ONECUT2,PAFAH1B2,PAPOLG,PBRM1,PDS5A,PDS5B,PHF6,POU2F…
GO:CC	intracellular organelle lumen	GO:0070013	1.76659e-13	12.7529	2757	375	99	24356	AFF1,AFF2,AFF4,ARID2,ARID3B,ATXN1,ATXN3,ATXN7L3,BDNF,BMI1,CASK,CBFA2T3,CBX4,CCNC,CIR1,CPSF2,CWC25,DAB2,DCAF17,DCP2,DIS3,DOCK1,DOCK4,DZIP1,ERLEC1,FASTKD2,FBXW8,FEM1C,FIGN,GMEB1,GPR107,GRHL1,H2AFJ,HAUS6,HIPK2,HOXB5,IL15,IMPAD1,INTS6,IQSEC1,KAT6A,KIF2A,KPNB1,L3MBTL3,LPAR4,LUC7L3,MBNL2,MRPL15,MRPL22,MXD1,NAALADL2,NCOA1,NECAB1,NFATC3,NINL,NMD3,NR2F2,ONECUT2,PAFAH1B2,PAPOLG,PBRM1,PDS5A,PDS5B,PHF6,POU2F…
GO:CC	nuclear lumen	GO:0031981	3.16502e-13	12.4996	2516	375	93	24356	AFF1,AFF2,AFF4,ARID2,ARID3B,ATXN1,ATXN7L3,BDNF,BMI1,CASK,CBFA2T3,CBX4,CCNC,CIR1,CPSF2,CWC25,DAB2,DCAF17,DCP2,DIS3,DOCK1,DOCK4,DZIP1,FBXW8,FEM1C,FIGN,GMEB1,GPR107,GRHL1,H2AFJ,HAUS6,HIPK2,HOXB5,IL15,IMPAD1,INTS6,IQSEC1,KAT6A,KIF2A,KPNB1,L3MBTL3,LPAR4,LUC7L3,MBNL2,MXD1,NAALADL2,NCOA1,NECAB1,NFATC3,NINL,NMD3,NR2F2,ONECUT2,PAFAH1B2,PAPOLG,PBRM1,PDS5A,PDS5B,PHF6,POU2F1,POU4F2,PTEN,RAB11FIP2,RAD23B,RIF1…
GO:CC	nucleoplasm	GO:0005654	3.36858e-13	12.4726	1927	375	79	24356	AFF1,AFF2,AFF4,ARID2,ARID3B,ATXN1,ATXN7L3,BDNF,BMI1,CBFA2T3,CBX4,CCNC,CIR1,CPSF2,CWC25,DCAF17,DCP2,DIS3,DOCK1,DZIP1,FEM1C,GMEB1,GPR107,GRHL1,H2AFJ,HAUS6,HIPK2,IL15,IMPAD1,INTS6,KAT6A,KIF2A,KPNB1,LPAR4,LUC7L3,MBNL2,MXD1,NAALADL2,NCOA1,NECAB1,NFATC3,NINL,NR2F2,ONECUT2,PAPOLG,PBRM1,PDS5A,PDS5B,PHF6,POU2F1,POU4F2,PTEN,RAB11FIP2,RAD23B,RIF1,RLIM,RNF7,RNF38,RNF169,RNMT,RRAGD,SBDS,SCOC,SETD1B,SNRPB2,SOX…
GO:CC	cytoplasmic part	GO:0044444	5.21289e-13	12.2829	5259	375	149	24356	ABCC9,AGFG1,AKAP1,AKAP7,AMD1,ARC,ARHGEF7,ATXN1,ATXN3,BACH2,BDNF,BFAR,BTF3,CABP7,CALCRL,CALU,CANX,CASK,CCNY,CDH1,CDV3,CHST1,CLASP1,CNTNAP2,CSGALNACT1,CUX1,DAB2,DCAF17,DCP2,DIS3,DOCK1,DOCK4,DZIP1,EIF4E3,ENO1,ERC1,ERLEC1,FASTKD2,FBXW8,FEM1C,FN1,G6PC2,GABRB3,GAD1,GALNT12,GOLT1B,GPD2,GPR107,GRHL1,HAUS6,HOOK1,HOXB5,IL15,IMPAD1,KAT6A,KIAA0430,KIF2A,KIT,KLHDC1,KLHL15,KPNB1,LARP4,LEMD2,LMAN1,LRP6,LSAMP,LZ…
GO:CC	protein-containing complex	GO:0032991	6.6869e-10	9.17478	3776	375	112	24356	ABCC9,AFF1,AFF4,AKAP7,AMN1,ANKIB1,ARHGEF7,ATXN7L3,BMI1,C5,CACNG2,CACNG7,CALCRL,CBX4,CBX6,CCNC,CCNY,CDH1,CIR1,CLASP1,CNTNAP2,CPSF2,CUL1,DCAF17,DCP2,DIS3,DOCK7,DYNLT3,DZIP1,EIF4E3,ENO1,ERC1,FASTKD2,FBXL16,FBXO28,FBXO33,FBXW8,FN1,GABRB3,GABRP,GJC1,GNAL,GOLT1B,GPD2,GRHL1,GRIA2,H2AFJ,HAUS6,HIPK2,HOOK1,IL13RA1,IMPACT,INTS6,KAT6A,KBTBD8,KIF2A,KIT,KLHL15,KPNB1,LARP4,LIN7C,LRP6,LRRC7,LUC7L3,MAP1B,MREG,MRP…
GO:CC	membrane	GO:0016020	9.56443e-09	8.01934	5796	375	147	24356	ABCC9,ADAM9,AGAP3,AKAP1,ANTXR1,ARC,ARHGEF7,ARID2,ATXN3,BFAR,C5,CABP7,CACNG2,CACNG7,CADM2,CALCRL,CANX,CASK,CBX6,CCNY,CCNYL1,CD164,CDH1,CDV3,CHST1,CNKSR2,CNTNAP2,CSGALNACT1,CUX1,CYB5B,DAB2,DCBLD2,DOCK4,DST,EFNA5,EFR3B,ENO1,ENTPD7,EPHA5,EREG,FN1,FZD3,G6PC2,GABRB3,GABRP,GALNT12,GJC1,GNAL,GOLT1B,GPR107,GRIA2,GRID1,GRM5,HHAT,HOOK1,IL13RA1,KCNT2,KIT,KITLG,KLHL15,KPNB1,LEMD2,LIN7C,LINGO1,LMAN1,LMBRD2,LPA…
GO:CC	intracellular non-membrane-bounded organelle	GO:0043232	2.50168e-06	5.60177	2830	375	83	24356	ABCC9,AFF4,ARC,ATXN1,BMI1,CAMK2N2,CASK,CBX6,CDH1,CEP44,CIR1,CLASP1,DAB2,DCP2,DOCK4,DST,DYNLT3,DZIP1,FASTKD2,FBXO28,FBXW8,GRHL1,H2AFJ,HAUS6,HOOK1,HOXB5,INTS6,IQSEC1,KAT6A,KIF2A,KITLG,KPNB1,L3MBTL3,LARP4,LEMD2,LMAN1,MAP1B,MAP7D2,MAPKBP1,MRPL15,MRPL22,MXD1,NCOA1,NEK1,NINL,NMD3,ODF2,ONECUT2,PADI2,PAFAH1B2,PAK1,PBRM1,PDS5A,PDS5B,PHF6,POU4F2,RAB22A,RHOQ,RIF1,RNF169,RNMT,RRAGD,RRN3,RRS1,SBDS,SCCPDH,SETD…
GO:CC	non-membrane-bounded organelle	GO:0043228	2.50168e-06	5.60177	2830	375	83	24356	ABCC9,AFF4,ARC,ATXN1,BMI1,CAMK2N2,CASK,CBX6,CDH1,CEP44,CIR1,CLASP1,DAB2,DCP2,DOCK4,DST,DYNLT3,DZIP1,FASTKD2,FBXO28,FBXW8,GRHL1,H2AFJ,HAUS6,HOOK1,HOXB5,INTS6,IQSEC1,KAT6A,KIF2A,KITLG,KPNB1,L3MBTL3,LARP4,LEMD2,LMAN1,MAP1B,MAP7D2,MAPKBP1,MRPL15,MRPL22,MXD1,NCOA1,NEK1,NINL,NMD3,ODF2,ONECUT2,PADI2,PAFAH1B2,PAK1,PBRM1,PDS5A,PDS5B,PHF6,POU4F2,RAB22A,RHOQ,RIF1,RNF169,RNMT,RRAGD,RRN3,RRS1,SBDS,SCCPDH,SETD…
GO:CC	cell periphery	GO:0071944	2.94665e-06	5.53067	2840	375	83	24356	ABCC9,ANTXR1,ARC,ARHGEF7,ARID2,C5,CACNG2,CACNG7,CALCRL,CASK,CBX6,CCNY,CCNYL1,CDH1,CDV3,CLASP1,CNTNAP2,DAB2,DCBLD2,DOCK4,EFNA5,EFR3B,ENO1,EPHA5,FN1,FZD3,GABRB3,GABRP,GAD1,GJC1,GNAL,GRIA2,GRID1,GRM5,IL13RA1,KCNT2,KIT,KITLG,LIN7C,LINGO1,LPAR4,LRP6,LRRC7,LSAMP,MAP1B,MYD88,NCOA1,NOX4,PAFAH1B2,PAK1,PCDH15,PCDH17,PCLO,PDPK1,PDS5A,PHLPP2,PRTG,PTEN,RAB22A,RHOQ,RIF1,ROBO1,RTN4R,SCCPDH,SCN2A,SGCB,SLC10A2,SL…
GO:CC	membrane part	GO:0044425	1.43978e-05	4.84171	4610	375	115	24356	ABCC9,ADAM9,AKAP1,ANTXR1,ARC,BFAR,C5,CABP7,CACNG2,CACNG7,CADM2,CALCRL,CANX,CASK,CBX6,CD164,CDH1,CNTNAP2,CSGALNACT1,CUX1,CYB5B,DAB2,DCBLD2,EFNA5,ENTPD7,EPHA5,EREG,FN1,FZD3,G6PC2,GABRB3,GABRP,GALNT12,GJC1,GNAL,GOLT1B,GPR107,GRIA2,GRID1,GRM5,HHAT,HOOK1,IL13RA1,KCNT2,KIT,KITLG,KLHL15,LEMD2,LIN7C,LINGO1,LMAN1,LMBRD2,LPAR4,LPGAT1,LRAT,LRP6,LRRC7,LSAMP,MAN1A2,MFAP3,MMD,MREG,MRVI1,NAALADL2,NOX4,OSBPL8,PC…
GO:CC	plasma membrane	GO:0005886	1.62274e-05	4.78975	2750	375	79	24356	ABCC9,ANTXR1,ARC,ARHGEF7,ARID2,C5,CACNG2,CACNG7,CALCRL,CASK,CBX6,CCNY,CCNYL1,CDH1,CDV3,CNTNAP2,DAB2,DCBLD2,DOCK4,EFNA5,EFR3B,ENO1,EPHA5,FN1,FZD3,GABRB3,GABRP,GJC1,GNAL,GRIA2,GRID1,GRM5,IL13RA1,KCNT2,KIT,KITLG,LIN7C,LINGO1,LPAR4,LRP6,LRRC7,LSAMP,MAP1B,MYD88,NCOA1,PAFAH1B2,PAK1,PCDH15,PCDH17,PDPK1,PDS5A,PHLPP2,PRTG,PTEN,RAB22A,RHOQ,RIF1,ROBO1,RTN4R,SCCPDH,SCN2A,SGCB,SLC10A2,SLC10A7,SLC26A2,SLC38A4,…
GO:CC	nucleoplasm part	GO:0044451	1.81968e-05	4.74	761	375	34	24356	AFF1,AFF2,AFF4,ATXN7L3,BDNF,BMI1,CBX4,CCNC,CIR1,CPSF2,CWC25,DOCK1,HAUS6,HIPK2,IL15,IMPAD1,KAT6A,KIF2A,LPAR4,LUC7L3,NINL,PAPOLG,POU4F2,RIF1,RNF169,SETD1B,SNRPB2,SRSF1,SUPT6H,TAF5L,TARDBP,TCEB3,WBP4,WDFY3
GO:CC	endomembrane system	GO:0012505	2.72579e-05	4.56451	2201	375	67	24356	ARC,BDNF,BFAR,CABP7,CALCRL,CALU,CANX,CDH1,CHST1,CLASP1,CNTNAP2,CSGALNACT1,CUX1,DAB2,DOCK4,ERLEC1,FBXW8,G6PC2,GALNT12,GOLT1B,GPR107,GRHL1,IMPAD1,KIAA0430,KPNB1,LEMD2,LMAN1,LRP6,MAN1A2,MMD,MREG,MTMR4,OSBPL8,PLOD2,POU2F1,RAB11FIP2,RAB22A,REEP1,RIF1,RNF41,RRAGD,RRS1,RTN4R,SCAI,SCOC,SEC24D,SEL1L,SLC10A7,SNX1,SPCS3,STUB1,STX11,SV2B,TBL2,TFAP2A,TMEM30A,TMX1,TMX3,TNFAIP1,TPST2,TXNDC12,VAPA,VMA21,WDFY3,YE…
GO:CC	nuclear body	GO:0016604	5.14358e-05	4.28873	470	375	25	24356	AFF2,BDNF,BMI1,CBX4,CIR1,CWC25,DOCK1,HAUS6,HIPK2,IL15,IMPAD1,KAT6A,KIF2A,LPAR4,LUC7L3,PAPOLG,POU4F2,RIF1,RNF169,SNRPB2,SRSF1,TAF5L,TARDBP,WBP4,WDFY3
GO:CC	neuron part	GO:0097458	5.16701e-05	4.28676	912	375	37	24356	AGFG1,ARC,ARHGEF7,BDNF,CACNG2,CAMK2G,CANX,CBX6,CNKSR2,CNTNAP2,DCLK1,DLGAP1,DOCK4,ERC1,FZD3,GABRB3,GABRP,GAD1,GRM5,LIN7C,LRRC7,MAP1B,PCDH15,PCLO,PCSK1,PDPK1,PHLPP2,PTEN,ROBO1,RTN4R,SCN2A,SLC4A8,SLC5A7,STRN,STX11,SV2B,TRIM9
GO:CC	synapse	GO:0045202	6.12376e-05	4.21298	543	375	27	24356	ARC,BDNF,CACNG2,CAMK2G,CANX,CASK,CNKSR2,DCLK1,DLGAP1,DLGAP4,ERC1,FZD3,GABRB3,GABRP,GAD1,GRIA2,GRID1,GRM5,LIN7C,LRRC7,MAP1B,PCDH15,PCLO,PDPK1,SLC5A7,STX11,SV2B
GO:CC	ubiquitin ligase complex	GO:0000151	7.87981e-05	4.10348	206	375	16	24356	AMN1,ANKIB1,BMI1,CBX4,CUL1,DCAF17,FBXL16,FBXO33,FBXW8,KBTBD8,KLHL15,RNF7,SEL1L,STUB1,TNFAIP1,USP47
GO:CC	cytosol	GO:0005829	8.68541e-05	4.06121	2174	375	65	24356	AKAP7,AMD1,ARHGEF7,ATXN1,BACH2,BTF3,CASK,CDV3,DCAF17,DIS3,DOCK1,DOCK4,DZIP1,ENO1,ERC1,FBXW8,FEM1C,GRHL1,HAUS6,HOOK1,HOXB5,IL15,IMPAD1,KAT6A,KLHDC1,KPNB1,LARP4,LSAMP,LZTFL1,MAP1B,MXD1,MYD88,NAA15,NCOA1,NECAB1,NFATC3,NPEPPS,NR2F2,OSBPL8,PAFAH1B2,PAK1,PAK2,PAPOLG,PPM1D,PTEN,RAD23B,RLIM,RNF7,SBDS,SETD1B,SNX1,STK38L,STUB1,STXBP5,TBC1D30,TFAP2A,TMSB4X,TOP2B,TRIM9,UAP1,UPF2,VTA1,WDFY3,XRN1,YES1
GO:CC	synapse part	GO:0044456	0.000230165	3.63796	440	375	23	24356	ARC,BDNF,CACNG2,CAMK2G,CANX,CNKSR2,DCLK1,DLGAP1,ERC1,FZD3,GABRB3,GAD1,GRIA2,GRID1,GRM5,LIN7C,LRRC7,MAP1B,PCDH15,PCLO,PDPK1,STX11,SV2B
GO:CC	nuclear speck	GO:0016607	0.000350642	3.45514	230	375	16	24356	AFF2,BDNF,CIR1,CWC25,DOCK1,HAUS6,IL15,KAT6A,LUC7L3,POU4F2,RNF169,SNRPB2,SRSF1,TAF5L,TARDBP,WBP4
GO:CC	intrinsic component of membrane	GO:0031224	0.000423282	3.37337	3867	375	96	24356	ABCC9,ADAM9,AKAP1,ANTXR1,BFAR,C5,CABP7,CACNG2,CACNG7,CADM2,CALCRL,CANX,CD164,CDH1,CNTNAP2,CSGALNACT1,CUX1,CYB5B,DCBLD2,EFNA5,ENTPD7,EPHA5,EREG,FZD3,G6PC2,GABRB3,GABRP,GALNT12,GJC1,GOLT1B,GPR107,GRIA2,GRID1,GRM5,HHAT,IL13RA1,KCNT2,KIT,KITLG,KLHL15,LEMD2,LINGO1,LMAN1,LMBRD2,LPAR4,LPGAT1,LRAT,LRP6,LRRC7,LSAMP,MAN1A2,MFAP3,MMD,MREG,MRVI1,NAALADL2,NOX4,OSBPL8,PCDH15,PCDH17,PISD,PRTG,PTGER3,REEP1,ROBO1…
GO:CC	transferase complex	GO:1990234	0.000996184	3.00166	589	375	26	24356	AMN1,ANKIB1,ATXN7L3,BMI1,CBX4,CCNY,CUL1,DCAF17,ERC1,FBXL16,FBXO33,FBXW8,KAT6A,KBTBD8,KLHL15,NAA15,POLR3F,RNF7,RNMT,SEL1L,SETD1B,STUB1,TAF5L,TNFAIP1,USP47,WDFY3
GO:CC	integral component of membrane	GO:0016021	0.00140506	2.8523	3810	375	93	24356	ABCC9,ADAM9,AKAP1,ANTXR1,BFAR,C5,CABP7,CACNG2,CACNG7,CADM2,CALCRL,CANX,CD164,CDH1,CNTNAP2,CSGALNACT1,CUX1,CYB5B,DCBLD2,ENTPD7,EPHA5,EREG,FZD3,G6PC2,GABRB3,GABRP,GALNT12,GJC1,GOLT1B,GPR107,GRIA2,GRID1,GRM5,HHAT,IL13RA1,KCNT2,KIT,KITLG,KLHL15,LEMD2,LINGO1,LMAN1,LMBRD2,LPAR4,LPGAT1,LRAT,LRP6,LRRC7,MAN1A2,MFAP3,MMD,MRVI1,NAALADL2,NOX4,OSBPL8,PCDH15,PCDH17,PISD,PRTG,PTGER3,REEP1,ROBO1,RTN4R,SCCPDH,SCN…
GO:CC	cullin-RING ubiquitin ligase complex	GO:0031461	0.00156397	2.80577	121	375	11	24356	AMN1,CUL1,DCAF17,FBXL16,FBXO33,FBXW8,KBTBD8,KLHL15,RNF7,TNFAIP1,USP47
GO:CC	asymmetric synapse	GO:0032279	0.00198819	2.70154	124	375	11	24356	ARC,CACNG2,CAMK2G,CNKSR2,DCLK1,DLGAP1,GRM5,LRRC7,MAP1B,PCLO,PDPK1
GO:CC	postsynaptic density	GO:0014069	0.00198819	2.70154	124	375	11	24356	ARC,CACNG2,CAMK2G,CNKSR2,DCLK1,DLGAP1,GRM5,LRRC7,MAP1B,PCLO,PDPK1
GO:CC	neuron to neuron synapse	GO:0098984	0.00198819	2.70154	124	375	11	24356	ARC,CACNG2,CAMK2G,CNKSR2,DCLK1,DLGAP1,GRM5,LRRC7,MAP1B,PCLO,PDPK1
GO:CC	cell projection	GO:0042995	0.00210123	2.67753	1152	375	39	24356	AGFG1,ANTXR1,ARC,ARHGEF6,ARHGEF7,BDNF,CBX6,CDH1,CNTNAP2,DOCK4,DZIP1,FZD3,GABRB3,GABRP,GAD1,GRM5,KIF2A,KITLG,LRRC7,MAP1B,ODF2,PAK1,PCDH15,PCSK1,PDPK1,PHLPP2,PTEN,ROBO1,RTN4R,SCN2A,SLC10A2,SLC4A8,SLC5A7,STRN,SV2B,TBC1D30,TRIM9,TULP4,UNC119B
GO:CC	catalytic complex	GO:1902494	0.00268174	2.57158	1033	375	36	24356	AMN1,ANKIB1,ATXN7L3,BMI1,CBX4,CCNY,CUL1,DCAF17,DIS3,DYNLT3,ENO1,ERC1,FBXL16,FBXO33,FBXW8,GNAL,GPD2,KAT6A,KBTBD8,KLHL15,NAA15,PBRM1,POLR3F,RAD23B,RNF7,RNMT,SDHC,SEL1L,SETD1B,SNRPB2,SPCS3,STUB1,TAF5L,TNFAIP1,USP47,WDFY3
GO:CC	postsynaptic specialization	GO:0099572	0.00314736	2.50205	130	375	11	24356	ARC,CACNG2,CAMK2G,CNKSR2,DCLK1,DLGAP1,GRM5,LRRC7,MAP1B,PCLO,PDPK1
GO:CC	SCF ubiquitin ligase complex	GO:0019005	0.0046281	2.3346	48	375	7	24356	AMN1,CUL1,FBXL16,FBXO33,FBXW8,RNF7,USP47
GO:CC	plasma membrane bounded cell projection	GO:0120025	0.00836232	2.07767	1133	375	37	24356	ANTXR1,ARC,ARHGEF6,ARHGEF7,BDNF,CBX6,CDH1,CNTNAP2,DOCK4,DZIP1,FZD3,GABRB3,GABRP,GAD1,GRM5,KIF2A,KITLG,LRRC7,MAP1B,ODF2,PAK1,PCDH15,PCSK1,PHLPP2,PTEN,ROBO1,RTN4R,SCN2A,SLC10A2,SLC4A8,SLC5A7,STRN,SV2B,TBC1D30,TRIM9,TULP4,UNC119B
REAC	Signal Transduction	REAC:R-GGA-162582	4.67033e-08	7.33065	1581	375	60	24356	ARHGEF6,ARHGEF7,BDNF,BMI1,C5,CALCRL,CAMK2G,CBX4,CBX6,CCNC,CLASP1,CNKSR2,CUL1,DLGAP4,DOCK1,DOCK7,DZIP1,EREG,ERLEC1,FN1,FZD3,GAB1,GNAL,GREM2,GRM5,HHAT,KIF2A,KIT,KITLG,LINGO1,LPAR4,LRAT,LRP6,LRRC7,MTMR4,MYD88,NCOA1,NSMAF,OTUD7B,PAK1,PAK2,PCSK6,PDPK1,POU2F1,PTEN,PTGER3,RHOQ,RNF41,RRAGD,RTN4R,SCAI,SEL1L,SH3KBP1,SOX6,SRGAP1,STUB1,UBE2M,VEGFA,XK,YES1
REAC	Gene expression (Transcription)	REAC:R-GGA-74160	0.000994595	3.00235	626	375	27	24356	AFF4,ARID2,BMI1,CBX4,CBX6,CCNC,CPSF2,CUL1,GRHL1,HIPK2,INTS6,JMY,KAT6A,PBRM1,PDPK1,POLR3F,POU2F1,PPM1D,RNMT,RRAGD,RRN3,SRSF1,STUB1,SUPT6H,TCEB3,TFAP2A,YWHAQ
REAC	RNA Polymerase II Transcription	REAC:R-GGA-73857	0.00155232	2.80902	528	375	24	24356	AFF4,ARID2,BMI1,CBX4,CBX6,CCNC,CPSF2,CUL1,HIPK2,INTS6,JMY,KAT6A,PBRM1,PDPK1,POU2F1,PPM1D,RNMT,RRAGD,SRSF1,STUB1,SUPT6H,TCEB3,TFAP2A,YWHAQ
REAC	Signaling by Receptor Tyrosine Kinases	REAC:R-GGA-9006934	0.00193968	2.71227	325	375	18	24356	ARHGEF7,BDNF,DOCK1,DOCK7,EREG,FN1,GAB1,KIT,KITLG,PAK1,PAK2,PCSK6,PDPK1,RNF41,SH3KBP1,STUB1,VEGFA,YES1
REAC	RUNX1 interacts with co-factors whose precise effect on RUNX1 targets is not known	REAC:R-GGA-8939243	0.00681507	2.16653	34	375	6	24356	ARID2,BMI1,CBX4,CBX6,HIPK2,PBRM1
WP	Kit Receptor Signaling Pathway	WP:WP774	0.00717903	2.14393	42	375	5	24356	KIT,KITLG,SH3KBP1,SOCS4,YES1
TF	Factor: E2F; motif: GGCGSG; match class: 1	TF:M00803_1	1.23365e-26	25.9088	7077	375	213	24356	ADAM9,AFF2,AGAP3,AGFG1,AKAP1,AKAP7,AMD1,ANKIB1,ARID2,ATXN3,ATXN7L3,BMI1,BRWD1,BTF3,CABP7,CACNG2,CAMK2N2,CANX,CASK,CBX4,CBX6,CCNC,CCNY,CCNYL1,CD164,CDV3,CHST1,CIR1,CPSF2,CTDSP1,CUL1,CUX1,CYB5B,DCAF17,DCBLD2,DCK,DCP2,DIS3,DLX1,DOCK7,DST,DZIP1,EFCAB1,EFNA5,ENTPD7,EPHA5,ERLEC1,FAM104A,FASTKD2,FBXO28,FBXO33,FBXW8,FEM1C,FIGN,FN1,FOXG1,FOXL2,FZD3,GALNT12,GARNL3,GFPT1,GMEB1,GNAL,GOLT1B,GRIA2,HAUS6,HECTD2…
TF	Factor: Churchill; motif: CGGGNN; match class: 1	TF:M00986_1	3.85127e-20	19.4144	8500	375	224	24356	ADAM9,AFF1,AFF2,AGAP3,AGFG1,AKAP1,AMD1,ANKIB1,ARHGEF6,ARID2,ATXN7L3,BMI1,BRWD1,BTF3,C3ORF33,CABP7,CACNG2,CAMK2N2,CANX,CASK,CBFA2T3,CBX4,CBX6,CCDC93,CCNC,CCNY,CCNYL1,CD164,CDH1,CDV3,CHST1,CIR1,CPSF2,CTDSP1,CUL1,CUX1,CYB5B,DCBLD2,DCP2,DLX1,DOCK7,DPYS,DST,DTWD2,DZIP1,EFCAB1,EFNA5,EGR4,EIF4E3,ENO1,ENTPD7,EPHA5,EREG,FAM104A,FBXL16,FBXO28,FBXO33,FBXW8,FIGN,FN1,FOXG1,FOXL2,FZD3,GABRB3,GAD1,GALC,GALNT12,…
TF	Factor: E2F-4; motif: GCGGGAAANA; match class: 1	TF:M02090_1	1.94747e-15	14.7105	4475	375	140	24356	AFF1,AFF2,AGAP3,AGFG1,AMD1,ANKIB1,ARID2,BFAR,BMI1,BRWD1,CABP7,CANX,CASK,CBX4,CCNY,CD164,CDH1,CDV3,CPSF2,CTDSP1,CUX1,CYB5B,DCBLD2,DCK,DCP2,DOCK7,DST,DZIP1,EFNA5,EIF4E3,ENTPD7,FAM104A,FASTKD2,FBXO33,FIGN,FOXG1,FOXL2,GARNL3,GREM2,GRIA2,GRM5,H2AFJ,HAUS6,HECTD2,HIPK2,IL13RA1,INO80D,INTS6,ISG20L2,JMY,KAT6A,KBTBD2,KBTBD8,KDM1B,KIF2A,KIT,KITLG,KLHDC1,KLHL15,KPNB1,L3MBTL3,LARP4,LBX2,LCOR,LEMD2,LHX8,LMBRD2…
TF	Factor: AP2; motif: GCCYGSGGSN; match class: 1	TF:M08867_1	9.81318e-15	14.0082	3915	375	127	24356	ADAM9,AFF1,AFF2,AGAP3,AGFG1,AKAP1,AKAP7,ANKIB1,ATXN7L3,BMI1,BRWD1,CABP7,CAMK2N2,CANX,CASK,CBX4,CBX6,CCDC93,CCNY,CCNYL1,CDV3,CTDSP1,CWC25,CYB5B,DCAF17,DCBLD2,DLX1,DTWD2,EFR3B,EGR4,ENTPD7,FAM104A,FBXO28,FBXO33,FIGN,FN1,FOXG1,FOXL2,GABRB3,GAD1,GALNT12,GNAL,GOLT1B,GRHL1,GRIA2,HECTD2,HIPK2,HMX2,HOOK1,INO80D,INTS6,KCNT2,KDM1B,KIF2A,KIT,KITLG,KLHDC1,KLHL15,L3MBTL3,LINGO1,LPGAT1,MAP1B,MAPKBP1,METTL21A,MS…
TF	Factor: E2F-4; motif: NTTTCSCGCC; match class: 1	TF:M07380_1	1.4435e-14	13.8406	4729	375	143	24356	AGAP3,AGFG1,AKAP1,AKAP7,AMD1,ANKIB1,ARID2,BRWD1,CAMK2N2,CASK,CBX4,CBX6,CCNC,CCNY,CCNYL1,CD164,CDH1,CDV3,CTDSP1,CUL1,CUX1,CYB5B,DCP2,DLX1,DST,DTWD2,DZIP1,EFNA5,ENTPD7,EPHA5,ERLEC1,FAM104A,FASTKD2,FBXO33,FBXW8,FIGN,FOXG1,FZD3,GAD1,GARNL3,GRIA2,GRM5,H2AFJ,HMX2,HOOK1,HOXB5,IL13,INTS6,ISG20L2,JMY,KAT6A,KBTBD2,KCNT2,KDM1B,KIF2A,KLHDC1,KLHL15,KPNB1,L3MBTL3,LARP4,LCOR,LEMD2,LHX8,LIN7C,LMBRD2,LUC7L3,MAN1A…
TF	Factor: Pax-5; motif: RRMSWGANWYCTNRAGCGKRACSRYNSM; match class: 1	TF:M00144_1	9.63343e-14	13.0162	6661	375	177	24356	AFF1,AFF2,AGAP3,AGFG1,AKAP1,AKAP7,AMD1,AMMECR1L,AMN1,ANKIB1,ARC,ARID2,ARID3B,ATXN7L3,BFAR,BMI1,BRWD1,BTF3,C3ORF33,CANX,CASK,CBX4,CCNYL1,CD164,CDH1,CDV3,CHST1,CIR1,CTDSP1,CUL1,DCBLD2,DCP2,DLX1,DOCK7,DPYS,DST,DTWD2,DZIP1,EFCAB1,EFR3B,EIF4E3,ENTPD7,EPHA5,EREG,ERLEC1,FAM104A,FBXO33,FBXW8,FOXG1,FOXL2,FZD3,GALNT12,GARNL3,GFPT1,GNAL,GOLT1B,GPR107,GREM2,HAUS6,HECTD2,HMX2,IL15,IL13RA1,IMPACT,IQSEC1,ISG20L…
TF	Factor: Cdx-1; motif: TTTATK; match class: 1	TF:M02086_1	9.79313e-13	12.0091	7326	375	186	24356	AFF1,AFF2,AFF4,AKAP7,AMMECR1L,AMN1,ANTXR1,ARHGEF7,ATXN1,ATXN3,ATXN7,BDNF,BEND4,BFAR,C5,C9ORF152,CACNG2,CADM2,CALCRL,CAMK2G,CBX4,CCDC93,CDH1,CEP44,CLASP1,CNKSR2,CNTNAP2,CP,CPSF2,CSGALNACT1,CUL1,CYB5B,DAB2,DCLK1,DCP2,DHX40,DOCK1,DOCK4,DST,DYNLT3,EFCAB1,EFNA5,EIF4E3,ERC1,FAM19A2,FBXO28,FBXW8,FEM1C,FIGN,FOXN3,G6PC2,GAB1,GABRP,GAD1,GALC,GJC1,GNAL,GOLT1B,GPR107,GRHL1,GRID1,GRM5,H2AFJ,HAUS6,HMX2,HOOK1,H…
TF	Factor: Sp1; motif: GGGGCGGGGC; match class: 1	TF:M00931_1	4.08127e-12	11.3892	3728	375	117	24356	AGAP3,AGFG1,AKAP1,AKAP7,ANKIB1,ATXN7L3,BFAR,BMI1,BRWD1,C3ORF33,CALCRL,CANX,CASK,CBX4,CBX6,CCNYL1,CD164,CDH1,CDV3,CPSF2,CTDSP1,CUX1,CYB5B,DCP2,DLX1,DPYS,DST,DTWD2,DZIP1,EFCAB1,EFNA5,ERLEC1,FAM104A,FBXO28,FIGN,FOXG1,FOXL2,FZD3,GABRB3,GALNT12,HOOK1,INO80D,INTS6,KBTBD2,KIF2A,KIT,KITLG,KPNB1,LARP4,LBX2,LCOR,LMAN1,LMBRD2,LPGAT1,LRAT,LUC7L3,MAP1B,MAPKBP1,MSI1,MXD1,NAA15,NANOS1,NFATC3,NINL,NPEPPS,ONECUT2…
TF	Factor: E2F-1; motif: TTGGCGCGRAANNGNM; match class: 1	TF:M00938_1	1.21758e-11	10.9145	2003	375	78	24356	AFF2,AGAP3,AKAP1,ANKIB1,ARHGEF6,ATXN7L3,BMI1,BRWD1,CABP7,CAMK2N2,CASK,CCNY,CCNYL1,CDH1,CDV3,DCAF17,DLX1,DST,EFNA5,ENTPD7,FASTKD2,FEM1C,GMEB1,HAUS6,HECTD2,HIPK2,HOOK1,INO80D,JMY,KAT6A,KCNT2,KLHL15,KPNB1,L3MBTL3,LMBRD2,LUC7L3,MAPKBP1,METTL21A,MSI1,NAA15,NANOS1,NFATC3,NINL,ONECUT2,PCSK1,PDS5B,PER3,POU4F2,PPM1D,PTEN,PTGER3,RAD23B,RHOQ,RRN3,RUNDC3B,SGCB,SH3KBP1,SHE,SIK2,SLC25A4,SLC4A8,SOCS4,SPCS3,SRSF…
TF	Factor: Sp1; motif: NNGGGGCGGGGNN; match class: 1	TF:M00932_1	3.45085e-11	10.4621	3644	375	113	24356	AGAP3,AGFG1,AKAP1,AKAP7,ANKIB1,ATXN7L3,BFAR,BMI1,BRWD1,C3ORF33,CANX,CASK,CBX4,CBX6,CCNYL1,CD164,CDH1,CDV3,CPSF2,CTDSP1,CUX1,CYB5B,DLX1,DPYS,DST,DTWD2,DZIP1,EFCAB1,EFNA5,ERLEC1,FAM104A,FBXO28,FIGN,FOXG1,FOXL2,FZD3,GABRB3,GALNT12,HOOK1,INO80D,INTS6,KAT6A,KIF2A,KIT,KITLG,KPNB1,LARP4,LBX2,LCOR,LMAN1,LMBRD2,LPGAT1,LRAT,LUC7L3,MAP1B,MAPKBP1,MSI1,MXD1,NAA15,NFATC3,NINL,NPEPPS,ONECUT2,PAFAH1B2,PCSK1,PCSK…
TF	Factor: Sp1; motif: NGGGGGCGGGGYN; match class: 1	TF:M00196_1	5.62313e-11	10.25	3621	375	112	24356	AGAP3,AGFG1,AKAP1,AKAP7,ANKIB1,ATXN7L3,BFAR,BMI1,BRWD1,C3ORF33,CANX,CASK,CBX4,CBX6,CCNYL1,CD164,CDH1,CDV3,CPSF2,CUX1,CYB5B,DCBLD2,DLX1,DPYS,DST,DTWD2,DZIP1,EFCAB1,EFNA5,ENTPD7,ERLEC1,FAM104A,FBXO28,FIGN,FOXG1,FZD3,GALNT12,GOLT1B,HOOK1,INO80D,INTS6,KIF2A,KIT,KITLG,KPNB1,LARP4,LBX2,LCOR,LMAN1,LMBRD2,LPGAT1,LRAT,LUC7L3,MAP1B,MAPKBP1,MXD1,NAA15,NFATC3,NINL,NPEPPS,ONECUT2,PAFAH1B2,PCSK1,PCSK6,PDPK1,PD…
TF	Factor: E2F-1; motif: NNNSSCGCSAANN; match class: 1	TF:M07250_1	1.05897e-10	9.97512	2891	375	96	24356	AFF2,AGAP3,AKAP1,AMD1,BEND4,BRWD1,CASK,CBX4,CBX6,CCNYL1,CDV3,CIR1,CPSF2,CWC25,CYB5B,DCAF17,DCK,DCP2,DLX1,DOCK7,ENTPD7,EPHA5,FASTKD2,FBXO33,FBXW8,FEM1C,FIGN,FOXG1,FOXL2,GARNL3,HOOK1,HOXB5,ISG20L2,JMY,KAT6A,KIF2A,KLHDC1,KPNB1,L3MBTL3,LARP4,LHX8,LMAN1,LMBRD2,LUC7L3,MAN1A2,MAPKBP1,METTL21A,MREG,NAA15,NFATC3,ONECUT2,PAFAH1B2,PCSK1,PDCD6IP,PDPK1,PDS5A,PDS5B,PELI2,PER3,PHF6,PITPNA,PLOD2,PRTG,PTGER3,RNF7…
TF	Factor: Sp1; motif: NGGGGCGGGGN; match class: 1	TF:M07395_1	3.10645e-09	8.50774	4099	375	117	24356	AGAP3,AGFG1,AKAP1,AKAP7,ANKIB1,ATXN7L3,BFAR,BMI1,BRWD1,C3ORF33,CANX,CASK,CBX4,CBX6,CCNYL1,CD164,CDH1,CDV3,CPSF2,CTDSP1,CUX1,CYB5B,DCBLD2,DLX1,DPYS,DST,DTWD2,DZIP1,EFCAB1,EFNA5,EIF4E3,ENTPD7,ERLEC1,FAM104A,FBXO28,FIGN,FOXG1,FZD3,GALNT12,GRIA2,HOOK1,INO80D,INTS6,KBTBD2,KIAA1456,KIF2A,KIT,KITLG,KPNB1,LARP4,LBX2,LCOR,LMAN1,LMBRD2,LPGAT1,LRAT,LUC7L3,MAP1B,MAPKBP1,NAA15,NANOS1,NFATC3,NINL,NPEPPS,ONECUT…
TF	Factor: Elk-1; motif: GGAAGN; match class: 0	TF:M03819_0	3.61508e-09	8.44188	5811	375	149	24356	ABCC9,AFF1,AFF2,AFF4,AGAP3,AGFG1,AMN1,ANTXR1,ARHGEF6,ARID2,ATXN1,ATXN7L3,BACH2,BRWD1,BTF3,C9ORF152,CACNG2,CACNG7,CALCRL,CBX6,CCNC,CCNY,CDV3,CEP44,CHST1,CLASP1,CNTNAP2,CPSF2,CUL1,CWC25,DCK,DLGAP1,DLGAP4,DLX1,DOCK1,DST,DTWD2,DZIP1,EIF4E3,ENO1,ENTPD7,FBXO28,FIGN,FN1,FOXL2,FOXN3,G6PC2,GABRP,GAD1,GALNT12,GFPT1,GJC1,GMEB1,GNAL,GOLT1B,GPD2,IL5,INTS6,IQSEC1,JMY,KAT6A,KDM1B,KIF2A,L3MBTL3,LEMD2,LHX8,LMAN1,…
TF	Factor: C-Jun; motif: TGACTC; match class: 0	TF:M03541_0	6.67502e-09	8.17555	5416	375	141	24356	ABCC9,AFF2,AFF4,AMN1,ANKIB1,ANTXR1,ARC,ARHGEF6,ARHGEF7,ATXN1,ATXN3,ATXN7,BDNF,BEND4,C5,C9ORF152,CAMK2G,CAMK2N2,CANX,CASK,CBFA2T3,CBX4,CBX6,CCNY,CCNYL1,CD164,CDH1,CDV3,CHST1,CNKSR2,CUX1,DCAF17,DCLK1,DIS3,DLGAP4,DLX1,DOCK1,DOCK4,DST,EFCAB1,EREG,FAM104A,FAM19A2,FBXO33,FEM1C,GFPT1,GJC1,GMEB1,GPR107,GRHL1,GRIA2,HMX2,IL5,IQSEC1,ISG20L2,KCNT2,LBX2,LIN7C,LMAN1,LMBRD2,LPAR4,LZTFL1,MAP1B,MFAP3,MRPL15,MRPL2…
TF	Factor: MAFB; motif: NTCAGCN; match class: 0	TF:M08888_0	9.72882e-09	8.01194	5607	375	144	24356	AKAP7,AMMECR1L,AMN1,ANTXR1,ARHGEF7,ARID2,BMI1,BRWD1,BTF3,CACNG2,CAMK2N2,CANX,CBX4,CCNY,CD164,CDH1,CPSF2,CUL1,CUX1,CYB5B,DZIP1,EFNA5,EIF4E3,FBXL16,FIGN,FN1,FZD3,GALC,GALNT12,GFPT1,GJC1,GNAL,GPD2,GPR107,GREM2,H2AFJ,HAUS6,HECTD2,HIPK2,IL15,IL13RA1,INO80D,IQSEC1,KBTBD8,KCNT2,KDM1B,KIAA0430,KITLG,KLHDC1,KLHL15,LCOR,LEMD2,LENG8,LIN7C,LMAN1,LPGAT1,LRRC7,LUC7L3,MAPKBP1,MEGF9,MFAP3,MREG,MRPL15,MRVI1,MSI1,…
TF	Factor: myogenin; motif: CAGCTG; match class: 1	TF:M02101_1	1.15404e-08	7.93778	13117	375	265	24356	ABCC9,ADAM9,AFF1,AFF2,AGAP3,AKAP1,AKAP7,AMD1,AMMECR1L,AMN1,ANKIB1,ARC,ARHGEF7,ARID2,ARID3B,ATXN3,ATXN7,ATXN7L3,BACH2,BDNF,BEND4,BFAR,BMI1,BTF3,C5,C3ORF33,C9ORF152,CABP7,CACNG2,CALCRL,CAMK2G,CAMK2N2,CANX,CBFA2T3,CBX6,CCNC,CCNY,CD164,CDV3,CEP44,CHST1,CIR1,CLASP1,CNKSR2,CNTNAP2,CP,CPSF2,CSGALNACT1,CUX1,DCAF17,DCK,DCLK1,DHX40,DLGAP1,DLX1,DOCK1,DOCK4,DOCK7,DPYS,DTWD2,DYNLT3,DZIP1,EFCAB1,EFR3B,EGR4,ENO…
TF	Factor: PU.1; motif: AGGAAG; match class: 0	TF:M02031_0	1.86332e-08	7.72971	4057	375	114	24356	ABCC9,ATXN1,ATXN7L3,BFAR,BMI1,BTF3,CALU,CBFA2T3,CBX4,CCNC,CDH1,CEP44,CSGALNACT1,CWC25,DCAF17,DCBLD2,DCP2,DIS3,DLGAP1,DLGAP4,DOCK1,DOCK4,DPYS,DTWD2,DYNLT3,EFR3B,ENTPD7,ERC1,FBXW8,FN1,FOXL2,G6PC2,GALC,GFPT1,GMEB1,GPD2,GRID1,HIPK2,HMX2,HOOK1,IMPAD1,INO80D,JMY,KBTBD2,KIF2A,KIT,KPNB1,LHX8,LIN7C,MAP7D2,MMADHC,MREG,MRPL15,MSI1,MYD88,NAA15,NEK1,NSMAF,PCMTD1,PCSK1,PDCD6IP,PDPK1,PELI2,PER3,PLOD2,PMP2,POLR3…
TF	Factor: C/EBP; motif: NNATTGCNNAANNN; match class: 0	TF:M00190_0	4.00679e-08	7.3972	3850	375	109	24356	AFF4,ANTXR1,ARHGEF7,ATXN3,BACH2,BDNF,BFAR,C5,CALCRL,CASK,CBX4,CD164,CLASP1,CP,CPSF2,CSGALNACT1,CUL1,CYB5B,DIS3,DLGAP1,DLX1,DPYS,EPHA5,ERC1,FBXO28,FIGN,G6PC2,GAB1,GABRB3,GABRP,GNAL,GPD2,GREM2,GRHL1,H2AFJ,HECTD2,HOOK1,KAT6A,KCNT2,KIAA0430,KIAA1456,KITLG,L3MBTL3,LIN7C,LINGO1,LPGAT1,LSAMP,LUC7L3,MAP1B,MAP7D2,METTL21A,MFAP3,MMD,MTMR4,NEK1,NINL,NMD3,NPEPPS,NR2F2,OSBPL8,OTUD7B,PADI2,PAFAH1B2,PAK1,PBRM1,…
TF	Factor: NKX2B; motif: CACTTNA; match class: 0	TF:M02109_0	5.02613e-08	7.29877	4857	375	128	24356	ADAM9,AFF4,ANTXR1,ARC,ATXN1,BACH2,BEND4,BFAR,BTF3,C5,C9ORF152,CCDC93,CCNY,CDV3,CIR1,CLASP1,CPSF2,CSGALNACT1,CUL1,CWC25,CYB5B,DCK,DCP2,DIS3,DLGAP1,DLX1,EFCAB1,EFR3B,ENO1,ERC1,EREG,FAM104A,FAM19A2,FBXL16,FIGN,FN1,FZD3,GAD1,GALC,GALNT12,GPD2,GRHL1,GRIA2,H2AFJ,HAUS6,HOOK1,IL5,IMPACT,INO80D,KIAA0430,KIAA1456,KIT,KLHDC1,L3MBTL3,LARP4,LEMD2,LENG8,LHX8,LIN7C,MAP1B,MBNL2,METTL21A,MMADHC,MMD,MRPL22,MRVI1,M…
TF	Factor: NF-1C; motif: TTGGCNN; match class: 0	TF:M07300_0	1.14757e-07	6.94022	4437	375	119	24356	AFF1,ANKIB1,ARHGEF7,ARID3B,ATXN3,ATXN7,ATXN7L3,BRWD1,C5,C9ORF152,CALCRL,CAMK2N2,CCNY,CD164,CIR1,CLASP1,CNKSR2,CSGALNACT1,CUL1,CYB5B,DCBLD2,DCLK1,DHX40,DPYS,DTWD2,EFR3B,EIF4E3,ENO1,ERLEC1,FAM19A2,FASTKD2,FBXL16,FBXO28,FBXW8,FEM1C,G6PC2,GAB1,GAD1,GFPT1,GOLT1B,GRID1,H2AFJ,HAUS6,HHAT,IL13,IL15,JMY,KBTBD8,KCNT2,KIAA1456,KITLG,KLHDC1,L3MBTL3,LRAT,LUC7L3,LZTFL1,MAP7D2,MBNL2,MREG,MRPL22,MTMR4,MXD1,NANOS1…
TF	Factor: Pax-3; motif: NNNNNNCGTCACGSTYNNNNN; match class: 1	TF:M00327_1	1.18287e-07	6.92706	7047	375	166	24356	AFF1,AFF2,AGFG1,AKAP1,ARHGEF6,ARHGEF7,ARID3B,ATXN1,BACH2,BEND4,BMI1,BRWD1,C3ORF33,CADM2,CALU,CANX,CASK,CBFA2T3,CBX4,CCDC93,CCNC,CCNYL1,CD164,CDV3,DCAF17,DCBLD2,DCK,DHX40,DIS3,DLX1,DOCK7,DST,DTWD2,EFCAB1,EFR3B,EIF4E3,ENO1,ENTPD7,EPHA5,ERC1,EREG,ERLEC1,FAM19A2,FBXO33,FBXW8,FEM1C,FOXL2,FZD3,G6PC2,GAB1,GABRB3,GAD1,GALC,GALNT12,GFPT1,GOLT1B,GPR107,GREM2,HAUS6,HECTD2,HHAT,HMX2,HOOK1,HOXB5,IL15,IMPACT,I…
TF	Factor: HOXA13; motif: ATAAMA; match class: 1	TF:M01292_1	3.25315e-07	6.4877	6383	375	153	24356	ABCC9,AFF1,AKAP7,AMMECR1L,ANTXR1,ATXN1,ATXN3,ATXN7,BACH2,BDNF,BEND4,C5,C9ORF152,CACNG2,CAMK2G,CCDC93,CLASP1,CNKSR2,CNTNAP2,CP,CPSF2,CSGALNACT1,DAB2,DCAF17,DCK,DCLK1,DLGAP1,DOCK1,DOCK4,DPYS,DZIP1,EFCAB1,EFNA5,EFR3B,EIF4E3,FAM19A2,FASTKD2,FBXO28,FEM1C,FOXN3,G6PC2,GAB1,GALC,GFPT1,GPD2,GPR107,GRID1,H2AFJ,HAUS6,HHAT,HOOK1,IL5,IL13,IL15,IL13RA1,IMPACT,INO80D,IQSEC1,KAT6A,KBTBD8,KCNT2,KIT,KLHDC1,KLHL15,…
TF	Factor: NKX25; motif: NNANCCACTTRAAWTT; match class: 0	TF:M01414_0	4.38766e-07	6.35777	4799	375	124	24356	ABCC9,AFF2,AFF4,AMMECR1L,ANKIB1,ANTXR1,ATXN1,ATXN7,C3ORF33,CALU,CBX6,CCNC,CD164,CDH1,CDV3,CEP44,CNKSR2,CUL1,DCAF17,DCLK1,DIS3,DLGAP1,DLGAP4,DLX1,DOCK4,DOCK7,DYNLT3,EFCAB1,EFR3B,ERC1,EREG,FBXO28,FZD3,GABRB3,GABRP,GAD1,GALC,GARNL3,GPR107,GRHL1,GRID1,HHAT,IL5,IL13,IL15,IMPAD1,IQSEC1,KAT6A,KLHDC1,L3MBTL3,LARP4,LEMD2,LENG8,LHX8,LIN7C,LRRC7,LZTFL1,METTL21A,MMADHC,MRPL22,NAALADL2,NANOS1,NCOA1,NEK1,NMD3,…
TF	Factor: E2F-1; motif: NKTSSCGC; match class: 1	TF:M00428_1	9.351e-07	6.02914	1959	375	66	24356	AGAP3,AGFG1,AKAP1,AMD1,BEND4,BRWD1,CCNYL1,CDH1,CIR1,DCAF17,DLX1,DOCK7,DST,ENTPD7,FASTKD2,FBXW8,FOXL2,FZD3,GARNL3,HAUS6,HECTD2,HOOK1,HOXB5,JMY,KAT6A,KCNT2,KLHDC1,L3MBTL3,LARP4,LMAN1,MAN1A2,METTL21A,MSI1,NAA15,NFATC3,ONECUT2,PCSK1,PDS5A,PDS5B,PER3,PHF6,PITPNA,POLR3F,PTGER3,PTP4A1,RRS1,RWDD1,SCCPDH,SGCB,SH3KBP1,SLC25A4,SLC26A2,SRSF1,STRN,TBL2,TCEB3,TPST2,TXNDC12,UHRF2,USP31,USP47,VEGFA,WDR92,WRB,YWH…
TF	Factor: Sp1; motif: GGGGCGGGGT; match class: 0	TF:M00008_0	1.58318e-06	5.80047	3630	375	100	24356	ABCC9,AGFG1,AKAP1,AMN1,ARID2,ATXN3,CAMK2N2,CCNC,CHST1,CIR1,CTDSP1,CYB5B,DCAF17,DCK,DST,EIF4E3,ENO1,ENTPD7,EPHA5,EREG,FBXL16,FBXW8,FEM1C,FIGN,FOXG1,GABRB3,GALC,GFPT1,GNAL,GOLT1B,GPD2,GREM2,GRHL1,H2AFJ,HOXB5,IL5,INO80D,KBTBD2,KCNT2,KDM1B,KIAA1456,KIT,KITLG,LENG8,LHX8,LPAR4,MAN1A2,MMD,MRPL22,MYD88,NANOS1,NECAB1,NMD3,ODF2,PAPOLG,PBRM1,PCMTD1,PCSK1,PDCD6IP,PDS5A,PER3,PHLPP2,PITPNA,PLOD2,PPM1D,PTP4A1,R…
TF	Factor: E2F-1; motif: NTTSGCGG; match class: 0	TF:M00430_0	1.59425e-06	5.79744	3888	375	105	24356	AFF4,AGAP3,ANKIB1,ARHGEF7,BDNF,BTF3,CAMK2N2,CBFA2T3,CBX6,CCDC93,CCNC,CCNY,CCNYL1,CD164,CDV3,CHST1,CWC25,CYB5B,DCAF17,DCBLD2,DCK,DLX1,DOCK7,EFNA5,EFR3B,ENTPD7,EREG,FBXW8,FIGN,FOXL2,FZD3,GARNL3,GMEB1,GNAL,GOLT1B,GPD2,H2AFJ,HECTD2,HOOK1,HOXB5,IL13RA1,INO80D,KBTBD2,KIAA0430,KIF2A,KLHL15,L3MBTL3,LHX8,LIN7C,LINGO1,LMAN1,LMBRD2,LPGAT1,LSAMP,LUC7L3,MAN1A2,MEGF9,METTL21A,MRPL22,MSI1,NECAB1,NFATC3,NMD3,NPE…
TF	Factor: Max; motif: NNANCACGTGNTNN; match class: 1	TF:M00119_1	1.85667e-06	5.73127	6937	375	160	24356	ABCC9,ADAM9,AFF4,AGAP3,AKAP1,AKAP7,AMD1,AMN1,ARC,ARHGEF6,ARID2,BACH2,BEND4,BMI1,C9ORF152,CABP7,CALCRL,CAMK2N2,CANX,CBFA2T3,CBX4,CCDC93,CCNYL1,CD164,CDV3,CEP44,CHST1,CIR1,CNKSR2,CNTNAP2,CP,CSGALNACT1,CUL1,CWC25,CYB5B,DCAF17,DIS3,DLGAP4,DLX1,DOCK1,DOCK7,ENO1,ENTPD7,EREG,FBXL16,FEM1C,FIGN,FZD3,G6PC2,GABRP,GALC,GFPT1,GNAL,GOLT1B,GPD2,GPR107,GRHL1,GRIA2,H2AFJ,HECTD2,HOXB5,IL13,IL15,IMPAD1,INTS6,IQSEC1…
TF	Factor: c-MAF; motif: CNNNCTCAGCA; match class: 0	TF:M03816_0	2.24182e-06	5.6494	5087	375	127	24356	ABCC9,AFF1,AFF4,AKAP7,AMMECR1L,ANKIB1,ARC,ARID2,ARID3B,ATXN1,ATXN3,ATXN7,BEND4,BFAR,BMI1,BRWD1,C5,CASK,CCDC93,CCNC,CCNY,CCNYL1,CD164,CYB5B,DIS3,DLGAP4,DOCK4,DPYS,DTWD2,EIF4E3,EREG,FASTKD2,FBXO28,FBXO33,FBXW8,FEM1C,FOXG1,FOXL2,FOXN3,GAB1,GNAL,GPD2,GPR107,GRIA2,H2AFJ,HAUS6,HECTD2,IL5,IL13,IMPACT,IMPAD1,ISG20L2,KBTBD8,KIAA0430,KIT,KPNB1,LENG8,LHX8,LIN7C,LUC7L3,MAP1B,MAP7D2,MEGF9,METTL21A,MMD,MREG,MR…
TF	Factor: Sp1; motif: CCCCGCCCCN; match class: 1	TF:M00933_1	3.09057e-06	5.50996	3019	375	87	24356	AFF2,AGAP3,AGFG1,AKAP1,ANKIB1,ATXN7L3,BMI1,BRWD1,C3ORF33,CANX,CASK,CBX4,CBX6,CCNYL1,CD164,CDV3,CTDSP1,CUX1,CYB5B,DOCK7,DST,DTWD2,DZIP1,EFNA5,ERLEC1,FAM104A,FBXO28,FIGN,FOXG1,FZD3,HOOK1,INO80D,INTS6,KIF2A,KIT,KITLG,KPNB1,L3MBTL3,LBX2,LCOR,LMAN1,LRAT,LUC7L3,MAP1B,MAPKBP1,MSI1,MXD1,NAA15,NFATC3,NINL,NPEPPS,PAFAH1B2,PDS5A,PDS5B,PITPNA,PLOD2,PRTG,PTEN,RAB22A,RAD23B,RCOR1,RNF41,RNF169,SBDS,SCAI,SDHC,SE…
TF	Factor: E2F; motif: TTTSGCGSG; match class: 0	TF:M00918_0	3.69202e-06	5.43274	2687	375	80	24356	AFF1,AFF4,AGFG1,AKAP7,AMD1,BDNF,BTF3,CABP7,CAMK2G,CAMK2N2,CCNC,CDH1,CHST1,CIR1,CPSF2,CWC25,DCAF17,DLX1,DOCK4,DST,EFR3B,EPHA5,FAM104A,FASTKD2,FBXO33,FEM1C,FOXG1,GABRB3,GALNT12,GARNL3,GMEB1,GNAL,GPR107,GRIA2,HMX2,HOOK1,HOXB5,IL13,INO80D,JMY,KBTBD2,KLHDC1,KPNB1,L3MBTL3,LUC7L3,MAP7D2,MRPL22,MSI1,NANOS1,NR2F2,PAFAH1B2,PCSK1,PER3,PHF6,PITPNA,POU4F2,PTGER3,RNF7,RRAGD,RWDD1,SCCPDH,SEL1L,SETD1B,SH3KBP1,SL…
TF	Factor: Sp1; motif: GGGGCGGGGT; match class: 1	TF:M00008_1	4.54994e-06	5.34199	2651	375	79	24356	AGAP3,ANKIB1,ATXN7L3,BMI1,BTF3,C3ORF33,CALCRL,CANX,CASK,CBX4,CBX6,CD164,CDH1,CDV3,CPSF2,DCP2,DTWD2,DZIP1,EFNA5,EFR3B,ERLEC1,FAM104A,FBXO28,FOXL2,FZD3,GAD1,GALNT12,HMX2,INTS6,JMY,KIF2A,LARP4,LCOR,LMAN1,LMBRD2,LPGAT1,LRAT,LUC7L3,MAP1B,MAPKBP1,MSI1,MXD1,NAA15,NFATC3,NINL,NPEPPS,ONECUT2,PAFAH1B2,PDS5B,PHF6,PISD,POLR3F,PRTG,PTEN,PTGER3,RAD23B,RNF41,RNF169,SBDS,SCCPDH,SEL1L,SGCB,SIK2,SLC10A7,SOCS4,SPCS…
TF	Factor: AP-2alpha; motif: NSCCNCRGGSN; match class: 0	TF:M07348_0	7.10217e-06	5.14861	3838	375	102	24356	AFF1,AGFG1,AKAP1,AKAP7,ARID3B,BMI1,CABP7,CBX4,CCDC93,CCNC,CCNY,CCNYL1,CDV3,CEP44,CLASP1,CPSF2,CUX1,DCP2,DIS3,DTWD2,EFR3B,EIF4E3,ENTPD7,FAM104A,FASTKD2,FEM1C,FN1,FOXN3,GABRB3,GPR107,HECTD2,HHAT,HIPK2,HOXB5,KAT6A,KBTBD2,KIF2A,KITLG,KLHL15,LBX2,LENG8,LHX8,LMAN1,LMBRD2,LUC7L3,MAPKBP1,MMD,MRPL15,MXD1,MYD88,NEK1,NPEPPS,ONECUT2,PAFAH1B2,PAX7,PBRM1,PDPK1,PLOD2,POU2F1,POU4F2,PPM1D,PRDM13,PRTG,PTEN,PTGER3,…
TF	Factor: HOXD13; motif: WNNAATAAWAY; match class: 0	TF:M08817_0	8.64905e-06	5.06303	3135	375	88	24356	AFF1,AFF2,AKAP7,ATXN1,C5,CADM2,CAMK2G,CCNC,CD164,CNKSR2,CP,DCLK1,DLGAP1,DOCK4,DPYS,EPHA5,ERC1,FIGN,FN1,G6PC2,GNAL,GRHL1,HAUS6,HHAT,HOOK1,IL15,INTS6,KCNT2,KLHDC1,LIN7C,LRRC7,LSAMP,MBNL2,MMD,MRVI1,NAALADL2,NCOA1,NEK1,NINL,NSMAF,OSBPL8,PAFAH1B2,PAK2,PAPOLG,PAX7,PGM2L1,PI15,PLOD2,PMP2,PRDM13,PRTG,PTEN,PTP4A1,RAB11FIP2,RCOR1,REEP1,RLIM,RNMT,ROBO1,RRAGD,RRN3,SBDS,SEC24D,SEL1L,SETD1B,SH3KBP1,SH3PXD2A,SH…
TF	Factor: Pax-6; motif: NNNNTTCACGCWTGANTKNNN; match class: 0	TF:M00097_0	1.12748e-05	4.94789	5164	375	126	24356	AFF2,AKAP1,AKAP7,AMMECR1L,ANTXR1,ARHGEF7,ATXN1,ATXN3,ATXN7L3,BMI1,BRWD1,CAMK2G,CANX,CBFA2T3,CBX6,CCNC,CCNY,CCNYL1,CPSF2,CUL1,DCAF17,DCBLD2,DHX40,DLGAP4,DST,EFCAB1,EFNA5,EFR3B,ENO1,ERC1,FAM19A2,FBXO28,FBXW8,FIGN,FOXL2,FOXN3,G6PC2,GALC,GALNT12,GPD2,GPR107,HAUS6,HECTD2,HHAT,HOOK1,INTS6,KCNT2,KDM1B,KITLG,KLHDC1,KLHL15,LMBRD2,LPAR4,LRP6,LSAMP,LUC7L3,LZTFL1,MAP1B,MAP7D2,MAPKBP1,MBNL2,MFAP3,MMD,MRPL22,M…
TF	Factor: GATA-5; motif: TATCTN; match class: 0	TF:M02006_0	1.29009e-05	4.88938	4955	375	122	24356	AFF2,AFF4,ANTXR1,ARHGEF6,ARHGEF7,ATXN1,ATXN7,C5,C9ORF152,CACNG2,CADM2,CAMK2N2,CANX,CCNY,CLASP1,CPSF2,CUX1,DCAF17,DCBLD2,DHX40,DLGAP4,DOCK1,DOCK4,DOCK7,DPYS,EFCAB1,EFR3B,EIF4E3,ENO1,ERC1,FBXL16,FN1,FOXN3,G6PC2,GARNL3,GPR107,GRHL1,GRID1,HECTD2,HHAT,HIPK2,HMX2,HOOK1,HOXB5,IL5,IL13,IL13RA1,INTS6,IQSEC1,KAT6A,KBTBD8,KDM1B,KIAA0430,KIAA1456,KIF2A,LIN7C,LRAT,LRP6,LSAMP,LUC7L3,LZTFL1,MAPKBP1,MBNL2,MFAP3,…
TF	Factor: E2F-1; motif: TTTSGCGS; match class: 0	TF:M00431_0	1.52148e-05	4.81773	3274	375	90	24356	AFF4,AGFG1,AMD1,ARID2,BACH2,BDNF,CABP7,CAMK2N2,CANX,CASK,CBX4,CCDC93,CCNC,CCNYL1,CDH1,CHST1,CIR1,CUX1,CWC25,DCBLD2,DCP2,DIS3,DST,DZIP1,ERLEC1,FAM104A,FBXO33,FEM1C,FIGN,FOXG1,FOXL2,GALNT12,GMEB1,GNAL,GOLT1B,GRIA2,GRM5,HAUS6,HMX2,HOOK1,HOXB5,IL13,IMPAD1,JMY,KBTBD2,KIT,KLHDC1,LARP4,LBX2,LHX8,LIN7C,MAP7D2,METTL21A,NANOS1,NFATC3,ONECUT2,PAFAH1B2,PELI2,PER3,PHF6,PITPNA,PLOD2,PPM1D,PRTG,RCOR1,RNF7,RNF16…
TF	Factor: YY1; motif: NNNNAARATGGNNNN; match class: 0	TF:M07370_0	1.81635e-05	4.7408	3698	375	98	24356	AFF1,AKAP7,AMMECR1L,ATXN7L3,BACH2,BRWD1,CACNG2,CACNG7,CALCRL,CALU,CBX4,CHST1,CLASP1,CP,CPSF2,CWC25,DCK,DCLK1,DCP2,DLX1,DST,ENO1,EPHA5,FBXO28,FBXW8,FIGN,GJC1,GNAL,GPD2,GPR107,H2AFJ,HECTD2,HIPK2,HMX2,HOOK1,INTS6,JMY,KAT6A,KIAA1456,KLHDC1,KLHL15,LCOR,LIN7C,LMAN1,LPGAT1,LRP6,LUC7L3,LZTFL1,METTL21A,MMADHC,MRPL15,MRPL22,NINL,NMD3,NSMAF,PADI2,PAK1,PAPPA,PCDH15,PCLO,PDPK1,PDS5A,PELI2,PHF3,PISD,PLOD2,POLR…
TF	Factor: Sox-9; motif: NNNNNACAAARGNNSMN; match class: 0	TF:M07269_0	1.83229e-05	4.73701	5596	375	133	24356	ADAM9,AFF1,AFF2,AFF4,AGFG1,AKAP1,AMN1,ANKIB1,ARID3B,ATXN7,ATXN7L3,BACH2,BDNF,BFAR,BMI1,BTF3,CACNG2,CASK,CCNY,CCNYL1,CDH1,CTDSP1,CUX1,CYB5B,DCAF17,DHX40,DIS3,DLX1,DOCK4,DTWD2,EFNA5,ENO1,FAM104A,FBXL16,FBXO33,G6PC2,GABRP,GARNL3,GFPT1,GMEB1,GOLT1B,GREM2,GRHL1,GRIA2,GRID1,H2AFJ,HIPK2,HOXB5,IL13,IL15,IL13RA1,INTS6,KAT6A,KITLG,KPNB1,LENG8,LHX8,LMAN1,LPGAT1,LRRC7,LUC7L3,MAP7D2,MAPKBP1,MEGF9,MFAP3,MMD,MR…
TF	Factor: MafB; motif: GNTGAC; match class: 0	TF:M01227_0	2.11594e-05	4.6745	5778	375	136	24356	ADAM9,AKAP7,AMD1,AMN1,ANTXR1,ARHGEF6,ARID2,ARID3B,BDNF,BEND4,BMI1,BTF3,C5,C3ORF33,CABP7,CALCRL,CAMK2N2,CANX,CASK,CBX6,CCNC,CHST1,CNKSR2,CUL1,CUX1,DAB2,DCP2,DIS3,DLGAP4,DLX1,DOCK1,DOCK7,DYNLT3,EGR4,ENO1,ENTPD7,ERC1,EREG,FEM1C,FIGN,FOXL2,FOXN3,GAB1,GABRP,GALC,GOLT1B,GPR107,GRHL1,GRIA2,HAUS6,HECTD2,HIPK2,IL5,IQSEC1,KAT6A,KBTBD2,KCNT2,KDM1B,KIAA0430,KIAA1456,KLHDC1,KPNB1,LBX2,LIN7C,LSAMP,MAN1A2,MAP1B…
TF	Factor: Nkx2-5; motif: TYAAGTG; match class: 0	TF:M00240_0	2.27906e-05	4.64224	2266	375	69	24356	ADAM9,AMN1,ANTXR1,ARC,BACH2,BEND4,BFAR,CADM2,CAMK2G,CBX6,CDV3,CEP44,CIR1,CNKSR2,CPSF2,DCAF17,DCLK1,DHX40,DLX1,DOCK1,EFR3B,EIF4E3,ENO1,FAM104A,FAM19A2,FASTKD2,GABRP,GAD1,GALC,GRHL1,GRIA2,IL5,IMPACT,KAT6A,L3MBTL3,LZTFL1,MBNL2,NANOS1,NEK1,NOX4,PAK1,PCDH15,PCLO,PCMTD1,PCSK1,PHF3,PLOD2,POLR3F,RHOQ,RIF1,RLIM,RRAGD,RWDD1,SCOC,SETD1B,SLC26A2,SLC35F1,SNX1,SRGAP1,STX11,SUSD1,TNFAIP1,TNFAIP6,TOP2B,UGT8,VAPA…
TF	Factor: LF-A1; motif: GGGSTCWR; match class: 0	TF:M00646_0	2.68035e-05	4.57181	5238	375	126	24356	AFF4,AGAP3,AGFG1,ANKIB1,ANTXR1,ARC,ARID2,ARID3B,ATXN7,BDNF,BFAR,BRWD1,BTF3,CACNG2,CADM2,CAMK2G,CBX4,CBX6,CEP44,CIR1,CLASP1,CNKSR2,CUL1,CYB5B,DCK,DHX40,DIS3,DLGAP1,DLGAP4,DLX1,DOCK4,DOCK7,DTWD2,DYNLT3,EFR3B,EIF4E3,ENTPD7,EREG,ERLEC1,FBXL16,FBXO28,FOXL2,FOXN3,FZD3,GAB1,GNAL,GPD2,GREM2,GRHL1,H2AFJ,HAUS6,HHAT,HOXB5,IL13,IL15,KDM1B,KIF2A,KIT,LBX2,LCOR,LMAN1,LPGAT1,LRP6,LSAMP,LZTFL1,MAN1A2,MAP1B,MEGF9,…
TF	Factor: SP1; motif: GGGGYGGGGNS; match class: 0	TF:M01303_0	3.99604e-05	4.39837	2836	375	80	24356	AKAP1,AMD1,BRWD1,CALU,CDH1,CPSF2,CTDSP1,CUX1,DLX1,DOCK7,DST,EFNA5,EGR4,EIF4E3,ENTPD7,EREG,FAM104A,FBXO28,FOXG1,FOXL2,FZD3,GALNT12,GFPT1,GNAL,GRIA2,HIPK2,HMX2,INTS6,KAT6A,KIF2A,L3MBTL3,LARP4,LMAN1,LMBRD2,LPGAT1,LRAT,LRP6,MAN1A2,MAP1B,MSI1,NANOS1,NCOA1,NINL,ONECUT2,PBRM1,PCSK1,PCSK6,PDS5B,PELI2,PER3,PHLPP2,PITPNA,PLOD2,PTEN,PTP4A1,RAB22A,RBFOX1,RHOQ,RNF7,RNMT,RWDD1,SBDS,SCCPDH,SEL1L,SETD1B,SLC10A7,…
TF	Factor: E2F; motif: NKCGCGCSAAAN; match class: 0	TF:M00920_0	4.16432e-05	4.38046	2789	375	79	24356	AFF1,AFF4,AGAP3,AGFG1,AMD1,ARID3B,BACH2,BDNF,BEND4,BRWD1,CABP7,CAMK2N2,CBX4,CCNC,CDH1,CHST1,CIR1,CPSF2,CWC25,DCAF17,DCBLD2,DLX1,DOCK4,DST,EFR3B,EPHA5,FAM104A,FBXW8,FEM1C,FIGN,FOXG1,GARNL3,GMEB1,GNAL,GRIA2,HMX2,HOOK1,IL13,INO80D,KBTBD2,LARP4,LHX8,LIN7C,MAN1A2,MAP7D2,MRPL22,NR2F2,ONECUT2,PCSK1,PDS5B,PER3,PHF6,PLOD2,RNF7,RRAGD,RWDD1,SCCPDH,SETD1B,SH3KBP1,SLC10A7,SLC26A2,SLC5A7,SNRPB2,SPCS3,SRGAP1,TB…
TF	Factor: Pax-5; motif: BCNNNRNGCANBGNTGNRTAGCSGCHNB; match class: 1	TF:M00143_1	4.20408e-05	4.37633	6821	375	153	24356	AFF4,AGAP3,AKAP1,ATXN7L3,BACH2,BFAR,C3ORF33,CABP7,CACNG7,CAMK2G,CAMK2N2,CANX,CASK,CBFA2T3,CBX4,CBX6,CCDC93,CCNY,CCNYL1,CDH1,CHST1,CPSF2,CTDSP1,CWC25,DCAF17,DCBLD2,DLX1,DOCK7,EFCAB1,EFNA5,ENO1,ENTPD7,EPHA5,EREG,FAM104A,FBXO33,FBXW8,FEM1C,FIGN,FN1,FOXG1,FOXN3,FZD3,GABRB3,GABRP,GALNT12,GARNL3,GFPT1,GMEB1,GNAL,GRIA2,GRID1,HECTD2,HIPK2,HMX2,IL13,IMPAD1,INTS6,IQSEC1,ISG20L2,JMY,KIF2A,KIT,KLHDC1,KLHL15,…
TF	Factor: E2F-1; motif: TWSGCGCGAAAAYKR; match class: 1	TF:M00024_1	4.45446e-05	4.35121	1655	375	55	24356	AFF1,AFF2,ARC,ARID3B,BACH2,BEND4,BFAR,BRWD1,CAMK2G,CSGALNACT1,DCLK1,DCP2,EFNA5,ENO1,EPHA5,FBXW8,GALNT12,GNAL,HECTD2,HIPK2,HMX2,IL13RA1,IQSEC1,KDM1B,KIAA0430,KIT,L3MBTL3,LBX2,LEMD2,LRRC7,MRPL15,NAA15,NANOS1,PAX7,PCDH15,PCDH17,PLOD2,PRTG,RBFOX1,RHOQ,RNF41,RRN3,RWDD1,SCN2A,SETD1B,SGCB,SHE,SLC10A7,SOCS4,SOX6,TFAP2A,TNFAIP6,UPF2,USP47,VEGFA
TF	Factor: C/EBPalpha; motif: NNATTRCNNAANNN; match class: 0	TF:M00116_0	4.63814e-05	4.33366	2697	375	77	24356	ABCC9,AFF4,ATXN3,BACH2,C9ORF152,CASK,CBX4,CLASP1,CNKSR2,CP,CPSF2,CSGALNACT1,CYB5B,DAB2,DIS3,DLGAP1,DOCK4,DPYS,FOXN3,G6PC2,GAB1,GABRB3,GABRP,GNAL,GPD2,GRHL1,HECTD2,HHAT,HOOK1,IL15,KAT6A,KCNT2,KIAA1456,LIN7C,LINGO1,LPGAT1,LUC7L3,MAP7D2,METTL21A,MFAP3,MREG,MRVI1,MTMR4,NMD3,NSMAF,PADI2,PAPOLG,PBRM1,PCDH17,PCSK1,PDPK1,PHF6,POLR3F,RBFOX1,RNF41,ROBO1,SCN2A,SETD1B,SH3PXD2A,SLC25A4,SLC5A7,SUPT6H,TARDBP,TM…
TF	Factor: myogenin; motif: CRSCTGTTBNNTTTGGCACGSNGCCARCH; match class: 0	TF:M00056_0	5.0064e-05	4.30047	5630	375	132	24356	AFF2,AGFG1,AKAP1,ANKIB1,ANTXR1,ARC,ARHGEF6,ARID2,ARID3B,ATXN1,ATXN3,ATXN7,BTF3,C3ORF33,CADM2,CCNC,CCNY,CCNYL1,CD164,CEP44,CHST1,CP,DAB2,DCK,DCLK1,DCP2,DIS3,DLGAP1,DLGAP4,DLX1,DOCK1,DOCK7,DZIP1,ENO1,ENTPD7,ERC1,EREG,ERLEC1,FBXL16,FN1,FOXG1,G6PC2,GAB1,GABRB3,GABRP,GALC,GALNT12,GARNL3,GFPT1,GJC1,GNAL,GRIA2,GRID1,HAUS6,HECTD2,HIPK2,HOOK1,HOXB5,IMPACT,INO80D,IQSEC1,ISG20L2,KBTBD8,KIAA0430,KIAA1456,KIT…
TF	Factor: Elk-1; motif: NNNNCCGGAARTNN; match class: 0	TF:M00025_0	7.22783e-05	4.14099	3697	375	96	24356	AGAP3,AGFG1,AKAP1,AKAP7,AMD1,ARHGEF6,ARID3B,ATXN7,ATXN7L3,BMI1,BTF3,C3ORF33,CASK,CBFA2T3,CDV3,CHST1,CIR1,CPSF2,CUX1,CYB5B,DAB2,DCBLD2,DCK,DCP2,DOCK7,DYNLT3,EIF4E3,EREG,ERLEC1,FAM104A,FBXO28,FBXO33,FBXW8,FOXL2,GABRB3,GFPT1,GPR107,HECTD2,IL13,INTS6,KBTBD2,KLHDC1,KLHL15,LBX2,LIN7C,LMBRD2,LPAR4,LSAMP,MAPKBP1,MRPL15,MTMR4,MXD1,NANOS1,NEK1,NFATC3,NMD3,NOX4,ODF2,PCDH17,PCSK1,PDS5A,PGM2L1,PITPNA,PLOD2,PO…
TF	Factor: C/EBPalpha; motif: NNNNNTTKCNNAAN; match class: 0	TF:M07037_0	0.000102198	3.99056	2799	375	78	24356	ABCC9,ADAM9,AFF4,ATXN3,BACH2,C5,C9ORF152,CBX4,CD164,CLASP1,CP,CPSF2,CSGALNACT1,CYB5B,DAB2,DCLK1,DIS3,DLGAP1,DLX1,DOCK4,DPYS,FBXO28,G6PC2,GAB1,GABRP,GNAL,GRHL1,HECTD2,HHAT,HOOK1,IL15,KAT6A,KBTBD8,L3MBTL3,LIN7C,LUC7L3,MAP7D2,METTL21A,MFAP3,MRVI1,MTMR4,NMD3,NR2F2,NSMAF,PBRM1,PCDH17,PCSK1,PDPK1,PDS5B,PHF6,POLR3F,RBFOX1,RBM41,RIF1,RNF41,ROBO1,RWDD1,SH3PXD2A,SLC25A4,SLC5A7,STK38L,SUPT6H,SV2B,TARDBP,TME…
TF	Factor: Freac-3; motif: NNNNNGTAAATAAACA; match class: 0	TF:M00291_0	0.000108755	3.96355	3415	375	90	24356	AKAP1,AMN1,ATXN3,BEND4,CAMK2G,CBX4,CBX6,CEP44,CIR1,CNTNAP2,CP,CPSF2,CYB5B,DAB2,DCAF17,DCK,DCP2,DIS3,DPYS,DYNLT3,DZIP1,EFCAB1,ERLEC1,FBXW8,FEM1C,FOXN3,FZD3,GAB1,GAD1,GALC,GALNT12,GJC1,GOLT1B,GRID1,HMX2,IL15,IMPACT,KBTBD2,KBTBD8,KITLG,KLHL15,L3MBTL3,LEMD2,LRAT,LRRC7,LSAMP,MBNL2,MMD,NECAB1,NR2F2,PADI2,PAK1,PAK2,PAPPA,PDCD6IP,PDPK1,PDS5B,PELI2,PGM2L1,PHF6,PHLPP2,PISD,PITPNA,PLOD2,POLR3F,PTGER3,PTP4A1…
TF	Factor: E2F-1; motif: TTTSGCGCGMNR; match class: 0	TF:M00516_0	0.000110178	3.9579	3261	375	87	24356	AFF1,AFF4,AGAP3,AGFG1,AKAP1,AKAP7,AMD1,ANKIB1,ARID3B,BDNF,CABP7,CAMK2N2,CASK,CCNC,CD164,CDH1,CHST1,CIR1,CPSF2,CWC25,DCAF17,DCP2,DIS3,DOCK4,DOCK7,EPHA5,FBXO33,FBXW8,FEM1C,FIGN,FOXG1,GABRB3,GALNT12,GARNL3,GMEB1,GNAL,GRIA2,HMX2,HOOK1,HOXB5,IL13,INO80D,KBTBD2,KIT,KLHDC1,KPNB1,LBX2,LHX8,LUC7L3,MAP7D2,MRPL22,NFATC3,NR2F2,ONECUT2,PAFAH1B2,PER3,PHF6,PLOD2,PRTG,RCOR1,RNF7,RNMT,RWDD1,SEPSECS,SH3KBP1,SHE,SL…
TF	Factor: E2F1; motif: NNNNNGCGSSAAAN; match class: 1	TF:M08874_1	0.000112391	3.94927	1175	375	43	24356	AFF1,AGFG1,ARID3B,BRWD1,CCNYL1,CD164,CYB5B,DCK,DCP2,DLX1,FBXW8,FIGN,GARNL3,HIPK2,HOXB5,JMY,KAT6A,KBTBD8,KIF2A,KIT,KLHL15,L3MBTL3,LEMD2,LPGAT1,MAN1A2,NAA15,NANOS1,NFATC3,PCDH17,RNF7,RNF169,RUNDC3B,SCCPDH,SGCB,SLC10A7,SRSF1,STUB1,STXBP5,TBL2,TXNDC12,UNC119B,VEGFA,WRB
TF	Factor: PU.1; motif: AGGAAG; match class: 1	TF:M02031_1	0.000135488	3.8681	10375	375	209	24356	AFF2,AFF4,AGFG1,AKAP7,AMD1,AMMECR1L,AMN1,ANKIB1,ANTXR1,ARHGEF7,ARID2,ARID3B,ATXN3,ATXN7,BDNF,BEND4,BRWD1,C9ORF152,CABP7,CACNG2,CACNG7,CADM2,CALCRL,CAMK2N2,CANX,CASK,CBX6,CCNYL1,CD164,CDV3,CHST1,CIR1,CLASP1,CNTNAP2,CP,CPSF2,CTDSP1,CYB5B,DAB2,DCK,DOCK7,DST,DZIP1,EFCAB1,EFNA5,EGR4,EIF4E3,ENO1,EREG,ERLEC1,FAM104A,FAM19A2,FASTKD2,FBXL16,FBXO28,FBXO33,FEM1C,FIGN,FOXG1,FOXN3,FZD3,GAB1,GABRB3,GABRP,GAD1,…
TF	Factor: C/EBPbeta; motif: NNTTKCNNMAN; match class: 0	TF:M07315_0	0.00013872	3.85786	2670	375	75	24356	ABCC9,AFF4,ATXN3,BACH2,C9ORF152,CASK,CBX4,CD164,CLASP1,CP,CPSF2,CSGALNACT1,DAB2,DCLK1,DIS3,DLGAP1,DLX1,DOCK4,DPYS,G6PC2,GAB1,GABRP,GNAL,GRHL1,HECTD2,HHAT,HOOK1,KAT6A,KBTBD8,LIN7C,LINGO1,LUC7L3,MAP7D2,METTL21A,MFAP3,MRVI1,MTMR4,NMD3,NR2F2,NSMAF,PBRM1,PCDH17,PCSK1,PDPK1,PDS5B,PHF6,POLR3F,RBFOX1,RBM41,RIF1,RNASEL,RNF41,ROBO1,RWDD1,SCN2A,SETD1B,SH3PXD2A,SLC25A4,SLC5A7,STK38L,SV2B,TARDBP,TMEM56,TMEM15…
TF	Factor: E2F-1; motif: TWSGCGCGAAAAYKR; match class: 0	TF:M00024_0	0.000139734	3.8547	4774	375	115	24356	AGAP3,AKAP1,AMD1,ANKIB1,ATXN1,C5,CABP7,CCNC,CIR1,CP,CPSF2,CTDSP1,CUX1,CWC25,CYB5B,DCBLD2,DIS3,DLGAP1,DLX1,DOCK4,DPYS,DST,DYNLT3,ENTPD7,EREG,ERLEC1,FASTKD2,FEM1C,FIGN,FOXN3,GAD1,GARNL3,GJC1,GRM5,HAUS6,HHAT,IL15,INO80D,KAT6A,KBTBD2,KBTBD8,KLHL15,LHX8,LIN7C,LMAN1,LPAR4,LRP6,LUC7L3,MAP1B,MAP7D2,MAPKBP1,MBNL2,MEGF9,METTL21A,MMD,MSI1,MXD1,NAALADL2,NECAB1,NMD3,NPEPPS,NR2F2,ODF2,OTUD7B,PAFAH1B2,PCMTD1,PC…
TF	Factor: AP-2alpha; motif: NSCCNCRGGSN; match class: 1	TF:M07348_1	0.000254671	3.59402	1980	375	60	24356	ADAM9,AFF2,ATXN7L3,BRWD1,CAMK2N2,CASK,CBX6,CD164,CWC25,CYB5B,DCAF17,DCBLD2,DLX1,DOCK7,EFNA5,FBXO28,FBXO33,FIGN,FOXL2,GALNT12,GFPT1,GNAL,GRHL1,GRIA2,HMX2,HOOK1,INO80D,KCNT2,KIT,MAP1B,METTL21A,MSI1,NAA15,NCOA1,PCSK1,PDCD6IP,PDS5A,PDS5B,PHF6,PHLPP2,PTP4A1,RCOR1,RLIM,SEPSECS,SETD7,SIK2,SLC26A2,SOCS4,SRGAP1,TCEB3,TMSB4X,TMX1,TNFAIP1,TXNDC12,UAP1,YWHAQ,ZDHHC2,ZDHHC14,ZNF654,ZNF711
TF	Factor: Sp1; motif: NGGGGCGGGGN; match class: 0	TF:M07395_0	0.000255316	3.59292	2964	375	80	24356	ADAM9,AFF1,AFF2,ATXN7,CALU,CAMK2N2,CCDC93,CCNC,CHST1,CUL1,DCAF17,DCP2,DOCK7,EFR3B,EREG,FBXO33,FBXW8,FOXL2,GABRB3,GAD1,GALC,GARNL3,GFPT1,GNAL,GOLT1B,GPR107,GRHL1,HECTD2,HIPK2,HMX2,ISG20L2,JMY,KAT6A,KLHDC1,KLHL15,L3MBTL3,LEMD2,LENG8,MAN1A2,MMADHC,MXD1,MYD88,NCOA1,NEK1,NOX4,PAPOLG,PCMTD1,PDCD6IP,PDS5B,PHLPP2,PISD,PITPNA,RLIM,RNF7,RRAGD,RTN4R,RUNDC3B,RWDD1,SCCPDH,SEPSECS,SETD1B,SLC25A4,SLC4A8,SLC5A7,…
TF	Factor: c-Myc:Max; motif: GCCAYGYGSN; match class: 0	TF:M00322_0	0.000265036	3.5767	4229	375	104	24356	ADAM9,AFF2,AFF4,AGFG1,AMN1,ANKIB1,ARHGEF6,ARID3B,ATXN7L3,BACH2,BEND4,BTF3,CBX6,CCDC93,CCNYL1,CDH1,CHST1,CIR1,CNKSR2,CSGALNACT1,CTDSP1,CUL1,CWC25,DCAF17,DCBLD2,DIS3,DLGAP1,DLGAP4,DST,DYNLT3,EFCAB1,EFNA5,EFR3B,EPHA5,FASTKD2,FBXW8,FEM1C,FOXN3,G6PC2,GPD2,GRIA2,HAUS6,HECTD2,KCNT2,KDM1B,KIAA1456,L3MBTL3,LBX2,LCOR,LMAN1,LMBRD2,LRAT,LRRC7,LUC7L3,LZTFL1,MFAP3,MRPL22,MTMR4,NAA15,NCOA1,NINL,NPEPPS,OTUD7B,PA…
TF	Factor: MAFA; motif: TCAGCAN; match class: 0	TF:M01709_0	0.000306556	3.51349	5461	375	126	24356	ADAM9,AFF1,AFF4,AKAP1,ARC,ARHGEF7,BACH2,BFAR,BMI1,CALCRL,CAMK2G,CAMK2N2,CANX,CASK,CBFA2T3,CBX6,CD164,CLASP1,CYB5B,DCAF17,DHX40,DOCK1,DOCK4,EFNA5,EIF4E3,ERLEC1,FAM104A,FASTKD2,FEM1C,FIGN,FOXN3,G6PC2,GABRB3,GALC,GALNT12,GJC1,GRHL1,GRIA2,HAUS6,HHAT,HIPK2,HOOK1,IL15,IMPAD1,INO80D,ISG20L2,KBTBD8,KDM1B,KIAA0430,KIT,KLHDC1,KLHL15,LCOR,LEMD2,LENG8,LHX8,LMAN1,LMBRD2,LPAR4,LRRC7,LUC7L3,LZTFL1,MBNL2,MFAP3,M…
TF	Factor: E2F; motif: TTTSGCGC; match class: 1	TF:M00050_1	0.00030663	3.51339	967	375	37	24356	AFF1,AFF2,ARID3B,BEND4,BFAR,CYB5B,DCK,DCP2,DLX1,ENTPD7,FBXO33,GARNL3,GNAL,GRM5,HAUS6,HMX2,HOXB5,INO80D,KIT,L3MBTL3,LEMD2,MAN1A2,MAPKBP1,NAA15,NANOS1,NEK1,PDS5B,PELI2,PLOD2,RNF169,SCAI,SETD1B,SGCB,SLC10A7,STUB1,TMEM30A,TMSB4X
TF	Factor: c-Myc:Max; motif: NNNNNNNCACGTGNNNNNNN; match class: 1	TF:M00615_1	0.000418374	3.37844	6880	375	150	24356	ADAM9,AFF4,AGAP3,AKAP1,AMD1,AMN1,ARC,ARHGEF6,ARID2,ATXN7,BFAR,BMI1,C9ORF152,CABP7,CALCRL,CAMK2N2,CANX,CBFA2T3,CBX4,CCDC93,CCNYL1,CD164,CDV3,CHST1,CIR1,CNKSR2,CNTNAP2,CP,CSGALNACT1,CUL1,CWC25,CYB5B,DCAF17,DCBLD2,DHX40,DIS3,DLGAP4,DLX1,DOCK1,DOCK7,DTWD2,EFCAB1,ENO1,ENTPD7,EREG,FBXL16,FEM1C,FIGN,FZD3,G6PC2,GABRP,GALC,GFPT1,GNAL,GOLT1B,GPD2,GPR107,GRHL1,GRIA2,HECTD2,HOXB5,IL13,IMPAD1,INTS6,IQSEC1,JMY…
TF	Factor: c-Myb; motif: NCNRNNGRCNGTTGGKGG; match class: 1	TF:M00004_1	0.000429921	3.36661	2107	375	62	24356	AKAP1,AMD1,BRWD1,CASK,CBX4,CCNC,CCNYL1,CD164,CDV3,CSGALNACT1,CYB5B,DCAF17,DCLK1,DPYS,DTWD2,EIF4E3,ENTPD7,EREG,FASTKD2,FBXO28,FOXG1,GFPT1,HAUS6,KBTBD2,KIT,KLHDC1,LENG8,LUC7L3,LZTFL1,MAP7D2,MAPKBP1,MEGF9,MFAP3,MRPL15,NECAB1,PAFAH1B2,PAPPA,PCDH17,PDCD6IP,PDPK1,PHF6,RCOR1,RHOQ,RLIM,RNF7,RNMT,RRS1,RTN4R,SCOC,SEL1L,SGCB,SH3PXD2A,SIK2,SLC10A7,SLC5A7,SRSF1,TMEM56,TNFAIP1,TRIM9,TTC14,VTA1,ZDHHC2
TF	Factor: SREBP-1; motif: CACSCCA; match class: 0	TF:M00749_0	0.000437255	3.35927	4002	375	99	24356	ADAM9,AFF1,AFF4,ANTXR1,ARC,ARHGEF6,ARID2,ATXN3,ATXN7L3,BRWD1,BTF3,CABP7,CACNG2,CACNG7,CAMK2N2,CBX6,CCNC,CPSF2,CTDSP1,CYB5B,DCAF17,DPYS,DST,DTWD2,DYNLT3,EFCAB1,FAM104A,GJC1,GMEB1,GNAL,GOLT1B,GPR107,HAUS6,HECTD2,HMX2,HOXB5,IL5,IMPACT,IMPAD1,INO80D,INTS6,ISG20L2,KBTBD8,KDM1B,KIF2A,KPNB1,LARP4,LEMD2,LMAN1,LPGAT1,LRRC7,LUC7L3,MAP1B,MMD,MREG,MRPL15,MSI1,MYD88,NECAB1,NINL,NOX4,PAPOLG,PAPPA,PDCD6IP,PELI2…
TF	Factor: Msx-1; motif: CNGTAWNTG; match class: 0	TF:M00394_0	0.00049679	3.30383	5113	375	119	24356	AFF1,AMN1,ANTXR1,ATXN3,BDNF,C5,C9ORF152,CALU,CASK,CCNC,CCNY,CLASP1,CNKSR2,CP,CSGALNACT1,CTDSP1,CUX1,CYB5B,DCAF17,DCBLD2,DCLK1,DHX40,DLGAP1,DLX1,DOCK4,DTWD2,DYNLT3,EGR4,FASTKD2,FBXO28,FEM1C,FN1,FOXN3,FZD3,GAB1,GABRB3,GARNL3,GMEB1,GNAL,GOLT1B,GPD2,GPR107,GRHL1,GRM5,H2AFJ,HHAT,IL13,IMPACT,IQSEC1,KBTBD8,KCNT2,KIAA1456,KIF2A,KIT,L3MBTL3,LEMD2,LMAN1,LPAR4,LRAT,LRP6,LSAMP,LUC7L3,LZTFL1,MEGF9,MREG,MRPL15…
TF	Factor: GATA-4; motif: AGATAAN; match class: 0	TF:M03549_0	0.000621562	3.20652	3133	375	82	24356	AKAP7,ANKIB1,ARID3B,ATXN3,ATXN7,BEND4,C9ORF152,CCNC,CLASP1,CNKSR2,CUL1,DCAF17,DCK,DCLK1,DIS3,DOCK4,DST,FN1,FOXN3,GAB1,GARNL3,GPD2,GPR107,GRID1,GRM5,IL5,IQSEC1,KIAA0430,KIAA1456,KIT,KITLG,LHX8,LIN7C,LRAT,LRP6,MAP7D2,METTL21A,MFAP3,MREG,MRPL15,MRPL22,MRVI1,MXD1,NR2F2,OSBPL8,PADI2,PAK1,PCLO,PGM2L1,PHF3,PHLPP2,PLOD2,PRRC2B,PTEN,PTGER3,RAD23B,RBM41,REEP1,RNASEL,RNF38,ROBO1,RRN3,SCCPDH,SEL1L,SH3PXD2A,S…
TF	Factor: SREBP-2; motif: NTCACCYNNNN; match class: 0	TF:M03852_0	0.000622264	3.20603	4855	375	114	24356	AFF4,AGFG1,AKAP1,AMD1,ANKIB1,ARHGEF6,ARID2,ARID3B,BACH2,BEND4,BFAR,BRWD1,BTF3,C9ORF152,CABP7,CAMK2N2,CBX6,CCNY,CD164,CHST1,CLASP1,CUX1,CWC25,DOCK7,DTWD2,EGR4,ENO1,EREG,FAM104A,FASTKD2,FBXO33,FZD3,GAD1,GARNL3,GJC1,GOLT1B,GPD2,GPR107,GRHL1,GRM5,HIPK2,HMX2,HOOK1,IL13RA1,INO80D,ISG20L2,JMY,KBTBD8,KDM1B,KIAA1456,KIT,KPNB1,L3MBTL3,LARP4,LBX2,LIN7C,LMAN1,LMBRD2,LPGAT1,LUC7L3,MAN1A2,MAP1B,MFAP3,MREG,MYD8…
TF	Factor: HOXD13; motif: NNNYYAATAAAANNNN; match class: 0	TF:M01404_0	0.000645633	3.19001	2828	375	76	24356	AFF1,ARC,ATXN1,ATXN3,ATXN7,BDNF,BEND4,CACNG2,CCDC93,CCNC,CDH1,CNTNAP2,DCAF17,DCK,DCLK1,DOCK1,DOCK4,DZIP1,EFCAB1,EFR3B,EIF4E3,ENO1,FBXO28,FEM1C,FOXN3,G6PC2,GOLT1B,GREM2,GRHL1,H2AFJ,HOOK1,IL5,IL15,IL13RA1,INO80D,KCNT2,KIAA0430,LBX2,LMAN1,NR2F2,OSBPL8,PAK2,PAPOLG,PAX7,PCDH15,PCSK1,PDPK1,PI15,PLOD2,POU2F1,PTP4A1,RAD23B,ROBO1,RRAGD,RRN3,RTN4R,SBDS,SEL1L,SLC38A4,SNRPB2,SOX6,SPCS3,TBL2,TCEB3,TFAP2A,TMEM…
TF	Factor: MafB; motif: GNTGAC; match class: 1	TF:M01227_1	0.000791667	3.10146	5726	375	129	24356	AFF1,AFF2,AGAP3,AKAP1,AMMECR1L,ANKIB1,ARHGEF7,BACH2,BFAR,BRWD1,CAMK2G,CBFA2T3,CCDC93,CCNY,CCNYL1,CD164,CDH1,CDV3,CLASP1,CPSF2,CSGALNACT1,DCAF17,DCLK1,DOCK4,DPYS,DTWD2,EFCAB1,EFR3B,EPHA5,ERLEC1,FAM104A,FAM19A2,FASTKD2,FBXO28,FBXW8,FN1,GAD1,GALNT12,GFPT1,GJC1,GMEB1,GREM2,HOOK1,IL13,IMPAD1,KBTBD8,KIF2A,KIT,KLHL15,LARP4,LCOR,LEMD2,LENG8,LINGO1,LPAR4,LPGAT1,LRAT,LUC7L3,LZTFL1,MAP7D2,MAPKBP1,MRPL15,MRP…
TF	Factor: YY1; motif: NYNKCCATNTT; match class: 0	TF:M01035_0	0.000816699	3.08794	3787	375	94	24356	AFF1,AKAP7,AMMECR1L,ARID2,ATXN7L3,BEND4,BMI1,BRWD1,CACNG7,CALU,CLASP1,CP,CPSF2,DCLK1,DCP2,DLGAP4,DST,DTWD2,EGR4,EPHA5,FAM19A2,FBXO28,FBXW8,G6PC2,GNAL,GPD2,GPR107,GRID1,H2AFJ,HECTD2,HIPK2,HMX2,HOOK1,INTS6,JMY,KIAA1456,KLHDC1,KLHL15,L3MBTL3,LCOR,LIN7C,LMAN1,LPGAT1,LRP6,LUC7L3,METTL21A,MMADHC,MRPL15,MRPL22,MSI1,NECAB1,NFATC3,NR2F2,ONECUT2,PADI2,PAK2,PCDH15,PDPK1,PDS5A,PDS5B,PELI2,PLOD2,POLR3F,PTP4A1…
TF	Factor: Sox-9; motif: RNACAAAGGVN; match class: 0	TF:M01284_0	0.000817926	3.08729	4493	375	107	24356	ABCC9,ADAM9,AFF2,AFF4,AGFG1,AKAP1,AMN1,ANKIB1,ARHGEF6,ARHGEF7,ARID3B,ATXN1,ATXN3,BACH2,BEND4,BMI1,CAMK2G,CASK,CCNYL1,CDH1,CUL1,CUX1,DAB2,DCK,DLGAP1,DLX1,EFCAB1,FBXO33,FBXW8,FEM1C,FN1,FOXG1,G6PC2,GAD1,GFPT1,GJC1,GMEB1,GOLT1B,GPR107,GREM2,GRHL1,GRIA2,GRID1,GRM5,H2AFJ,HAUS6,HHAT,HIPK2,IL13RA1,IQSEC1,KCNT2,KIAA1456,KPNB1,LEMD2,LINGO1,LMAN1,LPAR4,LUC7L3,LZTFL1,MAP1B,MAP7D2,MBNL2,MEGF9,MREG,NAALADL2,NC…
TF	Factor: Sp1; motif: CCCCGCCCCN; match class: 0	TF:M00933_0	0.000882462	3.0543	3005	375	79	24356	ARHGEF7,BFAR,CALU,CCDC93,CDH1,CHST1,CPSF2,DCAF17,DCP2,DLX1,EIF4E3,ENTPD7,EREG,FBXO33,FBXW8,FOXL2,GABRB3,GALNT12,GFPT1,GNAL,GRIA2,HMX2,ISG20L2,JMY,KAT6A,KBTBD2,KIAA1456,LARP4,LEMD2,LENG8,LMBRD2,LPGAT1,MAN1A2,MMADHC,MYD88,NANOS1,ONECUT2,PAPOLG,PBRM1,PCMTD1,PCSK1,PCSK6,PELI2,PER3,PHLPP2,PISD,POU4F2,PTP4A1,RHOQ,RLIM,RNF7,RRAGD,RWDD1,SCCPDH,SETD7,SLC4A8,SOCS4,SPCS3,STXBP5,TAF5L,TARDBP,TMEM30A,TMTC4,TR…
TF	Factor: Pax-5; motif: RRNGRNGCAN; match class: 0	TF:M03577_0	0.000928496	3.03222	5400	375	123	24356	ABCC9,ADAM9,AKAP7,AMD1,AMMECR1L,ANKIB1,ARID2,BDNF,BRWD1,BTF3,C5,C3ORF33,CACNG2,CAMK2G,CAMK2N2,CANX,CBX6,CDH1,CDV3,CEP44,CYB5B,DCBLD2,DCK,DOCK1,DST,DTWD2,DYNLT3,ENO1,ENTPD7,EPHA5,ERC1,EREG,ERLEC1,FZD3,GALC,GALNT12,GARNL3,GRIA2,HHAT,IL5,IL15,IL13RA1,IMPAD1,INO80D,INTS6,JMY,KBTBD2,KBTBD8,KCNT2,KDM1B,KIAA0430,KIAA1456,KIF2A,KITLG,KPNB1,LEMD2,LENG8,LPAR4,LPGAT1,LSAMP,MAPKBP1,MEGF9,MMADHC,MMD,MRPL15,NE…
TF	Factor: HOXA10; motif: NNNGYAATAAAATNNW; match class: 0	TF:M01464_0	0.000994326	3.00247	2456	375	68	24356	AMMECR1L,ANTXR1,ARC,ATXN3,BMI1,C5,CACNG2,CAMK2G,CCNC,CDH1,CP,CSGALNACT1,DCK,DCLK1,DLGAP1,DST,DYNLT3,EFCAB1,EIF4E3,ENO1,FOXN3,G6PC2,GAB1,GAD1,GOLT1B,GRHL1,H2AFJ,IL15,KAT6A,KBTBD8,KCNT2,KDM1B,L3MBTL3,LIN7C,LPGAT1,LSAMP,NEK1,NSMAF,PADI2,PAFAH1B2,PAPOLG,PAX7,PCDH15,PCMTD1,POU4F2,PRDM13,PTEN,PTP4A1,RAD23B,RCOR1,REEP1,RNMT,RRAGD,SEL1L,SETD1B,SH3PXD2A,SLC10A2,SLC38A4,SOX6,SUSD1,TCEB3,TMSB4X,TNFAIP6,TOP2…
TF	Factor: Pax-2; motif: NNNNGTCANGNRTKANNNN; match class: 0	TF:M00098_0	0.00102573	2.98897	4514	375	107	24356	AKAP1,AMD1,ANTXR1,ATXN3,ATXN7,BACH2,BDNF,BFAR,BTF3,C9ORF152,CADM2,CALCRL,CALU,CAMK2N2,CANX,CBX4,CCDC93,CCNC,CHST1,CPSF2,CSGALNACT1,CUL1,DLGAP4,DTWD2,EFCAB1,EFR3B,ERC1,EREG,FN1,FOXL2,FZD3,GALC,GALNT12,GJC1,GMEB1,GNAL,GREM2,GRIA2,H2AFJ,HECTD2,HOXB5,IMPACT,ISG20L2,KBTBD2,KIAA0430,KLHDC1,L3MBTL3,LIN7C,LZTFL1,MAP7D2,MEGF9,METTL21A,MMD,MTMR4,MYD88,NINL,NPEPPS,NR2F2,ONECUT2,PAFAH1B2,PAK1,PAPOLG,PAPPA,PA…
TF	Factor: Foxc1; motif: TTVYTTTNW; match class: 0	TF:M07254_0	0.00119384	2.92305	4363	375	104	24356	AFF1,AFF4,AKAP1,AKAP7,AMN1,ARHGEF6,ARHGEF7,ATXN1,ATXN3,BACH2,BEND4,BRWD1,CACNG2,CALCRL,CCDC93,CD164,CIR1,CNTNAP2,CPSF2,CUL1,CYB5B,DOCK4,DST,DTWD2,DYNLT3,EFCAB1,EFR3B,ERC1,FBXL16,FBXW8,FEM1C,FN1,FOXN3,FZD3,GAD1,GALNT12,GARNL3,GJC1,GREM2,GRIA2,GRID1,HAUS6,HIPK2,IL5,INO80D,IQSEC1,KIAA0430,KITLG,KLHL15,LEMD2,LIN7C,LINGO1,LPAR4,MAP7D2,MFAP3,MMADHC,MREG,MRPL15,MTMR4,MYD88,NAALADL2,NECAB1,NINL,ODF2,OTUD…
TF	Factor: Pax-3; motif: NNNNNNCGTCACGSTYNNNNN; match class: 0	TF:M00327_0	0.0012073	2.91819	5087	375	117	24356	ABCC9,AFF4,AKAP7,AMD1,AMN1,ANKIB1,ANTXR1,ARC,ARID2,BTF3,C5,CABP7,CACNG2,CALCRL,CAMK2G,CDH1,CEP44,CHST1,CIR1,CLASP1,CPSF2,CTDSP1,CUX1,CYB5B,DCP2,DLGAP1,DLGAP4,DOCK1,DZIP1,FASTKD2,FBXL16,FIGN,FN1,FOXN3,GARNL3,GMEB1,GNAL,GRM5,H2AFJ,HIPK2,IL5,IL13RA1,INO80D,INTS6,JMY,KBTBD2,KDM1B,KLHDC1,KLHL15,KPNB1,L3MBTL3,LARP4,LBX2,LRRC7,MAP7D2,MEGF9,METTL21A,MMADHC,MMD,MRPL15,MRVI1,NEK1,NFATC3,NMD3,NR2F2,NSMAF,ON…
TF	Factor: TCF11:MafG; motif: NNNNNATGACTCAGCANTTNNG; match class: 0	TF:M00284_0	0.00122807	2.91078	4256	375	102	24356	AFF4,AKAP7,AMMECR1L,ARHGEF6,ARID3B,BACH2,BEND4,C9ORF152,CALCRL,CAMK2N2,CANX,CBFA2T3,CBX4,CCDC93,CD164,CDV3,CEP44,CHST1,CIR1,CNTNAP2,CPSF2,CWC25,DAB2,DCLK1,DIS3,DST,DTWD2,EFCAB1,FASTKD2,GALC,GALNT12,GARNL3,GJC1,GNAL,GRID1,HECTD2,HOOK1,IL5,IL15,IMPAD1,ISG20L2,KBTBD8,KDM1B,LARP4,LMAN1,LRAT,LRRC7,LZTFL1,MAP7D2,MAPKBP1,MBNL2,MFAP3,MRVI1,MSI1,NAA15,NINL,PAK2,PAPOLG,PBRM1,PCDH15,PCLO,PCSK6,PHLPP2,PI15,P…
TF	Factor: Elk-1; motif: CTTCCKG; match class: 0	TF:M07252_0	0.00131189	2.8821	5435	375	123	24356	ABCC9,AFF2,AFF4,AGFG1,AMN1,ANTXR1,ARID3B,ATXN3,ATXN7,ATXN7L3,BEND4,CACNG7,CALCRL,CALU,CANX,CCNC,CIR1,CLASP1,CP,CPSF2,DCBLD2,DIS3,DLGAP1,DLGAP4,DST,DTWD2,DYNLT3,EFNA5,EGR4,EREG,FAM19A2,FBXO28,FBXO33,FN1,FZD3,G6PC2,GAB1,GAD1,GARNL3,GFPT1,GMEB1,GPD2,GREM2,GRIA2,GRID1,GRM5,HAUS6,HHAT,IMPACT,IMPAD1,INO80D,ISG20L2,KBTBD8,KDM1B,KIAA0430,LINGO1,LPAR4,LRP6,LRRC7,LZTFL1,MEGF9,METTL21A,MFAP3,MMADHC,MRPL15,M…
TF	Factor: c-Ets-2; motif: CTTCCTG; match class: 0	TF:M01207_0	0.00131189	2.8821	5435	375	123	24356	ABCC9,AFF2,AFF4,AGFG1,AMN1,ANTXR1,ARID3B,ATXN3,ATXN7,ATXN7L3,BEND4,CACNG7,CALCRL,CALU,CANX,CCNC,CIR1,CLASP1,CP,CPSF2,DCBLD2,DIS3,DLGAP1,DLGAP4,DST,DTWD2,DYNLT3,EFNA5,EGR4,EREG,FAM19A2,FBXO28,FBXO33,FN1,FZD3,G6PC2,GAB1,GAD1,GARNL3,GFPT1,GMEB1,GPD2,GREM2,GRIA2,GRID1,GRM5,HAUS6,HHAT,IMPACT,IMPAD1,INO80D,ISG20L2,KBTBD8,KDM1B,KIAA0430,LINGO1,LPAR4,LRP6,LRRC7,LZTFL1,MEGF9,METTL21A,MFAP3,MMADHC,MRPL15,M…
TF	Factor: E2F; motif: TTTSGCGSG; match class: 0	TF:M00939_0	0.00136999	2.86328	3143	375	81	24356	AFF1,AFF4,AGFG1,AMD1,BACH2,BDNF,CABP7,CAMK2N2,CASK,CBX4,CCNC,CCNYL1,CDH1,CHST1,CIR1,CPSF2,CWC25,DCAF17,DCBLD2,DOCK4,DST,EFR3B,EPHA5,FBXO33,FBXW8,FEM1C,FOXG1,GALNT12,GARNL3,GMEB1,GNAL,GOLT1B,GRIA2,HMX2,HOOK1,HOXB5,IL13,INO80D,KBTBD2,KLHDC1,LARP4,LIN7C,LUC7L3,MAP7D2,METTL21A,MRPL22,MSI1,NANOS1,NR2F2,ONECUT2,PER3,PHF6,PLOD2,POU4F2,RNF7,RRAGD,RWDD1,SCCPDH,SEL1L,SETD1B,SH3KBP1,SHE,SLC10A7,SLC26A2,SLC4…
TF	Factor: HOXA13; motif: ATAAMA; match class: 0	TF:M01292_0	0.00139495	2.85544	4213	375	101	24356	AFF2,AGFG1,AKAP1,AMN1,ANKIB1,ARC,ARHGEF7,ARID3B,BFAR,BMI1,BTF3,CADM2,CALCRL,CCNC,CD164,CDH1,CDV3,CEP44,CWC25,DCP2,DHX40,DIS3,DLGAP4,DST,DYNLT3,ENO1,EPHA5,ERC1,FBXW8,FIGN,FN1,GABRB3,GABRP,GAD1,GALNT12,GARNL3,GNAL,GOLT1B,GREM2,GRHL1,GRIA2,HMX2,HOXB5,INTS6,KDM1B,KIAA0430,KITLG,L3MBTL3,LBX2,LHX8,LMAN1,LPGAT1,LZTFL1,MAP1B,MAP7D2,MEGF9,METTL21A,MREG,MRPL22,MSI1,NFATC3,NINL,NMD3,PCMTD1,PCSK1,PDS5A,PGM2L…
TF	Factor: c-Myc:Max; motif: NNACCACGTGGTNN; match class: 1	TF:M00118_1	0.00142106	2.84739	7193	375	153	24356	ADAM9,AFF4,AGAP3,AKAP1,AKAP7,AMD1,AMN1,ARC,ARHGEF6,ARID2,BACH2,BMI1,C9ORF152,CABP7,CALCRL,CAMK2N2,CANX,CASK,CBFA2T3,CBX4,CCDC93,CCNYL1,CD164,CDV3,CHST1,CIR1,CNKSR2,CNTNAP2,CP,CSGALNACT1,CUL1,CWC25,CYB5B,DCAF17,DIS3,DLGAP4,DLX1,DOCK1,DOCK7,EGR4,ENO1,ENTPD7,EREG,FBXL16,FEM1C,FIGN,FZD3,G6PC2,GABRP,GALC,GFPT1,GNAL,GOLT1B,GPD2,GPR107,GRHL1,GRIA2,H2AFJ,HECTD2,HOXB5,IL13,IL15,IMPAD1,INTS6,IQSEC1,ISG20L2…
TF	Factor: C/EBPbeta; motif: RNRTKDNGMAAKNN; match class: 0	TF:M00109_0	0.00152591	2.81647	2287	375	64	24356	BACH2,BDNF,BFAR,BRWD1,C9ORF152,CACNG2,CADM2,CAMK2N2,CLASP1,CNKSR2,CSGALNACT1,CUL1,DAB2,DOCK4,DPYS,DZIP1,FAM19A2,FBXO28,G6PC2,GAB1,GABRP,GALC,GRHL1,H2AFJ,HAUS6,HIPK2,IL13,IL15,IL13RA1,IMPAD1,KAT6A,KBTBD8,LIN7C,NAALADL2,NSMAF,PADI2,PAPOLG,PBRM1,PCMTD1,PCSK6,PHF3,POU2F1,PPM1D,RAB11FIP2,RBFOX1,RNF41,RRS1,SH3PXD2A,SLC10A2,SLC38A4,SNX24,STX11,SV2B,TAF5L,TARDBP,TMSB4X,TNFAIP6,UBE2M,VAPA,WBP4,WDR20,XRN1,…
TF	Factor: c-Maf; motif: NWNNNTGCTGACKNNNNNN; match class: 0	TF:M01070_0	0.0015415	2.81206	5281	375	120	24356	ABCC9,AFF1,AFF4,AMN1,ANKIB1,ARHGEF7,ATXN7,BTF3,C5,CANX,CBFA2T3,CBX6,CCDC93,CCNYL1,CP,CYB5B,DHX40,DPYS,EFR3B,EIF4E3,ENTPD7,ERLEC1,FAM104A,FBXO28,FEM1C,FIGN,FOXL2,G6PC2,GAB1,GAD1,GALNT12,GFPT1,GOLT1B,GPR107,GRIA2,GRID1,H2AFJ,HHAT,HMX2,HOOK1,IL5,IL13,IQSEC1,KBTBD8,KIAA0430,KIT,KLHDC1,KLHL15,LARP4,LEMD2,LENG8,LIN7C,LINGO1,LPAR4,MAP1B,MAP7D2,MAPKBP1,MBNL2,MEGF9,MMD,MSI1,MXD1,NPEPPS,NR2F2,NSMAF,OSBPL8,…
TF	Factor: Nrf-2; motif: NTGCTGAGTCAKN; match class: 0	TF:M00821_0	0.00183499	2.73637	3324	375	84	24356	ADAM9,AFF1,AFF4,AMD1,AMMECR1L,ANTXR1,ARHGEF6,ATXN3,C9ORF152,CACNG2,CALCRL,CAMK2N2,CANX,CBFA2T3,CBX4,CCDC93,CD164,CDV3,CHST1,CNTNAP2,CUX1,CWC25,DAB2,DLGAP4,DLX1,DST,EFCAB1,EFR3B,ENO1,ERC1,EREG,FAM19A2,FBXO33,FOXN3,GAB1,GABRP,GALNT12,GARNL3,GFPT1,GMEB1,GPR107,GRID1,HECTD2,IL5,IL13,INTS6,JMY,KBTBD8,LARP4,LMBRD2,MAP1B,MAP7D2,MREG,MXD1,MYD88,NAA15,NOX4,PAK2,PAPOLG,PCDH17,PELI2,PI15,PISD,PLOD2,PMP2,POU…
TF	Factor: HOXD10; motif: TTTTATTM; match class: 0	TF:M08816_0	0.00192665	2.7152	1675	375	51	24356	ATXN1,ATXN3,ATXN7,BDNF,BEND4,BMI1,C9ORF152,CACNG2,CCDC93,CCNC,CDH1,CPSF2,CSGALNACT1,DAB2,DOCK4,EIF4E3,ENO1,FBXO28,FOXN3,IL15,INO80D,KBTBD8,KCNT2,L3MBTL3,MBNL2,MRVI1,NEK1,NR2F2,PAK2,PAPOLG,PAX7,PDPK1,PI15,PLOD2,POU2F1,POU4F2,PTP4A1,RAD23B,RCOR1,RNMT,RRN3,SBDS,SEL1L,SLC38A4,SNX24,SOX6,SUSD1,TMEM30A,TOP2B,UNC119B,YES1
TF	Factor: Lhx2; motif: WATTAN; match class: 0	TF:M07047_0	0.00198101	2.70311	4136	375	99	24356	AFF2,AGFG1,AMMECR1L,AMN1,ANTXR1,ARHGEF6,ARHGEF7,BEND4,BMI1,BTF3,C9ORF152,CAMK2G,CDV3,CNTNAP2,CWC25,DCBLD2,DHX40,DIS3,DLGAP1,DOCK4,EFCAB1,EFNA5,ENO1,EPHA5,FIGN,FN1,GABRB3,GFPT1,GPD2,GPR107,GRHL1,GRIA2,GRID1,GRM5,H2AFJ,HHAT,IQSEC1,KCNT2,KIAA1456,LCOR,LMAN1,LSAMP,MAP1B,MAP7D2,MAPKBP1,MEGF9,METTL21A,MFAP3,MMD,MYD88,NAALADL2,NECAB1,NEK1,NR2F2,NSMAF,OSBPL8,PAK1,PCLO,PCMTD1,PDPK1,PELI2,PLOD2,POLR3F,PRRC…
TF	Factor: CSX; motif: NNCACTTGNRN; match class: 0	TF:M02108_0	0.00210907	2.67591	3816	375	93	24356	AMMECR1L,AMN1,ANTXR1,BACH2,BFAR,CALCRL,CASK,CBX6,CEP44,CIR1,CP,CPSF2,CSGALNACT1,CWC25,DCAF17,DCLK1,DLGAP1,DLGAP4,DOCK4,DPYS,EFNA5,ENO1,EREG,ERLEC1,FAM104A,FAM19A2,FBXL16,FOXL2,G6PC2,GABRB3,GABRP,GRHL1,HHAT,HOOK1,IMPACT,INO80D,KAT6A,KCNT2,KITLG,L3MBTL3,LEMD2,LINGO1,LPGAT1,LRP6,LSAMP,LZTFL1,MMD,MREG,NEK1,PADI2,PAFAH1B2,PAPOLG,PAPPA,PCDH17,PCLO,PCMTD1,PHF3,PHF6,PLOD2,PMP2,POLR3F,PTEN,RAB11FIP2,RBM41…
TF	Factor: Pax-3; motif: TCGTCACRCTTHM; match class: 0	TF:M00360_0	0.00212163	2.67333	5714	375	127	24356	ABCC9,AFF1,AGAP3,AKAP7,AMD1,ARHGEF6,ARID2,ATXN7L3,BACH2,BFAR,C9ORF152,CABP7,CACNG2,CADM2,CAMK2G,CANX,CBFA2T3,CBX6,CCDC93,CCNC,CCNY,CDV3,CEP44,CLASP1,CNTNAP2,CPSF2,CUX1,DCK,DIS3,DLGAP4,DLX1,DOCK4,DST,DYNLT3,EFCAB1,EFNA5,EIF4E3,ENO1,ERC1,EREG,FAM19A2,FASTKD2,FEM1C,FIGN,FOXG1,FOXL2,FZD3,GAB1,GABRB3,GABRP,GAD1,GALC,GALNT12,GFPT1,GOLT1B,GPR107,GREM2,GRHL1,GRIA2,HECTD2,HMX2,IL15,IL13RA1,IMPACT,KBTBD2,K…
TF	Factor: E2F; motif: NNTTTCGCGCN; match class: 1	TF:M08875_1	0.00222745	2.65219	883	375	33	24356	BEND4,BMI1,BRWD1,CANX,CCNYL1,CD164,CYB5B,DCP2,DLX1,FASTKD2,FBXW8,FOXG1,GARNL3,HOXB5,INO80D,JMY,KAT6A,KIT,L3MBTL3,LHX8,MAPKBP1,NAA15,RNF7,SGCB,SLC10A7,STRN,TBL2,TMEM56,TPST2,TXNDC12,UNC119B,VEGFA,WRB
TF	Factor: E2F-1; motif: TTTSGCGCGMNR; match class: 1	TF:M00516_1	0.0024047	2.61894	970	375	35	24356	AFF2,BEND4,BRWD1,CBX4,CCNYL1,DLX1,DST,ENTPD7,FAM104A,FASTKD2,JMY,KAT6A,L3MBTL3,LARP4,MAN1A2,MAPKBP1,NAA15,PCSK1,PDS5A,PDS5B,PELI2,PITPNA,PTGER3,RRS1,SCCPDH,SETD1B,SGCB,SLC26A2,SRSF1,TBL2,TXNDC12,UHRF2,USP47,VEGFA,WRB
TF	Factor: E2F; motif: TTTSGCGC; match class: 0	TF:M00050_0	0.00255617	2.59241	3618	375	89	24356	AFF4,AGAP3,AKAP7,ARHGEF6,BDNF,BTF3,CABP7,CACNG2,CAMK2G,CANX,CBX4,CCNC,CCNYL1,CD164,CHST1,CIR1,CPSF2,CWC25,DOCK4,DST,DZIP1,EFNA5,EIF4E3,EPHA5,EREG,ERLEC1,FAM104A,FASTKD2,FEM1C,FIGN,FOXG1,FOXN3,GABRB3,GAD1,GALNT12,GFPT1,GJC1,GMEB1,GOLT1B,GPR107,HIPK2,HOOK1,IMPAD1,KIF2A,LBX2,LPGAT1,MAP7D2,MMD,MXD1,NCOA1,PAFAH1B2,PAPOLG,PAX7,PCDH15,PCDH17,PCSK1,PDS5A,POLR3F,POU2F1,RAB22A,RNF7,RRAGD,RRN3,RRS1,RUNDC3B,…
TF	Factor: SREBP-1; motif: KATCACCCCAC; match class: 0	TF:M00221_0	0.00268217	2.57151	4606	375	107	24356	ADAM9,AFF4,AKAP1,AMMECR1L,ARHGEF6,ARID3B,ATXN3,ATXN7L3,BEND4,BTF3,CABP7,CAMK2N2,CANX,CASK,CCNYL1,CYB5B,DCBLD2,DLGAP1,DPYS,EFR3B,EGR4,ENO1,ERLEC1,FBXW8,FN1,GALNT12,GARNL3,GJC1,GPR107,GRHL1,HAUS6,HECTD2,HHAT,IMPACT,IMPAD1,INO80D,JMY,KIAA1456,KIT,LARP4,LBX2,LCOR,LIN7C,LINGO1,LMAN1,LMBRD2,LPGAT1,LRAT,LUC7L3,MAN1A2,MFAP3,MMADHC,MMD,MREG,MRPL15,MXD1,NCOA1,NFATC3,NINL,NPEPPS,PADI2,PAX7,PCDH15,PCDH17,PCS…
TF	Factor: MAF; motif: NGCTGAGTCAN; match class: 0	TF:M00983_0	0.00284718	2.54559	3735	375	91	24356	AFF1,AFF4,ANTXR1,ARHGEF6,ARHGEF7,ATXN3,BEND4,C9ORF152,CAMK2G,CAMK2N2,CANX,CBFA2T3,CBX4,CCNYL1,CD164,CDH1,CDV3,CHST1,CNKSR2,CUX1,CYB5B,DCAF17,DCLK1,DHX40,DLGAP4,DLX1,DOCK1,DOCK4,DST,EFCAB1,EREG,FAM104A,FBXO33,GAD1,GALNT12,GFPT1,GMEB1,GPR107,GREM2,GRHL1,GRIA2,IL5,IMPAD1,INTS6,IQSEC1,KCNT2,KIAA1456,LARP4,LZTFL1,MAP1B,MAP7D2,MBNL2,MFAP3,MRPL22,MYD88,NAA15,NOX4,PAK1,PAK2,PCDH15,PDPK1,PELI2,PHF6,PLOD2,…
TF	Factor: GATA-X; motif: NGATAAGNMNN; match class: 0	TF:M00203_0	0.0030142	2.52083	2791	375	73	24356	ABCC9,ADAM9,AMMECR1L,ANTXR1,ARC,ARHGEF6,ATXN1,BACH2,BEND4,C5,CADM2,CCNC,CCNY,CHST1,CIR1,CNTNAP2,DAB2,DCAF17,DIS3,DLGAP1,DOCK4,DYNLT3,EFR3B,ENO1,ERC1,FAM19A2,FOXN3,G6PC2,GAD1,GARNL3,GJC1,H2AFJ,HHAT,HMX2,IMPAD1,KBTBD8,KIAA0430,KIAA1456,LHX8,LINGO1,LMAN1,LRRC7,MBNL2,MMD,OSBPL8,PAPPA,PCSK1,PGM2L1,PITPNA,PLOD2,RHOQ,RIF1,RLIM,RNF7,SCAI,SCCPDH,SCN2A,SLC38A4,SNX24,STK38L,SUSD1,SV2B,TAF5L,TMEM56,TMTC4,TNF…
TF	Factor: SMAD; motif: TGTCTGNNN; match class: 0	TF:M08897_0	0.00335195	2.4747	3269	375	82	24356	ABCC9,AFF1,AGFG1,AKAP7,ANKIB1,ARC,ARHGEF6,ARHGEF7,ATXN7,BDNF,BFAR,CEP44,CNKSR2,CP,DCAF17,DCK,DHX40,DLGAP1,DLGAP4,DLX1,DPYS,DST,EGR4,ERC1,FAM104A,FAM19A2,FASTKD2,FBXO28,FIGN,GMEB1,GNAL,GRID1,GRM5,H2AFJ,HAUS6,IL13,IMPAD1,INO80D,KAT6A,KDM1B,KITLG,KLHL15,LARP4,LPAR4,LPGAT1,MAN1A2,MAP1B,MAP7D2,MBNL2,MMD,MRPL15,MRPL22,MRVI1,NAALADL2,NR2F2,PAFAH1B2,PAK1,PAK2,PISD,POU2F1,POU4F2,PRTG,PTGER3,RAD23B,RNASEL,…
TF	Factor: TTF1; motif: ASTCAAGTRK; match class: 0	TF:M00432_0	0.00358269	2.44579	2908	375	75	24356	ABCC9,AMN1,ATXN3,ATXN7,BDNF,BEND4,CEP44,CNTNAP2,CP,CPSF2,DCAF17,DCBLD2,DCP2,DLGAP1,EFNA5,EIF4E3,ENO1,ERC1,FASTKD2,G6PC2,GALC,GALNT12,GJC1,GPD2,GREM2,GRIA2,HECTD2,IL5,IL15,IQSEC1,KIAA1456,LIN7C,LPAR4,LRP6,MAP7D2,METTL21A,MMADHC,NAALADL2,NANOS1,NFATC3,NOX4,NR2F2,ODF2,PAPPA,PCLO,PDPK1,PHF3,PHF6,PI15,PISD,PITPNA,PMP2,PRRC2B,RBFOX1,RBM41,RLIM,RNASEL,RNF38,ROBO1,RRN3,RWDD1,SEC24D,SGCB,SLC10A7,SLC38A4,S…
TF	Factor: C-Myc; motif: NGCCACGTGNN; match class: 0	TF:M07601_0	0.00394425	2.40404	1910	375	55	24356	ADAM9,AGAP3,AMD1,ARC,ARID2,C9ORF152,CABP7,CALCRL,CBX4,CDV3,CIR1,CNKSR2,CP,CWC25,DIS3,DLGAP4,DLX1,DOCK1,FIGN,FZD3,GOLT1B,GPD2,IQSEC1,KBTBD2,KIT,L3MBTL3,LBX2,LIN7C,LINGO1,LPAR4,LPGAT1,METTL21A,NECAB1,NEK1,PAK2,PELI2,PER3,PHLPP2,PI15,PRTG,RNF41,RNMT,RWDD1,SCCPDH,SETD7,SGCB,SIK2,SNX1,SV2B,TMEM56,TRIM9,TULP4,UAP1,VTA1,ZNF654
TF	Factor: NKX2B; motif: NNNRCCACTTGARANNN; match class: 0	TF:M01372_0	0.00423385	2.37326	2061	375	58	24356	ADAM9,ANTXR1,ARC,BACH2,BEND4,BFAR,C3ORF33,CAMK2G,CEP44,DAB2,DCLK1,DLGAP4,DLX1,DOCK1,EFR3B,EIF4E3,ENO1,FAM104A,FASTKD2,GABRP,GAD1,GALC,GRHL1,GRID1,H2AFJ,KAT6A,L3MBTL3,LENG8,LZTFL1,NANOS1,NEK1,PAK1,PCLO,PCMTD1,PGM2L1,PHF3,PLOD2,PPM1D,PRRC2B,RCOR1,RHOQ,RIF1,RNMT,SCOC,SLC26A2,SLC35F1,SNX1,SOX6,STX11,SUSD1,TARDBP,TNFAIP6,TOP2B,TTC14,VAPA,VTA1,WDFY3,XRN1
TF	Factor: E2F; motif: TTTSGCGSG; match class: 1	TF:M00939_1	0.00446768	2.34992	788	375	30	24356	AFF2,AGAP3,BEND4,BRWD1,DCP2,DLX1,ENTPD7,FAM104A,FASTKD2,JMY,KAT6A,KPNB1,MAN1A2,MAPKBP1,NAA15,NFATC3,PCSK1,PDS5A,PDS5B,PELI2,PITPNA,PTGER3,RRS1,SGCB,SLC25A4,SRSF1,TXNDC12,UHRF2,WDR92,WRB
TF	Factor: VDR,; motif: RRTGNMCYTNNTGAMCCNYNT; match class: 0	TF:M00966_0	0.00542503	2.2656	5528	375	122	24356	ADAM9,AFF2,AFF4,AKAP1,AMN1,ARC,ARHGEF7,ATXN3,BACH2,BDNF,C3ORF33,CAMK2G,CBFA2T3,CBX6,CCNC,CCNYL1,CDH1,CDV3,CNTNAP2,CPSF2,CSGALNACT1,CTDSP1,CUX1,CYB5B,DAB2,DLX1,DOCK4,DTWD2,EIF4E3,ENO1,ENTPD7,EPHA5,FASTKD2,FBXL16,FEM1C,FIGN,FN1,FOXL2,FZD3,GABRB3,GABRP,GALC,GALNT12,GFPT1,GJC1,GNAL,HECTD2,HOOK1,IL5,IMPAD1,IQSEC1,ISG20L2,KDM1B,KIAA1456,KIT,KITLG,L3MBTL3,LENG8,LIN7C,LMAN1,LPGAT1,LSAMP,LUC7L3,MAN1A2,MEG…
TF	Factor: Pax-6; motif: NNNNTTCACGCWTGANTKNNN; match class: 1	TF:M00097_1	0.00627593	2.20232	4246	375	99	24356	ABCC9,AFF4,AGFG1,ARHGEF6,ARID3B,ATXN7,BACH2,BDNF,BEND4,C5,C9ORF152,CADM2,CALU,CCDC93,CD164,CEP44,CNKSR2,CSGALNACT1,CYB5B,DAB2,DCLK1,DIS3,DLGAP1,DLX1,DOCK4,DOCK7,EREG,ERLEC1,FZD3,GAB1,GJC1,GNAL,GREM2,GRID1,H2AFJ,HMX2,HOXB5,IMPAD1,INO80D,IQSEC1,ISG20L2,JMY,LEMD2,LENG8,LRRC7,MAN1A2,METTL21A,MRVI1,NECAB1,NFATC3,NOX4,NSMAF,OSBPL8,OTUD7B,PADI2,PAK2,PAPOLG,PCDH15,PCLO,PCMTD1,PCSK1,PDPK1,PDS5A,PER3,PHF3,…
TF	Factor: E2F-1; motif: NTTSGCGG; match class: 1	TF:M00430_1	0.00634519	2.19756	1511	375	46	24356	AFF2,ARID2,BACH2,BEND4,BMI1,CABP7,CANX,CUX1,DCP2,FBXO33,FEM1C,FOXG1,GAD1,ISG20L2,KLHDC1,KPNB1,MAP7D2,MAPKBP1,MMD,MREG,NAA15,NEK1,NR2F2,OTUD7B,PDPK1,PITPNA,POU4F2,PPM1D,PRTG,RNF7,RNMT,RRS1,SETD1B,SGCB,SH3KBP1,SLC10A7,SLC26A2,SLC35F1,TMSB4X,TMTC4,TXNDC12,UGT8,UNC119B,VEGFA,VGLL3,ZHX3
TF	Factor: Pit-1; motif: NNWWATTCAT; match class: 0	TF:M03559_0	0.00653061	2.18505	3062	375	77	24356	AFF1,ARID3B,ATXN3,CADM2,CAMK2G,CCNY,CD164,CDH1,CEP44,CLASP1,CNKSR2,CPSF2,DAB2,DHX40,DOCK1,DTWD2,ERC1,EREG,FAM19A2,FASTKD2,FBXO28,G6PC2,GAB1,GRID1,GRM5,HIPK2,HOOK1,HOXB5,IL15,INO80D,KAT6A,LIN7C,MAN1A2,MEGF9,MRPL15,NAALADL2,PADI2,PAPOLG,PAPPA,PBRM1,PCDH17,PDPK1,PDS5A,PDS5B,PHF3,PI15,PLOD2,POU4F2,PPM1D,RIF1,RNASEL,RNF7,RNF38,RNF169,RRN3,RTN4R,SCOC,SEL1L,SIK2,SLC10A2,SLC35F1,SLC38A4,SOCS4,STX11,TMX3,…
TF	Factor: Sox-9; motif: MACARWGNNNYCNTTNW; match class: 0	TF:M08838_0	0.00769873	2.11358	3718	375	89	24356	ABCC9,ADAM9,AFF1,AFF2,AKAP7,ARHGEF6,ATXN1,C9ORF152,CACNG2,CALCRL,CCDC93,CLASP1,DCAF17,DIS3,DLGAP4,DTWD2,EFCAB1,EIF4E3,EPHA5,ERLEC1,FBXL16,FBXO28,FEM1C,FOXN3,GAB1,GABRP,GAD1,GARNL3,GFPT1,GJC1,GMEB1,GOLT1B,GREM2,GRM5,HAUS6,HMX2,IMPAD1,INTS6,ISG20L2,JMY,KIAA1456,KITLG,KLHDC1,LIN7C,LINGO1,LPAR4,LRAT,LRRC7,LUC7L3,MAP7D2,MEGF9,METTL21A,MFAP3,MRVI1,NAALADL2,NECAB1,NINL,NSMAF,OSBPL8,PAPOLG,PBRM1,PCMTD1,P…
TF	Factor: YY1; motif: NNNCGGCCATCTTGNCTSNW; match class: 0	TF:M00069_0	0.0084319	2.07407	5347	375	118	24356	ADAM9,AFF1,AFF4,AGFG1,AKAP7,AMD1,ARHGEF7,ARID2,ATXN7L3,BEND4,BMI1,BTF3,C5,C9ORF152,CABP7,CALU,CAMK2G,CBFA2T3,CBX4,CCNYL1,CDV3,CHST1,CIR1,CP,CPSF2,CTDSP1,DYNLT3,EFCAB1,EGR4,EIF4E3,ENO1,ENTPD7,EPHA5,ERC1,EREG,FBXO28,FBXW8,FN1,FZD3,G6PC2,GABRP,GJC1,GNAL,GPR107,H2AFJ,HAUS6,HECTD2,HOOK1,IL13RA1,IMPACT,IMPAD1,INTS6,JMY,KITLG,KLHDC1,KPNB1,L3MBTL3,LCOR,LRP6,LRRC7,LUC7L3,MAPKBP1,MBNL2,MMADHC,MRPL15,MRPL22…
TF	Factor: Pax-5; motif: BCNNNRNGCANBGNTGNRTAGCSGCHNB; match class: 0	TF:M00143_0	0.00843958	2.07368	4610	375	105	24356	ADAM9,AFF1,AFF2,AGFG1,AMMECR1L,ANKIB1,ARC,ARID2,ARID3B,ATXN3,BEND4,BMI1,BRWD1,BTF3,CCNC,CD164,CDV3,CIR1,CUL1,DCLK1,DCP2,DIS3,DLGAP4,DOCK1,DST,DTWD2,DYNLT3,DZIP1,EFR3B,EIF4E3,ERLEC1,FOXL2,G6PC2,GALC,GJC1,GOLT1B,GPD2,GRHL1,GRM5,HOXB5,INO80D,KAT6A,KBTBD2,KCNT2,KITLG,LBX2,LCOR,LMAN1,LMBRD2,LPAR4,LPGAT1,LZTFL1,MAN1A2,METTL21A,MYD88,NFATC3,NINL,NOX4,ODF2,ONECUT2,OTUD7B,PAK1,PAPOLG,PAX7,PCDH17,PCSK6,PDP…
TF	Factor: Sp1; motif: NGGGGGCGGGGYN; match class: 0	TF:M00196_0	0.00924096	2.03428	3039	375	76	24356	ADAM9,AFF2,BTF3,CALCRL,CALU,CCDC93,CHST1,CTDSP1,DCAF17,DCP2,DOCK7,EFR3B,EIF4E3,EREG,FOXL2,GABRB3,GALC,GFPT1,GNAL,GRHL1,GRIA2,H2AFJ,HIPK2,HMX2,ISG20L2,JMY,KAT6A,KBTBD2,KCNT2,KDM1B,KIAA1456,L3MBTL3,LEMD2,LENG8,LHX8,MAN1A2,MMADHC,MSI1,MYD88,NANOS1,NCOA1,PAPOLG,PBRM1,PCMTD1,PDCD6IP,PHF6,PHLPP2,PITPNA,RLIM,RNF7,RRAGD,RWDD1,SCCPDH,SEPSECS,SETD1B,SLC25A4,SLC5A7,SNX1,TAF5L,TARDBP,TMX1,TNFAIP1,TXNDC12,UAP…
TF	Factor: c-Ets-1; motif: NNNRCCGGAWRYNNNN; match class: 0	TF:M01078_0	0.009309	2.0311	2987	375	75	24356	AGFG1,ARID3B,ATXN1,ATXN3,ATXN7L3,BACH2,BTF3,CAMK2N2,CBX4,CCDC93,CEP44,DAB2,DCAF17,DCBLD2,DCP2,DHX40,DLX1,DOCK7,DPYS,EGR4,ENTPD7,ERLEC1,FAM104A,FBXO28,FBXO33,GABRB3,GPD2,GPR107,GRIA2,INTS6,ISG20L2,KBTBD2,KLHL15,LHX8,LIN7C,LSAMP,LUC7L3,MAP1B,METTL21A,MXD1,NFATC3,NOX4,ODF2,PCDH17,PDCD6IP,PDS5A,PI15,PPM1D,PTGER3,RAB11FIP2,RBM41,RNF7,RRN3,RUNDC3B,SBDS,SCAI,SCN2A,SGCB,SIK2,SLC25A4,SNX1,SOCS4,STK38L,STU…
