# Supplementary material for: Marek’s disease vaccines-induced differential expression of known and novel microRNAs in primary lymphoid organ bursae of White Leghorn
Source: Vet Res. 2020 Feb 24;51:19. doi: 10.1186/s13567-020-00746-4 (PMC7038564; doi:10.1186/s13567-020-00746-4)
Supplement: Supplementary file 7 — Additional file 7: GO terms enriched by target genes of differentially expressed miRNAs in line 63bursae 26 days post Rispens inoculation. Gene Ontology analysis of a list of target genes of differentially expressed microRNAs of the line 63 birds in response to CVI988/Rispens vaccination. [file 13567_2020_746_MOESM7_ESM.xlsx]

## Sheet: 2SigTGgProfiler_ggallus_6-13-20
source	term_name	term_id	adjusted_p_value	negative_log10_of_adjusted_p_value	term_size	query_size	intersection_size	effective_domain_size	intersections
GO:MF	molecular_function	GO:0003674	6.16967e-266	265.21	12814	2287	1959	24356	A1CF,AAK1,AARS2,ABAT,ABCA1,ABCA5,ABCB5,ABCC1,ABCC3,ABCC4,ABCD4,ABHD2,ABHD5,ABI2,ABL2,ABLIM3,ABR,ACACA,ACADL,ACADSB,ACAN,ACPP,ACSL1,ACVR1B,ACVR2A,ACVRL1,ADAM12,ADAM22,ADAM28,ADAM33,ADAMTS4,ADAMTS6,ADAMTS9,ADAMTS18,ADAMTSL1,ADARB2,ADCY1,ADCY6,ADCY7,ADK,ADNP,ADRA2B,ADRB1,AEBP1,AEBP2,AFF1,AFF2,AFF3,AGGF1,AGPAT4,AHCTF1,AHCYL2,AHI1,AHR,AHSG,AK4,AKAP11,AKT3,ALCAM,ALDH5A1,ALG9,ALKBH5,ALPK1,ALPK3,ALX4,AMD…
GO:MF	binding	GO:0005488	6.42359e-195	194.192	9937	2287	1609	24356	A1CF,AAK1,AARS2,ABAT,ABCA1,ABCA5,ABCB5,ABCC1,ABCC3,ABCC4,ABCD4,ABHD2,ABI2,ABL2,ABLIM3,ABR,ACACA,ACADL,ACADSB,ACAN,ACPP,ACVR1B,ACVR2A,ACVRL1,ADAM12,ADAMTS4,ADAMTS9,ADARB2,ADCY1,ADCY6,ADCY7,ADNP,ADRA2B,ADRB1,AEBP1,AEBP2,AFF1,AFF2,AFF3,AGGF1,AHI1,AHR,AK4,AKAP11,AKT3,ALCAM,ALPK1,ALPK3,ALX4,AMOT,AMOTL1,AMOTL2,ANAPC7,ANGPT1,ANGPT2,ANK2,ANK3,ANKFY1,ANKIB1,ANKRD1,ANKRD22,ANKRD50,ANKRD13B,ANKS6,ANO3,ANO5,…
GO:MF	protein binding	GO:0005515	9.98676e-134	133.001	6267	2287	1114	24356	AAK1,ABAT,ABCA1,ABI2,ABL2,ABLIM3,ABR,ACACA,ACPP,ACVR1B,ACVR2A,ACVRL1,ADAM12,ADAMTS4,ADCY6,ADRB1,AGGF1,AHI1,AHR,AKAP11,ALCAM,ALX4,AMOT,AMOTL1,AMOTL2,ANAPC7,ANGPT1,ANGPT2,ANK2,ANK3,ANKFY1,ANKIB1,ANKRD1,ANKRD22,ANKRD50,ANKRD13B,ANKS6,ANO3,ANO5,ANP32A,ANXA11,AP1AR,AP1G1,AP2B1,AP3M1,APC,APLN,APPBP2,APPL1,APPL2,ARF1,ARFIP1,ARFIP2,ARHGAP21,ARHGAP31,ARHGEF4,ARHGEF26,ARHGEF38,ARIH1,ARIH2,ARL3,ARMC1,ARMC8,…
GO:MF	ion binding	GO:0043167	2.44752e-50	49.6113	3825	2287	633	24356	AAK1,AARS2,ABAT,ABCA1,ABCA5,ABCB5,ABCC1,ABCC3,ABCC4,ABCD4,ABL2,ABLIM3,ACACA,ACADL,ACADSB,ACAN,ACVR1B,ACVR2A,ACVRL1,ADAMTS9,ADCY1,ADCY7,AEBP1,AK4,AKT3,ALPK1,ALPK3,ANKFY1,ANKIB1,ANTXR2,ANXA11,AOC3,APOBEC4,APPL1,APPL2,ARF1,ARFIP1,ARFIP2,ARG2,ARHGAP35,ARIH1,ARIH2,ARL3,ARL15,ARL8A,ARMC1,ASAP2,ASH1L,ATAD2,ATOX1,ATP10B,ATP2B1,ATP2B2,ATP2B4,ATP2C1,ATP8A1,ATXN7L3,BHMT,BMPR2,BMPR1B,BRAP,BRSK2,BTAF1,C1GALT1…
GO:MF	organic cyclic compound binding	GO:0097159	6.09415e-47	46.2151	4251	2287	673	24356	A1CF,AAK1,AARS2,ABAT,ABCA1,ABCA5,ABCB5,ABCC1,ABCC3,ABCC4,ABCD4,ABL2,ACACA,ACADL,ACADSB,ACVR1B,ACVR2A,ACVRL1,ADARB2,ADCY1,ADCY7,ADNP,ADRA2B,ADRB1,AEBP1,AEBP2,AFF1,AFF2,AFF3,AGGF1,AHR,AK4,AKT3,ALPK1,ALPK3,ALX4,ANKRD1,ARF1,ARHGAP35,ARID2,ARID5B,ARL3,ARL15,ARL8A,ARNT,ARPP21,ASCL2,ASH1L,ATAD2,ATOH8,ATP10B,ATP2B1,ATP2B2,ATP2B4,ATP2C1,ATP8A1,ATXN1,ATXN1L,BACH1,BACH2,BARX2,BCL2,BCLAF1,BCOR,BDH2,BMPR2,BMP…
GO:MF	heterocyclic compound binding	GO:1901363	1.64803e-45	44.783	4193	2287	662	24356	A1CF,AAK1,AARS2,ABAT,ABCA1,ABCA5,ABCB5,ABCC1,ABCC3,ABCC4,ABCD4,ABL2,ACACA,ACADL,ACADSB,ACVR1B,ACVR2A,ACVRL1,ADARB2,ADCY1,ADCY7,ADNP,AEBP1,AEBP2,AFF1,AFF2,AFF3,AGGF1,AHR,AK4,AKT3,ALPK1,ALPK3,ALX4,ANKRD1,ARF1,ARHGAP35,ARID2,ARID5B,ARL3,ARL15,ARL8A,ARNT,ARPP21,ASCL2,ASH1L,ATAD2,ATOH8,ATP10B,ATP2B1,ATP2B2,ATP2B4,ATP2C1,ATP8A1,ATXN1,ATXN1L,BACH1,BACH2,BARX2,BCL2,BCLAF1,BCOR,BDH2,BMPR2,BMPR1B,BNC2,BRAP…
GO:MF	enzyme binding	GO:0019899	2.12287e-39	38.6731	1425	2287	299	24356	ABCA1,ABR,ADAMTS4,ADCY6,ADRB1,ANAPC7,ANGPT1,ANGPT2,ANK2,ANKFY1,ANKIB1,ANKRD1,AP1G1,AP3M1,APC,APPL1,ARHGEF4,ARHGEF26,ARHGEF38,ARIH1,ARIH2,ARPC4,ATP1B3,ATP2B4,ATP6V0A2,ATXN3,AXIN2,BACE1,BAG4,BCAS3,BCL2,BCOR,BDKRB2,BRSK2,C15ORF62,CADPS,CASC3,CBX1,CBX5,CCDC50,CCDC88A,CCND1,CCND2,CCNF,CCNI,CCNJ,CCNJL,CD28,CDC6,CDC27,CDC73,CDC42EP1,CDC42SE1,CDC42SE2,CDK12,CDK5R1,CDKN2B,CFTR,CHL1,CLTC,CNST,CNTNAP2,CPNE3…
GO:MF	catalytic activity	GO:0003824	1.92954e-37	36.7145	4775	2287	702	24356	AAK1,AARS2,ABAT,ABCA1,ABCA5,ABCB5,ABCC1,ABCC3,ABCC4,ABCD4,ABHD2,ABHD5,ABL2,ACACA,ACADL,ACADSB,ACPP,ACSL1,ACVR1B,ACVR2A,ACVRL1,ADAM12,ADAM22,ADAM28,ADAM33,ADAMTS4,ADAMTS6,ADAMTS9,ADAMTS18,ADAMTSL1,ADARB2,ADCY1,ADCY6,ADCY7,ADK,AEBP1,AGPAT4,AHCYL2,AK4,AKT3,ALDH5A1,ALG9,ALKBH5,ALPK1,ALPK3,AMD1,ANKIB1,AOC3,APOBEC4,ARG2,ARHGAP35,ARIH1,ARIH2,ARL3,ARSA,ASH1L,ATAD2,ATP10B,ATP1B3,ATP2B1,ATP2B2,ATP2B4,ATP2C…
GO:MF	catalytic activity, acting on a protein	GO:0140096	1.02462e-33	32.9894	1768	2287	332	24356	AAK1,ABL2,ACVR1B,ACVR2A,ACVRL1,ADAM12,ADAM22,ADAM28,ADAM33,ADAMTS4,ADAMTS6,ADAMTS9,ADAMTS18,ADAMTSL1,AEBP1,AKT3,ALPK1,ALPK3,ANKIB1,ARIH1,ARIH2,ASH1L,ATXN3,BACE1,BCOR,BMPR2,BMPR1B,BRAP,BRSK2,BTRC,C1GALT1,C9ORF3,CAB39L,CAMK2A,CAMK2G,CAMKK2,CAMKV,CAPN1,CAPN7,CASK,CBLL1,CCND1,CCND2,CCNF,CCNI,CCNJ,CCNJL,CDC42BPB,CDK1,CDK12,CDK14,CDK17,CDK19,CIT,CLK2,CLK3,CPM,CPNE3,CSF1R,CSNK1D,CSNK1G1,CSNK2A1,CSNK2A2,…
GO:MF	anion binding	GO:0043168	8.92539e-32	31.0494	2119	2287	372	24356	AAK1,AARS2,ABAT,ABCA1,ABCA5,ABCB5,ABCC1,ABCC3,ABCC4,ABCD4,ABL2,ACACA,ACADL,ACADSB,ACAN,ACVR1B,ACVR2A,ACVRL1,ADCY1,ADCY7,AK4,AKT3,ALPK1,ALPK3,ANKFY1,ANXA11,APPL1,APPL2,ARF1,ARFIP1,ARFIP2,ARHGAP35,ARL3,ARL15,ARL8A,ATAD2,ATP10B,ATP2B1,ATP2B2,ATP2B4,ATP2C1,ATP8A1,BMPR2,BMPR1B,BRSK2,BTAF1,C2CD2L,CAMK2A,CAMK2G,CAMKK2,CAMKV,CASK,CASR,CCDC88A,CD44,CDC42BPB,CDK1,CDK12,CDK14,CDK17,CDK19,CFTR,CHD2,CHRD,CIT,…
GO:MF	transcription regulator activity	GO:0140110	1.40869e-30	29.8512	1015	2287	221	24356	AEBP1,AEBP2,AFF1,AFF3,AHCTF1,AHR,ALX4,ANKRD1,ARHGAP35,ARID5B,ARL2BP,ARNT,ASCL2,ATOH8,ATXN7L3,BACH1,BACH2,BARX2,BCL9,BCL9L,BCOR,CBFA2T2,CCND1,CDYL2,CEBPG,CGGBP1,CREB1,CREB5,CREB3L2,CREBL2,CSRNP2,CSRNP3,CUX2,DDX54,DMRTA2,DMRTB1,E2F1,E2F3,E2F5,EBF4,EGR1,EHF,ELF1,ELK4,ERG,ESRRG,ETS1,ETV7,FEZF2,FOSB,FOXF2,FOXJ2,FOXM1,FOXN2,FOXN3,FOXO1,FOXP1,GABPA,GATA2,GATA5,GATA6,GBX2,GLI3,GMEB1,GPBP1,HAND1,HEYL,HIF3…
GO:MF	DNA binding	GO:0003677	1.84095e-26	25.735	1411	2287	266	24356	ADNP,AEBP1,AEBP2,AFF1,AFF3,AHR,ALX4,ANKRD1,ARHGAP35,ARID2,ARID5B,ARNT,ASCL2,ASH1L,ATOH8,BACH1,BACH2,BARX2,BCL2,BCLAF1,BCOR,BNC2,CDK12,CEBPG,CERS2,CERS5,CGGBP1,CHD2,CREB1,CREB3L2,CSDC2,CSRNP2,CSRNP3,CUL4B,CUX1,CUX2,DICER1,DMRTA2,DMRTB1,DNAJB6,E2F1,E2F3,E2F5,EBF4,EEPD1,EGR1,EHF,ELF1,ELK4,ERG,ESRRG,ETS1,ETV7,FEZF2,FOSB,FOXF2,FOXJ2,FOXM1,FOXN2,FOXN3,FOXO1,FOXP1,GABPA,GATA2,GATA5,GATA6,GATAD2B,GBX2,GM…
GO:MF	transferase activity	GO:0016740	2.24203e-26	25.6494	1861	2287	324	24356	AAK1,ABAT,ABHD5,ABL2,ACVR1B,ACVR2A,ACVRL1,ADK,AGPAT4,AK4,AKT3,ALG9,ALPK1,ALPK3,ANKIB1,ARIH1,ARIH2,ASH1L,B3GNT5,B3GNT9,B4GALT5,B4GALT6,BCOR,BHMT,BMPR2,BMPR1B,BRAP,BRSK2,BTRC,C1GALT1,CAB39L,CAMK2A,CAMK2G,CAMKK2,CAMKV,CASK,CBLL1,CCND1,CCND2,CCNF,CCNI,CCNJ,CCNJL,CDC42BPB,CDK1,CDK12,CDK14,CDK17,CDK19,CEPT1,CERK,CERS2,CERS5,CHST3,CHST6,CHST9,CHSY1,CIT,CLK2,CLK3,COX10,CPNE3,CPT1A,CS,CSF1R,CSNK1D,CSNK1G1…
GO:MF	DNA-binding transcription factor activity	GO:0003700	3.89461e-25	24.4095	761	2287	172	24356	AEBP1,AEBP2,AFF1,AFF3,AHCTF1,AHR,ALX4,ARHGAP35,ARID5B,ARNT,ASCL2,ATOH8,BACH1,BACH2,BARX2,CBFA2T2,CEBPG,CGGBP1,CREB1,CREB5,CREB3L2,CREBL2,CSRNP2,CSRNP3,CUX2,DMRTA2,DMRTB1,E2F1,E2F3,E2F5,EBF4,EGR1,EHF,ELF1,ELK4,ERG,ESRRG,ETS1,ETV7,FEZF2,FOSB,FOXF2,FOXJ2,FOXM1,FOXN2,FOXN3,FOXO1,FOXP1,GABPA,GATA2,GATA5,GATA6,GBX2,GLI3,GMEB1,GPBP1,HAND1,HEYL,HIF3A,HLF,HNF4A,HOXA7,HOXC13,HOXD9,HOXD13,ID4,IKZF2,JDP2,KAT…
GO:MF	sequence-specific DNA binding	GO:0043565	1.65464e-24	23.7813	845	2287	183	24356	AEBP1,AEBP2,AHR,ALX4,ARHGAP35,ARID5B,ARNT,ASCL2,ATOH8,BACH1,BACH2,BARX2,BCL2,BCOR,CEBPG,CGGBP1,CHD2,CREB1,CREB3L2,CSRNP2,CSRNP3,CUX1,CUX2,DMRTA2,DMRTB1,E2F1,E2F3,E2F5,EGR1,EHF,ELF1,ELK4,ERG,ESRRG,ETS1,ETV7,FEZF2,FOSB,FOXF2,FOXJ2,FOXM1,FOXN2,FOXN3,FOXO1,FOXP1,GABPA,GATA2,GATA5,GATA6,GATAD2B,GBX2,GMEB1,GTF2H5,HAND1,HEYL,HLF,HNF4A,HOXA7,HOXB9,HOXC9,HOXC13,HOXD9,HOXD13,JDP2,KAT7,KAT2B,KDM5A,KDM5B,KDM…
GO:MF	nucleic acid binding	GO:0003676	2.07766e-23	22.6824	2577	2287	402	24356	A1CF,AARS2,ADARB2,ADNP,AEBP1,AEBP2,AFF1,AFF2,AFF3,AGGF1,AHR,ALX4,ANKRD1,ARHGAP35,ARID2,ARID5B,ARNT,ARPP21,ASCL2,ASH1L,ATOH8,ATXN1,ATXN1L,BACH1,BACH2,BARX2,BCL2,BCLAF1,BCOR,BNC2,BRAP,CASC3,CASZ1,CBX6,CDK12,CEBPG,CELF1,CELF2,CERS2,CERS5,CGGBP1,CHD2,CNP,CPEB2,CPEB4,CREB1,CREB5,CREB3L2,CRYZ,CSDC2,CSRNP2,CSRNP3,CTIF,CTU2,CUL4B,CUX1,CUX2,DBF4,DCP1A,DDX52,DDX54,DGCR8,DHX40,DICER1,DMRTA2,DMRTB1,DNAJB6,E2…
GO:MF	sequence-specific double-stranded DNA binding	GO:1990837	2.7845e-23	22.5553	621	2287	147	24356	AEBP1,AEBP2,AHR,ALX4,ARHGAP35,ARID5B,ARNT,ASCL2,ATOH8,BACH1,BACH2,BARX2,BCOR,CEBPG,CGGBP1,CHD2,CREB1,CREB3L2,CUX1,CUX2,E2F1,E2F3,EGR1,EHF,ELF1,ELK4,ERG,ESRRG,ETS1,ETV7,FEZF2,FOSB,FOXF2,FOXJ2,FOXM1,FOXP1,GABPA,GATA2,GATA5,GATA6,GBX2,GMEB1,GTF2H5,HAND1,HEYL,HLF,HNF4A,HOXA7,HOXB9,HOXD9,HOXD13,JDP2,KAT7,KAT2B,KDM5A,KDM5B,KDM6A,KLF3,KLF12,KLF15,LMNB1,LMO4,MACC1,MAF,MAFB,MAFF,MAFG,MED1,MED12,MEF2C,MEF2…
GO:MF	DNA-binding transcription factor activity, RNA polymerase II-specific	GO:0000981	8.04191e-23	22.0946	537	2287	133	24356	AEBP1,AEBP2,ALX4,ARHGAP35,ARID5B,ARNT,ASCL2,BACH1,BACH2,BARX2,CEBPG,CGGBP1,CREB1,CREB3L2,CSRNP2,CSRNP3,CUX2,E2F1,E2F3,E2F5,EGR1,EHF,ELF1,ELK4,ERG,ESRRG,ETS1,ETV7,FEZF2,FOSB,FOXF2,FOXJ2,FOXO1,FOXP1,GABPA,GATA2,GATA5,GATA6,GBX2,GMEB1,HAND1,HEYL,HLF,HNF4A,HOXA7,HOXC13,HOXD9,HOXD13,JDP2,KDM5A,KDM5B,KLF3,KLF9,KLF11,KLF12,KLF15,MACC1,MAF,MAFB,MAFF,MAFG,MECP2,MEF2C,MEF2D,MEIS1,MEIS2,MITF,MLXIP,MLXIPL,MS…
GO:MF	double-stranded DNA binding	GO:0003690	1.07844e-22	21.9672	675	2287	154	24356	AEBP1,AEBP2,AFF1,AFF3,AHR,ALX4,ARHGAP35,ARID5B,ARNT,ASCL2,ATOH8,BACH1,BACH2,BARX2,BCOR,CEBPG,CGGBP1,CHD2,CREB1,CREB3L2,CUX1,CUX2,E2F1,E2F3,EGR1,EHF,ELF1,ELK4,ERG,ESRRG,ETS1,ETV7,FEZF2,FOSB,FOXF2,FOXJ2,FOXM1,FOXP1,GABPA,GATA2,GATA5,GATA6,GBX2,GMEB1,GTF2H5,HAND1,HEYL,HLF,HNF4A,HOXA7,HOXB9,HOXD9,HOXD13,JDP2,KAT7,KAT2B,KDM5A,KDM5B,KDM6A,KLF3,KLF12,KLF15,LMNB1,LMO4,MACC1,MAF,MAFB,MAFF,MAFG,MECP2,MED1,…
GO:MF	transcription regulatory region DNA binding	GO:0044212	1.33627e-22	21.8741	663	2287	152	24356	AEBP1,AEBP2,AHR,ALX4,ARHGAP35,ARID5B,ARNT,ASCL2,ATOH8,BACH1,BACH2,BARX2,BCOR,CDK12,CEBPG,CGGBP1,CHD2,CREB1,CREB3L2,CUX1,CUX2,E2F1,E2F3,EGR1,EHF,ELF1,ELK4,ERG,ESRRG,ETS1,ETV7,FEZF2,FOSB,FOXF2,FOXJ2,FOXM1,FOXP1,GABPA,GATA2,GATA5,GATA6,GBX2,GMEB1,HAND1,HEYL,HLF,HMGA2,HNF4A,HOXA7,HOXB9,HOXD9,HOXD13,IKZF2,JDP2,KAT7,KAT2B,KDM5A,KDM6A,KLF3,KLF11,KLF12,KLF15,LMO4,MACC1,MAF,MAFB,MAFF,MAFG,MED1,MED12,MEF2C…
GO:MF	regulatory region nucleic acid binding	GO:0001067	1.33627e-22	21.8741	663	2287	152	24356	AEBP1,AEBP2,AHR,ALX4,ARHGAP35,ARID5B,ARNT,ASCL2,ATOH8,BACH1,BACH2,BARX2,BCOR,CDK12,CEBPG,CGGBP1,CHD2,CREB1,CREB3L2,CUX1,CUX2,E2F1,E2F3,EGR1,EHF,ELF1,ELK4,ERG,ESRRG,ETS1,ETV7,FEZF2,FOSB,FOXF2,FOXJ2,FOXM1,FOXP1,GABPA,GATA2,GATA5,GATA6,GBX2,GMEB1,HAND1,HEYL,HLF,HMGA2,HNF4A,HOXA7,HOXB9,HOXD9,HOXD13,IKZF2,JDP2,KAT7,KAT2B,KDM5A,KDM6A,KLF3,KLF11,KLF12,KLF15,LMO4,MACC1,MAF,MAFB,MAFF,MAFG,MED1,MED12,MEF2C…
GO:MF	transcription regulatory region sequence-specific DNA binding	GO:0000976	5.12065e-22	21.2907	592	2287	140	24356	AEBP1,AEBP2,AHR,ALX4,ARHGAP35,ARID5B,ARNT,ASCL2,ATOH8,BACH1,BACH2,BARX2,BCOR,CEBPG,CGGBP1,CHD2,CREB1,CREB3L2,CUX1,CUX2,E2F1,E2F3,EGR1,EHF,ELF1,ELK4,ERG,ESRRG,ETS1,ETV7,FEZF2,FOSB,FOXF2,FOXJ2,FOXM1,FOXP1,GABPA,GATA2,GATA5,GATA6,GBX2,GMEB1,HAND1,HEYL,HLF,HNF4A,HOXA7,HOXB9,HOXD9,HOXD13,JDP2,KAT2B,KDM5A,KDM6A,KLF3,KLF12,KLF15,LMO4,MACC1,MAF,MAFB,MAFF,MAFG,MED1,MED12,MEF2C,MEF2D,MEIS1,MEIS2,MITF,MLXIP…
GO:MF	metal ion binding	GO:0046872	3.24531e-21	20.4887	2087	2287	336	24356	AARS2,ABL2,ABLIM3,ACACA,ACAN,ACVR2A,ADAMTS9,ADCY1,ADCY7,AEBP1,ANKFY1,ANKIB1,ANTXR2,ANXA11,AOC3,APOBEC4,ARF1,ARG2,ARIH1,ARIH2,ARL3,ARMC1,ASAP2,ASH1L,ATOX1,ATP10B,ATP8A1,ATXN7L3,BHMT,BRAP,BRSK2,C1GALT1,C9ORF3,CA2,CA10,CA12,CA13,CABP7,CALN1,CALU,CAPN1,CASR,CBFA2T2,CBLL1,CCBE1,CDC42BPB,CDH11,CDH23,CERK,CHN1,CHURC1,CIT,CLIP1,COL2A1,CPM,CRYZ,CYB5B,CYLD,CYP1B1,DAG1,DBF4,DGKB,DGKG,DMD,DMRTB1,DNAJC24,DPH3…
GO:MF	cation binding	GO:0043169	1.12392e-20	19.9493	2160	2287	343	24356	AARS2,ABL2,ABLIM3,ACACA,ACAN,ACVR2A,ADAMTS9,ADCY1,ADCY7,AEBP1,ANKFY1,ANKIB1,ANTXR2,ANXA11,AOC3,APOBEC4,ARF1,ARG2,ARIH1,ARIH2,ARL3,ARMC1,ASAP2,ASH1L,ATOX1,ATP10B,ATP8A1,ATXN7L3,BHMT,BRAP,BRSK2,C1GALT1,C9ORF3,CA2,CA10,CA12,CA13,CABP7,CALN1,CALU,CAPN1,CASR,CBFA2T2,CBLL1,CCBE1,CDC42BPB,CDH11,CDH23,CERK,CHN1,CHRNG,CHURC1,CIT,CLIP1,COL2A1,CPM,CRYZ,CYB5B,CYLD,CYP1B1,DAG1,DBF4,DGKB,DGKG,DMD,DMRTB1,DNAJC2…
GO:MF	RNA polymerase II regulatory region sequence-specific DNA binding	GO:0000977	4.93601e-20	19.3066	553	2287	130	24356	AEBP1,AEBP2,ALX4,ARHGAP35,ARID5B,ASCL2,ATOH8,BACH1,BACH2,BARX2,BCOR,CEBPG,CGGBP1,CHD2,CREB1,CREB3L2,CUX1,CUX2,E2F3,EGR1,EHF,ELF1,ELK4,ERG,ESRRG,ETS1,ETV7,FEZF2,FOSB,FOXF2,FOXJ2,FOXM1,FOXP1,GABPA,GATA2,GATA6,GBX2,GMEB1,HAND1,HEYL,HLF,HNF4A,HOXA7,HOXB9,HOXD9,HOXD13,JDP2,KAT2B,KDM6A,KLF3,KLF12,KLF15,MACC1,MAF,MAFB,MAFF,MAFG,MED1,MED12,MEF2C,MEF2D,MEIS1,MEIS2,MITF,MLXIP,MLXIPL,MSX2,MTF1,MXD1,MYBL1,NA…
GO:MF	phosphotransferase activity, alcohol group as acceptor	GO:0016773	6.79888e-20	19.1676	621	2287	140	24356	AAK1,ABL2,ACVR1B,ACVR2A,ACVRL1,ADK,AKT3,ALPK1,ALPK3,BMPR2,BMPR1B,BRSK2,CAB39L,CAMK2A,CAMK2G,CAMKK2,CAMKV,CASK,CCND1,CCND2,CCNF,CCNI,CCNJ,CCNJL,CDC42BPB,CDK1,CDK12,CDK14,CDK17,CDK19,CERK,CIT,CLK2,CLK3,CPNE3,CSF1R,CSNK1D,CSNK1G1,CSNK2A1,CSNK2A2,DCLK1,DGKB,DGKE,DGKG,DGKI,DYRK2,DYRK1A,EFEMP1,EPHA4,EPHA6,EPHA8,EPHB1,ETNK1,FAM20B,FGFR1,FLT1,FLT4,FRK,GK5,GLYCTK,GSK3B,HIPK1,HK2,HUNK,ICK,IRAK2,ITPKB,KALRN…
GO:MF	kinase activity	GO:0016301	6.95994e-20	19.1574	682	2287	149	24356	AAK1,ABL2,ACVR1B,ACVR2A,ACVRL1,ADK,AK4,AKT3,ALPK1,ALPK3,BMPR2,BMPR1B,BRSK2,CAB39L,CAMK2A,CAMK2G,CAMKK2,CAMKV,CASK,CCND1,CCND2,CCNF,CCNI,CCNJ,CCNJL,CDC42BPB,CDK1,CDK12,CDK14,CDK17,CDK19,CERK,CIT,CLK2,CLK3,CPNE3,CSF1R,CSNK1D,CSNK1G1,CSNK2A1,CSNK2A2,DCLK1,DGKB,DGKE,DGKG,DGKI,DYRK2,DYRK1A,EFEMP1,EPHA4,EPHA6,EPHA8,EPHB1,ETNK1,FGFR1,FLT1,FLT4,FRK,GK5,GLYCTK,GSK3B,HIPK1,HK2,HUNK,ICK,IP6K1,IP6K2,IP6K3,IR…
GO:MF	RNA polymerase II regulatory region DNA binding	GO:0001012	8.29458e-20	19.0812	556	2287	130	24356	AEBP1,AEBP2,ALX4,ARHGAP35,ARID5B,ASCL2,ATOH8,BACH1,BACH2,BARX2,BCOR,CEBPG,CGGBP1,CHD2,CREB1,CREB3L2,CUX1,CUX2,E2F3,EGR1,EHF,ELF1,ELK4,ERG,ESRRG,ETS1,ETV7,FEZF2,FOSB,FOXF2,FOXJ2,FOXM1,FOXP1,GABPA,GATA2,GATA6,GBX2,GMEB1,HAND1,HEYL,HLF,HNF4A,HOXA7,HOXB9,HOXD9,HOXD13,JDP2,KAT2B,KDM6A,KLF3,KLF12,KLF15,MACC1,MAF,MAFB,MAFF,MAFG,MED1,MED12,MEF2C,MEF2D,MEIS1,MEIS2,MITF,MLXIP,MLXIPL,MSX2,MTF1,MXD1,MYBL1,NA…
GO:MF	transporter activity	GO:0005215	1.04867e-18	17.9794	980	2287	188	24356	ABCA1,ABCA5,ABCB5,ABCC1,ABCC3,ABCC4,ABCD4,ANKH,ANO3,ANO5,AQP4,AQP9,ATP10B,ATP1B3,ATP2B1,ATP2B2,ATP2B4,ATP2C1,ATP6V0A2,ATP6V1C2,ATP8A1,BCL2,C2CD2L,CACHD1,CACNA1B,CACNA2D2,CACNB2,CACNG4,CALCRL,CALHM1,CATSPER2,CFTR,CHMP7,CHRNA5,CHRNG,CLCN5,CLIC4,CLIC5,CNGB3,CNNM2,COX10,COX15,DNAJC15,FABP4,FAM155A,FAM155B,FLVCR1,GABRA1,GABRA3,GABRA4,GABRB2,GABRB3,GABRG2,GJA5,GJC1,GLRA2,GLTP,GRIA2,GRIA3,GRIA4,GRIK3,GR…
GO:MF	carbohydrate derivative binding	GO:0097367	1.23412e-18	17.9086	1657	2287	275	24356	AAK1,AARS2,ABCA1,ABCA5,ABCB5,ABCC1,ABCC3,ABCC4,ABCD4,ABL2,ACACA,ACAN,ACVR1B,ACVR2A,ACVRL1,ADCY1,ADCY7,AK4,AKT3,ALPK1,ALPK3,ARF1,ARHGAP35,ARL3,ARL15,ARL8A,ATAD2,ATP10B,ATP2B1,ATP2B2,ATP2B4,ATP2C1,ATP8A1,BMPR2,BMPR1B,BRSK2,BTAF1,CAMK2A,CAMK2G,CAMKK2,CAMKV,CASK,CD44,CDC42BPB,CDK1,CDK12,CDK14,CDK17,CDK19,CFTR,CHD2,CHRD,CIT,CLK2,CLK3,CNGB3,CNNM2,COL2A1,CSF1R,CSNK1D,CSNK1G1,CSNK2A1,CSNK2A2,CTGF,CTSB,DA…
GO:MF	small molecule binding	GO:0036094	3.59074e-18	17.4448	1915	2287	305	24356	AAK1,AARS2,ABAT,ABCA1,ABCA5,ABCB5,ABCC1,ABCC3,ABCC4,ABCD4,ABL2,ACACA,ACADL,ACADSB,ACAN,ACVR1B,ACVR2A,ACVRL1,ADCY1,ADCY7,AK4,AKT3,ALPK1,ALPK3,ARF1,ARHGAP35,ARL3,ARL15,ARL8A,ATAD2,ATP10B,ATP2B1,ATP2B2,ATP2B4,ATP2C1,ATP8A1,BDH2,BMPR2,BMPR1B,BRSK2,BTAF1,CAMK2A,CAMK2G,CAMKK2,CAMKV,CASK,CASR,CD44,CDC42BPB,CDK1,CDK12,CDK14,CDK17,CDK19,CFTR,CHD2,CIT,CLK2,CLK3,CNGB3,CNNM2,CRYZ,CSF1R,CSNK1D,CSNK1G1,CSNK2A1…
GO:MF	identical protein binding	GO:0042802	1.21972e-17	16.9137	1099	2287	201	24356	ABAT,ACACA,ACPP,AHI1,ALCAM,AMOTL1,AMOTL2,APC,APPL1,APPL2,ARNT,ATXN1,BCL2,BRAP,CALHM1,CASC3,CASR,CBLL1,CBLN1,CBX1,CBX5,CCDC91,CCDC88A,CD276,CEBPG,CENPF,CGGBP1,CHMP1B,CIDEA,CLCN5,CLDN2,CLK2,CLK3,COL2A1,CREB1,CSF1R,CUL3,DAZAP2,DCP1A,DGCR8,DMRTA2,DMRTB1,DNM1,DNM1L,DYRK1A,ECE1,EEA1,EPHA4,ESYT2,ETS1,EZR,FAM161A,FBN1,FGFR1,FLT4,FMR1,FOXJ2,FOXP1,FXR1,FZD4,GABRB3,GCC2,GCG,GDF5,GDF6,GDNF,GFAP,GLTP,GRIN3A,G…
GO:MF	molecular function regulator	GO:0098772	1.54362e-17	16.8115	1147	2287	207	24356	ABI2,ABR,ADRB1,AHSG,APC,APLN,ARHGAP21,ARHGAP28,ARHGAP31,ARHGAP35,ARHGAP36,ARHGEF4,ARHGEF26,ARHGEF38,ASAP2,ATP1B3,ATP2B4,AZIN1,BCAS3,BCCIP,BCL2,BDNF,BMP7,CACNG4,CCND1,CCND2,CCNF,CCNI,CCNJ,CCNJL,CDK5R1,CDKN1A,CDKN2B,CFTR,CHN1,CLPS,CSF1,CTSC,CXCL12,CYTH4,DAZAP2,DBF4,DCP1A,DENND1B,DGKI,DNAJB2,DNAJB6,DNAJC3,DNAJC15,DNAJC24,DOCK3,DOCK9,DPP6,EDN1,EFNA5,ELMO1,ELMOD1,ELMOD3,ENSA,FAF2,FARP1,FGD4,FGD6,FGF1,…
GO:MF	kinase binding	GO:0019900	2.7999e-16	15.5529	466	2287	109	24356	ADCY6,ANGPT1,ANGPT2,ANK2,APC,APPL1,BRSK2,CADPS,CCDC88A,CCND1,CCND2,CCNF,CCNI,CCNJ,CCNJL,CD28,CDC6,CDK12,CDK5R1,CDKN2B,CLTC,CPNE3,CYLD,DAZAP2,DBF4,DLG3,DNAJC3,DNM1,DPYSL2,EMP2,EPHA4,EZR,FOXM1,FRS2,GATA6,GPRC5B,GSK3B,HSP90AA1,IBTK,IQGAP1,ITGB2,JAKMIP3,KAT2B,LATS1,LLGL1,LRP4,MAP2K3,MAP3K7,MAPK14,MAPK8IP3,MAPKAP1,MAPT,MLKL,NBEA,NBR1,NIN,NR4A3,NRP1,NSF,PAK2,PARD6B,PARP16,PAX6,PDE3B,PDE8A,PFKFB2,PITPNM…
GO:MF	transferase activity, transferring phosphorus-containing groups	GO:0016772	2.93395e-16	15.5325	828	2287	161	24356	AAK1,ABL2,ACVR1B,ACVR2A,ACVRL1,ADK,AK4,AKT3,ALPK1,ALPK3,BMPR2,BMPR1B,BRSK2,CAB39L,CAMK2A,CAMK2G,CAMKK2,CAMKV,CASK,CCND1,CCND2,CCNF,CCNI,CCNJ,CCNJL,CDC42BPB,CDK1,CDK12,CDK14,CDK17,CDK19,CEPT1,CERK,CIT,CLK2,CLK3,CPNE3,CSF1R,CSNK1D,CSNK1G1,CSNK2A1,CSNK2A2,DCLK1,DGKB,DGKE,DGKG,DGKI,DYRK2,DYRK1A,EFEMP1,EPHA4,EPHA6,EPHA8,EPHB1,ETNK1,FAM20B,FAM46A,FGFR1,FLT1,FLT4,FRK,GK5,GLYCTK,GSK3B,HIPK1,HK2,HUNK,ICK,…
GO:MF	nucleotide binding	GO:0000166	6.58157e-16	15.1817	1665	2287	267	24356	AAK1,AARS2,ABCA1,ABCA5,ABCB5,ABCC1,ABCC3,ABCC4,ABCD4,ABL2,ACACA,ACADL,ACADSB,ACVR1B,ACVR2A,ACVRL1,ADCY1,ADCY7,AK4,AKT3,ALPK1,ALPK3,ARF1,ARHGAP35,ARL3,ARL15,ARL8A,ATAD2,ATP10B,ATP2B1,ATP2B2,ATP2B4,ATP2C1,ATP8A1,BDH2,BMPR2,BMPR1B,BRSK2,BTAF1,CAMK2A,CAMK2G,CAMKK2,CAMKV,CASK,CDC42BPB,CDK1,CDK12,CDK14,CDK17,CDK19,CFTR,CHD2,CIT,CLK2,CLK3,CNGB3,CNNM2,CRYZ,CSF1R,CSNK1D,CSNK1G1,CSNK2A1,CSNK2A2,DAO,DCLK1,D…
GO:MF	nucleoside phosphate binding	GO:1901265	6.58157e-16	15.1817	1665	2287	267	24356	AAK1,AARS2,ABCA1,ABCA5,ABCB5,ABCC1,ABCC3,ABCC4,ABCD4,ABL2,ACACA,ACADL,ACADSB,ACVR1B,ACVR2A,ACVRL1,ADCY1,ADCY7,AK4,AKT3,ALPK1,ALPK3,ARF1,ARHGAP35,ARL3,ARL15,ARL8A,ATAD2,ATP10B,ATP2B1,ATP2B2,ATP2B4,ATP2C1,ATP8A1,BDH2,BMPR2,BMPR1B,BRSK2,BTAF1,CAMK2A,CAMK2G,CAMKK2,CAMKV,CASK,CDC42BPB,CDK1,CDK12,CDK14,CDK17,CDK19,CFTR,CHD2,CIT,CLK2,CLK3,CNGB3,CNNM2,CRYZ,CSF1R,CSNK1D,CSNK1G1,CSNK2A1,CSNK2A2,DAO,DCLK1,D…
GO:MF	signaling receptor binding	GO:0005102	2.2198e-15	14.6537	942	2287	174	24356	AAK1,ABCA1,ACVR2A,ADRB1,ANGPT1,ANGPT2,APLN,ARNT,BCAS3,BDKRB2,BDNF,BMP7,CADM1,CASK,CD9,CD276,CDK5R1,CHN1,COL2A1,CPNE3,CSF1,CTGF,CUL3,CXCL12,DAO,DAZAP2,DDX54,DLG3,EDA,EDN1,EFEMP1,EFNA5,EFNB2,EMP2,ENSA,ERAP1,FABP4,FBN1,FGA,FGF1,FGF2,FGF18,FGF19,FGF23,FGFR1,FLRT2,FRK,FRS2,FSHB,FZD7,GCG,GDF2,GDF5,GDF6,GDF11,GDNF,GHR,GNAO1,GNAZ,GNRH1,HIF1AN,HMGA1,HNF4A,HOMER1,IDE,IGF1,IL8,IL13,IL17C,IL6R,INHBA,INHBE,IR…
GO:MF	proximal promoter sequence-specific DNA binding	GO:0000987	2.43308e-15	14.6138	388	2287	95	24356	AEBP2,ASCL2,ATOH8,CEBPG,CHD2,CREB1,CREB3L2,CUX2,E2F1,E2F3,EHF,ELF1,ELK4,ERG,ETS1,FEZF2,FOSB,FOXJ2,FOXP1,GABPA,GATA2,GATA6,GMEB1,HAND1,HEYL,HNF4A,HOXA7,HOXD13,JDP2,KDM6A,KLF15,MAF,MAFB,MAFF,MAFG,MEF2C,MEF2D,MEIS1,MEIS2,MITF,MLXIPL,MTF1,MXD1,MYBL1,NACC2,NCOA2,NFAT5,NFIB,NKX2-1,NONO,NR1D2,NR2C2,NR4A3,NR5A2,ONECUT2,PAX5,PAX6,PBX1,PGR,PHOX2B,PLAG1,POU2AF1,POU2F1,POU4F2,PROX1,PTF1A,RB1,RFX4,RFX6,RORA,R…
GO:MF	transmembrane transporter activity	GO:0022857	2.85082e-15	14.545	847	2287	161	24356	ABCA1,ABCA5,ABCB5,ABCC1,ABCC3,ABCC4,ABCD4,ANKH,ANO5,AQP4,AQP9,ATP1B3,ATP2B1,ATP2B2,ATP2B4,ATP2C1,ATP6V0A2,ATP6V1C2,BCL2,CACHD1,CACNA1B,CACNA2D2,CACNB2,CACNG4,CALHM1,CATSPER2,CFTR,CHRNA5,CHRNG,CLCN5,CLIC4,CLIC5,CNGB3,CNNM2,COX10,COX15,FAM155A,FAM155B,FLVCR1,GABRA1,GABRA3,GABRA4,GABRB2,GABRB3,GABRG2,GJA5,GJC1,GLRA2,GRIA2,GRIA3,GRIA4,GRIK3,GRIN2A,GRIN3A,HCN1,HTR3A,JPH1,KCNC1,KCNC2,KCND2,KCNH2,KCNJ2,…
GO:MF	ribonucleotide binding	GO:0032553	5.47022e-15	14.262	1494	2287	243	24356	AAK1,AARS2,ABCA1,ABCA5,ABCB5,ABCC1,ABCC3,ABCC4,ABCD4,ABL2,ACACA,ACVR1B,ACVR2A,ACVRL1,ADCY1,ADCY7,AK4,AKT3,ALPK1,ALPK3,ARF1,ARHGAP35,ARL3,ARL15,ARL8A,ATAD2,ATP10B,ATP2B1,ATP2B2,ATP2B4,ATP2C1,ATP8A1,BMPR2,BMPR1B,BRSK2,BTAF1,CAMK2A,CAMK2G,CAMKK2,CAMKV,CASK,CDC42BPB,CDK1,CDK12,CDK14,CDK17,CDK19,CFTR,CHD2,CIT,CLK2,CLK3,CNGB3,CNNM2,CSF1R,CSNK1D,CSNK1G1,CSNK2A1,CSNK2A2,DCLK1,DDX52,DDX54,DGKB,DGKE,DGKG,D…
GO:MF	protein kinase activity	GO:0004672	6.28898e-15	14.2014	532	2287	116	24356	AAK1,ABL2,ACVR1B,ACVR2A,ACVRL1,AKT3,ALPK1,ALPK3,BMPR2,BMPR1B,BRSK2,CAB39L,CAMK2A,CAMK2G,CAMKK2,CAMKV,CASK,CCND1,CCND2,CCNF,CCNI,CCNJ,CCNJL,CDC42BPB,CDK1,CDK12,CDK14,CDK17,CDK19,CIT,CLK2,CLK3,CPNE3,CSF1R,CSNK1D,CSNK1G1,CSNK2A1,CSNK2A2,DCLK1,DYRK2,DYRK1A,EFEMP1,EPHA4,EPHA6,EPHA8,EPHB1,FGFR1,FLT1,FLT4,FRK,GSK3B,HIPK1,HUNK,ICK,IRAK2,KALRN,KCNH2,KSR2,LATS1,LYN,MAP2K3,MAP3K7,MAP3K8,MAP3K13,MAP4K3,MAPK9…
GO:MF	purine ribonucleotide binding	GO:0032555	8.55188e-15	14.0679	1483	2287	241	24356	AAK1,AARS2,ABCA1,ABCA5,ABCB5,ABCC1,ABCC3,ABCC4,ABCD4,ABL2,ACACA,ACVR1B,ACVR2A,ACVRL1,ADCY1,ADCY7,AK4,AKT3,ALPK1,ALPK3,ARF1,ARHGAP35,ARL3,ARL15,ARL8A,ATAD2,ATP10B,ATP2B1,ATP2B2,ATP2B4,ATP2C1,ATP8A1,BMPR2,BMPR1B,BRSK2,BTAF1,CAMK2A,CAMK2G,CAMKK2,CAMKV,CASK,CDC42BPB,CDK1,CDK12,CDK14,CDK17,CDK19,CFTR,CHD2,CIT,CLK2,CLK3,CNGB3,CNNM2,CSF1R,CSNK1D,CSNK1G1,CSNK2A1,CSNK2A2,DCLK1,DDX52,DDX54,DGKB,DGKE,DGKG,D…
GO:MF	purine nucleotide binding	GO:0017076	9.18764e-15	14.0368	1492	2287	242	24356	AAK1,AARS2,ABCA1,ABCA5,ABCB5,ABCC1,ABCC3,ABCC4,ABCD4,ABL2,ACACA,ACVR1B,ACVR2A,ACVRL1,ADCY1,ADCY7,AK4,AKT3,ALPK1,ALPK3,ARF1,ARHGAP35,ARL3,ARL15,ARL8A,ATAD2,ATP10B,ATP2B1,ATP2B2,ATP2B4,ATP2C1,ATP8A1,BMPR2,BMPR1B,BRSK2,BTAF1,CAMK2A,CAMK2G,CAMKK2,CAMKV,CASK,CDC42BPB,CDK1,CDK12,CDK14,CDK17,CDK19,CFTR,CHD2,CIT,CLK2,CLK3,CNGB3,CNNM2,CSF1R,CSNK1D,CSNK1G1,CSNK2A1,CSNK2A2,DCLK1,DDX52,DDX54,DGKB,DGKE,DGKG,D…
GO:MF	purine ribonucleoside triphosphate binding	GO:0035639	1.17877e-14	13.9286	1438	2287	235	24356	AAK1,AARS2,ABCA1,ABCA5,ABCB5,ABCC1,ABCC3,ABCC4,ABCD4,ABL2,ACACA,ACVR1B,ACVR2A,ACVRL1,ADCY1,ADCY7,AK4,AKT3,ALPK1,ALPK3,ARF1,ARHGAP35,ARL3,ARL15,ARL8A,ATAD2,ATP10B,ATP2B1,ATP2B2,ATP2B4,ATP2C1,ATP8A1,BMPR2,BMPR1B,BRSK2,BTAF1,CAMK2A,CAMK2G,CAMKK2,CAMKV,CASK,CDC42BPB,CDK1,CDK12,CDK14,CDK17,CDK19,CFTR,CHD2,CIT,CLK2,CLK3,CNNM2,CSF1R,CSNK1D,CSNK1G1,CSNK2A1,CSNK2A2,DCLK1,DDX52,DDX54,DGKB,DGKE,DGKG,DGKI,DH…
GO:MF	protein dimerization activity	GO:0046983	4.89809e-14	13.31	857	2287	159	24356	ABAT,ACPP,ADRB1,AHR,ALX4,ANO3,ANO5,APPL1,APPL2,ARF1,ARNT,ASCL2,ATOH8,ATP6V1C2,BCL2,BDKRB2,BTRC,CASR,CBLN1,CBX1,CBX5,CCDC88A,CEBPG,CENPF,CHRAC1,CIDEA,CSF1R,CUL3,DAO,DGCR8,DMRTA2,DMRTB1,DNM1L,E2F1,E2F3,E2F5,EBF4,ECE1,EEA1,FBXW11,FGFR1,FLT4,FMR1,FOXP1,FXR1,FZD4,GABBR2,GABPA,GDF6,GDNF,GGA1,GRPEL2,H2AFJ,H2AFV,HAND1,HEYL,HIF1AN,HIF3A,HMG20A,HMOX1,HNF4A,HPGDS,HSP90AA1,ID4,IDE,IKZF2,IL6R,IMPA1,IRAK2,KCNH…
GO:MF	protein kinase binding	GO:0019901	1.29039e-13	12.8893	417	2287	96	24356	ADCY6,ANGPT1,ANGPT2,ANK2,APC,APPL1,BRSK2,CADPS,CCDC88A,CCND1,CCND2,CCNF,CCNI,CCNJ,CCNJL,CD28,CDK12,CDK5R1,CDKN2B,CLTC,CPNE3,CYLD,DAZAP2,DBF4,DNAJC3,DNM1,DPYSL2,EMP2,EPHA4,EZR,FOXM1,FRS2,GATA6,GPRC5B,GSK3B,HSP90AA1,IBTK,IQGAP1,ITGB2,KAT2B,LATS1,LLGL1,LRP4,MAP2K3,MAP3K7,MAPK14,MAPK8IP3,MAPKAP1,MAPT,MLKL,NBEA,NBR1,NR4A3,NRP1,NSF,PAK2,PARD6B,PAX6,PDE3B,PFKFB2,PITPNM3,PLEK,PPM1D,PPP1CB,PPP1R12B,PRKAR1…
GO:MF	RNA polymerase II proximal promoter sequence-specific DNA binding	GO:0000978	1.56419e-13	12.8057	379	2287	90	24356	AEBP2,ASCL2,ATOH8,CEBPG,CHD2,CREB1,CREB3L2,CUX2,EHF,ELF1,ELK4,ERG,ETS1,FEZF2,FOSB,FOXJ2,FOXP1,GABPA,GATA2,GATA6,GMEB1,HAND1,HEYL,HNF4A,HOXA7,HOXD13,JDP2,KDM6A,KLF15,MAF,MAFB,MAFF,MAFG,MEF2C,MEF2D,MEIS1,MEIS2,MITF,MLXIPL,MTF1,MXD1,MYBL1,NACC2,NCOA2,NFAT5,NFIB,NKX2-1,NONO,NR1D2,NR2C2,NR4A3,NR5A2,ONECUT2,PAX5,PAX6,PBX1,PGR,PHOX2B,PLAG1,POU2AF1,POU2F1,POU4F2,PROX1,PTF1A,RFX4,RFX6,RORA,RORB,RREB1,RUNX…
GO:MF	transcription factor binding	GO:0008134	1.92425e-13	12.7157	446	2287	100	24356	AHR,ANKRD1,ARNT,ATOH8,BCAS3,BCL2,BCOR,CBX5,CCND1,CDK12,CDKN2B,CEBPG,CENPF,CREB1,DDX54,E2F1,E2F3,E2F5,EIF4E,FOXF2,FOXO1,GABPA,GATA2,GATA6,GSK3B,HAND1,HIF1AN,HMGA1,HNF4A,HOXA7,ID4,KAT2B,KAT6A,LATS1,LMO4,MAFB,MAPK9,MAPK14,MECP2,MED1,MED12,MED13,MEF2C,MEF2D,MEIS2,MIER3,MLXIPL,MSX2,MTDH,NCOA1,NCOA2,NCOA3,NCOA7,NFAT5,NFYB,NR1D2,NR4A3,NUCKS1,PADI2,PAX6,PHF12,PIK3R1,POLR1E,POU2AF1,POU2F1,PRDM16,PROX1,PTP…
GO:MF	cytoskeletal protein binding	GO:0008092	1.35891e-12	11.8668	678	2287	131	24356	ABLIM3,ANK2,ANKRD1,AP1AR,AP1G1,APC,ARL3,ARPC2,ARPC4,BCAS3,BCCIP,CACNB2,CBX1,CCDC88A,CDK5R1,CEP350,CFL2,CLIP1,CLMN,CORO2A,CORO2B,CRMP1,DAAM2,DAG1,DMD,DNM1,DNM3,DNM1L,DPYSL2,DPYSL3,DPYSL5,DST,DYRK1A,EML1,EML6,ENC1,EPB41,EPB41L1,ERMN,EZR,FAM161A,FARP1,FERMT1,FERMT2,FEZ1,FMN1,FMNL2,GMFB,GSK3B,HOOK1,HOOK3,HSP90AA1,INO80,IPP,JAKMIP3,JMY,KATNAL1,KCNC1,KCNMA1,KCTD6,KIF6,KIF24,KIF1A,KIF1B,KIF26B,KIF3B,KIF…
GO:MF	DNA-binding transcription activator activity	GO:0001216	2.35807e-12	11.6274	311	2287	77	24356	ALX4,BACH1,BARX2,CEBPG,CREB1,CREB3L2,CSRNP2,CSRNP3,E2F3,E2F5,EGR1,EHF,ELF1,ESRRG,FEZF2,FOSB,FOXF2,FOXJ2,GABPA,GATA2,GBX2,GMEB1,HEYL,HLF,HNF4A,HOXA7,HOXC13,HOXD13,KLF15,MACC1,MAF,MAFB,MAFF,MAFG,MEF2C,MEF2D,MEIS1,MEIS2,MITF,MLXIP,MTF1,MYBL1,NFAT5,NFIB,NR2C2,NR4A3,NR5A2,ONECUT2,OSR2,PAX5,PAX6,PAX9,PBX1,PGR,PHOX2B,PKNOX1,PLAG1,PLAGL2,POU4F2,PTF1A,RFX4,RFX6,RORB,RREB1,RUNX1,RUNX2,SIRT1,SIX4,SMAD1,SOX1…
GO:MF	DNA-binding transcription activator activity, RNA polymerase II-specific	GO:0001228	2.35807e-12	11.6274	311	2287	77	24356	ALX4,BACH1,BARX2,CEBPG,CREB1,CREB3L2,CSRNP2,CSRNP3,E2F3,E2F5,EGR1,EHF,ELF1,ESRRG,FEZF2,FOSB,FOXF2,FOXJ2,GABPA,GATA2,GBX2,GMEB1,HEYL,HLF,HNF4A,HOXA7,HOXC13,HOXD13,KLF15,MACC1,MAF,MAFB,MAFF,MAFG,MEF2C,MEF2D,MEIS1,MEIS2,MITF,MLXIP,MTF1,MYBL1,NFAT5,NFIB,NR2C2,NR4A3,NR5A2,ONECUT2,OSR2,PAX5,PAX6,PAX9,PBX1,PGR,PHOX2B,PKNOX1,PLAG1,PLAGL2,POU4F2,PTF1A,RFX4,RFX6,RORB,RREB1,RUNX1,RUNX2,SIRT1,SIX4,SMAD1,SOX1…
GO:MF	protein domain specific binding	GO:0019904	7.27982e-12	11.1379	382	2287	87	24356	ABI2,ACVR2A,ADAM12,ADRB1,ALX4,ARF1,ARFIP1,ARFIP2,ARHGAP31,ARHGEF4,ATP2B2,ATP2B4,BCL2,CAPN7,CD2AP,CFTR,CHMP1B,CHMP2B,CIT,CUL3,DAG1,DAZAP2,DICER1,ELMO1,ENAH,EPHA4,EZR,FGFR1,FMN1,FZD3,FZD4,FZD7,GATA2,GNG5,GNG12,HEYL,HIF1AN,HSP90AA1,IQGAP1,KCNH2,LPAR1,LYN,MAPT,MCL1,MECP2,MED1,MED12,MEF2C,MPP5,MYH9,MYO5A,NCOA2,NCOA3,NKD1,NLGN1,NSF,PAX6,PKD2,PMEPA1,PRKAR1A,PROX1,PTEN,QKI,RABEP1,RAP2B,RAPGEF3,RB1,RHOQ,R…
GO:MF	drug binding	GO:0008144	1.35744e-11	10.8673	1311	2287	209	24356	AAK1,AARS2,ABAT,ABCA1,ABCA5,ABCB5,ABCC1,ABCC3,ABCC4,ABCD4,ABL2,ACACA,ACVR1B,ACVR2A,ACVRL1,ADCY1,ADCY7,AK4,AKT3,ALPK1,ALPK3,ATAD2,ATP10B,ATP2B1,ATP2B2,ATP2B4,ATP2C1,ATP8A1,BMPR2,BMPR1B,BRSK2,BTAF1,CAMK2A,CAMK2G,CAMKK2,CAMKV,CASK,CDC42BPB,CDK1,CDK12,CDK14,CDK17,CDK19,CFTR,CHD2,CHRNG,CIT,CLK2,CLK3,CNNM2,CSF1R,CSNK1D,CSNK1G1,CSNK2A1,CSNK2A2,DCLK1,DDX52,DDX54,DGKB,DGKE,DGKG,DGKI,DHX40,DICER1,DRD1,DYRK…
GO:MF	ion transmembrane transporter activity	GO:0015075	3.61768e-11	10.4416	684	2287	128	24356	ABCA1,ANKH,ANO5,ATP1B3,ATP2B1,ATP2B2,ATP2B4,ATP2C1,ATP6V0A2,ATP6V1C2,CACHD1,CACNA1B,CACNA2D2,CACNB2,CACNG4,CALHM1,CATSPER2,CFTR,CHRNA5,CHRNG,CLCN5,CLIC4,CLIC5,CNGB3,CNNM2,COX10,COX15,FAM155A,FAM155B,GABRA1,GABRA3,GABRA4,GABRB2,GABRB3,GABRG2,GJC1,GLRA2,GRIA2,GRIA3,GRIA4,GRIK3,GRIN2A,GRIN3A,HCN1,HTR3A,JPH1,KCNC1,KCNC2,KCND2,KCNH2,KCNJ2,KCNJ13,KCNK3,KCNK5,KCNK10,KCNMA1,KCNN3,KCNQ3,KCNQ4,KCNQ5,KCNS1,…
GO:MF	ATP binding	GO:0005524	6.1149e-11	10.2136	1150	2287	187	24356	AAK1,AARS2,ABCA1,ABCA5,ABCB5,ABCC1,ABCC3,ABCC4,ABCD4,ABL2,ACACA,ACVR1B,ACVR2A,ACVRL1,ADCY1,ADCY7,AK4,AKT3,ALPK1,ALPK3,ATAD2,ATP10B,ATP2B1,ATP2B2,ATP2B4,ATP2C1,ATP8A1,BMPR2,BMPR1B,BRSK2,BTAF1,CAMK2A,CAMK2G,CAMKK2,CAMKV,CASK,CDC42BPB,CDK1,CDK12,CDK14,CDK17,CDK19,CFTR,CHD2,CIT,CLK2,CLK3,CNNM2,CSF1R,CSNK1D,CSNK1G1,CSNK2A1,CSNK2A2,DCLK1,DDX52,DDX54,DGKB,DGKE,DGKG,DGKI,DHX40,DICER1,DYRK2,DYRK1A,EARS2,E…
GO:MF	adenyl nucleotide binding	GO:0030554	1.22701e-10	9.91115	1191	2287	191	24356	AAK1,AARS2,ABCA1,ABCA5,ABCB5,ABCC1,ABCC3,ABCC4,ABCD4,ABL2,ACACA,ACVR1B,ACVR2A,ACVRL1,ADCY1,ADCY7,AK4,AKT3,ALPK1,ALPK3,ATAD2,ATP10B,ATP2B1,ATP2B2,ATP2B4,ATP2C1,ATP8A1,BMPR2,BMPR1B,BRSK2,BTAF1,CAMK2A,CAMK2G,CAMKK2,CAMKV,CASK,CDC42BPB,CDK1,CDK12,CDK14,CDK17,CDK19,CFTR,CHD2,CIT,CLK2,CLK3,CNNM2,CSF1R,CSNK1D,CSNK1G1,CSNK2A1,CSNK2A2,DCLK1,DDX52,DDX54,DGKB,DGKE,DGKG,DGKI,DHX40,DICER1,DYRK2,DYRK1A,EARS2,E…
GO:MF	adenyl ribonucleotide binding	GO:0032559	1.58524e-10	9.7999	1186	2287	190	24356	AAK1,AARS2,ABCA1,ABCA5,ABCB5,ABCC1,ABCC3,ABCC4,ABCD4,ABL2,ACACA,ACVR1B,ACVR2A,ACVRL1,ADCY1,ADCY7,AK4,AKT3,ALPK1,ALPK3,ATAD2,ATP10B,ATP2B1,ATP2B2,ATP2B4,ATP2C1,ATP8A1,BMPR2,BMPR1B,BRSK2,BTAF1,CAMK2A,CAMK2G,CAMKK2,CAMKV,CASK,CDC42BPB,CDK1,CDK12,CDK14,CDK17,CDK19,CFTR,CHD2,CIT,CLK2,CLK3,CNNM2,CSF1R,CSNK1D,CSNK1G1,CSNK2A1,CSNK2A2,DCLK1,DDX52,DDX54,DGKB,DGKE,DGKG,DGKI,DHX40,DICER1,DYRK2,DYRK1A,EARS2,E…
GO:MF	protein serine/threonine kinase activity	GO:0004674	5.45566e-10	9.26315	329	2287	75	24356	AAK1,ACVR1B,ACVR2A,ACVRL1,AKT3,ALPK1,ALPK3,BMPR2,BMPR1B,BRSK2,CAB39L,CAMK2A,CAMK2G,CAMKK2,CAMKV,CDC42BPB,CDK1,CDK12,CDK14,CDK17,CDK19,CIT,CLK2,CLK3,CPNE3,CSNK1D,CSNK1G1,CSNK2A1,CSNK2A2,DYRK2,DYRK1A,GSK3B,HUNK,ICK,IRAK2,LATS1,MAP2K3,MAP3K7,MAP3K8,MAP3K13,MAP4K3,MAPK9,MAPK10,MAPK14,MARK2,MARK3,MAST3,MLKL,MYLK,MYLK2,MYLK4,NEK7,PAK2,PHKA1,PRKCA,PRKCE,PRKCI,PSKH1,RPS6KA3,RPS6KB1,SBK1,SGK3,SIK2,SRPK1,S…
GO:MF	hydrolase activity	GO:0016787	5.5106e-10	9.2588	2109	2287	296	24356	ABCA1,ABCA5,ABCB5,ABCC1,ABCC3,ABCC4,ABCD4,ABHD2,ABHD5,ACPP,ADAM12,ADAM22,ADAM28,ADAM33,ADAMTS4,ADAMTS6,ADAMTS9,ADAMTS18,ADAMTSL1,ADARB2,AEBP1,AHCYL2,APOBEC4,ARG2,ARHGAP35,ARL3,ARSA,ATAD2,ATP10B,ATP1B3,ATP2B1,ATP2B2,ATP2B4,ATP2C1,ATP6V0A2,ATP6V1C2,ATP8A1,ATXN3,BACE1,C9ORF3,CA2,CAPN1,CAPN7,CFTR,CNP,CPM,CRMP1,CTDSP1,CTSB,CTSC,CTSO,CYLD,DDAH1,DDI1,DDX54,DGCR8,DHX40,DICER1,DIRAS1,DIRAS2,DNM1,DNM3,DNM1…
GO:MF	GTPase binding	GO:0051020	5.68772e-10	9.24506	383	2287	83	24356	ABCA1,ABR,ADRB1,ANKFY1,AP1G1,AP3M1,ARHGEF4,ARHGEF26,ARHGEF38,C15ORF62,CDC42EP1,CDC42SE1,CDC42SE2,CYTH4,DAAM2,DENND1B,DGKI,DNM1L,DOCK3,DOCK9,ELMO1,EXOC5,FARP1,FGD4,FGD6,FMNL2,GCLM,GGA1,GIT2,GNB1,GNB3,HSP90AA1,IPO8,IPO9,IQGAP1,IQSEC1,KALRN,KIF3B,LLGL1,MAPKAP1,MYO5A,PAK2,PARD6B,RAB11FIP1,RAB11FIP4,RAB3GAP1,RAB3GAP2,RAB3IL1,RALBP1,RALGPS2,RAPGEF1,RAPGEF3,RASGEF1A,RASGRP1,RASGRP3,RASSF5,RGL1,RHOBTB3,R…
GO:MF	enzyme regulator activity	GO:0030234	7.13439e-10	9.14664	651	2287	120	24356	ABI2,ABR,AHSG,APC,ARHGAP21,ARHGAP28,ARHGAP31,ARHGAP35,ARHGAP36,ASAP2,ATP1B3,ATP2B4,AZIN1,BCAS3,BCCIP,CCND1,CCND2,CCNF,CCNI,CCNJ,CCNJL,CDK5R1,CDKN1A,CDKN2B,CHN1,CLPS,CTSC,DAZAP2,DBF4,DCP1A,DGKI,DNAJB2,DNAJB6,DNAJC3,DNAJC15,DNAJC24,ELMOD1,ELMOD3,ENSA,FAF2,GCLM,GHR,GIT2,GPRC5B,GPRC5C,GRPEL2,HSP90AA1,IBTK,IQGAP1,ITIH5,KAT2B,LLGL1,LRP6,MTMR9,NCAPH,NRP1,OPHN1,PAK2,PAPLN,PARP16,PDZD3,PHACTR2,PI15,PIK3R1…
GO:MF	inorganic molecular entity transmembrane transporter activity	GO:0015318	7.54189e-10	9.12252	644	2287	119	24356	ANKH,ANO5,AQP4,AQP9,ATP1B3,ATP2B1,ATP2B2,ATP2B4,ATP2C1,ATP6V0A2,ATP6V1C2,CACHD1,CACNA1B,CACNA2D2,CACNB2,CACNG4,CALHM1,CATSPER2,CFTR,CHRNA5,CHRNG,CLCN5,CLIC4,CLIC5,CNGB3,CNNM2,COX10,COX15,FAM155A,FAM155B,GABRA1,GABRA3,GABRA4,GABRB2,GABRB3,GABRG2,GJC1,GLRA2,GRIA2,GRIA3,GRIA4,GRIK3,GRIN2A,GRIN3A,HCN1,HTR3A,JPH1,KCNC1,KCNC2,KCND2,KCNH2,KCNJ2,KCNJ13,KCNK3,KCNK5,KCNK10,KCNMA1,KCNN3,KCNQ3,KCNQ4,KCNQ5,KC…
GO:MF	small GTPase binding	GO:0031267	3.00867e-09	8.52162	313	2287	71	24356	ABCA1,ABR,ADRB1,ANKFY1,AP1G1,AP3M1,ARHGEF4,ARHGEF26,ARHGEF38,C15ORF62,CDC42EP1,CDC42SE1,CDC42SE2,DAAM2,DENND1B,DGKI,DNM1L,EXOC5,FARP1,FGD4,FGD6,FMNL2,GGA1,GIT2,IPO8,IPO9,IQGAP1,KALRN,KIF3B,LLGL1,MAPKAP1,MYO5A,PAK2,PARD6B,RAB11FIP1,RAB11FIP4,RAB3GAP1,RAB3GAP2,RAB3IL1,RALBP1,RAPGEF1,RAPGEF3,RASGEF1A,RASGRP1,RASGRP3,RASSF5,RGL1,RHOBTB3,RILPL1,RIMS2,RIMS3,RNF41,RUNDC1,SBF2,SIKE1,SMCR8,SPATA13,SRGAP2,…
GO:MF	zinc ion binding	GO:0008270	9.87568e-09	8.00543	600	2287	110	24356	AARS2,ADAMTS9,AEBP1,APOBEC4,ARIH1,ATXN7L3,BHMT,BRAP,C9ORF3,CA2,CA10,CA12,CA13,CHURC1,CLIP1,CPM,CRYZ,CYLD,DBF4,DMD,DRP2,DTNA,DTX4,EARS2,ECE1,EGR1,ERAP1,ESRRG,FBXO40,FGD4,GATA2,GATA5,GATA6,GATAD2B,GDA,HIF1AN,HNF4A,IDE,KAT7,KAT6A,KCMF1,KDM1B,KDM5A,KDM5B,LACTB2,LIN28A,LMCD1,MBTD1,MIB1,MID2,MME,MSRB3,NBR1,NPEPPS,NR1D2,NR2C2,NR4A3,NR5A2,PAPPA2,PDZRN3,PGR,PHC2,PHC3,PIKFYVE,PRICKLE2,PRKCA,PTPN1,RAG1,RARG…
GO:MF	protein homodimerization activity	GO:0042803	1.12361e-08	7.94938	534	2287	101	24356	ABAT,ACPP,APPL1,APPL2,ARNT,BCL2,CASR,CBLN1,CBX1,CBX5,CCDC88A,CEBPG,CENPF,CIDEA,CSF1R,CUL3,DGCR8,DMRTA2,DMRTB1,DNM1L,ECE1,EEA1,FGFR1,FLT4,FMR1,FOXP1,FXR1,FZD4,GDF6,GDNF,GRPEL2,HAND1,HEYL,HIF1AN,HMOX1,HNF4A,HPGDS,HSP90AA1,IDE,IKZF2,IL6R,IMPA1,IRAK2,KCNH2,LRP4,LRP6,MAP3K13,MAPT,MCL1,MEF2D,MID2,MMAA,MMACHC,MME,MYH9,NACC2,NAGA,NPR3,NTRK2,OLFML2A,PADI2,PAFAH1B1,PANK1,PDGFC,PKD2,PLEK,PRDX6,PRPS2,PRTFDC1…
GO:MF	Ras GTPase binding	GO:0017016	1.74316e-08	7.75866	304	2287	68	24356	ABR,ADRB1,ANKFY1,AP1G1,AP3M1,ARHGEF4,ARHGEF26,ARHGEF38,C15ORF62,CDC42EP1,CDC42SE1,CDC42SE2,DAAM2,DENND1B,DGKI,DNM1L,EXOC5,FARP1,FGD4,FGD6,FMNL2,GIT2,IPO8,IPO9,IQGAP1,KALRN,KIF3B,LLGL1,MAPKAP1,MYO5A,PAK2,PARD6B,RAB11FIP1,RAB11FIP4,RAB3GAP1,RAB3GAP2,RAB3IL1,RALBP1,RAPGEF1,RAPGEF3,RASGEF1A,RASGRP1,RASGRP3,RASSF5,RGL1,RHOBTB3,RIMS2,RIMS3,RNF41,RUNDC1,SBF2,SIKE1,SMCR8,SPATA13,SRGAP2,SRGAP3,STXBP5,STXB…
GO:MF	phospholipid binding	GO:0005543	4.06033e-08	7.39144	323	2287	70	24356	ANKFY1,ANXA11,APPL1,APPL2,ARFIP1,ARFIP2,ARHGAP35,C2CD2L,CCDC88A,CLVS1,CPNE3,CPNE8,DENND1B,EEA1,EPB41,ESYT2,FERMT2,FZD7,GLTP,IQGAP1,JAG1,KCNJ2,LPAR1,LPAR4,MAPKAP1,MME,MPPE1,MREG,NR5A2,NUP35,OPHN1,OSBPL8,PACSIN2,PARD3B,PCYT1B,PHF12,PIK3C2B,PLEK,PLEKHA8,PRKCI,RASGRP1,SAP30L,SBF2,SCARB2,SESTD1,SGIP1,SGK3,SH3PXD2A,SH3PXD2B,SNX8,SNX11,SNX18,SNX27,SNX30,STXBP6,SYT2,SYT4,SYT9,SYT11,SYT13,SYTL4,TLN1,TWF1,…
GO:MF	phosphoprotein phosphatase activity	GO:0004721	5.57654e-08	7.25363	153	2287	43	24356	CTDSP1,DUSP3,DUSP5,DUSP7,DUSP16,DUSP19,EYA4,MTMR6,PDP1,PGP,PHLPP1,PHLPP2,PPM1A,PPM1B,PPM1D,PPM1E,PPP1CB,PPP2R5A,PPP3R1,PPP4R1,PPP6C,PTEN,PTP4A1,PTP4A2,PTPMT1,PTPN1,PTPN2,PTPN7,PTPN9,PTPN11,PTPN21,PTPRA,PTPRB,PTPRD,PTPRE,PTPRJ,PTPRM,PTPRN,PTPRQ,PTPRR,PTPRT,RNGTT,SSH2
GO:MF	phosphoric ester hydrolase activity	GO:0042578	6.4964e-08	7.18733	299	2287	66	24356	ACPP,CNP,CTDSP1,DUSP3,DUSP5,DUSP7,DUSP16,DUSP19,EYA4,HDHD2,IMPA1,IMPAD1,MPPE1,MTMR6,PDE11A,PDE1A,PDE1C,PDE3B,PDE4D,PDE5A,PDE7B,PDE8A,PDE8B,PDP1,PFKFB2,PFKFB3,PGP,PHLPP1,PHLPP2,PHOSPHO1,PLCXD3,PPM1A,PPM1B,PPM1D,PPM1E,PPP1CB,PPP2R5A,PPP3R1,PPP4R1,PPP6C,PRKAR1A,PTEN,PTP4A1,PTP4A2,PTPMT1,PTPN1,PTPN2,PTPN7,PTPN9,PTPN11,PTPN21,PTPRA,PTPRB,PTPRD,PTPRE,PTPRJ,PTPRM,PTPRN,PTPRQ,PTPRR,PTPRT,RNGTT,RPS6KB1,SS…
GO:MF	transcription coregulator activity	GO:0003712	9.61244e-08	7.01717	322	2287	69	24356	AEBP1,AEBP2,ANKRD1,ARID5B,ARL2BP,ARNT,ATXN7L3,BCL9,BCL9L,BCOR,CBFA2T2,CCND1,CDYL2,DDX54,GMEB1,HAND1,HEYL,HMGA1,JMY,KAT2B,KAT6A,KDM5A,KDM5B,LIMD1,LMCD1,MED1,MED12,MED13,MED14,MED27,MED13L,MEIS2,MIER3,MSX2,MTDH,NACC2,NCOA1,NCOA2,NCOA3,NCOA7,NR1D2,PHF12,POU2AF1,POU4F2,PRDM16,PSMC3IP,RALY,RAP2C,RBFOX2,RBPMS2,RERE,RRP1B,RUNX1T1,RYBP,SCAI,SERTAD2,SIRT1,SP4,SS18L1,SUPT7L,TAF5L,TBL1XR1,THRB,TLE1,TLE4,VGL…
GO:MF	transition metal ion binding	GO:0046914	1.02846e-07	6.98781	795	2287	132	24356	AARS2,ABL2,ADAMTS9,AEBP1,AOC3,APOBEC4,ARG2,ARIH1,ATOX1,ATXN7L3,BHMT,BRAP,C9ORF3,CA2,CA10,CA12,CA13,CHURC1,CLIP1,CPM,CRYZ,CYLD,CYP1B1,DBF4,DMD,DNAJC24,DRP2,DTNA,DTX4,DYRK2,EARS2,ECE1,EGLN1,EGLN3,EGR1,ERAP1,ESRRG,EXTL2,FBXO40,FGD4,FTO,FXN,GALNT2,GATA2,GATA5,GATA6,GATAD2B,GDA,HIF1AN,HNF4A,IDE,IMPA1,KAT7,KAT6A,KCMF1,KDM1B,KDM5A,KDM5B,LACTB2,LIN28A,LMCD1,MBTD1,MIB1,MID2,MME,MPPE1,MSRB3,NBR1,NPEPPS,NR1…
GO:MF	cation transmembrane transporter activity	GO:0008324	1.58401e-07	6.80024	498	2287	93	24356	ATP1B3,ATP2B1,ATP2B2,ATP2B4,ATP2C1,ATP6V0A2,ATP6V1C2,CACHD1,CACNA1B,CACNA2D2,CACNB2,CACNG4,CALHM1,CATSPER2,CHRNA5,CHRNG,CLCN5,CNGB3,CNNM2,COX10,COX15,FAM155A,FAM155B,GRIA2,GRIA3,GRIA4,GRIK3,GRIN2A,GRIN3A,HCN1,HTR3A,JPH1,KCNC1,KCNC2,KCND2,KCNH2,KCNJ2,KCNJ13,KCNK3,KCNK5,KCNK10,KCNMA1,KCNN3,KCNQ3,KCNQ4,KCNQ5,KCNS1,MTMR6,NIPA2,ORAI2,PANX1,PKD2,RHBG,SCN2B,SCN4B,SLC11A2,SLC12A5,SLC13A3,SLC18A2,SLC18A3,…
GO:MF	protein-containing complex binding	GO:0044877	1.71486e-07	6.76577	651	2287	113	24356	AAK1,ABLIM3,ACVR1B,ACVR2A,ACVRL1,AEBP1,AP1AR,APC,APPL1,APPL2,ARPC2,ARPC4,CACNB2,CBX5,CD9,CDC42BPB,CDK5R1,CENPF,CFL2,CFTR,COCH,CORO2A,CORO2B,CPEB4,CTGF,CTSB,EIF2S1,EMP2,EPHB1,ERMN,EZR,FBN1,FERMT1,FERMT2,FGF1,FGF2,FMR1,FZD4,GMFB,GNAO1,GNAZ,GNB1,HSD17B12,IGF1,IRS1,ITCH,ITGB2,JMY,KIF3B,KRAS,LCA5,LETMD1,LIN28A,LYN,LZTFL1,MAP3K13,MAPT,MB21D2,MED1,MLKL,MLLT10,MTHFR,MYH9,MYH11,MYO18A,MYO5A,NACC2,NRAS,NSF…
GO:MF	lipid binding	GO:0008289	3.21319e-07	6.49306	482	2287	90	24356	ANKFY1,ANXA11,APOLD1,APPL1,APPL2,ARFIP1,ARFIP2,ARHGAP35,C2CD2L,CCDC88A,CLVS1,CPNE3,CPNE8,DBT,DENND1B,EEA1,EPB41,ESRRG,ESYT2,FABP4,FERMT2,FZD7,GLTP,HNF4A,IQGAP1,JAG1,KCNJ2,LPAR1,LPAR4,MAPKAP1,MME,MPPE1,MREG,NR5A2,NUP35,OPHN1,OPN5,OSBP2,OSBPL6,OSBPL7,OSBPL8,PACSIN2,PAQR8,PARD3B,PCYT1B,PGR,PHF12,PIK3C2B,PLEK,PLEKHA8,PMP2,PRKCI,RASGRP1,RORA,SAP30L,SBF2,SCARB2,SESTD1,SGIP1,SGK3,SH3GL2,SH3GLB1,SH3PXD2A…
GO:MF	channel activity	GO:0015267	3.85617e-07	6.41384	367	2287	74	24356	ANO5,AQP4,AQP9,BCL2,CACHD1,CACNA1B,CACNA2D2,CACNB2,CACNG4,CALHM1,CATSPER2,CFTR,CHRNA5,CHRNG,CLCN5,CLIC4,CLIC5,CNGB3,FAM155A,FAM155B,GABRA1,GABRA3,GABRA4,GABRB2,GABRB3,GABRG2,GJA5,GJC1,GLRA2,GRIA2,GRIA3,GRIA4,GRIK3,GRIN2A,GRIN3A,HCN1,HTR3A,JPH1,KCNC1,KCNC2,KCND2,KCNH2,KCNJ2,KCNJ13,KCNK3,KCNK5,KCNK10,KCNMA1,KCNN3,KCNQ3,KCNQ4,KCNQ5,KCNS1,LRRC8C,MTMR6,NMUR2,NTRK2,ORAI2,PANX1,PKD2,SCN2B,SCN4B,SLC1A4,S…
GO:MF	passive transmembrane transporter activity	GO:0022803	3.85617e-07	6.41384	367	2287	74	24356	ANO5,AQP4,AQP9,BCL2,CACHD1,CACNA1B,CACNA2D2,CACNB2,CACNG4,CALHM1,CATSPER2,CFTR,CHRNA5,CHRNG,CLCN5,CLIC4,CLIC5,CNGB3,FAM155A,FAM155B,GABRA1,GABRA3,GABRA4,GABRB2,GABRB3,GABRG2,GJA5,GJC1,GLRA2,GRIA2,GRIA3,GRIA4,GRIK3,GRIN2A,GRIN3A,HCN1,HTR3A,JPH1,KCNC1,KCNC2,KCND2,KCNH2,KCNJ2,KCNJ13,KCNK3,KCNK5,KCNK10,KCNMA1,KCNN3,KCNQ3,KCNQ4,KCNQ5,KCNS1,LRRC8C,MTMR6,NMUR2,NTRK2,ORAI2,PANX1,PKD2,SCN2B,SCN4B,SLC1A4,S…
GO:MF	anion transmembrane transporter activity	GO:0008509	6.96691e-07	6.15696	234	2287	54	24356	ABCA1,ANKH,ANO5,CFTR,CLCN5,CLIC4,CLIC5,GABRA1,GABRA3,GABRA4,GABRB3,GABRG2,GLRA2,LRRC8C,NMUR2,SLC12A5,SLC13A3,SLC16A1,SLC16A6,SLC16A10,SLC17A5,SLC18A2,SLC1A2,SLC1A4,SLC23A2,SLC25A4,SLC25A12,SLC25A15,SLC25A24,SLC25A38,SLC26A7,SLC26A9,SLC34A2,SLC35A1,SLC35B3,SLC35D1,SLC38A1,SLC38A2,SLC46A1,SLC4A4,SLC4A5,SLC4A8,SLC5A12,SLC6A1,SLC6A6,SLC6A15,SLC7A1,SLC7A2,SLC7A3,SLCO2A1,SLCO2B1,SLCO3A1,VDAC3,XPR1
GO:MF	phosphatase activity	GO:0016791	1.17055e-06	5.93161	224	2287	52	24356	ACPP,CTDSP1,DUSP3,DUSP5,DUSP7,DUSP16,DUSP19,EYA4,HDHD2,IMPA1,IMPAD1,MTMR6,PDP1,PFKFB2,PFKFB3,PGP,PHLPP1,PHLPP2,PHOSPHO1,PPM1A,PPM1B,PPM1D,PPM1E,PPP1CB,PPP2R5A,PPP3R1,PPP4R1,PPP6C,PTEN,PTP4A1,PTP4A2,PTPMT1,PTPN1,PTPN2,PTPN7,PTPN9,PTPN11,PTPN21,PTPRA,PTPRB,PTPRD,PTPRE,PTPRJ,PTPRM,PTPRN,PTPRQ,PTPRR,PTPRT,RNGTT,SSH2,SYNJ1,TMEM55A
GO:MF	DNA-binding transcription repressor activity, RNA polymerase II-specific	GO:0001227	3.16374e-06	5.4998	172	2287	43	24356	AEBP1,AEBP2,ARHGAP35,ARID5B,ASCL2,BACH1,BACH2,CGGBP1,CUX2,E2F3,E2F5,ETV7,FEZF2,FOXO1,HAND1,HEYL,HOXD9,JDP2,KDM5A,KDM5B,KLF12,MECP2,MLXIPL,MSX2,MXD1,NR1D2,PAX6,PHF6,POU4F2,PROX1,PURA,RCOR1,SOX6,ST18,TBX2,TBX3,TCF7,TSHZ1,VAX1,YY1,ZBTB5,ZEB1,ZEB2
GO:MF	ion channel activity	GO:0005216	3.35531e-06	5.47427	341	2287	68	24356	ANO5,CACHD1,CACNA1B,CACNA2D2,CACNB2,CACNG4,CALHM1,CATSPER2,CFTR,CHRNA5,CHRNG,CLCN5,CLIC4,CLIC5,CNGB3,FAM155A,FAM155B,GABRA1,GABRA3,GABRA4,GABRB2,GABRB3,GABRG2,GJC1,GLRA2,GRIA2,GRIA3,GRIA4,GRIK3,GRIN2A,GRIN3A,HCN1,HTR3A,JPH1,KCNC1,KCNC2,KCND2,KCNH2,KCNJ2,KCNJ13,KCNK3,KCNK5,KCNK10,KCNMA1,KCNN3,KCNQ3,KCNQ4,KCNQ5,KCNS1,LRRC8C,MTMR6,NMUR2,ORAI2,PANX1,PKD2,SCN2B,SCN4B,SLC1A4,SLC26A7,SLC26A9,SLC40A1,TMC…
GO:MF	phosphatidylinositol binding	GO:0035091	3.41878e-06	5.46613	185	2287	45	24356	ANKFY1,APPL1,APPL2,ARFIP1,C2CD2L,CCDC88A,CLVS1,DENND1B,EEA1,EPB41,ESYT2,FERMT2,FZD7,IQGAP1,KCNJ2,MAPKAP1,MPPE1,MREG,OSBPL8,PARD3B,PHF12,PIK3C2B,PLEK,PLEKHA8,SAP30L,SBF2,SESTD1,SGK3,SH3PXD2A,SH3PXD2B,SNX8,SNX11,SNX18,SNX27,SNX30,STXBP6,SYT9,TLN1,TWF1,VPS36,WDFY1,WDFY3,WDR35,WIPI1,ZFYVE16
GO:MF	protein tyrosine phosphatase activity	GO:0004725	3.69579e-06	5.43229	91	2287	29	24356	DUSP3,DUSP5,DUSP7,DUSP16,EYA4,MTMR6,PGP,PTEN,PTP4A1,PTP4A2,PTPMT1,PTPN1,PTPN2,PTPN7,PTPN9,PTPN11,PTPN21,PTPRA,PTPRB,PTPRD,PTPRE,PTPRJ,PTPRM,PTPRN,PTPRQ,PTPRR,PTPRT,RNGTT,SSH2
GO:MF	ubiquitin protein ligase activity	GO:0061630	4.29151e-06	5.36739	155	2287	40	24356	ANKIB1,ARIH1,ARIH2,BRAP,BTRC,CBLL1,CUL3,CUL4B,FBXL18,FBXO40,FBXW11,ITCH,KCMF1,MGRN1,MYLIP,NEDD4L,PDZRN3,PDZRN4,PELI2,RAG1,RLIM,RNF2,RNF24,RNF26,RNF41,RNF121,RNF138,RNF165,RNF220,SH3RF1,SIAH3,SMURF1,TRAF6,TRIM2,TRIM25,UBE2K,WWP1,WWP2,XIAP,ZNRF2
GO:MF	PDZ domain binding	GO:0030165	4.918e-06	5.30821	52	2287	21	24356	ACVR2A,ADRB1,ATP2B2,ATP2B4,CFTR,CIT,FZD3,FZD4,FZD7,GNG5,GNG12,LPAR1,NKD1,NLGN1,NSF,PTEN,SDC2,SHISA6,SHISA9,SNTG2,SSTR2
GO:MF	ubiquitin-like protein ligase activity	GO:0061659	9.51239e-06	5.02171	159	2287	40	24356	ANKIB1,ARIH1,ARIH2,BRAP,BTRC,CBLL1,CUL3,CUL4B,FBXL18,FBXO40,FBXW11,ITCH,KCMF1,MGRN1,MYLIP,NEDD4L,PDZRN3,PDZRN4,PELI2,RAG1,RLIM,RNF2,RNF24,RNF26,RNF41,RNF121,RNF138,RNF165,RNF220,SH3RF1,SIAH3,SMURF1,TRAF6,TRIM2,TRIM25,UBE2K,WWP1,WWP2,XIAP,ZNRF2
GO:MF	growth factor activity	GO:0008083	1.63091e-05	4.78757	102	2287	30	24356	BDNF,BMP7,CSF1,FGF1,FGF2,FGF18,FGF19,FGF23,GDF2,GDF5,GDF6,GDF11,GDNF,IGF1,IL8,IL13,INHBA,INHBE,KITLG,NECAB2,NENF,OGN,PDGFC,PGF,RABEP1,TGFA,TGFB2,TGFB3,VEGFA,VEGFC
GO:MF	enzyme activator activity	GO:0008047	1.70468e-05	4.76836	318	2287	63	24356	ABI2,ABR,ARHGAP21,ARHGAP28,ARHGAP31,ARHGAP35,ARHGAP36,ASAP2,ATP1B3,AZIN1,BCAS3,CDK5R1,CHN1,CLPS,CTSC,DAZAP2,DBF4,DCP1A,DNAJB2,DNAJB6,DNAJC15,DNAJC24,ELMOD1,ELMOD3,GHR,GIT2,GPRC5B,GPRC5C,IQGAP1,LLGL1,NCAPH,NRP1,OPHN1,PAK2,PARP16,PPP2R5A,PRKCE,PSME3,RAB3GAP1,RABEP1,RALBP1,RALGAPB,RASAL2,RASGRP1,RASGRP3,RGS2,RGS10,RGS16,RIC8B,RUNDC1,SH3PXD2A,SH3PXD2B,SRGAP2,SRGAP3,STXBP5,STXBP5L,TBC1D5,TBC1D12,TBC1D…
GO:MF	metal ion transmembrane transporter activity	GO:0046873	2.06956e-05	4.68412	334	2287	65	24356	ATP1B3,ATP2B1,ATP2B2,ATP2B4,ATP2C1,CACHD1,CACNA1B,CACNA2D2,CACNB2,CACNG4,CALHM1,CATSPER2,CNNM2,FAM155A,FAM155B,GRIK3,GRIN2A,GRIN3A,HCN1,JPH1,KCNC1,KCNC2,KCND2,KCNH2,KCNJ2,KCNJ13,KCNK3,KCNK5,KCNK10,KCNMA1,KCNN3,KCNQ3,KCNQ4,KCNQ5,KCNS1,MTMR6,NIPA2,ORAI2,PANX1,PKD2,SCN2B,SCN4B,SLC11A2,SLC12A5,SLC13A3,SLC18A2,SLC1A2,SLC23A2,SLC30A4,SLC30A8,SLC34A2,SLC40A1,SLC4A4,SLC4A5,SLC4A8,SLC6A1,SLC6A6,SLC6A15,TM…
GO:MF	ubiquitin-protein transferase activity	GO:0004842	2.40513e-05	4.61886	278	2287	57	24356	ANKIB1,ARIH1,ARIH2,BCOR,BRAP,BTRC,CBLL1,CUL3,CUL4B,DTL,FBXL7,FBXL18,FBXL20,FBXO40,FBXO45,FBXW11,ITCH,KCMF1,MGRN1,MIB1,MYLIP,NEDD4L,PDZRN3,PDZRN4,PELI2,RAG1,RLIM,RMND5A,RNF2,RNF8,RNF24,RNF26,RNF41,RNF121,RNF138,RNF141,RNF165,RNF213,RNF220,SH3RF1,SIAH3,SMURF1,TRAF6,TRIM2,TRIM25,TTC3,UBE2D3,UBE2K,UBE2Q1,UBE2QL1,UBE2W,UBE3C,WWP1,WWP2,XIAP,ZNRF2,ZYG11B
GO:MF	inorganic cation transmembrane transporter activity	GO:0022890	3.72615e-05	4.42874	459	2287	81	24356	ATP1B3,ATP2B1,ATP2B2,ATP2B4,ATP2C1,ATP6V0A2,ATP6V1C2,CACHD1,CACNA1B,CACNA2D2,CACNB2,CACNG4,CALHM1,CATSPER2,CHRNA5,CHRNG,CLCN5,CNGB3,CNNM2,COX10,COX15,FAM155A,FAM155B,GRIA2,GRIA3,GRIA4,GRIK3,GRIN2A,GRIN3A,HCN1,HTR3A,JPH1,KCNC1,KCNC2,KCND2,KCNH2,KCNJ2,KCNJ13,KCNK3,KCNK5,KCNK10,KCNMA1,KCNN3,KCNQ3,KCNQ4,KCNQ5,KCNS1,MTMR6,NIPA2,ORAI2,PANX1,PKD2,SCN2B,SCN4B,SLC11A2,SLC12A5,SLC13A3,SLC18A2,SLC1A2,SLC23A…
GO:MF	gated channel activity	GO:0022836	4.16526e-05	4.38036	261	2287	54	24356	ANO5,CACHD1,CACNA1B,CACNA2D2,CACNB2,CACNG4,CALHM1,CATSPER2,CFTR,CHRNA5,CHRNG,CLCN5,CLIC5,CNGB3,FAM155A,FAM155B,GABRA1,GABRA3,GABRA4,GABRB2,GABRB3,GABRG2,GLRA2,GRIA2,GRIA3,GRIA4,GRIK3,GRIN2A,GRIN3A,HCN1,HTR3A,JPH1,KCNC1,KCNC2,KCND2,KCNH2,KCNJ2,KCNJ13,KCNK3,KCNK5,KCNMA1,KCNN3,KCNQ3,KCNQ4,KCNQ5,KCNS1,MTMR6,NMUR2,NTRK2,PKD2,TMEM37,TMEM150C,TRPA1,VDAC3
GO:MF	DNA-binding transcription factor binding	GO:0140297	4.61232e-05	4.33608	234	2287	50	24356	AHR,ARNT,ATOH8,BCAS3,CBX5,CDKN2B,CREB1,DDX54,EIF4E,GABPA,GATA6,GSK3B,HAND1,HIF1AN,HMGA1,HNF4A,LATS1,MAPK14,MED1,MED12,MED13,MEF2C,MEF2D,MIER3,MTDH,NCOA1,NCOA2,NCOA3,NCOA7,NFYB,NR4A3,PADI2,PRDM16,PROX1,RARG,RB1,RUNX2,SIRT1,SP1,SRF,STRN,SUMO1,TBX3,TLE1,TLE4,TP53BP2,VDR,WIPI1,YY1,ZNF516
GO:MF	ion gated channel activity	GO:0022839	4.77058e-05	4.32143	255	2287	53	24356	ANO5,CACHD1,CACNA1B,CACNA2D2,CACNB2,CACNG4,CALHM1,CATSPER2,CFTR,CHRNA5,CHRNG,CLCN5,CLIC5,CNGB3,FAM155A,FAM155B,GABRA1,GABRA3,GABRA4,GABRB2,GABRB3,GABRG2,GLRA2,GRIA2,GRIA3,GRIA4,GRIK3,GRIN2A,GRIN3A,HCN1,HTR3A,JPH1,KCNC1,KCNC2,KCND2,KCNH2,KCNJ2,KCNJ13,KCNK3,KCNK5,KCNMA1,KCNN3,KCNQ3,KCNQ4,KCNQ5,KCNS1,MTMR6,NMUR2,NTRK2,PKD2,TMEM37,TRPA1,VDAC3
GO:MF	ubiquitin-like protein transferase activity	GO:0019787	5.21405e-05	4.28283	291	2287	58	24356	ANKIB1,ARIH1,ARIH2,BCOR,BRAP,BTRC,CBLL1,CUL3,CUL4B,DTL,FBXL7,FBXL18,FBXL20,FBXO40,FBXO45,FBXW11,ITCH,KCMF1,MGRN1,MIB1,MYLIP,NEDD4L,PDZRN3,PDZRN4,PELI2,RAG1,RLIM,RMND5A,RNF2,RNF8,RNF24,RNF26,RNF41,RNF121,RNF138,RNF141,RNF165,RNF213,RNF220,SH3RF1,SIAH3,SMURF1,SUMO2,TRAF6,TRIM2,TRIM25,TTC3,UBE2D3,UBE2K,UBE2Q1,UBE2QL1,UBE2W,UBE3C,WWP1,WWP2,XIAP,ZNRF2,ZYG11B
GO:MF	tubulin binding	GO:0015631	9.41575e-05	4.02615	239	2287	50	24356	APC,ARL3,BCAS3,BCCIP,CCDC88A,CEP350,CLIP1,DAG1,DNM1,DNM3,DNM1L,DPYSL2,DPYSL5,DST,EML1,EML6,EZR,FAM161A,FEZ1,FMN1,HOOK1,HOOK3,INO80,JAKMIP3,KATNAL1,KIF6,KIF24,KIF1A,KIF1B,KIF26B,KIF3B,KIF4A,LRPPRC,MAP6,MAP1A,MAPT,MID2,NAV3,PAFAH1B1,PHF6,RAB11A,REEP1,SGIP1,SPAST,STMN4,STRBP,SYT11,TAOK1,TPR,TUBGCP4
GO:MF	ubiquitin-like protein ligase binding	GO:0044389	9.794e-05	4.00904	205	2287	45	24356	APC,ARIH1,ATXN3,AXIN2,BAG4,BCL2,CASC3,CCDC50,CUL3,CUL4B,DBT,DLG3,DNM1L,FAF2,FOXO1,FZD4,GPI,GSK3B,HSP90AA1,ITCH,KCNH2,LRPPRC,NGFR,PAX6,PRDX6,PRKAR1A,PTPRN,RALA,RB1,RNF8,SMAD5,SNCAIP,SPOP,STAM,SUMO1,SUMO2,SYT11,TRAF4,TRAF6,TRIB1,TXNIP,UBE2K,UBXN7,USP13,VCL
GO:MF	ubiquitin protein ligase binding	GO:0031625	0.000218862	3.65983	190	2287	42	24356	APC,ARIH1,ATXN3,AXIN2,BAG4,BCL2,CASC3,CCDC50,CUL3,CUL4B,DBT,DLG3,DNM1L,FAF2,FOXO1,FZD4,GPI,GSK3B,HSP90AA1,KCNH2,LRPPRC,NGFR,PAX6,PRDX6,PRKAR1A,RALA,RB1,RNF8,SMAD5,SNCAIP,SPOP,SUMO1,SUMO2,SYT11,TRAF4,TRAF6,TRIB1,TXNIP,UBE2K,UBXN7,USP13,VCL
GO:MF	SMAD binding	GO:0046332	0.000256035	3.5917	63	2287	21	24356	ACVR1B,ACVR2A,ACVRL1,ANKRD1,AXIN2,BMPR2,BMPR1B,DAB2,MAGI2,PAX6,PMEPA1,PPM1A,PRDM16,PURA,SMAD1,SMURF1,TGFBR1,TGFBR3,TRIM33,YY1,ZEB2
GO:MF	protein tyrosine kinase activity	GO:0004713	0.000321348	3.49302	103	2287	28	24356	ABL2,CLK2,CLK3,CSF1R,DYRK2,DYRK1A,EFEMP1,EPHA4,EPHA6,EPHA8,EPHB1,FGFR1,FLT1,FLT4,FRK,LYN,NRP1,NRP2,NTRK2,PDGFRA,PEAK1,PKDCC,PTK7,PTK2B,TEC,TWF1,TYRO3,YES1
GO:MF	molecular transducer activity	GO:0060089	0.000359622	3.44415	896	2287	131	24356	ABCA1,ABHD2,ACVR1B,ACVR2A,ACVRL1,ADRA2B,ADRB1,AMOT,ANTXR2,APLNR,AVPR1A,BDKRB2,BMPR2,BMPR1B,CALCRL,CASR,CD44,CDK1,CDK12,CDK14,CDK19,CHRNA5,CHRNG,CMKLR1,CNR1,CSF1R,CXCR1,DRD1,EDAR,EDNRA,EFEMP1,EPHA4,EPHA8,EPHB1,ESRRG,FGFR1,FLT1,FLT4,FZD3,FZD4,FZD7,GABBR2,GABRA1,GABRA3,GABRA4,GABRB2,GABRB3,GABRG2,GFRA1,GFRA2,GLRA2,GPR55,GPR83,GPR85,GPR158,GPR37L1,GPRC5B,GPRC5C,GRIA2,GRIA3,GRIA4,GRIK3,GRIN2A,GRIN3A,G…
GO:MF	signaling receptor activity	GO:0038023	0.000438822	3.35771	865	2287	127	24356	ABCA1,ABHD2,ACVR1B,ACVR2A,ACVRL1,ADRA2B,ADRB1,AMOT,ANTXR2,APLNR,AVPR1A,BDKRB2,BMPR2,BMPR1B,CALCRL,CASR,CD44,CHRNA5,CHRNG,CMKLR1,CNR1,CSF1R,CXCR1,DRD1,EDAR,EDNRA,EFEMP1,EPHA4,EPHA8,EPHB1,ESRRG,FGFR1,FLT1,FLT4,FZD3,FZD4,FZD7,GABBR2,GABRA1,GABRA3,GABRA4,GABRB2,GABRB3,GABRG2,GFRA1,GFRA2,GLRA2,GPR55,GPR83,GPR85,GPR158,GPR37L1,GPRC5B,GPRC5C,GRIA2,GRIA3,GRIA4,GRIK3,GRIN2A,GRIN3A,GRM3,GRM5,GRM8,HNF4A,HTR…
GO:MF	kinase regulator activity	GO:0019207	0.000561987	3.25027	143	2287	34	24356	ABI2,APC,BCCIP,CCND1,CCND2,CCNF,CCNI,CCNJ,CCNJL,CDK5R1,CDKN1A,CDKN2B,DAZAP2,DBF4,DNAJC3,GHR,GPRC5B,GPRC5C,IBTK,IQGAP1,KAT2B,LRP6,PAK2,PARP16,PIK3R1,PIK3R6,PRKAR1A,SMCR8,SOCS5,SOCS6,SOCS7,SPRED1,SPRED2,TRIB1
GO:MF	transcription coactivator activity	GO:0003713	0.000570648	3.24363	176	2287	39	24356	ANKRD1,ARID5B,ARL2BP,ARNT,ATXN7L3,BCL9,BCL9L,GMEB1,HAND1,HMGA1,JMY,KAT2B,KAT6A,KDM5A,MED1,MED12,MED13,MED14,MED27,MTDH,NCOA1,NCOA2,NCOA3,NCOA7,NR1D2,POU2AF1,PRDM16,PSMC3IP,RAP2C,RBPMS2,RERE,RRP1B,SERTAD2,SP4,SS18L1,SUPT7L,TAF5L,THRB,VGLL2
GO:MF	actin binding	GO:0003779	0.000595323	3.22525	304	2287	57	24356	ABLIM3,ARPC2,ARPC4,CACNB2,CBX1,CCDC88A,CDK5R1,CFL2,CLMN,CORO2A,CORO2B,DAAM2,DAG1,DMD,DST,ENC1,EPB41,EPB41L1,ERMN,EZR,FERMT1,FERMT2,FMNL2,GMFB,HOOK1,IPP,JMY,KCNMA1,LMOD1,MAP1A,MYH9,MYH11,MYO18A,MYO5A,MYOZ2,OPHN1,PANX1,PARVA,PHACTR2,PKNOX2,PLEKHH2,PRKCE,SHROOM2,SHROOM3,SHROOM4,SSFA2,SSH2,SYNPO2,TLN1,TMOD1,TMSB4X,TWF1,VASH1,VASH2,VCL,WASL,WIPF2
GO:MF	organic anion transmembrane transporter activity	GO:0008514	0.000863569	3.0637	152	2287	35	24356	CFTR,SLC13A3,SLC16A1,SLC16A6,SLC16A10,SLC17A5,SLC1A2,SLC1A4,SLC23A2,SLC25A4,SLC25A12,SLC25A15,SLC25A24,SLC25A38,SLC26A7,SLC26A9,SLC35A1,SLC35B3,SLC35D1,SLC38A1,SLC38A2,SLC46A1,SLC4A4,SLC4A5,SLC4A8,SLC5A12,SLC6A1,SLC6A6,SLC6A15,SLC7A1,SLC7A2,SLC7A3,SLCO2A1,SLCO2B1,SLCO3A1
GO:MF	growth factor binding	GO:0019838	0.000949261	3.02261	102	2287	27	24356	ACVR1B,ACVR2A,ACVRL1,BMPR2,BMPR1B,COL2A1,CTGF,FGFR1,FLT1,FLT4,FSTL4,GLG1,IGFBP4,IGFBP5,IL13RA1,IL6R,KL,LIFR,NGFR,NRP1,NTRK2,PCSK6,PDGFRA,SORT1,TGFB3,TGFBR1,TGFBR3
GO:MF	microtubule binding	GO:0008017	0.0010514	2.97823	180	2287	39	24356	APC,ARL3,CCDC88A,CEP350,CLIP1,DNM1,DNM3,DNM1L,DPYSL2,DPYSL5,DST,EML1,EML6,EZR,FAM161A,FMN1,HOOK1,HOOK3,JAKMIP3,KATNAL1,KIF6,KIF24,KIF1A,KIF1B,KIF26B,KIF3B,KIF4A,MAP6,MAP1A,MAPT,MID2,NAV3,PAFAH1B1,RAB11A,REEP1,SGIP1,SPAST,STRBP,TUBGCP4
GO:MF	cation channel activity	GO:0005261	0.00186443	2.72946	255	2287	49	24356	CACHD1,CACNA1B,CACNA2D2,CACNB2,CACNG4,CALHM1,CATSPER2,CHRNA5,CHRNG,CNGB3,FAM155A,FAM155B,GRIA2,GRIA3,GRIA4,GRIK3,GRIN2A,GRIN3A,HCN1,HTR3A,JPH1,KCNC1,KCNC2,KCND2,KCNH2,KCNJ2,KCNJ13,KCNK3,KCNK5,KCNK10,KCNMA1,KCNN3,KCNQ3,KCNQ4,KCNQ5,KCNS1,MTMR6,ORAI2,PANX1,PKD2,SCN2B,SCN4B,SLC40A1,TMCO1,TMEM37,TRPA1,TRPC4,TRPC6,TRPM8
GO:MF	receptor ligand activity	GO:0048018	0.00306255	2.51392	289	2287	53	24356	APLN,BDNF,BMP7,CSF1,CXCL12,EDN1,EFNA5,FGF1,FGF2,FGF18,FGF19,FGF23,FLRT2,FSHB,GCG,GDF2,GDF5,GDF6,GDF11,GDNF,GHR,GNRH1,IGF1,IL8,IL13,IL17C,INHBA,INHBE,KITLG,MAPT,NDP,NECAB2,NENF,OGN,PDGFC,PGF,RABEP1,SEMA3A,SEMA3C,SEMA3D,SEMA3G,SEMA6A,SEMA6D,SEMA7A,STC2,TGFA,TGFB2,TGFB3,TNFSF15,VEGFA,VEGFC,WNT4,WNT5A
GO:MF	nucleoside-triphosphatase regulator activity	GO:0060589	0.00312903	2.50459	223	2287	44	24356	ABR,ARHGAP21,ARHGAP28,ARHGAP31,ARHGAP35,ARHGAP36,ASAP2,ATP1B3,CHN1,DGKI,DNAJB2,DNAJB6,DNAJC15,DNAJC24,ELMOD1,ELMOD3,GIT2,GRPEL2,LLGL1,NCAPH,NRP1,OPHN1,RAB3GAP1,RABEP1,RALBP1,RALGAPB,RASAL2,RASGRP1,RASGRP3,RGS2,RGS10,RGS16,RIC8B,RUNDC1,SRGAP2,SRGAP3,STXBP5,STXBP5L,TBC1D5,TBC1D12,TBC1D13,TBC1D30,TBC1D22A,TOR1AIP2
GO:MF	chromatin binding	GO:0003682	0.00323284	2.49042	366	2287	63	24356	ADNP,ASH1L,ATAD2,ATXN7,AUTS2,BARX2,BCAS3,CBX5,CDK1,EGR1,ELK4,FEZF2,FOXP1,GABPA,GATA2,GATA6,HNF4A,HOXC13,HOXD13,JDP2,KAT2B,KDM5A,KDM5B,KDM6A,MCMBP,MED1,MED12,MEF2C,MEIS1,MITF,MLH3,MLLT10,MSL1,NCAPH,NCOA1,NCOA2,NFAT5,NONO,NR5A2,NUCKS1,PAX6,PBRM1,PHF19,POU4F2,PTF1A,RAD21,RERE,RNF2,RNF8,RNF169,RUNX2,SAP30L,SMARCC2,SOX10,SRF,THRB,TLE4,TPR,TSHZ1,UBTF,VAX1,ZC3H12A,ZEB1
GO:MF	enhancer binding	GO:0035326	0.00420651	2.37608	79	2287	22	24356	ARNT,BACH1,BACH2,CREB1,GATA2,GATA5,GATA6,HOXA7,HOXD13,LMO4,MED12,MEF2C,NFYB,NKX2-1,NONO,NR1D2,NR5A2,SIRT1,SOX10,YY1,ZNF395,ZNF704
GO:MF	calcium ion transmembrane transporter activity	GO:0015085	0.00421909	2.37478	97	2287	25	24356	ATP2B1,ATP2B2,ATP2B4,ATP2C1,CACHD1,CACNA1B,CACNA2D2,CACNB2,CACNG4,CALHM1,CATSPER2,FAM155A,FAM155B,GRIN2A,GRIN3A,JPH1,ORAI2,PANX1,PKD2,TMCO1,TMEM37,TRPA1,TRPC4,TRPC6,TRPM8
GO:MF	enhancer sequence-specific DNA binding	GO:0001158	0.00509566	2.2928	74	2287	21	24356	BACH1,BACH2,CREB1,GATA2,GATA5,GATA6,HOXA7,HOXD13,LMO4,MED12,MEF2C,NFYB,NKX2-1,NONO,NR1D2,NR5A2,SIRT1,SOX10,YY1,ZNF395,ZNF704
GO:MF	cytokine receptor binding	GO:0005126	0.00562692	2.24973	164	2287	35	24356	ACVR2A,BMP7,CXCL12,EDA,EFNA5,ERAP1,FRS2,GDF2,GDF5,GDF6,GDF11,IL8,IL13,IL6R,INHBA,INHBE,ITCH,KITLG,LIFR,PIK3R1,RASL11B,RNF41,SPRED1,SPRED2,TGFB2,TGFB3,TGFBR1,TGFBR3,TMBIM1,TNFSF8,TNFSF15,TRAF4,TRAF6,VEGFA,VEGFC
GO:MF	receptor regulator activity	GO:0030545	0.00623598	2.2051	311	2287	55	24356	APLN,BDNF,BMP7,CSF1,CXCL12,EDN1,EFNA5,FGF1,FGF2,FGF18,FGF19,FGF23,FLRT2,FSHB,GCG,GDF2,GDF5,GDF6,GDF11,GDNF,GHR,GNRH1,IGF1,IL8,IL13,IL17C,INHBA,INHBE,KITLG,LYPD6,MAPT,NDP,NECAB2,NENF,OGN,PDGFC,PGF,PRKCE,RABEP1,SEMA3A,SEMA3C,SEMA3D,SEMA3G,SEMA6A,SEMA6D,SEMA7A,STC2,TGFA,TGFB2,TGFB3,TNFSF15,VEGFA,VEGFC,WNT4,WNT5A
GO:MF	transmembrane receptor protein kinase activity	GO:0019199	0.00779807	2.10801	70	2287	20	24356	ACVR1B,ACVR2A,ACVRL1,BMPR2,BMPR1B,CSF1R,EFEMP1,EPHA4,EPHA8,EPHB1,FGFR1,FLT1,FLT4,NRP1,NRP2,NTRK2,PDGFRA,TGFBR1,TGFBR3,TYRO3
GO:BP	biological_process	GO:0008150	1.54583e-299	298.811	12549	2287	1981	24356	A1CF,AAK1,AARS2,ABAT,ABCA1,ABCA5,ABCB5,ABCC1,ABCC3,ABCC4,ABCD4,ABHD2,ABHD5,ABI2,ABL2,ABLIM3,ABR,ACACA,ACADL,ACADSB,ACAN,ACPP,ACSL1,ACVR1B,ACVR2A,ACVRL1,ADAM12,ADAM22,ADAM28,ADAM33,ADAMTS4,ADAMTS6,ADAMTS9,ADAMTS18,ADAMTSL1,ADARB2,ADCY1,ADCY6,ADCY7,ADK,ADNP,ADRA2B,ADRB1,AEBP1,AEBP2,AFF1,AFF2,AFF3,AGGF1,AGPAT4,AHCTF1,AHCYL2,AHR,AHSG,AK4,AKT3,AKTIP,ALCAM,ALDH5A1,ALG9,ALKBH5,ALPK1,ALPK3,ALX4,AMD1,AMOT…
GO:BP	cellular process	GO:0009987	1.26634e-242	241.897	10943	2287	1776	24356	A1CF,AAK1,AARS2,ABAT,ABCA1,ABCA5,ABCC1,ABCC4,ABCD4,ABHD2,ABHD5,ABI2,ABL2,ABLIM3,ABR,ACACA,ACADL,ACAN,ACPP,ACSL1,ACVR1B,ACVR2A,ACVRL1,ADAM22,ADAMTS18,ADARB2,ADCY1,ADCY6,ADCY7,ADK,ADNP,ADRA2B,ADRB1,AEBP1,AEBP2,AFF1,AFF2,AFF3,AGPAT4,AHCTF1,AHCYL2,AHR,AHSG,AK4,AKT3,AKTIP,ALCAM,ALDH5A1,ALKBH5,ALPK1,ALPK3,ALX4,AMD1,AMOT,AMOTL1,ANAPC7,ANAPC16,ANGPT1,ANGPT2,ANK2,ANK3,ANKFY1,ANKIB1,ANKRD1,ANKRD13B,ANO3,AN…
GO:BP	biological regulation	GO:0065007	6.98196e-201	200.156	7808	2287	1408	24356	A1CF,AAK1,ABAT,ABCA1,ABCA5,ABCC1,ABHD2,ABHD5,ABI2,ABL2,ABLIM3,ABR,ACACA,ACPP,ACSL1,ACVR1B,ACVR2A,ACVRL1,ADAM12,ADAMTS18,ADCY1,ADCY6,ADCY7,ADNP,ADRA2B,ADRB1,AEBP1,AEBP2,AFF1,AFF2,AFF3,AGGF1,AHCTF1,AHR,AHSG,AKT3,AKTIP,ALDH5A1,ALKBH5,ALPK1,ALX4,AMOT,AMOTL1,ANGPT1,ANGPT2,ANK2,ANK3,ANKFY1,ANKH,ANKIB1,ANKRD1,ANKRD13B,ANO3,AP1AR,AP1G1,APC,APLN,APLNR,APOLD1,APPL1,AQP4,ARF1,ARFIP1,ARG2,ARHGAP21,ARHGAP24,A…
GO:BP	regulation of biological process	GO:0050789	1.72127e-181	180.764	7271	2287	1317	24356	A1CF,AAK1,ABCA1,ABCA5,ABHD2,ABHD5,ABI2,ABL2,ABLIM3,ABR,ACPP,ACSL1,ACVR1B,ACVR2A,ACVRL1,ADAM12,ADAMTS18,ADCY1,ADCY6,ADCY7,ADNP,ADRA2B,ADRB1,AEBP1,AEBP2,AFF1,AFF2,AFF3,AGGF1,AHCTF1,AHR,AHSG,AKT3,AKTIP,ALKBH5,ALPK1,ALX4,AMOT,AMOTL1,ANGPT1,ANGPT2,ANK2,ANK3,ANKFY1,ANKH,ANKIB1,ANKRD1,ANKRD13B,AP1AR,AP1G1,APC,APLN,APLNR,APOLD1,APPL1,ARFIP1,ARG2,ARHGAP21,ARHGAP24,ARHGAP28,ARHGAP31,ARHGAP35,ARHGAP36,ARHGE…
GO:BP	regulation of cellular process	GO:0050794	1.79913e-162	161.745	6829	2287	1234	24356	AAK1,ABCA1,ABCA5,ABHD2,ABHD5,ABI2,ABL2,ABLIM3,ABR,ACPP,ACSL1,ACVR1B,ACVR2A,ACVRL1,ADAMTS18,ADCY1,ADCY6,ADCY7,ADNP,ADRA2B,ADRB1,AEBP1,AEBP2,AFF1,AFF2,AFF3,AHCTF1,AHR,AHSG,AKT3,AKTIP,ALKBH5,ALPK1,ALX4,AMOT,AMOTL1,ANGPT1,ANGPT2,ANK2,ANK3,ANKFY1,ANKIB1,ANKRD1,ANKRD13B,AP1AR,AP1G1,APC,APLN,APLNR,APOLD1,APPL1,ARFIP1,ARG2,ARHGAP21,ARHGAP24,ARHGAP28,ARHGAP31,ARHGAP35,ARHGAP36,ARHGEF4,ARHGEF26,ARHGEF38,AR…
GO:BP	metabolic process	GO:0008152	3.35644e-134	133.474	7853	2287	1289	24356	A1CF,AAK1,AARS2,ABAT,ABCA1,ABCD4,ABHD2,ABHD5,ABI2,ABL2,ABLIM3,ACACA,ACADL,ACADSB,ACAN,ACPP,ACSL1,ACVR1B,ACVR2A,ACVRL1,ADAM12,ADAM22,ADAM28,ADAM33,ADAMTS4,ADAMTS6,ADAMTS9,ADAMTS18,ADAMTSL1,ADARB2,ADCY1,ADCY6,ADCY7,ADK,ADRA2B,ADRB1,AEBP1,AEBP2,AFF1,AFF2,AFF3,AGPAT4,AHCTF1,AHCYL2,AHR,AHSG,AK4,AKT3,AKTIP,ALDH5A1,ALG9,ALKBH5,ALPK1,ALPK3,ALX4,AMD1,ANAPC7,ANAPC16,ANGPT1,ANK2,ANKIB1,ANKRD1,ANKRD13B,AOC3,…
GO:BP	cellular metabolic process	GO:0044237	3.7896e-130	129.421	7171	2287	1208	24356	A1CF,AAK1,AARS2,ABAT,ABCA1,ABCD4,ABHD2,ABHD5,ABI2,ABL2,ABLIM3,ACACA,ACADL,ACAN,ACPP,ACSL1,ACVR1B,ACVR2A,ACVRL1,ADARB2,ADCY1,ADCY6,ADCY7,ADK,ADRA2B,AEBP1,AEBP2,AFF1,AFF2,AFF3,AGPAT4,AHCTF1,AHCYL2,AHR,AHSG,AK4,AKT3,AKTIP,ALDH5A1,ALKBH5,ALPK1,ALPK3,ALX4,AMD1,ANAPC7,ANAPC16,ANGPT1,ANKIB1,ANKRD1,ANKRD13B,AP1AR,AP2B1,APC,APLN,APLNR,ARG2,ARHGAP35,ARID2,ARID5B,ARIH1,ARIH2,ARL2BP,ARMC8,ARNT,ASB6,ASB9,ASCL…
GO:BP	organic substance metabolic process	GO:0071704	5.9874e-130	129.223	7370	2287	1229	24356	A1CF,AAK1,AARS2,ABAT,ABCA1,ABCD4,ABHD2,ABHD5,ABI2,ABL2,ABLIM3,ACACA,ACADL,ACAN,ACPP,ACSL1,ACVR1B,ACVR2A,ACVRL1,ADAM12,ADAM22,ADAM28,ADAM33,ADAMTS4,ADAMTS6,ADAMTS9,ADAMTS18,ADAMTSL1,ADARB2,ADCY1,ADCY6,ADCY7,ADK,ADRA2B,AEBP1,AEBP2,AFF1,AFF2,AFF3,AGPAT4,AHCTF1,AHCYL2,AHR,AHSG,AK4,AKT3,AKTIP,ALDH5A1,ALKBH5,ALPK1,ALPK3,ALX4,AMD1,ANAPC7,ANAPC16,ANGPT1,ANK2,ANKIB1,ANKRD1,ANKRD13B,AOC3,AP1AR,AP2B1,APC,AP…
GO:BP	macromolecule metabolic process	GO:0043170	2.08412e-126	125.681	6299	2287	1104	24356	A1CF,AAK1,AARS2,ABCA1,ABI2,ABL2,ABLIM3,ACACA,ACAN,ACSL1,ACVR1B,ACVR2A,ACVRL1,ADAM12,ADAM22,ADAM28,ADAM33,ADAMTS4,ADAMTS6,ADAMTS9,ADAMTS18,ADAMTSL1,ADARB2,ADCY1,ADRA2B,AEBP1,AEBP2,AFF1,AFF2,AFF3,AGPAT4,AHCTF1,AHR,AHSG,AKT3,AKTIP,ALKBH5,ALPK1,ALPK3,ALX4,ANAPC7,ANAPC16,ANGPT1,ANK2,ANKIB1,ANKRD1,ANKRD13B,AP1AR,AP2B1,APC,APLN,APLNR,APOLD1,ARHGAP35,ARID2,ARID5B,ARIH1,ARIH2,ARL2BP,ARMC8,ARNT,ASB6,ASB9,A…
GO:BP	primary metabolic process	GO:0044238	2.32446e-120	119.634	7076	2287	1177	24356	A1CF,AAK1,AARS2,ABAT,ABCA1,ABHD2,ABHD5,ABI2,ABL2,ABLIM3,ACACA,ACADL,ACAN,ACPP,ACSL1,ACVR1B,ACVR2A,ACVRL1,ADAM12,ADAM22,ADAM28,ADAM33,ADAMTS4,ADAMTS6,ADAMTS9,ADAMTS18,ADAMTSL1,ADARB2,ADCY1,ADCY6,ADCY7,ADK,ADRA2B,AEBP1,AEBP2,AFF1,AFF2,AFF3,AGPAT4,AHCTF1,AHR,AHSG,AK4,AKT3,AKTIP,ALDH5A1,ALKBH5,ALPK1,ALPK3,ALX4,AMD1,ANAPC7,ANAPC16,ANGPT1,ANKIB1,ANKRD1,APC,APLN,APLNR,APOLD1,ARG2,ARHGAP35,ARID2,ARID5B,A…
GO:BP	developmental process	GO:0032502	4.98973e-120	119.302	3584	2287	761	24356	A1CF,ABCA5,ABHD2,ABL2,ABR,ACAN,ACVR1B,ACVR2A,ACVRL1,ADAM12,ADAM22,ADAMTS6,ADAMTS18,ADCY1,ADRA2B,ADRB1,AFF3,AGGF1,AHSG,AKT3,ALCAM,ALDH5A1,ALPK3,ALX4,AMOT,AMOTL1,ANGPT1,ANGPT2,ANK2,ANKH,ANKRD1,AP1AR,AP1G1,AP2B1,APC,APLN,APLNR,APOLD1,ARCN1,ARG2,ARHGAP35,ARHGEF26,ARID2,ARID5B,ARIH2,ARL3,ARNT,ARPC2,ASCL2,ASH1L,ATOH8,ATP2C1,ATXN1,ATXN1L,AUTS2,AXIN2,B3GNT5,BARX2,BBS9,BBX,BCAS3,BCCIP,BCL2,BCL9,BCL9L,BCOR…
GO:BP	multicellular organismal process	GO:0032501	6.40631e-118	117.193	4100	2287	824	24356	A1CF,ABAT,ABCA1,ABCA5,ABHD2,ABL2,ABR,ACACA,ACAN,ACPP,ACSL1,ACVR1B,ACVR2A,ACVRL1,ADAM12,ADAM22,ADAMTS6,ADAMTS18,ADCY1,ADCY6,ADCY7,ADRA2B,ADRB1,AFF2,AFF3,AGGF1,AHSG,AKT3,ALCAM,ALDH5A1,ALKBH5,ALPK3,ALX4,AMOT,AMOTL1,ANGPT1,ANGPT2,ANK2,ANKH,ANKRD1,AOC3,AP2B1,APC,APLN,APLNR,APOLD1,AQP4,ARCN1,ARG2,ARHGAP35,ARID2,ARID5B,ARIH2,ARL3,ARNT,ASCL2,ASH1L,ATOH8,ATP2B4,ATP8A1,ATXN1,ATXN1L,AUTS2,AVPR1A,AXIN2,B3GNT…
GO:BP	nitrogen compound metabolic process	GO:0006807	9.96276e-117	116.002	6681	2287	1126	24356	A1CF,AAK1,AARS2,ABAT,ABCA1,ABCD4,ABI2,ABL2,ABLIM3,ACACA,ACAN,ACPP,ACSL1,ACVR1B,ACVR2A,ACVRL1,ADAM12,ADAM22,ADAM28,ADAM33,ADAMTS4,ADAMTS6,ADAMTS9,ADAMTS18,ADAMTSL1,ADARB2,ADCY1,ADCY6,ADCY7,ADK,ADRA2B,AEBP1,AEBP2,AFF1,AFF2,AFF3,AHCTF1,AHCYL2,AHR,AHSG,AK4,AKT3,AKTIP,ALDH5A1,ALKBH5,ALPK1,ALPK3,ALX4,AMD1,ANAPC7,ANAPC16,ANGPT1,ANKIB1,ANKRD1,AOC3,APC,APLN,APLNR,APOLD1,ARG2,ARHGAP35,ARID2,ARID5B,ARIH1,AR…
GO:BP	cellular macromolecule metabolic process	GO:0044260	6.42941e-114	113.192	5473	2287	983	24356	AAK1,AARS2,ABCA1,ABI2,ABL2,ABLIM3,ACAN,ACSL1,ACVR1B,ACVR2A,ACVRL1,ADCY1,ADRA2B,AEBP1,AEBP2,AFF1,AFF2,AFF3,AHCTF1,AHR,AHSG,AKT3,AKTIP,ALKBH5,ALPK1,ALPK3,ALX4,ANAPC7,ANAPC16,ANGPT1,ANKIB1,ANKRD1,ANKRD13B,AP1AR,AP2B1,APC,APLN,APLNR,ARHGAP35,ARID2,ARID5B,ARIH1,ARIH2,ARL2BP,ARMC8,ARNT,ASB6,ASB9,ASCL2,ASH1L,ATAD2,ATOH8,ATP1B4,ATP2B4,ATXN1,ATXN3,ATXN7,ATXN1L,ATXN7L3,AUTS2,AXIN2,B3GNT5,B3GNT9,BACH1,BACH2…
GO:BP	regulation of metabolic process	GO:0019222	1.78382e-113	112.749	4059	2287	810	24356	A1CF,ABHD5,ABI2,ABL2,ABLIM3,ACSL1,ACVR1B,ACVR2A,ACVRL1,ADCY1,ADRA2B,ADRB1,AEBP1,AEBP2,AFF1,AFF2,AFF3,AHCTF1,AHR,AHSG,AKTIP,ALKBH5,ALX4,ANGPT1,ANK2,ANKIB1,ANKRD1,ANKRD13B,AP1AR,APC,APLN,APLNR,ARG2,ARHGAP35,ARID2,ARID5B,ARIH1,ARIH2,ARL2BP,ARNT,ASB9,ASCL2,ASH1L,ATAD2,ATOH8,ATP1B4,ATP2B4,ATXN1,ATXN7,ATXN1L,ATXN7L3,AUTS2,AXIN2,AZIN1,BACH1,BACH2,BAG4,BARX2,BCAS3,BCCIP,BCL2,BCL9,BCL9L,BCLAF1,BCOR,BDKRB2…
GO:BP	anatomical structure development	GO:0048856	1.85568e-113	112.731	3377	2287	721	24356	A1CF,ABHD2,ABL2,ABR,ACAN,ACVR1B,ACVR2A,ACVRL1,ADAM12,ADAM22,ADAMTS6,ADAMTS18,ADCY1,ADRA2B,AFF3,AGGF1,AHSG,AKT3,ALCAM,ALDH5A1,ALPK3,ALX4,AMOT,AMOTL1,ANGPT1,ANGPT2,ANK2,ANKH,ANKRD1,AP1AR,AP2B1,APC,APLN,APLNR,APOLD1,ARCN1,ARG2,ARHGAP35,ARHGEF26,ARID2,ARID5B,ARIH2,ARL3,ARNT,ARPC2,ASCL2,ASH1L,ATOH8,ATP2C1,ATXN1,ATXN1L,AUTS2,AXIN2,B3GNT5,BARX2,BBX,BCAS3,BCCIP,BCL2,BCL9,BCL9L,BCOR,BDH2,BDNF,BMP7,BMPER,B…
GO:BP	positive regulation of biological process	GO:0048518	5.38505e-108	107.269	3731	2287	757	24356	AAK1,ABCA1,ABHD5,ABI2,ABL2,ABLIM3,ABR,ACPP,ACSL1,ACVR1B,ACVR2A,ADAM12,ADCY1,ADRA2B,ADRB1,AGGF1,AHR,AHSG,AKT3,AKTIP,ALPK1,ALX4,AMOT,AMOTL1,ANGPT1,ANK2,ANKFY1,ANKIB1,ANKRD1,AP1AR,AP1G1,APC,APLN,APLNR,ARG2,ARHGAP35,ARID5B,ARIH1,ARIH2,ARL2BP,ARL6IP1,ARNT,ARPC2,ARPC4,ASB9,ASH1L,ATAD2,ATOH8,ATP1B3,ATP2B4,ATP6V1C2,ATP8A1,ATXN7,ATXN1L,ATXN7L3,AUTS2,AVPR1A,AXIN2,AZIN1,BACE1,BACH1,BAG4,BAIAP2L1,BARX2,BCAS3…
GO:BP	regulation of macromolecule metabolic process	GO:0060255	7.33669e-108	107.134	3764	2287	761	24356	A1CF,ABI2,ABLIM3,ACSL1,ACVR1B,ACVR2A,ACVRL1,ADCY1,ADRA2B,AEBP1,AEBP2,AFF1,AFF2,AFF3,AHCTF1,AHR,AHSG,AKTIP,ALKBH5,ALX4,ANGPT1,ANK2,ANKIB1,ANKRD1,ANKRD13B,AP1AR,APC,APLN,APLNR,ARHGAP35,ARID2,ARID5B,ARIH1,ARIH2,ARL2BP,ARNT,ASB9,ASCL2,ASH1L,ATAD2,ATOH8,ATP1B4,ATP2B4,ATXN1,ATXN7,ATXN1L,ATXN7L3,AUTS2,AXIN2,AZIN1,BACH1,BACH2,BAG4,BARX2,BCAS3,BCCIP,BCL2,BCL9,BCL9L,BCLAF1,BCOR,BDKRB2,BMP7,BMPER,BMPR2,BMPR…
GO:BP	response to stimulus	GO:0050896	2.32089e-107	106.634	5337	2287	953	24356	AAK1,ABAT,ABCA1,ABCD4,ABHD2,ABL2,ABR,ACACA,ACPP,ACSL1,ACVR1B,ACVR2A,ACVRL1,ADAMTS18,ADCY1,ADCY6,ADCY7,ADRA2B,ADRB1,AFF3,AHR,AHSG,AKT3,ALCAM,ALKBH5,ALPK1,AMOT,AMOTL1,ANGPT1,ANGPT2,ANK2,ANK3,ANKRD1,ANXA11,AP1G1,APC,APLN,APLNR,APPL1,AQP4,AQP9,ARF1,ARG2,ARHGAP21,ARHGAP24,ARHGAP28,ARHGAP31,ARHGAP35,ARHGAP36,ARHGEF4,ARHGEF26,ARHGEF38,ARID5B,ARL3,ARL2BP,ARL6IP1,ARNT,ARPP21,ASB6,ASB9,ASCL2,ASH1L,ATOH8,AT…
GO:BP	localization	GO:0051179	9.33748e-106	105.03	4040	2287	792	24356	A1CF,AAK1,ABCA1,ABCA5,ABCB5,ABCC1,ABCC3,ABCC4,ABCD4,ABHD2,ABHD5,ABR,ACSL1,ACVR1B,AHSG,AKT3,AKTIP,ALKBH5,AMOT,AMOTL1,ANGPT1,ANGPT2,ANK2,ANK3,ANKFY1,ANKH,ANKRD1,ANKRD50,ANKRD13B,ANO3,ANO5,ANP32A,ANTXR2,ANXA11,AP1AR,AP1G1,AP2B1,AP3M1,AP3S2,APC,APLN,APLNR,APOLD1,APPBP2,APPL1,AQP4,AQP9,ARCN1,ARF1,ARFIP1,ARFIP2,ARG2,ARHGAP21,ARHGAP35,ARID2,ARID5B,ARL3,ARL2BP,ARL6IP1,ARL8A,ARMC1,ASH1L,ATG9B,ATOH8,ATOX1,…
GO:BP	multicellular organism development	GO:0007275	1.34517e-105	104.871	3029	2287	659	24356	A1CF,ABL2,ABR,ACAN,ACVR1B,ACVR2A,ACVRL1,ADAM12,ADAM22,ADAMTS6,ADAMTS18,ADCY1,ADRA2B,AFF3,AGGF1,AHSG,AKT3,ALCAM,ALDH5A1,ALPK3,ALX4,AMOT,AMOTL1,ANGPT1,ANGPT2,ANK2,ANKH,ANKRD1,AP2B1,APC,APLN,APLNR,APOLD1,ARCN1,ARG2,ARHGAP35,ARID2,ARID5B,ARIH2,ARL3,ARNT,ASCL2,ASH1L,ATOH8,ATXN1,ATXN1L,AUTS2,AXIN2,B3GNT5,BARX2,BBX,BCAS3,BCL2,BCL9,BCL9L,BCOR,BDNF,BMP7,BMPER,BMPR2,BMPR1B,BNC2,BRSK2,BTBD3,BTBD6,BTBD7,BTRC…
GO:BP	regulation of cellular metabolic process	GO:0031323	3.79119e-101	100.421	3792	2287	751	24356	ABHD5,ABI2,ABLIM3,ACSL1,ACVR1B,ACVR2A,ACVRL1,ADCY1,ADRA2B,AEBP1,AEBP2,AFF1,AFF2,AFF3,AHCTF1,AHR,AHSG,AKTIP,ALKBH5,ALX4,ANGPT1,ANKIB1,ANKRD1,ANKRD13B,AP1AR,APC,APLN,APLNR,ARG2,ARHGAP35,ARID2,ARID5B,ARIH1,ARIH2,ARL2BP,ARNT,ASCL2,ASH1L,ATAD2,ATOH8,ATP1B4,ATP2B4,ATXN1,ATXN7,ATXN1L,ATXN7L3,AUTS2,AXIN2,BACH1,BACH2,BAG4,BARX2,BCAS3,BCCIP,BCL2,BCL9,BCL9L,BCLAF1,BCOR,BDKRB2,BMP7,BMPER,BMPR2,BMPR1B,BRWD1,B…
GO:BP	positive regulation of cellular process	GO:0048522	2.38984e-99	98.6216	3275	2287	680	24356	AAK1,ABHD5,ABI2,ABL2,ABLIM3,ACPP,ACSL1,ACVR1B,ACVR2A,ADCY1,ADRA2B,ADRB1,AHR,AKT3,AKTIP,ALPK1,ALX4,AMOTL1,ANGPT1,ANKFY1,ANKIB1,ANKRD1,AP1AR,AP1G1,APC,APLN,APLNR,ARG2,ARHGAP35,ARID5B,ARIH1,ARIH2,ARL2BP,ARNT,ARPC2,ARPC4,ASH1L,ATAD2,ATOH8,ATP2B4,ATP6V1C2,ATP8A1,ATXN7,ATXN1L,ATXN7L3,AUTS2,AXIN2,BACE1,BACH1,BAG4,BAIAP2L1,BARX2,BCAS3,BCL2,BCL9,BCL9L,BCLAF1,BDNF,BMP7,BMPER,BMPR2,BMPR1B,BTRC,C15ORF62,C2CD…
GO:BP	system development	GO:0048731	9.05164e-99	98.0433	2789	2287	613	24356	ABL2,ABR,ACAN,ACVR1B,ACVR2A,ADAM12,ADAM22,ADAMTS6,ADAMTS18,ADCY1,ADRA2B,AGGF1,AHSG,AKT3,ALCAM,ALDH5A1,ALPK3,ALX4,AMOT,AMOTL1,ANGPT1,ANGPT2,ANK2,ANKH,ANKRD1,AP2B1,APLN,APLNR,APOLD1,ARCN1,ARG2,ARHGAP35,ARID2,ARID5B,ARIH2,ARL3,ARNT,ASCL2,ASH1L,ATXN1,ATXN1L,AUTS2,AXIN2,B3GNT5,BARX2,BBX,BCL2,BCL9,BCL9L,BCOR,BDNF,BMP7,BMPER,BMPR2,BMPR1B,BNC2,BRSK2,BTBD3,BTBD6,BTBD7,BTRC,C1GALT1,CALCRL,CAPN1,CBFA2T2,CBL…
GO:BP	regulation of primary metabolic process	GO:0080090	1.25395e-98	97.9017	3661	2287	729	24356	ABHD5,ABI2,ABLIM3,ACSL1,ACVR1B,ACVR2A,ACVRL1,ADCY1,ADRA2B,AEBP1,AEBP2,AFF1,AFF2,AFF3,AHCTF1,AHR,AHSG,AKTIP,ALKBH5,ALX4,ANGPT1,ANKIB1,ANKRD1,APC,APLN,APLNR,ARHGAP35,ARID2,ARID5B,ARIH1,ARIH2,ARL2BP,ARNT,ASB9,ASCL2,ASH1L,ATAD2,ATOH8,ATP1B4,ATP2B4,ATXN1,ATXN7,ATXN1L,ATXN7L3,AUTS2,AXIN2,AZIN1,BACH1,BACH2,BAG4,BARX2,BCAS3,BCCIP,BCL2,BCL9,BCL9L,BCLAF1,BCOR,BDKRB2,BMP7,BMPER,BMPR2,BMPR1B,BRWD1,BTRC,CASK,…
GO:BP	regulation of nitrogen compound metabolic process	GO:0051171	7.49241e-95	94.1254	3582	2287	711	24356	ABI2,ABLIM3,ACSL1,ACVR1B,ACVR2A,ACVRL1,ADCY1,ADRA2B,AEBP1,AEBP2,AFF1,AFF2,AFF3,AHCTF1,AHR,AHSG,AKTIP,ALKBH5,ALX4,ANGPT1,ANKIB1,ANKRD1,APC,APLN,APLNR,ARHGAP35,ARID2,ARID5B,ARIH1,ARIH2,ARL2BP,ARNT,ASB9,ASCL2,ASH1L,ATAD2,ATOH8,ATP1B4,ATP2B4,ATXN1,ATXN7,ATXN1L,ATXN7L3,AUTS2,AXIN2,AZIN1,BACH1,BACH2,BAG4,BARX2,BCAS3,BCCIP,BCL2,BCL9,BCL9L,BCLAF1,BCOR,BDKRB2,BMP7,BMPER,BMPR2,BMPR1B,BRWD1,BTRC,CASK,CASZ1,…
GO:BP	cellular response to stimulus	GO:0051716	2.60532e-93	92.5841	4580	2287	832	24356	AAK1,ABCA1,ABCD4,ABHD2,ABL2,ABR,ACACA,ACPP,ACSL1,ACVR1B,ACVR2A,ACVRL1,ADCY1,ADCY6,ADCY7,ADRA2B,ADRB1,AHR,AKT3,ALPK1,AMOT,AMOTL1,ANGPT1,ANGPT2,ANK2,ANK3,ANKRD1,AP1G1,APC,APLN,APLNR,APPL1,AQP4,AQP9,ARG2,ARHGAP21,ARHGAP24,ARHGAP28,ARHGAP31,ARHGAP35,ARHGAP36,ARHGEF4,ARHGEF26,ARHGEF38,ARID5B,ARL3,ARL2BP,ARNT,ARPP21,ASB6,ASB9,ASH1L,ATOH8,ATP2B4,ATP6V0A2,ATP6V1C2,ATRNL1,ATXN3,ATXN7,AUTS2,AVPR1A,AXIN2,BA…
GO:BP	negative regulation of biological process	GO:0048519	3.64669e-89	88.4381	3159	2287	644	24356	ABCA5,ABHD2,ABHD5,ABR,ACVR1B,ADAMTS18,ADCY7,ADNP,ADRB1,AEBP1,AEBP2,AFF2,AHSG,AKT3,ALKBH5,AMOT,ANGPT1,ANGPT2,ANK2,ANKRD1,ANKRD13B,AP1AR,APC,APLN,APLNR,ARG2,ARHGAP28,ARHGAP35,ARID2,ARID5B,ASCL2,ASH1L,ATAD2,ATOH8,ATP2B4,ATXN1,ATXN7,ATXN1L,AXIN2,AZIN1,BACH1,BACH2,BAG4,BARX2,BCAS3,BCL2,BCL9L,BCLAF1,BCOR,BDKRB2,BDNF,BMP7,BMPER,BMPR2,BMPR1B,BRAP,BTG4,BTRC,C5ORF30,CASK,CBFA2T2,CBLL1,CBLN1,CBX1,CBX5,CBX6,…
GO:BP	signaling	GO:0023052	4.79884e-84	83.3189	3925	2287	731	24356	AAK1,ABCA1,ABHD2,ABR,ACPP,ACSL1,ACVR1B,ACVR2A,ACVRL1,ADCY1,ADCY6,ADCY7,ADRA2B,ADRB1,AKT3,ALPK1,AMOT,AMOTL1,ANGPT1,ANGPT2,ANK2,ANK3,ANKRD1,AP1AR,APC,APLN,APLNR,APPL1,APPL2,ARHGAP21,ARHGAP24,ARHGAP28,ARHGAP31,ARHGAP35,ARHGAP36,ARHGEF4,ARHGEF26,ARHGEF38,ARID5B,ARL3,ARL2BP,ASB6,ASB9,ASH1L,ATOH8,ATP2B4,ATP6V1C2,ATRNL1,ATXN7,AUTS2,AVPR1A,AXIN2,BACE1,BAG4,BAIAP2L1,BCL2,BCL9,BCL9L,BCLAF1,BDKRB2,BDNF,BMP7…
GO:BP	cellular developmental process	GO:0048869	5.77355e-84	83.2386	2477	2287	541	24356	ABCA5,ABHD2,ABL2,ACAN,ACVR1B,ACVR2A,ADAM22,ADCY1,ADRA2B,ADRB1,AKT3,ALCAM,ALPK3,AMOT,ANKRD1,AP1AR,AP1G1,APC,APLNR,APOLD1,ARG2,ARHGAP35,ARHGEF26,ARID5B,ARIH2,ARL3,ARNT,ARPC2,ASCL2,ATOH8,AUTS2,AXIN2,BARX2,BBS9,BCCIP,BCL2,BCL9,BCL9L,BDH2,BDNF,BMP7,BMPR2,BMPR1B,BRSK2,BRWD1,BRWD3,BTBD3,BTBD6,C15ORF62,C1GALT1,CACNA2D2,CBFA2T2,CBLN1,CBX6,CCDC88A,CCND1,CD9,CD28,CD276,CDC73,CDC42EP1,CDC42SE1,CDH11,CDH23,CD…
GO:BP	cell communication	GO:0007154	1.10543e-82	81.9565	3966	2287	733	24356	AAK1,ABCA1,ABHD2,ABR,ACPP,ACSL1,ACVR1B,ACVR2A,ACVRL1,ADCY1,ADCY6,ADCY7,ADRA2B,ADRB1,AKT3,ALPK1,AMOT,AMOTL1,ANGPT1,ANGPT2,ANK2,ANK3,ANKRD1,APC,APLN,APLNR,APPL1,ARHGAP21,ARHGAP24,ARHGAP28,ARHGAP31,ARHGAP35,ARHGAP36,ARHGEF4,ARHGEF26,ARHGEF38,ARID5B,ARL3,ARL2BP,ASB6,ASB9,ASH1L,ATOH8,ATP2B4,ATP6V1C2,ATRNL1,ATXN7,AUTS2,AVPR1A,AXIN2,BACE1,BAG4,BAIAP2L1,BCL2,BCL9,BCL9L,BCLAF1,BDKRB2,BDNF,BMP7,BMPER,BMPR2…
GO:BP	cell differentiation	GO:0030154	2.11218e-79	78.6753	2334	2287	512	24356	ABCA5,ABHD2,ABL2,ACAN,ACVR1B,ACVR2A,ADAM22,ADCY1,ADRA2B,ADRB1,ALCAM,ALPK3,AMOT,ANKRD1,AP1AR,AP1G1,APC,APLNR,APOLD1,ARHGAP35,ARHGEF26,ARID5B,ARIH2,ARL3,ARNT,ARPC2,ASCL2,ATOH8,AUTS2,AXIN2,BARX2,BBS9,BCCIP,BCL2,BCL9,BCL9L,BDH2,BDNF,BMP7,BMPR2,BMPR1B,BRSK2,BTBD3,BTBD6,C1GALT1,CACNA2D2,CBFA2T2,CBLN1,CBX6,CCDC88A,CCND1,CD28,CD276,CDC73,CDH11,CDH23,CDK1,CDK12,CDK5R1,CDON,CEBPG,CECR2,CELF1,CFL2,CFTR,CHD2…
GO:BP	negative regulation of cellular process	GO:0048523	3.07401e-79	78.5123	2848	2287	582	24356	ABCA5,ABHD2,ABR,ACVR1B,ADAMTS18,ADNP,AEBP1,AEBP2,AHSG,AKT3,ANGPT1,ANGPT2,ANK2,ANKRD1,ANKRD13B,AP1AR,APC,APLN,APLNR,ARG2,ARHGAP28,ARHGAP35,ARID2,ARID5B,ASCL2,ASH1L,ATAD2,ATOH8,ATP2B4,ATXN1,ATXN7,ATXN1L,AXIN2,BACH1,BACH2,BAG4,BARX2,BCAS3,BCL2,BCL9L,BCLAF1,BCOR,BDKRB2,BDNF,BMP7,BMPER,BMPR2,BMPR1B,BRAP,BTG4,BTRC,C5ORF30,CASK,CBFA2T2,CBLL1,CBLN1,CBX1,CBX5,CBX6,CCND1,CCNF,CD9,CD86,CD276,CD2AP,CDC73,CDK…
GO:BP	organonitrogen compound metabolic process	GO:1901564	3.26768e-78	77.4858	4455	2287	782	24356	AAK1,AARS2,ABAT,ABCA1,ABCD4,ABI2,ABL2,ACACA,ACAN,ACPP,ACSL1,ACVR1B,ACVR2A,ACVRL1,ADAM12,ADAM22,ADAM28,ADAM33,ADAMTS4,ADAMTS6,ADAMTS9,ADAMTS18,ADAMTSL1,ADCY1,ADCY6,ADCY7,ADK,ADRA2B,AEBP1,AHCYL2,AHSG,AK4,AKT3,AKTIP,ALDH5A1,ALPK1,ALPK3,AMD1,ANAPC7,ANAPC16,ANGPT1,ANKIB1,AOC3,APC,APLNR,APOLD1,ARG2,ARIH1,ARIH2,ARL2BP,ARMC8,ARNT,ASB6,ASB9,ASH1L,ATP2B4,ATXN3,ATXN7L3,AUTS2,AXIN2,AZIN1,B3GNT5,B3GNT9,B4GALT…
GO:BP	protein metabolic process	GO:0019538	1.84292e-77	76.7345	3869	2287	709	24356	AAK1,AARS2,ABCA1,ABI2,ABL2,ACACA,ACAN,ACSL1,ACVR1B,ACVR2A,ACVRL1,ADAM12,ADAM22,ADAM28,ADAM33,ADAMTS4,ADAMTS6,ADAMTS9,ADAMTS18,ADAMTSL1,ADRA2B,AEBP1,AHSG,AKT3,AKTIP,ALPK1,ALPK3,ANAPC7,ANAPC16,ANGPT1,ANKIB1,APC,APLNR,APOLD1,ARIH1,ARIH2,ARL2BP,ARMC8,ARNT,ASB6,ASB9,ASH1L,ATP2B4,ATXN3,ATXN7L3,AUTS2,AXIN2,AZIN1,B3GNT5,B3GNT9,BACE1,BAG4,BCCIP,BCL2,BCOR,BDKRB2,BMP7,BMPER,BMPR2,BMPR1B,BRAP,BRSK2,BTRC,C7,C…
GO:BP	anatomical structure morphogenesis	GO:0009653	1.18727e-76	75.9255	1723	2287	418	24356	ABR,ACAN,ACVR2A,ADAM12,ADCY1,AFF3,AGGF1,AKT3,ALCAM,ALX4,AMOT,AMOTL1,ANGPT1,ANGPT2,ANKRD1,AP1AR,APLNR,APOLD1,ARHGAP35,ARHGEF26,ARID2,ARID5B,ARPC2,ASH1L,ATOH8,AUTS2,AXIN2,BARX2,BCAS3,BCL2,BCL9L,BCOR,BDNF,BMP7,BMPER,BMPR2,BMPR1B,BRSK2,BRWD1,BRWD3,BTBD3,BTBD7,BTRC,C15ORF62,C1GALT1,CA2,CALCRL,CAPN1,CBLN1,CCBE1,CD9,CDC73,CDC42EP1,CDC42SE1,CDH11,CDK5R1,CDON,CECR2,CFL2,CHL1,CHN1,CHRD,CHSY1,CLIC4,CLIC5,CN…
GO:BP	cellular component organization	GO:0016043	4.16612e-75	74.3803	4102	2287	732	24356	AAK1,AARS2,ABCA1,ABCA5,ABCC1,ABCC4,ABI2,ABL2,ABLIM3,ABR,ACACA,ACAN,ACPP,ACVR1B,ADCY1,AEBP1,AFF2,AHCTF1,AKT3,AKTIP,ALCAM,ALDH5A1,AMOT,AMOTL1,ANGPT1,ANK3,ANKFY1,ANKRD1,ANKRD13B,ANO3,AP1AR,AP2B1,APC,APLN,APOOL,ARF1,ARHGAP21,ARHGAP28,ARHGAP35,ARHGAP36,ARHGEF4,ARHGEF26,ARID2,ARL3,ARPC2,ARPC4,ASH1L,ATAD2,ATG2B,ATG9B,ATP10B,ATP2C1,ATP8A1,ATXN1L,ATXN7L3,AUTS2,AXIN2,BAG4,BAIAP2L1,BBS9,BCAS3,BCCIP,BCL2,BCL…
GO:BP	macromolecule modification	GO:0043412	1.89812e-73	72.7217	2798	2287	563	24356	A1CF,AAK1,AARS2,ABCA1,ABI2,ABL2,ACSL1,ACVR1B,ACVR2A,ACVRL1,ADARB2,ADRA2B,AKT3,AKTIP,ALKBH5,ALPK1,ALPK3,ANAPC7,ANAPC16,ANGPT1,ANKIB1,APC,APLNR,ARIH1,ARIH2,ARL2BP,ARNT,ASB6,ASB9,ASH1L,ATP2B4,ATXN3,ATXN7L3,AUTS2,AXIN2,B3GNT5,B3GNT9,BAG4,BCCIP,BCL2,BCOR,BDKRB2,BMP7,BMPER,BMPR2,BMPR1B,BRAP,BRSK2,BTRC,C1GALT1,C9ORF64,CAB39L,CAMK2A,CAMK2G,CAMKK2,CAMKV,CASK,CBLL1,CCDC88A,CCND1,CCND2,CCNF,CCNI,CCNJ,CCNJL,…
GO:BP	cellular protein modification process	GO:0006464	4.67872e-73	72.3299	2662	2287	544	24356	AAK1,ABCA1,ABI2,ABL2,ACSL1,ACVR1B,ACVR2A,ACVRL1,ADRA2B,AKT3,AKTIP,ALPK1,ALPK3,ANAPC7,ANAPC16,ANGPT1,ANKIB1,APC,APLNR,ARIH1,ARIH2,ARL2BP,ARNT,ASB6,ASB9,ASH1L,ATP2B4,ATXN3,ATXN7L3,AUTS2,AXIN2,B3GNT5,B3GNT9,BAG4,BCCIP,BCL2,BCOR,BDKRB2,BMP7,BMPER,BMPR2,BMPR1B,BRAP,BRSK2,BTRC,C1GALT1,CAB39L,CAMK2A,CAMK2G,CAMKK2,CAMKV,CASK,CBLL1,CCDC88A,CCND1,CCND2,CCNF,CCNI,CCNJ,CCNJL,CD44,CDC27,CDC73,CDC42BPB,CDK1,CD…
GO:BP	protein modification process	GO:0036211	4.67872e-73	72.3299	2662	2287	544	24356	AAK1,ABCA1,ABI2,ABL2,ACSL1,ACVR1B,ACVR2A,ACVRL1,ADRA2B,AKT3,AKTIP,ALPK1,ALPK3,ANAPC7,ANAPC16,ANGPT1,ANKIB1,APC,APLNR,ARIH1,ARIH2,ARL2BP,ARNT,ASB6,ASB9,ASH1L,ATP2B4,ATXN3,ATXN7L3,AUTS2,AXIN2,B3GNT5,B3GNT9,BAG4,BCCIP,BCL2,BCOR,BDKRB2,BMP7,BMPER,BMPR2,BMPR1B,BRAP,BRSK2,BTRC,C1GALT1,CAB39L,CAMK2A,CAMK2G,CAMKK2,CAMKV,CASK,CBLL1,CCDC88A,CCND1,CCND2,CCNF,CCNI,CCNJ,CCNJL,CD44,CDC27,CDC73,CDC42BPB,CDK1,CD…
GO:BP	cellular component organization or biogenesis	GO:0071840	1.01305e-71	70.9944	4228	2287	739	24356	AAK1,AARS2,ABCA1,ABCA5,ABCC1,ABCC4,ABI2,ABL2,ABLIM3,ABR,ACACA,ACAN,ACPP,ACVR1B,ADCY1,AEBP1,AFF2,AHCTF1,AKT3,AKTIP,ALCAM,ALDH5A1,AMOT,AMOTL1,ANGPT1,ANK3,ANKFY1,ANKRD1,ANKRD13B,ANO3,AP1AR,AP2B1,APC,APLN,APOOL,ARF1,ARHGAP21,ARHGAP28,ARHGAP35,ARHGAP36,ARHGEF4,ARHGEF26,ARID2,ARL3,ARPC2,ARPC4,ASH1L,ATAD2,ATG2B,ATG9B,ATP10B,ATP2C1,ATP8A1,ATXN1L,ATXN7L3,AUTS2,AXIN2,BAG4,BAIAP2L1,BBS9,BCAS3,BCCIP,BCL2,BCL…
GO:BP	signal transduction	GO:0007165	1.698e-71	70.7701	3635	2287	666	24356	AAK1,ABCA1,ABHD2,ABR,ACPP,ACSL1,ACVR1B,ACVR2A,ACVRL1,ADCY1,ADCY6,ADCY7,ADRA2B,ADRB1,AKT3,ALPK1,AMOT,AMOTL1,ANGPT1,ANGPT2,ANK2,ANK3,ANKRD1,APC,APLN,APLNR,APPL1,ARHGAP21,ARHGAP24,ARHGAP28,ARHGAP31,ARHGAP35,ARHGAP36,ARHGEF4,ARHGEF26,ARHGEF38,ARID5B,ARL3,ARL2BP,ASB6,ASB9,ASH1L,ATOH8,ATP2B4,ATP6V1C2,ATRNL1,ATXN7,AUTS2,AVPR1A,AXIN2,BAG4,BAIAP2L1,BCL2,BCL9,BCL9L,BCLAF1,BDKRB2,BDNF,BMP7,BMPER,BMPR2,BMPR1…
GO:BP	regulation of multicellular organismal process	GO:0051239	7.20237e-70	69.1425	1801	2287	417	24356	ABL2,ABR,ACPP,ACSL1,ACVR1B,ACVR2A,ADAM12,ADAMTS18,ADCY7,ADRA2B,ADRB1,AGGF1,AHSG,AKT3,AMOT,AMOTL1,ANGPT1,ANGPT2,ANK2,ANKH,APLNR,APOLD1,ARG2,ARHGAP35,ARNT,ATOH8,ATP2B4,ATXN1L,AVPR1A,AXIN2,BCAS3,BCL2,BCL9L,BCOR,BDNF,BMP7,BMPER,BMPR2,BMPR1B,BRSK2,BTBD7,C5ORF30,CACNA1B,CACNA2D2,CACNB2,CADM1,CAMK2G,CAPN7,CBFA2T2,CBLN1,CCBE1,CCDC88A,CCND1,CD9,CD28,CD276,CD2AP,CDC73,CDK5R1,CDON,CEBPG,CELF1,CENPF,CHN1,CHR…
GO:BP	cellular protein metabolic process	GO:0044267	2.104e-69	68.677	3371	2287	628	24356	AAK1,AARS2,ABCA1,ABI2,ABL2,ACSL1,ACVR1B,ACVR2A,ACVRL1,ADRA2B,AHSG,AKT3,AKTIP,ALPK1,ALPK3,ANAPC7,ANAPC16,ANGPT1,ANKIB1,APC,APLNR,ARIH1,ARIH2,ARL2BP,ARMC8,ARNT,ASB6,ASB9,ASH1L,ATP2B4,ATXN3,ATXN7L3,AUTS2,AXIN2,B3GNT5,B3GNT9,BAG4,BCCIP,BCL2,BCOR,BDKRB2,BMP7,BMPER,BMPR2,BMPR1B,BRAP,BRSK2,BTRC,C7,C1GALT1,CAB39L,CAMK2A,CAMK2G,CAMKK2,CAMKV,CASK,CBLL1,CCDC88A,CCND1,CCND2,CCNF,CCNI,CCNJ,CCNJL,CD44,CDC27,CD…
GO:BP	transport	GO:0006810	2.13867e-69	68.6699	2965	2287	576	24356	AAK1,ABCA1,ABCA5,ABCB5,ABCC1,ABCC3,ABCC4,ABCD4,ABR,ACSL1,AHSG,AKTIP,ALKBH5,ANGPT1,ANK2,ANK3,ANKFY1,ANKH,ANKRD1,ANKRD50,ANKRD13B,ANO3,ANO5,ANP32A,ANTXR2,ANXA11,AP1AR,AP1G1,AP2B1,AP3M1,AP3S2,APLN,APLNR,APOLD1,APPBP2,APPL1,AQP4,AQP9,ARCN1,ARF1,ARFIP1,ARFIP2,ARG2,ARHGAP21,ARL3,ARL6IP1,ARL8A,ARMC1,ATG9B,ATOX1,ATP10B,ATP1B3,ATP1B4,ATP2B1,ATP2B2,ATP2B4,ATP2C1,ATP6V0A2,ATP6V1C2,ATP8A1,ATXN1,AZIN1,BACH2,B…
GO:BP	establishment of localization	GO:0051234	1.9219e-68	67.7163	3059	2287	586	24356	AAK1,ABCA1,ABCA5,ABCB5,ABCC1,ABCC3,ABCC4,ABCD4,ABR,ACSL1,AHSG,AKTIP,ALKBH5,ANGPT1,ANK2,ANK3,ANKFY1,ANKH,ANKRD1,ANKRD50,ANKRD13B,ANO3,ANO5,ANP32A,ANTXR2,ANXA11,AP1AR,AP1G1,AP2B1,AP3M1,AP3S2,APLN,APLNR,APOLD1,APPBP2,APPL1,AQP4,AQP9,ARCN1,ARF1,ARFIP1,ARFIP2,ARG2,ARHGAP21,ARL3,ARL6IP1,ARL8A,ARMC1,ATG9B,ATOX1,ATP10B,ATP1B3,ATP1B4,ATP2B1,ATP2B2,ATP2B4,ATP2C1,ATP6V0A2,ATP6V1C2,ATP8A1,ATXN1,AZIN1,BACH2,B…
GO:BP	regulation of developmental process	GO:0050793	3.0791e-68	67.5116	1560	2287	378	24356	ABCA5,ABL2,ABR,ACVR1B,ACVR2A,ADAM12,ADRA2B,ADRB1,AGGF1,AHSG,AKT3,AMOT,ANGPT2,ANKH,AP1AR,APC,APLNR,APOLD1,ARG2,ARHGAP35,ARPC2,ATOH8,ATXN1L,AXIN2,BCL2,BCL9L,BCOR,BDNF,BMP7,BMPER,BMPR2,BMPR1B,BRSK2,BRWD1,BRWD3,BTBD7,C15ORF62,CACNA2D2,CBFA2T2,CBLN1,CCBE1,CCDC88A,CCND1,CD28,CD276,CDC73,CDC42EP1,CDC42SE1,CDK12,CDK5R1,CDKN2B,CDON,CELF1,CENPF,CHN1,CHRD,CLDN18,CMKLR1,CNTN2,COCH,CREB1,CRMP1,CSF1,CSF1R,CTGF…
GO:BP	animal organ development	GO:0048513	1.13506e-67	66.945	2032	2287	446	24356	ABR,ACAN,ACVR1B,ACVR2A,ADAMTS6,ADAMTS18,AHSG,AKT3,ALPK3,ALX4,ANGPT1,ANK2,ANKH,ANKRD1,AP2B1,APLN,APLNR,ARCN1,ARG2,ARHGAP35,ARID2,ARID5B,ARIH2,ARL3,ARNT,ASCL2,ASH1L,ATXN1,ATXN1L,AUTS2,AXIN2,B3GNT5,BARX2,BBX,BCL2,BCL9,BCL9L,BCOR,BMP7,BMPER,BMPR2,BMPR1B,BNC2,BTBD3,BTBD7,BTRC,C1GALT1,CALCRL,CAPN1,CBLN1,CCBE1,CCDC85C,CCND1,CCNF,CD28,CD276,CDC73,CDH23,CDK5R1,CDON,CEBPG,CECR2,CENPF,CFL2,CHD2,CHRD,CHSY1,C…
GO:BP	regulation of gene expression	GO:0010468	8.10706e-67	66.0911	2636	2287	527	24356	A1CF,ABLIM3,ACVR1B,ACVR2A,ACVRL1,ADCY1,AEBP1,AEBP2,AFF1,AFF2,AFF3,AHCTF1,AHR,ALKBH5,ALX4,ANK2,ANKRD1,APLN,ARHGAP35,ARID2,ARID5B,ARNT,ASCL2,ASH1L,ATAD2,ATOH8,ATP1B4,ATP2B4,ATXN1,ATXN7,ATXN1L,ATXN7L3,AUTS2,AXIN2,BACH1,BACH2,BARX2,BCAS3,BCL2,BCL9,BCL9L,BCLAF1,BCOR,BMP7,BMPER,BMPR2,BMPR1B,BRWD1,BTRC,CASK,CASR,CASZ1,CBFA2T2,CBX1,CBX5,CBX6,CCND1,CCPG1,CD28,CDC73,CDK12,CDK5R1,CDKN2B,CDON,CEBPG,CELF1,CEN…
GO:BP	positive regulation of metabolic process	GO:0009893	2.04484e-66	65.6893	2309	2287	482	24356	ABHD5,ABI2,ABL2,ABLIM3,ACSL1,ACVR1B,ACVR2A,ADRA2B,ADRB1,AHR,AKTIP,ALX4,ANGPT1,ANK2,ANKIB1,ANKRD1,APC,APLN,APLNR,ARID5B,ARIH1,ARIH2,ARL2BP,ARNT,ASB9,ASH1L,ATAD2,ATOH8,ATP2B4,ATXN7,ATXN7L3,AUTS2,AXIN2,BACH1,BAG4,BARX2,BCAS3,BCL2,BCL9,BCL9L,BCLAF1,BMP7,BMPER,BMPR2,BMPR1B,BTRC,CASK,CASR,CASZ1,CCDC88A,CCND1,CCPG1,CD28,CD44,CD276,CDC73,CDK1,CDK12,CDK5R1,CDON,CEBPG,CHCHD10,CHURC1,CMKLR1,CNTN2,CREB1,CREB…
GO:BP	regulation of biosynthetic process	GO:0009889	1.63432e-62	61.7867	2475	2287	496	24356	ABLIM3,ACVR1B,ACVR2A,ACVRL1,ADCY1,AEBP1,AEBP2,AFF1,AFF2,AFF3,AHCTF1,AHR,ALX4,ANKRD1,APLN,ARG2,ARHGAP35,ARID2,ARID5B,ARL2BP,ARNT,ASCL2,ASH1L,ATAD2,ATOH8,ATP1B4,ATP2B4,ATXN1,ATXN7,ATXN1L,ATXN7L3,AUTS2,BACH1,BACH2,BARX2,BCAS3,BCL2,BCL9,BCL9L,BCLAF1,BCOR,BMP7,BMPER,BMPR2,BMPR1B,BRWD1,BTRC,CASK,CASZ1,CBFA2T2,CBX1,CBX5,CBX6,CCDC88A,CCND1,CCPG1,CD28,CD276,CDC73,CDK12,CDK5R1,CDKN2B,CDON,CDYL2,CEBPG,CENPF…
GO:BP	positive regulation of macromolecule metabolic process	GO:0010604	5.72162e-62	61.2425	2145	2287	450	24356	ABI2,ABLIM3,ACSL1,ACVR1B,ACVR2A,ADRA2B,AHR,AKTIP,ALX4,ANGPT1,ANK2,ANKIB1,ANKRD1,APC,APLN,APLNR,ARID5B,ARIH1,ARIH2,ARL2BP,ARNT,ASB9,ASH1L,ATAD2,ATOH8,ATP2B4,ATXN7,ATXN7L3,AUTS2,AXIN2,BACH1,BAG4,BARX2,BCAS3,BCL2,BCL9,BCL9L,BCLAF1,BMP7,BMPER,BMPR2,BMPR1B,BTRC,CASK,CASR,CASZ1,CCDC88A,CCND1,CCPG1,CD28,CD44,CD276,CDC73,CDK12,CDK5R1,CDON,CEBPG,CHCHD10,CHURC1,CNTN2,CREB1,CREB5,CREB3L2,CSF1R,CSNK1D,CSRNP2…
GO:BP	regulation of cellular biosynthetic process	GO:0031326	6.87851e-62	61.1625	2448	2287	491	24356	ABLIM3,ACVR1B,ACVR2A,ACVRL1,ADCY1,AEBP1,AEBP2,AFF1,AFF2,AFF3,AHCTF1,AHR,ALX4,ANKRD1,APLN,ARHGAP35,ARID2,ARID5B,ARL2BP,ARNT,ASCL2,ASH1L,ATAD2,ATOH8,ATP1B4,ATP2B4,ATXN1,ATXN7,ATXN1L,ATXN7L3,AUTS2,BACH1,BACH2,BARX2,BCAS3,BCL2,BCL9,BCL9L,BCLAF1,BCOR,BMP7,BMPER,BMPR2,BMPR1B,BRWD1,BTRC,CASK,CASZ1,CBFA2T2,CBX1,CBX5,CBX6,CCDC88A,CCND1,CCPG1,CD28,CD276,CDC73,CDK12,CDK5R1,CDKN2B,CDON,CDYL2,CEBPG,CENPF,CGGB…
GO:BP	nervous system development	GO:0007399	8.04568e-62	61.0944	1375	2287	338	24356	ABL2,ABR,ACAN,ADAM22,ADCY1,ADRA2B,AKT3,ALCAM,ALDH5A1,ARCN1,ARHGAP35,ARL3,ATXN1,ATXN1L,AUTS2,B3GNT5,BCL2,BDNF,BMP7,BMPR2,BMPR1B,BRSK2,BTBD3,BTBD6,CBFA2T2,CBLN1,CBX6,CCDC85C,CCDC88A,CD9,CDH11,CDH23,CDK5R1,CDON,CECR2,CENPF,CHL1,CHN1,CHRD,CLIC5,CLMN,CNP,CNR1,CNTN2,CNTNAP2,COL2A1,CREB1,CRMP1,CSF1R,CUX2,CYFIP2,DAAM2,DAG1,DCDC2,DCLK1,DCX,DMD,DMRTA2,DPYSL2,DPYSL3,DPYSL5,DRD1,E2F1,EDNRA,EFHD1,EFNA5,EFNB2,…
GO:BP	regulation of macromolecule biosynthetic process	GO:0010556	8.41637e-61	60.0749	2384	2287	480	24356	ABLIM3,ACVR1B,ACVR2A,ACVRL1,ADCY1,AEBP1,AEBP2,AFF1,AFF2,AFF3,AHCTF1,AHR,ALX4,ANKRD1,APLN,ARHGAP35,ARID2,ARID5B,ARL2BP,ARNT,ASCL2,ASH1L,ATAD2,ATOH8,ATP1B4,ATP2B4,ATXN1,ATXN7,ATXN1L,ATXN7L3,AUTS2,BACH1,BACH2,BARX2,BCAS3,BCL2,BCL9,BCL9L,BCLAF1,BCOR,BMP7,BMPER,BMPR2,BMPR1B,BRWD1,BTRC,CASK,CASZ1,CBFA2T2,CBX1,CBX5,CBX6,CCDC88A,CCND1,CCPG1,CD28,CD276,CDC73,CDK12,CDK5R1,CDKN2B,CDON,CDYL2,CEBPG,CENPF,CGGB…
GO:BP	biosynthetic process	GO:0009058	1.54222e-58	57.8119	3750	2287	648	24356	AARS2,ABCA1,ABHD2,ABHD5,ABLIM3,ACACA,ACAN,ACSL1,ACVR1B,ACVR2A,ACVRL1,ADCY1,ADCY6,ADCY7,ADK,AEBP1,AEBP2,AFF1,AFF2,AFF3,AHCTF1,AHR,AK4,ALX4,AMD1,ANGPT1,ANKRD1,APLN,ARG2,ARHGAP35,ARID2,ARID5B,ARL2BP,ARNT,ASCL2,ASH1L,ATAD2,ATOH8,ATP1B4,ATP2B4,ATXN1,ATXN7,ATXN1L,ATXN7L3,AUTS2,AZIN1,B3GNT5,B3GNT9,B4GALT6,BACH1,BACH2,BARX2,BCAS3,BCL2,BCL9,BCL9L,BCLAF1,BCOR,BDH2,BHMT,BMP7,BMPER,BMPR2,BMPR1B,BRWD1,BTRC,C7…
GO:BP	gene expression	GO:0010467	3.36508e-58	57.473	3381	2287	602	24356	A1CF,AARS2,ABLIM3,ACVR1B,ACVR2A,ACVRL1,ADARB2,ADCY1,AEBP1,AEBP2,AFF1,AFF2,AFF3,AHCTF1,AHR,ALKBH5,ALX4,ANK2,ANKRD1,APLN,ARHGAP35,ARID2,ARID5B,ARNT,ASCL2,ASH1L,ATAD2,ATOH8,ATP1B4,ATP2B4,ATXN1,ATXN7,ATXN1L,ATXN7L3,AUTS2,AXIN2,BACH1,BACH2,BARX2,BCAS2,BCAS3,BCL2,BCL9,BCL9L,BCLAF1,BCOR,BMP7,BMPER,BMPR2,BMPR1B,BRWD1,BTRC,C7,C9ORF64,CASC3,CASK,CASR,CASZ1,CBFA2T2,CBX1,CBX5,CBX6,CCND1,CCPG1,CD28,CDC73,CDK1…
GO:BP	organic substance biosynthetic process	GO:1901576	3.55403e-58	57.4493	3700	2287	641	24356	AARS2,ABCA1,ABHD2,ABHD5,ABLIM3,ACACA,ACAN,ACSL1,ACVR1B,ACVR2A,ACVRL1,ADCY1,ADCY6,ADCY7,ADK,AEBP1,AEBP2,AFF1,AFF2,AFF3,AHCTF1,AHR,AK4,ALX4,AMD1,ANGPT1,ANKRD1,APLN,ARG2,ARHGAP35,ARID2,ARID5B,ARL2BP,ARNT,ASCL2,ASH1L,ATAD2,ATOH8,ATP1B4,ATP2B4,ATXN1,ATXN7,ATXN1L,ATXN7L3,AUTS2,AZIN1,B3GNT5,B3GNT9,B4GALT6,BACH1,BACH2,BARX2,BCAS3,BCL2,BCL9,BCL9L,BCLAF1,BCOR,BDH2,BHMT,BMP7,BMPER,BMPR2,BMPR1B,BRWD1,BTRC,C7…
GO:BP	positive regulation of cellular metabolic process	GO:0031325	4.69798e-58	57.3281	2119	2287	438	24356	ABHD5,ABI2,ABLIM3,ACSL1,ACVR2A,ADRA2B,AHR,AKTIP,ALX4,ANGPT1,ANKIB1,APLN,APLNR,ARID5B,ARIH1,ARIH2,ARL2BP,ARNT,ASH1L,ATAD2,ATOH8,ATP2B4,ATXN7,ATXN7L3,AUTS2,AXIN2,BACH1,BAG4,BARX2,BCAS3,BCL2,BCL9,BCL9L,BCLAF1,BMP7,BMPER,BMPR2,BMPR1B,BTRC,CASK,CASZ1,CCDC88A,CCND1,CCPG1,CD28,CD44,CD276,CDC73,CDK1,CDK12,CDK5R1,CDON,CEBPG,CHCHD10,CHURC1,CNTN2,CREB1,CREB5,CREB3L2,CSF1R,CSNK1D,CSRNP2,CSRNP3,CTGF,CTIF,CUL3…
GO:BP	regulation of RNA metabolic process	GO:0051252	1.60385e-57	56.7948	2260	2287	456	24356	ABLIM3,ACVR1B,ACVR2A,ACVRL1,ADCY1,AEBP1,AEBP2,AFF1,AFF2,AFF3,AHCTF1,AHR,ALKBH5,ALX4,ANKRD1,APLN,ARHGAP35,ARID2,ARID5B,ARL2BP,ARNT,ASCL2,ASH1L,ATAD2,ATOH8,ATP1B4,ATP2B4,ATXN1,ATXN7,ATXN1L,ATXN7L3,AUTS2,AXIN2,BACH1,BACH2,BARX2,BCAS3,BCL9,BCL9L,BCLAF1,BCOR,BMP7,BMPER,BMPR2,BMPR1B,BRWD1,BTRC,CASK,CASZ1,CBFA2T2,CBX1,CBX5,CBX6,CCND1,CCPG1,CD28,CDC73,CDK12,CDK5R1,CDKN2B,CDON,CDYL2,CEBPG,CELF1,CENPF,CGGB…
GO:BP	regulation of cellular macromolecule biosynthetic process	GO:2000112	1.9795e-57	56.7034	2321	2287	464	24356	ABLIM3,ACVR1B,ACVR2A,ACVRL1,ADCY1,AEBP1,AEBP2,AFF1,AFF2,AFF3,AHCTF1,AHR,ALX4,ANKRD1,APLN,ARHGAP35,ARID2,ARID5B,ARNT,ASCL2,ASH1L,ATAD2,ATOH8,ATP1B4,ATP2B4,ATXN1,ATXN7,ATXN1L,ATXN7L3,AUTS2,BACH1,BACH2,BARX2,BCAS3,BCL2,BCL9,BCL9L,BCLAF1,BCOR,BMP7,BMPER,BMPR2,BMPR1B,BRWD1,BTRC,CASK,CASZ1,CBFA2T2,CBX1,CBX5,CBX6,CCDC88A,CCND1,CCPG1,CD28,CDC73,CDK12,CDK5R1,CDKN2B,CDON,CEBPG,CENPF,CGGBP1,CHCHD10,CHRD,CHU…
GO:BP	phosphate-containing compound metabolic process	GO:0006796	4.4806e-57	56.3487	2164	2287	442	24356	AAK1,ABHD5,ABI2,ABL2,ACACA,ACPP,ACSL1,ACVR1B,ACVR2A,ACVRL1,ADCY1,ADCY6,ADCY7,ADK,ADRA2B,AGPAT4,AK4,AKT3,AKTIP,ALDH5A1,ALPK1,ALPK3,ANGPT1,APC,APLNR,ARL2BP,ASH1L,ATP2B4,ATXN7,AXIN2,BAG4,BCCIP,BCL2,BDKRB2,BMP7,BMPER,BMPR2,BMPR1B,BRAP,BRSK2,BTRC,CAB39L,CAMK2A,CAMK2G,CAMKK2,CAMKV,CASK,CCDC88A,CCND1,CCND2,CCNF,CCNI,CCNJ,CCNJL,CD44,CDC42BPB,CDK1,CDK12,CDK14,CDK17,CDK19,CDK5R1,CDKN1A,CDKN2B,CDON,CEP85,CE…
GO:BP	phosphorus metabolic process	GO:0006793	8.215e-57	56.0854	2183	2287	444	24356	AAK1,ABHD5,ABI2,ABL2,ACACA,ACPP,ACSL1,ACVR1B,ACVR2A,ACVRL1,ADCY1,ADCY6,ADCY7,ADK,ADRA2B,AGPAT4,AK4,AKT3,AKTIP,ALDH5A1,ALPK1,ALPK3,ANGPT1,APC,APLNR,ARL2BP,ASH1L,ATP2B4,ATXN7,AXIN2,BAG4,BCCIP,BCL2,BDKRB2,BMP7,BMPER,BMPR2,BMPR1B,BRAP,BRSK2,BTRC,CAB39L,CAMK2A,CAMK2G,CAMKK2,CAMKV,CASK,CCDC88A,CCND1,CCND2,CCNF,CCNI,CCNJ,CCNJL,CD44,CDC42BPB,CDK1,CDK12,CDK14,CDK17,CDK19,CDK5R1,CDKN1A,CDKN2B,CDON,CEP85,CE…
GO:BP	response to chemical	GO:0042221	1.63643e-56	55.7861	2359	2287	467	24356	ABAT,ABCA1,ABCD4,ABHD2,ABL2,ABR,ACACA,ACSL1,ACVR1B,ACVR2A,ACVRL1,ADCY6,ADCY7,AFF3,AHR,ALCAM,AMOT,ANGPT1,ANGPT2,ANKRD1,ANXA11,APC,APLN,APPL1,AQP4,AQP9,ARHGAP35,ARID5B,ARL6IP1,ARNT,ATP2B4,ATP6V0A2,ATXN3,AVPR1A,BACH1,BAG4,BAIAP2L1,BCAS3,BCL2,BCL9L,BCLAF1,BDNF,BMP7,BMPER,BMPR2,BMPR1B,BRSK2,BSPRY,BTRC,C2CD2L,CA2,CACNA1B,CALCRL,CALHM1,CASK,CASR,CCND1,CD9,CD44,CD86,CDC73,CDK5R1,CFTR,CHL1,CHN1,CHRD,CHRNA…
GO:BP	positive regulation of nitrogen compound metabolic process	GO:0051173	2.10834e-56	55.6761	2036	2287	423	24356	ABI2,ABLIM3,ACSL1,ACVR2A,ADRA2B,AHR,AKTIP,ALX4,ANGPT1,ANKIB1,APC,APLN,APLNR,ARID5B,ARIH1,ARIH2,ARL2BP,ARNT,ASB9,ASH1L,ATAD2,ATOH8,ATP2B4,ATXN7,ATXN7L3,AUTS2,AXIN2,BACH1,BAG4,BARX2,BCAS3,BCL2,BCL9,BCL9L,BCLAF1,BMP7,BMPER,BMPR2,BMPR1B,BTRC,CASK,CASZ1,CCDC88A,CCND1,CCPG1,CD28,CD44,CD276,CDC73,CDK12,CDK5R1,CDON,CEBPG,CHCHD10,CHURC1,CNTN2,CREB1,CREB5,CREB3L2,CSF1R,CSNK1D,CSRNP2,CSRNP3,CTGF,CTIF,CUL3,C…
GO:BP	regulation of biological quality	GO:0065008	2.74711e-56	55.5611	2408	2287	473	24356	AAK1,ABAT,ABCA1,ABCC1,ABHD5,ABL2,ABR,ACACA,ACSL1,ACVR1B,ACVR2A,ADAMTS18,ADCY1,ADCY6,ADRB1,AKT3,ALDH5A1,ALKBH5,ANGPT1,ANK2,ANK3,ANO3,AP1AR,APLNR,AQP4,ARF1,ARHGAP21,ARHGAP28,ARHGAP35,ARID2,ARL2BP,ARL6IP1,ARNT,ARPC2,ARPC4,ATOX1,ATP10B,ATP1B3,ATP2B1,ATP2B2,ATP2B4,ATP2C1,ATP6V0A2,ATP8A1,AUTS2,AVPR1A,AXIN2,BAG4,BAIAP2L1,BCL2,BDH2,BDKRB2,BDNF,BMP7,BMPR2,BRSK2,BRWD1,BRWD3,BTRC,C15ORF62,C2CD2L,CA2,CA12,CA…
GO:BP	cellular biosynthetic process	GO:0044249	4.44749e-56	55.3519	3638	2287	628	24356	AARS2,ABCA1,ABHD2,ABHD5,ABLIM3,ACACA,ACAN,ACVR1B,ACVR2A,ACVRL1,ADCY1,ADCY6,ADCY7,ADK,AEBP1,AEBP2,AFF1,AFF2,AFF3,AHCTF1,AHR,AK4,ALX4,AMD1,ANGPT1,ANKRD1,APLN,ARG2,ARHGAP35,ARID2,ARID5B,ARL2BP,ARNT,ASCL2,ASH1L,ATAD2,ATOH8,ATP1B4,ATP2B4,ATXN1,ATXN7,ATXN1L,ATXN7L3,AUTS2,AZIN1,B3GNT5,B3GNT9,B4GALT6,BACH1,BACH2,BARX2,BCAS3,BCL2,BCL9,BCL9L,BCLAF1,BCOR,BDH2,BHMT,BMP7,BMPER,BMPR2,BMPR1B,BRWD1,BTRC,C7,C1GAL…
GO:BP	regulation of RNA biosynthetic process	GO:2001141	9.30655e-56	55.0312	2090	2287	429	24356	ABLIM3,ACVR1B,ACVR2A,ACVRL1,ADCY1,AEBP1,AEBP2,AFF1,AFF2,AFF3,AHCTF1,AHR,ALX4,ANKRD1,APLN,ARHGAP35,ARID2,ARID5B,ARL2BP,ARNT,ASCL2,ASH1L,ATAD2,ATOH8,ATP1B4,ATP2B4,ATXN1,ATXN7,ATXN1L,ATXN7L3,AUTS2,BACH1,BACH2,BARX2,BCAS3,BCL9,BCL9L,BCLAF1,BCOR,BMP7,BMPER,BMPR2,BMPR1B,BRWD1,BTRC,CASK,CASZ1,CBFA2T2,CBX1,CBX5,CBX6,CCND1,CCPG1,CD28,CDC73,CDK12,CDK5R1,CDKN2B,CDON,CDYL2,CEBPG,CENPF,CGGBP1,CHCHD10,CHRD,CHU…
GO:BP	regulation of multicellular organismal development	GO:2000026	1.28658e-55	54.8906	1209	2287	301	24356	ABL2,ACVR1B,ACVR2A,ADAM12,ADRA2B,AGGF1,AHSG,AKT3,AMOT,ANGPT2,ANKH,APLNR,APOLD1,ARHGAP35,ATOH8,ATXN1L,AXIN2,BCL2,BCL9L,BCOR,BDNF,BMP7,BMPER,BMPR2,BMPR1B,BRSK2,BTBD7,CBFA2T2,CBLN1,CCBE1,CCDC88A,CCND1,CD28,CD276,CDC73,CDK5R1,CDON,CENPF,CHN1,CLDN18,CNTN2,CREB1,CRMP1,CSF1,CTGF,CUX2,CYLD,CYP1B1,DAAM2,DAB2,DAG1,DMRTA2,DPYSL2,DPYSL3,EDN1,EFEMP1,EFNA5,EFNB2,EGLN1,EIF4E,EMP2,EPHA4,EPHB1,ERAP1,ETS1,FBN1,FBX…
GO:BP	regulation of nucleic acid-templated transcription	GO:1903506	2.29168e-55	54.6398	2089	2287	428	24356	ABLIM3,ACVR1B,ACVR2A,ACVRL1,ADCY1,AEBP1,AEBP2,AFF1,AFF2,AFF3,AHCTF1,AHR,ALX4,ANKRD1,APLN,ARHGAP35,ARID2,ARID5B,ARL2BP,ARNT,ASCL2,ASH1L,ATAD2,ATOH8,ATP1B4,ATP2B4,ATXN1,ATXN7,ATXN1L,ATXN7L3,AUTS2,BACH1,BACH2,BARX2,BCAS3,BCL9,BCL9L,BCLAF1,BCOR,BMP7,BMPER,BMPR2,BMPR1B,BRWD1,BTRC,CASK,CASZ1,CBFA2T2,CBX1,CBX5,CBX6,CCND1,CCPG1,CD28,CDC73,CDK12,CDK5R1,CDKN2B,CDON,CDYL2,CEBPG,CENPF,CGGBP1,CHCHD10,CHRD,CHU…
GO:BP	regulation of signaling	GO:0023051	2.39846e-55	54.6201	2126	2287	433	24356	AAK1,ABCA1,ABR,ACPP,ACVR1B,ACVR2A,ADCY1,ADRA2B,ADRB1,AKT3,ALPK1,AMOT,ANGPT1,ANK2,ANKRD1,AP1AR,APC,APLN,APLNR,ARHGAP28,ARHGAP35,ARHGEF4,ARHGEF26,ARHGEF38,ARL2BP,ASH1L,ATP2B4,ATP6V1C2,ATXN7,AUTS2,AXIN2,BACE1,BAG4,BAIAP2L1,BCL2,BCL9L,BCLAF1,BDKRB2,BDNF,BMP7,BMPER,BMPR2,BMPR1B,BRAP,BRSK2,BTRC,C2CD2L,CA2,CACNA1B,CACNA2D2,CACNB2,CACNG4,CBFA2T2,CBLN1,CD28,CD44,CD2AP,CDC73,CDC42SE1,CDC42SE2,CDK12,CDK14,C…
GO:BP	regulation of nucleobase-containing compound metabolic process	GO:0019219	1.12815e-54	53.9476	2406	2287	469	24356	ABLIM3,ACVR1B,ACVR2A,ACVRL1,ADCY1,AEBP1,AEBP2,AFF1,AFF2,AFF3,AHCTF1,AHR,ALKBH5,ALX4,ANKRD1,APLN,ARHGAP35,ARID2,ARID5B,ARL2BP,ARNT,ASCL2,ASH1L,ATAD2,ATOH8,ATP1B4,ATP2B4,ATXN1,ATXN7,ATXN1L,ATXN7L3,AUTS2,AXIN2,BACH1,BACH2,BARX2,BCAS3,BCL9,BCL9L,BCLAF1,BCOR,BMP7,BMPER,BMPR2,BMPR1B,BRWD1,BTRC,CASK,CASZ1,CBFA2T2,CBX1,CBX5,CBX6,CCND1,CCPG1,CD28,CDC73,CDK12,CDK5R1,CDKN2B,CDON,CDYL2,CEBPG,CELF1,CENPF,CGGB…
GO:BP	regulation of cell communication	GO:0010646	1.58134e-54	53.801	2110	2287	429	24356	AAK1,ABCA1,ABR,ACPP,ACVR1B,ACVR2A,ADCY1,ADRA2B,ADRB1,AKT3,ALPK1,AMOT,ANGPT1,ANK2,ANKRD1,APC,APLN,APLNR,ARHGAP28,ARHGAP35,ARHGEF4,ARHGEF26,ARHGEF38,ARL2BP,ASH1L,ATP2B4,ATP6V1C2,ATXN7,AUTS2,AXIN2,BACE1,BAG4,BAIAP2L1,BCL2,BCL9L,BCLAF1,BDKRB2,BDNF,BMP7,BMPER,BMPR2,BMPR1B,BRAP,BRSK2,BTRC,C2CD2L,CA2,CACNA1B,CACNA2D2,CACNB2,CACNG4,CBFA2T2,CBLN1,CD28,CD44,CD2AP,CDC73,CDC42SE1,CDC42SE2,CDK12,CDK14,CDK5R1,…
GO:BP	cell development	GO:0048468	1.63695e-54	53.786	1353	2287	321	24356	ABHD2,ABL2,ACAN,ADAM22,ADCY1,ADRA2B,ALCAM,ALPK3,ANKRD1,AP1AR,ARHGAP35,ARHGEF26,ARID5B,ARIH2,ARL3,ARPC2,AUTS2,AXIN2,BCL2,BDNF,BMP7,BMPR2,BMPR1B,BRSK2,BTBD3,C1GALT1,CACNA2D2,CBFA2T2,CBX6,CCDC88A,CDH11,CDH23,CDK5R1,CDON,CECR2,CELF1,CFL2,CFTR,CHL1,CHN1,CHSY1,CLDN18,CLIC4,CLIC5,CLMN,CNP,CNR1,CNTN2,COCH,CREB1,CRMP1,CSF1R,CUL3,CUX2,CYFIP2,DAAM2,DAG1,DCDC2,DCLK1,DCX,DMD,DMRTA2,DPYSL2,DPYSL3,DPYSL5,DRD1,E…
GO:BP	macromolecule biosynthetic process	GO:0009059	4.9473e-54	53.3056	3064	2287	552	24356	AARS2,ABCA1,ABLIM3,ACAN,ACVR1B,ACVR2A,ACVRL1,ADCY1,AEBP1,AEBP2,AFF1,AFF2,AFF3,AHCTF1,AHR,ALX4,ANGPT1,ANKRD1,APLN,ARHGAP35,ARID2,ARID5B,ARL2BP,ARNT,ASCL2,ASH1L,ATAD2,ATOH8,ATP1B4,ATP2B4,ATXN1,ATXN7,ATXN1L,ATXN7L3,AUTS2,B3GNT5,B3GNT9,BACH1,BACH2,BARX2,BCAS3,BCL2,BCL9,BCL9L,BCLAF1,BCOR,BMP7,BMPER,BMPR2,BMPR1B,BRWD1,BTRC,C7,C1GALT1,CASK,CASZ1,CBFA2T2,CBX1,CBX5,CBX6,CCDC88A,CCND1,CCPG1,CD28,CD276,CDC6…
GO:BP	regulation of cell differentiation	GO:0045595	5.54675e-53	52.256	1055	2287	272	24356	ABCA5,ABL2,ACVR1B,ACVR2A,ADRA2B,AP1AR,APC,APOLD1,ARHGAP35,ARPC2,ATOH8,AXIN2,BCL2,BCL9L,BDNF,BMP7,BMPR2,BMPR1B,BRSK2,CBFA2T2,CCDC88A,CCND1,CD28,CD276,CDC73,CDK12,CDK5R1,CDON,CHN1,CHRD,CLDN18,CMKLR1,CNTN2,CREB1,CRMP1,CSF1,CTGF,CUX2,CYLD,DAAM2,DAB2,DAG1,DMRTA2,DPYSL2,DPYSL3,E2F1,EDN1,EFEMP1,EFNA5,EFNB2,EIF4E,EMP2,EPHA4,EPHB1,ETS1,FBN1,FBXO22,FEZF2,FGF2,FGF18,FGF23,FGFR1,FLRT2,FMR1,FNDC5,FOXJ2,FOXO1,…
GO:BP	regulation of transcription, DNA-templated	GO:0006355	5.92002e-53	52.2277	2055	2287	418	24356	ABLIM3,ACVR1B,ACVR2A,ACVRL1,ADCY1,AEBP1,AEBP2,AFF1,AFF2,AFF3,AHCTF1,AHR,ALX4,ANKRD1,APLN,ARHGAP35,ARID2,ARID5B,ARNT,ASCL2,ASH1L,ATAD2,ATOH8,ATP1B4,ATP2B4,ATXN1,ATXN7,ATXN1L,ATXN7L3,AUTS2,BACH1,BACH2,BARX2,BCAS3,BCL9,BCL9L,BCLAF1,BCOR,BMP7,BMPER,BMPR2,BMPR1B,BRWD1,BTRC,CASK,CASZ1,CBFA2T2,CBX1,CBX5,CBX6,CCND1,CCPG1,CD28,CDC73,CDK12,CDK5R1,CDKN2B,CDON,CEBPG,CENPF,CGGBP1,CHCHD10,CHRD,CHURC1,CMKLR1,CR…
GO:BP	RNA biosynthetic process	GO:0032774	1.29894e-52	51.8864	2179	2287	434	24356	ABLIM3,ACVR1B,ACVR2A,ACVRL1,ADCY1,AEBP1,AEBP2,AFF1,AFF2,AFF3,AHCTF1,AHR,ALX4,ANKRD1,APLN,ARHGAP35,ARID2,ARID5B,ARL2BP,ARNT,ASCL2,ASH1L,ATAD2,ATOH8,ATP1B4,ATP2B4,ATXN1,ATXN7,ATXN1L,ATXN7L3,AUTS2,BACH1,BACH2,BARX2,BCAS3,BCL9,BCL9L,BCLAF1,BCOR,BMP7,BMPER,BMPR2,BMPR1B,BRWD1,BTRC,CASK,CASZ1,CBFA2T2,CBX1,CBX5,CBX6,CCND1,CCPG1,CD28,CDC73,CDK12,CDK5R1,CDKN2B,CDON,CDYL2,CEBPG,CENPF,CGGBP1,CHCHD10,CHRD,CHU…
GO:BP	nucleic acid-templated transcription	GO:0097659	1.3789e-52	51.8605	2172	2287	433	24356	ABLIM3,ACVR1B,ACVR2A,ACVRL1,ADCY1,AEBP1,AEBP2,AFF1,AFF2,AFF3,AHCTF1,AHR,ALX4,ANKRD1,APLN,ARHGAP35,ARID2,ARID5B,ARL2BP,ARNT,ASCL2,ASH1L,ATAD2,ATOH8,ATP1B4,ATP2B4,ATXN1,ATXN7,ATXN1L,ATXN7L3,AUTS2,BACH1,BACH2,BARX2,BCAS3,BCL9,BCL9L,BCLAF1,BCOR,BMP7,BMPER,BMPR2,BMPR1B,BRWD1,BTRC,CASK,CASZ1,CBFA2T2,CBX1,CBX5,CBX6,CCND1,CCPG1,CD28,CDC73,CDK12,CDK5R1,CDKN2B,CDON,CDYL2,CEBPG,CENPF,CGGBP1,CHCHD10,CHRD,CHU…
GO:BP	regulation of response to stimulus	GO:0048583	1.47684e-52	51.8307	2421	2287	466	24356	AAK1,ABCA1,ABR,ACPP,ACVR1B,ACVR2A,ADAMTS18,ADCY7,ADRA2B,ADRB1,AHSG,AKT3,ALPK1,AMOT,ANGPT1,ANGPT2,ANKRD1,AP1G1,APC,APLN,APLNR,ARG2,ARHGAP28,ARHGAP35,ARHGEF4,ARHGEF26,ARHGEF38,ARL2BP,ARL6IP1,ASH1L,ATP2B4,ATP6V1C2,ATXN7,AUTS2,AXIN2,BAG4,BAIAP2L1,BCL2,BCL9L,BCLAF1,BDKRB2,BDNF,BMP7,BMPER,BMPR2,BMPR1B,BRAP,BRSK2,BTRC,C7,C2CD2L,C5ORF30,CACNG4,CADM1,CASK,CBFA2T2,CBLN1,CD9,CD28,CD44,CD276,CD2AP,CDC73,CDC4…
GO:BP	RNA metabolic process	GO:0016070	1.68945e-51	50.7723	2829	2287	516	24356	A1CF,AARS2,ABLIM3,ACVR1B,ACVR2A,ACVRL1,ADARB2,ADCY1,AEBP1,AEBP2,AFF1,AFF2,AFF3,AHCTF1,AHR,ALKBH5,ALX4,ANKRD1,APLN,ARHGAP35,ARID2,ARID5B,ARL2BP,ARNT,ASCL2,ASH1L,ATAD2,ATOH8,ATP1B4,ATP2B4,ATXN1,ATXN7,ATXN1L,ATXN7L3,AUTS2,AXIN2,BACH1,BACH2,BARX2,BCAS2,BCAS3,BCL9,BCL9L,BCLAF1,BCOR,BMP7,BMPER,BMPR2,BMPR1B,BRWD1,BTRC,C9ORF64,CASC3,CASK,CASZ1,CBFA2T2,CBLL1,CBX1,CBX5,CBX6,CCND1,CCPG1,CD28,CDC73,CDK12,CDK…
GO:BP	cellular macromolecule biosynthetic process	GO:0034645	1.2953e-50	49.8876	2998	2287	535	24356	AARS2,ABCA1,ABLIM3,ACAN,ACVR1B,ACVR2A,ACVRL1,ADCY1,AEBP1,AEBP2,AFF1,AFF2,AFF3,AHCTF1,AHR,ALX4,ANKRD1,APLN,ARHGAP35,ARID2,ARID5B,ARNT,ASCL2,ASH1L,ATAD2,ATOH8,ATP1B4,ATP2B4,ATXN1,ATXN7,ATXN1L,ATXN7L3,AUTS2,B3GNT5,B3GNT9,BACH1,BACH2,BARX2,BCAS3,BCL2,BCL9,BCL9L,BCLAF1,BCOR,BMP7,BMPER,BMPR2,BMPR1B,BRWD1,BTRC,C7,C1GALT1,CASK,CASZ1,CBFA2T2,CBX1,CBX5,CBX6,CCDC88A,CCND1,CCPG1,CD28,CDC6,CDC73,CDK12,CDK5R1,…
GO:BP	transcription, DNA-templated	GO:0006351	1.74987e-50	49.757	2141	2287	424	24356	ABLIM3,ACVR1B,ACVR2A,ACVRL1,ADCY1,AEBP1,AEBP2,AFF1,AFF2,AFF3,AHCTF1,AHR,ALX4,ANKRD1,APLN,ARHGAP35,ARID2,ARID5B,ARNT,ASCL2,ASH1L,ATAD2,ATOH8,ATP1B4,ATP2B4,ATXN1,ATXN7,ATXN1L,ATXN7L3,AUTS2,BACH1,BACH2,BARX2,BCAS3,BCL9,BCL9L,BCLAF1,BCOR,BMP7,BMPER,BMPR2,BMPR1B,BRWD1,BTRC,CASK,CASZ1,CBFA2T2,CBX1,CBX5,CBX6,CCND1,CCPG1,CD28,CDC73,CDK12,CDK5R1,CDKN2B,CDON,CEBPG,CENPF,CGGBP1,CHCHD10,CHRD,CHURC1,CMKLR1,CR…
GO:BP	phosphorylation	GO:0016310	6.3797e-50	49.1952	1551	2287	341	24356	AAK1,ABI2,ABL2,ACSL1,ACVR1B,ACVR2A,ACVRL1,ADRA2B,AK4,AKT3,AKTIP,ALPK1,ALPK3,ANGPT1,APC,APLNR,ARL2BP,ASH1L,ATP2B4,ATXN7,AXIN2,BAG4,BCCIP,BCL2,BDKRB2,BMP7,BMPER,BMPR2,BMPR1B,BRAP,BRSK2,CAB39L,CAMK2A,CAMK2G,CAMKK2,CAMKV,CASK,CCDC88A,CCND1,CCND2,CCNF,CCNI,CCNJ,CCNJL,CD44,CDC42BPB,CDK1,CDK12,CDK14,CDK17,CDK19,CDK5R1,CDKN1A,CDKN2B,CDON,CEP85,CERK,CIT,CLK2,CLK3,CPNE3,CREB1,CSF1R,CSNK1D,CSNK1G1,CSNK2A1,C…
GO:BP	neurogenesis	GO:0022008	7.21738e-50	49.1416	1027	2287	262	24356	ABL2,ADAM22,ADCY1,ADRA2B,ALCAM,ARHGAP35,ARL3,AUTS2,BCL2,BDNF,BMP7,BMPR2,BMPR1B,BRSK2,BTBD3,BTBD6,CBFA2T2,CBLN1,CBX6,CCDC88A,CDH11,CDH23,CDK5R1,CDON,CECR2,CHL1,CHN1,CLIC5,CLMN,CNP,CNR1,CNTN2,CREB1,CRMP1,CSF1R,CUX2,CYFIP2,DAAM2,DAG1,DCDC2,DCLK1,DCX,DMD,DMRTA2,DPYSL2,DPYSL3,DPYSL5,DRD1,EFHD1,EFNA5,EFNB2,EIF4E,EML1,EPHA4,EPHA8,EPHB1,FBXO45,FEZF2,FGF2,FGFR1,FLRT2,FMR1,FOXP1,FRS2,FSTL4,FZD3,FZD4,GABRB2…
GO:BP	cellular nitrogen compound biosynthetic process	GO:0044271	1.8644e-49	48.7295	2966	2287	528	24356	AARS2,ABLIM3,ACVR1B,ACVR2A,ACVRL1,ADCY1,ADCY6,ADCY7,ADK,AEBP1,AEBP2,AFF1,AFF2,AFF3,AHCTF1,AHR,AK4,ALX4,AMD1,ANKRD1,APLN,ARG2,ARHGAP35,ARID2,ARID5B,ARL2BP,ARNT,ASCL2,ASH1L,ATAD2,ATOH8,ATP1B4,ATP2B4,ATXN1,ATXN7,ATXN1L,ATXN7L3,AUTS2,AZIN1,B4GALT6,BACH1,BACH2,BARX2,BCAS3,BCL9,BCL9L,BCLAF1,BCOR,BDH2,BMP7,BMPER,BMPR2,BMPR1B,BRWD1,BTRC,C7,CASK,CASZ1,CBFA2T2,CBX1,CBX5,CBX6,CCND1,CCPG1,CD28,CDC73,CDK12,CD…
GO:BP	regulation of localization	GO:0032879	4.26914e-49	48.3697	1591	2287	345	24356	AAK1,ABCA1,ABHD2,ABHD5,ABR,ACVR1B,AHSG,AKT3,AMOT,AMOTL1,ANGPT1,ANGPT2,ANK2,ANKFY1,ANKRD1,ANKRD13B,AP1AR,AP1G1,APC,APLN,APLNR,APPL1,ARFIP1,ARG2,ARID2,ARL6IP1,ATOH8,ATP1B3,ATP8A1,AZIN1,BAG4,BCAS3,BCL2,BET1L,BMP7,BMPER,BMPR2,BRSK2,C2CD2L,C5ORF30,CA2,CACNA1B,CACNB2,CACNG4,CADM1,CADPS2,CALHM1,CAPN7,CASK,CASR,CATSPER2,CBLL1,CCBE1,CCDC88A,CD9,CD276,CD2AP,CDK1,CDK5R1,CFTR,CHRD,CIDEA,CLDN10,CLDN18,CLIC4,C…
GO:BP	macromolecule localization	GO:0033036	5.11163e-48	47.2914	1829	2287	376	24356	A1CF,AAK1,ABCA1,ABCA5,ABCC1,ABCC4,ABHD5,ACSL1,AKTIP,ALKBH5,AMOT,ANGPT1,ANK2,ANK3,ANKRD1,ANO3,AP1AR,AP1G1,AP2B1,AP3M1,AP3S2,APC,APOLD1,APPL1,ARCN1,ARF1,ARFIP1,ARFIP2,ARG2,ARL3,ARL2BP,ARL6IP1,ATG9B,ATP10B,ATP1B3,ATP8A1,AXIN2,BAG4,BBS9,BCAP29,BCAS3,BCCIP,BCL2,BDKRB2,BET1L,BMP7,BRSK2,C17ORF75,C2CD2L,CACNG4,CADM1,CALCRL,CASC3,CBLN1,CBLN4,CCDC88A,CD276,CD2AP,CDK1,CDK5R1,CENPF,CEP128,CFTR,CHCHD10,CHMP7,…
GO:BP	cellular nitrogen compound metabolic process	GO:0034641	7.83881e-48	47.1058	4082	2287	658	24356	A1CF,AARS2,ABLIM3,ACACA,ACPP,ACVR1B,ACVR2A,ACVRL1,ADARB2,ADCY1,ADCY6,ADCY7,ADK,AEBP1,AEBP2,AFF1,AFF2,AFF3,AHCTF1,AHR,AK4,ALDH5A1,ALKBH5,ALX4,AMD1,ANKRD1,APLN,ARG2,ARHGAP35,ARID2,ARID5B,ARL2BP,ARNT,ASCL2,ASH1L,ATAD2,ATOH8,ATP1B4,ATP2B4,ATXN1,ATXN7,ATXN1L,ATXN7L3,AUTS2,AXIN2,AZIN1,B4GALT6,BACE1,BACH1,BACH2,BARX2,BCAS2,BCAS3,BCL9,BCL9L,BCLAF1,BCOR,BDH2,BMP7,BMPER,BMPR2,BMPR1B,BRWD1,BTRC,C7,C9ORF64,C…
GO:BP	tissue development	GO:0009888	1.18413e-47	46.9266	1202	2287	285	24356	ACAN,ACVR1B,ACVR2A,AHSG,ALPK3,ALX4,ANKH,ANKRD1,APOLD1,ARG2,ARHGAP35,ARHGEF26,ARID2,ARID5B,ASCL2,ASH1L,ATOH8,ATP2C1,AXIN2,BARX2,BCCIP,BCL2,BCL9,BCL9L,BCOR,BDH2,BMP7,BMPER,BMPR2,BMPR1B,BNC2,BRSK2,BTBD7,BTRC,C1GALT1,CA2,CBFA2T2,CCND1,CD276,CDC73,CDK1,CDON,CECR2,CENPF,CFL2,CHRD,CHSY1,CLIC4,CLIC5,COCH,COL12A1,COL2A1,CPT1A,CREB1,CREB3L2,CTGF,CTSB,CXCL12,CYP1B1,DAB2,DAG1,DHCR24,DLG3,DMD,DMRTA2,EDA,EDAR,…
GO:BP	nucleobase-containing compound biosynthetic process	GO:0034654	1.39376e-47	46.8558	2491	2287	463	24356	ABLIM3,ACVR1B,ACVR2A,ACVRL1,ADCY1,ADCY6,ADCY7,ADK,AEBP1,AEBP2,AFF1,AFF2,AFF3,AHCTF1,AHR,AK4,ALX4,AMD1,ANKRD1,APLN,ARHGAP35,ARID2,ARID5B,ARL2BP,ARNT,ASCL2,ASH1L,ATAD2,ATOH8,ATP1B4,ATP2B4,ATXN1,ATXN7,ATXN1L,ATXN7L3,AUTS2,BACH1,BACH2,BARX2,BCAS3,BCL9,BCL9L,BCLAF1,BCOR,BMP7,BMPER,BMPR2,BMPR1B,BRWD1,BTRC,CASK,CASZ1,CBFA2T2,CBX1,CBX5,CBX6,CCND1,CCPG1,CD28,CDC73,CDK12,CDK5R1,CDKN2B,CDON,CDYL2,CEBPG,CENP…
GO:BP	heterocycle biosynthetic process	GO:0018130	2.8652e-47	46.5428	2536	2287	468	24356	ABLIM3,ACVR1B,ACVR2A,ACVRL1,ADCY1,ADCY6,ADCY7,ADK,AEBP1,AEBP2,AFF1,AFF2,AFF3,AHCTF1,AHR,AK4,ALX4,AMD1,ANKRD1,APLN,ARHGAP35,ARID2,ARID5B,ARL2BP,ARNT,ASCL2,ASH1L,ATAD2,ATOH8,ATP1B4,ATP2B4,ATXN1,ATXN7,ATXN1L,ATXN7L3,AUTS2,BACH1,BACH2,BARX2,BCAS3,BCL9,BCL9L,BCLAF1,BCOR,BMP7,BMPER,BMPR2,BMPR1B,BRWD1,BTRC,CASK,CASZ1,CBFA2T2,CBX1,CBX5,CBX6,CCND1,CCPG1,CD28,CDC73,CDK12,CDK5R1,CDKN2B,CDON,CDYL2,CEBPG,CENP…
GO:BP	aromatic compound biosynthetic process	GO:0019438	3.22156e-47	46.4919	2537	2287	468	24356	ABLIM3,ACVR1B,ACVR2A,ACVRL1,ADCY1,ADCY6,ADCY7,ADK,AEBP1,AEBP2,AFF1,AFF2,AFF3,AHCTF1,AHR,AK4,ALX4,AMD1,ANKRD1,APLN,ARHGAP35,ARID2,ARID5B,ARL2BP,ARNT,ASCL2,ASH1L,ATAD2,ATOH8,ATP1B4,ATP2B4,ATXN1,ATXN7,ATXN1L,ATXN7L3,AUTS2,BACH1,BACH2,BARX2,BCAS3,BCL9,BCL9L,BCLAF1,BCOR,BMP7,BMPER,BMPR2,BMPR1B,BRWD1,BTRC,CASK,CASZ1,CBFA2T2,CBX1,CBX5,CBX6,CCND1,CCPG1,CD28,CDC73,CDK12,CDK5R1,CDKN2B,CDON,CDYL2,CEBPG,CENP…
GO:BP	generation of neurons	GO:0048699	4.54616e-47	46.3424	958	2287	246	24356	ABL2,ADCY1,ADRA2B,ALCAM,ARHGAP35,ARL3,AUTS2,BCL2,BDNF,BMP7,BMPR2,BMPR1B,BRSK2,BTBD3,CBFA2T2,CBLN1,CBX6,CCDC88A,CDH11,CDH23,CDK5R1,CDON,CECR2,CHL1,CHN1,CLIC5,CLMN,CNP,CNR1,CNTN2,CREB1,CRMP1,CSF1R,CUX2,CYFIP2,DAAM2,DAG1,DCDC2,DCLK1,DCX,DMRTA2,DPYSL2,DPYSL3,DPYSL5,DRD1,EFHD1,EFNA5,EFNB2,EIF4E,EML1,EPHA4,EPHA8,EPHB1,FBXO45,FEZF2,FGF2,FGFR1,FLRT2,FMR1,FOXP1,FRS2,FSTL4,FZD3,FZD4,GABRB2,GABRB3,GATA2,GBA…
GO:BP	regulation of protein metabolic process	GO:0051246	5.68948e-47	46.2449	1723	2287	359	24356	ABI2,ACSL1,ACVR2A,ADRA2B,AHSG,AKTIP,ANGPT1,ANKIB1,APC,APLNR,ARIH1,ARIH2,ARL2BP,ARNT,ASB9,ASH1L,ATP2B4,AUTS2,AXIN2,AZIN1,BAG4,BCCIP,BCL2,BCOR,BDKRB2,BMP7,BMPER,BMPR2,BTRC,CCDC88A,CCND1,CCND2,CCNF,CCNI,CCNJ,CCNJL,CD28,CD44,CD276,CDK12,CDK5R1,CDKN1A,CDKN2B,CDON,CEBPG,CEP85,CNTN2,CPEB2,CPEB4,CSF1R,CSNK1D,CSNK2A2,CTGF,CTIF,CUL3,CUL4B,CYFIP2,CYLD,DAB2,DAG1,DAZAP2,DBF4,DCUN1D2,DCUN1D3,DCUN1D5,DMD,DNAJB2…
GO:BP	negative regulation of metabolic process	GO:0009892	5.68948e-47	46.2449	1723	2287	359	24356	ACVR1B,AEBP1,AEBP2,AFF2,AHSG,ALKBH5,ANGPT1,ANKRD1,ANKRD13B,AP1AR,APC,APLN,ARHGAP35,ARID5B,ASCL2,ASH1L,ATAD2,ATOH8,ATP2B4,ATXN1,ATXN7,ATXN1L,AXIN2,AZIN1,BACH1,BACH2,BAG4,BARX2,BCL2,BCLAF1,BCOR,BDKRB2,BMP7,BMPR2,BTRC,CBFA2T2,CBX1,CBX5,CBX6,CCND1,CD28,CD276,CDC73,CDK5R1,CDKN1A,CDKN2B,CDYL2,CENPF,CEP85,CGGBP1,CIDEA,CLK2,CNST,CPEB2,CPEB4,CREB1,CSDC2,CSNK2A2,CSRNP2,CSRNP3,CTGF,CUL3,CUX1,CUX2,CYLD,DAB2,…
GO:BP	organic cyclic compound biosynthetic process	GO:1901362	8.53943e-47	46.0686	2608	2287	476	24356	ABLIM3,ACVR1B,ACVR2A,ACVRL1,ADCY1,ADCY6,ADCY7,ADK,AEBP1,AEBP2,AFF1,AFF2,AFF3,AHCTF1,AHR,AK4,ALX4,AMD1,ANKRD1,APLN,ARHGAP35,ARID2,ARID5B,ARL2BP,ARNT,ASCL2,ASH1L,ATAD2,ATOH8,ATP1B4,ATP2B4,ATXN1,ATXN7,ATXN1L,ATXN7L3,AUTS2,BACH1,BACH2,BARX2,BCAS3,BCL9,BCL9L,BCLAF1,BCOR,BMP7,BMPER,BMPR2,BMPR1B,BRWD1,BTRC,CASK,CASZ1,CBFA2T2,CBX1,CBX5,CBX6,CCND1,CCPG1,CD28,CDC73,CDK12,CDK5R1,CDKN2B,CDON,CDYL2,CEBPG,CENP…
GO:BP	protein phosphorylation	GO:0006468	4.08913e-46	45.3884	1289	2287	295	24356	AAK1,ABI2,ABL2,ACSL1,ACVR1B,ACVR2A,ACVRL1,ADRA2B,AKT3,AKTIP,ALPK1,ALPK3,ANGPT1,APC,APLNR,ARL2BP,ASH1L,ATP2B4,AXIN2,BAG4,BCCIP,BCL2,BDKRB2,BMP7,BMPER,BMPR2,BMPR1B,BRAP,BRSK2,CAB39L,CAMK2A,CAMK2G,CAMKK2,CAMKV,CASK,CCDC88A,CCND1,CCND2,CCNF,CCNI,CCNJ,CCNJL,CD44,CDC42BPB,CDK1,CDK12,CDK14,CDK17,CDK19,CDK5R1,CDKN1A,CDKN2B,CDON,CEP85,CIT,CLK2,CLK3,CPNE3,CREB1,CSF1R,CSNK1D,CSNK1G1,CSNK2A1,CSNK2A2,CTGF,CYL…
GO:BP	neuron differentiation	GO:0030182	3.62645e-45	44.4405	861	2287	227	24356	ABL2,ADCY1,ADRA2B,ALCAM,ARHGAP35,ARL3,AUTS2,BCL2,BDNF,BMP7,BMPR2,BMPR1B,BRSK2,BTBD3,CBFA2T2,CBLN1,CBX6,CCDC88A,CDH11,CDH23,CDK5R1,CDON,CECR2,CHL1,CHN1,CLIC5,CLMN,CNP,CNR1,CNTN2,CREB1,CRMP1,CSF1R,CUX2,CYFIP2,DAG1,DCDC2,DCLK1,DCX,DMRTA2,DPYSL2,DPYSL3,DPYSL5,DRD1,EFHD1,EFNA5,EFNB2,EIF4E,EPHA4,EPHA8,EPHB1,FBXO45,FEZF2,FGF2,FGFR1,FLRT2,FMR1,FOXP1,FSTL4,FZD3,FZD4,GABRB2,GABRB3,GATA2,GBA2,GBX2,GDF6,GDNF…
GO:BP	regulation of signal transduction	GO:0009966	4.18832e-45	44.378	1907	2287	380	24356	AAK1,ABCA1,ABR,ACPP,ACVR1B,ACVR2A,ADRA2B,ADRB1,AKT3,ALPK1,AMOT,ANGPT1,ANKRD1,APC,APLN,APLNR,ARHGAP28,ARHGAP35,ARHGEF4,ARHGEF26,ARHGEF38,ARL2BP,ASH1L,ATP2B4,ATP6V1C2,ATXN7,AUTS2,AXIN2,BAG4,BAIAP2L1,BCL2,BCL9L,BCLAF1,BDKRB2,BDNF,BMP7,BMPER,BMPR2,BMPR1B,BRAP,BTRC,CACNG4,CBFA2T2,CBLN1,CD28,CD44,CD2AP,CDC73,CDC42SE1,CDC42SE2,CDK12,CDK14,CDK5R1,CDON,CHN1,CHRD,CHSY1,CIDEA,CMKLR1,CMTM3,CNTN2,COL2A1,CSF1,…
GO:BP	organic cyclic compound metabolic process	GO:1901360	1.43274e-44	43.8438	3805	2287	616	24356	A1CF,AARS2,ABCA1,ABCD4,ABLIM3,ACACA,ACPP,ACVR1B,ACVR2A,ACVRL1,ADARB2,ADCY1,ADCY6,ADCY7,ADK,AEBP1,AEBP2,AFF1,AFF2,AFF3,AHCTF1,AHR,AK4,ALKBH5,ALX4,AMD1,ANKRD1,APLN,ARHGAP35,ARID2,ARID5B,ARL2BP,ARNT,ASCL2,ASH1L,ATAD2,ATOH8,ATP1B4,ATP2B4,ATXN1,ATXN7,ATXN1L,ATXN7L3,AUTS2,AXIN2,BACH1,BACH2,BARX2,BCAS2,BCAS3,BCL2,BCL9,BCL9L,BCLAF1,BCOR,BMP7,BMPER,BMPR2,BMPR1B,BRWD1,BTRC,C9ORF64,CASC3,CASK,CASZ1,CBFA2T2,…
GO:BP	cellular aromatic compound metabolic process	GO:0006725	1.53968e-44	43.8126	3704	2287	604	24356	A1CF,AARS2,ABCD4,ABLIM3,ACACA,ACPP,ACVR1B,ACVR2A,ACVRL1,ADARB2,ADCY1,ADCY6,ADCY7,ADK,AEBP1,AEBP2,AFF1,AFF2,AFF3,AHCTF1,AHR,AK4,ALKBH5,ALX4,AMD1,ANKRD1,APLN,ARHGAP35,ARID2,ARID5B,ARL2BP,ARNT,ASCL2,ASH1L,ATAD2,ATOH8,ATP1B4,ATP2B4,ATXN1,ATXN7,ATXN1L,ATXN7L3,AUTS2,AXIN2,BACH1,BACH2,BARX2,BCAS2,BCAS3,BCL2,BCL9,BCL9L,BCLAF1,BCOR,BMP7,BMPER,BMPR2,BMPR1B,BRWD1,BTRC,C9ORF64,CASC3,CASK,CASZ1,CBFA2T2,CBLL1,…
GO:BP	nucleic acid metabolic process	GO:0090304	1.65353e-44	43.7816	3270	2287	552	24356	A1CF,AARS2,ABLIM3,ACVR1B,ACVR2A,ACVRL1,ADARB2,ADCY1,AEBP1,AEBP2,AFF1,AFF2,AFF3,AHCTF1,AHR,ALKBH5,ALX4,ANKRD1,APLN,ARHGAP35,ARID2,ARID5B,ARL2BP,ARNT,ASCL2,ASH1L,ATAD2,ATOH8,ATP1B4,ATP2B4,ATXN1,ATXN7,ATXN1L,ATXN7L3,AUTS2,AXIN2,BACH1,BACH2,BARX2,BCAS2,BCAS3,BCL9,BCL9L,BCLAF1,BCOR,BMP7,BMPER,BMPR2,BMPR1B,BRWD1,BTRC,C9ORF64,CASC3,CASK,CASZ1,CBFA2T2,CBLL1,CBX1,CBX5,CBX6,CCND1,CCPG1,CD28,CDC6,CDC73,CDK1…
GO:BP	heterocycle metabolic process	GO:0046483	2.6511e-44	43.5766	3676	2287	600	24356	A1CF,AARS2,ABCD4,ABLIM3,ACACA,ACPP,ACVR1B,ACVR2A,ACVRL1,ADARB2,ADCY1,ADCY6,ADCY7,ADK,AEBP1,AEBP2,AFF1,AFF2,AFF3,AHCTF1,AHR,AK4,ALKBH5,ALX4,AMD1,ANKRD1,APLN,ARHGAP35,ARID2,ARID5B,ARL2BP,ARNT,ASCL2,ASH1L,ATAD2,ATOH8,ATP1B4,ATP2B4,ATXN1,ATXN7,ATXN1L,ATXN7L3,AUTS2,AXIN2,BACH1,BACH2,BARX2,BCAS2,BCAS3,BCL9,BCL9L,BCLAF1,BCOR,BMP7,BMPER,BMPR2,BMPR1B,BRWD1,BTRC,C9ORF64,CASC3,CASK,CASZ1,CBFA2T2,CBLL1,CBX1,…
GO:BP	regulation of transcription by RNA polymerase II	GO:0006357	3.6059e-44	43.443	1357	2287	301	24356	ABLIM3,ACVR2A,ACVRL1,AEBP1,AEBP2,AHR,ALX4,ANKRD1,APLN,ARHGAP35,ARID5B,ARNT,ASCL2,ASH1L,ATAD2,ATOH8,ATP2B4,ATXN1,ATXN7,ATXN1L,AUTS2,BACH1,BACH2,BARX2,BCAS3,BCL9,BCL9L,BCOR,BMP7,BMPER,BMPR2,BMPR1B,BRWD1,CASK,CBFA2T2,CBX5,CBX6,CCND1,CCPG1,CD28,CDC73,CDK12,CDON,CEBPG,CGGBP1,CHRD,CREB1,CREB3L2,CSRNP2,CSRNP3,CTDSP1,CUL3,CUX1,CUX2,DNAJB5,E2F1,E2F3,E2F5,EDN1,EGLN1,EGR1,EHF,ELF1,ELK4,ERG,ESRRG,ETS1,ETV7,E…
GO:BP	nucleobase-containing compound metabolic process	GO:0006139	6.64051e-44	43.1778	3593	2287	589	24356	A1CF,AARS2,ABLIM3,ACACA,ACPP,ACVR1B,ACVR2A,ACVRL1,ADARB2,ADCY1,ADCY6,ADCY7,ADK,AEBP1,AEBP2,AFF1,AFF2,AFF3,AHCTF1,AHR,AK4,ALKBH5,ALX4,AMD1,ANKRD1,APLN,ARHGAP35,ARID2,ARID5B,ARL2BP,ARNT,ASCL2,ASH1L,ATAD2,ATOH8,ATP1B4,ATP2B4,ATXN1,ATXN7,ATXN1L,ATXN7L3,AUTS2,AXIN2,BACH1,BACH2,BARX2,BCAS2,BCAS3,BCL9,BCL9L,BCLAF1,BCOR,BMP7,BMPER,BMPR2,BMPR1B,BRWD1,BTRC,C9ORF64,CASC3,CASK,CASZ1,CBFA2T2,CBLL1,CBX1,CBX5,C…
GO:BP	cell surface receptor signaling pathway	GO:0007166	1.7482e-43	42.7574	1671	2287	344	24356	AAK1,ABCA1,ACPP,ACSL1,ACVR1B,ACVR2A,ACVRL1,ANGPT1,ANGPT2,APC,APLN,APPL1,ARID5B,ARL3,ARL2BP,ATOH8,ATP6V1C2,ATXN7,AXIN2,BAIAP2L1,BCL2,BCL9,BCL9L,BDNF,BMP7,BMPER,BMPR2,BMPR1B,BTRC,CACNG4,CALCRL,CBFA2T2,CBLN1,CCND1,CD9,CD28,CD44,CD86,CD276,CDC73,CDK14,CDK5R1,CDON,CHRD,CHRNA5,CHRNG,CHSY1,CIDEA,CLDN18,CMKLR1,CMTM3,CNTN2,COL2A1,CPNE3,CSF1R,CSNK1D,CSNK1G1,CSNK2A1,CSNK2A2,CTGF,CTTN,CUL3,CUX2,CXCL12,CXCR1,…
GO:BP	protein localization	GO:0008104	2.78678e-43	42.5549	1588	2287	332	24356	AAK1,ABCA1,AKTIP,ALKBH5,AMOT,ANGPT1,ANK2,ANK3,ANKRD1,AP1AR,AP1G1,AP2B1,AP3M1,AP3S2,APC,APPL1,ARCN1,ARF1,ARFIP1,ARFIP2,ARG2,ARL3,ARL2BP,ARL6IP1,ATG9B,ATP1B3,AXIN2,BAG4,BBS9,BCAP29,BCAS3,BCCIP,BCL2,BET1L,BMP7,BRSK2,C17ORF75,C2CD2L,CACNG4,CADM1,CALCRL,CBLN1,CBLN4,CCDC88A,CD276,CD2AP,CDK1,CDK5R1,CENPF,CEP128,CFTR,CHCHD10,CHMP7,CHMP1B,CIDEA,CLDN18,CLIP1,CLTC,CMTM6,CNST,CNTN2,CNTNAP2,COPG2,CSF1R,CSNK1D…
GO:BP	transcription by RNA polymerase II	GO:0006366	5.56129e-43	42.2548	1402	2287	305	24356	ABLIM3,ACVR2A,ACVRL1,AEBP1,AEBP2,AHR,ALX4,ANKRD1,APLN,ARHGAP35,ARID5B,ARNT,ASCL2,ASH1L,ATAD2,ATOH8,ATP2B4,ATXN1,ATXN7,ATXN1L,AUTS2,BACH1,BACH2,BARX2,BCAS3,BCL9,BCL9L,BCOR,BMP7,BMPER,BMPR2,BMPR1B,BRWD1,CASK,CBFA2T2,CBX5,CBX6,CCND1,CCPG1,CD28,CDC73,CDK12,CDON,CEBPG,CGGBP1,CHRD,CREB1,CREB3L2,CSRNP2,CSRNP3,CTDSP1,CUL3,CUX1,CUX2,DNAJB5,E2F1,E2F3,E2F5,EDN1,EGLN1,EGR1,EHF,ELF1,ELK4,ELL2,ERG,ESRRG,ETS1,E…
GO:BP	intracellular signal transduction	GO:0035556	9.49704e-43	42.0224	1734	2287	351	24356	ABCA1,ABR,ADCY1,ADCY6,ADCY7,ADRA2B,ADRB1,AKT3,ALPK1,AMOT,AMOTL1,ANGPT1,ANK2,ANKRD1,APLNR,ARHGAP28,ARHGAP31,ARHGAP35,ARHGEF4,ARHGEF26,ARHGEF38,ARL3,ASB6,ASB9,ASH1L,ATP2B4,AUTS2,BAG4,BCL2,BCLAF1,BDKRB2,BMP7,BMPER,BRAP,BRSK2,BTRC,C15ORF62,CALCRL,CAMKK2,CCDC88A,CD28,CD44,CD2AP,CDC42BPB,CDC42EP1,CDC42SE1,CDC42SE2,CDK12,CDKN1A,CDKN2B,CDON,CHN1,CIT,CMKLR1,CSF1R,CTGF,CUL3,CXCR1,CYLD,CYP1B1,CYTH4,DAG1,DCD…
GO:BP	response to organic substance	GO:0010033	2.67582e-42	41.5725	1647	2287	338	24356	ABAT,ABCA1,ABCD4,ABHD2,ABL2,ABR,ACACA,ACSL1,ACVR1B,ACVR2A,ACVRL1,ADCY6,ADCY7,AFF3,AHR,ANGPT1,ANKRD1,APC,APLN,APPL1,AQP4,AQP9,ARID5B,ARNT,ATP2B4,ATXN3,AVPR1A,BAG4,BAIAP2L1,BCL2,BCL9L,BCLAF1,BDNF,BMP7,BMPER,BMPR2,BMPR1B,BRSK2,BSPRY,BTRC,C2CD2L,CA2,CACNA1B,CALCRL,CASK,CCND1,CD9,CD44,CD86,CDC73,CFTR,CHRD,CIDEA,CLDN18,CLK2,COL2A1,CPEB2,CPEB4,CPNE3,CREB1,CREB3L2,CSF1R,CTGF,CTSB,CUL3,CUX2,CXCL12,CXCR1,C…
GO:BP	cellular localization	GO:0051641	2.80309e-42	41.5524	1720	2287	348	24356	A1CF,ABCA1,AKTIP,ALKBH5,AMOT,ANGPT1,ANK2,ANK3,ANKFY1,ANKRD50,ANP32A,AP1AR,AP1G1,AP2B1,AP3M1,AP3S2,APC,APLNR,APPBP2,APPL1,ARCN1,ARF1,ARFIP1,ARFIP2,ARHGAP21,ARL3,ARL2BP,ARL6IP1,ARL8A,ATG9B,ATP1B3,ATXN1,AXIN2,BACH2,BAG4,BBS9,BCAP29,BCAS3,BCCIP,BCL2,BET1L,BMP7,BRSK2,C17ORF75,C2CD2L,CACNA1B,CACNB2,CACNG4,CADPS,CADPS2,CASC3,CCDC91,CCDC88A,CD2AP,CDK1,CDK5R1,CENPF,CEP19,CFTR,CHCHD10,CHMP7,CHMP1B,CHMP2B,C…
GO:BP	regulation of cellular protein metabolic process	GO:0032268	7.50873e-42	41.1244	1611	2287	332	24356	ABI2,ACSL1,ACVR2A,ADRA2B,AHSG,AKTIP,ANGPT1,ANKIB1,APC,APLNR,ARIH1,ARIH2,ARL2BP,ARNT,ASH1L,ATP2B4,AUTS2,AXIN2,BAG4,BCCIP,BCL2,BCOR,BDKRB2,BMP7,BMPER,BMPR2,BTRC,CCDC88A,CCND1,CCND2,CCNF,CCNI,CCNJ,CCNJL,CD44,CDK12,CDK5R1,CDKN1A,CDKN2B,CDON,CEP85,CNTN2,CPEB2,CPEB4,CSF1R,CSNK1D,CSNK2A2,CTGF,CTIF,CUL3,CYFIP2,CYLD,DAB2,DAG1,DAZAP2,DBF4,DCUN1D2,DCUN1D3,DCUN1D5,DMD,DNAJB2,DNAJB6,DNAJC3,DPH3,DRD1,DUSP3,DUS…
GO:BP	negative regulation of cellular metabolic process	GO:0031324	1.29194e-41	40.8888	1543	2287	322	24356	AEBP1,AEBP2,AHSG,ANGPT1,ANKRD1,ANKRD13B,AP1AR,APC,ARHGAP35,ARID5B,ASCL2,ASH1L,ATAD2,ATOH8,ATP2B4,ATXN1,ATXN7,ATXN1L,AXIN2,BACH1,BACH2,BAG4,BARX2,BCL2,BCLAF1,BCOR,BDKRB2,BMP7,BMPR2,BTRC,CBFA2T2,CBX1,CBX5,CBX6,CCND1,CD276,CDC73,CDK5R1,CDKN1A,CDKN2B,CDYL2,CENPF,CEP85,CGGBP1,CLK2,CNST,CPEB2,CPEB4,CREB1,CSNK2A2,CSRNP2,CSRNP3,CUL3,CUX1,CUX2,CYLD,DAB2,DAG1,DDX54,DLG3,DMD,DNAJB5,DNAJB6,DNAJC3,DNAJC15,DUS…
GO:BP	tube development	GO:0035295	4.26096e-41	40.3705	674	2287	189	24356	ADAM12,AGGF1,AKT3,ALX4,AMOT,AMOTL1,ANGPT1,ANGPT2,APLNR,APOLD1,ARG2,ARHGAP35,ARID2,ATOH8,ATXN1,ATXN1L,BCAS3,BCL2,BMP7,BMPER,BMPR2,BTRC,C1GALT1,CALCRL,CBFA2T2,CCBE1,CECR2,CLDN18,CLIC4,COL2A1,CREB1,CTGF,CYP1B1,DAG1,EDA,EDAR,EDN1,EDNRA,EFNB2,EGLN1,EMP2,EPHA4,EPHB1,ERAP1,ETS1,FGF1,FGF2,FGF18,FGFR1,FLT1,FLT4,FMN1,FOXF2,FOXJ2,FOXP1,FZD3,FZD4,GATA2,GATA5,GATA6,GBX2,GDF2,GDF11,GDNF,GJA5,GJC1,HAND1,HEYL,HK…
GO:BP	positive regulation of multicellular organismal process	GO:0051240	6.84511e-41	40.1646	999	2287	241	24356	ABL2,ACSL1,ACVR1B,ACVR2A,ADAM12,ADRA2B,ADRB1,AGGF1,AKT3,AMOT,AMOTL1,ANGPT1,APLNR,ARHGAP35,ARNT,ATOH8,ATXN1L,AVPR1A,AXIN2,BCAS3,BCL2,BCL9L,BDNF,BMP7,BMPER,BMPR2,BMPR1B,CACNA2D2,CADM1,CAPN7,CBFA2T2,CBLN1,CCBE1,CCND1,CD28,CD276,CDON,CEBPG,CELF1,CMKLR1,CREB1,CSF1,CSF1R,CTTN,CUX2,CYLD,CYP1B1,DAB2,DAG1,DIO2,DMRTA2,EDN1,EFNA5,EFNB2,EGR1,ENPP4,EPHB1,ERAP1,ESRRG,ETS1,EZR,FABP4,FERMT1,FEZF2,FGA,FGF1,FGF2,F…
GO:BP	negative regulation of macromolecule metabolic process	GO:0010605	1.78073e-40	39.7494	1583	2287	325	24356	ACVR1B,AEBP1,AEBP2,AFF2,AHSG,ALKBH5,ANGPT1,ANKRD1,ANKRD13B,AP1AR,APC,APLN,ARHGAP35,ARID5B,ASCL2,ASH1L,ATAD2,ATOH8,ATXN1,ATXN1L,AXIN2,AZIN1,BACH1,BACH2,BARX2,BCLAF1,BCOR,BDKRB2,BMP7,BMPR2,BTRC,CBFA2T2,CBX1,CBX5,CBX6,CCND1,CD28,CD276,CDC73,CDK5R1,CDKN1A,CDKN2B,CDYL2,CENPF,CEP85,CGGBP1,CPEB2,CPEB4,CREB1,CSDC2,CSNK2A2,CTGF,CUL3,CUX1,CUX2,CYLD,DAB2,DAG1,DCP1A,DDX54,DGCR8,DICER1,DMD,DNAJB5,DNAJB6,DNAJC…
GO:BP	cellular response to chemical stimulus	GO:0070887	2.7001e-40	39.5686	1754	2287	348	24356	ABCA1,ABCD4,ABHD2,ABL2,ACACA,ACSL1,ACVR1B,ACVR2A,ACVRL1,ADCY6,ADCY7,AHR,ANGPT1,ANKRD1,APC,APLN,APPL1,AQP4,AQP9,ARID5B,ARNT,ATP2B4,ATP6V0A2,ATXN3,AVPR1A,BACH1,BAG4,BAIAP2L1,BCAS3,BCL2,BCL9L,BCLAF1,BDNF,BMP7,BMPER,BMPR2,BMPR1B,BRSK2,BSPRY,BTRC,C2CD2L,CA2,CALCRL,CASK,CCND1,CD44,CD86,CDC73,CFTR,CHRD,CIDEA,CLDN18,CLIC4,CMKLR1,COL2A1,CPEB2,CPEB4,CPNE3,CPNE8,CREB1,CREB3L2,CRYZ,CSF1R,CTGF,CTSB,CUL3,CUX2,…
GO:BP	organic substance transport	GO:0071702	2.88178e-40	39.5403	1572	2287	323	24356	ABCA1,ABCA5,ABCC1,ABCC4,ACSL1,AKTIP,ALKBH5,ANGPT1,ANK3,ANKRD1,ANO3,AP1G1,AP2B1,AP3M1,AP3S2,APOLD1,APPL1,AQP9,ARCN1,ARF1,ARFIP1,ARFIP2,ARG2,ARL3,ARL6IP1,ATG9B,ATP10B,ATP8A1,AZIN1,BAG4,BCAP29,BCAS3,BCCIP,BDKRB2,BET1L,BMP7,BRSK2,C17ORF75,C2CD2L,CA2,CACNG4,CADM1,CADPS,CALCRL,CALHM1,CBLN1,CBLN4,CD276,CDK5R1,CENPF,CFTR,CHMP7,CHMP1B,CIDEA,CLIP1,CLTC,CMTM6,CNST,COPG2,CSF1R,CTTN,DDI1,DNAJC15,DNM1,DNM3,DNM…
GO:BP	positive regulation of developmental process	GO:0051094	1.27057e-38	37.896	828	2287	210	24356	ABL2,ACVR1B,ACVR2A,ADAM12,ADRA2B,AGGF1,AKT3,AMOT,APLNR,ARG2,ARHGAP35,ARPC2,ATOH8,ATXN1L,AXIN2,BCL2,BCL9L,BDNF,BMP7,BMPER,BMPR2,BMPR1B,CACNA2D2,CBFA2T2,CBLN1,CCBE1,CCND1,CD28,CD276,CDKN2B,CDON,CELF1,CMKLR1,CREB1,CSF1,CTGF,CUX2,CXCL12,CYLD,CYP1B1,DAB2,DAG1,DMRTA2,DNM1L,EDN1,EFNA5,EFNB2,EPHB1,ERAP1,ETS1,EZR,FEZF2,FGF1,FGF2,FGF18,FGFR1,FLRT2,FLT1,FNDC5,FOXP1,FRS2,FZD3,FZD4,GATA2,GATA5,GATA6,GDF2,GDF5…
GO:BP	cell projection organization	GO:0030030	4.67812e-38	37.3299	924	2287	224	24356	ABCC4,ABL2,ABLIM3,ADCY1,ALCAM,APC,ARHGAP35,ARHGEF4,ARHGEF26,ARL3,ARPC2,AUTS2,BAG4,BBS9,BCAS3,BCL2,BDNF,BMP7,BMPR2,BMPR1B,BRSK2,BTBD3,C15ORF62,CBFA2T2,CBX6,CCDC88A,CDC42EP1,CDH11,CDH23,CDK5R1,CECR2,CEP19,CEP164,CHL1,CHN1,CLIC5,CLMN,CNP,CNR1,CNTN2,CREB1,CRMP1,CSF1R,CSNK1D,CTTN,CUX2,CYFIP2,CYLD,DAG1,DCDC2,DCLK1,DCX,DPYSL2,DPYSL3,DPYSL5,EFHD1,EFNA5,EFNB2,EHD3,EMP2,EPHA4,EPHA8,EPHB1,ERMN,EXOC5,EZR,FAM…
GO:BP	neuron development	GO:0048666	6.41086e-38	37.1931	682	2287	185	24356	ABL2,ADCY1,ALCAM,ARHGAP35,ARL3,AUTS2,BCL2,BDNF,BMP7,BMPR2,BMPR1B,BRSK2,BTBD3,CBFA2T2,CBX6,CCDC88A,CDH11,CDH23,CDK5R1,CECR2,CHL1,CHN1,CLIC5,CLMN,CNP,CNR1,CNTN2,CREB1,CRMP1,CSF1R,CUX2,CYFIP2,DAG1,DCDC2,DCLK1,DCX,DPYSL2,DPYSL3,DPYSL5,DRD1,EFHD1,EFNA5,EFNB2,EPHA4,EPHA8,EPHB1,FBXO45,FEZF2,FGFR1,FLRT2,FMR1,FOXP1,FSTL4,FZD3,FZD4,GABRB2,GABRB3,GATA2,GBA2,GBX2,GDNF,GFAP,GHR,GLDN,GPRC5B,GRIN3A,GSK3B,HCN1,H…
GO:BP	anatomical structure formation involved in morphogenesis	GO:0048646	1.15639e-37	36.9369	721	2287	191	24356	ACVR2A,ADAM12,AGGF1,AKT3,AMOT,AMOTL1,ANGPT1,ANGPT2,ANKRD1,APLNR,APOLD1,ARHGAP35,ATOH8,AXIN2,BCAS3,BMP7,BMPER,BMPR2,C1GALT1,CALCRL,CBLN1,CCBE1,CD9,CDC73,CDK5R1,CDON,CECR2,CFL2,CHRD,CLIC4,COL12A1,COL2A1,CTGF,CUL3,CYP1B1,DAG1,DCX,EDA,EDAR,EDN1,EDNRA,EFNB2,EGLN1,EMP2,EPHA4,EPHB1,ERAP1,ETS1,FGF1,FGF2,FGF18,FGFR1,FLT1,FLT4,FMN1,FOXJ2,FOXP1,FRS2,FZD3,FZD7,GABPA,GATA2,GATA5,GATA6,GBX2,GDF2,GDNF,GJA5,GNG5…
GO:BP	regulation of protein modification process	GO:0031399	1.29747e-37	36.8869	1156	2287	258	24356	ABI2,ACSL1,ACVR2A,ADRA2B,AKTIP,ANGPT1,APC,APLNR,ARL2BP,ARNT,ASH1L,ATP2B4,AUTS2,AXIN2,BAG4,BCCIP,BCL2,BCOR,BDKRB2,BMP7,BMPER,BMPR2,CCDC88A,CCND1,CCND2,CCNF,CCNI,CCNJ,CCNJL,CD44,CDK12,CDK5R1,CDKN1A,CDKN2B,CDON,CEP85,CSF1R,CSNK1D,CTGF,CUL3,CYLD,DAB2,DAG1,DAZAP2,DBF4,DCUN1D2,DCUN1D3,DCUN1D5,DMD,DNAJB2,DNAJC3,DRD1,DUSP3,DUSP5,DUSP7,DUSP16,DUSP19,DYRK1A,EDAR,EDN1,EFNA5,EGR1,EMP2,ENSA,EPHA4,EPHA8,EPHB1,…
GO:BP	neuron projection development	GO:0031175	1.43041e-37	36.8445	591	2287	169	24356	ABL2,ADCY1,ALCAM,ARHGAP35,AUTS2,BCL2,BDNF,BMP7,BMPR2,BMPR1B,BRSK2,BTBD3,CBFA2T2,CBX6,CCDC88A,CDH11,CDH23,CDK5R1,CECR2,CHL1,CHN1,CLIC5,CLMN,CNP,CNR1,CNTN2,CREB1,CRMP1,CSF1R,CUX2,CYFIP2,DAG1,DCDC2,DCLK1,DCX,DPYSL2,DPYSL3,DPYSL5,EFHD1,EFNA5,EFNB2,EPHA4,EPHA8,EPHB1,FBXO45,FEZF2,FGFR1,FLRT2,FMR1,FOXP1,FSTL4,FZD3,FZD4,GBX2,GDNF,GFAP,GHR,GPRC5B,GRIN3A,GSK3B,HSP90AA1,IFRD1,IGF2BP1,IQGAP1,KIRREL3,LPAR1,LR…
GO:BP	plasma membrane bounded cell projection organization	GO:0120036	1.53635e-37	36.8135	911	2287	221	24356	ABCC4,ABL2,ABLIM3,ADCY1,ALCAM,APC,ARHGAP35,ARHGEF4,ARHGEF26,ARL3,ARPC2,AUTS2,BAG4,BBS9,BCAS3,BCL2,BDNF,BMP7,BMPR2,BMPR1B,BRSK2,BTBD3,C15ORF62,CBFA2T2,CBX6,CCDC88A,CDC42EP1,CDH11,CDH23,CDK5R1,CECR2,CEP19,CEP164,CHL1,CHN1,CLIC5,CLMN,CNP,CNR1,CNTN2,CREB1,CRMP1,CSF1R,CSNK1D,CTTN,CUX2,CYFIP2,CYLD,DAG1,DCDC2,DCLK1,DCX,DPYSL2,DPYSL3,DPYSL5,EFHD1,EFNA5,EFNB2,EHD3,EMP2,EPHA4,EPHA8,EPHB1,EXOC5,EZR,FAM161A,…
GO:BP	positive regulation of gene expression	GO:0010628	3.10017e-37	36.5086	1307	2287	279	24356	ABLIM3,ACVR1B,ACVR2A,AHR,ALX4,ANK2,ANKRD1,APLN,ARNT,ASH1L,ATAD2,ATOH8,ATXN7,ATXN7L3,AUTS2,AXIN2,BACH1,BARX2,BCAS3,BCL9,BCL9L,BCLAF1,BMP7,BMPR2,BMPR1B,BTRC,CASK,CASR,CASZ1,CCPG1,CD28,CDC73,CDK12,CDON,CEBPG,CHCHD10,CHURC1,CNTN2,CREB1,CREB5,CREB3L2,CSRNP2,CSRNP3,CTIF,CUX2,DAB2,DNAJC3,DRD1,DYRK1A,E2F1,E2F3,E2F5,EDA,EDAR,EDN1,EGLN1,EGR1,EHF,ELF1,ELK4,ERG,ESRRG,ETS1,EZR,FBXW11,FEZF2,FGF1,FGF2,FGF23,FGF…
GO:BP	regulation of phosphate metabolic process	GO:0019220	6.31918e-37	36.1993	1091	2287	247	24356	ABI2,ACSL1,ACVR2A,ADRA2B,AKTIP,ANGPT1,APC,APLNR,ARL2BP,ASH1L,ATP2B4,ATXN7,AXIN2,BAG4,BCCIP,BCL2,BDKRB2,BMP7,BMPER,BMPR2,CCDC88A,CCND1,CCND2,CCNF,CCNI,CCNJ,CCNJL,CD44,CDK1,CDK12,CDK5R1,CDKN1A,CDKN2B,CDON,CEP85,CNST,CSF1R,CSNK1D,CSRNP2,CSRNP3,CTGF,CYLD,DAB2,DAG1,DAZAP2,DBF4,DLG3,DMD,DNAJC3,DNAJC15,DRD1,DUSP3,DUSP5,DUSP7,DUSP16,DUSP19,EDAR,EDN1,EFNA5,EMP2,ENSA,EPHA4,EPHA8,EPHB1,EZR,FABP4,FGA,FGF1,FG…
GO:BP	regulation of phosphorus metabolic process	GO:0051174	7.45469e-37	36.1276	1092	2287	247	24356	ABI2,ACSL1,ACVR2A,ADRA2B,AKTIP,ANGPT1,APC,APLNR,ARL2BP,ASH1L,ATP2B4,ATXN7,AXIN2,BAG4,BCCIP,BCL2,BDKRB2,BMP7,BMPER,BMPR2,CCDC88A,CCND1,CCND2,CCNF,CCNI,CCNJ,CCNJL,CD44,CDK1,CDK12,CDK5R1,CDKN1A,CDKN2B,CDON,CEP85,CNST,CSF1R,CSNK1D,CSRNP2,CSRNP3,CTGF,CYLD,DAB2,DAG1,DAZAP2,DBF4,DLG3,DMD,DNAJC3,DNAJC15,DRD1,DUSP3,DUSP5,DUSP7,DUSP16,DUSP19,EDAR,EDN1,EFNA5,EMP2,ENSA,EPHA4,EPHA8,EPHB1,EZR,FABP4,FGA,FGF1,FG…
GO:BP	regulation of molecular function	GO:0065009	2.04282e-36	35.6898	1923	2287	361	24356	ABHD5,ABI2,ABL2,ABR,ACSL1,ACVR2A,ADCY1,ADRA2B,ADRB1,AHSG,AKTIP,AMOT,ANGPT1,APC,APLN,ARHGAP21,ARHGAP28,ARHGAP31,ARHGAP36,ARID5B,ASAP2,ATP1B3,ATP2B4,AZIN1,BAG4,BCAS3,BCCIP,BCL2,BDNF,BMP7,BTAF1,CACNB2,CACNG4,CAPN1,CASR,CCDC88A,CCND1,CCND2,CCNF,CCNI,CCNJ,CCNJL,CCPG1,CDK12,CDK5R1,CDKN1A,CDKN2B,CDON,CEBPG,CEP85,CFTR,CHN1,CLPS,CMKLR1,CNST,CRMP1,CSF1,CSF1R,CSRNP2,CSRNP3,CTSB,CYFIP2,CYLD,CYP1B1,DAB2,DAZAP…
GO:BP	regulation of cellular component organization	GO:0051128	2.12244e-36	35.6732	1470	2287	300	24356	AAK1,ABL2,ACVR1B,AEBP1,ANGPT1,ANKFY1,ANKRD13B,AP1AR,APC,APLN,ARHGAP28,ARHGAP35,ARPC2,ARPC4,ATAD2,ATP8A1,AUTS2,AXIN2,BAG4,BAIAP2L1,BCAS3,BCL2,BCL9L,BCOR,BDNF,BMP7,BMPR2,BRSK2,BRWD1,BRWD3,C15ORF62,CBFA2T2,CBLL1,CBLN1,CCDC88A,CCND2,CCNF,CCNI,CCNJ,CCNJL,CD28,CD2AP,CDC6,CDC27,CDC73,CDC42EP1,CDC42SE1,CDK5R1,CDKN2B,CEP85,CFL2,CHMP1B,CHMP2B,CHN1,CIDEA,CLIP1,CNTN2,COCH,CRMP1,CSF1R,CTGF,CTTN,CUL3,CUX2,CYLD…
GO:BP	negative regulation of nitrogen compound metabolic process	GO:0051172	3.40976e-36	35.4673	1423	2287	293	24356	AEBP1,AEBP2,AHSG,ANGPT1,ANKRD1,APC,ARHGAP35,ARID5B,ASCL2,ASH1L,ATAD2,ATOH8,ATP2B4,ATXN1,ATXN1L,AXIN2,AZIN1,BACH1,BACH2,BARX2,BCLAF1,BCOR,BDKRB2,BMP7,BMPR2,BTRC,CBFA2T2,CBX1,CBX5,CBX6,CCND1,CD276,CDC73,CDK5R1,CDKN1A,CDKN2B,CDYL2,CENPF,CEP85,CGGBP1,CPEB2,CPEB4,CREB1,CSNK2A2,CUL3,CUX1,CUX2,CYLD,DAB2,DAG1,DDX54,DMD,DNAJB5,DNAJB6,DNAJC3,DUSP3,DUSP5,DUSP7,DUSP16,DYRK1A,E2F1,E2F3,E2F5,EDN1,EGR1,EIF2S1,E…
GO:BP	cellular component morphogenesis	GO:0032989	9.14178e-36	35.039	748	2287	192	24356	ADCY1,ALCAM,ANKRD1,AP1AR,ARHGAP35,ARHGEF26,ARPC2,AUTS2,BCL2,BCL9L,BDNF,BMP7,BMPR2,BMPR1B,BRSK2,BRWD1,BRWD3,BTBD3,C15ORF62,CD9,CDC42EP1,CDC42SE1,CDH11,CDK5R1,CFL2,CHL1,CHN1,CLIC4,CLIC5,CNP,CNTN2,COCH,CREB1,CRMP1,CSF1R,CUL3,CUX2,CYFIP2,DAG1,DCDC2,DCLK1,DCX,DNM1L,DPYSL2,DPYSL5,EDN1,EFNA5,EFNB2,EPB41,EPHA4,EPHA8,EPHB1,ERMN,EZR,FBXO45,FERMT2,FEZF2,FLRT2,FMNL2,FOXP1,FSTL4,FZD3,FZD4,FZD7,GBX2,GDNF,HSP90…
GO:BP	cellular response to organic substance	GO:0071310	2.66647e-35	34.5741	1409	2287	289	24356	ABCA1,ABCD4,ABHD2,ABL2,ACACA,ACSL1,ACVR1B,ACVR2A,ACVRL1,ADCY6,ADCY7,ANGPT1,ANKRD1,APC,APLN,APPL1,AQP4,AQP9,ARID5B,ATP2B4,ATXN3,AVPR1A,BAG4,BAIAP2L1,BCL2,BCL9L,BCLAF1,BDNF,BMP7,BMPER,BMPR2,BMPR1B,BRSK2,BSPRY,BTRC,C2CD2L,CA2,CALCRL,CASK,CCND1,CD44,CD86,CDC73,CFTR,CHRD,CIDEA,CLDN18,COL2A1,CPEB2,CPEB4,CPNE3,CREB1,CREB3L2,CSF1R,CTGF,CTSB,CUL3,CUX2,CXCL12,CXCR1,CYFIP2,CYLD,CYP1B1,DAB2,DNAJB12,DNAJC18,D…
GO:BP	tube morphogenesis	GO:0035239	3.41901e-35	34.4661	544	2287	157	24356	ADAM12,AGGF1,AKT3,AMOT,AMOTL1,ANGPT1,ANGPT2,APLNR,APOLD1,ARHGAP35,ARID2,ATOH8,BCAS3,BCL2,BMP7,BMPER,BMPR2,BTRC,C1GALT1,CALCRL,CCBE1,CECR2,CLIC4,CTGF,CYP1B1,DAG1,EDA,EDAR,EDN1,EDNRA,EFNB2,EGLN1,EMP2,EPHA4,EPHB1,ERAP1,ETS1,FGF1,FGF2,FGF18,FGFR1,FLT1,FLT4,FMN1,FOXJ2,FZD3,FZD4,GATA2,GATA6,GBX2,GDF2,GDNF,GJA5,GJC1,HAND1,HK2,HMOX1,HOXA7,IL8,ISM1,JAG1,KDM5B,KIAA1024,KIF26B,KRAS,LEMD3,LIAS,LMO4,LRP2,LUZP…
GO:BP	regulation of anatomical structure morphogenesis	GO:0022603	6.55425e-35	34.1835	623	2287	170	24356	ABR,ADAM12,AGGF1,AKT3,AMOT,ANGPT2,AP1AR,APLNR,ARHGAP35,ARPC2,BCL2,BCL9L,BCOR,BDNF,BMP7,BMPER,BMPR2,BRSK2,BRWD1,BRWD3,BTBD7,C15ORF62,CCBE1,CDC42EP1,CDC42SE1,CDK5R1,CHN1,CNTN2,COCH,CSF1R,CUX2,CYP1B1,DAB2,DAG1,DNM1L,DPYSL2,EDN1,EFNA5,EFNB2,EGLN1,EMP2,EPB41,EPHA4,ERAP1,ERMN,ETS1,EZR,FEZF2,FGF1,FGF2,FGF18,FGFR1,FLT1,FLT4,FMNL2,FOXJ2,FRS2,FSTL4,FZD3,FZD4,FZD7,GATA2,GATA5,GATA6,GDF2,GDNF,GNG5,HK2,HMOX1,…
GO:BP	positive regulation of RNA biosynthetic process	GO:1902680	1.33872e-34	33.8733	1090	2287	242	24356	ABLIM3,ACVR2A,AHR,ALX4,APLN,ARID5B,ARL2BP,ARNT,ASH1L,ATAD2,ATOH8,ATXN7,ATXN7L3,AUTS2,BACH1,BARX2,BCAS3,BCL9,BCL9L,BCLAF1,BMP7,BMPR2,BMPR1B,BTRC,CASK,CASZ1,CCPG1,CD28,CDC73,CDK12,CDON,CEBPG,CHCHD10,CHURC1,CREB1,CREB5,CREB3L2,CSRNP2,CSRNP3,DAB2,E2F1,E2F3,E2F5,EDN1,EGLN1,EGR1,EHF,ELF1,ELK4,ERG,ESRRG,ETS1,FBXW11,FEZF2,FGF1,FGF2,FGF23,FGFR1,FOSB,FOXF2,FOXJ2,FOXM1,FOXO1,FOXP1,FZD4,FZD7,GABPA,GATA2,GATA…
GO:BP	positive regulation of nucleic acid-templated transcription	GO:1903508	1.33872e-34	33.8733	1090	2287	242	24356	ABLIM3,ACVR2A,AHR,ALX4,APLN,ARID5B,ARL2BP,ARNT,ASH1L,ATAD2,ATOH8,ATXN7,ATXN7L3,AUTS2,BACH1,BARX2,BCAS3,BCL9,BCL9L,BCLAF1,BMP7,BMPR2,BMPR1B,BTRC,CASK,CASZ1,CCPG1,CD28,CDC73,CDK12,CDON,CEBPG,CHCHD10,CHURC1,CREB1,CREB5,CREB3L2,CSRNP2,CSRNP3,DAB2,E2F1,E2F3,E2F5,EDN1,EGLN1,EGR1,EHF,ELF1,ELK4,ERG,ESRRG,ETS1,FBXW11,FEZF2,FGF1,FGF2,FGF23,FGFR1,FOSB,FOXF2,FOXJ2,FOXM1,FOXO1,FOXP1,FZD4,FZD7,GABPA,GATA2,GATA…
GO:BP	positive regulation of macromolecule biosynthetic process	GO:0010557	1.45414e-34	33.8374	1229	2287	262	24356	ABLIM3,ACVR2A,AHR,ALX4,APLN,ARID5B,ARL2BP,ARNT,ASH1L,ATAD2,ATOH8,ATXN7,ATXN7L3,AUTS2,BACH1,BARX2,BCAS3,BCL9,BCL9L,BCLAF1,BMP7,BMPR2,BMPR1B,BTRC,CASK,CASZ1,CCPG1,CD28,CD276,CDC73,CDK12,CDON,CEBPG,CHCHD10,CHURC1,CREB1,CREB5,CREB3L2,CSRNP2,CSRNP3,CTIF,DAB2,DBF4,DNAJC3,DYRK2,E2F1,E2F3,E2F5,EDN1,EGLN1,EGR1,EHF,ELF1,ELK4,ERG,ESRRG,ETS1,FBXW11,FEZF2,FGF1,FGF2,FGF23,FGFR1,FMR1,FOSB,FOXF2,FOXJ2,FOXM1,FOXO…
GO:BP	positive regulation of RNA metabolic process	GO:0051254	2.11718e-34	33.6742	1141	2287	249	24356	ABLIM3,ACVR2A,AHR,ALX4,APLN,ARID5B,ARL2BP,ARNT,ASH1L,ATAD2,ATOH8,ATXN7,ATXN7L3,AUTS2,BACH1,BARX2,BCAS3,BCL9,BCL9L,BCLAF1,BMP7,BMPR2,BMPR1B,BTRC,CASK,CASZ1,CCPG1,CD28,CDC73,CDK12,CDON,CEBPG,CHCHD10,CHURC1,CREB1,CREB5,CREB3L2,CSRNP2,CSRNP3,DAB2,DYRK1A,E2F1,E2F3,E2F5,EDN1,EGLN1,EGR1,EHF,ELF1,ELK4,ERG,ESRRG,ETS1,FBXW11,FEZF2,FGF1,FGF2,FGF23,FGFR1,FOSB,FOXF2,FOXJ2,FOXM1,FOXO1,FOXP1,FTO,FZD4,FZD7,GABPA…
GO:BP	positive regulation of cellular biosynthetic process	GO:0031328	5.30552e-34	33.2753	1266	2287	266	24356	ABLIM3,ACVR2A,AHR,ALX4,APLN,ARID5B,ARL2BP,ARNT,ASH1L,ATAD2,ATOH8,ATXN7,ATXN7L3,AUTS2,BACH1,BARX2,BCAS3,BCL9,BCL9L,BCLAF1,BMP7,BMPR2,BMPR1B,BTRC,CASK,CASZ1,CCPG1,CD28,CD276,CDC73,CDK12,CDON,CEBPG,CHCHD10,CHURC1,CREB1,CREB5,CREB3L2,CSRNP2,CSRNP3,CTIF,DAB2,DBF4,DDAH1,DNAJC3,DYRK2,E2F1,E2F3,E2F5,EDN1,EGLN1,EGR1,EHF,ELF1,ELK4,ERG,ESRRG,ETS1,FBXW11,FEZF2,FGF1,FGF2,FGF23,FGFR1,FMR1,FOSB,FOXF2,FOXJ2,FOXM…
GO:BP	positive regulation of biosynthetic process	GO:0009891	5.98101e-34	33.2232	1281	2287	268	24356	ABLIM3,ACVR2A,AHR,ALX4,APLN,ARID5B,ARL2BP,ARNT,ASH1L,ATAD2,ATOH8,ATXN7,ATXN7L3,AUTS2,BACH1,BARX2,BCAS3,BCL9,BCL9L,BCLAF1,BMP7,BMPR2,BMPR1B,BTRC,CASK,CASZ1,CCPG1,CD28,CD276,CDC73,CDK12,CDON,CEBPG,CHCHD10,CHURC1,CREB1,CREB5,CREB3L2,CSRNP2,CSRNP3,CTIF,DAB2,DBF4,DDAH1,DNAJC3,DYRK2,E2F1,E2F3,E2F5,EDN1,EGLN1,EGR1,EHF,ELF1,ELK4,ERG,ESRRG,ETS1,FBXW11,FEZF2,FGF1,FGF2,FGF23,FGFR1,FMR1,FOSB,FOXF2,FOXJ2,FOXM…
GO:BP	response to stress	GO:0006950	2.01735e-33	32.6952	1983	2287	361	24356	ABCA1,ABHD2,ABR,ADAMTS18,ADCY1,ADCY7,ADRB1,AHSG,AKT3,ALKBH5,ALPK1,ANKRD1,AP1G1,APC,AQP4,ARG2,ARHGAP35,ARNT,ARPP21,ASCL2,ASH1L,ATOX1,ATP2B4,ATXN3,AXIN2,BACH1,BCAS3,BCCIP,BCL2,BCL9,BCLAF1,BDKRB2,BDNF,BMPR2,BMPR1B,BRSK2,C5ORF30,CACNA1B,CADM1,CADPS2,CASK,CBX1,CBX5,CCND1,CD9,CD28,CD44,CD276,CDK1,CDKN2B,CEBPG,CFTR,CHD2,CMKLR1,COCH,CPEB2,CPEB4,CREB3L2,CTGF,CUL3,CUL4B,CXCL12,CYLD,CYP1B1,DCBLD2,DDAH1,DEK,…
GO:BP	positive regulation of cell differentiation	GO:0045597	4.04054e-33	32.3936	558	2287	156	24356	ABL2,ACVR1B,ACVR2A,ADRA2B,ARHGAP35,ARPC2,ATOH8,AXIN2,BCL2,BCL9L,BDNF,BMP7,BMPR2,BMPR1B,CBFA2T2,CD276,CDON,CMKLR1,CREB1,CSF1,CTGF,CUX2,CYLD,DAB2,DMRTA2,EDN1,EFNA5,EFNB2,ETS1,FEZF2,FGF2,FGF18,FGFR1,FNDC5,FOXP1,FZD3,FZD4,GATA2,GATA5,GATA6,GDF2,GDF5,GDF6,GDNF,GFAP,GPRC5B,HEYL,HIF1AN,HOPX,ID4,IGF1,IGF2BP1,IL7R,INHBA,ITPKB,JAG1,KITLG,LIN28A,LMO3,LRP2,LRRC7,LYN,MAP6,MAPK9,MAPK14,MAPK8IP3,MAPT,MARK2,MED1…
GO:BP	cell migration	GO:0016477	5.97725e-33	32.2235	865	2287	205	24356	ABHD2,ABR,ACVR1B,AKT3,AMOT,AMOTL1,ANGPT1,ANGPT2,APC,ARHGAP35,ARID2,ARID5B,ATOH8,ATP8A1,AUTS2,BAG4,BCAS3,BCL2,BMP7,BMPER,BMPR2,C5ORF30,CAPN7,CBLL1,CCBE1,CCDC88A,CDC42BPB,CDK5R1,CHL1,CHRD,CLIC4,CMKLR1,CNTN2,CPNE3,CSF1R,CTGF,CTTN,CUL3,CXCL12,CXCR1,CYP1B1,DAB2,DAG1,DCDC2,DCLK1,DCX,DPYSL3,DRD1,EDN1,EFNB2,ELMO1,EMP2,EPHA8,EPHB1,ETS1,FAM65A,FBXO45,FERMT1,FEZF2,FGF1,FGF2,FGF18,FGF19,FGFR1,FLRT2,FLT1,FLT4…
GO:BP	positive regulation of transcription, DNA-templated	GO:0045893	8.57133e-33	32.067	1041	2287	231	24356	ABLIM3,ACVR2A,AHR,ALX4,APLN,ARNT,ASH1L,ATAD2,ATOH8,ATXN7,ATXN7L3,AUTS2,BACH1,BARX2,BCAS3,BCL9,BCL9L,BCLAF1,BMP7,BMPR2,BMPR1B,BTRC,CASK,CASZ1,CCPG1,CD28,CDC73,CDK12,CDON,CEBPG,CHCHD10,CHURC1,CREB1,CREB5,CREB3L2,CSRNP2,CSRNP3,DAB2,E2F1,E2F3,E2F5,EDN1,EGLN1,EGR1,EHF,ELF1,ELK4,ERG,ESRRG,ETS1,FBXW11,FEZF2,FGF1,FGF2,FGF23,FGFR1,FOSB,FOXF2,FOXJ2,FOXM1,FOXO1,FOXP1,FZD4,FZD7,GABPA,GATA2,GATA5,GATA6,GBX2,G…
GO:BP	nitrogen compound transport	GO:0071705	9.3733e-33	32.0281	1279	2287	265	24356	ABCA1,ABCC1,AKTIP,ALKBH5,ANGPT1,ANK3,ANKRD1,AP1G1,AP2B1,AP3M1,AP3S2,AQP9,ARCN1,ARF1,ARFIP1,ARFIP2,ARG2,ARL3,ARL6IP1,ATG9B,AZIN1,BAG4,BCAP29,BCAS3,BCCIP,BET1L,BRSK2,C17ORF75,C2CD2L,CA2,CACNG4,CADM1,CADPS,CALCRL,CALHM1,CBLN1,CBLN4,CD276,CDK5R1,CENPF,CFTR,CHMP7,CHMP1B,CIDEA,CLIP1,CLTC,CMTM6,CNST,COPG2,CSF1R,CTTN,DNAJC15,DNM1,DNM3,DNM1L,DPH3,DRD1,EDEM1,EDN1,EFNA5,ENSA,EZR,FAF2,FAM65A,FERMT1,FGA,FLVCR…
GO:BP	regulation of phosphorylation	GO:0042325	1.14449e-32	31.9414	975	2287	221	24356	ABI2,ACSL1,ACVR2A,ADRA2B,AKTIP,ANGPT1,APC,APLNR,ARL2BP,ASH1L,ATP2B4,ATXN7,AXIN2,BAG4,BCCIP,BCL2,BDKRB2,BMP7,BMPER,BMPR2,CCDC88A,CCND1,CCND2,CCNF,CCNI,CCNJ,CCNJL,CD44,CDK1,CDK12,CDK5R1,CDKN1A,CDKN2B,CDON,CEP85,CSF1R,CSNK1D,CTGF,CYLD,DAB2,DAG1,DAZAP2,DBF4,DMD,DNAJC3,DNAJC15,DRD1,DUSP3,DUSP5,DUSP7,DUSP16,DUSP19,EDAR,EDN1,EFNA5,EMP2,EPHA4,EPHA8,EPHB1,EZR,FABP4,FGA,FGF1,FGF2,FGF18,FGF19,FGF23,FGFR1,FK…
GO:BP	cell morphogenesis	GO:0000902	1.67277e-32	31.7766	673	2287	174	24356	ADCY1,ALCAM,AP1AR,ARHGAP35,ARHGEF26,ARPC2,AUTS2,BCL2,BCL9L,BDNF,BMP7,BMPR2,BMPR1B,BRSK2,BRWD1,BRWD3,BTBD3,C15ORF62,CDC42EP1,CDC42SE1,CDH11,CDK5R1,CHL1,CHN1,CLIC4,CLIC5,CNP,CNTN2,COCH,CREB1,CRMP1,CSF1R,CUL3,CUX2,CYFIP2,DAG1,DCDC2,DCLK1,DCX,DPYSL2,DPYSL5,EFNA5,EFNB2,EPB41,EPHA4,EPHA8,EPHB1,ERMN,EZR,FBXO45,FERMT2,FEZF2,FLRT2,FMNL2,FOXP1,FSTL4,FZD3,FZD4,FZD7,GBX2,GDNF,HSP90AA1,IFRD1,IL7R,IQGAP1,KIRRE…
GO:BP	locomotion	GO:0040011	1.7953e-32	31.7459	1080	2287	236	24356	ABHD2,ABR,ACVR1B,AKT3,ALCAM,AMOT,AMOTL1,ANGPT1,ANGPT2,AP1AR,APC,ARHGAP35,ARID2,ARID5B,ASH1L,ATOH8,ATP2B4,ATP8A1,AUTS2,BAG4,BCAS3,BCL2,BMP7,BMPER,BMPR2,BMPR1B,C5ORF30,CAPN7,CBLL1,CCBE1,CCDC88A,CDC42BPB,CDK5R1,CHL1,CHMP2B,CHN1,CHRD,CLIC4,CMKLR1,CNTN2,CPNE3,CRMP1,CSF1R,CTGF,CTTN,CUL3,CXCL12,CXCR1,CYFIP2,CYP1B1,DAB2,DAG1,DCDC2,DCLK1,DCX,DPYSL2,DPYSL3,DPYSL5,DRD1,EDN1,EFNA5,EFNB2,ELMO1,EMP2,EPHA4,EPHA…
GO:BP	movement of cell or subcellular component	GO:0006928	3.21927e-32	31.4922	1245	2287	259	24356	ABHD2,ABR,ACVR1B,AKT3,ALCAM,AMOT,AMOTL1,ANGPT1,ANGPT2,ANK2,AP1AR,AP3M1,APC,ARHGAP21,ARHGAP35,ARID2,ARID5B,ARL3,ARL8A,ASH1L,ATOH8,ATP2B4,ATP8A1,AUTS2,BAG4,BCAS3,BCL2,BMP7,BMPER,BMPR2,BMPR1B,C5ORF30,CACNB2,CAPN7,CBLL1,CCBE1,CCDC88A,CD9,CDC42BPB,CDK5R1,CHL1,CHN1,CHRD,CLIC4,CMKLR1,CNTN2,COPG2,CPNE3,CRMP1,CSF1R,CTGF,CTTN,CUL3,CXCL12,CXCR1,CYFIP2,CYP1B1,DAB2,DAG1,DCDC2,DCLK1,DCX,DPYSL2,DPYSL3,DPYSL5,DR…
GO:BP	regulation of protein phosphorylation	GO:0001932	5.08135e-32	31.294	897	2287	208	24356	ABI2,ACSL1,ACVR2A,ADRA2B,AKTIP,ANGPT1,APC,APLNR,ARL2BP,ASH1L,ATP2B4,AXIN2,BAG4,BCCIP,BCL2,BDKRB2,BMP7,BMPER,BMPR2,CCDC88A,CCND1,CCND2,CCNF,CCNI,CCNJ,CCNJL,CD44,CDK12,CDK5R1,CDKN1A,CDKN2B,CDON,CEP85,CSF1R,CSNK1D,CTGF,CYLD,DAB2,DAG1,DAZAP2,DBF4,DMD,DNAJC3,DRD1,DUSP3,DUSP5,DUSP7,DUSP16,DUSP19,EDAR,EDN1,EFNA5,EMP2,EPHA4,EPHA8,EPHB1,EZR,FABP4,FGA,FGF1,FGF2,FGF18,FGF19,FGF23,FGFR1,FKTN,FLT1,FLT4,FMR1,F…
GO:BP	positive regulation of nucleobase-containing compound metabolic process	GO:0045935	6.74909e-32	31.1708	1236	2287	257	24356	ABLIM3,ACVR2A,AHR,ALX4,APLN,ARID5B,ARL2BP,ARNT,ASH1L,ATAD2,ATOH8,ATXN7,ATXN7L3,AUTS2,BACH1,BARX2,BCAS3,BCL9,BCL9L,BCLAF1,BMP7,BMPR2,BMPR1B,BTRC,CASK,CASZ1,CCPG1,CD28,CDC73,CDK12,CDON,CEBPG,CHCHD10,CHURC1,CREB1,CREB5,CREB3L2,CSRNP2,CSRNP3,DAB2,DYRK1A,E2F1,E2F3,E2F5,EDN1,EGLN1,EGR1,EHF,ELF1,ELK4,ERG,ESRRG,ETS1,FAM168A,FBXW11,FEZF2,FGF1,FGF2,FGF23,FGFR1,FOSB,FOXF2,FOXJ2,FOXM1,FOXO1,FOXP1,FTO,FZD4,FZ…
GO:BP	organelle organization	GO:0006996	5.0158e-31	30.2997	2638	2287	436	24356	AARS2,ABCA1,ABCC4,ABI2,ABLIM3,ABR,AFF2,AHCTF1,AKT3,AKTIP,AMOT,AMOTL1,ANK3,ANKFY1,ANKRD1,AP1AR,APC,APOOL,ARHGAP21,ARHGAP28,ARHGAP35,ARHGAP36,ARID2,ARL3,ARPC2,ARPC4,ASH1L,ATAD2,ATG2B,ATG9B,ATP2C1,ATXN7L3,AUTS2,AXIN2,BAG4,BAIAP2L1,BBS9,BCAS3,BCCIP,BCL2,BCOR,BMP7,BRSK2,BRWD1,BRWD3,C15ORF62,CADPS,CCDC88A,CCND2,CCNF,CCNI,CCNJ,CCNJL,CD28,CD2AP,CDC6,CDC27,CDC73,CDC42BPB,CDC42EP1,CDK1,CDK5R1,CDKN2B,CECR2,…
GO:BP	regulation of cell population proliferation	GO:0042127	1.33283e-30	29.8752	903	2287	206	24356	ABL2,AKT3,ANGPT1,ANKRD1,APC,APLN,APLNR,ARG2,ARID2,ATOH8,ATXN1L,AXIN2,BCL2,BMP7,BMPR2,BMPR1B,BTG4,CALCRL,CASK,CCDC88A,CCND1,CCND2,CCNF,CCNI,CCNJ,CCNJL,CCPG1,CD9,CD28,CD86,CD276,CDC73,CDKN2B,CDON,CHRD,CLMN,CSF1R,CYP1B1,DDAH1,DMRTA2,DNAJB2,E2F1,E2F3,EDN1,EFNB2,EGLN3,EMP2,EPHB1,FERMT1,FEZF2,FGF1,FGF2,FGF18,FGF19,FGFR1,FKTN,FLT1,FLT4,FOXJ2,FOXM1,FOXO1,FOXP1,FRS2,FTO,FXN,FZD3,FZD7,GATA2,GATA6,GDF2,GDF5…
GO:BP	animal organ morphogenesis	GO:0009887	1.38152e-30	29.8596	695	2287	174	24356	ABR,ACAN,AKT3,ALX4,ANKRD1,ARID2,ARID5B,ASH1L,AUTS2,AXIN2,BARX2,BCL2,BCOR,BMP7,BMPR2,BMPR1B,BTBD7,BTRC,CAPN1,CDON,CHSY1,CLIC5,COCH,COL2A1,CTGF,CUL3,DAB2,DAG1,E2F5,EDA,EDAR,EDN1,EFEMP1,EFNB2,EGLN1,EPHB1,FBN1,FGF1,FGF2,FGF18,FGFR1,FLRT2,FLVCR1,FMN1,FOXF2,FOXN3,FRS2,FZD3,GATA2,GATA5,GATA6,GBX2,GCLM,GDF11,GDNF,GJA5,GLG1,GNG5,HAND1,HCN1,HEYL,HIPK1,HOXA7,HOXC9,HOXC13,HOXD9,HOXD13,ID4,IGF1,IGFBP5,IMPAD1,…
GO:BP	cell population proliferation	GO:0008283	2.22824e-30	29.652	1119	2287	237	24356	ABL2,ACVR2A,AKT3,ANGPT1,ANKRD1,APC,APLN,APLNR,APPL1,APPL2,ARG2,ARID2,ARIH2,ATOH8,ATXN1L,AXIN2,BCL2,BMP7,BMPER,BMPR2,BMPR1B,BTG4,BTRC,CALCRL,CASK,CCDC88A,CCND1,CCND2,CCNF,CCNI,CCNJ,CCNJL,CCPG1,CD9,CD28,CD86,CD276,CDC73,CDK1,CDKN2B,CDON,CHRD,CLMN,CSF1R,CTGF,CYP1B1,DDAH1,DMRTA2,DNAJB2,E2F1,E2F3,EDN1,EFNB2,EGLN3,EHF,EIF2S2,EML1,EMP2,EPHB1,FBXL7,FERMT1,FEZF2,FGF1,FGF2,FGF18,FGF19,FGFR1,FKTN,FLT1,FLT4,…
GO:BP	cell-cell signaling	GO:0007267	2.23369e-30	29.651	833	2287	195	24356	ADCY1,ANK2,APC,ATP6V1C2,AXIN2,BACE1,BCL9,BCL9L,BDNF,BMP7,BRSK2,BTRC,C2CD2L,CA2,CACNA1B,CACNA2D2,CACNB2,CACNG4,CADPS,CADPS2,CBLN1,CCND1,CDC73,CDK14,CFTR,CHRNA5,CHRNG,CNR1,CNTN2,CREB1,CSNK1D,CSNK1G1,CSNK2A1,CSNK2A2,CUL3,CUX2,CYLD,DAAM2,DAB2,DCDC2,DGKI,DKK3,DLG3,DLGAP1,DLGAP2,DRD1,EDA,EDN1,EFNA5,EGR1,EIF4EBP2,ENSA,EPHA4,FCHSD1,FERMT1,FERMT2,FGA,FGF2,FGFR1,FOXO1,FSHB,FZD3,FZD4,FZD7,GABRA1,GABRA3,GABR…
GO:BP	cellular macromolecule localization	GO:0070727	3.74141e-30	29.427	1172	2287	244	24356	A1CF,ALKBH5,AMOT,ANGPT1,ANK2,ANK3,AP1AR,AP1G1,AP2B1,AP3M1,AP3S2,APC,APPL1,ARF1,ARFIP1,ARFIP2,ARL3,ARL2BP,ARL6IP1,ATG9B,ATP1B3,AXIN2,BAG4,BBS9,BCAP29,BCAS3,BCCIP,BMP7,C17ORF75,CACNG4,CASC3,CCDC88A,CD2AP,CDK1,CDK5R1,CHCHD10,CHMP7,CLDN18,CLIP1,CLTC,CNST,CNTN2,CNTNAP2,COPG2,CSNK1D,CTTN,CYLD,DAB2,DAG1,DCLK1,DCP1A,DLG3,DMD,DNAJB6,DNAJC15,DNM1,DNM3,DNM1L,DPP10,DRD1,EDEM1,EFR3B,EHD3,EMP2,EPB41,ESCO2,EXOC…
GO:BP	negative regulation of gene expression	GO:0010629	5.28604e-30	29.2769	1055	2287	227	24356	ACVR1B,AEBP1,AEBP2,AFF2,ALKBH5,ANKRD1,APLN,ARHGAP35,ARID5B,ASCL2,ATAD2,ATOH8,ATXN1,ATXN1L,AXIN2,BACH1,BACH2,BARX2,BCLAF1,BCOR,BMP7,BTRC,CBFA2T2,CBX1,CBX5,CBX6,CCND1,CD28,CDC73,CDK5R1,CDKN2B,CENPF,CGGBP1,CPEB2,CPEB4,CREB1,CSDC2,CTGF,CUL3,CUX1,CUX2,DAB2,DCP1A,DGCR8,DICER1,DNAJB5,DNAJB6,DYRK1A,E2F1,E2F3,E2F5,EDN1,EGR1,EIF2S1,EIF4E,EIF4EBP2,ELK4,ENC1,ETV7,EXD1,EZR,FABP4,FBXW11,FERMT1,FEZF2,FGF19,FGFR…
GO:BP	cellular protein localization	GO:0034613	8.9883e-30	29.0463	1164	2287	242	24356	ALKBH5,AMOT,ANGPT1,ANK2,ANK3,AP1AR,AP1G1,AP2B1,AP3M1,AP3S2,APC,APPL1,ARF1,ARFIP1,ARFIP2,ARL3,ARL2BP,ARL6IP1,ATG9B,ATP1B3,AXIN2,BAG4,BBS9,BCAP29,BCAS3,BCCIP,BMP7,C17ORF75,CACNG4,CCDC88A,CD2AP,CDK1,CDK5R1,CHCHD10,CHMP7,CLDN18,CLIP1,CLTC,CNST,CNTN2,CNTNAP2,COPG2,CSNK1D,CTTN,CYLD,DAB2,DAG1,DCLK1,DCP1A,DLG3,DMD,DNAJB6,DNAJC15,DNM1,DNM3,DNM1L,DPP10,DRD1,EDEM1,EFR3B,EHD3,EMP2,EPB41,ESCO2,EXOC5,EXOC3L4,E…
GO:BP	cell motility	GO:0048870	1.57903e-29	28.8016	952	2287	211	24356	ABHD2,ABR,ACVR1B,AKT3,AMOT,AMOTL1,ANGPT1,ANGPT2,AP1AR,APC,ARHGAP35,ARID2,ARID5B,ASH1L,ATOH8,ATP2B4,ATP8A1,AUTS2,BAG4,BCAS3,BCL2,BMP7,BMPER,BMPR2,C5ORF30,CAPN7,CBLL1,CCBE1,CCDC88A,CDC42BPB,CDK5R1,CHL1,CHRD,CLIC4,CMKLR1,CNTN2,CPNE3,CSF1R,CTGF,CTTN,CUL3,CXCL12,CXCR1,CYP1B1,DAB2,DAG1,DCDC2,DCLK1,DCX,DPYSL3,DRD1,EDN1,EFNB2,ELMO1,EMP2,EPHA8,EPHB1,ETS1,FAM65A,FBXO45,FERMT1,FEZF2,FGF1,FGF2,FGF18,FGF19,FG…
GO:BP	localization of cell	GO:0051674	1.57903e-29	28.8016	952	2287	211	24356	ABHD2,ABR,ACVR1B,AKT3,AMOT,AMOTL1,ANGPT1,ANGPT2,AP1AR,APC,ARHGAP35,ARID2,ARID5B,ASH1L,ATOH8,ATP2B4,ATP8A1,AUTS2,BAG4,BCAS3,BCL2,BMP7,BMPER,BMPR2,C5ORF30,CAPN7,CBLL1,CCBE1,CCDC88A,CDC42BPB,CDK5R1,CHL1,CHRD,CLIC4,CMKLR1,CNTN2,CPNE3,CSF1R,CTGF,CTTN,CUL3,CXCL12,CXCR1,CYP1B1,DAB2,DAG1,DCDC2,DCLK1,DCX,DPYSL3,DRD1,EDN1,EFNB2,ELMO1,EMP2,EPHA8,EPHB1,ETS1,FAM65A,FBXO45,FERMT1,FEZF2,FGF1,FGF2,FGF18,FGF19,FG…
GO:BP	regulation of intracellular signal transduction	GO:1902531	2.70052e-29	28.5686	1052	2287	225	24356	ABCA1,ABR,ADRA2B,ADRB1,AKT3,ALPK1,AMOT,ANGPT1,ANKRD1,APLNR,ARHGAP28,ARHGAP35,ARHGEF4,ARHGEF26,ARHGEF38,ASH1L,ATP2B4,AUTS2,BAG4,BCL2,BCLAF1,BDKRB2,BMP7,BMPER,BTRC,CD28,CD44,CD2AP,CDC42SE1,CDC42SE2,CDK12,CDON,CHN1,CMKLR1,CSF1R,CTGF,CUL3,CYLD,CYTH4,DAG1,DEPTOR,DGKI,DMD,DNM1L,DUSP3,DUSP5,DUSP7,DUSP16,DUSP19,DYRK2,DYRK1A,EDA,EDAR,EDN1,EPHA4,EPHA8,EPHB1,EZR,FARP1,FBXW11,FGA,FGD4,FGD6,FGF1,FGF2,FGF18,FG…
GO:BP	negative regulation of biosynthetic process	GO:0009890	3.08194e-29	28.5112	929	2287	207	24356	AEBP1,AEBP2,ANKRD1,ARHGAP35,ARID5B,ASCL2,ATAD2,ATOH8,ATP2B4,ATXN1,ATXN1L,BACH1,BACH2,BARX2,BCLAF1,BCOR,BMP7,BMPR2,BTRC,CBFA2T2,CBX1,CBX5,CBX6,CCND1,CD276,CDC73,CDK5R1,CDKN2B,CDYL2,CENPF,CGGBP1,CLK2,CPEB2,CPEB4,CREB1,CUL3,CUX1,CUX2,DAB2,DDX54,DNAJB5,DNAJB6,E2F1,E2F3,E2F5,EDN1,EGR1,EIF2S1,EIF4E,EIF4EBP2,ELK4,ENC1,ETV7,EZR,FABP4,FBXW11,FEZF2,FGF19,FGFR1,FOXF2,FOXM1,FOXN3,FOXP1,FRK,FTO,FXR1,GABPA,GAT…
GO:BP	regulation of nervous system development	GO:0051960	3.17275e-29	28.4986	562	2287	150	24356	ABL2,ADRA2B,ARHGAP35,BCL2,BDNF,BMP7,BMPR2,BRSK2,CBFA2T2,CBLN1,CCDC88A,CDK5R1,CDON,CHN1,CNTN2,CRMP1,CUX2,DAAM2,DMRTA2,DPYSL2,DPYSL3,EFNA5,EFNB2,EIF4E,EPHA4,EPHB1,FEZF2,FGF2,FGFR1,FLRT2,FMR1,FSTL4,FZD3,FZD4,GATA2,GDF6,GFAP,GHR,GNRH1,GPR37L1,GPRC5B,HEYL,HMG20A,HOOK3,ID4,IFRD1,IGF2BP1,IL1RAPL1,JAG1,LIN28A,LPAR1,LRP2,LRP4,LRRC7,LRRTM2,LYN,MAP6,MAPK8IP3,MAPT,MARK2,MDGA1,MECP2,MED1,MEF2C,MEIS1,MIB1,MKS1…
GO:BP	negative regulation of cellular biosynthetic process	GO:0031327	7.50709e-29	28.1245	921	2287	205	24356	AEBP1,AEBP2,ANKRD1,ARHGAP35,ARID5B,ASCL2,ATAD2,ATOH8,ATP2B4,ATXN1,ATXN1L,BACH1,BACH2,BARX2,BCLAF1,BCOR,BMP7,BMPR2,BTRC,CBFA2T2,CBX1,CBX5,CBX6,CCND1,CD276,CDC73,CDK5R1,CDKN2B,CDYL2,CENPF,CGGBP1,CLK2,CPEB2,CPEB4,CREB1,CUL3,CUX1,CUX2,DAB2,DDX54,DNAJB5,DNAJB6,E2F1,E2F3,E2F5,EDN1,EGR1,EIF2S1,EIF4E,EIF4EBP2,ELK4,ENC1,ETV7,EZR,FABP4,FBXW11,FEZF2,FGF19,FGFR1,FOXF2,FOXM1,FOXN3,FOXP1,FRK,FTO,FXR1,GABPA,GAT…
GO:BP	central nervous system development	GO:0007417	1.20463e-28	27.9191	544	2287	146	24356	ABR,ACAN,AKT3,ALDH5A1,ARCN1,ARHGAP35,ATXN1,ATXN1L,AUTS2,B3GNT5,BCL2,BMP7,BTBD3,CBLN1,CCDC85C,CDH11,CDK5R1,CDON,CENPF,CHRD,CNP,CNTN2,CNTNAP2,COL2A1,CREB1,CSF1R,DAAM2,DCLK1,DCX,DMRTA2,DPYSL2,DRD1,E2F1,EML1,EPHA4,EPHB1,FBXO45,FEZF2,FGF2,FGFR1,FOXP1,FRS2,FZD3,FZD4,GABRA4,GATA2,GBA2,GBX2,GDF11,GDNF,GFAP,GNG12,GPR37L1,GSK3B,HAPLN1,HOOK3,HSP90AA1,ID4,IGF2BP1,INHBA,KIRREL3,KRAS,LMO4,LRP2,MAFB,MAPK8IP3,ME…
GO:BP	negative regulation of developmental process	GO:0051093	1.72492e-28	27.7632	576	2287	151	24356	ABCA5,ABR,ADRB1,AHSG,AKT3,AMOT,ANGPT2,AP1AR,AXIN2,BCL2,BCOR,BMP7,BMPR2,CCND1,CDC73,CDK12,CDK5R1,CHRD,CLDN18,CNTN2,CRMP1,DAAM2,E2F1,EFEMP1,EFNA5,EFNB2,EIF4E,EPHA4,EPHB1,FBN1,FERMT1,FEZF2,FGF23,FOXJ2,FOXM1,FOXO1,FOXP1,FRS2,FSTL4,FXN,FZD3,FZD7,GABPA,GATA2,GDF5,GDF11,GFAP,GNRH1,GPR55,GPR37L1,HMG20A,HOOK3,HOPX,HOXA7,ID4,IFRD1,IGF1,IGFBP5,INHBA,ISM1,ITPKB,JAG1,JDP2,KIAA1024,KRAS,LBH,LIMD1,LIN28A,LPAR1,…
GO:BP	regulation of cell development	GO:0060284	1.79658e-28	27.7456	564	2287	149	24356	ABL2,ADRA2B,AP1AR,ARHGAP35,ARPC2,AXIN2,BCL2,BDNF,BMP7,BMPR2,BRSK2,CBFA2T2,CCDC88A,CDK5R1,CDON,CHN1,CLDN18,CNTN2,CRMP1,CUX2,DAAM2,DMRTA2,DPYSL2,DPYSL3,EDN1,EFNA5,EFNB2,EIF4E,EPHA4,FBN1,FBXO22,FEZF2,FGF2,FGFR1,FLRT2,FMR1,FSTL4,FZD3,FZD4,GATA2,GDF6,GFAP,GNRH1,GPR37L1,GPRC5B,HEYL,HMG20A,HOOK3,ID4,IFRD1,IGF1,IGF2BP1,JAG1,LIN28A,LPAR1,LRP2,LRP4,LRRC7,LYN,MAP6,MAPK8IP3,MAPT,MARK2,MED1,MEF2C,MEIS1,MIB1,M…
GO:BP	positive regulation of transcription by RNA polymerase II	GO:0045944	2.17506e-28	27.6625	820	2287	189	24356	ABLIM3,ACVR2A,AHR,ALX4,APLN,ARNT,ASH1L,ATAD2,ATOH8,ATXN7,AUTS2,BACH1,BARX2,BCAS3,BCL9,BCL9L,BMP7,BMPR2,BMPR1B,CASK,CCPG1,CD28,CDC73,CDK12,CDON,CEBPG,CREB1,CREB3L2,CSRNP2,CSRNP3,E2F1,E2F3,E2F5,EDN1,EGLN1,EGR1,EHF,ELF1,ELK4,ERG,ESRRG,ETS1,FEZF2,FGF1,FGF2,FOSB,FOXF2,FOXJ2,FOXM1,FOXO1,FOXP1,GABPA,GATA2,GATA5,GATA6,GBX2,GCG,GDF2,GDNF,GMEB1,HAND1,HEYL,HLF,HNF4A,HOXA7,HOXB9,HOXC13,HOXD9,HOXD13,ID4,IGF1,…
GO:BP	regulation of neurogenesis	GO:0050767	3.31637e-28	27.4793	489	2287	136	24356	ABL2,ADRA2B,ARHGAP35,BCL2,BDNF,BMP7,BMPR2,BRSK2,CBFA2T2,CCDC88A,CDK5R1,CDON,CHN1,CNTN2,CRMP1,CUX2,DAAM2,DMRTA2,DPYSL2,DPYSL3,EFNA5,EFNB2,EIF4E,EPHA4,FEZF2,FGFR1,FLRT2,FMR1,FSTL4,FZD3,FZD4,GATA2,GDF6,GFAP,GNRH1,GPR37L1,GPRC5B,HEYL,HMG20A,HOOK3,ID4,IFRD1,IGF2BP1,JAG1,LIN28A,LPAR1,LRP2,LRP4,LRRC7,LYN,MAP6,MAPK8IP3,MAPT,MARK2,MED1,MEF2C,MEIS1,MIB1,MMD2,MME,MYLIP,NAP1L1,NCOA1,NEDD4L,NEGR1,NIN,NLGN1,NO…
GO:BP	embryo development	GO:0009790	4.70434e-28	27.3275	739	2287	176	24356	ABR,ACVR1B,ACVR2A,AFF3,ALX4,AMOT,ANGPT1,ARHGAP35,ARID2,ARNT,ASCL2,ATOH8,AUTS2,AXIN2,BCOR,BMP7,BMPR2,CDC73,CDON,CECR2,CHRD,CLIC5,CMTM3,COL12A1,COL2A1,CUL3,DAG1,DNAJB6,ECE1,EDN1,EDNRA,EFEMP1,EGLN1,EIF2S2,EPHA4,FBN1,FGF2,FGFR1,FLVCR1,FOXF2,FOXP1,FREM2,FRS2,FXN,FZD3,FZD7,GABPA,GATA2,GATA6,GBX2,GDF5,GDNF,GJA5,GLI3,GPI,GRSF1,HAND1,HIPK1,HIRA,HNF4A,HOPX,HOXA7,HOXB9,HOXC9,HOXD9,HOXD13,IGF1,IMPAD1,INHBA,I…
GO:BP	negative regulation of multicellular organismal process	GO:0051241	5.64756e-28	27.2481	682	2287	167	24356	ABR,ADAMTS18,ADCY7,ADRB1,AHSG,AMOT,ANGPT1,ANGPT2,ARG2,ATP2B4,AXIN2,BCL2,BCOR,BMP7,BMPR2,C5ORF30,CBLN1,CD9,CD276,CD2AP,CDC73,CDK5R1,CHRD,CHSY1,CIDEA,CLDN18,CMKLR1,CNTN2,CRMP1,DAAM2,DICER1,EFEMP1,EFNB2,EIF4E,EPHA4,EPHB1,EZR,F11,FBN1,FERMT1,FEZF2,FGA,FGF23,FGFR1,FOXJ2,FOXP1,FRS2,FSTL4,FXN,FZD3,FZD7,GABPA,GATA2,GATA5,GATA6,GDF2,GDF5,GFAP,GHR,GNRH1,GPR55,GPR37L1,GUCY1A3,HMG20A,HMGCR,HOOK3,HOXA7,HPGDS,…
GO:BP	epithelium development	GO:0060429	1.041e-27	26.9826	711	2287	171	24356	ACVR1B,ALX4,APOLD1,ARG2,ARHGAP35,ARHGEF26,ATOH8,AXIN2,BCCIP,BCL2,BDH2,BMP7,BMPER,BMPR2,BRSK2,BTBD7,BTRC,C1GALT1,CA2,CBFA2T2,CCND1,CDK1,CECR2,CLIC4,CLIC5,COL2A1,CPT1A,CREB1,CTSB,DAB2,DAG1,DLG3,DMD,EDA,EDAR,EDN1,EDNRA,EFNB2,EHF,EPHA4,EXOC5,EZR,FERMT1,FGF1,FGF2,FGFR1,FMN1,FOXF2,FOXJ2,FOXP1,FREM2,FRS2,FZD3,FZD7,GATA5,GATA6,GBX2,GDF2,GDF11,GDNF,GJA5,GRSF1,HAND1,HEYL,HNF4A,HOXA7,HOXC13,HOXD13,ID4,IGFBP…
GO:BP	cell morphogenesis involved in neuron differentiation	GO:0048667	1.36209e-27	26.8658	364	2287	113	24356	ADCY1,ALCAM,ARHGAP35,AUTS2,BCL2,BDNF,BMP7,BMPR2,BMPR1B,BRSK2,BTBD3,CDH11,CDK5R1,CHL1,CHN1,CLIC5,CNP,CNTN2,CREB1,CRMP1,CSF1R,CUX2,CYFIP2,DAG1,DCDC2,DCLK1,DCX,DPYSL2,DPYSL5,EFNA5,EFNB2,EPHA4,EPHA8,EPHB1,FBXO45,FEZF2,FLRT2,FOXP1,FSTL4,FZD3,GBX2,GDNF,HSP90AA1,IFRD1,LRP4,MAP6,MAP1A,MAPK8IP3,MAPT,MARK2,MEF2C,NEDD4L,NEO1,NFASC,NFIB,NIN,NKX2-1,NLGN1,NPTX1,NR4A3,NRP1,NRP2,NTNG1,NTRK2,NUMB,OBSL1,OPHN1,PAFA…
GO:BP	positive regulation of protein metabolic process	GO:0051247	1.41097e-27	26.8505	1037	2287	219	24356	ABI2,ACSL1,ACVR2A,ADRA2B,AKTIP,ANGPT1,ANKIB1,APC,APLNR,ARIH1,ARIH2,ARL2BP,ARNT,ASB9,ATP2B4,AUTS2,AXIN2,BAG4,BCL2,BMP7,BMPER,BMPR2,BTRC,CCDC88A,CCND1,CD28,CD44,CD276,CDK5R1,CDON,CEBPG,CNTN2,CSF1R,CSNK1D,CTGF,CTIF,CUL3,CUL4B,CYFIP2,DAB2,DAZAP2,DBF4,DCUN1D2,DCUN1D3,DCUN1D5,DNAJB2,DNAJC3,DTL,DYRK1A,EDAR,EDEM1,EDN1,EFNA5,EGLN3,EGR1,EMP2,EPHA4,EPHA8,EZR,FAM161A,FBXO22,FBXW11,FGA,FGF1,FGF2,FGF18,FGF19,F…
GO:BP	regulation of catalytic activity	GO:0050790	1.46315e-27	26.8347	1377	2287	266	24356	ABHD5,ABI2,ABL2,ABR,ACSL1,ACVR2A,ADRA2B,ADRB1,AHSG,AMOT,ANGPT1,APC,ARHGAP21,ARHGAP28,ARHGAP31,ARHGAP36,ASAP2,ATP1B3,ATP2B4,AZIN1,BAG4,BCAS3,BCCIP,BCL2,BMP7,CAPN1,CASR,CCDC88A,CCND1,CCND2,CCNF,CCNI,CCNJ,CCNJL,CDK12,CDK5R1,CDKN1A,CDKN2B,CEP85,CHN1,CLPS,CNST,CSF1R,CSRNP2,CSRNP3,CTSB,CYFIP2,DAZAP2,DBF4,DCP1A,DCUN1D2,DCUN1D3,DCUN1D5,DENND1B,DGKI,DLG3,DNAJB2,DNAJB6,DNAJC3,DNAJC9,DNAJC15,DNAJC24,DRD1,DU…
GO:BP	establishment of localization in cell	GO:0051649	1.80813e-27	26.7428	1239	2287	247	24356	ABCA1,AKTIP,ALKBH5,ANGPT1,ANK2,ANKFY1,ANKRD50,ANP32A,AP1AR,AP1G1,AP2B1,AP3M1,AP3S2,APLNR,APPBP2,ARCN1,ARF1,ARFIP1,ARFIP2,ARHGAP21,ARL3,ARL6IP1,ARL8A,ATXN1,BACH2,BAG4,BCAP29,BCAS3,BCCIP,BCL2,BET1L,BRSK2,C17ORF75,C2CD2L,CACNA1B,CACNB2,CACNG4,CADPS,CADPS2,CCDC91,CCDC88A,CDK5R1,CENPF,CEP19,CFTR,CHMP7,CHMP1B,CHMP2B,CLIP1,CLTC,CMTM6,COPG2,CREB3L2,CTTN,CUL3,DAB2,DENND1B,DGKI,DMD,DNAJC6,DNAJC15,DNM1,DNM3…
GO:BP	cell morphogenesis involved in differentiation	GO:0000904	1.89087e-27	26.7233	473	2287	132	24356	ADCY1,ALCAM,AP1AR,ARHGAP35,ARHGEF26,ARPC2,AUTS2,BCL2,BDNF,BMP7,BMPR2,BMPR1B,BRSK2,BTBD3,CDH11,CDK5R1,CHL1,CHN1,CLIC4,CLIC5,CNP,CNTN2,COCH,CREB1,CRMP1,CSF1R,CUL3,CUX2,CYFIP2,DAG1,DCDC2,DCLK1,DCX,DPYSL2,DPYSL5,EFNA5,EFNB2,EPHA4,EPHA8,EPHB1,FBXO45,FERMT2,FEZF2,FLRT2,FOXP1,FSTL4,FZD3,FZD4,FZD7,GBX2,GDNF,HSP90AA1,IFRD1,LAMC1,LATS1,LRP4,MAP6,MAP1A,MAPK8IP3,MAPT,MARK2,MATN1,MEF2C,MYH9,NEDD4L,NEO1,NFASC,…
GO:BP	circulatory system development	GO:0072359	2.07643e-27	26.6827	689	2287	167	24356	ACAN,ADAM12,ADAMTS6,AGGF1,AKT3,ALPK3,AMOT,AMOTL1,ANGPT1,ANGPT2,ANK2,ANKRD1,AP2B1,APLN,APLNR,APOLD1,ARID2,AXIN2,BCOR,BMP7,BMPER,BMPR2,C1GALT1,CALCRL,CCBE1,CLIC4,COL2A1,CREB1,CTGF,CYP1B1,ECE1,EDN1,EDNRA,EFNB2,EGLN1,EMP2,EPHB1,ERAP1,ETS1,FBN1,FGF1,FGF2,FGF18,FGF19,FGFR1,FLRT2,FLT1,FLT4,FLVCR1,FOXJ2,FOXO1,FOXP1,FREM2,FRS2,FZD4,FZD7,GATA2,GATA5,GATA6,GBX2,GDF2,GJA5,GJC1,GNG5,HAND1,HEYL,HK2,HMOX1,HOPX,…
GO:BP	neuron projection morphogenesis	GO:0048812	3.33691e-27	26.4767	395	2287	118	24356	ADCY1,ALCAM,ARHGAP35,AUTS2,BCL2,BDNF,BMP7,BMPR2,BMPR1B,BRSK2,BTBD3,CDH11,CDK5R1,CHL1,CHN1,CNP,CNTN2,CREB1,CRMP1,CSF1R,CUX2,CYFIP2,DAG1,DCDC2,DCLK1,DCX,DPYSL2,DPYSL5,EFNA5,EFNB2,EPHA4,EPHA8,EPHB1,FBXO45,FEZF2,FLRT2,FOXP1,FSTL4,FZD3,FZD4,GBX2,GDNF,HSP90AA1,IFRD1,IQGAP1,KIRREL3,LRP2,LRP4,MAP6,MAP1A,MAPK8IP3,MAPT,MARK2,NEDD4L,NEO1,NFASC,NFIB,NIN,NKX2-1,NLGN1,NPTX1,NR4A3,NRP1,NRP2,NTNG1,NTRK2,NUMB,OBS…
GO:BP	cell projection morphogenesis	GO:0048858	4.04238e-27	26.3934	407	2287	120	24356	ADCY1,ALCAM,ARHGAP35,AUTS2,BCL2,BDNF,BMP7,BMPR2,BMPR1B,BRSK2,BTBD3,CDH11,CDK5R1,CHL1,CHN1,CNP,CNTN2,CREB1,CRMP1,CSF1R,CUX2,CYFIP2,DAG1,DCDC2,DCLK1,DCX,DPYSL2,DPYSL5,EFNA5,EFNB2,EPHA4,EPHA8,EPHB1,FBXO45,FEZF2,FLRT2,FOXP1,FSTL4,FZD3,FZD4,GBX2,GDNF,HSP90AA1,IFRD1,IQGAP1,KIRREL3,LRP2,LRP4,MAP6,MAP1A,MAPK8IP3,MAPT,MARK2,NEDD4L,NEO1,NFASC,NFIB,NIN,NKX2-1,NLGN1,NPTX1,NR4A3,NRP1,NRP2,NTNG1,NTRK2,NUMB,OBS…
GO:BP	negative regulation of macromolecule biosynthetic process	GO:0010558	4.18982e-27	26.3778	892	2287	197	24356	AEBP1,AEBP2,ANKRD1,ARHGAP35,ARID5B,ASCL2,ATAD2,ATOH8,ATXN1,ATXN1L,BACH1,BACH2,BARX2,BCLAF1,BCOR,BMP7,BMPR2,BTRC,CBFA2T2,CBX1,CBX5,CBX6,CCND1,CD276,CDC73,CDK5R1,CDKN2B,CDYL2,CENPF,CGGBP1,CPEB2,CPEB4,CREB1,CUL3,CUX1,CUX2,DAB2,DDX54,DNAJB5,DNAJB6,E2F1,E2F3,E2F5,EDN1,EGR1,EIF2S1,EIF4E,EIF4EBP2,ELK4,ENC1,ETV7,EZR,FABP4,FBXW11,FEZF2,FGFR1,FOXF2,FOXM1,FOXN3,FOXP1,FRK,FTO,FXR1,GABPA,GATA2,GATA6,GDF2,GHR,…
GO:BP	response to endogenous stimulus	GO:0009719	4.31287e-27	26.3652	865	2287	193	24356	ABCA1,ABHD2,ACACA,ACSL1,ACVR1B,ACVR2A,ACVRL1,ADCY6,ANKRD1,APC,APLN,APPL1,AQP9,ATP2B4,AVPR1A,BAG4,BAIAP2L1,BCL2,BCL9L,BDNF,BMP7,BMPER,BMPR2,BMPR1B,CA2,CCND1,CD9,CFTR,CHRD,CIDEA,COL2A1,CPEB2,CPEB4,CREB1,CTGF,CTSB,DAB2,DRD1,DUSP3,EFNA5,EGR1,EIF4E,EIF4EBP2,EPHA4,EPHA8,ESRRG,EZR,FBN1,FBXO32,FERMT1,FERMT2,FGF1,FGF2,FGF18,FGF19,FGF23,FGFR1,FLRT2,FOXO1,FRS2,FSHB,GABPA,GABRB3,GABRG2,GATA5,GATA6,GDF2,GDF5,…
GO:BP	positive regulation of response to stimulus	GO:0048584	8.92056e-27	26.0496	1266	2287	249	24356	AAK1,ACPP,ACVR1B,ACVR2A,ADRA2B,ADRB1,AKT3,ALPK1,ANGPT1,ANKRD1,AP1G1,ARG2,ARL2BP,ARL6IP1,ATP6V1C2,AUTS2,BAG4,BCL2,BCLAF1,BMP7,BMPER,BMPR2,BMPR1B,C7,C2CD2L,CADM1,CD28,CD44,CD276,CDC73,CDKN2B,CDON,CEBPG,CFTR,CHSY1,CMKLR1,CMTM3,CNTN2,COCH,CSF1R,CSNK1D,CSNK1G1,CTGF,CTSC,CUX2,CXCL12,CYFIP2,CYLD,CYP1B1,DAAM2,DAB2,DCDC2,DENND1B,DGKI,DNM1L,DUSP3,EDA,EDAR,EDEM1,EDN1,ELF1,EMP2,ENPP4,EPHA4,EPHA8,ETS1,EZR,FAB…
GO:BP	cell part morphogenesis	GO:0032990	1.28361e-26	25.8916	423	2287	122	24356	ADCY1,ALCAM,ARHGAP35,AUTS2,BCL2,BDNF,BMP7,BMPR2,BMPR1B,BRSK2,BTBD3,CDH11,CDK5R1,CHL1,CHN1,CNP,CNTN2,CREB1,CRMP1,CSF1R,CUX2,CYFIP2,DAG1,DCDC2,DCLK1,DCX,DNM1L,DPYSL2,DPYSL5,EFNA5,EFNB2,EPHA4,EPHA8,EPHB1,FBXO45,FEZF2,FLRT2,FOXP1,FSTL4,FZD3,FZD4,GBX2,GDNF,HSP90AA1,IFRD1,IQGAP1,KIRREL3,LRP2,LRP4,MAP6,MAP1A,MAPK8IP3,MAPT,MARK2,NEDD4L,NEO1,NFASC,NFIB,NIN,NKX2-1,NLGN1,NPTX1,NR4A3,NRP1,NRP2,NTNG1,NTRK2,NU…
GO:BP	plasma membrane bounded cell projection morphogenesis	GO:0120039	1.3202e-26	25.8794	406	2287	119	24356	ADCY1,ALCAM,ARHGAP35,AUTS2,BCL2,BDNF,BMP7,BMPR2,BMPR1B,BRSK2,BTBD3,CDH11,CDK5R1,CHL1,CHN1,CNP,CNTN2,CREB1,CRMP1,CSF1R,CUX2,CYFIP2,DAG1,DCDC2,DCLK1,DCX,DPYSL2,DPYSL5,EFNA5,EFNB2,EPHA4,EPHA8,EPHB1,FBXO45,FEZF2,FLRT2,FOXP1,FSTL4,FZD3,FZD4,GBX2,GDNF,HSP90AA1,IFRD1,IQGAP1,KIRREL3,LRP2,LRP4,MAP6,MAP1A,MAPK8IP3,MAPT,MARK2,NEDD4L,NEO1,NFASC,NFIB,NIN,NKX2-1,NLGN1,NPTX1,NR4A3,NRP1,NRP2,NTNG1,NTRK2,NUMB,OBS…
GO:BP	positive regulation of signaling	GO:0023056	3.91883e-26	25.4068	1025	2287	214	24356	AAK1,ACPP,ACVR1B,ACVR2A,ADCY1,ADRA2B,ADRB1,AKT3,ALPK1,ANGPT1,ANKRD1,ARL2BP,ATP6V1C2,AUTS2,BAG4,BCLAF1,BMP7,BMPER,BMPR2,BMPR1B,C2CD2L,CA2,CACNB2,CACNG4,CD28,CD44,CDC73,CDON,CFTR,CHSY1,CMTM3,CNTN2,CREB1,CSF1R,CSNK1D,CSNK1G1,CTGF,CTSC,CUX2,CYFIP2,CYLD,CYP1B1,DAAM2,DAB2,DCDC2,DGKI,DNM1L,DRD1,ECE1,EDA,EDAR,EDN1,EMP2,EPHA4,EPHA8,FERMT1,FGA,FGF1,FGF2,FGF18,FGF19,FGF23,FGFR1,FLT1,FLT4,FRS2,FZD4,GADD45G,G…
GO:BP	vesicle-mediated transport	GO:0016192	4.669e-26	25.3308	887	2287	194	24356	AAK1,ABCA1,ABR,AHSG,AKTIP,ANGPT1,ANK3,ANKFY1,ANKRD50,ANKRD13B,ANXA11,AP1AR,AP1G1,AP2B1,AP3M1,AP3S2,APLN,ARCN1,ARF1,ARL3,BCAP29,BET1L,C17ORF75,CACNB2,CACNG4,CADPS,CADPS2,CALCRL,CBLL1,CCDC91,CD5,CD9,CEP19,CFTR,CHMP7,CHMP1B,CLTC,CMTM6,CNST,CNTN2,COG5,COPG2,CREB3L2,CSNK1G1,CUL3,CUX1,CUX2,DAB2,DDI1,DENND1B,DNAJC6,DNM1,DNM3,EEA1,EHD3,ELMO1,EMP2,ENDOU,EXOC5,EXOC6,EXOC3L4,EZR,FGA,FMR1,GCC2,GGA1,GOSR2,GSK…
GO:BP	regulation of cell migration	GO:0030334	8.64936e-26	25.063	514	2287	136	24356	ABHD2,ABR,ACVR1B,AKT3,AMOT,AMOTL1,ANGPT1,ANGPT2,APC,ARID2,ATOH8,ATP8A1,BAG4,BCAS3,BCL2,BMP7,BMPER,BMPR2,C5ORF30,CAPN7,CBLL1,CCBE1,CHRD,CLIC4,CMKLR1,CPNE3,CSF1R,CXCL12,CYP1B1,DAB2,DAG1,DPYSL3,DRD1,EDN1,EMP2,ETS1,FAM65A,FGF1,FGF2,FGF18,FGFR1,FLRT2,FLT1,FLT4,GATA2,GDF2,GNRH1,GPI,HMOX1,HOXA7,IGF1,IGFBP5,JAG1,KITLG,LMO4,LYN,MAP2K3,MAPK14,MAPK8IP3,MECP2,MEF2C,MGAT3,MITF,MYLK,NAV3,NKX2-1,NR4A3,NRP1,NUMB…
GO:BP	negative regulation of cellular macromolecule biosynthetic process	GO:2000113	8.93193e-26	25.0491	857	2287	189	24356	AEBP1,AEBP2,ANKRD1,ARHGAP35,ARID5B,ASCL2,ATAD2,ATOH8,ATXN1,ATXN1L,BACH1,BACH2,BARX2,BCLAF1,BCOR,BMP7,BMPR2,BTRC,CBFA2T2,CBX1,CBX5,CBX6,CCND1,CDC73,CDK5R1,CDKN2B,CENPF,CGGBP1,CPEB2,CPEB4,CREB1,CUL3,CUX1,CUX2,DAB2,DNAJB5,DNAJB6,E2F1,E2F3,E2F5,EDN1,EGR1,EIF2S1,EIF4E,EIF4EBP2,ELK4,ENC1,ETV7,EZR,FABP4,FBXW11,FEZF2,FGFR1,FOXF2,FOXM1,FOXN3,FOXP1,FRK,FTO,FXR1,GABPA,GATA2,GATA6,GDF2,HAND1,HEYL,HIF1AN,HMG2…
GO:BP	positive regulation of cell communication	GO:0010647	1.23595e-25	24.908	1019	2287	212	24356	AAK1,ACPP,ACVR1B,ACVR2A,ADCY1,ADRA2B,ADRB1,AKT3,ALPK1,ANGPT1,ANKRD1,ARL2BP,ATP6V1C2,AUTS2,BAG4,BCLAF1,BMP7,BMPER,BMPR2,BMPR1B,C2CD2L,CA2,CACNB2,CACNG4,CD28,CD44,CDC73,CDON,CFTR,CHSY1,CMTM3,CNTN2,CREB1,CSF1R,CSNK1D,CSNK1G1,CTGF,CTSC,CUX2,CYFIP2,CYLD,CYP1B1,DAAM2,DAB2,DCDC2,DGKI,DNM1L,DRD1,EDA,EDAR,EDN1,EMP2,EPHA4,EPHA8,FERMT1,FGA,FGF1,FGF2,FGF18,FGF19,FGF23,FGFR1,FLT1,FLT4,FRS2,FZD4,GADD45G,GATA5,…
GO:BP	regulation of locomotion	GO:0040012	1.88274e-25	24.7252	592	2287	148	24356	ABHD2,ABR,ACVR1B,AKT3,AMOT,AMOTL1,ANGPT1,ANGPT2,AP1AR,APC,ARID2,ATOH8,ATP8A1,BAG4,BCAS3,BCL2,BMP7,BMPER,BMPR2,C5ORF30,CAPN7,CBLL1,CCBE1,CHMP2B,CHRD,CLIC4,CMKLR1,CPNE3,CSF1R,CXCL12,CYP1B1,DAB2,DAG1,DPYSL3,DRD1,EDN1,EFNB2,EMP2,ETS1,FAM65A,FEZF2,FGF1,FGF2,FGF18,FGFR1,FLRT2,FLT1,FLT4,GATA2,GDF2,GHR,GNRH1,GPI,HMOX1,HOXA7,IGF1,IGFBP5,JAG1,KITLG,LMO4,LYN,MAP2K3,MAPK14,MAPK8IP3,MECP2,MEF2C,MGAT3,MID2,MIT…
GO:BP	axon development	GO:0061564	2.66227e-25	24.5747	307	2287	99	24356	ADCY1,ALCAM,ARHGAP35,AUTS2,BCL2,BDNF,BMP7,BMPR2,BMPR1B,BRSK2,CDH11,CDK5R1,CHL1,CHN1,CNP,CNR1,CNTN2,CREB1,CRMP1,CSF1R,CYFIP2,DAG1,DCLK1,DCX,DPYSL2,DPYSL5,EFNA5,EFNB2,EPHA4,EPHA8,EPHB1,FBXO45,FEZF2,FLRT2,FOXP1,FSTL4,FZD3,GBX2,GDNF,HSP90AA1,IFRD1,LRP4,MAP6,MAP1A,MAPK8IP3,MAPT,MARK2,NEO1,NFASC,NFIB,NIN,NKX2-1,NPTX1,NR4A3,NRP1,NRP2,NTNG1,NTRK2,NUMB,PAFAH1B1,PAX6,PHOX2B,PLXNA2,PLXNA4,PLXNC1,POU4F2,PTEN…
GO:BP	regulation of cellular component movement	GO:0051270	2.9369e-25	24.5321	588	2287	147	24356	ABHD2,ABR,ACVR1B,AKT3,AMOT,AMOTL1,ANGPT1,ANGPT2,ANK2,AP1AR,APC,ARID2,ATOH8,ATP8A1,BAG4,BCAS3,BCL2,BMP7,BMPER,BMPR2,C5ORF30,CAPN7,CBLL1,CCBE1,CD9,CHRD,CLIC4,CMKLR1,CPNE3,CSF1R,CXCL12,CYP1B1,DAB2,DAG1,DPYSL3,DRD1,EDN1,EMP2,ETS1,FAM65A,FEZF2,FGF1,FGF2,FGF18,FGFR1,FLRT2,FLT1,FLT4,GATA2,GDF2,GJA5,GNRH1,GPI,HMOX1,HOXA7,IGF1,IGFBP5,JAG1,KITLG,LMO4,LYN,MAP2K3,MAPK14,MAPK8IP3,MECP2,MEF2C,MGAT3,MITF,MYLK,M…
GO:BP	negative regulation of response to stimulus	GO:0048585	4.08885e-25	24.3884	957	2287	202	24356	ABR,ADAMTS18,ADCY7,AKT3,ANGPT1,ANGPT2,APC,APLN,APLNR,ARG2,ARHGAP35,ASH1L,ATP2B4,ATXN7,AXIN2,BCL2,BCL9L,BDKRB2,BMP7,BMPER,BRAP,C5ORF30,CASK,CBFA2T2,CBLN1,CD9,CD276,CD2AP,CHRD,CIDEA,COL2A1,CTTN,CUL3,CYLD,DAB2,DAG1,DDAH1,DEPTOR,DKK3,DMD,DNAJC3,DUSP3,DUSP5,DUSP7,DUSP16,DYRK2,DYRK1A,EGR1,ELF1,EPHA4,ETS1,EZR,F11,FBN1,FBXW11,FERMT1,FGA,FKTN,FOXM1,FOXO1,FSTL4,FXN,GATA2,GCG,GDNF,GHR,GLG1,GPR37L1,GRIN3A,GS…
GO:BP	axonogenesis	GO:0007409	5.01049e-25	24.3001	288	2287	95	24356	ADCY1,ALCAM,ARHGAP35,AUTS2,BCL2,BDNF,BMP7,BMPR2,BMPR1B,BRSK2,CDH11,CDK5R1,CHL1,CHN1,CNP,CNTN2,CREB1,CRMP1,CSF1R,CYFIP2,DAG1,DCLK1,DCX,DPYSL2,DPYSL5,EFNA5,EFNB2,EPHA4,EPHA8,EPHB1,FBXO45,FEZF2,FLRT2,FOXP1,FSTL4,FZD3,GBX2,GDNF,HSP90AA1,IFRD1,LRP4,MAP6,MAP1A,MAPK8IP3,MAPT,MARK2,NEO1,NFASC,NFIB,NIN,NKX2-1,NPTX1,NR4A3,NRP1,NRP2,NTNG1,NTRK2,NUMB,PAFAH1B1,PAX6,PHOX2B,PLXNA2,PLXNA4,PLXNC1,POU4F2,PTEN,PTPN…
GO:BP	regulation of cell motility	GO:2000145	9.5629e-25	24.0194	544	2287	139	24356	ABHD2,ABR,ACVR1B,AKT3,AMOT,AMOTL1,ANGPT1,ANGPT2,AP1AR,APC,ARID2,ATOH8,ATP8A1,BAG4,BCAS3,BCL2,BMP7,BMPER,BMPR2,C5ORF30,CAPN7,CBLL1,CCBE1,CHRD,CLIC4,CMKLR1,CPNE3,CSF1R,CXCL12,CYP1B1,DAB2,DAG1,DPYSL3,DRD1,EDN1,EMP2,ETS1,FAM65A,FGF1,FGF2,FGF18,FGFR1,FLRT2,FLT1,FLT4,GATA2,GDF2,GNRH1,GPI,HMOX1,HOXA7,IGF1,IGFBP5,JAG1,KITLG,LMO4,LYN,MAP2K3,MAPK14,MAPK8IP3,MECP2,MEF2C,MGAT3,MITF,MYLK,NAV3,NKX2-1,NR4A3,NRP…
GO:BP	negative regulation of RNA metabolic process	GO:0051253	2.19781e-24	23.658	823	2287	181	24356	AEBP1,AEBP2,ARHGAP35,ARID5B,ASCL2,ATAD2,ATOH8,ATXN1,ATXN1L,AXIN2,BACH1,BACH2,BARX2,BCLAF1,BCOR,BMP7,BTRC,CBFA2T2,CBX1,CBX5,CBX6,CCND1,CDC73,CDK5R1,CDKN2B,CDYL2,CENPF,CGGBP1,CREB1,CUL3,CUX1,CUX2,DAB2,DDX54,DNAJB5,DNAJB6,DYRK1A,E2F1,E2F3,E2F5,EDN1,EGR1,ELK4,ETV7,EZR,FABP4,FBXW11,FEZF2,FGFR1,FMR1,FOXF2,FOXM1,FOXN3,FOXP1,FRK,GABPA,GATA2,GATA6,GDNF,HAND1,HEYL,HIF1AN,HMG20A,HMGA1,HOPX,HOXA7,HOXD9,ID4,I…
GO:BP	cellular response to endogenous stimulus	GO:0071495	3.75674e-24	23.4252	806	2287	178	24356	ABHD2,ACACA,ACSL1,ACVR1B,ACVR2A,ACVRL1,ADCY6,ANKRD1,APC,APLN,APPL1,AQP9,ATP2B4,AVPR1A,BAG4,BAIAP2L1,BCL9L,BDNF,BMP7,BMPER,BMPR2,BMPR1B,CA2,CFTR,CHRD,CIDEA,COL2A1,CPEB2,CPEB4,CTGF,CTSB,DAB2,DRD1,DUSP3,EFNA5,EGR1,EIF4E,EIF4EBP2,EPHA4,EPHA8,ESRRG,EZR,FBN1,FBXO32,FERMT1,FERMT2,FGF1,FGF2,FGF18,FGF19,FGF23,FGFR1,FLRT2,FOXO1,FRS2,FSHB,GABPA,GABRB3,GABRG2,GATA5,GATA6,GDF2,GDF5,GDF6,GHR,GLG1,GLRA2,GRM5,HC…
GO:BP	head development	GO:0060322	8.81735e-24	23.0547	451	2287	122	24356	ABR,AKT3,ARCN1,ARHGAP35,ARID5B,ATXN1,ATXN1L,AUTS2,B3GNT5,BCL2,BMP7,BTBD3,CBLN1,CCDC85C,CDK5R1,CDON,CENPF,CHRD,CNTN2,CNTNAP2,COL2A1,CREB1,CRISPLD1,CSF1R,DCLK1,DCX,DMRTA2,DPYSL2,DRD1,E2F1,EDNRA,EML1,FBXO45,FEZF2,FGF2,FGFR1,FLVCR1,FRS2,FZD3,FZD4,GATA2,GBX2,GNG12,GPR37L1,GSK3B,HOOK3,ID4,IGF2BP1,INHBA,KIRREL3,KRAS,LRP2,MAFB,MAPK8IP3,MECP2,MED1,MKS1,NDST1,NFIB,NIN,NKX2-1,NR4A3,NRP1,NRP2,NTRK2,NUMB,OPHN…
GO:BP	negative regulation of nucleic acid-templated transcription	GO:1903507	8.85835e-24	23.0526	764	2287	171	24356	AEBP1,AEBP2,ARHGAP35,ARID5B,ASCL2,ATAD2,ATOH8,ATXN1,ATXN1L,BACH1,BACH2,BARX2,BCLAF1,BCOR,BMP7,BTRC,CBFA2T2,CBX1,CBX5,CBX6,CCND1,CDC73,CDK5R1,CDKN2B,CDYL2,CENPF,CGGBP1,CREB1,CUL3,CUX1,CUX2,DAB2,DDX54,DNAJB5,DNAJB6,E2F1,E2F3,E2F5,EDN1,EGR1,ELK4,ETV7,EZR,FABP4,FBXW11,FEZF2,FGFR1,FOXF2,FOXM1,FOXN3,FOXP1,FRK,GABPA,GATA2,GATA6,HAND1,HEYL,HIF1AN,HMG20A,HMGA1,HOPX,HOXA7,HOXD9,ID4,JDP2,KAT7,KAT6A,KDM5A,KD…
GO:BP	negative regulation of RNA biosynthetic process	GO:1902679	8.85835e-24	23.0526	764	2287	171	24356	AEBP1,AEBP2,ARHGAP35,ARID5B,ASCL2,ATAD2,ATOH8,ATXN1,ATXN1L,BACH1,BACH2,BARX2,BCLAF1,BCOR,BMP7,BTRC,CBFA2T2,CBX1,CBX5,CBX6,CCND1,CDC73,CDK5R1,CDKN2B,CDYL2,CENPF,CGGBP1,CREB1,CUL3,CUX1,CUX2,DAB2,DDX54,DNAJB5,DNAJB6,E2F1,E2F3,E2F5,EDN1,EGR1,ELK4,ETV7,EZR,FABP4,FBXW11,FEZF2,FGFR1,FOXF2,FOXM1,FOXN3,FOXP1,FRK,GABPA,GATA2,GATA6,HAND1,HEYL,HIF1AN,HMG20A,HMGA1,HOPX,HOXA7,HOXD9,ID4,JDP2,KAT7,KAT6A,KDM5A,KD…
GO:BP	negative regulation of nucleobase-containing compound metabolic process	GO:0045934	1.1172e-23	22.9519	882	2287	188	24356	AEBP1,AEBP2,ANKRD1,ARHGAP35,ARID5B,ASCL2,ATAD2,ATOH8,ATXN1,ATXN1L,AXIN2,BACH1,BACH2,BARX2,BCLAF1,BCOR,BMP7,BMPR2,BTRC,CBFA2T2,CBX1,CBX5,CBX6,CCND1,CDC73,CDK5R1,CDKN2B,CDYL2,CENPF,CGGBP1,CREB1,CUL3,CUX1,CUX2,DAB2,DDX54,DNAJB5,DNAJB6,DYRK1A,E2F1,E2F3,E2F5,EDN1,EGR1,ELK4,ETV7,EZR,FABP4,FBXW11,FEZF2,FGFR1,FMR1,FOXF2,FOXM1,FOXN3,FOXP1,FRK,GABPA,GATA2,GATA6,GDF2,GDNF,HAND1,HEYL,HIF1AN,HMG20A,HMGA1,HOPX…
GO:BP	establishment of protein localization	GO:0045184	2.02613e-23	22.6933	1100	2287	218	24356	ABCA1,AKTIP,ALKBH5,ANGPT1,ANK3,ANKRD1,AP1G1,AP2B1,AP3M1,AP3S2,ARCN1,ARF1,ARFIP1,ARFIP2,ARG2,ARL3,ARL6IP1,ATG9B,BAG4,BCAP29,BCAS3,BCCIP,BET1L,BRSK2,C17ORF75,C2CD2L,CACNG4,CADM1,CALCRL,CBLN1,CBLN4,CD276,CDK5R1,CENPF,CFTR,CHMP7,CHMP1B,CIDEA,CLIP1,CLTC,CMTM6,CNST,CNTN2,COPG2,CSF1R,CTTN,DNAJC15,DNM1,DNM3,DNM1L,DPH3,DRD1,EDEM1,EFNA5,ENSA,EZR,FAF2,FAM65A,FERMT1,FGA,FOXP1,GCC2,GCG,GET4,GGA1,GHR,GJA5,GOSR…
GO:BP	regulation of neuron differentiation	GO:0045664	2.15111e-23	22.6673	396	2287	112	24356	ABL2,ADRA2B,ARHGAP35,BCL2,BDNF,BMP7,BMPR2,BRSK2,CBFA2T2,CCDC88A,CDK5R1,CDON,CHN1,CNTN2,CRMP1,CUX2,DPYSL2,DPYSL3,EFNA5,EFNB2,EIF4E,EPHA4,FEZF2,FGFR1,FMR1,FSTL4,FZD4,GATA2,GDF6,GFAP,GPR37L1,GPRC5B,HEYL,HMG20A,ID4,IFRD1,IGF2BP1,JAG1,LIN28A,LPAR1,LRP4,LRRC7,LYN,MAP6,MAPT,MARK2,MED1,MEF2C,MEIS1,MIB1,MMD2,MYLIP,NCOA1,NEDD4L,NEGR1,NIN,NLGN1,NRP1,NTRK2,OBSL1,PAFAH1B1,PAQR3,PAX6,PBX1,PCP4,PHOX2B,PLXNA2,PL…
GO:BP	amide transport	GO:0042886	2.90893e-23	22.5363	1081	2287	215	24356	ABCA1,AKTIP,ALKBH5,ANGPT1,ANK3,ANKRD1,AP1G1,AP2B1,AP3M1,AP3S2,ARCN1,ARF1,ARFIP1,ARFIP2,ARG2,ARL3,ARL6IP1,ATG9B,BAG4,BCAP29,BCAS3,BCCIP,BET1L,BRSK2,C17ORF75,C2CD2L,CA2,CACNG4,CADM1,CALCRL,CBLN1,CBLN4,CD276,CDK5R1,CENPF,CFTR,CHMP7,CHMP1B,CIDEA,CLIP1,CLTC,CMTM6,CNST,COPG2,CSF1R,CTTN,DNAJC15,DNM1,DNM3,DNM1L,DPH3,DRD1,EDEM1,EDN1,EFNA5,ENSA,EZR,FAF2,FAM65A,FERMT1,FGA,FOXP1,GCC2,GCG,GGA1,GHR,GJA5,GLTP,G…
GO:BP	cellular component assembly	GO:0022607	3.30329e-23	22.4811	1816	2287	311	24356	AARS2,ABCA1,ABCC4,ABLIM3,ACACA,ACPP,AHCTF1,ALDH5A1,ANGPT1,ANK3,ANKRD1,AP1AR,APC,ARHGAP28,ARHGAP35,ARHGEF4,ARHGEF26,ARL3,ARPC2,ARPC4,ATG2B,ATG9B,AUTS2,BAG4,BAIAP2L1,BBS9,BCAS3,BCCIP,BCL2,BDNF,BMP7,C15ORF62,CADPS,CADPS2,CALHM1,CBLN1,CCDC88A,CD9,CDC73,CDC42EP1,CDKN2B,CELF1,CELF2,CENPP,CEP19,CEP164,CFL2,CHMP1B,CHMP2B,CLIP1,CLTC,COX10,COX15,CRYZ,CSNK1D,CTGF,CTTN,CUL3,CUX2,CYFIP2,CYLD,DAG1,DCDC2,DCX,DI…
GO:BP	blood vessel development	GO:0001568	4.03794e-23	22.3938	434	2287	118	24356	ADAM12,ADAMTS6,AGGF1,AKT3,AMOT,AMOTL1,ANGPT1,ANGPT2,AP2B1,APLN,APLNR,APOLD1,ARID2,BMP7,BMPER,BMPR2,C1GALT1,CALCRL,CCBE1,CLIC4,CTGF,CYP1B1,EDN1,EDNRA,EFNB2,EGLN1,EMP2,EPHB1,ERAP1,ETS1,FGF1,FGF2,FGF18,FGFR1,FLT1,FLT4,FLVCR1,FOXJ2,FOXO1,FZD4,GATA2,GATA6,GBX2,GDF2,GJA5,GJC1,HAND1,HK2,HMOX1,HOXA7,IL8,ISM1,JAG1,KIAA1024,LEMD3,LRP2,LUZP1,MAPK14,MECP2,MED1,MEF2C,MEIS1,MIB1,MTDH,MYH9,MYLK,NDST1,NGFR,NRP1,…
GO:BP	negative regulation of transcription, DNA-templated	GO:0045892	4.19147e-23	22.3776	740	2287	166	24356	AEBP1,AEBP2,ARHGAP35,ARID5B,ASCL2,ATAD2,ATOH8,ATXN1,ATXN1L,BACH1,BACH2,BARX2,BCLAF1,BCOR,BMP7,BTRC,CBFA2T2,CBX1,CBX5,CBX6,CCND1,CDC73,CDK5R1,CDKN2B,CENPF,CGGBP1,CREB1,CUL3,CUX1,CUX2,DAB2,DNAJB5,DNAJB6,E2F1,E2F3,E2F5,EDN1,EGR1,ELK4,ETV7,EZR,FABP4,FBXW11,FEZF2,FGFR1,FOXF2,FOXM1,FOXN3,FOXP1,FRK,GABPA,GATA2,GATA6,HAND1,HEYL,HIF1AN,HMG20A,HMGA1,HOPX,HOXA7,HOXD9,ID4,JDP2,KAT7,KAT6A,KDM5A,KDM5B,KLF3,KLF…
GO:BP	protein transport	GO:0015031	5.48825e-23	22.2606	1028	2287	207	24356	ABCA1,AKTIP,ALKBH5,ANGPT1,ANK3,ANKRD1,AP1G1,AP2B1,AP3M1,AP3S2,ARCN1,ARF1,ARFIP1,ARFIP2,ARG2,ARL3,ARL6IP1,ATG9B,BAG4,BCAP29,BCAS3,BCCIP,BET1L,BRSK2,C17ORF75,C2CD2L,CACNG4,CADM1,CALCRL,CBLN1,CBLN4,CD276,CDK5R1,CENPF,CFTR,CHMP7,CHMP1B,CIDEA,CLIP1,CLTC,CMTM6,CNST,COPG2,CSF1R,CTTN,DNAJC15,DNM1,DNM3,DNM1L,DPH3,DRD1,EDEM1,EFNA5,ENSA,EZR,FAF2,FAM65A,FERMT1,FGA,FOXP1,GCC2,GCG,GGA1,GHR,GJA5,GOSR2,GPI,GSK3B…
GO:BP	peptide transport	GO:0015833	6.33803e-23	22.198	1058	2287	211	24356	ABCA1,AKTIP,ALKBH5,ANGPT1,ANK3,ANKRD1,AP1G1,AP2B1,AP3M1,AP3S2,ARCN1,ARF1,ARFIP1,ARFIP2,ARG2,ARL3,ARL6IP1,ATG9B,BAG4,BCAP29,BCAS3,BCCIP,BET1L,BRSK2,C17ORF75,C2CD2L,CA2,CACNG4,CADM1,CALCRL,CBLN1,CBLN4,CD276,CDK5R1,CENPF,CFTR,CHMP7,CHMP1B,CIDEA,CLIP1,CLTC,CMTM6,CNST,COPG2,CSF1R,CTTN,DNAJC15,DNM1,DNM3,DNM1L,DPH3,DRD1,EDEM1,EDN1,EFNA5,ENSA,EZR,FAF2,FAM65A,FERMT1,FGA,FOXP1,GCC2,GCG,GGA1,GHR,GJA5,GOSR2,…
GO:BP	regulation of transport	GO:0051049	1.08282e-22	21.9654	990	2287	201	24356	AAK1,ABCA1,ABR,AHSG,ANGPT1,ANK2,ANKFY1,ANKRD1,ANKRD13B,AP1G1,APLN,APLNR,APPL1,ARFIP1,ARG2,ARL6IP1,ATP1B3,ATP8A1,AZIN1,BAG4,BCAS3,BCL2,BET1L,BMP7,BRSK2,C2CD2L,CA2,CACNA1B,CACNB2,CACNG4,CADM1,CADPS2,CALHM1,CASK,CASR,CATSPER2,CBLL1,CD276,CDK5R1,CFTR,CIDEA,CLDN10,CLIC5,CNST,CREB1,CSF1R,DAB2,DDI1,DMD,DNAJC6,DNM1L,DPH3,DPP6,DRD1,EDEM1,EDN1,EDNRA,EFNA5,EHD3,ENSA,EZR,FAM65A,FERMT1,FGA,FGF19,FGF23,FGFR1,F…
GO:BP	positive regulation of cellular protein metabolic process	GO:0032270	1.31785e-22	21.8801	970	2287	198	24356	ABI2,ACSL1,ACVR2A,ADRA2B,AKTIP,ANGPT1,ANKIB1,APLNR,ARIH1,ARIH2,ARL2BP,ARNT,ATP2B4,AUTS2,AXIN2,BAG4,BCL2,BMP7,BMPER,BMPR2,BTRC,CCDC88A,CCND1,CD44,CDK5R1,CDON,CNTN2,CSF1R,CSNK1D,CTGF,CTIF,CUL3,CYFIP2,DAB2,DAZAP2,DBF4,DCUN1D2,DCUN1D3,DCUN1D5,DNAJB2,DNAJC3,DYRK1A,EDAR,EDEM1,EDN1,EFNA5,EGLN3,EMP2,EPHA4,EPHA8,EZR,FAM161A,FBXO22,FBXW11,FGA,FGF1,FGF2,FGF18,FGF19,FGF23,FGFR1,FLT1,FLT4,FMR1,FRS2,FXR1,FZD4,…
GO:BP	MAPK cascade	GO:0000165	1.92105e-22	21.7165	496	2287	127	24356	ADRA2B,ANGPT1,ASH1L,BMP7,BMPER,BRAP,CD44,CDK12,CDON,CSF1R,CTGF,CYLD,DAG1,DMD,DUSP3,DUSP5,DUSP7,DUSP16,DUSP19,EDAR,EDN1,EPHA4,EPHA8,EPHB1,EZR,FGA,FGF1,FGF2,FGF18,FGF19,FGF23,FGFR1,FKTN,FLT1,FLT4,FOXM1,FOXO1,FRS2,FZD4,GADD45G,GCG,GDF2,GDF5,GDF6,GDF11,GHR,GPR55,GPR37L1,HMGCR,IGF1,IGFBP4,INHBA,INHBE,ITCH,ITPKB,KITLG,KL,LEMD2,LMO3,LPAR1,LYN,MAGI3,MAP2K3,MAP3K7,MAP3K13,MAP4K3,MAPK9,MAPK10,MAPK14,MAPK8I…
GO:BP	signal transduction by protein phosphorylation	GO:0023014	2.16031e-22	21.6655	509	2287	129	24356	ADRA2B,ANGPT1,ASH1L,BMP7,BMPER,BRAP,CAB39L,CD44,CDK12,CDON,CSF1R,CTGF,CYLD,DAG1,DMD,DUSP3,DUSP5,DUSP7,DUSP16,DUSP19,EDAR,EDN1,EPHA4,EPHA8,EPHB1,EZR,FGA,FGF1,FGF2,FGF18,FGF19,FGF23,FGFR1,FKTN,FLT1,FLT4,FOXM1,FOXO1,FRS2,FZD4,GADD45G,GCG,GDF2,GDF5,GDF6,GDF11,GHR,GPR55,GPR37L1,HMGCR,IGF1,IGFBP4,INHBA,INHBE,ITCH,ITPKB,KITLG,KL,LEMD2,LMO3,LPAR1,LYN,MAGI3,MAP2K3,MAP3K7,MAP3K8,MAP3K13,MAP4K3,MAPK9,MAPK10…
GO:BP	intracellular transport	GO:0046907	2.22343e-22	21.653	1017	2287	204	24356	ABCA1,AKTIP,ALKBH5,ANGPT1,ANKFY1,ANKRD50,ANP32A,AP1AR,AP1G1,AP2B1,AP3M1,AP3S2,APPBP2,ARCN1,ARF1,ARFIP1,ARFIP2,ARHGAP21,ARL3,ARL6IP1,ARL8A,ATXN1,BACH2,BAG4,BCAP29,BCAS3,BCCIP,BET1L,C17ORF75,CACNB2,CACNG4,CADPS,CADPS2,CCDC91,CCDC88A,CDK5R1,CHMP7,CHMP1B,CLIP1,CLTC,CMTM6,COPG2,CREB3L2,CTTN,CUL3,DAB2,DENND1B,DNAJC15,DNM1,DNM3,DRD1,EDEM1,EHD3,EMP2,EZR,FAF2,FAM65A,FBXO22,FERMT1,GCC2,GGA1,GOSR2,GSK3B,HMP…
GO:BP	tissue morphogenesis	GO:0048729	2.91458e-22	21.5354	431	2287	116	24356	ACVR2A,ANKRD1,ARHGAP35,BCL2,BMP7,BMPR2,BRSK2,BTBD7,BTRC,CA2,CECR2,CHRD,CLIC4,COCH,DAB2,DAG1,DLG3,EDN1,EDNRA,EFNB2,EGLN1,EPHA4,EXOC5,FGF1,FGF2,FGFR1,FMN1,FOXF2,FREM2,FRS2,FZD3,GATA5,GBX2,GDF2,GDNF,GPI,GRSF1,HAND1,HEYL,HOXD13,ID4,IGF1,IGFBP5,INHBA,JAG1,KDM5B,KIF26B,KRAS,LIAS,LMO4,LRP2,LUZP1,MATN1,MED1,MED12,MEF2C,MIB1,MKS1,MPP5,MSX2,MTHFR,MYLK,MYLK2,NKD1,NKX2-1,NR4A3,NRP1,NRP2,OPHN1,PAFAH1B1,PAX7,P…
GO:BP	positive regulation of neurogenesis	GO:0050769	3.5883e-22	21.4451	252	2287	84	24356	ABL2,ADRA2B,ARHGAP35,BCL2,BDNF,BMP7,BMPR2,CBFA2T2,CDON,CUX2,DMRTA2,EFNA5,FEZF2,FGFR1,FZD3,FZD4,GDF6,GFAP,GPRC5B,HEYL,IGF2BP1,LIN28A,LRP2,LRRC7,LYN,MAP6,MAPK8IP3,MAPT,MARK2,MEF2C,MMD2,MME,NAP1L1,NCOA1,NEGR1,NIN,NLGN1,NRP1,NTRK2,NUMB,OBSL1,OTP,PAFAH1B1,PAX6,PCP4,PHOX2B,PLAG1,PLXNA2,PLXNA4,PLXNC1,POU4F2,PRKCI,PROX1,PTK7,PTK2B,RAB11A,RAPGEF1,RASSF10,RELN,RHOA,RIMS2,SEMA3A,SEMA6A,SEMA7A,SHOX2,SMO,SMUR…
GO:BP	negative regulation of signaling	GO:0023057	3.84546e-22	21.4151	802	2287	173	24356	AP1AR,APC,APLN,APLNR,ARHGAP35,ASH1L,ATP2B4,ATXN7,AXIN2,BCL2,BCL9L,BDKRB2,BMP7,BMPER,BRAP,CBFA2T2,CBLN1,CD2AP,CHRD,CIDEA,COL2A1,CTTN,CUL3,CYLD,DAB2,DAG1,DEPTOR,DGKI,DKK3,DMD,DRD1,DUSP3,DUSP5,DUSP7,DUSP16,DYRK2,DYRK1A,EGR1,ELF1,EZR,FBN1,FBXW11,FERMT1,FGA,FKTN,FOXM1,FOXO1,FSTL4,FXN,GATA2,GDNF,GHR,GLG1,GPR37L1,GSK3B,HEYL,HIF1AN,HMGCR,HMOX1,HYOU1,IGF1,IGFBP5,IRS1,ITCH,KCTD6,KIAA1024,KREMEN1,LATS1,LBH,…
GO:BP	negative regulation of cell communication	GO:0010648	5.93025e-22	21.2269	798	2287	172	24356	APC,APLN,APLNR,ARHGAP35,ASH1L,ATP2B4,ATXN7,AXIN2,BCL2,BCL9L,BDKRB2,BMP7,BMPER,BRAP,CBFA2T2,CBLN1,CD2AP,CHRD,CIDEA,COL2A1,CTTN,CUL3,CYLD,DAB2,DAG1,DEPTOR,DGKI,DKK3,DMD,DRD1,DUSP3,DUSP5,DUSP7,DUSP16,DYRK2,DYRK1A,EGR1,ELF1,EZR,FBN1,FBXW11,FERMT1,FGA,FKTN,FOXM1,FOXO1,FSTL4,FXN,GATA2,GDNF,GHR,GLG1,GPR37L1,GSK3B,HEYL,HIF1AN,HMGCR,HMOX1,HYOU1,IGF1,IGFBP5,IRS1,ITCH,KCTD6,KIAA1024,KREMEN1,LATS1,LBH,LEMD2,…
GO:BP	transmembrane transport	GO:0055085	6.04544e-22	21.2186	1105	2287	215	24356	ABCA1,ABCA5,ABCB5,ABCC1,ABCC3,ABCC4,ABCD4,ANK2,ANKH,ANO5,APLNR,APPL1,AQP4,AQP9,ARL6IP1,ATP1B3,ATP2B1,ATP2B2,ATP2B4,ATP2C1,ATP6V0A2,ATP6V1C2,AZIN1,BCL2,CA2,CACHD1,CACNA1B,CACNA2D2,CACNB2,CACNG4,CALHM1,CATSPER2,CFTR,CHRNA5,CHRNG,CLCN5,CLIC4,CLIC5,CNGB3,CNNM2,COX10,COX15,DDI1,DMD,DNAJC15,DPP6,DRD1,EDN1,EDNRA,EHD3,FAM155A,FAM155B,FGF19,FLVCR1,GABRA1,GABRA3,GABRA4,GABRB2,GABRB3,GABRG2,GJA5,GJC1,GLRA2,…
GO:BP	positive regulation of nervous system development	GO:0051962	6.303e-22	21.2005	302	2287	93	24356	ABL2,ADRA2B,ARHGAP35,BCL2,BDNF,BMP7,BMPR2,CBFA2T2,CBLN1,CDON,CUX2,DMRTA2,EFNA5,EPHB1,FEZF2,FGF2,FGFR1,FLRT2,FZD3,FZD4,GDF6,GFAP,GHR,GPR37L1,GPRC5B,HEYL,IGF2BP1,LIN28A,LRP2,LRRC7,LRRTM2,LYN,MAP6,MAPK8IP3,MAPT,MARK2,MECP2,MEF2C,MMD2,MME,NAP1L1,NCOA1,NEGR1,NIN,NLGN1,NRP1,NTRK2,NUMB,OBSL1,OTP,PAFAH1B1,PAX6,PCP4,PHOX2B,PLAG1,PLXNA2,PLXNA4,PLXNC1,POU4F2,PRKCI,PROX1,PTK7,PTK2B,RAB11A,RAPGEF1,RASSF10,REL…
GO:BP	system process	GO:0003008	8.95552e-22	21.0479	1006	2287	201	24356	ABR,ACPP,ADCY1,ADCY6,ADRB1,AFF2,ANGPT1,ANK2,AOC3,ARG2,ARHGAP35,ATP2B4,ATP8A1,ATXN1,ATXN1L,AVPR1A,BCL2,BDKRB2,BDNF,BMP7,BMPR2,CACNA1B,CACNB2,CACNG4,CALHM1,CAMK2G,CATSPER2,CBLN1,CCBE1,CCDC50,CCND2,CDH23,CERS3,CHL1,CHMP2B,CHRNA5,CHRNG,CLIC5,CNGB3,CNTN2,CNTNAP2,COCH,COL2A1,CREB1,CSMD1,CTTN,CUX2,DCDC2,DDAH1,DGKI,DMD,DNM1L,DRAM2,DRD1,ECE1,EDN1,EDNRA,EHD3,EIF4EBP2,EMP2,EPHB1,ERAP1,EYA4,EZR,FBXO32,FGA,FG…
GO:BP	embryonic morphogenesis	GO:0048598	1.05747e-21	20.9757	443	2287	117	24356	ABR,ACVR2A,AFF3,ALX4,AMOT,ARHGAP35,ATOH8,AUTS2,BMP7,BMPR2,CDC73,CDON,CECR2,CHRD,CLIC5,COL12A1,COL2A1,CUL3,DAG1,DNAJB6,ECE1,EDN1,EFEMP1,FBN1,FGF2,FGFR1,FLVCR1,FOXF2,FREM2,FRS2,FZD3,FZD7,GATA2,GATA6,GBX2,GDF5,GDNF,GJA5,GPI,GRSF1,HAND1,HIPK1,HIRA,HNF4A,HOXA7,HOXC9,HOXD9,HOXD13,IGF1,IMPAD1,INHBA,ITGB2,KCNQ4,LATS1,LIAS,LMO4,LRP2,LRP4,LUZP1,MAFB,MED1,MED12,MEF2C,MIB1,MKS1,MSX2,MTHFR,NCOA1,NDST1,NR4A3,O…
GO:BP	positive regulation of signal transduction	GO:0009967	1.18315e-21	20.927	922	2287	189	24356	AAK1,ACPP,ACVR1B,ACVR2A,ADRA2B,ADRB1,AKT3,ALPK1,ANGPT1,ANKRD1,ARL2BP,ATP6V1C2,AUTS2,BAG4,BCLAF1,BMP7,BMPER,BMPR2,BMPR1B,CD28,CD44,CDC73,CDON,CHSY1,CMTM3,CNTN2,CSF1R,CSNK1D,CSNK1G1,CTGF,CTSC,CUX2,CYFIP2,CYLD,CYP1B1,DAAM2,DAB2,DCDC2,DGKI,DNM1L,EDA,EDAR,EDN1,EMP2,EPHA4,EPHA8,FERMT1,FGA,FGF1,FGF2,FGF18,FGF19,FGF23,FGFR1,FLT1,FLT4,FRS2,FZD4,GADD45G,GATA5,GCG,GDF2,GDF5,GDF6,GDF11,GHR,GPR55,GPR37L1,GPRC…
GO:BP	negative regulation of cell differentiation	GO:0045596	1.34083e-21	20.8726	420	2287	113	24356	ABCA5,AP1AR,AXIN2,BCL2,BMP7,CCND1,CDC73,CDK12,CDK5R1,CHRD,CLDN18,CNTN2,CRMP1,DAAM2,E2F1,EFEMP1,EFNA5,EFNB2,EIF4E,EPHA4,EPHB1,FBN1,FEZF2,FGF23,FOXJ2,FOXO1,FOXP1,FRS2,FSTL4,FZD7,GABPA,GATA2,GDF5,GDF11,GFAP,GNRH1,GPR55,GPR37L1,HMG20A,HOOK3,HOPX,HOXA7,ID4,IFRD1,IGF1,IGFBP5,ITPKB,JAG1,JDP2,KRAS,LBH,LIMD1,LIN28A,LPAR1,LRP4,LYN,MAFB,MBNL3,MECP2,MED1,MEIS1,MEIS2,MIB1,MSX2,MYLIP,NBR1,NKX2-1,NLGN1,NRP1,PAQ…
GO:BP	cardiovascular system development	GO:0072358	1.54977e-21	20.8097	457	2287	119	24356	ADAM12,ADAMTS6,AGGF1,AKT3,AMOT,AMOTL1,ANGPT1,ANGPT2,AP2B1,APLN,APLNR,APOLD1,ARID2,BMP7,BMPER,BMPR2,C1GALT1,CALCRL,CCBE1,CLIC4,CTGF,CYP1B1,EDN1,EDNRA,EFNB2,EGLN1,EMP2,EPHB1,ERAP1,ETS1,FGF1,FGF2,FGF18,FGFR1,FLT1,FLT4,FLVCR1,FOXJ2,FOXO1,FOXP1,FZD4,GATA2,GATA6,GBX2,GDF2,GJA5,GJC1,HAND1,HK2,HMOX1,HOXA7,IL8,ISM1,JAG1,KIAA1024,LEMD3,LRP2,LUZP1,MAPK14,MECP2,MED1,MEF2C,MEIS1,MIB1,MTDH,MYH9,MYLK,NDST1,NGFR…
GO:BP	positive regulation of cell development	GO:0010720	1.8575e-21	20.7311	295	2287	91	24356	ABL2,ADRA2B,ARHGAP35,ARPC2,BCL2,BDNF,BMP7,BMPR2,CBFA2T2,CDON,CUX2,DMRTA2,EDN1,EFNA5,FEZF2,FGFR1,FZD3,FZD4,GDF6,GFAP,GPRC5B,HEYL,IGF1,IGF2BP1,LIN28A,LRP2,LRRC7,LYN,MAP6,MAPK8IP3,MAPT,MARK2,MEF2C,MMD2,MME,NAP1L1,NCOA1,NEGR1,NIN,NLGN1,NRP1,NTRK2,NUMB,OBSL1,OTP,PAFAH1B1,PAX6,PCP4,PDE5A,PHOX2B,PLAG1,PLXNA2,PLXNA4,PLXNC1,POU4F2,PRKCI,PROX1,PTK7,PTK2B,RAB11A,RAPGEF1,RASSF10,RELN,RHOA,RIMS2,RREB1,SEMA3A,…
GO:BP	vasculature development	GO:0001944	1.95227e-21	20.7095	452	2287	118	24356	ADAM12,ADAMTS6,AGGF1,AKT3,AMOT,AMOTL1,ANGPT1,ANGPT2,AP2B1,APLN,APLNR,APOLD1,ARID2,BMP7,BMPER,BMPR2,C1GALT1,CALCRL,CCBE1,CLIC4,CTGF,CYP1B1,EDN1,EDNRA,EFNB2,EGLN1,EMP2,EPHB1,ERAP1,ETS1,FGF1,FGF2,FGF18,FGFR1,FLT1,FLT4,FLVCR1,FOXJ2,FOXO1,FZD4,GATA2,GATA6,GBX2,GDF2,GJA5,GJC1,HAND1,HK2,HMOX1,HOXA7,IL8,ISM1,JAG1,KIAA1024,LEMD3,LRP2,LUZP1,MAPK14,MECP2,MED1,MEF2C,MEIS1,MIB1,MTDH,MYH9,MYLK,NDST1,NGFR,NRP1,…
GO:BP	developmental growth	GO:0048589	3.92697e-21	20.4059	431	2287	114	24356	ADRB1,ALCAM,ARID2,ARID5B,ARIH2,AUTS2,BCL2,BCL9,BDNF,BMPR2,BMPR1B,BNC2,CACNA2D2,CDK5R1,CELF1,CLIC4,COCH,CREB1,CYFIP2,DCLK1,DCX,DPYSL2,EDN1,EFNA5,EZR,FGF1,FGF2,FGFR1,FLVCR1,FMN1,FOXP1,FSTL4,FTO,FXN,FZD7,GATA6,GDF5,HOPX,HOXD13,HSP90AA1,IFRD1,IGF1,IQGAP1,KDM5B,KIF26B,LATS1,LRP4,MAPK14,MAPT,MATN1,MED1,MED12,MEF2C,MSX2,NIN,NKD1,NRP1,NRP2,NTRK2,PAX7,PCDH15,PDE4D,PKDCC,PLAG1,PLXNA4,POU4F2,PRKAR1A,PROX1,P…
GO:BP	growth	GO:0040007	5.3384e-21	20.2726	590	2287	139	24356	ACVR1B,ADRB1,ALCAM,ARID2,ARID5B,ARIH2,AUTS2,BCL2,BCL9,BDNF,BMPR2,BMPR1B,BNC2,CACNA2D2,CDC73,CDK5R1,CDKN2B,CELF1,CLIC4,COCH,CREB1,CTGF,CYFIP2,DCBLD2,DCLK1,DCUN1D3,DCX,DNAJB2,DPYSL2,EDN1,EFNA5,EI24,EZR,FGF1,FGF2,FGFR1,FLVCR1,FMN1,FOXP1,FSTL4,FTO,FXN,FZD7,GATA6,GDF2,GDF5,HNF4A,HOPX,HOXD13,HSP90AA1,IFRD1,IGF1,IGFBP4,IGFBP5,INHBA,INO80,IP6K2,IQGAP1,KDM5B,KIAA1024,KIF26B,LATS1,LRP4,MAPK14,MAPT,MATN1,ME…
GO:BP	positive regulation of phosphorus metabolic process	GO:0010562	5.55896e-21	20.255	683	2287	153	24356	ABI2,ACSL1,ACVR2A,ADRA2B,AKTIP,ANGPT1,APLNR,ARL2BP,ATP2B4,AXIN2,BAG4,BCL2,BMP7,BMPER,BMPR2,CCDC88A,CCND1,CD44,CDK1,CDK5R1,CDON,CSF1R,CSNK1D,CTGF,DAB2,DAZAP2,DBF4,EDAR,EDN1,EFNA5,EMP2,EPHA4,EPHA8,FGA,FGF1,FGF2,FGF18,FGF19,FGF23,FGFR1,FLT1,FLT4,FMR1,FRS2,FZD4,FZD7,GADD45G,GCG,GCLM,GDF2,GDF5,GDF6,GDF11,GHR,GPR55,GPR37L1,GPRC5B,GPRC5C,GRM5,GUCA1B,HSP90AA1,IGF1,IGFBP4,IL6R,INHBA,INHBE,IQGAP1,KITLG,KL,…
GO:BP	positive regulation of phosphate metabolic process	GO:0045937	5.55896e-21	20.255	683	2287	153	24356	ABI2,ACSL1,ACVR2A,ADRA2B,AKTIP,ANGPT1,APLNR,ARL2BP,ATP2B4,AXIN2,BAG4,BCL2,BMP7,BMPER,BMPR2,CCDC88A,CCND1,CD44,CDK1,CDK5R1,CDON,CSF1R,CSNK1D,CTGF,DAB2,DAZAP2,DBF4,EDAR,EDN1,EFNA5,EMP2,EPHA4,EPHA8,FGA,FGF1,FGF2,FGF18,FGF19,FGF23,FGFR1,FLT1,FLT4,FMR1,FRS2,FZD4,FZD7,GADD45G,GCG,GCLM,GDF2,GDF5,GDF6,GDF11,GHR,GPR55,GPR37L1,GPRC5B,GPRC5C,GRM5,GUCA1B,HSP90AA1,IGF1,IGFBP4,IL6R,INHBA,INHBE,IQGAP1,KITLG,KL,…
GO:BP	regulation of MAPK cascade	GO:0043408	6.71442e-21	20.173	458	2287	118	24356	ADRA2B,ANGPT1,ASH1L,BMP7,BMPER,CD44,CDK12,CDON,CSF1R,CTGF,CYLD,DAG1,DMD,DUSP3,DUSP5,DUSP7,DUSP16,DUSP19,EDAR,EDN1,EPHA4,EPHA8,EPHB1,EZR,FGA,FGF1,FGF2,FGF18,FGF19,FGF23,FGFR1,FKTN,FLT1,FLT4,FOXM1,FOXO1,FRS2,FZD4,GADD45G,GCG,GDF2,GDF5,GDF6,GDF11,GHR,GPR55,GPR37L1,HMGCR,IGF1,IGFBP4,INHBA,INHBE,ITCH,KITLG,KL,LEMD2,LMO3,LPAR1,LYN,MAGI3,MAP2K3,MAP3K7,MAP3K13,MAP4K3,MAPK8IP3,MECOM,MLKL,NBR1,NDST1,NECAB2…
GO:BP	brain development	GO:0007420	9.48481e-21	20.023	417	2287	111	24356	ABR,AKT3,ARCN1,ARHGAP35,ATXN1,ATXN1L,AUTS2,B3GNT5,BCL2,BMP7,BTBD3,CBLN1,CCDC85C,CDK5R1,CDON,CENPF,CHRD,CNTN2,CNTNAP2,CREB1,CSF1R,DCLK1,DCX,DMRTA2,DPYSL2,DRD1,E2F1,EML1,FBXO45,FEZF2,FGF2,FGFR1,FRS2,FZD3,FZD4,GATA2,GBX2,GNG12,GPR37L1,GSK3B,HOOK3,ID4,IGF2BP1,INHBA,KIRREL3,KRAS,LRP2,MAFB,MAPK8IP3,MECP2,MED1,NDST1,NFIB,NIN,NKX2-1,NR4A3,NRP1,NRP2,NTRK2,NUMB,OPHN1,OTP,PAFAH1B1,PAX5,PAX6,PCDH19,PDCD2,PEX…
GO:BP	blood vessel morphogenesis	GO:0048514	1.34892e-20	19.87	371	2287	103	24356	ADAM12,AGGF1,AKT3,AMOT,AMOTL1,ANGPT1,ANGPT2,APLNR,APOLD1,ARID2,BMPER,BMPR2,C1GALT1,CALCRL,CCBE1,CLIC4,CTGF,CYP1B1,EDN1,EDNRA,EFNB2,EGLN1,EMP2,EPHB1,ERAP1,ETS1,FGF1,FGF2,FGF18,FGFR1,FLT1,FLT4,FOXJ2,FZD4,GATA2,GATA6,GBX2,GDF2,GJA5,GJC1,HAND1,HK2,HMOX1,HOXA7,IL8,ISM1,JAG1,KIAA1024,LEMD3,LRP2,MAPK14,MECP2,MED1,MEIS1,MTDH,MYH9,MYLK,NGFR,NRP1,NRP2,NTRK2,PARVA,PDE3B,PDGFRA,PIK3R6,PKD2,PKNOX1,POFUT1,PPP1…
GO:BP	positive regulation of phosphorylation	GO:0042327	3.09147e-20	19.5098	640	2287	145	24356	ABI2,ACSL1,ACVR2A,ADRA2B,AKTIP,ANGPT1,APLNR,ARL2BP,ATP2B4,AXIN2,BAG4,BCL2,BMP7,BMPER,BMPR2,CCDC88A,CCND1,CD44,CDK1,CDK5R1,CDON,CSF1R,CSNK1D,CTGF,DAB2,DAZAP2,DBF4,EDAR,EDN1,EFNA5,EMP2,EPHA4,EPHA8,FGA,FGF1,FGF2,FGF18,FGF19,FGF23,FGFR1,FLT1,FLT4,FMR1,FRS2,FZD4,FZD7,GADD45G,GCG,GCLM,GDF2,GDF5,GDF6,GDF11,GHR,GPR55,GPR37L1,GPRC5B,GPRC5C,GRM5,HSP90AA1,IGF1,IGFBP4,IL6R,INHBA,INHBE,IQGAP1,KITLG,KL,KRAS,LA…
GO:BP	cellular response to stress	GO:0033554	3.58775e-20	19.4452	1154	2287	217	24356	AKT3,ANKRD1,APC,ARG2,ARNT,ARPP21,ATXN3,AXIN2,BACH1,BCCIP,BCL2,BCLAF1,BDKRB2,BMPR2,BRSK2,CADPS2,CBX1,CBX5,CCND1,CDK1,CDKN2B,CEBPG,CFTR,CHD2,CPEB2,CREB3L2,CTGF,CUL3,CUL4B,CYLD,CYP1B1,DDAH1,DEK,DNAJB2,DNAJB12,DNAJC3,DNAJC15,DNAJC18,DTL,DUSP3,DYRK2,DYRK1A,E2F1,EDAR,EDEM1,EDEM3,EDN1,EEPD1,EGR1,EIF2S1,EPHA4,EPHB1,ERP44,ESCO2,EZR,FAF2,FAM168A,FAM65A,FBXO22,FBXO45,FGF1,FGF19,FKTN,FLT4,FMR1,FOXM1,FOXN3,FO…
GO:BP	positive regulation of protein modification process	GO:0031401	3.82305e-20	19.4176	757	2287	162	24356	ABI2,ACSL1,ACVR2A,ADRA2B,AKTIP,ANGPT1,APLNR,ARL2BP,ARNT,ATP2B4,AUTS2,AXIN2,BAG4,BCL2,BMP7,BMPER,BMPR2,CCDC88A,CCND1,CD44,CDK5R1,CDON,CSF1R,CSNK1D,CTGF,CUL3,DAB2,DAZAP2,DBF4,DCUN1D2,DCUN1D3,DCUN1D5,DYRK1A,EDAR,EDN1,EFNA5,EMP2,EPHA4,EPHA8,FAM161A,FGA,FGF1,FGF2,FGF18,FGF19,FGF23,FGFR1,FLT1,FLT4,FMR1,FRS2,FZD4,GADD45G,GCG,GCLM,GDF2,GDF5,GDF6,GDF11,GHR,GPR55,GPR37L1,GPRC5B,GPRC5C,GRM5,HSP90AA1,IGF1,IG…
GO:BP	enzyme linked receptor protein signaling pathway	GO:0007167	4.76009e-20	19.3224	616	2287	141	24356	ACVR1B,ACVR2A,ACVRL1,ANGPT1,ANGPT2,APC,APLN,APPL1,ARID5B,ATOH8,ATXN7,BAIAP2L1,BCL9L,BDNF,BMP7,BMPER,BMPR2,BMPR1B,CDK5R1,CHRD,CIDEA,CPNE3,CSF1R,CTGF,CYFIP2,DAB2,DUSP3,EFEMP1,EFNA5,EFNB2,EGR1,EIF4EBP2,EPHA4,EPHA8,EPHB1,FBN1,FERMT1,FERMT2,FGF1,FGF2,FGF18,FGF19,FGF23,FGFR1,FLRT2,FLT1,FLT4,FOXO1,FRK,FRS2,FSHB,FSTL4,FZD4,GDF2,GDF5,GDF6,GDF11,GFRA2,GLG1,HNF4A,IGF1,IGFBP4,IGFBP5,INHBA,INHBE,IQGAP1,IRS1,K…
GO:BP	negative regulation of signal transduction	GO:0009968	7.79285e-20	19.1083	748	2287	160	24356	APC,APLN,APLNR,ARHGAP35,ASH1L,ATP2B4,ATXN7,AXIN2,BCL2,BCL9L,BDKRB2,BMP7,BMPER,BRAP,CBFA2T2,CBLN1,CD2AP,CHRD,CIDEA,COL2A1,CTTN,CUL3,CYLD,DAB2,DAG1,DEPTOR,DKK3,DMD,DUSP3,DUSP5,DUSP7,DUSP16,DYRK2,DYRK1A,EGR1,ELF1,EZR,FBN1,FBXW11,FERMT1,FGA,FKTN,FOXM1,FOXO1,FSTL4,FXN,GATA2,GDNF,GLG1,GPR37L1,GSK3B,HEYL,HIF1AN,HMGCR,HMOX1,HYOU1,IGF1,IGFBP5,ITCH,KCTD6,KIAA1024,KREMEN1,LATS1,LBH,LEMD2,LEMD3,LIMD1,LMO3,LR…
GO:BP	cellular component biogenesis	GO:0044085	9.99015e-20	19.0004	1969	2287	319	24356	AARS2,ABCA1,ABCC4,ABLIM3,ACACA,ACPP,AHCTF1,ALDH5A1,ANGPT1,ANK3,ANKRD1,AP1AR,APC,ARHGAP28,ARHGAP35,ARHGEF4,ARHGEF26,ARL3,ARPC2,ARPC4,ATG2B,ATG9B,AUTS2,BAG4,BAIAP2L1,BBS9,BCAS3,BCCIP,BCL2,BDNF,BMP7,C15ORF62,CADPS,CADPS2,CALHM1,CBLN1,CCDC88A,CD9,CDC73,CDC42EP1,CDKN2B,CELF1,CELF2,CENPP,CEP19,CEP164,CFL2,CHMP1B,CHMP2B,CLIP1,CLTC,COX10,COX15,CRYZ,CSNK1D,CTGF,CTTN,CUL3,CUX2,CYFIP2,CYLD,DAG1,DCDC2,DCX,DI…
GO:BP	cell death	GO:0008219	1.09782e-19	18.9595	1074	2287	205	24356	ACVR1B,ADNP,AKTIP,ALX4,ANGPT1,ANKRD1,APC,ARG2,AXIN2,BACE1,BCL2,BCLAF1,BDKRB2,BDNF,BMP7,BMPR2,BMPR1B,BRSK2,CD28,CDC73,CDK1,CHL1,CIDEA,CIT,COL2A1,CSF1R,CSRNP3,CTGF,CTSC,CTTN,CUL3,CYFIP2,CYLD,CYP1B1,DAB2,DCUN1D3,DNAJB6,DNAJC3,DNM1L,DYRK2,E2F1,E2F3,EFNB2,EGLN1,EGLN3,EGR1,EIF2S1,EMP2,EPHB1,EXOC5,EXOG,FGA,FGF2,FGFR1,FLT4,FOXO1,FRS2,FXN,FZD3,GABRB2,GABRB3,GADD45G,GATA2,GATA6,GCG,GDF2,GDF5,GDF6,GDF11,GDN…
GO:BP	regulation of neuron projection development	GO:0010975	3.13817e-19	18.5033	281	2287	85	24356	ABL2,ARHGAP35,BDNF,BMP7,BMPR2,BRSK2,CBFA2T2,CCDC88A,CDK5R1,CHN1,CNTN2,CRMP1,CUX2,DPYSL2,DPYSL3,EFNA5,EFNB2,EPHA4,FEZF2,FGFR1,FMR1,FSTL4,FZD4,GFAP,GPRC5B,IFRD1,IGF2BP1,LPAR1,LRP4,LRRC7,LYN,MAP6,MAPT,MARK2,MEF2C,MYLIP,NEDD4L,NEGR1,NIN,NLGN1,NRP1,NTRK2,OBSL1,PAFAH1B1,PAQR3,PLXNA2,PLXNA4,PLXNC1,POU4F2,PRKCI,PTEN,PTK7,PTK2B,PTPN9,RAB11A,RAPGEF1,RELN,RHOA,RIMS2,RUFY3,SDC2,SDK1,SEMA3A,SEMA3C,SEMA3D,SEMA…
GO:BP	positive regulation of molecular function	GO:0044093	3.65208e-19	18.4375	1047	2287	200	24356	ABHD5,ABI2,ABL2,ABR,ACSL1,ADCY1,ADRA2B,ADRB1,AKTIP,ANGPT1,ARHGAP21,ARHGAP28,ARHGAP31,ARHGAP36,ARID5B,ASAP2,ATP1B3,ATP2B4,AZIN1,BCAS3,BCL2,BDNF,CASR,CCDC88A,CCND1,CDK5R1,CFTR,CHN1,CLPS,CSF1R,CYFIP2,DAZAP2,DBF4,DCP1A,DCUN1D2,DCUN1D3,DCUN1D5,DENND1B,DMD,DNAJB2,DNAJC9,DNAJC15,DNAJC24,DPH3,DYNLL2,EDA,EDN1,EGLN3,EHD3,ELMOD1,ELMOD3,EMP2,EPB41,EPHA4,EPHA8,FGF1,FGF2,FGF18,FGF23,FGFR1,FLT1,FMR1,FRS2,FXN,FZ…
GO:BP	regulation of cell death	GO:0010941	4.04442e-19	18.3931	887	2287	178	24356	ADNP,ALX4,ANGPT1,ANKRD1,APC,ARG2,AXIN2,BACE1,BCL2,BCLAF1,BDKRB2,BDNF,BMP7,BMPR1B,CDC73,CDK1,CHL1,CIDEA,COL2A1,CSF1R,CSRNP3,CTGF,CTSC,CTTN,CYLD,CYP1B1,DAB2,DCUN1D3,DNAJB6,DNAJC3,DNM1L,E2F1,E2F3,EFNB2,EGLN1,EGLN3,EGR1,EIF2S1,EPHB1,FGA,FGF2,FGFR1,FLT4,FOXO1,FRS2,FXN,FZD3,GABRB2,GABRB3,GADD45G,GATA2,GATA6,GCG,GDF2,GDF5,GDF6,GDF11,GDNF,GHR,GPR37L1,GRIN2A,GSK3B,HMOX1,HYOU1,IGF1,IL7R,INHBA,INHBE,IP6K2,I…
GO:BP	ion transport	GO:0006811	5.67647e-19	18.2459	1118	2287	209	24356	ABCA1,ABCC1,ABCC4,ACSL1,ANK2,ANKH,ANO3,ANO5,APLNR,ARL6IP1,ARMC1,ATOX1,ATP10B,ATP1B3,ATP1B4,ATP2B1,ATP2B2,ATP2B4,ATP2C1,ATP6V0A2,ATP6V1C2,ATP8A1,BCL2,BDKRB2,C2CD2L,CA2,CACHD1,CACNA1B,CACNA2D2,CACNB2,CACNG4,CALCRL,CALHM1,CAMK2G,CASK,CASR,CATSPER2,CFTR,CHRNA5,CHRNG,CLCN5,CLDN10,CLIC4,CLIC5,CNGB3,CNNM2,COX10,COX15,DMD,DPP6,DRD1,EHD3,FABP4,FAM155A,FAM155B,FGF23,FGFR1,FLVCR1,GABRA1,GABRA3,GABRA4,GABRB2…
GO:BP	regulation of cell projection organization	GO:0031344	5.90693e-19	18.2286	382	2287	102	24356	ABL2,APC,ARHGAP35,ARPC2,AUTS2,BCAS3,BDNF,BMP7,BMPR2,BRSK2,C15ORF62,CBFA2T2,CCDC88A,CDC42EP1,CDK5R1,CHN1,CNTN2,CRMP1,CUX2,CYLD,DCDC2,DPYSL2,DPYSL3,EFNA5,EFNB2,EPHA4,ERMN,EZR,FEZF2,FGFR1,FMR1,FSTL4,FZD4,GFAP,GPRC5B,IFRD1,IGF2BP1,LPAR1,LRP4,LRRC7,LYN,MAP6,MAPT,MARK2,MEF2C,MYLIP,NAV3,NEDD4L,NEGR1,NIN,NLGN1,NRP1,NTRK2,OBSL1,PAFAH1B1,PAQR3,PLXNA2,PLXNA4,PLXNC1,POU4F2,PRKCI,PTEN,PTK7,PTK2B,PTPN9,RAB11A,…
GO:BP	homeostatic process	GO:0042592	5.99372e-19	18.2223	1126	2287	210	24356	ABCA1,ABHD5,ABL2,ACACA,ACSL1,ACVR1B,ACVR2A,ADRB1,AKT3,ANK2,APLNR,AQP4,ARF1,ARID2,ATOX1,ATP1B3,ATP2B1,ATP2B2,ATP2B4,ATP2C1,ATP6V0A2,AUTS2,BCL2,BDH2,BRSK2,C2CD2L,CA2,CA12,CACNB2,CASR,CEBPG,CFL2,CFTR,CHMP2B,CIDEA,CLDN18,CLIC4,CMKLR1,CNNM2,CNR1,COL2A1,COMMD9,CSMD1,CTGF,CXCR1,CYLD,DIO2,DMD,DMXL1,DRAM2,DRD1,EDN1,EFNA5,EGLN1,EGR1,ERP44,ESRRG,ETS1,EXOC5,FABP4,FAM155A,FAM155B,FGF2,FGF23,FLVCR1,FOXO1,FSHB,…
GO:BP	positive regulation of protein phosphorylation	GO:0001934	6.52647e-19	18.1853	612	2287	138	24356	ABI2,ACSL1,ACVR2A,ADRA2B,AKTIP,ANGPT1,APLNR,ARL2BP,ATP2B4,AXIN2,BAG4,BCL2,BMP7,BMPER,BMPR2,CCDC88A,CCND1,CD44,CDK5R1,CDON,CSF1R,CSNK1D,CTGF,DAB2,DAZAP2,DBF4,EDAR,EDN1,EFNA5,EMP2,EPHA4,EPHA8,FGA,FGF1,FGF2,FGF18,FGF19,FGF23,FGFR1,FLT1,FLT4,FMR1,FRS2,FZD4,GADD45G,GCG,GCLM,GDF2,GDF5,GDF6,GDF11,GHR,GPR55,GPR37L1,GPRC5B,GPRC5C,GRM5,HSP90AA1,IGF1,IGFBP4,IL6R,INHBA,INHBE,IQGAP1,KITLG,KL,KRAS,LATS1,LPAR1,…
GO:BP	response to external stimulus	GO:0009605	6.58196e-19	18.1816	1310	2287	234	24356	ABCA1,ABR,ADAMTS18,ADCY7,ADRB1,AHSG,ALCAM,ALPK1,AMOT,ANGPT1,ANGPT2,ANKRD1,AP1G1,AQP4,ARF1,ARG2,ARHGAP35,ASH1L,AUTS2,BAIAP2L1,BCAS3,BCL2,BMP7,BMPR2,BMPR1B,C5ORF30,CADM1,CADPS2,CASK,CD9,CD28,CD86,CD276,CDC73,CDK5R1,CEBPG,CHL1,CHN1,CLPS,CMKLR1,CNTN2,CNTNAP2,COCH,CRMP1,CSF1R,CSMD1,CXCL12,CXCR1,CYFIP2,CYLD,DAG1,DCLK1,DGKB,DMD,DNAJC15,DPYSL2,DPYSL5,EFNA5,EFNB2,EIF2S1,ENPP4,EPHA4,EPHA8,EPHB1,ETS1,F11,FA…
GO:BP	regulation of plasma membrane bounded cell projection organization	GO:0120035	7.34201e-19	18.1342	377	2287	101	24356	ABL2,APC,ARHGAP35,ARPC2,AUTS2,BCAS3,BDNF,BMP7,BMPR2,BRSK2,C15ORF62,CBFA2T2,CCDC88A,CDC42EP1,CDK5R1,CHN1,CNTN2,CRMP1,CUX2,CYLD,DCDC2,DPYSL2,DPYSL3,EFNA5,EFNB2,EPHA4,EZR,FEZF2,FGFR1,FMR1,FSTL4,FZD4,GFAP,GPRC5B,IFRD1,IGF2BP1,LPAR1,LRP4,LRRC7,LYN,MAP6,MAPT,MARK2,MEF2C,MYLIP,NAV3,NEDD4L,NEGR1,NIN,NLGN1,NRP1,NTRK2,OBSL1,PAFAH1B1,PAQR3,PLXNA2,PLXNA4,PLXNC1,POU4F2,PRKCI,PTEN,PTK7,PTK2B,PTPN9,RAB11A,RALA,…
GO:BP	morphogenesis of an epithelium	GO:0002009	1.01665e-18	17.9928	337	2287	94	24356	ARHGAP35,BCL2,BMP7,BRSK2,BTBD7,BTRC,CA2,CECR2,CLIC4,DAB2,DAG1,DLG3,EDN1,EDNRA,EFNB2,EPHA4,EXOC5,FGF1,FGFR1,FMN1,FOXF2,FREM2,FRS2,FZD3,GBX2,GDF2,GDNF,GRSF1,HAND1,HOXD13,ID4,IGFBP5,JAG1,KDM5B,KIF26B,KRAS,LIAS,LMO4,LRP2,LUZP1,MED1,MED12,MEF2C,MIB1,MKS1,MPP5,MSX2,MTHFR,NKD1,NKX2-1,NRP1,OPHN1,PAFAH1B1,PBX1,PCDH15,PGR,PHLDB2,PKD2,PPP3R1,PROX1,PTEN,PTK7,RALA,RARG,RDH10,RHOA,RPGRIP1L,RREB1,RSPO2,SEMA3A,S…
GO:BP	positive regulation of cellular component organization	GO:0051130	1.27893e-18	17.8932	691	2287	149	24356	ABL2,ANGPT1,ANKFY1,AP1AR,APC,APLN,ARHGAP35,ARPC2,ARPC4,ATP8A1,AUTS2,BAG4,BAIAP2L1,BCAS3,BDNF,BMP7,BMPR2,C15ORF62,CBFA2T2,CBLL1,CBLN1,CCDC88A,CD28,CDC42EP1,CFL2,CLIP1,CTGF,CTTN,CUL3,CUX2,DAB2,DAG1,DNM1L,DPYSL3,EDN1,EFNA5,EPHB1,FGFR1,FLRT2,FMN1,FMR1,FZD4,GCG,GHR,GMFB,GPRC5B,GSK3B,HK2,HSP90AA1,IDE,IGF1,IGF2BP1,JDP2,JMY,KAT7,KIAA1324,KIRREL,LMOD1,LPAR1,LRP4,LRRC7,LRRTM2,LYN,MAGI2,MAP6,MAPK9,MAPK14,MA…
GO:BP	cellular catabolic process	GO:0044248	1.61751e-18	17.7912	1280	2287	229	24356	ABAT,ABHD2,ABHD5,ACADL,ALDH5A1,ALKBH5,ANKIB1,ARG2,ARIH1,ARIH2,ARMC8,ATG2B,ATG9B,ATP2B4,ATXN3,AXIN2,BCL2,BDH2,BRSK2,BTRC,CAPN1,CCNF,CHAC2,CIDEA,CNP,CRYZ,CSDC2,CSNK1D,CSNK2A2,CTSB,CTSC,CTSO,CTTN,CUL3,CUL4B,CYLD,CYP1B1,DAB2,DAO,DCP1A,DDAH1,DIO2,DNAJB2,DNAJB12,DNAJC3,DNAJC18,DNM1L,DRAM1,DRAM2,DTL,DUT,E2F1,ECE1,EDEM1,EDEM3,EI24,ENC1,ENPP4,EPHA4,ERAP1,ERI1,ETFA,EXOG,EZR,FAF2,FAM192A,FBXL7,FBXL18,FBXL20…
GO:BP	catabolic process	GO:0009056	3.04627e-18	17.5162	1474	2287	253	24356	ABAT,ABHD2,ABHD5,ACADL,ALDH5A1,ALKBH5,ANKIB1,APC,ARG2,ARIH1,ARIH2,ARMC8,ASB9,ATG2B,ATG9B,ATP2B4,ATXN3,AXIN2,AZIN1,BACE1,BCL2,BDH2,BRSK2,BTRC,CAPN1,CCNF,CHAC2,CIDEA,CLPS,CNP,CRYZ,CSDC2,CSNK1D,CSNK2A2,CTSB,CTSC,CTSO,CTTN,CUL3,CUL4B,CYLD,CYP1B1,DAB2,DAO,DCP1A,DDAH1,DIO2,DNAJB2,DNAJB12,DNAJC3,DNAJC18,DNM1L,DRAM1,DRAM2,DTL,DUT,E2F1,ECE1,EDEM1,EDEM3,EI24,ENC1,ENPP4,EPHA4,ERAP1,ERI1,ETFA,EXOG,EZR,FAF2,F…
GO:BP	sensory organ development	GO:0007423	3.97101e-18	17.4011	391	2287	102	24356	ABR,ADAMTS18,ARHGAP35,BCL2,BMP7,BMPER,BMPR2,BMPR1B,BNC2,CDH23,CDON,CECR2,CLIC4,CLIC5,COL2A1,CYP1B1,DCX,ECE1,EDN1,EFEMP1,EPHB1,FBN1,FGF2,FGFR1,FOXF2,FREM2,FRS2,FZD3,FZD4,GABRB2,GABRB3,GATA2,GBX2,GCLM,GDF11,GNB1,HCN1,HIPK1,HOXC13,IGF1,INHBA,JAG1,KCNQ4,LPCAT1,MAF,MAFB,MED1,MEIS1,MEIS2,MITF,MKS1,NHS,NR4A3,NRP1,NTRK2,OSR2,PAFAH1B1,PAX6,PCDH15,PDGFRA,PHOX2B,PKNOX1,POU4F2,PRDM16,PRKCI,PROX1,PTF1A,PTK7,P…
GO:BP	angiogenesis	GO:0001525	4.78273e-18	17.3203	303	2287	87	24356	ADAM12,AGGF1,AKT3,AMOT,AMOTL1,ANGPT1,ANGPT2,APLNR,APOLD1,BMPER,C1GALT1,CALCRL,CCBE1,CLIC4,CTGF,CYP1B1,EDN1,EDNRA,EFNB2,EGLN1,EMP2,EPHB1,ERAP1,ETS1,FGF1,FGF2,FGF18,FGFR1,FLT1,FLT4,FOXJ2,GATA2,GATA6,GBX2,GDF2,GJA5,HAND1,HK2,HMOX1,HOXA7,IL8,ISM1,KIAA1024,LEMD3,MAPK14,MECP2,MED1,MEIS1,MTDH,MYH9,NGFR,NRP1,NRP2,PARVA,PDE3B,PDGFRA,PIK3R6,PKNOX1,POFUT1,PPP1R16B,PPP3R1,PRKCA,PTEN,PTK2B,PTPRB,PTPRM,RAPGEF3…
GO:BP	actin filament-based process	GO:0030029	5.46133e-18	17.2627	519	2287	122	24356	ABI2,ABLIM3,ABR,AMOT,AMOTL1,ANK2,ANKRD1,AP1AR,ARHGAP28,ARHGAP35,ARHGAP36,ARPC2,ARPC4,ATP2C1,AUTS2,BAG4,BAIAP2L1,BCAS3,BCL2,BRSK2,C15ORF62,CACNB2,CCDC88A,CD2AP,CDC42BPB,CDC42EP1,CDK5R1,CFL2,CORO2B,CSF1R,CTGF,CTTN,CUL3,DAAM2,DNAJB6,DPYSL3,EDN1,EFNA5,ELMO1,EMP2,EPB41,EPB41L1,ERMN,EZR,FCHSD1,FMN1,FMNL2,FOXP1,GHR,GJA5,GMFB,IQSEC1,JMY,KCNH2,KCNJ2,KIRREL,KRAS,LATS1,LLGL1,LMOD1,LPAR1,MAPKAP1,MEF2C,MKLN1,…
GO:BP	cellular response to growth factor stimulus	GO:0071363	5.47893e-18	17.2613	411	2287	105	24356	ACVR1B,ACVR2A,ACVRL1,ANKRD1,APLN,BAG4,BCL9L,BDNF,BMP7,BMPER,BMPR2,BMPR1B,CASK,CHRD,CIDEA,COL2A1,CPNE3,CREB1,CTGF,CYFIP2,DAB2,DUSP3,EGR1,FBN1,FERMT1,FERMT2,FGF1,FGF2,FGF18,FGF19,FGF23,FGFR1,FLRT2,FLT1,FLT4,FRS2,FSHB,FZD4,GATA5,GATA6,GDF2,GDF5,GDF6,GLG1,HEYL,IQGAP1,KL,LEMD2,LEMD3,LRP2,LRP4,MAP2K3,MAPK14,MED1,MEF2C,MSX2,NDST1,NEO1,NKX2-1,NOS1,NRP1,NRP2,NTRK2,ONECUT2,PAX9,PDE8A,PHOX2B,PMEPA1,PPM1A,PR…
GO:BP	positive regulation of cell population proliferation	GO:0008284	6.50756e-18	17.1866	507	2287	120	24356	AKT3,ANKRD1,APLN,APLNR,ATXN1L,BCL2,BMPR2,CALCRL,CCND1,CCND2,CCNF,CCNI,CCNJ,CCNJL,CCPG1,CD28,CD86,CD276,CDON,CHRD,CSF1R,DMRTA2,E2F1,E2F3,EDN1,EFNB2,EMP2,FGF1,FGF2,FGF18,FGF19,FGFR1,FLT1,FLT4,FOXJ2,FOXM1,FOXP1,FXN,FZD3,FZD7,GATA2,GATA6,GDF2,GDNF,GFAP,GNG5,GPR37L1,HIPK1,HMOX1,HPSE2,ID4,IGF1,IGFBP5,IL6R,IL7R,KDM5B,KITLG,KRAS,LBH,LIFR,LIN28A,LRP2,LYN,MAPK14,MARCKSL1,MECP2,MED1,MEF2C,MEF2D,MEIS2,MLXIPL…
GO:BP	secretion by cell	GO:0032940	8.35229e-18	17.0782	528	2287	123	24356	ABCA1,ABR,ANGPT1,ANKRD1,AP1G1,ARFIP1,ARG2,BMP7,BRSK2,C2CD2L,CACNA1B,CACNB2,CADM1,CADPS,CADPS2,CBLN1,CBLN4,CD276,CFTR,CIDEA,COPG2,CREB1,CSF1R,DDI1,DGKI,DNM1L,DPH3,EDN1,EFNA5,ENSA,EXOC5,EXOC6,EXOC3L4,EZR,FERMT1,FGA,FGFR1,FOXP1,FSHB,FZD4,GCG,GHR,GJA5,GNRH1,GPI,GSK3B,HMGCR,HNF4A,IGF1,IL1RAPL1,ILDR1,ILDR2,INHBA,IRS1,ITGB2,KDM5B,LYN,MAPK14,MAPKBP1,MECP2,MEF2C,MYO18A,MYO5A,NLGN1,NR4A3,NTRK2,PAFAH1B1,PAN…
GO:BP	response to oxygen-containing compound	GO:1901700	8.66975e-18	17.062	732	2287	153	24356	ABAT,ABCA1,ABHD2,ABL2,ABR,ACACA,ADCY6,ADCY7,ANKRD1,APC,APPL1,AQP9,ATP2B4,BAIAP2L1,BCL2,BRSK2,C2CD2L,CA2,CACNA1B,CALCRL,CD86,CDC73,CFTR,CLK2,CPEB2,CPEB4,CREB1,CYP1B1,DRD1,EDEM1,EDEM3,EFNA5,EGLN1,EGR1,EIF4E,EIF4EBP2,EPHA4,EZR,FBXO32,FOXO1,FXN,GABPA,GCG,GDAP2,GHR,GLRA2,GNG12,GNRH1,GOT2,GPR37L1,GRIN2A,GRIN3A,GRM5,HCN1,HLCS,HNF4A,HOMER1,IGF1,IGFBP5,IL8,ILDR2,IRAK2,IRS1,JAG1,KAT7,KAT2B,KCNMA1,KL,KLF9,K…
GO:BP	response to growth factor	GO:0070848	1.16003e-17	16.9355	421	2287	106	24356	ACVR1B,ACVR2A,ACVRL1,ANKRD1,APLN,BAG4,BCL9L,BDNF,BMP7,BMPER,BMPR2,BMPR1B,CASK,CHRD,CIDEA,COL2A1,CPNE3,CREB1,CTGF,CYFIP2,DAB2,DUSP3,EGR1,FBN1,FERMT1,FERMT2,FGF1,FGF2,FGF18,FGF19,FGF23,FGFR1,FLRT2,FLT1,FLT4,FRS2,FSHB,FZD4,GATA5,GATA6,GDF2,GDF5,GDF6,GLG1,HEYL,IQGAP1,KL,LEMD2,LEMD3,LRP2,LRP4,MAP2K3,MAPK14,MED1,MEF2C,MSX2,NDST1,NEO1,NKX2-1,NOS1,NRP1,NRP2,NTRK2,ONECUT2,PAX9,PDE8A,PHOX2B,PMEPA1,PPM1A,PR…
GO:BP	secretion	GO:0046903	1.31881e-17	16.8798	604	2287	134	24356	ABCA1,ABCC4,ABR,ANGPT1,ANKRD1,AP1G1,ARFIP1,ARG2,BDKRB2,BMP7,BRSK2,C2CD2L,CA2,CACNA1B,CACNB2,CADM1,CADPS,CADPS2,CBLN1,CBLN4,CCND1,CD276,CFTR,CIDEA,COPG2,CREB1,CSF1R,DDI1,DGKI,DNM1L,DPH3,EDN1,EFNA5,ENSA,EXOC5,EXOC6,EXOC3L4,EZR,FERMT1,FGA,FGFR1,FOXP1,FSHB,FZD4,GCG,GHR,GJA5,GNRH1,GPI,GSK3B,HMGCR,HNF4A,IGF1,IL1RAPL1,ILDR1,ILDR2,INHBA,IRS1,ITGB2,KDM5B,LYN,MAPK14,MAPKBP1,MECP2,MED1,MEF2C,MYO18A,MYO5A,NL…
GO:BP	positive regulation of catalytic activity	GO:0043085	2.39153e-17	16.6213	832	2287	166	24356	ABHD5,ABI2,ABL2,ABR,ACSL1,ADRA2B,ADRB1,ANGPT1,ARHGAP21,ARHGAP28,ARHGAP31,ARHGAP36,ASAP2,ATP1B3,ATP2B4,AZIN1,BCAS3,BCL2,CASR,CCDC88A,CCND1,CDK5R1,CHN1,CLPS,CSF1R,CYFIP2,DAZAP2,DBF4,DCP1A,DCUN1D2,DCUN1D3,DCUN1D5,DENND1B,DNAJB2,DNAJC9,DNAJC15,DNAJC24,DYNLL2,EDN1,EGLN3,ELMOD1,ELMOD3,EMP2,EPHA4,EPHA8,FGF1,FGF2,FGF18,FGF23,FGFR1,FLT1,FRS2,FXN,FZD4,GADD45G,GCG,GCLM,GDNF,GHR,GIT2,GPR55,GPRC5B,GPRC5C,GRM5…
GO:BP	negative regulation of transcription by RNA polymerase II	GO:0000122	3.6346e-17	16.4395	550	2287	125	24356	AEBP1,AEBP2,ARHGAP35,ARID5B,ASCL2,ATXN1,ATXN1L,BACH1,BACH2,BARX2,BCOR,CBFA2T2,CBX5,CBX6,CCND1,CDC73,CGGBP1,CUL3,CUX1,CUX2,DNAJB5,E2F1,E2F3,E2F5,EDN1,EGR1,ELK4,ETV7,EZR,FEZF2,FGFR1,FOXM1,FOXP1,FRK,GABPA,GATA2,GATA6,HAND1,HIF1AN,HMG20A,HOPX,HOXA7,HOXD9,ID4,JDP2,KDM5A,KDM5B,KLF3,KLF11,KLF12,LMCD1,MAF,MDM4,MECP2,MED1,MEF2C,MIER3,MITF,MLXIPL,MSX2,MTDH,MXD1,MYOZ2,NACC2,NCOA2,NFIB,NFIX,NKX2-1,NR1D2,NR4A…
GO:BP	apoptotic process	GO:0006915	5.07204e-17	16.2948	970	2287	184	24356	ACVR1B,ADNP,AKTIP,ALX4,ANGPT1,ANKRD1,APC,ARG2,BACE1,BCL2,BCLAF1,BDKRB2,BDNF,BMP7,BMPR2,BMPR1B,BRSK2,CD28,CDC73,CDK1,CHL1,CIDEA,CIT,COL2A1,CSF1R,CSRNP3,CTSC,CTTN,CUL3,CYFIP2,CYLD,CYP1B1,DAB2,DCUN1D3,DNAJB6,DNAJC3,DNM1L,DYRK2,E2F1,E2F3,EGLN3,EGR1,EXOC5,EXOG,FGA,FGFR1,FLT4,FOXO1,FRS2,FXN,FZD3,GABRB2,GABRB3,GADD45G,GATA2,GATA6,GCG,GDF2,GDF5,GDF6,GDF11,GDNF,GHR,GRIN2A,GSK3B,HIPK1,HK2,HMOX1,HYOU1,IGF1,…
GO:BP	positive regulation of neuron differentiation	GO:0045666	5.58918e-17	16.2527	192	2287	65	24356	ABL2,ADRA2B,ARHGAP35,BCL2,BDNF,BMP7,BMPR2,CBFA2T2,CDON,CUX2,EFNA5,FEZF2,FGFR1,FZD4,GDF6,GPRC5B,HEYL,IGF2BP1,LIN28A,LRRC7,LYN,MAP6,MAPT,MARK2,MEF2C,MMD2,NCOA1,NEGR1,NIN,NLGN1,NRP1,NTRK2,OBSL1,PAFAH1B1,PCP4,PHOX2B,PLXNA2,PLXNA4,PLXNC1,POU4F2,PRKCI,PROX1,PTK7,PTK2B,RAB11A,RAPGEF1,RELN,RHOA,RIMS2,SEMA7A,SHOX2,SMURF1,SPAG9,SRF,SS18L1,SYT2,SYT4,TMEM106B,TRIM67,TWF1,TXLNB,VWC2L,WNT5A,ZEB1,ZEB2
GO:BP	programmed cell death	GO:0012501	6.13188e-17	16.2124	994	2287	187	24356	ACVR1B,ADNP,AKTIP,ALX4,ANGPT1,ANKRD1,APC,ARG2,BACE1,BCL2,BCLAF1,BDKRB2,BDNF,BMP7,BMPR2,BMPR1B,BRSK2,CD28,CDC73,CDK1,CHL1,CIDEA,CIT,COL2A1,CSF1R,CSRNP3,CTSC,CTTN,CUL3,CYFIP2,CYLD,CYP1B1,DAB2,DCUN1D3,DNAJB6,DNAJC3,DNM1L,DYRK2,E2F1,E2F3,EGLN3,EGR1,EXOC5,EXOG,FGA,FGF2,FGFR1,FLT4,FOXO1,FRS2,FXN,FZD3,GABRB2,GABRB3,GADD45G,GATA2,GATA6,GCG,GDF2,GDF5,GDF6,GDF11,GDNF,GHR,GRIN2A,GSK3B,HIPK1,HK2,HMOX1,HYOU1,…
GO:BP	regulation of programmed cell death	GO:0043067	9.386e-17	16.0275	821	2287	163	24356	ADNP,ALX4,ANGPT1,ANKRD1,APC,ARG2,BACE1,BCL2,BCLAF1,BDKRB2,BDNF,BMP7,BMPR1B,CDC73,CDK1,CHL1,CIDEA,COL2A1,CSF1R,CSRNP3,CTSC,CTTN,CYLD,CYP1B1,DAB2,DCUN1D3,DNAJB6,DNAJC3,DNM1L,E2F1,E2F3,EGLN3,EGR1,FGA,FGF2,FGFR1,FLT4,FOXO1,FRS2,FXN,FZD3,GABRB2,GABRB3,GADD45G,GATA2,GATA6,GCG,GDF2,GDF5,GDF6,GDF11,GDNF,GHR,GRIN2A,GSK3B,HMOX1,HYOU1,IGF1,IL7R,INHBA,INHBE,IP6K2,ITCH,ITPKB,JMY,KCNMA1,KITLG,KLF11,KRAS,LATS1,…
GO:BP	skeletal system development	GO:0001501	1.26518e-16	15.8978	365	2287	95	24356	ACAN,ACVR2A,ALX4,ARID5B,ASH1L,AUTS2,AXIN2,BARX2,BBX,BMP7,BMPR2,BMPR1B,CHRD,CHSY1,CLDN18,COCH,COL2A1,CREB3L2,CTGF,EDN1,EFEMP1,FBN1,FGF18,FGFR1,FLVCR1,FMN1,FOXN3,GDF2,GDF5,GDF6,GDF11,GJA5,GLG1,HAND1,HAPLN1,HOXA7,HOXB9,HOXC9,HOXD9,HOXD13,IGF1,IMPAD1,MAF,MAPK14,MATN1,MBTD1,MED1,MED12,MEF2C,MEF2D,MEIS1,MKS1,MSX2,NDST1,NFIB,NPR3,OSR2,PAFAH1B1,PAPPA2,PAPSS2,PAX5,PAX7,PBX1,PDGFC,PDGFRA,PHOSPHO1,PIP4K2A,P…
GO:BP	regulation of kinase activity	GO:0043549	2.05575e-16	15.687	534	2287	121	24356	ABI2,ACSL1,ADRA2B,ANGPT1,APC,ATP2B4,BCCIP,BMP7,CCDC88A,CCND1,CCND2,CCNF,CCNI,CCNJ,CCNJL,CDK12,CDK5R1,CDKN1A,CDKN2B,CEP85,CSF1R,DAZAP2,DBF4,DNAJC3,DUSP3,DUSP5,DUSP7,DUSP16,DUSP19,EDN1,EMP2,EPHA4,EPHA8,FABP4,FGF1,FGF2,FGF18,FGFR1,FLT1,FRS2,FZD4,GADD45G,GCG,GHR,GPRC5B,GPRC5C,GRM5,HMGCR,HSP90AA1,IBTK,IGF1,IQGAP1,KAT2B,KITLG,LATS1,LMO4,LPAR1,LRP6,LYN,MAP2K3,MAP3K7,MAP3K8,MAP3K13,MAP4K3,MAPK8IP3,MAPT,M…
GO:BP	regulation of catabolic process	GO:0009894	2.05575e-16	15.687	534	2287	121	24356	ABHD5,ALKBH5,ANKIB1,APC,ARIH1,ARIH2,ASB9,ATP2B4,AXIN2,AZIN1,BCL2,BTRC,CIDEA,CSDC2,CSNK1D,CSNK2A2,CTTN,CUL4B,DAB2,DNAJB2,DNM1L,DRAM1,DRAM2,DTL,E2F1,EDEM1,EPHA4,EZR,FAM192A,FBXO22,FMR1,FOXO1,FTO,FXR1,GDNF,GFAP,GGA1,GRIN2A,GSK3B,HK2,HMGCR,HMOX1,HSP90AA1,IGF1,IGF2BP1,IRS1,ITCH,KIAA1324,LATS1,LPCAT1,LRPPRC,MAPK9,MAPT,MCL1,MDM4,MID2,MLXIPL,MTDH,MTMR9,MYLIP,NEDD4L,NKD1,NSF,OPHN1,OSBPL7,PAFAH1B2,PDE3B,PH…
GO:BP	regulation of apoptotic process	GO:0042981	2.50139e-16	15.6018	807	2287	160	24356	ADNP,ALX4,ANGPT1,ANKRD1,APC,ARG2,BACE1,BCL2,BCLAF1,BDKRB2,BDNF,BMP7,BMPR1B,CDC73,CDK1,CHL1,CIDEA,COL2A1,CSF1R,CSRNP3,CTSC,CTTN,CYLD,CYP1B1,DAB2,DCUN1D3,DNAJB6,DNAJC3,DNM1L,E2F1,E2F3,EGLN3,EGR1,FGA,FGFR1,FLT4,FOXO1,FRS2,FXN,FZD3,GABRB2,GABRB3,GADD45G,GATA2,GATA6,GCG,GDF2,GDF5,GDF6,GDF11,GDNF,GHR,GRIN2A,GSK3B,HMOX1,HYOU1,IGF1,IL7R,INHBA,INHBE,IP6K2,ITCH,ITPKB,JMY,KCNMA1,KITLG,KLF11,KRAS,LATS1,LCMT1…
GO:BP	forebrain development	GO:0030900	3.70673e-16	15.431	258	2287	76	24356	ARHGAP35,AUTS2,BTBD3,CCDC85C,CDK5R1,CDON,CHRD,CNTN2,CNTNAP2,CREB1,CSF1R,DCLK1,DCX,DMRTA2,DRD1,E2F1,FBXO45,FEZF2,FGF2,FGFR1,FRS2,GATA2,GBX2,GNG12,GSK3B,HOOK3,ID4,IGF2BP1,INHBA,KIRREL3,KRAS,LRP2,MAPK8IP3,NDST1,NFIB,NIN,NKX2-1,NR4A3,NRP1,NRP2,NTRK2,NUMB,OPHN1,OTP,PAFAH1B1,PAX5,PAX6,PEX13,PGAP1,PLXNA4,PROX1,PTCHD1,PTEN,RAB3GAP1,RELN,RFX4,RHOA,RPGRIP1L,SEMA3A,SEMA7A,SLC1A2,SMARCC2,SMO,SOCS7,SRF,SRGAP2…
GO:BP	cell adhesion	GO:0007155	5.99034e-16	15.2225	749	2287	151	24356	ACAN,ADAMTS18,ALCAM,ANGPT1,ANGPT2,AP1AR,ARG2,ARPC2,ATP2C1,ATXN3,BAG4,BCAS3,BCL2,BMP7,CASK,CBLL1,CBLN1,CD5,CD9,CD28,CD34,CD44,CD86,CD276,CDH11,CDH23,CDK5R1,CDKN2B,CHRD,CLDN2,COL15A1,CTGF,CYFIP2,CYLD,CYP1B1,DLG3,DMD,DNAJB6,DUSP3,EDA,EFNA5,EFNB2,EGFLAM,EMP2,EPHA4,EPHA8,EPHB1,ETS1,EZR,FAT3,FBN1,FERMT1,FERMT2,FGA,FLRT2,FMN1,FZD4,FZD7,GATA5,GSK3B,HAPLN1,HOXA7,HSD17B12,IGF1,IL7R,ITCH,ITGB2,ITPKB,JAG1,KI…
GO:BP	actin cytoskeleton organization	GO:0030036	6.06783e-16	15.217	468	2287	110	24356	ABI2,ABLIM3,ABR,AMOT,AMOTL1,ANKRD1,AP1AR,ARHGAP28,ARHGAP35,ARHGAP36,ARPC2,ARPC4,ATP2C1,AUTS2,BAG4,BAIAP2L1,BCAS3,BCL2,BRSK2,C15ORF62,CCDC88A,CD2AP,CDC42BPB,CDC42EP1,CDK5R1,CFL2,CORO2B,CSF1R,CTGF,CTTN,CUL3,DAAM2,DNAJB6,DPYSL3,EDN1,EFNA5,ELMO1,EMP2,EPB41,EPB41L1,ERMN,EZR,FCHSD1,FMN1,FMNL2,FOXP1,GHR,GMFB,IQSEC1,JMY,KIRREL,KRAS,LATS1,LLGL1,LMOD1,LPAR1,MAPKAP1,MEF2C,MKLN1,MYH9,MYO18A,MYOZ2,NRP1,OPHN1,…
GO:BP	regulation of protein kinase activity	GO:0045859	7.12531e-16	15.1472	482	2287	112	24356	ABI2,ACSL1,ADRA2B,ANGPT1,APC,ATP2B4,BCCIP,BMP7,CCDC88A,CCND1,CCND2,CCNF,CCNI,CCNJ,CCNJL,CDK12,CDK5R1,CDKN1A,CDKN2B,CEP85,CSF1R,DAZAP2,DBF4,DNAJC3,DUSP3,DUSP5,DUSP7,DUSP16,DUSP19,EDN1,EMP2,EPHA4,FABP4,FGF1,FGF2,FGF18,FGFR1,FLT1,FRS2,FZD4,GADD45G,GCG,GHR,GPRC5B,GPRC5C,GRM5,HMGCR,HSP90AA1,IBTK,IGF1,IQGAP1,KAT2B,KITLG,LATS1,LPAR1,LRP6,LYN,MAP2K3,MAP3K7,MAP3K8,MAP3K13,MAP4K3,MAPK8IP3,MLKL,MMD2,OSBPL8,…
GO:BP	heart development	GO:0007507	7.50537e-16	15.1246	380	2287	96	24356	ACAN,ADAMTS6,ALPK3,ANK2,ANKRD1,AP2B1,APLN,APLNR,ARID2,AXIN2,BCOR,BMP7,BMPR2,CALCRL,COL2A1,CREB1,ECE1,EDN1,EDNRA,EFNB2,EGLN1,FBN1,FGF19,FGFR1,FLRT2,FOXP1,FREM2,FRS2,FZD7,GATA5,GATA6,GJA5,GJC1,GNG5,HAND1,HEYL,HOPX,IGF1,JAG1,LEMD2,LMO4,LRP2,LUZP1,MAPK14,MB,MED1,MED12,MEF2C,MEF2D,MIB1,MKS1,MSX2,MYH11,MYLK2,NDST1,NRP1,NRP2,OSR2,PARVA,PDGFRA,PKD2,POFUT1,POU4F2,PPP3R1,PRKAR1A,PROX1,PSKH1,PTEN,PTK7,PTPN1…
GO:BP	axon guidance	GO:0007411	8.66158e-16	15.0624	155	2287	56	24356	ALCAM,ARHGAP35,BMP7,BMPR2,BMPR1B,CDK5R1,CHL1,CHN1,CNTN2,CRMP1,CSF1R,CYFIP2,DAG1,DPYSL2,DPYSL5,EFNA5,EFNB2,EPHA4,EPHA8,EPHB1,FEZF2,FLRT2,FOXP1,FZD3,GBX2,GDNF,MAPK8IP3,NEO1,NFASC,NFIB,NKX2-1,NR4A3,NRP1,NRP2,PAX6,PLXNA2,PLXNA4,PLXNC1,POU4F2,PTPRM,RELN,RNF165,SEMA3A,SEMA3C,SEMA3D,SEMA3G,SEMA6A,SEMA6D,SEMA7A,SLIT3,SMO,UNC5C,UNC5D,VANGL2,VAX1,WNT5A
GO:BP	biological adhesion	GO:0022610	1.14968e-15	14.9394	754	2287	151	24356	ACAN,ADAMTS18,ALCAM,ANGPT1,ANGPT2,AP1AR,ARG2,ARPC2,ATP2C1,ATXN3,BAG4,BCAS3,BCL2,BMP7,CASK,CBLL1,CBLN1,CD5,CD9,CD28,CD34,CD44,CD86,CD276,CDH11,CDH23,CDK5R1,CDKN2B,CHRD,CLDN2,COL15A1,CTGF,CYFIP2,CYLD,CYP1B1,DLG3,DMD,DNAJB6,DUSP3,EDA,EFNA5,EFNB2,EGFLAM,EMP2,EPHA4,EPHA8,EPHB1,ETS1,EZR,FAT3,FBN1,FERMT1,FERMT2,FGA,FLRT2,FMN1,FZD4,FZD7,GATA5,GSK3B,HAPLN1,HOXA7,HSD17B12,IGF1,IL7R,ITCH,ITGB2,ITPKB,JAG1,KI…
GO:BP	neuron projection guidance	GO:0097485	1.22928e-15	14.9103	156	2287	56	24356	ALCAM,ARHGAP35,BMP7,BMPR2,BMPR1B,CDK5R1,CHL1,CHN1,CNTN2,CRMP1,CSF1R,CYFIP2,DAG1,DPYSL2,DPYSL5,EFNA5,EFNB2,EPHA4,EPHA8,EPHB1,FEZF2,FLRT2,FOXP1,FZD3,GBX2,GDNF,MAPK8IP3,NEO1,NFASC,NFIB,NKX2-1,NR4A3,NRP1,NRP2,PAX6,PLXNA2,PLXNA4,PLXNC1,POU4F2,PTPRM,RELN,RNF165,SEMA3A,SEMA3C,SEMA3D,SEMA3G,SEMA6A,SEMA6D,SEMA7A,SLIT3,SMO,UNC5C,UNC5D,VANGL2,VAX1,WNT5A
GO:BP	negative regulation of cell population proliferation	GO:0008285	2.18207e-15	14.6611	373	2287	94	24356	APC,APLN,ARG2,ARID2,ATOH8,AXIN2,BCL2,BMP7,BMPR2,BMPR1B,BTG4,CASK,CD9,CD86,CD276,CDC73,CDKN2B,CLMN,CSF1R,CYP1B1,DDAH1,DNAJB2,E2F1,E2F3,EFNB2,EPHB1,FERMT1,FEZF2,FGF2,FKTN,FLT1,GATA2,GDF2,GDF5,GDF11,GHR,HMGA1,HMOX1,HNF4A,HPGDS,IGFBP5,IL8,INHBA,ITCH,KAT2B,KIAA1024,KLF9,KLF11,LYN,LZTS2,MED1,MEF2C,MSX2,NACC2,NFIB,NGFR,PAX6,PBRM1,PDCD1LG2,PDE5A,PHB,PHF14,PHOX2B,PODN,PRKAR1A,PROX1,PTEN,PTK2B,PTPRM,RAPGEF…
GO:BP	regulation of cellular component biogenesis	GO:0044087	2.82605e-15	14.5488	571	2287	124	24356	AP1AR,APC,ARHGAP28,ARHGAP35,ARPC2,ARPC4,AUTS2,BAG4,BAIAP2L1,BCAS3,BDNF,BMP7,C15ORF62,CBLN1,CCDC88A,CDC42EP1,CHMP1B,CHMP2B,CLIP1,CTGF,CTTN,CUX2,CYLD,DAG1,DCDC2,DNAJB2,DNAJB6,DNAJC15,DNM1L,DPYSL3,DUSP3,DYRK1A,EDN1,EFNA5,EPHB1,EZR,FCHSD1,FLRT2,FMN1,FMR1,GHR,GMFB,GSK3B,HSP90AA1,IDE,IL1RAPL1,JMY,KAT2B,KIAA1324,KIRREL,LATS1,LCMT1,LMO4,LMOD1,LPAR1,LRRTM2,MAPK9,MAPT,MDGA1,MECP2,MEF2C,NAV3,NIN,NLGN1,NRP1,…
GO:BP	developmental growth involved in morphogenesis	GO:0060560	3.44063e-15	14.4634	159	2287	56	24356	ALCAM,AUTS2,BDNF,BMPR2,CDK5R1,CYFIP2,DCLK1,DCX,DPYSL2,EFNA5,FGF1,FMN1,FSTL4,HOXD13,HSP90AA1,IFRD1,IQGAP1,KDM5B,KIF26B,MAPT,MED1,MED12,NIN,NKD1,NRP1,NRP2,NTRK2,PLXNA4,POU4F2,PTK7,RAB11A,RAPH1,RARG,RDH10,RIMS2,SEMA3A,SEMA3C,SEMA3D,SEMA3G,SEMA6A,SEMA6D,SEMA7A,SFRP1,SIX4,SLIT3,SMURF1,SRF,SYT2,SYT4,TBX2,TMEM108,TNR,VANGL2,VCL,WNT5A,ZEB2
GO:BP	peptidyl-amino acid modification	GO:0018193	4.13983e-15	14.383	815	2287	158	24356	ABI2,ABL2,ACVR1B,ANGPT1,ARL2BP,ARNT,ASH1L,ATP2B4,AUTS2,BAG4,BCL2,BCOR,BDKRB2,BMP7,BRSK2,CDK1,CDK5R1,CLK2,CLK3,CSF1R,CSNK1D,CSNK1G1,CSNK2A2,DCLK1,DMD,DPH3,DPY19L3,DRD1,DYRK2,DYRK1A,EFEMP1,EFNA5,EGFLAM,EGLN1,EGLN3,EGR1,EPHA4,EPHA6,EPHA8,EPHB1,EZH1,FGFR1,FKBP3,FKBP5,FLT1,FLT4,FRK,GALNT2,GATA2,GCG,GCLM,GHR,GRM5,GSK3B,HIF1AN,HMG20A,HSP90AA1,IBTK,IGF1,IL22RA2,IL6R,ITGB2,KAT7,KAT2B,KAT6A,KITLG,KLF15,LAT…
GO:BP	regulation of transferase activity	GO:0051338	4.72708e-15	14.3254	602	2287	128	24356	ABI2,ACSL1,ADRA2B,ANGPT1,APC,ATP2B4,BCCIP,BMP7,CCDC88A,CCND1,CCND2,CCNF,CCNI,CCNJ,CCNJL,CDK12,CDK5R1,CDKN1A,CDKN2B,CEP85,CSF1R,DAZAP2,DBF4,DCUN1D2,DCUN1D3,DCUN1D5,DNAJC3,DUSP3,DUSP5,DUSP7,DUSP16,DUSP19,EDN1,EMP2,EPHA4,EPHA8,FABP4,FGF1,FGF2,FGF18,FGFR1,FLT1,FRS2,FZD4,GADD45G,GCG,GHR,GPRC5B,GPRC5C,GRM5,HMGCR,HSP90AA1,IBTK,IGF1,IQGAP1,KAT2B,KITLG,LATS1,LMO4,LPAR1,LRP6,LYN,MAP2K3,MAP3K7,MAP3K8,MAP3K1…
GO:BP	regulation of response to stress	GO:0080134	4.83438e-15	14.3157	722	2287	145	24356	ABR,ADAMTS18,ADCY7,AHSG,AKT3,ALPK1,ANKRD1,AP1G1,ARG2,ASH1L,ATP2B4,AXIN2,BCLAF1,BDKRB2,C5ORF30,CADM1,CASK,CD9,CD28,CD276,CDKN2B,CEBPG,COCH,CTGF,CYLD,DDAH1,DEK,DNAJC3,DUSP3,DYRK1A,EDAR,EDEM1,EDN1,ENPP4,EPHA4,EPHB1,ETS1,EZR,F11,FABP4,FAM168A,FGA,FGF19,FKTN,FLT4,FMR1,FOXM1,FOXO1,FZD4,GADD45G,GDF6,GHR,GPR37L1,GPRC5B,HMGA1,HOPX,HYOU1,IL8,IL22RA2,IRAK2,ITCH,KLHL15,LYN,MAGI3,MAP3K7,MAP3K13,MAPK14,MAPK8IP…
GO:BP	regulation of organelle organization	GO:0033043	5.44067e-15	14.2643	788	2287	154	24356	AP1AR,APC,ARHGAP28,ARHGAP35,ARPC2,ARPC4,ATAD2,AUTS2,AXIN2,BAG4,BAIAP2L1,BCAS3,BCOR,BMP7,C15ORF62,CCDC88A,CCND2,CCNF,CCNI,CCNJ,CCNJL,CD28,CD2AP,CDC6,CDC27,CDC42EP1,CDK5R1,CEP85,CFL2,CHMP1B,CHMP2B,CLIP1,CSF1R,CTGF,CTTN,CUL3,CYLD,DCDC2,DNM1L,DYRK1A,EDN1,EFNA5,EHD3,EZR,FCHSD1,FMN1,FMR1,FXN,GATA2,GCG,GMFB,GSK3B,HK2,IGF1,JDP2,JMY,KAT7,KAT2B,KDM5A,KIAA1324,KIRREL,LATS1,LCMT1,LMOD1,LPAR1,MAP6,MAP1A,MAPK9…
GO:BP	organonitrogen compound catabolic process	GO:1901565	1.18196e-14	13.9274	809	2287	156	24356	ABAT,ALDH5A1,ANKIB1,APC,ARG2,ARIH1,ARIH2,ARMC8,ASB9,ATP2B4,ATXN3,AZIN1,BACE1,BRSK2,BTRC,CCNF,CHAC2,CSNK1D,CSNK2A2,CTSB,CTSC,CTSO,CUL3,CUL4B,CYLD,DAB2,DAO,DDAH1,DIO2,DNAJB2,DNAJB12,DNAJC3,DNAJC18,DTL,DUT,ECE1,EDEM1,EDEM3,ENC1,ENPP4,EPHA4,ERAP1,EZR,FAF2,FAM192A,FBXL7,FBXL18,FBXL20,FBXO22,FBXO45,FBXW11,FOXO1,FOXRED2,GBA2,GDA,GET4,GFAP,GGA1,GLS,GOT2,GRIN2A,GSK3B,HMGCR,HMOX1,HSP90AA1,HSPA13,IDE,IGF1,I…
GO:BP	chordate embryonic development	GO:0043009	3.83891e-14	13.4158	473	2287	107	24356	ACVR1B,ACVR2A,ALX4,AMOT,ANGPT1,ARHGAP35,ARNT,ASCL2,AUTS2,AXIN2,BCOR,BMP7,BMPR2,CECR2,CMTM3,COL2A1,CUL3,DNAJB6,ECE1,EDN1,EDNRA,EGLN1,EIF2S2,EPHA4,FGFR1,FLVCR1,FOXP1,FZD3,GABPA,GATA2,GATA6,GBX2,GPI,HAND1,HOPX,HOXA7,HOXB9,HOXC9,HOXD9,IGF1,KBTBD8,LATS1,LIAS,LMO4,LRP2,LRP6,LUZP1,MAFF,MAFG,MAPK8IP3,MBTD1,MED1,MED12,MEF2C,MFNG,MIB1,MKS1,MTHFR,MYH9,NCOA1,NDST1,NECAB1,OSR2,PAX5,PAX6,PAX7,PBX1,PDGFRA,PHF6,…
GO:BP	muscle structure development	GO:0061061	4.14488e-14	13.3825	395	2287	95	24356	ALPK3,ALX4,ANKRD1,ARID5B,BARX2,BCL2,BCL9,BCL9L,CACNA2D2,CDON,CENPF,CFL2,CHD2,CREB1,DMD,DMRTA2,EDN1,EFNB2,EGLN1,EGR1,EPHB1,FBXO22,FBXO40,FGFR1,FOXN2,FOXP1,FRS2,FXR1,FZD7,GATA6,HAND1,HEYL,HIF1AN,HIRA,HLF,HOMER1,HOPX,HOXD9,IFRD1,IGF1,IGFBP5,JPH1,KRAS,LEMD2,LMOD1,LRP2,MAFF,MAPK14,MBNL3,MECP2,MED1,MEF2C,MEF2D,METTL8,MYH9,MYH11,MYLK,MYLK2,MYOZ2,NR1D2,PAX3,PAX5,PAX7,PDGFRA,PGK1,PHOX2B,PRKAR1A,PROX1,PTEN…
GO:BP	embryo development ending in birth or egg hatching	GO:0009792	4.25245e-14	13.3714	487	2287	109	24356	ACVR1B,ACVR2A,ALX4,AMOT,ANGPT1,ARHGAP35,ARNT,ASCL2,AUTS2,AXIN2,BCOR,BMP7,BMPR2,CECR2,CMTM3,COL2A1,CUL3,DNAJB6,ECE1,EDN1,EDNRA,EGLN1,EIF2S2,EPHA4,FGFR1,FLVCR1,FOXP1,FXN,FZD3,GABPA,GATA2,GATA6,GBX2,GPI,HAND1,HOPX,HOXA7,HOXB9,HOXC9,HOXD9,IGF1,KBTBD8,LATS1,LIAS,LMO4,LRP2,LRP6,LUZP1,MAFF,MAFG,MAPK9,MAPK8IP3,MBTD1,MED1,MED12,MEF2C,MFNG,MIB1,MKS1,MTHFR,MYH9,NCOA1,NDST1,NECAB1,OSR2,PAX5,PAX6,PAX7,PBX1,PD…
GO:BP	macromolecule catabolic process	GO:0009057	4.44784e-14	13.3519	835	2287	158	24356	ALKBH5,ANKIB1,APC,ARIH1,ARIH2,ARMC8,ASB9,ATXN3,AXIN2,AZIN1,BACE1,BRSK2,BTRC,CAPN1,CCNF,CIDEA,CSDC2,CSNK1D,CSNK2A2,CTSB,CTSC,CTSO,CUL3,CUL4B,CYLD,DAB2,DCP1A,DNAJB2,DNAJB12,DNAJC3,DNAJC18,DTL,E2F1,EDEM1,EDEM3,ENC1,EPHA4,ERI1,EXOG,EZR,FAF2,FAM192A,FBXL7,FBXL18,FBXL20,FBXO22,FBXO45,FBXW11,FMR1,FOXO1,FOXRED2,FTO,FXR1,GDNF,GET4,GFAP,GGA1,GRIN2A,GSK3B,HMGCR,HSP90AA1,HSPA13,IDE,IGF1,IGF2BP1,ITCH,KCTD6,KL…
GO:BP	regulation of cell morphogenesis	GO:0022604	4.4966e-14	13.3471	296	2287	79	24356	AP1AR,ARHGAP35,ARPC2,BCL9L,BDNF,BMPR2,BRSK2,BRWD1,BRWD3,C15ORF62,CDC42EP1,CDC42SE1,CDK5R1,CHN1,CNTN2,COCH,CSF1R,CUX2,DPYSL2,EFNA5,EPB41,EPHA4,ERMN,EZR,FEZF2,FMNL2,FSTL4,FZD4,IFRD1,LARP4,LIMD1,LPAR1,LRP4,MAP6,MAPT,MARK2,MKLN1,MYH9,NEDD4L,NIN,NLGN1,NRP1,NTRK2,OBSL1,PAFAH1B1,PHIP,PLXNA2,PLXNA4,PLXNC1,POU4F2,PTEN,PTK2B,RAB11A,RELN,RHOBTB3,RHOJ,RHOQ,RIMS2,RND3,RREB1,RUFY3,SDC2,SEMA3A,SEMA3C,SEMA3D,SEM…
GO:BP	supramolecular fiber organization	GO:0097435	5.0204e-14	13.2993	468	2287	106	24356	ABI2,ACAN,AEBP1,ANKRD1,AP1AR,APC,ARHGAP28,ARHGAP35,ARHGAP36,ARPC2,ARPC4,BAG4,BAIAP2L1,BCL2,C15ORF62,CCDC88A,CD2AP,CDC42EP1,CFL2,CLIP1,COL12A1,COL2A1,CSNK1D,CTGF,CTTN,CUL3,CYP1B1,DNAJB6,DPYSL3,DST,DYRK1A,EDN1,EMP2,ERMN,EZR,FCHSD1,FMN1,FOXP1,GFAP,GHR,GMFB,HOOK1,HOOK3,JMY,KATNAL1,KIF24,KIRREL,LATS1,LMOD1,LPAR1,MAP1A,MAPT,MECP2,MEF2C,MID1IP1,MYH11,MYOZ2,NAV3,NIN,NRP1,PAFAH1B1,PCDH15,PDGFRA,PHLDB2,PIK…
GO:BP	positive regulation of cell migration	GO:0030335	5.57354e-14	13.2539	297	2287	79	24356	ACVR1B,AKT3,AMOTL1,ANGPT1,APC,ATOH8,ATP8A1,BAG4,BCAS3,BCL2,BMP7,BMPR2,CAPN7,CBLL1,CCBE1,CMKLR1,CPNE3,CSF1R,CXCL12,DAB2,DRD1,EDN1,ETS1,FAM65A,FGF1,FGF2,FGF18,FGFR1,FLT1,FLT4,GATA2,GPI,HMOX1,IGF1,IGFBP5,KITLG,LYN,MAP2K3,MAPK14,MAPK8IP3,MYLK,NR4A3,NRP1,NUMB,ONECUT2,PDGFC,PIK3CD,PIK3R1,PRKCA,PRKCE,PROX1,PTK2B,PTP4A1,RAB11A,RELN,RHOA,RHOJ,RREB1,RUFY3,SEMA3A,SEMA3C,SEMA3D,SEMA3G,SEMA6A,SEMA6D,SEMA7A,SI…
GO:BP	organic substance catabolic process	GO:1901575	5.94852e-14	13.2256	1246	2287	211	24356	ABAT,ABHD2,ABHD5,ACADL,ALDH5A1,ALKBH5,ANKIB1,APC,ARG2,ARIH1,ARIH2,ARMC8,ASB9,ATP2B4,ATXN3,AXIN2,AZIN1,BACE1,BDH2,BRSK2,BTRC,CAPN1,CCNF,CHAC2,CIDEA,CLPS,CNP,CSDC2,CSNK1D,CSNK2A2,CTSB,CTSC,CTSO,CUL3,CUL4B,CYLD,CYP1B1,DAB2,DAO,DCP1A,DDAH1,DIO2,DNAJB2,DNAJB12,DNAJC3,DNAJC18,DTL,DUT,E2F1,ECE1,EDEM1,EDEM3,ENC1,ENPP4,EPHA4,ERAP1,ERI1,ETFA,EXOG,EZR,FAF2,FAM192A,FBXL7,FBXL18,FBXL20,FBXO22,FBXO45,FBXW11,FG…
GO:BP	muscle tissue development	GO:0060537	6.81694e-14	13.1664	280	2287	76	24356	ALPK3,ANKRD1,ARID2,BCL2,BCL9,BCL9L,BMP7,CDON,CENPF,CFL2,CREB1,CXCL12,DMD,DMRTA2,EDN1,EFNB2,EGLN1,EGR1,EPHB1,FBXO22,FGFR1,FOXN2,FOXP1,FRS2,FZD7,GATA6,GJA5,GJC1,HAND1,HEYL,HLF,HOMER1,HOXD9,IFRD1,IGF1,IGFBP5,LEMD2,LRP2,MAFF,MAPK14,MED1,MEF2C,MEF2D,METTL8,MYH11,MYLK,MYLK2,MYOZ2,NR1D2,PAX5,PAX7,PDGFRA,PHOX2B,PKD2,PRKAR1A,PROX1,PTEN,RB1,RHOA,SEMA3C,SGCD,SGCZ,SHOX2,SIX4,SLC23A2,SMO,SOX6,SRF,TBX2,TBX3,TG…
GO:BP	regulation of anatomical structure size	GO:0090066	7.8978e-14	13.1025	323	2287	83	24356	ADCY6,ADRB1,AKT3,AP1AR,ARHGAP28,ARHGAP35,ARPC2,ARPC4,AVPR1A,BAG4,BAIAP2L1,BDKRB2,BDNF,BMPR2,C15ORF62,CDC42EP1,CDK5R1,CFL2,CNTN2,CREB1,CTTN,DPYSL2,DRD1,EDN1,EDNRA,EFNA5,EZR,FCHSD1,FGA,FMN1,FSTL4,GJA5,GMFB,GNB3,GRIP2,GUCY1A3,IFRD1,IL7R,JMY,KCNMA1,KIRREL,LATS1,LMOD1,LRRC8C,MAPT,NOS1,NRP1,NTRK2,PLEK,PLEKHH2,PLXNA4,POU4F2,PRKCE,PRR16,PTEN,PTK2B,PTPRM,RAB11A,RAB22A,RAB3B,RGS2,RHOA,RHOBTB2,SEMA3A,SEMA3C…
GO:BP	positive regulation of transport	GO:0051050	8.55705e-14	13.0677	478	2287	107	24356	ABCA1,ABR,AHSG,ANGPT1,ANKFY1,ANKRD1,AP1G1,APLN,APLNR,ARL6IP1,ATP1B3,ATP8A1,AZIN1,BCAS3,BMP7,C2CD2L,CA2,CACNB2,CADM1,CADPS2,CASK,CBLL1,CD276,CDK5R1,CFTR,CNST,CREB1,CSF1R,DAB2,DMD,DNM1L,DRD1,EDEM1,EDN1,EHD3,EZR,FAM65A,FERMT1,FGA,FGF19,FGFR1,FMR1,GCG,GHR,GNRH1,GPI,GSK3B,HOMER1,IGF1,ILDR1,IRS1,ITGB2,KCNH2,KCTD7,KLF15,MAGI2,MAPK14,MIB1,MYLK,MYO18A,NLGN1,NR4A3,OSBPL8,PANX1,PIK3R1,PKD2,POU4F2,PPM1A,PRKC…
GO:BP	cell surface receptor signaling pathway involved in cell-cell signaling	GO:1905114	8.60349e-14	13.0653	342	2287	86	24356	APC,ATP6V1C2,AXIN2,BCL9,BCL9L,BTRC,CBLN1,CCND1,CDC73,CDK14,CHRNA5,CHRNG,CSNK1D,CSNK1G1,CSNK2A1,CSNK2A2,CUL3,CUX2,CYLD,DAAM2,DAB2,DCDC2,DGKI,DKK3,EDA,EGR1,FERMT1,FERMT2,FGF2,FOXO1,FZD3,FZD4,FZD7,GABRB3,GHR,GLRA2,GPRC5B,GRIN2A,KREMEN1,LATS1,LIMD1,LRP4,LRP6,LZTS2,MAPK14,MECP2,MED12,MEF2C,MITF,MKS1,NDP,NKD1,NLGN1,NOTUM,PPM1A,PTEN,PTK7,RAB3GAP1,RAPGEF1,RELN,RNF213,RNF220,RSPO2,SFRP1,SHISA6,SMO,SOX10,S…
GO:BP	regulation of cellular component size	GO:0032535	1.11213e-13	12.9538	247	2287	70	24356	AKT3,AP1AR,ARHGAP28,ARHGAP35,ARPC2,ARPC4,BAG4,BAIAP2L1,BDNF,BMPR2,C15ORF62,CDC42EP1,CDK5R1,CFL2,CNTN2,CREB1,CTTN,DPYSL2,EDN1,EFNA5,EZR,FCHSD1,FMN1,FSTL4,GMFB,GNB3,IFRD1,IL7R,JMY,KCNMA1,KIRREL,LATS1,LMOD1,LRRC8C,MAPT,NRP1,NTRK2,PLEK,PLEKHH2,PLXNA4,POU4F2,PRKCE,PRR16,PTEN,PTK2B,RAB11A,RAB22A,RAB3B,RHOA,RHOBTB2,SEMA3A,SEMA3C,SEMA3D,SEMA3G,SEMA6A,SEMA6D,SEMA7A,SLC12A5,SRF,SSH2,SWAP70,TMOD1,TMOD2,TMSB…
GO:BP	positive regulation of cell motility	GO:2000147	1.57177e-13	12.8036	308	2287	80	24356	ACVR1B,AKT3,AMOTL1,ANGPT1,APC,ATOH8,ATP8A1,BAG4,BCAS3,BCL2,BMP7,BMPR2,CAPN7,CBLL1,CCBE1,CMKLR1,CPNE3,CSF1R,CXCL12,DAB2,DRD1,EDN1,ETS1,FAM65A,FGF1,FGF2,FGF18,FGFR1,FLT1,FLT4,GATA2,GPI,HMOX1,IGF1,IGFBP5,KITLG,LYN,MAP2K3,MAPK14,MAPK8IP3,MYLK,NR4A3,NRP1,NUMB,ONECUT2,PDGFC,PIK3CD,PIK3R1,PRKCA,PRKCE,PROX1,PTK2B,PTP4A1,RAB11A,RELN,RHOA,RHOJ,RREB1,RUFY3,SEMA3A,SEMA3C,SEMA3D,SEMA3G,SEMA6A,SEMA6D,SEMA7A,SI…
GO:BP	cytoskeleton organization	GO:0007010	1.61699e-13	12.7913	1060	2287	186	24356	ABI2,ABLIM3,ABR,AMOT,AMOTL1,ANK3,ANKRD1,AP1AR,APC,ARHGAP28,ARHGAP35,ARHGAP36,ARPC2,ARPC4,ATP2C1,AUTS2,BAG4,BAIAP2L1,BCAS3,BCCIP,BCL2,BRSK2,BRWD1,BRWD3,C15ORF62,CCDC88A,CCNF,CD2AP,CDC42BPB,CDC42EP1,CDK5R1,CEP19,CEP85,CEP350,CFL2,CHMP1B,CHMP2B,CLIP1,CNTN2,CORO2B,CRMP1,CSF1R,CSNK1D,CTGF,CTTN,CUL3,CYLD,DAAM2,DAG1,DCX,DNAJB6,DPYSL2,DPYSL3,DST,DYNC1LI2,DYRK1A,EDN1,EFNA5,ELMO1,EML1,EMP2,EPB41,EPB41L1,ER…
GO:BP	positive regulation of cell projection organization	GO:0031346	1.67464e-13	12.7761	198	2287	61	24356	ABL2,APC,ARHGAP35,ARPC2,AUTS2,BCAS3,BDNF,BMP7,BMPR2,C15ORF62,CBFA2T2,CCDC88A,CDC42EP1,CUX2,DPYSL3,EFNA5,FGFR1,FZD4,GPRC5B,IGF2BP1,LRRC7,LYN,MAP6,MAPT,MARK2,NAV3,NEGR1,NIN,NLGN1,NRP1,NTRK2,OBSL1,PAFAH1B1,PLXNA2,PLXNA4,PLXNC1,POU4F2,PRKCI,PTK7,PTK2B,RAB11A,RALA,RAPGEF1,RELN,RHOQ,RIMS2,RREB1,SEMA7A,SHOX2,SMURF1,SRF,SS18L1,SYT2,SYT4,TGFBR1,TMEM106B,TRIM67,TWF1,TXLNB,WNT5A,ZEB2
GO:BP	regulation of protein localization	GO:0032880	1.76402e-13	12.7535	544	2287	116	24356	AAK1,ANGPT1,ANKRD1,APC,APPL1,ARFIP1,ARG2,BAG4,BCAS3,BCL2,BRSK2,C2CD2L,CADM1,CCDC88A,CD276,CD2AP,CDK1,CDK5R1,CFTR,CIDEA,CLDN18,CNST,CSF1R,CYLD,DAB2,DCLK1,DNAJB6,DNM1L,DPH3,DPP10,EDEM1,EFNA5,ENSA,EPB41,EZR,FAM65A,FERMT1,FGA,GCC2,GCG,GHR,GJA5,GPI,GSK3B,HMGCR,HNF4A,HSP90AA1,IGF1,IRS1,KAT7,LEPROTL1,LRP4,LYN,LZTFL1,LZTS2,MAPK14,MAPKBP1,MAPT,MMD2,MYO18A,NECAB2,NGFR,NUMB,OPHN1,PANX1,PIK3R1,PKDCC,PPFIA1,P…
GO:BP	behavior	GO:0007610	1.96492e-13	12.7067	378	2287	91	24356	ABAT,ADAM22,ADCY1,AFF2,ARCN1,ATP8A1,ATXN1,ATXN3,ATXN1L,BCL2,BDNF,CACNA1B,CCND2,CDH23,CHL1,CHRNA5,CNP,CNTN2,CNTNAP2,CREB1,CUX2,DGKI,DNAJC9,DRD1,EGR1,EIF4E,EIF4EBP2,EPHA4,FBXL20,FEZF2,FOXP1,FXN,FZD4,GABRG2,GHR,GLS,GMFB,GNAO1,GPRC5B,GRIN2A,GRM5,HMGCR,HOMER1,HOXD9,KCND2,KIRREL3,KRAS,MAFG,MAPT,MECP2,MEF2C,MEIS1,MEIS2,MME,MYO5A,NCOA2,NEGR1,NKX2-1,NLGN1,NMUR2,NR4A3,NTRK2,PAFAH1B1,PAIP2,PAX5,PCDH15,PEX13…
GO:BP	ameboidal-type cell migration	GO:0001667	2.46405e-13	12.6084	268	2287	73	24356	ACVR1B,AKT3,AMOT,AMOTL1,ANGPT1,ANGPT2,ARID5B,ATOH8,BAG4,BCAS3,BMP7,BMPER,BMPR2,C5ORF30,CAPN7,CCBE1,CYP1B1,EFNB2,EMP2,ETS1,FERMT1,FGF1,FGF2,FGF18,FGF19,FGFR1,FLT4,GATA2,GBX2,GDF2,GDNF,GPI,HMOX1,KITLG,MAP2K3,MECP2,MEF2C,MYH9,NRP1,NRP2,PAFAH1B1,PHOX2B,PRKCA,PRKCE,PROX1,PTEN,PTK2B,PTPN11,PTPRM,PTPRR,RAB11A,RHOA,RHOJ,RREB1,SEMA3A,SEMA3C,SEMA3D,SEMA3G,SEMA6A,SEMA6D,SEMA7A,SIRT1,SMO,SOX10,SP1,SPRED1,SRF…
GO:BP	gland development	GO:0048732	3.12104e-13	12.5057	281	2287	75	24356	ARHGAP35,ARID5B,ASH1L,BCL2,BMP7,BTBD7,BTRC,CAPN1,CCND1,CEBPG,CREB1,CUL3,DAG1,EDA,EDAR,FGF2,FGFR1,FRS2,GATA2,GATA6,HNF4A,HOXB9,HOXD9,HOXD13,ID4,IGFBP5,KDM5B,LATS1,LBH,LMO4,MAFB,MED1,MSX2,NFIB,NKX2-1,NKX2-3,NRP1,ONECUT2,OTP,PAX6,PBX1,PDGFRA,PGR,PKD2,PLAG1,PROX1,PTEN,RAG1,RARG,RPGRIP1L,RREB1,SEC63,SEMA3A,SEMA3C,SFRP1,SIX4,SMO,SOX10,SRF,SULF1,TBX2,TBX3,TGFA,TGFB2,TGFB3,TGFBR1,TGFBR3,TGM2,THRB,UPF2,VD…
GO:BP	positive regulation of cellular component movement	GO:0051272	3.54605e-13	12.4503	312	2287	80	24356	ACVR1B,AKT3,AMOTL1,ANGPT1,APC,ATOH8,ATP8A1,BAG4,BCAS3,BCL2,BMP7,BMPR2,CAPN7,CBLL1,CCBE1,CMKLR1,CPNE3,CSF1R,CXCL12,DAB2,DRD1,EDN1,ETS1,FAM65A,FGF1,FGF2,FGF18,FGFR1,FLT1,FLT4,GATA2,GPI,HMOX1,IGF1,IGFBP5,KITLG,LYN,MAP2K3,MAPK14,MAPK8IP3,MYLK,NR4A3,NRP1,NUMB,ONECUT2,PDGFC,PIK3CD,PIK3R1,PRKCA,PRKCE,PROX1,PTK2B,PTP4A1,RAB11A,RELN,RHOA,RHOJ,RREB1,RUFY3,SEMA3A,SEMA3C,SEMA3D,SEMA3G,SEMA6A,SEMA6D,SEMA7A,SI…
GO:BP	negative regulation of phosphorus metabolic process	GO:0010563	4.19646e-13	12.3771	344	2287	85	24356	ANGPT1,APC,ASH1L,ATXN7,BAG4,BDKRB2,BMP7,CDKN1A,CDKN2B,CEP85,CNST,CSRNP2,CSRNP3,CYLD,DAG1,DLG3,DMD,DNAJC3,DNAJC15,DUSP3,DUSP5,DUSP7,DUSP16,ENSA,EZR,FABP4,FKTN,FOXM1,FOXO1,HMGCR,IBTK,IQGAP1,ITCH,KAT2B,KIRREL,LATS1,LEMD2,LMO3,LPCAT1,LRP6,LYN,MAPT,MECOM,MLXIPL,PAFAH1B1,PAQR3,PAX6,PDE4D,PDZD3,PHACTR2,PHB,PLEK,PMEPA1,PPM1E,PPP1R14C,PPP1R16B,PPP2R5A,PPP4R4,PRKAR1A,PTEN,PTPN1,PTPRR,RAPGEF1,RASSF2,RB1,RGS…
GO:BP	negative regulation of phosphate metabolic process	GO:0045936	4.19646e-13	12.3771	344	2287	85	24356	ANGPT1,APC,ASH1L,ATXN7,BAG4,BDKRB2,BMP7,CDKN1A,CDKN2B,CEP85,CNST,CSRNP2,CSRNP3,CYLD,DAG1,DLG3,DMD,DNAJC3,DNAJC15,DUSP3,DUSP5,DUSP7,DUSP16,ENSA,EZR,FABP4,FKTN,FOXM1,FOXO1,HMGCR,IBTK,IQGAP1,ITCH,KAT2B,KIRREL,LATS1,LEMD2,LMO3,LPCAT1,LRP6,LYN,MAPT,MECOM,MLXIPL,PAFAH1B1,PAQR3,PAX6,PDE4D,PDZD3,PHACTR2,PHB,PLEK,PMEPA1,PPM1E,PPP1R14C,PPP1R16B,PPP2R5A,PPP4R4,PRKAR1A,PTEN,PTPN1,PTPRR,RAPGEF1,RASSF2,RB1,RGS…
GO:BP	striated muscle tissue development	GO:0014706	4.72126e-13	12.3259	265	2287	72	24356	ALPK3,ANKRD1,ARID2,BCL2,BCL9,BCL9L,BMP7,CDON,CENPF,CFL2,CREB1,DMD,DMRTA2,EDN1,EFNB2,EGLN1,EGR1,EPHB1,FBXO22,FGFR1,FOXN2,FOXP1,FRS2,FZD7,GATA6,GJA5,GJC1,HAND1,HEYL,HLF,HOMER1,HOXD9,IFRD1,IGF1,LEMD2,LRP2,MAFF,MAPK14,MED1,MEF2C,MEF2D,METTL8,MYH11,MYLK2,MYOZ2,NR1D2,PAX5,PAX7,PDGFRA,PHOX2B,PRKAR1A,PROX1,PTEN,RB1,RHOA,SEMA3C,SGCD,SGCZ,SHOX2,SIX4,SLC23A2,SMO,SOX6,SRF,TBX2,TBX3,TGFB2,TGFBR1,VAX1,VGLL2,WN…
GO:BP	regulation of cellular catabolic process	GO:0031329	7.75573e-13	12.1104	445	2287	100	24356	ABHD5,ALKBH5,ANKIB1,ARIH1,ARIH2,ATP2B4,AXIN2,BCL2,BTRC,CIDEA,CSDC2,CSNK1D,CSNK2A2,CTTN,DAB2,DNAJB2,DNM1L,DRAM1,DRAM2,E2F1,EDEM1,EPHA4,EZR,FAM192A,FBXO22,FMR1,FOXO1,FTO,FXR1,GDNF,GFAP,GSK3B,HK2,HMOX1,HSP90AA1,IGF1,IGF2BP1,IRS1,ITCH,KIAA1324,LATS1,LRPPRC,MAPK9,MAPT,MCL1,MID2,MLXIPL,MTDH,MTMR9,MYLIP,OPHN1,OSBPL7,PAFAH1B2,PIKFYVE,PIP4K2A,PKP1,POLDIP2,PPP1R3B,PSME3,PTEN,PTK2B,PTPN1,PUM2,RAB39B,RAB3GAP…
GO:BP	cell growth	GO:0016049	9.10906e-13	12.0405	280	2287	74	24356	ACVR1B,ALCAM,ARIH2,AUTS2,BCL2,BDNF,BMPR2,CDC73,CDK5R1,CDKN2B,CTGF,CYFIP2,DCBLD2,DCLK1,DCUN1D3,DCX,DNAJB2,DPYSL2,EDN1,EFNA5,EI24,FSTL4,FXN,GDF2,HNF4A,HSP90AA1,IFRD1,IGF1,IGFBP4,IGFBP5,INHBA,INO80,IP6K2,IQGAP1,KIAA1024,MAPT,NAIF1,NECAB2,NIN,NRP1,NRP2,NTRK2,PHB,PLXNA4,POU4F2,RAB11A,RAPH1,RARG,RB1,RIMS2,SEMA3A,SEMA3C,SEMA3D,SEMA3G,SEMA6A,SEMA6D,SEMA7A,SERTAD2,SFRP1,SIRT1,SLIT3,SMURF1,SRF,SYT2,SYT4,TG…
GO:BP	embryonic organ development	GO:0048568	9.56519e-13	12.0193	317	2287	80	24356	ABR,ALX4,ARID2,ARNT,ASCL2,AUTS2,BMP7,CLIC5,COL2A1,DNAJB6,EDN1,EFEMP1,EGLN1,FBN1,FGFR1,FLVCR1,FOXF2,FRS2,FZD3,GATA2,GBX2,GDNF,GJA5,GLI3,HAND1,HIPK1,HOXA7,HOXC9,HOXD9,IGF1,KCNQ4,KITLG,MAFB,MED1,MED12,MEF2C,MIB1,MKS1,NCOA1,NDST1,NR4A3,OSR2,PAX5,PAX6,PBX1,PCDH15,PDGFC,PDGFRA,PKD2,PKDCC,PROX1,PTK7,PTPRQ,RARG,RBPMS2,RDH10,RUNX2,SH2B3,SHOX2,SIX4,SMO,SOBP,SOX21,SRF,STK3,STK4,TBX2,TBX3,TCF7,TGFB2,TGFBR1,T…
GO:BP	gland morphogenesis	GO:0022612	1.00278e-12	11.9988	89	2287	38	24356	BCL2,BMP7,BTBD7,BTRC,CAPN1,CUL3,DAG1,EDA,EDAR,FGFR1,FRS2,HOXD13,ID4,IGFBP5,KDM5B,MED1,MSX2,NFIB,NKX2-3,NRP1,PAX6,PGR,PLAG1,PROX1,RARG,SEMA3A,SEMA3C,SFRP1,SULF1,TBX2,TBX3,TGFA,TGFB2,TGFB3,TGM2,VDR,WNT4,WNT5A
GO:BP	positive regulation of neuron projection development	GO:0010976	1.05565e-12	11.9765	136	2287	48	24356	ABL2,ARHGAP35,BDNF,BMP7,BMPR2,CBFA2T2,CUX2,EFNA5,FGFR1,FZD4,GPRC5B,IGF2BP1,LRRC7,LYN,MAP6,MAPT,MARK2,NEGR1,NIN,NLGN1,NRP1,NTRK2,OBSL1,PAFAH1B1,PLXNA2,PLXNA4,PLXNC1,POU4F2,PRKCI,PTK7,PTK2B,RAB11A,RAPGEF1,RELN,RIMS2,SEMA7A,SHOX2,SMURF1,SRF,SS18L1,SYT2,SYT4,TMEM106B,TRIM67,TWF1,TXLNB,WNT5A,ZEB2
GO:BP	response to hormone	GO:0009725	1.19026e-12	11.9244	441	2287	99	24356	ABHD2,ACACA,ACSL1,ADCY6,APC,APPL1,AVPR1A,BAIAP2L1,BCL2,BMP7,CA2,CCND1,CPEB2,CREB1,CTSB,DAB2,EFNA5,EGR1,EIF4E,EIF4EBP2,EPHA8,ESRRG,FBXO32,FOXO1,FSHB,GATA6,GHR,GNRH1,GPR83,HEYL,HNF4A,IGF1,IRS1,KAT2B,KL,KLF9,KLF15,LATS1,LBH,LMO3,LYN,MED1,MED12,MED13,MED14,MEF2C,MSX2,MYO5A,NCOA1,NCOA2,NCOA3,NKX2-1,NOS1,NR1D2,NR2C2,NR4A3,NR5A2,OSBPL8,PADI2,PAQR8,PGR,PHB,PHIP,PIK3R1,POU4F2,PRKCE,PRKCI,PRLR,PTGFR,PTPN1,…
GO:BP	intracellular protein transport	GO:0006886	1.56575e-12	11.8053	652	2287	129	24356	ALKBH5,ANGPT1,AP1G1,AP2B1,AP3M1,AP3S2,ARF1,ARFIP1,ARFIP2,ARL3,ARL6IP1,BAG4,BCAP29,BCAS3,BCCIP,C17ORF75,CACNG4,CDK5R1,CLIP1,CLTC,COPG2,CTTN,DNAJC15,DNM1,DNM3,DRD1,EDEM1,FAF2,FAM65A,FERMT1,GCC2,GGA1,GOSR2,GSK3B,HSP90AA1,ICK,IPO8,IPO9,KPNA1,KPNA6,LCA5,LRRC7,LTV1,MAPK14,MAPK8IP3,NSF,NUP35,OPHN1,PAN3,PEX13,PEX26,PIK3R1,PMPCB,POLDIP3,PPM1A,PPP3R1,PTPN1,PTPN11,RAB24,RAB30,RAB31,RAB37,RAB11A,RAB22A,RAB27…
GO:BP	positive regulation of locomotion	GO:0040017	1.96953e-12	11.7056	327	2287	81	24356	ACVR1B,AKT3,AMOTL1,ANGPT1,APC,ATOH8,ATP8A1,BAG4,BCAS3,BCL2,BMP7,BMPR2,CAPN7,CBLL1,CCBE1,CHMP2B,CMKLR1,CPNE3,CSF1R,CXCL12,DAB2,DRD1,EDN1,ETS1,FAM65A,FGF1,FGF2,FGF18,FGFR1,FLT1,FLT4,GATA2,GPI,HMOX1,IGF1,IGFBP5,KITLG,LYN,MAP2K3,MAPK14,MAPK8IP3,MYLK,NR4A3,NRP1,NUMB,ONECUT2,PDGFC,PIK3CD,PIK3R1,PRKCA,PRKCE,PROX1,PTK2B,PTP4A1,RAB11A,RELN,RHOA,RHOJ,RREB1,RUFY3,SEMA3A,SEMA3C,SEMA3D,SEMA3G,SEMA6A,SEMA6D,SE…
GO:BP	protein catabolic process	GO:0030163	2.23568e-12	11.6506	626	2287	125	24356	ANKIB1,APC,ARIH1,ARIH2,ARMC8,ASB9,ATXN3,AZIN1,BACE1,BRSK2,BTRC,CCNF,CSNK1D,CSNK2A2,CTSB,CTSC,CTSO,CUL3,CUL4B,CYLD,DAB2,DNAJB2,DNAJB12,DNAJC3,DNAJC18,DTL,EDEM1,EDEM3,ENC1,EPHA4,EZR,FAF2,FAM192A,FBXL7,FBXL18,FBXL20,FBXO22,FBXO45,FBXW11,FOXO1,FOXRED2,GET4,GFAP,GGA1,GRIN2A,GSK3B,HMGCR,HSP90AA1,HSPA13,IDE,IGF1,ITCH,KCTD6,KLHL15,LATS1,LPCAT1,MANBA,MAPK9,MDM4,MYLIP,NEDD4L,NGLY1,NKD1,NOTUM,NSF,OPHN1,OSBP…
GO:BP	ion transmembrane transport	GO:0034220	3.75884e-12	11.4249	777	2287	145	24356	ABCA1,ANK2,ANKH,ANO5,APLNR,ARL6IP1,ATP1B3,ATP2B1,ATP2B2,ATP2B4,ATP2C1,ATP6V0A2,ATP6V1C2,CACHD1,CACNA1B,CACNA2D2,CACNB2,CACNG4,CALHM1,CATSPER2,CFTR,CHRNA5,CHRNG,CLCN5,CLIC4,CLIC5,CNGB3,CNNM2,COX10,COX15,DMD,DPP6,DRD1,EHD3,FAM155A,FAM155B,GABRA1,GABRA3,GABRA4,GABRB2,GABRB3,GABRG2,GJA5,GJC1,GLRA2,GRIA2,GRIA3,GRIA4,GRIK3,GRIN2A,GRIN3A,GRM5,HCN1,HOMER1,HTR3A,IBTK,JPH1,KCNC1,KCNC2,KCND2,KCNH2,KCNJ2,KCN…
GO:BP	muscle organ development	GO:0007517	4.74386e-12	11.3239	234	2287	65	24356	ALX4,ANKRD1,ARID5B,BCL2,BCL9,BCL9L,CDON,CENPF,CFL2,CHD2,CREB1,DMD,DMRTA2,EDN1,EFNB2,EGLN1,EGR1,EPHB1,FBXO22,FGFR1,FOXN2,FOXP1,FRS2,FXR1,FZD7,GATA6,HAND1,HEYL,HLF,HOMER1,HOXD9,IGF1,JPH1,LEMD2,LRP2,MAFF,MAPK14,MED1,MEF2C,MEF2D,METTL8,MYLK,MYLK2,MYOZ2,NR1D2,PAX3,PAX5,PAX7,PHOX2B,PROX1,PTEN,RB1,RHOA,SHOX2,SIX4,SLC23A2,SMO,SOX6,TBX2,TGFBR1,VANGL2,VAX1,VGLL2,WNT4,WNT5A
GO:BP	positive regulation of intracellular signal transduction	GO:1902533	4.9632e-12	11.3042	575	2287	117	24356	ADRA2B,ADRB1,AKT3,ALPK1,ANGPT1,ANKRD1,AUTS2,BAG4,BCLAF1,BMPER,CD28,CD44,CDON,CSF1R,CTGF,DGKI,DNM1L,EDA,EDAR,EDN1,EPHA4,EPHA8,FGA,FGF1,FGF2,FGF18,FGF19,FGF23,FGFR1,FLT1,FLT4,FRS2,FZD4,GADD45G,GCG,GDF6,GHR,GPR55,GPR37L1,GPRC5B,GUCY1A3,HSP90AA1,IGF1,IGFBP4,IGFBP5,ITPKB,KITLG,KL,KRAS,LIN28A,LMCD1,LPAR1,LPAR4,LYN,MAP2K3,MAP3K7,MAP3K13,MAP4K3,MAPK8IP3,MCL1,MID2,MLKL,MMD2,MTDH,NACC2,NDST1,NECAB2,NENF,NF…
GO:BP	regulation of protein serine/threonine kinase activity	GO:0071900	6.28578e-12	11.2016	308	2287	77	24356	ACSL1,APC,ATP2B4,BCCIP,BMP7,CCND1,CCND2,CCNF,CCNI,CCNJ,CCNJL,CDK12,CDK5R1,CDKN1A,CDKN2B,CSF1R,DAZAP2,DBF4,DUSP3,DUSP5,DUSP7,DUSP16,DUSP19,EDN1,EPHA4,FGF1,FGF2,FGF18,FGFR1,FLT1,FRS2,FZD4,GADD45G,GHR,HMGCR,IGF1,IQGAP1,KAT2B,KITLG,LATS1,LPAR1,LRP6,LYN,MAP2K3,MAP3K7,MAP3K13,MAP4K3,MAPK8IP3,MLKL,PAQR3,PARP16,PDE5A,PDGFC,PIK3R6,PRKAR1A,PROX1,PTPN1,PTPN11,RASGRP1,RGS2,RHOA,SFRP1,SIRT1,SPAG9,SPRED1,SPRED…
GO:BP	synaptic signaling	GO:0099536	7.65141e-12	11.1163	373	2287	87	24356	ADCY1,BACE1,BDNF,CA2,CACNA1B,CACNA2D2,CACNB2,CACNG4,CADPS,CADPS2,CBLN1,CHRNA5,CHRNG,CNR1,CNTN2,CUX2,DGKI,DLG3,DLGAP1,DLGAP2,DRD1,EDN1,EIF4EBP2,EPHA4,FCHSD1,GABRA1,GABRA3,GABRA4,GABRB2,GABRB3,GABRG2,GDNF,GFAP,GHR,GJC1,GLRA2,GLS,GRIK3,GRIN2A,GRM3,GRM5,GSK3B,HTR3A,IL1RAPL1,ITPKA,KIF1B,KPNA1,KRAS,LRRTM2,MECP2,MEF2C,MME,MYLK2,MYO5A,NLGN1,NOS1,NTRK2,OPHN1,PAFAH1B1,PAIP2,PGK1,PRKCE,PTEN,PTPRD,RAB3B,RAB3…
GO:BP	epithelial cell proliferation	GO:0050673	7.66898e-12	11.1153	242	2287	66	24356	ACVR2A,AKT3,APLN,APLNR,ATOH8,BMPER,BMPR2,BTRC,CASK,CCND1,EFNB2,EHF,FERMT1,FGF1,FGF2,FGFR1,FLT1,FLT4,FOXP1,FRS2,FSHB,FZD7,GATA2,GDF2,GDF5,GHR,HMOX1,IGF1,IGFBP4,IGFBP5,KDM5B,KLF9,MED1,MEF2C,NFIB,NGFR,NR4A3,NRAS,OSR2,PAX6,PGR,PPP1R16B,PRKCA,PROX1,PTEN,PTPRM,PTPRN,RB1,RREB1,SFRP1,SIRT1,SIX4,SMO,SP1,SULF1,TGFA,TGFB2,TGFBR1,VASH1,VASH2,VDR,VEGFA,VEGFC,WDR48,WNT5A,XDH
GO:BP	regulation of cell adhesion	GO:0030155	8.27191e-12	11.0824	380	2287	88	24356	ADAMTS18,ANGPT1,ANGPT2,AP1AR,ARG2,ARPC2,ATXN3,BAG4,BCAS3,BCL2,BMP7,CASK,CBLL1,CD5,CD9,CD28,CD86,CD276,CDKN2B,CHRD,CYLD,CYP1B1,DMD,DUSP3,EFNA5,EFNB2,EGFLAM,EMP2,EPHA8,ETS1,FERMT1,FGA,FMN1,FZD4,FZD7,GSK3B,HOXA7,HSD17B12,IGF1,IL7R,ITCH,ITPKB,JAG1,KIF26B,LYN,MDGA1,NFAT5,NR4A3,NRP1,ONECUT2,PDCD1LG2,PDE3B,PDE5A,PEAK1,PHLDB2,PIK3R1,PIK3R6,PLXNA2,PLXNA4,PLXNC1,PODXL,PPP1CB,PRKAR1A,PRKCA,PRKCE,PTEN,PTK2B,…
GO:BP	pattern specification process	GO:0007389	9.91984e-12	11.0035	323	2287	79	24356	ACVR1B,ACVR2A,ACVRL1,ALX4,APC,AXIN2,BCOR,BMP7,BMPR2,BMPR1B,CDON,CHRD,CHSY1,DAAM2,DMRTA2,EDN1,EPHA4,FEZF2,FGF1,FGF2,FGFR1,FRS2,GATA5,GBX2,GDF11,GDNF,GLI3,GRSF1,HAND1,HIPK1,HOXA7,HOXB9,HOXC9,HOXC13,HOXD9,HOXD13,LRP2,LRP4,MAFB,MED12,MEF2C,MFNG,MIB1,MKS1,MSX2,NKX2-1,NRP1,NRP2,PAX6,PAX7,PBX1,PCSK6,PGAP1,PKD2,PLXNA2,POFUT1,PSKH1,RARG,RELN,RFX4,RNF2,RPGRIP1L,SCMH1,SEMA3A,SEMA3C,SFRP1,SIM2,SMO,SRF,TBX2,T…
GO:BP	negative regulation of locomotion	GO:0040013	1.19248e-11	10.9236	192	2287	57	24356	ABHD2,ABR,ANGPT2,AP1AR,ARID2,BCL2,C5ORF30,CHRD,CLIC4,CYP1B1,DAG1,GDF2,GHR,GNRH1,HOXA7,IGFBP5,JAG1,MECP2,MEF2C,MID2,MITF,NAV3,NKX2-1,NRP1,OSBPL8,PADI2,PHLDB2,PODN,PTEN,PTPRM,PTPRR,RAP2B,RAP2C,RHOA,RNF41,SCAI,SEMA3A,SEMA3C,SEMA3D,SEMA3G,SEMA6A,SEMA6D,SEMA7A,SFRP1,SPRED1,SRGAP2,SRGAP3,STK24,SULF1,TMEFF2,TP53INP1,TRIB1,TRIM25,VASH1,WASL,WNT4,WNT5A
GO:BP	stress-activated MAPK cascade	GO:0051403	1.31996e-11	10.8794	149	2287	49	24356	CTGF,CYLD,DUSP3,EDAR,EDN1,EPHA4,EPHB1,EZR,FGF19,FKTN,FLT4,FOXM1,FOXO1,FZD4,GADD45G,GDF6,ITCH,MAGI3,MAP2K3,MAP3K7,MAP3K13,MAPK9,MAPK10,MAPK14,MAPK8IP3,MECOM,MLKL,NBR1,PAFAH1B1,PHLPP1,PTK2B,PTPN1,RASGRP1,RASSF2,SFRP1,SH3RF1,STK3,TAOK1,TGFB2,TIRAP,TRAF4,TRAF6,TRIB1,VANGL2,WNT5A,XDH,ZC3H12A,ZEB2,ZMYND11
GO:BP	negative regulation of protein metabolic process	GO:0051248	1.5418e-11	10.812	656	2287	127	24356	AHSG,ANGPT1,APC,ASH1L,AZIN1,BCOR,BDKRB2,BMP7,CD276,CDKN1A,CDKN2B,CEP85,CPEB2,CPEB4,CSNK2A2,CYLD,DAG1,DMD,DNAJB6,DNAJC3,DUSP3,DUSP5,DUSP7,DUSP16,EDN1,EIF2S1,EIF4E,EIF4EBP2,ENC1,ENSA,EPHA4,EZR,FABP4,FAM192A,FKTN,FOXM1,FOXO1,FTO,FXR1,GHR,GLG1,GRIN2A,HMG20A,HMGCR,IBTK,IGF2BP1,IGFBP5,ITCH,ITIH5,KAT2B,KDM5A,KIAA1024,KIRREL,KLF15,LATS1,LEMD2,LIN28A,LMO3,LRP6,LYN,MAPT,MDM4,MECOM,MECP2,MLXIPL,NCOA7,OPHN1,…
GO:BP	regulation of ossification	GO:0030278	1.55815e-11	10.8074	129	2287	45	24356	ACVR2A,AHSG,ANKH,AXIN2,BCL2,BCOR,BMP7,BMPR2,BMPR1B,CD276,CHRD,CHSY1,FGF2,FGF23,GDF2,ID4,IGF1,IGFBP5,JAG1,KL,KREMEN1,LIMD1,LRP4,MAPK14,MATN1,MEF2C,MSX2,NBR1,OSR2,PBX1,PKDCC,PTK2B,RASSF2,RORB,RUNX2,SFRP1,SMAD5,SMOC1,SMURF1,TGFB2,TGFB3,TMEM119,WNT4,WNT5A,ZHX3
GO:BP	small GTPase mediated signal transduction	GO:0007264	1.6129e-11	10.7924	384	2287	88	24356	ABCA1,ABR,AMOT,ARHGAP28,ARHGAP31,ARHGAP35,ARHGEF4,ARHGEF26,ARHGEF38,ARL3,AUTS2,BRAP,C15ORF62,CD2AP,CDC42EP1,CDC42SE1,CDC42SE2,CDKN2B,CDON,CHN1,CUL3,CYTH4,DGKI,DOCK3,DOCK9,DOK3,ELMO1,FAM65A,FARP1,FGD4,FGD6,FOXM1,GCLM,GPR55,IGF1,IQSEC1,ITPKB,KALRN,KITLG,KRAS,KSR2,LPAR1,LPAR4,MAPKAP1,MMD2,NGFR,NRP1,OPHN1,RAB24,RAB30,RAB31,RAB37,RAB11A,RAB22A,RAB27A,RAB33B,RAB39B,RAB3B,RAB9B,RALA,RALBP1,RALGAPB,RALGP…
GO:BP	protein modification by small protein conjugation or removal	GO:0070647	1.61394e-11	10.7921	620	2287	122	24356	ANAPC7,ANAPC16,ANGPT1,ANKIB1,ARIH1,ARIH2,ARNT,ASB6,ASB9,ATXN3,ATXN7L3,BCL2,BCOR,BRAP,BTRC,CBLL1,CCNF,CDC27,CUL3,CUL4B,CYLD,DCUN1D2,DCUN1D3,DCUN1D5,DNAJB2,DTL,DTX4,EGR1,ENC1,FAM188A,FBXL7,FBXL18,FBXL20,FBXO22,FBXO32,FBXO40,FBXO45,FBXW11,HMG20A,HSP90AA1,ITCH,JOSD1,KBTBD8,KCMF1,KIAA1024,KLHL15,MAPK9,MGRN1,MIB1,MYLIP,NEDD4L,OTUD4,OTUD6B,PCGF5,PCNP,PDZRN3,PDZRN4,PELI2,PRKCE,PTEN,RAG1,RASSF5,RLIM,RMND5…
GO:BP	regulation of developmental growth	GO:0048638	1.61557e-11	10.7917	216	2287	61	24356	ADRB1,BCL2,BDNF,BMPR2,CACNA2D2,CDK5R1,CELF1,CREB1,DPYSL2,EDN1,EFNA5,EZR,FGFR1,FLVCR1,FOXP1,FSTL4,FTO,FXN,GATA6,GDF5,HOPX,IFRD1,IGF1,LATS1,MAPK14,MAPT,MEF2C,NKD1,NRP1,NTRK2,PLXNA4,POU4F2,PROX1,PTEN,PTPN11,RAB11A,RIMS2,SEMA3A,SEMA3C,SEMA3D,SEMA3G,SEMA6A,SEMA6D,SEMA7A,SFRP1,SH3PXD2B,SIX4,SMO,SMURF1,SRF,STC2,STK3,STK4,SYT2,SYT4,TBX2,TGFBR1,TNR,TSHR,WNT5A,WWC2
GO:BP	trans-synaptic signaling	GO:0099537	1.65275e-11	10.7818	371	2287	86	24356	ADCY1,BACE1,BDNF,CA2,CACNA1B,CACNA2D2,CACNB2,CACNG4,CADPS,CADPS2,CBLN1,CHRNA5,CHRNG,CNR1,CNTN2,CUX2,DGKI,DLG3,DLGAP1,DLGAP2,DRD1,EDN1,EIF4EBP2,EPHA4,FCHSD1,GABRA1,GABRA3,GABRA4,GABRB2,GABRB3,GABRG2,GDNF,GFAP,GHR,GJC1,GLRA2,GLS,GRIK3,GRIN2A,GRM3,GRM5,GSK3B,HTR3A,IL1RAPL1,ITPKA,KIF1B,KRAS,LRRTM2,MECP2,MEF2C,MME,MYLK2,MYO5A,NLGN1,NOS1,NTRK2,OPHN1,PAFAH1B1,PAIP2,PGK1,PRKCE,PTEN,PTPRD,RAB3B,RAB3GAP1,R…
GO:BP	regulation of secretion by cell	GO:1903530	1.81122e-11	10.742	365	2287	85	24356	ABR,ANGPT1,ANKRD1,AP1G1,ARFIP1,ARG2,BMP7,BRSK2,C2CD2L,CACNB2,CADM1,CADPS2,CD276,CFTR,CIDEA,CREB1,CSF1R,DDI1,DNM1L,DPH3,EDN1,EFNA5,ENSA,EZR,FERMT1,FGA,FGFR1,GCG,GHR,GJA5,GNRH1,GPI,GSK3B,HMGCR,HNF4A,IGF1,IL1RAPL1,ILDR1,INHBA,IRS1,ITGB2,KDM5B,LYN,MAPK14,MAPKBP1,MEF2C,MYO18A,NLGN1,PANX1,PCLO,PRKCE,PTPN11,RAB15,RAB11FIP1,RAB27A,RAB33B,RAB3B,RAB3GAP1,RALA,RASGRP1,RASL10B,RFX6,RIMS2,RIMS3,SEC24A,SFRP1,S…
GO:BP	mesenchyme development	GO:0060485	1.81934e-11	10.7401	205	2287	59	24356	AXIN2,BCL2,BCL9L,BMP7,BMPR2,BNC2,DAB2,DAG1,EDN1,EDNRA,FGF1,FGF2,FGF19,FGFR1,GATA5,GBX2,GDNF,GSK3B,HAND1,HEYL,JAG1,KBTBD8,KITLG,LRP6,MEF2C,MSX2,NKX2-1,NRP1,NRP2,PHLDB1,PHLDB2,PHOX2B,PKD2,PPP3R1,PTEN,PTK7,RDH10,RHOA,RUNX2,SEMA3A,SEMA3C,SEMA3D,SEMA3G,SEMA6A,SEMA6D,SEMA7A,SFRP1,SIX4,SMO,SOX10,TBX2,TGFB2,TGFB3,TGFBR1,TGFBR3,VEGFA,WNT4,WNT5A,ZEB2
GO:BP	cellular macromolecule catabolic process	GO:0044265	1.83029e-11	10.7375	709	2287	134	24356	ALKBH5,ANKIB1,ARIH1,ARIH2,ARMC8,ATXN3,AXIN2,BRSK2,BTRC,CCNF,CIDEA,CSDC2,CSNK1D,CSNK2A2,CTSB,CTSC,CTSO,CUL3,CUL4B,CYLD,DAB2,DCP1A,DNAJB2,DNAJB12,DNAJC3,DNAJC18,DTL,E2F1,EDEM1,EDEM3,ENC1,EPHA4,ERI1,EXOG,EZR,FAF2,FAM192A,FBXL7,FBXL18,FBXL20,FBXO22,FBXO45,FBXW11,FMR1,FOXRED2,FTO,FXR1,GDNF,GET4,GSK3B,HSP90AA1,HSPA13,IDE,IGF2BP1,ITCH,KCTD6,KLHL15,LATS1,LIN28A,LRPPRC,LYG2,MANBA,MAPK9,MYLIP,NEDD4L,NGLY1,…
GO:BP	stress-activated protein kinase signaling cascade	GO:0031098	1.83656e-11	10.736	177	2287	54	24356	CTGF,CYLD,DUSP3,EDAR,EDN1,EPHA4,EPHB1,EZR,FGF19,FKTN,FLT4,FOXM1,FOXO1,FZD4,GADD45G,GDF6,ITCH,KAT7,LYN,MAGI3,MAP2K3,MAP3K7,MAP3K8,MAP3K13,MAP4K3,MAPK9,MAPK10,MAPK14,MAPK8IP3,MECOM,MLKL,NBR1,PAFAH1B1,PHLPP1,PTK2B,PTPN1,RASGRP1,RASSF2,SFRP1,SH3RF1,STK3,STK24,TAOK1,TGFB2,TIRAP,TRAF4,TRAF6,TRIB1,VANGL2,WNT5A,XDH,ZC3H12A,ZEB2,ZMYND11
GO:BP	negative regulation of cellular component movement	GO:0051271	2.32195e-11	10.6341	189	2287	56	24356	ABHD2,ABR,ANGPT2,AP1AR,ARID2,BCL2,C5ORF30,CD9,CHRD,CLIC4,CYP1B1,DAG1,GDF2,GNRH1,HOXA7,IGFBP5,JAG1,MECP2,MEF2C,MITF,NAV3,NKX2-1,NRP1,OSBPL8,PADI2,PHLDB2,PODN,PTEN,PTPRM,PTPRR,RAP2B,RAP2C,RHOA,RNF41,SCAI,SEMA3A,SEMA3C,SEMA3D,SEMA3G,SEMA6A,SEMA6D,SEMA7A,SFRP1,SPRED1,SRGAP2,SRGAP3,STK24,SULF1,TGFBR3,TMEFF2,TP53INP1,TRIB1,VASH1,WASL,WNT4,WNT5A
GO:BP	regulation of cytoskeleton organization	GO:0051493	2.34957e-11	10.629	360	2287	84	24356	AP1AR,APC,ARHGAP28,ARHGAP35,ARPC2,ARPC4,BAG4,BAIAP2L1,BCAS3,C15ORF62,CCDC88A,CCNF,CD2AP,CDC42EP1,CDK5R1,CEP85,CFL2,CHMP1B,CHMP2B,CLIP1,CSF1R,CTGF,CTTN,CYLD,DYRK1A,EDN1,EFNA5,FCHSD1,FMN1,GMFB,GSK3B,JMY,KAT2B,KIRREL,LATS1,LMOD1,LPAR1,MAP6,MAP1A,MAPT,MARK2,MECP2,MEF2C,MID1IP1,NAV3,NIN,NRP1,PAFAH1B1,PHLDB1,PHLDB2,PIK3R1,PLEK,PLEKHH2,PPFIA1,PPM1E,PRKCE,PROX1,PTK2B,RAPGEF3,RHOA,RHOBTB2,RHOBTB3,RHOJ,RND…
GO:BP	negative regulation of cellular protein metabolic process	GO:0032269	2.4159e-11	10.6169	616	2287	121	24356	AHSG,ANGPT1,APC,ASH1L,BCOR,BDKRB2,BMP7,CDKN1A,CDKN2B,CEP85,CPEB2,CPEB4,CSNK2A2,CYLD,DAG1,DMD,DNAJB6,DNAJC3,DUSP3,DUSP5,DUSP7,DUSP16,EDN1,EIF2S1,EIF4E,EIF4EBP2,ENC1,ENSA,EPHA4,EZR,FABP4,FAM192A,FKTN,FOXM1,FOXO1,FTO,FXR1,GLG1,HMG20A,HMGCR,IBTK,IGF2BP1,IGFBP5,ITCH,ITIH5,KAT2B,KDM5A,KIAA1024,KIRREL,KLF15,LATS1,LEMD2,LIN28A,LMO3,LRP6,LYN,MAPT,MECOM,MECP2,MLXIPL,NCOA7,OPHN1,PAFAH1B1,PAIP2,PAK2,PAPLN,PA…
GO:BP	response to drug	GO:0042493	2.42916e-11	10.6145	447	2287	97	24356	ABAT,ABHD2,ADCY6,ADCY7,ANKRD1,ARL6IP1,BCL2,BMP7,CA2,CALHM1,CCND1,CFTR,CHRNA5,CHRNG,CREB1,CYP1B1,DRD1,EDN1,EFNA5,EGLN1,EIF4E,FBXO32,FOXO1,FXN,FZD4,GABPA,GABRA4,GATA6,GDNF,GHR,GLRA2,GNRH1,GOT2,GPR37L1,GRIN2A,GRIN3A,HLCS,HMOX1,HOMER1,INHBA,JAG1,KAT7,KCNH2,KCNMA1,KLF9,LRP2,MAPK14,MB,MEF2C,NCOA1,NCOA2,NOS1,NR4A3,PANX1,PDE8A,PPM1E,PRKCE,PTPN11,PTPRM,RAB3B,RAD54B,RALBP1,RGS10,RPS6KB1,SDK1,SFRP1,SIRT1,SL…
GO:BP	cell-cell signaling by wnt	GO:0198738	3.17574e-11	10.4982	279	2287	71	24356	APC,ATP6V1C2,AXIN2,BCL9,BCL9L,BTRC,CCND1,CDC73,CDK14,CSNK1D,CSNK1G1,CSNK2A1,CSNK2A2,CUL3,CYLD,DAAM2,DAB2,DCDC2,DKK3,EDA,EGR1,FERMT1,FERMT2,FGF2,FOXO1,FZD3,FZD4,FZD7,GPRC5B,KREMEN1,LATS1,LIMD1,LRP4,LRP6,LZTS2,MAPK14,MED12,MITF,MKS1,NDP,NKD1,NOTUM,PKD2,PPM1A,PTEN,PTK7,RAPGEF1,RNF213,RNF220,RSPO2,SFRP1,SHISA6,SOX10,STK3,STK4,STRN,SULF1,TBL1XR1,TCF7,TLE1,TLE4,TMEM237,TMEM170B,TNKS,TYRO3,VANGL2,WNT4,W…
GO:BP	regulation of supramolecular fiber organization	GO:1902903	3.25681e-11	10.4872	219	2287	61	24356	AEBP1,AP1AR,APC,ARHGAP28,ARHGAP35,ARPC2,ARPC4,BAG4,BAIAP2L1,C15ORF62,CDC42EP1,CFL2,CLIP1,CTGF,CTTN,DYRK1A,EDN1,FCHSD1,FMN1,GMFB,JMY,KIRREL,LATS1,LMOD1,LPAR1,MAP1A,MAPT,MECP2,MEF2C,MID1IP1,NAV3,NIN,NRP1,PHLDB2,PIK3R1,PLEK,PLEKHH2,PPFIA1,PPM1E,PRKCE,PROX1,PTK2B,RAPGEF3,RB1,RHOA,RHOBTB2,SH3PXD2B,SPAST,SSH2,SWAP70,SYNPO2,TAOK1,TGFB3,TGFBR1,TMEFF2,TMOD1,TMOD2,TMSB4X,TWF1,WASL,WNT4
GO:BP	chemotaxis	GO:0006935	3.61412e-11	10.442	356	2287	83	24356	ALCAM,AMOT,ANGPT1,ANGPT2,ARHGAP35,BMP7,BMPR2,BMPR1B,CDK5R1,CHL1,CHN1,CMKLR1,CNTN2,CRMP1,CSF1R,CXCL12,CXCR1,CYFIP2,DAG1,DPYSL2,DPYSL5,EFNA5,EFNB2,EPHA4,EPHA8,EPHB1,FEZF2,FGF1,FGF18,FGFR1,FLRT2,FLT1,FOXP1,FZD3,GBX2,GDNF,HOXB9,IL8,ITGB2,LPAR1,LYN,MAPK14,MAPK8IP3,NEO1,NFASC,NFIB,NKX2-1,NR4A3,NRP1,NRP2,PADI2,PARVA,PAX6,PDE4D,PDGFRA,PLXNA2,PLXNA4,PLXNC1,POU4F2,PTK2B,PTPRM,RELN,RHOA,RNF165,SEMA3A,SEMA3C…
GO:BP	regulation of vasculature development	GO:1901342	4.06152e-11	10.3913	180	2287	54	24356	ADAM12,AGGF1,AKT3,AMOT,ANGPT2,APLNR,BMP7,BMPER,CCBE1,CYP1B1,EFNB2,EGLN1,EMP2,ERAP1,ETS1,FGF1,FGF2,FGF18,FLT1,FOXJ2,GATA2,GATA6,GDF2,HK2,HMOX1,ISM1,KIAA1024,MECP2,MTDH,NGFR,NRP1,PDE3B,PIK3R6,PPP1R16B,PRKCA,PTK2B,PTPRM,RAPGEF3,RHOA,RHOJ,SIRT1,SMAD1,SP1,SPRED1,SULF1,TGFB2,VASH1,VASH2,VEGFA,VEGFC,WNT4,WNT5A,XDH,ZC3H12A
GO:BP	membrane organization	GO:0061024	4.23948e-11	10.3727	410	2287	91	24356	ABCA1,ABCC1,ANK3,ANKFY1,ANO3,AP2B1,APOOL,ARF1,ATP10B,ATP8A1,BAIAP2L1,BCL2,CACNG4,CCDC88A,CD9,CHMP7,CHMP1B,CHMP2B,CLIP1,CNTN2,CUL3,DHCR24,DNAJC11,DNM1,DNM3,DNM1L,EEA1,ELMO1,EMP2,GDNF,GET4,GLDN,GLTP,GOSR2,HK2,HSP90AA1,KLHL15,LEMD2,LEMD3,LRP4,LRRC7,MAGI2,MBP,MPP5,MYH9,MYO18A,NAIF1,NFASC,NLGN1,OPHN1,PACSIN2,PAFAH1B1,PDCD2,PLEKHA8,PMP2,PTEN,RAB11A,REEP1,REEP3,RELN,RFT1,RHOA,RHOBTB2,RILPL1,SEC16B,SEC23…
GO:BP	taxis	GO:0042330	4.28409e-11	10.3681	357	2287	83	24356	ALCAM,AMOT,ANGPT1,ANGPT2,ARHGAP35,BMP7,BMPR2,BMPR1B,CDK5R1,CHL1,CHN1,CMKLR1,CNTN2,CRMP1,CSF1R,CXCL12,CXCR1,CYFIP2,DAG1,DPYSL2,DPYSL5,EFNA5,EFNB2,EPHA4,EPHA8,EPHB1,FEZF2,FGF1,FGF18,FGFR1,FLRT2,FLT1,FOXP1,FZD3,GBX2,GDNF,HOXB9,IL8,ITGB2,LPAR1,LYN,MAPK14,MAPK8IP3,NEO1,NFASC,NFIB,NKX2-1,NR4A3,NRP1,NRP2,PADI2,PARVA,PAX6,PDE4D,PDGFRA,PLXNA2,PLXNA4,PLXNC1,POU4F2,PTK2B,PTPRM,RELN,RHOA,RNF165,SEMA3A,SEMA3C…
GO:BP	response to lipid	GO:0033993	5.03801e-11	10.2977	391	2287	88	24356	ABCA1,ABHD2,ABL2,ABR,ACACA,ADCY6,ANKRD1,BCL2,BMP7,CD86,CDC73,CFTR,CLK2,CREB1,DAB2,EFNA5,EIF4E,ESRRG,FBXO32,GDAP2,GNG12,GNRH1,GPR83,HEYL,HNF4A,IL8,IRAK2,KLF9,LATS1,LBH,LIAS,LMO3,LRP6,LYN,MAPK14,MED1,MED12,MED13,MED14,MEF2C,MSX2,MTDH,NCOA2,NCOA3,NOS1,NR1D2,NR2C2,NR4A3,NR5A2,OSBPL7,PADI2,PAQR8,PDCD1LG2,PDE4D,PGR,PHB,POU4F2,PRKCA,PRKCE,PTGFR,PTK7,PTK2B,RARG,RBFOX2,RHOA,RORA,RORB,RPS6KA3,RPS6KB1,SFRP1…
GO:BP	regulation of epithelial cell proliferation	GO:0050678	5.35001e-11	10.2716	198	2287	57	24356	AKT3,APLN,APLNR,ATOH8,BMPR2,CASK,CCND1,EFNB2,FGF1,FGF2,FGFR1,FLT1,FLT4,FOXP1,FRS2,FZD7,GATA2,GDF2,GDF5,GHR,HMOX1,IGF1,KDM5B,KLF9,MED1,MEF2C,NFIB,NGFR,NR4A3,NRAS,OSR2,PAX6,PGR,PPP1R16B,PRKCA,PROX1,PTEN,PTPRM,PTPRN,RB1,RREB1,SFRP1,SIRT1,SIX4,SMO,SP1,SULF1,TGFB2,TGFBR1,VASH1,VASH2,VDR,VEGFA,VEGFC,WDR48,WNT5A,XDH
GO:BP	Wnt signaling pathway	GO:0016055	7.2611e-11	10.139	277	2287	70	24356	APC,ATP6V1C2,AXIN2,BCL9,BCL9L,BTRC,CCND1,CDC73,CDK14,CSNK1D,CSNK1G1,CSNK2A1,CSNK2A2,CUL3,CYLD,DAAM2,DAB2,DCDC2,DKK3,EDA,EGR1,FERMT1,FERMT2,FGF2,FOXO1,FZD3,FZD4,FZD7,GPRC5B,KREMEN1,LATS1,LIMD1,LRP4,LRP6,LZTS2,MAPK14,MED12,MITF,MKS1,NDP,NKD1,NOTUM,PPM1A,PTEN,PTK7,RAPGEF1,RNF213,RNF220,RSPO2,SFRP1,SHISA6,SOX10,STK3,STK4,STRN,SULF1,TBL1XR1,TCF7,TLE1,TLE4,TMEM237,TMEM170B,TNKS,TYRO3,VANGL2,WNT4,WNT5A,…
GO:BP	dephosphorylation	GO:0016311	7.86561e-11	10.1043	341	2287	80	24356	ACPP,BAG4,BCL2,BTRC,CNST,CSRNP2,CSRNP3,CTDSP1,DLG3,DUSP3,DUSP5,DUSP7,DUSP16,DUSP19,ENSA,EYA4,FBXW11,HDHD2,IMPA1,IMPAD1,IQGAP1,MAGI2,MEF2C,MTMR6,MTMR9,NCEH1,PDP1,PFKFB2,PFKFB3,PGP,PHACTR2,PHLPP1,PHLPP2,PHOSPHO1,PLEK,PPM1A,PPM1B,PPM1D,PPM1E,PPP1CB,PPP1R14C,PPP1R16B,PPP1R3B,PPP1R3C,PPP2R2D,PPP2R5A,PPP3R1,PPP4R1,PPP4R4,PPP6R3,PTEN,PTP4A1,PTP4A2,PTPMT1,PTPN1,PTPN2,PTPN7,PTPN9,PTPN11,PTPN21,PTPRA,PTPRB…
GO:BP	proteolysis involved in cellular protein catabolic process	GO:0051603	8.20499e-11	10.0859	483	2287	101	24356	ANKIB1,ARIH1,ARIH2,ARMC8,ATXN3,BRSK2,BTRC,CCNF,CSNK1D,CSNK2A2,CTSB,CTSC,CTSO,CUL3,CUL4B,CYLD,DAB2,DNAJB2,DNAJB12,DNAJC3,DNAJC18,DTL,EDEM1,EDEM3,ENC1,EPHA4,FAF2,FAM192A,FBXL7,FBXL18,FBXL20,FBXO22,FBXO45,FBXW11,FOXRED2,GET4,GSK3B,HSPA13,IDE,ITCH,KCTD6,KLHL15,LATS1,MAPK9,MYLIP,NEDD4L,OPHN1,OSBPL7,PCNP,PSMA5,PSME3,PTEN,PTK2B,RAD23B,RLIM,RMND5A,RNF4,RNF8,RNF41,RNF121,RNF165,RNF213,RYBP,SEL1L,SENP1,SIA…
GO:BP	regulation of growth	GO:0040008	8.58872e-11	10.0661	381	2287	86	24356	ACVR1B,ADRB1,BCL2,BDNF,BMPR2,CACNA2D2,CDC73,CDK5R1,CDKN2B,CELF1,CREB1,CTGF,DCBLD2,DCUN1D3,DNAJB2,DPYSL2,EDN1,EFNA5,EI24,EZR,FGFR1,FLVCR1,FOXP1,FSTL4,FTO,FXN,GATA6,GDF2,GDF5,HNF4A,HOPX,IFRD1,IGF1,IGFBP4,IGFBP5,INHBA,INO80,IP6K2,KIAA1024,LATS1,MAPK14,MAPT,MEF2C,NAIF1,NECAB2,NKD1,NRP1,NTRK2,PHB,PLXNA4,POU4F2,PROX1,PTEN,PTPN11,RAB11A,RB1,RIMS2,SEMA3A,SEMA3C,SEMA3D,SEMA3G,SEMA6A,SEMA6D,SEMA7A,SERTAD2,…
GO:BP	mesenchymal cell differentiation	GO:0048762	9.14425e-11	10.0389	172	2287	52	24356	AXIN2,BCL2,BCL9L,BMP7,DAB2,DAG1,EDN1,EDNRA,FGF1,FGF2,FGF19,FGFR1,GATA5,GBX2,GDNF,GSK3B,HEYL,JAG1,KBTBD8,KITLG,LRP6,MEF2C,MSX2,NKX2-1,NRP1,NRP2,PHLDB1,PHLDB2,PHOX2B,PPP3R1,PTEN,RDH10,RHOA,RUNX2,SEMA3A,SEMA3C,SEMA3D,SEMA3G,SEMA6A,SEMA6D,SEMA7A,SFRP1,SMO,SOX10,TGFB2,TGFB3,TGFBR1,TGFBR3,VEGFA,WNT4,WNT5A,ZEB2
GO:BP	regulation of cellular response to stress	GO:0080135	1.15871e-10	9.93603	403	2287	89	24356	AKT3,ANKRD1,ARG2,AXIN2,BCLAF1,BDKRB2,CDKN2B,CEBPG,CTGF,CYLD,DDAH1,DEK,DNAJC3,DUSP3,DYRK1A,EDAR,EDEM1,EDN1,EPHA4,EPHB1,EZR,FAM168A,FGF19,FKTN,FLT4,FMR1,FOXM1,FOXO1,FZD4,GADD45G,GDF6,GPR37L1,HMGA1,HYOU1,ITCH,KLHL15,LYN,MAGI3,MAP3K7,MAP3K13,MAPK8IP3,MAPKAP1,MAPT,MCL1,MECOM,MGMT,MLKL,NACC2,NBR1,NCOA7,NONO,NR4A3,PAFAH1B1,PDE8A,PHLPP1,PIK3R1,PTEN,PTK2B,PTPN1,RASGRP1,RASSF2,RNF8,RNF169,SFRP1,SH3RF1,SIRT…
GO:BP	protein localization to organelle	GO:0033365	1.23916e-10	9.90687	500	2287	103	24356	ANGPT1,ANK2,AP2B1,APC,ARL3,ARL2BP,BAG4,BBS9,BCAP29,BMP7,CACNG4,CCDC88A,CD2AP,CDK1,CHCHD10,CHMP7,CLDN18,CSNK1D,DCLK1,DCP1A,DNAJB6,DNAJC15,DNM1,DNM3,DNM1L,DRD1,ESCO2,EZR,FAM65A,FERMT1,GCC2,GET4,GGA1,GOSR2,GSK3B,HK2,HOOK3,HSP90AA1,IPO8,IPO9,KAT7,KPNA1,KPNA6,LEMD2,LRRC7,LZTFL1,LZTS2,MAPK14,MAPT,MID2,NGFR,NRP1,NUP35,OBSL1,OPHN1,OSBPL8,PACSIN2,PAQR3,PAX6,PEX13,PEX26,PIK3R1,PIKFYVE,PMPCB,PPP3R1,RAB11A,R…
GO:BP	developmental cell growth	GO:0048588	1.45092e-10	9.83836	136	2287	45	24356	ALCAM,ARIH2,AUTS2,BDNF,BMPR2,CDK5R1,CYFIP2,DCLK1,DCX,DPYSL2,EDN1,EFNA5,FSTL4,HSP90AA1,IFRD1,IGF1,IQGAP1,MAPT,NIN,NRP1,NRP2,NTRK2,PLXNA4,POU4F2,RAB11A,RAPH1,RARG,RIMS2,SEMA3A,SEMA3C,SEMA3D,SEMA3G,SEMA6A,SEMA6D,SEMA7A,SLIT3,SMURF1,SRF,SYT2,SYT4,TMEM108,TNR,VCL,WNT5A,ZEB2
GO:BP	Golgi vesicle transport	GO:0048193	1.4616e-10	9.83517	208	2287	58	24356	ANK3,ANKFY1,AP1AR,AP1G1,ARCN1,ARF1,ARL3,BCAP29,BET1L,CCDC91,CEP19,CNST,COG5,COPG2,CREB3L2,CUL3,CUX1,CUX2,EHD3,EXOC5,EXOC6,GCC2,GGA1,GOSR2,HYOU1,MPPE1,MYO18A,MYO5A,NSF,PGAP1,PITPNM3,PKDCC,RAB30,RAB31,RAB33B,RABEP1,SEC16B,SEC23A,SEC24A,SEC24C,SNX8,SORT1,SPAST,STEAP2,STX5,STX6,STXBP6,TFG,TMED3,TMED5,TMED7,TMED10,TRAPPC10,VTI1A,VTI1B,WIPI1,YIPF5,YKT6
GO:BP	regulation of angiogenesis	GO:0045765	1.56506e-10	9.80547	163	2287	50	24356	ADAM12,AGGF1,AKT3,AMOT,ANGPT2,APLNR,BMPER,CCBE1,CYP1B1,EGLN1,EMP2,ERAP1,ETS1,FGF1,FGF2,FGF18,FLT1,FOXJ2,GATA2,GATA6,GDF2,HK2,HMOX1,ISM1,KIAA1024,MECP2,MTDH,NGFR,NRP1,PDE3B,PIK3R6,PPP1R16B,PRKCA,PTK2B,PTPRM,RAPGEF3,RHOA,RHOJ,SIRT1,SMAD1,SP1,SPRED1,SULF1,TGFB2,VASH1,VASH2,VEGFA,VEGFC,WNT5A,ZC3H12A
GO:BP	telencephalon development	GO:0021537	1.78464e-10	9.74845	169	2287	51	24356	BTBD3,CCDC85C,CDK5R1,CDON,CNTN2,CNTNAP2,CSF1R,DCX,DMRTA2,DRD1,FBXO45,FEZF2,GNG12,GSK3B,ID4,IGF2BP1,INHBA,KIRREL3,NFIB,NIN,NKX2-1,NR4A3,NRP1,NRP2,NTRK2,NUMB,PAFAH1B1,PAX5,PAX6,PEX13,PLXNA4,PROX1,PTEN,RELN,RFX4,RHOA,RPGRIP1L,SEMA3A,SEMA7A,SLC1A2,SMO,SOCS7,SRF,SRGAP2,TACC1,TMEM108,TNR,UCHL5,UQCRQ,WNT5A,ZEB2
GO:BP	chemical synaptic transmission	GO:0007268	1.90675e-10	9.71971	366	2287	83	24356	ADCY1,BACE1,BDNF,CA2,CACNA1B,CACNA2D2,CACNB2,CACNG4,CADPS,CADPS2,CBLN1,CHRNA5,CHRNG,CNR1,CNTN2,CUX2,DGKI,DLG3,DLGAP1,DLGAP2,DRD1,EDN1,EIF4EBP2,EPHA4,FCHSD1,GABRA1,GABRA3,GABRA4,GABRB2,GABRB3,GABRG2,GDNF,GFAP,GHR,GJC1,GLRA2,GLS,GRIK3,GRIN2A,GRM3,GRM5,GSK3B,HTR3A,ITPKA,KIF1B,KRAS,LRRTM2,MECP2,MEF2C,MME,MYLK2,MYO5A,NLGN1,NTRK2,OPHN1,PAFAH1B1,PAIP2,PGK1,PRKCE,PTEN,RAB3B,RAB3GAP1,RELN,RIMS2,RIMS3,SHC3…
GO:BP	anterograde trans-synaptic signaling	GO:0098916	1.90675e-10	9.71971	366	2287	83	24356	ADCY1,BACE1,BDNF,CA2,CACNA1B,CACNA2D2,CACNB2,CACNG4,CADPS,CADPS2,CBLN1,CHRNA5,CHRNG,CNR1,CNTN2,CUX2,DGKI,DLG3,DLGAP1,DLGAP2,DRD1,EDN1,EIF4EBP2,EPHA4,FCHSD1,GABRA1,GABRA3,GABRA4,GABRB2,GABRB3,GABRG2,GDNF,GFAP,GHR,GJC1,GLRA2,GLS,GRIK3,GRIN2A,GRM3,GRM5,GSK3B,HTR3A,ITPKA,KIF1B,KRAS,LRRTM2,MECP2,MEF2C,MME,MYLK2,MYO5A,NLGN1,NTRK2,OPHN1,PAFAH1B1,PAIP2,PGK1,PRKCE,PTEN,RAB3B,RAB3GAP1,RELN,RIMS2,RIMS3,SHC3…
GO:BP	regulation of stress-activated protein kinase signaling cascade	GO:0070302	1.966e-10	9.70642	137	2287	45	24356	CTGF,CYLD,DUSP3,EDAR,EDN1,EPHA4,EPHB1,EZR,FGF19,FKTN,FLT4,FOXM1,FOXO1,FZD4,GADD45G,GDF6,ITCH,LYN,MAGI3,MAP3K7,MAP3K13,MAPK8IP3,MECOM,MLKL,NBR1,PAFAH1B1,PHLPP1,PTK2B,PTPN1,RASGRP1,RASSF2,SFRP1,SH3RF1,STK3,TAOK1,TGFB2,TIRAP,TRAF4,TRAF6,VANGL2,WNT5A,XDH,ZC3H12A,ZEB2,ZMYND11
GO:BP	positive regulation of cellular component biogenesis	GO:0044089	2.02638e-10	9.69328	327	2287	77	24356	AP1AR,APC,ARHGAP35,ARPC2,ARPC4,AUTS2,BAG4,BAIAP2L1,BCAS3,BDNF,BMP7,C15ORF62,CBLN1,CCDC88A,CDC42EP1,CLIP1,CTGF,CTTN,CUX2,DAG1,DPYSL3,EDN1,EFNA5,EPHB1,FLRT2,FMN1,GHR,GMFB,GSK3B,HSP90AA1,IDE,JMY,KIAA1324,KIRREL,LMOD1,LPAR1,LRRTM2,MAPK9,MAPT,MECP2,NAV3,NIN,NLGN1,NRP1,NTRK2,PAN3,PHLDB1,PHLDB2,PIP4K2A,PLEK,PPM1E,PRKCE,PROX1,PTK2B,RAB3GAP1,RAB3GAP2,RALA,RAPGEF3,RHOA,RHOBTB2,RHOQ,SH3GLB1,SH3PXD2B,SRF,STA…
GO:BP	cell cycle	GO:0007049	2.54676e-10	9.59401	1028	2287	172	24356	ACVR1B,AHCTF1,ANK3,ANKRD1,ANXA11,APC,ARF1,ARL3,ARL8A,ATP2B4,AXIN2,BACH1,BCCIP,BCL2,BMP7,BRSK2,BTG4,BTRC,CAMK2G,CCND1,CCND2,CCNF,CCNI,CCNJ,CCNJL,CCPG1,CD28,CDC6,CDC27,CDC73,CDK1,CDK12,CDK14,CDK19,CDK5R1,CDKN1A,CDKN2B,CENPF,CEP85,CHMP7,CHMP1B,CHMP2B,CIT,CLTC,CSNK1D,CSNK2A2,CUL3,CUL4B,CYLD,DCUN1D3,DTL,DUSP3,E2F1,E2F3,E2F5,EDN1,EIF4E,EML1,ENSA,ESCO2,EZR,FBXL7,FBXL18,FGF2,FGFR1,FOXM1,FOXN3,FZD3,GADD45…
GO:BP	morphogenesis of a branching structure	GO:0001763	2.63426e-10	9.57934	154	2287	48	24356	BCL2,BMP7,BTBD7,BTRC,CLIC4,DAG1,EDN1,EDNRA,ERMN,FGF1,FGFR1,FRS2,GBX2,GDF2,GDNF,HOXD13,KDM5B,KRAS,MED1,MKS1,MSX2,NKX2-1,NRP1,PBX1,PGR,PKD2,PPP3R1,PROX1,RDH10,RERE,RSPO2,SEMA3A,SEMA3C,SFRP1,SHOX2,SIX4,SMO,SOX10,SRF,STK4,SULF1,TBX3,TGM2,TIMELESS,VANGL2,VDR,WNT4,WNT5A
GO:BP	sensory system development	GO:0048880	2.65561e-10	9.57584	265	2287	67	24356	ADAMTS18,ARHGAP35,BCL2,BMP7,BMPR2,BMPR1B,CDON,CLIC4,CYP1B1,DCX,EFEMP1,EPHB1,FBN1,FGF2,FOXF2,FREM2,FRS2,FZD4,GCLM,GDF11,GNB1,HCN1,HIPK1,INHBA,JAG1,LPCAT1,MAF,MED1,MEIS1,MEIS2,MITF,NHS,NRP1,NTRK2,OSR2,PAX6,PDGFRA,PHOX2B,PKNOX1,POU4F2,PRKCI,PROX1,PTF1A,PTPRM,RAB11FIP4,RAB3GAP1,RARG,RDH10,RHOJ,RORB,RPGRIP1L,SDK2,SH3PXD2B,SLC4A5,SMOC1,SRF,TBX2,TGFB2,TGFBR1,TGFBR3,THRB,TMOD1,TUB,VAX1,WNT5A,ZEB1,ZEB2
GO:BP	epithelial tube morphogenesis	GO:0060562	3.01577e-10	9.5206	229	2287	61	24356	ARHGAP35,BCL2,BMP7,BTRC,CECR2,CLIC4,DAG1,EDN1,EDNRA,EFNB2,EPHA4,FGF1,FMN1,FZD3,GBX2,GDF2,GDNF,HAND1,KDM5B,KIF26B,KRAS,LIAS,LMO4,LRP2,LUZP1,MED1,MED12,MEF2C,MIB1,MKS1,MSX2,MTHFR,NKX2-1,NRP1,PBX1,PGR,PKD2,PPP3R1,PTK7,RALA,RARG,RDH10,RHOA,RSPO2,SFRP1,SHROOM3,SIM1,SIX4,SMO,SRF,STK3,STK4,TBX2,TBX3,TIMELESS,TRAF6,VANGL2,VDR,WNT4,WNT5A,ZEB2
GO:BP	visual system development	GO:0150063	4.09073e-10	9.3882	261	2287	66	24356	ADAMTS18,ARHGAP35,BCL2,BMP7,BMPR2,BMPR1B,CDON,CLIC4,CYP1B1,DCX,EFEMP1,EPHB1,FBN1,FGF2,FOXF2,FREM2,FRS2,FZD4,GCLM,GDF11,GNB1,HCN1,HIPK1,INHBA,JAG1,LPCAT1,MAF,MED1,MEIS1,MEIS2,MITF,NHS,NRP1,NTRK2,OSR2,PAX6,PDGFRA,PKNOX1,POU4F2,PRKCI,PROX1,PTF1A,PTPRM,RAB11FIP4,RAB3GAP1,RARG,RDH10,RHOJ,RORB,RPGRIP1L,SDK2,SH3PXD2B,SLC4A5,SMOC1,SRF,TBX2,TGFB2,TGFBR1,TGFBR3,THRB,TMOD1,TUB,VAX1,WNT5A,ZEB1,ZEB2
GO:BP	eye development	GO:0001654	4.09073e-10	9.3882	261	2287	66	24356	ADAMTS18,ARHGAP35,BCL2,BMP7,BMPR2,BMPR1B,CDON,CLIC4,CYP1B1,DCX,EFEMP1,EPHB1,FBN1,FGF2,FOXF2,FREM2,FRS2,FZD4,GCLM,GDF11,GNB1,HCN1,HIPK1,INHBA,JAG1,LPCAT1,MAF,MED1,MEIS1,MEIS2,MITF,NHS,NRP1,NTRK2,OSR2,PAX6,PDGFRA,PKNOX1,POU4F2,PRKCI,PROX1,PTF1A,PTPRM,RAB11FIP4,RAB3GAP1,RARG,RDH10,RHOJ,RORB,RPGRIP1L,SDK2,SH3PXD2B,SLC4A5,SMOC1,SRF,TBX2,TGFB2,TGFBR1,TGFBR3,THRB,TMOD1,TUB,VAX1,WNT5A,ZEB1,ZEB2
GO:BP	response to organonitrogen compound	GO:0010243	4.28897e-10	9.36765	453	2287	95	24356	ABAT,ABCA1,ADCY6,APC,APPL1,AQP9,ATP2B4,BAIAP2L1,BRSK2,CA2,CACNA1B,CD9,CFTR,CPEB2,CPEB4,CREB1,DNAJB2,DNAJB12,DNAJC18,DRD1,EDEM1,EDEM3,EGR1,EIF4EBP2,EPHA4,EZR,FAF2,FOXO1,FOXRED2,GABPA,GABRB3,GABRG2,GET4,GHR,GLRA2,GNRH1,GRIN2A,GRM5,HCN1,HLCS,HOMER1,HSPA13,IGF1,IGFBP5,IRS1,JAG1,KAT7,KAT2B,KL,KLF15,MAPK14,MEF2C,MYO5A,NGFR,NR4A3,NTRK2,OSBPL8,PANX1,PDE4D,PDGFC,PDGFRA,PHIP,PIK3R1,PKD2,POU4F2,PRKCE,PRKCI,…
GO:BP	regulation of actin filament-based process	GO:0032970	4.37605e-10	9.35892	249	2287	64	24356	ANK2,AP1AR,ARHGAP28,ARHGAP35,ARPC2,ARPC4,BAG4,BAIAP2L1,BCAS3,C15ORF62,CCDC88A,CD2AP,CDC42EP1,CDK5R1,CFL2,CSF1R,CTGF,CTTN,EDN1,EFNA5,FCHSD1,FMN1,GJA5,GMFB,JMY,KIRREL,LATS1,LMOD1,LPAR1,MEF2C,MYH9,MYLK2,NRP1,PDE4D,PHLDB2,PIK3R1,PLEK,PLEKHH2,PPFIA1,PPM1E,PRKCE,PROX1,PTK2B,RAPGEF3,RHOA,RHOBTB2,RHOBTB3,RHOJ,RND3,SH3PXD2B,SSH2,SUMO1,SWAP70,SYNPO2,TGFB3,TGFBR1,TMEFF2,TMOD1,TMOD2,TMSB4X,TWF1,VANGL2,WASL,W…
GO:BP	import into cell	GO:0098657	4.98082e-10	9.3027	399	2287	87	24356	AAK1,ABCA1,ACSL1,ANGPT1,ANKFY1,ANKRD13B,AP2B1,APLN,ARL6IP1,ATP1B3,CACNG4,CALCRL,CBLL1,CD5,CD9,CLTC,CNTN2,CSNK1G1,DAB2,DENND1B,DNAJC6,DNM1,DNM3,EEA1,ELMO1,ENDOU,EZR,FAM155A,FAM155B,FMR1,GDNF,GFAP,ILDR1,KCNH2,KCNJ2,KCNJ13,LDLRAD3,LMBR1L,LRP2,LRP6,LRP8,LRRTM2,MAGI2,MARCO,MIB1,MYH9,NECAB2,NECAP1,NLGN1,NOS1,OPHN1,PACSIN2,PTPN1,RAB31,RAB22A,RAB3B,RABEP1,RALBP1,RHOBTB2,RHOJ,RPS6KB1,SCARA5,SCARB2,SGIP1,S…
GO:BP	regulation of stress-activated MAPK cascade	GO:0032872	5.21332e-10	9.28289	135	2287	44	24356	CTGF,CYLD,DUSP3,EDAR,EDN1,EPHA4,EPHB1,EZR,FGF19,FKTN,FLT4,FOXM1,FOXO1,FZD4,GADD45G,GDF6,ITCH,MAGI3,MAP3K7,MAP3K13,MAPK8IP3,MECOM,MLKL,NBR1,PAFAH1B1,PHLPP1,PTK2B,PTPN1,RASGRP1,RASSF2,SFRP1,SH3RF1,STK3,TAOK1,TGFB2,TIRAP,TRAF4,TRAF6,VANGL2,WNT5A,XDH,ZC3H12A,ZEB2,ZMYND11
GO:BP	ossification	GO:0001503	7.02185e-10	9.15355	233	2287	61	24356	ACVR2A,AHSG,ANKH,AXIN2,BCL2,BCOR,BMP7,BMPR2,BMPR1B,CD276,CHRD,CHSY1,COL2A1,CTGF,FGF2,FGF18,FGF23,GDF2,HIRA,ID4,IGF1,IGFBP5,IMPAD1,JAG1,KL,KREMEN1,LIMD1,LRP4,MAPK14,MATN1,MEF2C,MEF2D,MN1,MSX2,NBR1,OSR2,PBX1,PHOSPHO1,PKDCC,PTK2B,RASSF2,RHOA,RORB,RSPO2,RUNX2,SFRP1,SH3PXD2B,SHOX2,SMAD5,SMO,SMOC1,SMURF1,SP7,TGFB2,TGFB3,TMEM119,TP53INP2,TRAF6,WNT4,WNT5A,ZHX3
GO:BP	cation transport	GO:0006812	7.15688e-10	9.14528	750	2287	135	24356	ANK2,APLNR,ARMC1,ATOX1,ATP1B3,ATP1B4,ATP2B1,ATP2B2,ATP2B4,ATP2C1,ATP6V0A2,ATP6V1C2,BCL2,CACHD1,CACNA1B,CACNA2D2,CACNB2,CACNG4,CALCRL,CALHM1,CAMK2G,CASK,CASR,CATSPER2,CLCN5,CNGB3,CNNM2,COX10,COX15,DMD,DPP6,DRD1,EHD3,FAM155A,FAM155B,FLVCR1,GCG,GDNF,GRIN2A,GRIN3A,HCN1,HOMER1,IBTK,JPH1,KCNC1,KCNC2,KCND2,KCNH2,KCNJ2,KCNJ13,KCNK3,KCNK5,KCNK10,KCNMA1,KCNN3,KCNQ3,KCNQ4,KCNQ5,KCNS1,LRP2,LYN,MEF2C,MTMR6,MY…
GO:BP	negative regulation of cell development	GO:0010721	7.91662e-10	9.10146	192	2287	54	24356	AP1AR,BCL2,BMP7,CDK5R1,CLDN18,CNTN2,CRMP1,DAAM2,EFNA5,EFNB2,EIF4E,EPHA4,FBN1,FEZF2,FSTL4,GFAP,GNRH1,GPR37L1,HMG20A,HOOK3,ID4,IFRD1,IGF1,JAG1,LIN28A,LPAR1,LRP4,MED1,MEIS1,MIB1,MYLIP,NLGN1,NRP1,PAQR3,PAX6,PBX1,PHOX2B,POU4F2,PRTG,PTEN,PTPN9,SEMA3A,SEMA3C,SEMA3D,SEMA3G,SEMA6A,SEMA6D,SEMA7A,SYT4,THRB,TLX3,TNR,VAX1,WNT5A
GO:BP	response to organic cyclic compound	GO:0014070	7.95398e-10	9.09942	375	2287	83	24356	ABAT,ABHD2,ADCY6,AHR,AQP9,ARNT,ATP2B4,BCL2,BMP7,BTRC,CFTR,CIDEA,CYP1B1,DAB2,DRD1,EFNA5,EIF4E,ESRRG,EZR,FBXO32,GABPA,GABRB3,GABRG2,GNRH1,GPR83,HCN1,HEYL,HLCS,HNF4A,HOMER1,IGFBP5,KLF9,LATS1,LBH,LMO3,LRP6,MED1,MED12,MED13,MED14,MEF2C,MSX2,NCOA2,NCOA3,NR1D2,NR2C2,NR4A3,NR5A2,OSBPL7,PADI2,PAK2,PANX1,PAQR8,PDE4D,PGR,PHB,PKD2,POU4F2,PRKCE,PTGFR,RAPGEF1,RAPGEF3,RARG,RBFOX2,RHOA,RORA,RORB,RPS6KB1,SDK1,SFR…
GO:BP	JNK cascade	GO:0007254	8.87044e-10	9.05205	111	2287	39	24356	CTGF,CYLD,DUSP3,EDAR,EDN1,EPHA4,EPHB1,FGF19,FKTN,FLT4,FZD4,GADD45G,ITCH,MAGI3,MAP3K7,MAP3K13,MAPK9,MAPK10,MAPK8IP3,MECOM,MLKL,PAFAH1B1,PHLPP1,PTK2B,PTPN1,RASGRP1,RASSF2,SFRP1,SH3RF1,STK3,TAOK1,TIRAP,TRAF4,TRAF6,TRIB1,VANGL2,WNT5A,ZEB2,ZMYND11
GO:BP	cellular response to oxygen-containing compound	GO:1901701	1.01585e-09	8.99317	552	2287	108	24356	ABCA1,ABL2,ACACA,ADCY6,ADCY7,ANKRD1,APC,APPL1,AQP9,ATP2B4,BAIAP2L1,BRSK2,C2CD2L,CA2,CALCRL,CD86,CDC73,CFTR,CPEB2,CPEB4,CREB1,CYP1B1,DRD1,EFNA5,EIF4E,EIF4EBP2,EPHA4,EZR,FBXO32,FOXO1,FXN,GABPA,GCG,GHR,GLRA2,GPR37L1,GRM5,HCN1,IGF1,IGFBP5,IL8,IRAK2,IRS1,KAT2B,KL,KLF9,LIN28A,LRP6,LYN,MAPK9,MAPK14,MED1,MEF2C,MLXIPL,MSX2,MTDH,MYO5A,NCOA3,NGFR,NR4A3,NTRK2,OSBPL7,OSBPL8,PDCD1LG2,PDE4D,PDE8A,PDGFC,PDGFRA,P…
GO:BP	protein secretion	GO:0009306	1.08071e-09	8.96629	285	2287	69	24356	ABCA1,ANGPT1,ANKRD1,ARFIP1,ARG2,BRSK2,C2CD2L,CADM1,CBLN1,CBLN4,CD276,CFTR,CIDEA,COPG2,CSF1R,DNM1L,DPH3,EFNA5,ENSA,EZR,FERMT1,FGA,FOXP1,GCG,GHR,GJA5,GPI,HMGCR,HNF4A,IGF1,ILDR2,IRS1,LYN,MAPK14,MAPKBP1,MYO18A,MYO5A,PAFAH1B1,PANX1,PCLO,PLEK,PRKCA,PRKCE,PTPN11,PTPRN,RAB11FIP1,RAB3B,RASGRP1,RFX6,SEC24A,SEL1L,SFRP1,SLC16A1,SLC30A8,STEAP3,STXBP5L,SYT4,SYT9,SYT11,SYTL4,TGFB2,TGFB3,TMEM167A,TRAF6,UBE2Q1,UN…
GO:BP	positive regulation of kinase activity	GO:0033674	1.09672e-09	8.9599	337	2287	77	24356	ABI2,ACSL1,ADRA2B,ANGPT1,ATP2B4,CCDC88A,CCND1,CDK5R1,CSF1R,DAZAP2,DBF4,EDN1,EMP2,EPHA4,EPHA8,FGF1,FGF2,FGF18,FGFR1,FLT1,FRS2,FZD4,GADD45G,GCG,GHR,GPRC5B,GPRC5C,GRM5,HSP90AA1,IGF1,IQGAP1,KITLG,LMO4,LPAR1,LYN,MAP2K3,MAP3K7,MAP3K8,MAP3K13,MAP4K3,MAPK8IP3,MLKL,MMD2,OSBPL8,PARP16,PDE5A,PDGFC,PIK3R6,PRLR,PROX1,PTK2B,PTPN1,PTPN11,RASGRP1,RASSF2,RELN,RHOA,SH3GLB1,SIRT1,SPAG9,STK24,SYAP1,TAB2,TAOK1,TGFA,T…
GO:BP	central nervous system neuron development	GO:0021954	1.12405e-09	8.94921	61	2287	28	24356	ARHGAP35,AUTS2,CDH11,CNTN2,DCLK1,DCX,DRD1,EPHA4,EPHB1,FBXO45,FEZF2,GATA2,GBA2,GBX2,HSP90AA1,NFIB,NIN,NRP1,NRP2,NTRK2,PAFAH1B1,PHOX2B,PLXNA4,PTEN,SEMA3A,UQCRQ,WNT5A,ZEB2
GO:BP	morphogenesis of a branching epithelium	GO:0061138	1.13217e-09	8.94609	143	2287	45	24356	BCL2,BMP7,BTBD7,BTRC,CLIC4,DAG1,EDN1,EDNRA,FGF1,FGFR1,FRS2,GBX2,GDF2,GDNF,HOXD13,KDM5B,KRAS,MED1,MKS1,MSX2,NKX2-1,NRP1,PBX1,PGR,PKD2,PPP3R1,PROX1,RDH10,RSPO2,SEMA3A,SEMA3C,SFRP1,SIX4,SMO,SOX10,SRF,STK4,SULF1,TBX3,TGM2,TIMELESS,VANGL2,VDR,WNT4,WNT5A
GO:BP	connective tissue development	GO:0061448	1.13995e-09	8.94311	182	2287	52	24356	ACAN,ARID5B,AXIN2,BARX2,BMP7,BMPR2,BMPR1B,CHSY1,COCH,COL2A1,CREB3L2,CTGF,EDN1,EFEMP1,FGF18,FGFR1,FTO,GDF2,GDF5,GDF6,GLG1,HAND1,ID4,IMPAD1,MAF,MAPK14,MATN1,MEF2C,MEF2D,MSX2,NFIB,OSR2,PAX7,PKDCC,POU4F2,RARG,RSPO2,RUNX2,SH3PXD2B,SHOX2,SIRT1,SMAD5,SOX6,SRF,SULF1,TBL1XR1,TGFBR1,TRIP11,WNT4,WNT5A,ZEB1,ZNF516
GO:BP	transmembrane receptor protein tyrosine kinase signaling pathway	GO:0007169	1.15811e-09	8.93625	391	2287	85	24356	ANGPT1,ANGPT2,APC,APLN,APPL1,ARID5B,ATXN7,BAIAP2L1,BDNF,CDK5R1,CPNE3,CSF1R,CTGF,CYFIP2,DUSP3,EFEMP1,EFNA5,EFNB2,EIF4EBP2,EPHA4,EPHA8,EPHB1,FGF1,FGF2,FGF18,FGF19,FGF23,FGFR1,FLRT2,FLT1,FLT4,FOXO1,FRK,FRS2,FSTL4,FZD4,GFRA2,IGF1,IGFBP4,IGFBP5,IQGAP1,IRS1,KL,LYN,MAPK14,NDST1,NR4A3,NRP1,NRP2,NTRK2,OSBPL8,PDGFC,PDGFRA,PHF14,PHIP,PIK3R1,PRLR,PTK2B,PTPN1,PTPN11,PTPRA,PTPRR,RAPGEF1,RASSF2,RHOQ,RPS6KB1,RUN…
GO:BP	epithelial cell migration	GO:0010631	1.20641e-09	8.91851	188	2287	53	24356	AKT3,AMOT,AMOTL1,ANGPT1,ANGPT2,ATOH8,BCAS3,BMPER,BMPR2,CAPN7,CCBE1,CYP1B1,EFNB2,EMP2,ETS1,FERMT1,FGF1,FGF2,FGF18,FGFR1,FLT4,GATA2,GDF2,GPI,HMOX1,MAP2K3,MECP2,MEF2C,MYH9,NRP1,PRKCA,PRKCE,PROX1,PTEN,PTK2B,PTPN11,PTPRM,PTPRR,RAB11A,RHOA,RHOJ,RREB1,SEMA3A,SIRT1,SP1,SPRED1,SRF,TGFB2,TGFBR1,VASH1,WNT5A,ZC3H12A,ZEB2
GO:BP	epithelial cell differentiation	GO:0030855	1.21546e-09	8.91526	371	2287	82	24356	APOLD1,ARHGEF26,ATOH8,BCCIP,BCL2,BDH2,BMP7,BMPR2,C1GALT1,CBFA2T2,CCND1,CDK1,CLIC4,CLIC5,CPT1A,CREB1,CTSB,DAB2,DMD,EHF,EZR,FGF2,FGFR1,FOXJ2,FOXP1,FRS2,FZD7,GATA5,GATA6,GDF2,GDNF,HNF4A,HOXA7,JAG1,KLF15,LATS1,LBH,MAF,MAFF,MAFG,MED1,MEF2C,MSX2,NCOA3,NFIB,NKX2-1,NR5A2,ONECUT2,OPHN1,PAFAH1B1,PAX6,PCDH15,PGR,PPP1R16B,PPP3R1,PROX1,PTK7,PTPRQ,RAP2C,RAPGEF1,RAPGEF3,RARG,RFX6,RHOA,RILPL1,SHROOM3,SLC4A5,SMO,…
GO:BP	negative regulation of intracellular signal transduction	GO:1902532	1.33036e-09	8.87603	325	2287	75	24356	APLNR,ARHGAP35,ASH1L,ATP2B4,BCL2,BDKRB2,BMP7,CD2AP,CUL3,CYLD,DAG1,DEPTOR,DMD,DUSP3,DUSP5,DUSP7,DUSP16,DYRK2,DYRK1A,EZR,FBXW11,FKTN,FOXM1,FOXO1,GSK3B,HMGCR,HYOU1,ITCH,KIAA1024,LEMD2,LIMD1,LMO3,LYN,MAGI2,MAPKAP1,MAPKBP1,MARK3,MCL1,MECOM,MGRN1,MYOZ2,NONO,PAFAH1B1,PAQR3,PDE11A,PDE3B,PDE4D,PDZD3,PHB,PHLPP1,PKD2,PPM1A,PTEN,PTPN1,PTPRR,RAPGEF1,RASSF2,RGS2,RORA,SCAI,SFRP1,SIRT1,SPRED1,SPRED2,SPRY3,STAMBP…
GO:BP	regulation of cellular localization	GO:0060341	1.44474e-09	8.84021	483	2287	98	24356	ANGPT1,ANK2,APC,APLNR,APPL1,BAG4,BCAS3,BCL2,BRSK2,C2CD2L,CACNB2,CCDC88A,CD2AP,CDK1,CDK5R1,CFTR,CLDN18,CNST,CYLD,DAB2,DCLK1,DMD,DPP10,DRD1,EDEM1,EFNA5,EPB41,EZR,FAM65A,FERMT1,GCC2,GCG,GDNF,GSK3B,HSP90AA1,KAT7,LEPROTL1,LRP4,LYN,LZTFL1,LZTS2,MAGI2,MAPK14,MAPT,MEF2C,MYLK2,MYO5A,NECAB2,NGFR,NLGN1,NOS1,NUMB,OPHN1,PARD6B,PDE4D,PIK3R1,PKD2,PKDCC,PPFIA1,PPM1A,PPP2R5A,PRKCE,PRKCI,PTEN,PTK2B,PTPN1,PTPN9,PTP…
GO:BP	positive regulation of catabolic process	GO:0009896	1.47718e-09	8.83057	274	2287	67	24356	ABHD5,ANKIB1,APC,ARIH1,ARIH2,ASB9,CSNK1D,CUL4B,DAB2,DNAJB2,DTL,EDEM1,EZR,FBXO22,FOXO1,FTO,GGA1,GSK3B,HK2,HMOX1,HSP90AA1,IGF1,IRS1,ITCH,KIAA1324,LPCAT1,MAPK9,MID2,MLXIPL,MTDH,MYLIP,NEDD4L,NKD1,NSF,OSBPL7,PAFAH1B2,PIP4K2A,PRKCE,PTEN,PTK2B,PTPN1,RAB3GAP1,RAB3GAP2,RNF41,SH3GLB1,SIRT1,SMCR8,SMURF1,SOCS5,SPTLC1,SPTLC2,STX5,SUMO1,SUMO2,TNRC6B,TNRC6C,TP53INP1,TP53INP2,TRIB1,TRIM67,UBQLN1,USP13,WNT5A,WWP1…
GO:BP	regulation of secretion	GO:0051046	1.56172e-09	8.8064	393	2287	85	24356	ABR,ANGPT1,ANKRD1,AP1G1,ARFIP1,ARG2,BMP7,BRSK2,C2CD2L,CACNB2,CADM1,CADPS2,CD276,CFTR,CIDEA,CREB1,CSF1R,DDI1,DNM1L,DPH3,EDN1,EFNA5,ENSA,EZR,FERMT1,FGA,FGFR1,GCG,GHR,GJA5,GNRH1,GPI,GSK3B,HMGCR,HNF4A,IGF1,IL1RAPL1,ILDR1,INHBA,IRS1,ITGB2,KDM5B,LYN,MAPK14,MAPKBP1,MEF2C,MYO18A,NLGN1,PANX1,PCLO,PRKCE,PTPN11,RAB15,RAB11FIP1,RAB27A,RAB33B,RAB3B,RAB3GAP1,RALA,RASGRP1,RASL10B,RFX6,RIMS2,RIMS3,SEC24A,SFRP1,S…
GO:BP	response to hypoxia	GO:0001666	1.58982e-09	8.79865	123	2287	41	24356	ALKBH5,ARNT,ASCL2,BACH1,BCL2,CPEB2,DDAH1,EDN1,EDNRA,EGLN1,EGLN3,EGR1,GATA6,HIF1AN,HIF3A,HMOX1,HYOU1,KCNMA1,LIMD1,MB,MDM4,MECP2,NOS1,NPEPPS,PGK1,PRKCE,PTEN,RORA,SFRP1,SIRT1,SLC11A2,SRF,SUV39H1,TBL2,TGFB2,TGFB3,TGFBR3,UBQLN1,VEGFA,VEGFC,WTIP
GO:BP	cellular protein catabolic process	GO:0044257	1.69949e-09	8.76968	520	2287	103	24356	ANKIB1,ARIH1,ARIH2,ARMC8,ATXN3,BRSK2,BTRC,CCNF,CSNK1D,CSNK2A2,CTSB,CTSC,CTSO,CUL3,CUL4B,CYLD,DAB2,DNAJB2,DNAJB12,DNAJC3,DNAJC18,DTL,EDEM1,EDEM3,ENC1,EPHA4,EZR,FAF2,FAM192A,FBXL7,FBXL18,FBXL20,FBXO22,FBXO45,FBXW11,FOXRED2,GET4,GSK3B,HSP90AA1,HSPA13,IDE,ITCH,KCTD6,KLHL15,LATS1,MAPK9,MYLIP,NEDD4L,OPHN1,OSBPL7,PCNP,PSMA5,PSME3,PTEN,PTK2B,RAD23B,RLIM,RMND5A,RNF4,RNF8,RNF41,RNF121,RNF165,RNF213,RYBP,SE…
GO:BP	peptide secretion	GO:0002790	1.74208e-09	8.75893	307	2287	72	24356	ABCA1,ANGPT1,ANKRD1,ARFIP1,ARG2,BRSK2,C2CD2L,CADM1,CBLN1,CBLN4,CD276,CFTR,CIDEA,COPG2,CSF1R,DNM1L,DPH3,EDN1,EFNA5,ENSA,EZR,FERMT1,FGA,FOXP1,GCG,GHR,GJA5,GPI,HMGCR,HNF4A,IGF1,ILDR1,ILDR2,IRS1,LYN,MAPK14,MAPKBP1,MYO18A,MYO5A,PAFAH1B1,PANX1,PCLO,PLEK,PRKCA,PRKCE,PTPN11,PTPRN,RAB11FIP1,RAB3B,RASGRP1,RASL10B,RFX6,SEC24A,SEL1L,SFRP1,SLC16A1,SLC30A8,STEAP3,STXBP5L,SYT4,SYT9,SYT11,SYTL4,TGFB2,TGFB3,TMEM1…
GO:BP	immune system process	GO:0002376	1.88937e-09	8.72368	1247	2287	196	24356	ABR,ACVR1B,ACVR2A,ADCY7,ALCAM,ALPK1,ANGPT1,AP1G1,AQP4,ARG2,ARIH2,ATXN1L,BCL2,C7,CADM1,CD5,CD28,CD86,CD276,CDC73,CEBPG,CHD2,CLDN18,CMKLR1,CMTM3,COCH,COL24A1,CREB1,CSF1,CSF1R,CTSC,CXCL12,CXCR1,CYLD,DENND1B,DUSP3,EDA,EFNB2,EGR1,ELF1,EML1,EMP2,ENDOU,ERAP1,ESCO2,ETS1,EZR,FBN1,FGA,FLT1,FLVCR1,FOXP1,FSHB,FZD7,GABPA,GALNT2,GATA2,GPI,GPR55,GPRC5B,HMOX1,HOXA7,IFNAR1,IGF1,IL8,IL13,IL7R,INHBA,IRAK2,ITCH,ITGB…
GO:BP	epithelium migration	GO:0090132	1.92475e-09	8.71563	190	2287	53	24356	AKT3,AMOT,AMOTL1,ANGPT1,ANGPT2,ATOH8,BCAS3,BMPER,BMPR2,CAPN7,CCBE1,CYP1B1,EFNB2,EMP2,ETS1,FERMT1,FGF1,FGF2,FGF18,FGFR1,FLT4,GATA2,GDF2,GPI,HMOX1,MAP2K3,MECP2,MEF2C,MYH9,NRP1,PRKCA,PRKCE,PROX1,PTEN,PTK2B,PTPN11,PTPRM,PTPRR,RAB11A,RHOA,RHOJ,RREB1,SEMA3A,SIRT1,SP1,SPRED1,SRF,TGFB2,TGFBR1,VASH1,WNT5A,ZC3H12A,ZEB2
GO:BP	negative regulation of protein modification process	GO:0031400	2.08069e-09	8.68179	361	2287	80	24356	ANGPT1,APC,ASH1L,BCOR,BDKRB2,BMP7,CDKN1A,CDKN2B,CEP85,CYLD,DAG1,DMD,DNAJC3,DUSP3,DUSP5,DUSP7,DUSP16,ENSA,EZR,FABP4,FKTN,FOXM1,FOXO1,HMG20A,HMGCR,IBTK,ITCH,KAT2B,KDM5A,KIAA1024,KIRREL,KLF15,LATS1,LEMD2,LMO3,LRP6,LYN,MAPT,MECOM,MECP2,MLXIPL,NCOA7,PAFAH1B1,PAQR3,PAX5,PAX6,PDE4D,PHACTR2,PHB,PMEPA1,PPM1E,PPP1R14C,PPP1R16B,PPP4R4,PRKAR1A,PRKCE,PTEN,PTPN1,PTPRR,RAPGEF1,RASSF2,RB1,RGS2,SENP2,SFRP1,SIRT1,…
GO:BP	response to decreased oxygen levels	GO:0036293	2.16149e-09	8.66525	124	2287	41	24356	ALKBH5,ARNT,ASCL2,BACH1,BCL2,CPEB2,DDAH1,EDN1,EDNRA,EGLN1,EGLN3,EGR1,GATA6,HIF1AN,HIF3A,HMOX1,HYOU1,KCNMA1,LIMD1,MB,MDM4,MECP2,NOS1,NPEPPS,PGK1,PRKCE,PTEN,RORA,SFRP1,SIRT1,SLC11A2,SRF,SUV39H1,TBL2,TGFB2,TGFB3,TGFBR3,UBQLN1,VEGFA,VEGFC,WTIP
GO:BP	regionalization	GO:0003002	2.27477e-09	8.64306	270	2287	66	24356	ACVR2A,ALX4,AXIN2,BMPR2,BMPR1B,CDON,CHRD,CHSY1,DMRTA2,EDN1,EPHA4,FEZF2,FGF1,FGF2,FGFR1,FRS2,GATA5,GBX2,GDF11,GDNF,GLI3,GRSF1,HIPK1,HOXA7,HOXB9,HOXC9,HOXC13,HOXD9,HOXD13,LRP2,LRP4,MAFB,MED12,MEF2C,MIB1,MKS1,MSX2,NKX2-1,NRP1,NRP2,PAX6,PAX7,PBX1,PCSK6,PGAP1,PLXNA2,POFUT1,RARG,RELN,RFX4,RNF2,RPGRIP1L,SCMH1,SEMA3A,SEMA3C,SFRP1,SMO,SRF,TBX3,TGFBR1,TLE4,TSHZ1,VANGL2,WNT5A,WNT8A,ZEB2
GO:BP	positive regulation of protein kinase activity	GO:0045860	2.45337e-09	8.61024	309	2287	72	24356	ABI2,ACSL1,ADRA2B,ANGPT1,ATP2B4,CCDC88A,CCND1,CDK5R1,CSF1R,DAZAP2,DBF4,EDN1,EMP2,EPHA4,FGF1,FGF2,FGF18,FGFR1,FLT1,FRS2,FZD4,GADD45G,GCG,GHR,GPRC5B,GPRC5C,GRM5,HSP90AA1,IGF1,IQGAP1,KITLG,LPAR1,MAP2K3,MAP3K7,MAP3K8,MAP3K13,MAP4K3,MAPK8IP3,MLKL,MMD2,OSBPL8,PARP16,PDE5A,PDGFC,PIK3R6,PRLR,PROX1,PTK2B,PTPN1,PTPN11,RASGRP1,RASSF2,RELN,RHOA,SIRT1,SPAG9,STK24,SYAP1,TAB2,TAOK1,TGFA,TGFB2,TGFBR1,TIRAP,TNFSF…
GO:BP	endothelial cell migration	GO:0043542	2.46356e-09	8.60844	135	2287	43	24356	AKT3,AMOT,AMOTL1,ANGPT1,ANGPT2,ATOH8,BCAS3,BMPER,BMPR2,CCBE1,CYP1B1,EFNB2,EMP2,ETS1,FGF1,FGF2,FGF18,FGFR1,FLT4,GATA2,GDF2,GPI,HMOX1,MAP2K3,MECP2,MEF2C,MYH9,NRP1,PRKCA,PROX1,PTEN,PTK2B,PTPRM,RHOA,RHOJ,SIRT1,SP1,SPRED1,SRF,TGFBR1,VASH1,WNT5A,ZC3H12A
GO:BP	response to oxygen levels	GO:0070482	2.46356e-09	8.60844	135	2287	43	24356	ALKBH5,ARNT,ASCL2,ATP6V0A2,BACH1,BCL2,CPEB2,DDAH1,EDN1,EDNRA,EGLN1,EGLN3,EGR1,FOXO1,GATA6,HIF1AN,HIF3A,HMOX1,HYOU1,KCNMA1,LIMD1,MB,MDM4,MECP2,NOS1,NPEPPS,PGK1,PRKCE,PTEN,RORA,SFRP1,SIRT1,SLC11A2,SRF,SUV39H1,TBL2,TGFB2,TGFB3,TGFBR3,UBQLN1,VEGFA,VEGFC,WTIP
GO:BP	Ras protein signal transduction	GO:0007265	2.65175e-09	8.57647	316	2287	73	24356	ABCA1,ABR,ARHGAP35,ARHGEF4,ARHGEF26,ARHGEF38,AUTS2,BRAP,C15ORF62,CDC42EP1,CDC42SE1,CDC42SE2,CDKN2B,CUL3,CYTH4,DGKI,DOK3,ELMO1,FAM65A,FARP1,FGD4,FGD6,FOXM1,GPR55,IGF1,IQSEC1,ITPKB,KALRN,KITLG,KRAS,KSR2,LPAR1,LPAR4,MAPKAP1,MMD2,NGFR,NRP1,OPHN1,RAB24,RAB30,RAB31,RAB37,RAB11A,RAB22A,RAB27A,RAB33B,RAB39B,RAB3B,RAB9B,RALA,RALGPS2,RAP2B,RAP2C,RAPGEF1,RAPGEF3,RASGEF1A,RASGRP1,RASGRP3,RB1,RHOA,RHOBTB2,RHO…
GO:BP	tissue migration	GO:0090130	3.04609e-09	8.51626	192	2287	53	24356	AKT3,AMOT,AMOTL1,ANGPT1,ANGPT2,ATOH8,BCAS3,BMPER,BMPR2,CAPN7,CCBE1,CYP1B1,EFNB2,EMP2,ETS1,FERMT1,FGF1,FGF2,FGF18,FGFR1,FLT4,GATA2,GDF2,GPI,HMOX1,MAP2K3,MECP2,MEF2C,MYH9,NRP1,PRKCA,PRKCE,PROX1,PTEN,PTK2B,PTPN11,PTPRM,PTPRR,RAB11A,RHOA,RHOJ,RREB1,SEMA3A,SIRT1,SP1,SPRED1,SRF,TGFB2,TGFBR1,VASH1,WNT5A,ZC3H12A,ZEB2
GO:BP	proteolysis	GO:0006508	3.0945e-09	8.50941	1171	2287	186	24356	ADAM12,ADAM22,ADAM28,ADAM33,ADAMTS4,ADAMTS6,ADAMTS9,ADAMTS18,ADAMTSL1,AEBP1,AHSG,ANKIB1,ARIH1,ARIH2,ARMC8,ATXN3,ATXN7L3,BACE1,BRSK2,BTRC,C9ORF3,CAPN1,CAPN7,CCNF,CNTN2,CPM,CSNK1D,CSNK2A2,CTSB,CTSC,CTSO,CUL3,CUL4B,CYFIP2,CYLD,DAB2,DAG1,DDI1,DHCR24,DNAJB2,DNAJB6,DNAJB12,DNAJC3,DNAJC18,DPP4,DPP6,DPP10,DTL,ECE1,ECE2,EDEM1,EDEM3,EGLN3,ENC1,ENDOU,EPHA4,ERAP1,F11,FAF2,FAM188A,FAM192A,FBXL7,FBXL18,FBXL20,…
GO:BP	regulation of hydrolase activity	GO:0051336	3.55842e-09	8.44874	735	2287	131	24356	ABHD5,ABL2,ABR,ADRB1,AHSG,AMOT,ARHGAP21,ARHGAP28,ARHGAP31,ARHGAP36,ASAP2,ATP1B3,BAG4,BCAS3,CASR,CHN1,CNST,CSRNP2,CSRNP3,CYFIP2,DENND1B,DGKI,DLG3,DNAJB2,DNAJB6,DNAJC9,DNAJC15,DNAJC24,DYNLL2,EFNA5,EGLN3,ELMOD1,ELMOD3,ENSA,EPHA4,FGD6,FGFR1,FLT1,GIT2,GPR55,GSK3B,IQGAP1,IQSEC1,ITIH5,KDM5A,LLGL1,LPAR1,LYN,MAGI2,MAPK14,MEF2C,MGMT,MTMR9,NCAPH,NGFR,NMUR2,NOS1,NRP1,NTRK2,OPHN1,PAFAH1B1,PAK2,PAPLN,PHACTR2,P…
GO:BP	negative regulation of neurogenesis	GO:0050768	3.68265e-09	8.43384	164	2287	48	24356	BMP7,CDK5R1,CNTN2,CRMP1,DAAM2,EFNB2,EIF4E,EPHA4,FEZF2,FSTL4,GFAP,GNRH1,GPR37L1,HMG20A,HOOK3,ID4,IFRD1,JAG1,LIN28A,LPAR1,LRP4,MED1,MEIS1,MIB1,MYLIP,NLGN1,NRP1,PAQR3,PAX6,PBX1,PHOX2B,POU4F2,PRTG,PTEN,PTPN9,SEMA3A,SEMA3C,SEMA3D,SEMA3G,SEMA6A,SEMA6D,SEMA7A,SYT4,THRB,TLX3,TNR,VAX1,WNT5A
GO:BP	negative regulation of cell migration	GO:0030336	3.87618e-09	8.4116	153	2287	46	24356	ABHD2,ABR,ANGPT2,ARID2,BCL2,C5ORF30,CHRD,CLIC4,CYP1B1,DAG1,GDF2,GNRH1,HOXA7,IGFBP5,JAG1,MECP2,MEF2C,MITF,NAV3,NKX2-1,OSBPL8,PADI2,PHLDB2,PODN,PTEN,PTPRM,PTPRR,RAP2B,RAP2C,RHOA,RNF41,SCAI,SEMA3A,SEMA6D,SFRP1,SPRED1,SRGAP2,SRGAP3,STK24,SULF1,TMEFF2,TP53INP1,TRIB1,VASH1,WASL,WNT4
GO:BP	protein modification by small protein conjugation	GO:0032446	4.05918e-09	8.39156	527	2287	103	24356	ANAPC7,ANAPC16,ANGPT1,ANKIB1,ARIH1,ARIH2,ARNT,ASB6,ASB9,ATXN7L3,BCL2,BCOR,BRAP,BTRC,CBLL1,CCNF,CDC27,CUL3,CUL4B,DCUN1D2,DCUN1D3,DCUN1D5,DNAJB2,DTL,DTX4,EGR1,ENC1,FBXL7,FBXL18,FBXL20,FBXO22,FBXO32,FBXO40,FBXO45,FBXW11,HMG20A,HSP90AA1,ITCH,KBTBD8,KCMF1,KIAA1024,KLHL15,MAPK9,MGRN1,MIB1,MYLIP,NEDD4L,PCGF5,PCNP,PDZRN3,PDZRN4,PELI2,PRKCE,PTEN,RAG1,RASSF5,RLIM,RMND5A,RNF2,RNF8,RNF24,RNF26,RNF41,RNF121,R…
GO:BP	regulation of protein catabolic process	GO:0042176	4.47984e-09	8.34874	261	2287	64	24356	ANKIB1,APC,ARIH1,ARIH2,ASB9,AZIN1,BTRC,CSNK1D,CSNK2A2,CUL4B,DAB2,DNAJB2,DTL,EDEM1,EPHA4,EZR,FAM192A,FBXO22,FOXO1,GFAP,GGA1,GRIN2A,GSK3B,HMGCR,HSP90AA1,IGF1,ITCH,LATS1,LPCAT1,MAPK9,MDM4,MYLIP,NEDD4L,NKD1,NSF,OPHN1,OSBPL7,PHB,PSME3,PTEN,PTK2B,RAD23B,RNF41,RYBP,SENP1,SF3B3,SMURF1,SOCS5,STX5,SUMO1,SUMO2,TIMP3,TLK2,TRIB1,TRIM67,UBE2K,UBQLN1,UBQLN4,UCHL5,USP13,USP14,WNT5A,WWP1,WWP2
GO:BP	response to abiotic stimulus	GO:0009628	4.65023e-09	8.33253	572	2287	109	24356	ADRB1,ALKBH5,ANKRD1,ARNT,ARPP21,ASCL2,ATP2B4,ATP6V0A2,ATXN3,BACH1,BCL2,BDKRB2,BDNF,CCND1,CCND2,CDK1,CLK2,CNTNAP2,CPEB2,CUL4B,DCUN1D3,DDAH1,DMD,DNAJC3,DRD1,DTL,EDN1,EDNRA,EGLN1,EGLN3,EGR1,EIF2S1,EPHB1,FGF1,FOXO1,GATA6,GRIN2A,GTF2H5,HIF1AN,HIF3A,HMGCR,HMOX1,HSPA13,HYOU1,IGF1,INO80,INTS3,INTS7,KCNMA1,KMO,KRAS,LIMD1,MAP4K3,MAPK9,MAPK14,MAPT,MB,MDM4,MECP2,MEIS2,MME,MYLK,NOS1,NPEPPS,NUCKS1,OPN5,PCDH15,…
GO:BP	positive regulation of transferase activity	GO:0051347	4.85812e-09	8.31353	387	2287	83	24356	ABI2,ACSL1,ADRA2B,ANGPT1,ATP2B4,CCDC88A,CCND1,CDK5R1,CSF1R,DAZAP2,DBF4,DCUN1D2,DCUN1D3,DCUN1D5,EDN1,EMP2,EPHA4,EPHA8,FGF1,FGF2,FGF18,FGFR1,FLT1,FRS2,FZD4,GADD45G,GCG,GHR,GPRC5B,GPRC5C,GRM5,HSP90AA1,IGF1,IQGAP1,KITLG,LMO4,LPAR1,LYN,MAP2K3,MAP3K7,MAP3K8,MAP3K13,MAP4K3,MAPK8IP3,MLKL,MMD2,NEK7,OSBPL8,PARP16,PDE5A,PDGFC,PIK3R6,PRLR,PROX1,PTEN,PTK2B,PTPN1,PTPN11,RASGRP1,RASSF2,RELN,RHOA,SH3GLB1,SIRT1,S…
GO:BP	hemopoiesis	GO:0030097	5.67937e-09	8.2457	508	2287	100	24356	ACVR1B,ACVR2A,ANGPT1,ARIH2,ATXN1L,BCL2,CD28,CDC73,CEBPG,CHD2,CLDN18,COL24A1,CREB1,CSF1,CSF1R,CYLD,EGR1,EML1,ESCO2,ETS1,FBN1,FLVCR1,FOXP1,FSHB,FZD7,GABPA,GATA2,GPR55,HOXA7,IL8,IL7R,INHBA,ITPKB,JAG1,KAT6A,KIRREL3,KITLG,LYN,MAFB,MAPK14,MB,MED1,MEF2C,MEIS1,MEIS2,MFNG,MITF,MYH9,NCAPH2,NKX2-3,PAFAH1B1,PBX1,PDGFRA,PIK3R1,PIK3R6,PIP4K2A,PKNOX1,PLEK,POU4F2,PTK2B,PTPN11,PTPRQ,RAG1,RARG,RASGRP1,RASSF2,RB1,R…
GO:BP	cellular response to lipid	GO:0071396	5.78764e-09	8.2375	301	2287	70	24356	ABCA1,ABHD2,ABL2,ACACA,ADCY6,ANKRD1,BMP7,CD86,CDC73,CFTR,CREB1,DAB2,EFNA5,EIF4E,ESRRG,FBXO32,HEYL,HNF4A,IL8,IRAK2,KLF9,LATS1,LBH,LMO3,LRP6,LYN,MAPK14,MED1,MED12,MED13,MED14,MEF2C,MSX2,MTDH,NCOA3,NR1D2,NR2C2,NR4A3,NR5A2,OSBPL7,PADI2,PAQR8,PDCD1LG2,PDE4D,PGR,PHB,POU4F2,PRKCA,PRKCE,PTGFR,PTK7,PTK2B,RARG,RBFOX2,RHOA,RORA,RORB,RPS6KB1,SFRP1,SIRT1,SMO,SSTR2,THRB,TRAF6,TRIB1,UFM1,VDR,WNT5A,YES1,ZC3H12A
GO:BP	camera-type eye development	GO:0043010	7.11653e-09	8.14773	226	2287	58	24356	ARHGAP35,BCL2,BMP7,BMPR2,BMPR1B,CDON,CLIC4,CYP1B1,DCX,EFEMP1,EPHB1,FBN1,FGF2,FOXF2,FRS2,FZD4,GCLM,GDF11,GNB1,HCN1,HIPK1,INHBA,JAG1,LPCAT1,MAF,MED1,MEIS1,MITF,NHS,NRP1,NTRK2,OSR2,PAX6,PDGFRA,PKNOX1,POU4F2,PROX1,PTF1A,PTPRM,RAB11FIP4,RAB3GAP1,RARG,RDH10,RHOJ,RORB,RPGRIP1L,SDK2,SLC4A5,SRF,TBX2,TGFBR1,THRB,TMOD1,TUB,VAX1,WNT5A,ZEB1,ZEB2
GO:BP	regulation of axonogenesis	GO:0050770	7.755e-09	8.11042	123	2287	40	24356	ARHGAP35,BDNF,BMPR2,BRSK2,CDK5R1,CHN1,CNTN2,DPYSL2,EFNA5,EPHA4,FEZF2,FSTL4,IFRD1,LRP4,MAP6,MAPT,MARK2,NIN,NRP1,NTRK2,PLXNA2,PLXNA4,PLXNC1,POU4F2,PTEN,RAB11A,RUFY3,SEMA3A,SEMA3C,SEMA3D,SEMA3G,SEMA6A,SEMA6D,SEMA7A,SHOX2,SRF,SSH2,TNR,WNT5A,ZEB2
GO:BP	negative regulation of phosphorylation	GO:0042326	8.07786e-09	8.0927	277	2287	66	24356	ANGPT1,APC,ASH1L,ATXN7,BDKRB2,BMP7,CDKN1A,CDKN2B,CEP85,CYLD,DAG1,DMD,DNAJC3,DNAJC15,DUSP3,DUSP5,DUSP7,DUSP16,EZR,FABP4,FKTN,FOXM1,FOXO1,HMGCR,IBTK,ITCH,KAT2B,KIRREL,LATS1,LEMD2,LMO3,LRP6,LYN,MAPT,MECOM,MLXIPL,PAFAH1B1,PAQR3,PAX6,PDE4D,PHB,PMEPA1,PPM1E,PPP2R5A,PRKAR1A,PTEN,PTPN1,PTPRR,RAPGEF1,RASSF2,RB1,RGS2,RHOA,SFRP1,SIRT1,SMCR8,SOCS5,SPRED1,SPRED2,SPRY3,STK38,TIMP3,TRIB1,XDH,ZC3H12A,ZMYND11
GO:BP	hematopoietic or lymphoid organ development	GO:0048534	8.10242e-09	8.09139	540	2287	104	24356	ACVR1B,ACVR2A,ANGPT1,ARIH2,ATXN1L,BCL2,CD28,CDC73,CEBPG,CHD2,CLDN18,COL24A1,CREB1,CSF1,CSF1R,CYLD,EGR1,EML1,ESCO2,ETS1,FBN1,FLVCR1,FOXP1,FSHB,FZD7,GABPA,GATA2,GPR55,HOXA7,IL8,IL7R,INHBA,ITPKB,JAG1,KAT6A,KIRREL3,KITLG,LMO4,LYN,MAFB,MAPK14,MB,MED1,MEF2C,MEIS1,MEIS2,MFNG,MITF,MYH9,NCAPH2,NKX2-3,PAFAH1B1,PBX1,PDGFRA,PIK3R1,PIK3R6,PIP4K2A,PKNOX1,PLEK,POU4F2,PTK2B,PTPN11,PTPRQ,RAG1,RARG,RASGRP1,RASSF2,…
GO:BP	regulation of endothelial cell proliferation	GO:0001936	8.40022e-09	8.07571	74	2287	30	24356	AKT3,APLN,APLNR,ATOH8,BMPR2,FGF2,FGFR1,FLT1,FLT4,GATA2,GDF2,GHR,HMOX1,MEF2C,NGFR,NRAS,PPP1R16B,PRKCA,PROX1,PTPRM,SIRT1,SP1,SULF1,TGFBR1,VASH1,VASH2,VEGFA,VEGFC,WNT5A,XDH
GO:BP	regulation of actin cytoskeleton organization	GO:0032956	8.69669e-09	8.06065	227	2287	58	24356	AP1AR,ARHGAP28,ARHGAP35,ARPC2,ARPC4,BAG4,BAIAP2L1,BCAS3,C15ORF62,CCDC88A,CD2AP,CDC42EP1,CDK5R1,CFL2,CSF1R,CTGF,CTTN,EDN1,EFNA5,FCHSD1,FMN1,GMFB,JMY,KIRREL,LATS1,LMOD1,LPAR1,MEF2C,NRP1,PHLDB2,PIK3R1,PLEK,PLEKHH2,PPFIA1,PPM1E,PRKCE,PROX1,PTK2B,RAPGEF3,RHOA,RHOBTB2,RHOBTB3,RHOJ,RND3,SH3PXD2B,SSH2,SWAP70,SYNPO2,TGFB3,TGFBR1,TMEFF2,TMOD1,TMOD2,TMSB4X,TWF1,VANGL2,WASL,WNT4
GO:BP	negative regulation of cell motility	GO:2000146	9.16489e-09	8.03787	162	2287	47	24356	ABHD2,ABR,ANGPT2,AP1AR,ARID2,BCL2,C5ORF30,CHRD,CLIC4,CYP1B1,DAG1,GDF2,GNRH1,HOXA7,IGFBP5,JAG1,MECP2,MEF2C,MITF,NAV3,NKX2-1,OSBPL8,PADI2,PHLDB2,PODN,PTEN,PTPRM,PTPRR,RAP2B,RAP2C,RHOA,RNF41,SCAI,SEMA3A,SEMA6D,SFRP1,SPRED1,SRGAP2,SRGAP3,STK24,SULF1,TMEFF2,TP53INP1,TRIB1,VASH1,WASL,WNT4
GO:BP	negative regulation of nervous system development	GO:0051961	1.0409e-08	7.98259	174	2287	49	24356	BMP7,CDK5R1,CNTN2,CRMP1,DAAM2,EFNB2,EIF4E,EPHA4,FEZF2,FSTL4,GFAP,GNRH1,GPR37L1,HMG20A,HOOK3,ID4,IFRD1,JAG1,LIN28A,LPAR1,LRP4,MED1,MEIS1,MIB1,MYLIP,NLGN1,NRP1,PAQR3,PAX6,PBX1,PHOX2B,POU4F2,PRTG,PTEN,PTPN9,RFX4,SEMA3A,SEMA3C,SEMA3D,SEMA3G,SEMA6A,SEMA6D,SEMA7A,SYT4,THRB,TLX3,TNR,VAX1,WNT5A
GO:BP	positive regulation of MAPK cascade	GO:0043410	1.0919e-08	7.96182	318	2287	72	24356	ADRA2B,ANGPT1,BMPER,CD44,CDON,CSF1R,CTGF,EDAR,EDN1,EPHA4,EPHA8,FGA,FGF1,FGF2,FGF18,FGF19,FGF23,FGFR1,FLT1,FLT4,FRS2,FZD4,GADD45G,GCG,GDF6,GHR,GPR55,GPR37L1,IGF1,IGFBP4,KITLG,KL,LPAR1,MAP2K3,MAP3K7,MAP3K13,MAP4K3,MAPK8IP3,MLKL,NDST1,NECAB2,NENF,NRP1,NTRK2,PDE5A,PDE8A,PDGFC,PELI2,PHB,PIK3R6,PRKCE,PTEN,PTK2B,PTPN1,PTPN11,RASGRP1,RASSF2,SEMA7A,SPAG9,STK3,TAOK1,TGFA,TGFB2,TGFBR1,TIRAP,TRAF4,TRAF6,VANG…
GO:BP	embryonic organ morphogenesis	GO:0048562	1.09509e-08	7.96055	222	2287	57	24356	ABR,ALX4,AUTS2,BMP7,CLIC5,COL2A1,EDN1,EFEMP1,FBN1,FGFR1,FLVCR1,FOXF2,FRS2,FZD3,GATA2,GBX2,HAND1,HIPK1,HOXA7,HOXC9,HOXD9,IGF1,KCNQ4,MAFB,MED12,MEF2C,MIB1,NDST1,NR4A3,OSR2,PAX5,PAX6,PCDH15,PDGFRA,PKD2,PROX1,PTK7,PTPRQ,RARG,RBPMS2,RDH10,RUNX2,SHOX2,SIX4,SMO,SOBP,SOX21,SRF,TBX2,TBX3,TCF7,TGFBR1,TSHR,TSHZ1,VANGL2,WNT5A,ZEB1
GO:BP	central nervous system neuron differentiation	GO:0021953	1.13422e-08	7.9453	146	2287	44	24356	ARHGAP35,AUTS2,CBLN1,CDH11,CNTN2,CSF1R,DCLK1,DCX,DRD1,EPHA4,EPHB1,FBXO45,FEZF2,GATA2,GBA2,GBX2,HSP90AA1,ID4,INHBA,LMO4,NFIB,NIN,NKX2-1,NRP1,NRP2,NTRK2,OPHN1,OTP,PAFAH1B1,PAX6,PAX7,PHOX2B,PLXNA4,PROX1,PTEN,RORA,SEMA3A,SFRP1,SMARCC2,SMO,UNC5D,UQCRQ,WNT5A,ZEB2
GO:BP	regulation of system process	GO:0044057	1.24233e-08	7.90576	273	2287	65	24356	ACPP,ADRB1,ANK2,ATP2B4,AVPR1A,BMP7,BMPR2,CACNA1B,CACNB2,CAMK2G,CBLN1,CTTN,CUX2,DMD,EDN1,EHD3,EMP2,FBXO32,FGA,FGFR1,FMR1,FTO,GATA5,GHR,GJA5,GJC1,GLS,GNAO1,GNRH1,GRIN2A,GUCY1A3,HOPX,IGF1,IGFBP5,INHBA,KCNH2,KCNJ2,LMCD1,MECP2,MYLK2,NLGN1,NOS1,PDE4D,PDE5A,PHOX2B,PTEN,PTPN11,RAB11FIP1,RELN,RGS2,RHOA,SCN2B,SCN4B,SEMA3A,SRF,SRL,SUMO1,TACR1,TGFB2,THRB,TLX3,TMEM108,TNR,TWF1,ZC3H12A
GO:BP	regulation of JNK cascade	GO:0046328	1.30263e-08	7.88518	104	2287	36	24356	CTGF,CYLD,DUSP3,EDAR,EDN1,EPHA4,EPHB1,FGF19,FKTN,FLT4,FZD4,GADD45G,ITCH,MAGI3,MAP3K7,MAP3K13,MAPK8IP3,MECOM,MLKL,PAFAH1B1,PHLPP1,PTK2B,PTPN1,RASGRP1,RASSF2,SFRP1,SH3RF1,STK3,TAOK1,TIRAP,TRAF4,TRAF6,VANGL2,WNT5A,ZEB2,ZMYND11
GO:BP	canonical Wnt signaling pathway	GO:0060070	1.42303e-08	7.84679	205	2287	54	24356	APC,AXIN2,BCL9,BCL9L,BTRC,CDK14,CSNK1D,CSNK1G1,CYLD,DAAM2,DAB2,EDA,EGR1,FERMT1,FGF2,FOXO1,FZD3,FZD4,FZD7,GPRC5B,KREMEN1,LATS1,LIMD1,LRP4,LRP6,LZTS2,MAPK14,MED12,MITF,MKS1,NDP,NKD1,NOTUM,PPM1A,PTEN,PTK7,RAPGEF1,RNF220,RSPO2,SFRP1,SHISA6,SOX10,STK3,STK4,TBL1XR1,TCF7,TLE1,TLE4,TMEM170B,TNKS,WNT4,WNT5A,WNT8A,XIAP
GO:BP	reproduction	GO:0000003	1.46505e-08	7.83415	726	2287	128	24356	A1CF,ABHD2,ACVR1B,ACVR2A,ALKBH5,ANTXR2,ARID5B,ARNT,ARSA,ASCL2,ASH1L,ATP2B4,BCL2,BMP7,BMPR2,BMPR1B,CCNF,CD9,CECR2,CELF1,CFTR,CLIC4,CTSB,DHCR24,DNAJB6,DRD1,EGLN1,EGR1,EIF2S2,EMP2,ENDOU,FOXF2,FRS2,FSHB,FZD4,GATA2,GATA6,GHR,GNRH1,GOLGA3,HAND1,HNF4A,HOOK1,HORMAD2,HOXD9,HOXD13,HPGDS,ID4,IGF1,IGFBP5,INHBA,KDM1B,KDM5B,KITLG,KPNA6,LHFPL2,LIN9,LIN28A,LRP2,MAPK14,MED1,MLH3,MSX2,MYH9,NCAPH,NCAPH2,NCOA1,NKX2-…
GO:BP	chondrocyte differentiation	GO:0002062	1.64675e-08	7.78337	85	2287	32	24356	ACAN,AXIN2,BMPR2,BMPR1B,CHSY1,COCH,COL2A1,CREB3L2,CTGF,EFEMP1,FGF18,FGFR1,GDF5,GDF6,GLG1,IMPAD1,MAF,MAPK14,MATN1,MEF2C,MEF2D,MSX2,NFIB,OSR2,PKDCC,RARG,RUNX2,SHOX2,SOX6,SULF1,TGFBR1,TRIP11
GO:BP	regulation of cell morphogenesis involved in differentiation	GO:0010769	1.74975e-08	7.75702	188	2287	51	24356	AP1AR,ARHGAP35,ARPC2,BDNF,BMPR2,BRSK2,CDK5R1,CHN1,CNTN2,CUX2,DPYSL2,EFNA5,EPHA4,FEZF2,FSTL4,IFRD1,LRP4,MAP6,MAPT,MARK2,NEDD4L,NIN,NLGN1,NRP1,NTRK2,OBSL1,PAFAH1B1,PLXNA2,PLXNA4,PLXNC1,POU4F2,PTEN,RAB11A,RELN,RREB1,RUFY3,SDC2,SEMA3A,SEMA3C,SEMA3D,SEMA3G,SEMA6A,SEMA6D,SEMA7A,SHOX2,SRF,SS18L1,SSH2,TNR,WNT5A,ZEB2
GO:BP	positive regulation of angiogenesis	GO:0045766	1.82365e-08	7.73906	95	2287	34	24356	ADAM12,AGGF1,AKT3,APLNR,BMPER,CCBE1,CYP1B1,ERAP1,ETS1,FGF1,FGF2,FGF18,FLT1,GATA2,GATA6,GDF2,HK2,HMOX1,MTDH,NRP1,PIK3R6,PPP1R16B,PRKCA,PTK2B,RAPGEF3,RHOJ,SIRT1,SMAD1,SP1,VASH2,VEGFA,VEGFC,WNT5A,ZC3H12A
GO:BP	chemical homeostasis	GO:0048878	1.85227e-08	7.7323	667	2287	120	24356	ABCA1,ABHD5,ABL2,ACACA,ANK2,APLNR,AQP4,ARF1,ATOX1,ATP1B3,ATP2B1,ATP2B2,ATP2B4,ATP2C1,ATP6V0A2,BCL2,BDH2,BRSK2,C2CD2L,CA2,CA12,CACNB2,CASR,CFTR,CLIC4,CMKLR1,CNNM2,CNR1,COMMD9,CSMD1,CXCR1,DMD,DMXL1,DRD1,EDN1,EFNA5,EGLN1,FABP4,FAM155A,FAM155B,FGF23,FOXO1,FXN,GCG,GJA5,GPI,GPR55,GPRC5B,GRIN2A,GRM5,HK2,HMOX1,HNF4A,HOMER1,IBTK,IGFBP5,JPH1,KCNH2,KCNMA1,KCTD7,KL,KLF15,LIN28A,LPAR1,LPAR4,LPCAT1,LTB4R,LYN,M…
GO:BP	protein ubiquitination	GO:0016567	1.94308e-08	7.71151	489	2287	96	24356	ANAPC7,ANAPC16,ANGPT1,ANKIB1,ARIH1,ARIH2,ASB6,ASB9,ATXN7L3,BCL2,BCOR,BRAP,BTRC,CBLL1,CCNF,CDC27,CUL3,CUL4B,DCUN1D2,DCUN1D3,DCUN1D5,DNAJB2,DTL,DTX4,ENC1,FBXL7,FBXL18,FBXL20,FBXO22,FBXO32,FBXO40,FBXO45,FBXW11,HSP90AA1,ITCH,KBTBD8,KCMF1,KIAA1024,KLHL15,MAPK9,MGRN1,MIB1,MYLIP,NEDD4L,PCGF5,PCNP,PDZRN3,PDZRN4,PELI2,PRKCE,PTEN,RAG1,RASSF5,RLIM,RMND5A,RNF2,RNF8,RNF24,RNF26,RNF41,RNF121,RNF138,RNF141,RNF1…
GO:BP	negative regulation of protein phosphorylation	GO:0001933	1.96737e-08	7.70611	250	2287	61	24356	ANGPT1,APC,ASH1L,BDKRB2,BMP7,CDKN1A,CDKN2B,CEP85,CYLD,DAG1,DMD,DNAJC3,DUSP3,DUSP5,DUSP7,DUSP16,EZR,FABP4,FKTN,FOXM1,FOXO1,HMGCR,IBTK,ITCH,KAT2B,KIRREL,LATS1,LEMD2,LMO3,LRP6,LYN,MECOM,MLXIPL,PAFAH1B1,PAQR3,PAX6,PDE4D,PHB,PMEPA1,PPM1E,PRKAR1A,PTEN,PTPN1,PTPRR,RAPGEF1,RASSF2,RB1,RGS2,SFRP1,SIRT1,SMCR8,SOCS5,SPRED1,SPRED2,SPRY3,STK38,TIMP3,TRIB1,XDH,ZC3H12A,ZMYND11
GO:BP	cellular response to hormone stimulus	GO:0032870	1.99652e-08	7.69973	383	2287	81	24356	ABHD2,ACACA,ACSL1,ADCY6,APC,APPL1,AVPR1A,BAIAP2L1,BMP7,CA2,CPEB2,CTSB,DAB2,EFNA5,EIF4E,EIF4EBP2,EPHA8,ESRRG,FBXO32,FOXO1,FSHB,GATA6,GHR,HEYL,HNF4A,IRS1,KAT2B,KL,KLF9,LATS1,LBH,LMO3,MED1,MED12,MED13,MED14,MEF2C,MSX2,MYO5A,NCOA1,NCOA2,NCOA3,NR1D2,NR2C2,NR4A3,NR5A2,OSBPL8,PADI2,PAQR8,PGR,PHB,PHIP,PIK3R1,POU4F2,PRKCE,PRKCI,PRLR,PTGFR,PTPN1,PTPN11,PTPRA,RAB31,RARG,RBFOX2,RGS10,RHOA,RHOQ,RORA,RORB,RPS6…
GO:BP	cellular homeostasis	GO:0019725	2.00748e-08	7.69735	533	2287	102	24356	ABL2,ANK2,APLNR,ARF1,ATOX1,ATP1B3,ATP2B1,ATP2B2,ATP2B4,ATP2C1,ATP6V0A2,AUTS2,BCL2,BRSK2,C2CD2L,CA2,CACNB2,CASR,CFL2,CFTR,CHMP2B,CLIC4,CMKLR1,CXCR1,DMD,DMXL1,DRD1,EDN1,EFNA5,EGLN1,ERP44,FAM155A,FAM155B,FGF23,FXN,GCG,GNB3,GPR55,GRIN2A,GRM5,HK2,HMOX1,IBTK,IDE,JPH1,KCNMA1,KCTD7,KLF15,LIN28A,LPAR1,LPAR4,LRRC8C,LTB4R,LYN,MLXIPL,MYO5A,NMUR2,ORMDL1,PDE4D,PGK1,PIK3R1,PKD2,PRDX6,PRKCE,PTGFR,PTK2B,RFX6,SCAR…
GO:BP	ubiquitin-dependent protein catabolic process	GO:0006511	2.03757e-08	7.69089	411	2287	85	24356	ANKIB1,ARIH1,ARIH2,ARMC8,ATXN3,BTRC,CCNF,CSNK1D,CSNK2A2,CUL3,CUL4B,CYLD,DAB2,DNAJB2,DNAJB12,DNAJC18,DTL,EDEM1,EDEM3,FAF2,FBXL7,FBXL18,FBXL20,FBXO22,FBXO45,FBXW11,FOXRED2,GSK3B,HSPA13,ITCH,KCTD6,KLHL15,LATS1,MAPK9,MYLIP,NEDD4L,PCNP,PSMA5,PTEN,PTK2B,RAD23B,RLIM,RMND5A,RNF4,RNF8,RNF121,RNF165,RNF213,RYBP,SENP1,SIAH3,SIRT1,SMURF1,SOCS5,SPOP,SUMO1,SUMO2,TBL1XR1,TLK2,TP53INP2,TRIB1,TRIM2,TRIM25,TRIM67,…
GO:BP	transmembrane receptor protein serine/threonine kinase signaling pathway	GO:0007178	2.2063e-08	7.65634	238	2287	59	24356	ACVR1B,ACVR2A,ACVRL1,ATOH8,BCL9L,BMP7,BMPER,BMPR2,BMPR1B,CHRD,CIDEA,DAB2,EGR1,FBN1,FERMT1,FERMT2,FSHB,GDF2,GDF5,GDF6,GDF11,GLG1,HNF4A,INHBA,INHBE,LEMD2,LEMD3,LRP2,LRP4,MAGI2,MAPK14,MSX2,NCEH1,NEO1,NKX2-1,ONECUT2,PMEPA1,PPM1A,PRDM16,RASL11B,RBPMS2,RGMB,RNF165,RUNX2,SFRP1,SIRT1,SMAD1,SMAD5,SMAD9,SMURF1,SULF1,TGFB2,TGFB3,TGFBR1,TGFBR3,TRIM33,VWC2L,WNT5A,ZEB1
GO:BP	positive regulation of cell death	GO:0010942	2.2601e-08	7.64587	336	2287	74	24356	ANKRD1,APC,AXIN2,BACE1,BCLAF1,BMP7,BMPR1B,CSRNP3,CTSC,CYLD,CYP1B1,DCUN1D3,DNM1L,E2F1,E2F3,EFNB2,EGLN3,EIF2S1,FOXO1,GADD45G,GRIN2A,GSK3B,HMOX1,INHBA,IP6K2,JMY,KCNMA1,KLF11,LATS1,LYN,MAPK9,MAPT,MCL1,MEF2C,MSX2,NACC2,NCOA1,NECAB2,NGFR,NR4A3,PAK2,PHB,PIK3CD,PLAGL2,PRKCI,PTEN,RARG,RASSF2,RRP1B,RYBP,SENP1,SFRP1,SH3GLB1,SIRT1,ST18,STK3,STK4,SUDS3,TCTN3,TGFB2,TGFBR1,TGM2,TIMP3,TNFAIP8,TNFRSF8,TNFSF15,TP5…
GO:BP	cardiac septum development	GO:0003279	2.38767e-08	7.62203	86	2287	32	24356	ADAMTS6,ANK2,AP2B1,BMP7,BMPR2,EGLN1,FRS2,GATA6,GJA5,HAND1,HEYL,JAG1,LMO4,LRP2,LUZP1,MKS1,MSX2,NDST1,NRP1,NRP2,PARVA,PROX1,PTK7,SEMA3C,SLIT3,SMO,TBX2,TBX3,TGFBR1,TRIP11,VANGL2,WNT5A
GO:BP	protein dephosphorylation	GO:0006470	2.42149e-08	7.61592	226	2287	57	24356	BCL2,BTRC,CTDSP1,DUSP3,DUSP5,DUSP7,DUSP16,DUSP19,ENSA,EYA4,FBXW11,MAGI2,MTMR6,NCEH1,PDP1,PGP,PHACTR2,PHLPP1,PHLPP2,PPM1A,PPM1B,PPM1D,PPM1E,PPP1CB,PPP1R14C,PPP1R16B,PPP1R3B,PPP1R3C,PPP2R2D,PPP2R5A,PPP3R1,PPP4R1,PPP4R4,PPP6R3,PTEN,PTP4A1,PTP4A2,PTPMT1,PTPN1,PTPN2,PTPN7,PTPN9,PTPN11,PTPN21,PTPRA,PTPRB,PTPRD,PTPRE,PTPRJ,PTPRM,PTPRN,PTPRQ,PTPRR,PTPRT,RNGTT,SSH2,SWAP70
GO:BP	regulation of cell growth	GO:0001558	2.42149e-08	7.61592	226	2287	57	24356	ACVR1B,BCL2,BDNF,BMPR2,CDC73,CDK5R1,CDKN2B,CTGF,DCBLD2,DCUN1D3,DNAJB2,DPYSL2,EDN1,EFNA5,EI24,FSTL4,FXN,GDF2,HNF4A,IFRD1,IGF1,IGFBP4,IGFBP5,INHBA,INO80,IP6K2,KIAA1024,MAPT,NAIF1,NECAB2,NRP1,NTRK2,PHB,PLXNA4,POU4F2,RAB11A,RB1,RIMS2,SEMA3A,SEMA3C,SEMA3D,SEMA3G,SEMA6A,SEMA6D,SEMA7A,SERTAD2,SFRP1,SIRT1,SLIT3,SMURF1,SRF,SYT2,SYT4,TGFB2,TGFBR1,TNR,WNT5A
GO:BP	regulation of epithelial cell migration	GO:0010632	2.46334e-08	7.60848	149	2287	44	24356	AKT3,AMOTL1,ANGPT1,ANGPT2,ATOH8,BCAS3,BMPER,BMPR2,CAPN7,CCBE1,EMP2,ETS1,FGF1,FGF2,FGF18,FGFR1,FLT4,GATA2,GDF2,GPI,HMOX1,MAP2K3,MECP2,MEF2C,NRP1,PRKCA,PRKCE,PROX1,PTEN,PTK2B,PTPRM,PTPRR,RAB11A,RHOA,RHOJ,RREB1,SEMA3A,SIRT1,SP1,SPRED1,TGFB2,VASH1,WNT5A,ZC3H12A
GO:BP	regulation of endothelial cell migration	GO:0010594	2.48701e-08	7.60432	106	2287	36	24356	AKT3,AMOTL1,ANGPT1,ANGPT2,ATOH8,BCAS3,BMPER,BMPR2,CCBE1,EMP2,ETS1,FGF1,FGF2,FGF18,FGFR1,FLT4,GATA2,GDF2,GPI,HMOX1,MAP2K3,MECP2,MEF2C,NRP1,PRKCA,PROX1,PTK2B,PTPRM,RHOA,RHOJ,SIRT1,SP1,SPRED1,VASH1,WNT5A,ZC3H12A
GO:BP	cell cycle process	GO:0022402	2.52186e-08	7.59828	786	2287	135	24356	ACVR1B,AHCTF1,ANK3,ANXA11,APC,ARF1,ARL3,ATP2B4,AXIN2,BACH1,BCCIP,BCL2,BMP7,BRSK2,CAMK2G,CCND1,CCND2,CCNF,CCNI,CCNJ,CCNJL,CD28,CDC6,CDC27,CDC73,CDK1,CDK14,CDK5R1,CDKN1A,CDKN2B,CENPF,CEP85,CHMP7,CHMP1B,CHMP2B,CIT,CSNK1D,CSNK2A2,CUL3,CUL4B,DCUN1D3,DTL,E2F1,EDN1,EIF4E,EML1,ENSA,ESCO2,EZR,FBXL7,FBXL18,FGFR1,FOXM1,FOXN3,GATA6,HAUS3,HAUS6,HMGA2,HORMAD2,ID4,IGF1,INHBA,INO80,INTS3,JMY,KAT2B,KIF3B,KIF4A,KL…
GO:BP	negative regulation of MAPK cascade	GO:0043409	2.57049e-08	7.58998	96	2287	34	24356	ASH1L,BMP7,CYLD,DAG1,DMD,DUSP3,DUSP5,DUSP7,DUSP16,EZR,FKTN,FOXM1,FOXO1,HMGCR,ITCH,LEMD2,LMO3,LYN,MECOM,PAFAH1B1,PAQR3,PHB,PTEN,PTPN1,PTPRR,RAPGEF1,RGS2,SFRP1,SPRED1,SPRED2,SPRY3,STK38,TIMP3,ZMYND11
GO:BP	reproductive process	GO:0022414	2.57954e-08	7.58846	724	2287	127	24356	A1CF,ABHD2,ACVR1B,ACVR2A,ALKBH5,ANTXR2,ARID5B,ARNT,ARSA,ASCL2,ASH1L,ATP2B4,BCL2,BMP7,BMPR2,BMPR1B,CCNF,CD9,CECR2,CELF1,CFTR,CLIC4,CTSB,DHCR24,DNAJB6,DRD1,EGLN1,EGR1,EIF2S2,EMP2,ENDOU,FOXF2,FRS2,FSHB,FZD4,GATA2,GATA6,GHR,GNRH1,GOLGA3,HAND1,HNF4A,HOOK1,HORMAD2,HOXD9,HOXD13,HPGDS,ID4,IGF1,IGFBP5,INHBA,KDM1B,KDM5B,KITLG,KPNA6,LHFPL2,LIN28A,LRP2,MAPK14,MED1,MLH3,MSX2,MYH9,NCAPH,NCAPH2,NCOA1,NKX2-1,OSB…
GO:BP	sensory organ morphogenesis	GO:0090596	2.71186e-08	7.56673	190	2287	51	24356	ABR,BCL2,BMP7,CDON,CLIC5,COL2A1,EDN1,EFEMP1,EPHB1,FBN1,FGF2,FGFR1,FOXF2,FRS2,FZD3,GATA2,GBX2,GCLM,GDF11,HCN1,HIPK1,HOXC13,IGF1,JAG1,KCNQ4,MAFB,MEIS1,NR4A3,NTRK2,OSR2,PAX6,PCDH15,PRKCI,PROX1,PTF1A,PTK7,PTPRM,PTPRQ,RARG,RORB,SDK2,SIX4,SOBP,SOX21,TBX2,THRB,TSHR,TSHZ1,VANGL2,WNT5A,ZEB1
GO:BP	immune system development	GO:0002520	2.83777e-08	7.54702	573	2287	107	24356	ACVR1B,ACVR2A,ANGPT1,ARIH2,ATXN1L,BCL2,CD28,CDC73,CEBPG,CHD2,CLDN18,COL24A1,CREB1,CSF1,CSF1R,CYLD,EGR1,EML1,ESCO2,ETS1,FBN1,FLVCR1,FOXP1,FSHB,FZD7,GABPA,GATA2,GPR55,HOXA7,IL8,IL7R,INHBA,ITCH,ITPKB,JAG1,KAT6A,KIRREL3,KITLG,LMO4,LYN,MAFB,MAPK14,MB,MED1,MEF2C,MEIS1,MEIS2,MFNG,MITF,MYH9,NCAPH2,NKX2-3,PAFAH1B1,PBX1,PDGFRA,PHLPP1,PIK3R1,PIK3R6,PIP4K2A,PKNOX1,PLEK,POU4F2,PTK2B,PTPN11,PTPRQ,RAG1,RARG,RAS…
GO:BP	nervous system process	GO:0050877	2.84348e-08	7.54615	618	2287	113	24356	ABR,ACPP,ADCY1,AFF2,AOC3,ATP8A1,ATXN1,ATXN1L,BDNF,CACNB2,CACNG4,CALHM1,CBLN1,CCDC50,CCND2,CDH23,CERS3,CHL1,CHMP2B,CHRNA5,CHRNG,CLIC5,CNGB3,CNTN2,CNTNAP2,COCH,COL2A1,CREB1,CSMD1,CUX2,DCDC2,DGKI,DRAM2,DRD1,EIF4EBP2,EPHB1,EYA4,FGFR1,FMR1,FXN,FZD4,GABRA1,GABRA3,GABRA4,GABRB2,GABRB3,GABRG2,GHR,GJB6,GJC1,GLRA2,GLS,GMFB,GNB1,GRIN2A,GRIN3A,GRM5,GUCA1B,HMGCR,HTR3A,IMPG2,KCND2,KCNQ4,KRAS,LRP2,MAPT,MBP,MECP…
GO:BP	regulation of vesicle-mediated transport	GO:0060627	3.1679e-08	7.49923	259	2287	62	24356	AAK1,ABR,AHSG,ANGPT1,ANKFY1,ANKRD13B,AP1G1,APLN,BET1L,CACNB2,CADPS2,CBLL1,CFTR,CNST,DAB2,DDI1,DNAJC6,EZR,FGA,FMR1,GSK3B,IL1RAPL1,ITGB2,LRRTM2,LYN,MAGI2,MIB1,MYO18A,NECAB2,NLGN1,OPHN1,PACSIN2,PCLO,PKDCC,PTPN1,RAB15,RAB11A,RAB27A,RAB33B,RAB3B,RAB3GAP1,RALA,RIMS2,RIMS3,SGIP1,STAM,STXBP1,STXBP5,STXBP6,STXBP5L,SYNJ1,SYT2,SYT4,SYT9,SYT11,SYT13,SYTL4,TBC1D5,TUB,UNC119,WNT5A,YIPF5
GO:BP	pallium development	GO:0021543	3.22158e-08	7.49193	112	2287	37	24356	BTBD3,CCDC85C,CDK5R1,CDON,CNTNAP2,DCX,DMRTA2,DRD1,FBXO45,FEZF2,GNG12,GSK3B,ID4,IGF2BP1,KIRREL3,NKX2-1,NR4A3,NRP1,NRP2,NTRK2,PAFAH1B1,PAX5,PAX6,PEX13,PROX1,PTEN,RELN,RHOA,SEMA3A,SMO,SOCS7,SRF,SRGAP2,TACC1,TMEM108,UQCRQ,ZEB2
GO:BP	regulation of response to external stimulus	GO:0032101	3.27684e-08	7.48454	486	2287	95	24356	ABR,ADAMTS18,ADCY7,AHSG,ALPK1,ANGPT2,AP1G1,ARG2,ASH1L,BMPR2,C5ORF30,CADM1,CASK,CD9,CD28,CD276,CMKLR1,COCH,CXCL12,CYLD,EFNB2,ENPP4,EPHA4,ETS1,F11,FABP4,FEZF2,FGA,FGF1,FGF18,FGFR1,GCG,GHR,GPRC5B,GRIN3A,HOPX,IL8,IL22RA2,IRAK2,ITCH,LYN,MAPK14,MAPKBP1,MED1,NENF,NONO,NR1D2,NRP1,OTUD4,PADI2,PHLDB2,PIK3R6,PLEK,PLXNA4,POU4F2,PRKCA,PRKCE,PTEN,PTK2B,PUM2,RASGRP1,RB1,RNF26,RORA,RPS6KA3,SEMA3A,SEMA3C,SEMA3D,S…
GO:BP	neuron projection extension	GO:1990138	3.41162e-08	7.46704	107	2287	36	24356	ALCAM,AUTS2,BMPR2,CDK5R1,CYFIP2,DCLK1,DCX,DPYSL2,HSP90AA1,IFRD1,IQGAP1,MAPT,NRP1,NRP2,NTRK2,PLXNA4,POU4F2,RAB11A,RAPH1,RIMS2,SEMA3A,SEMA3C,SEMA3D,SEMA3G,SEMA6A,SEMA6D,SEMA7A,SLIT3,SMURF1,SRF,SYT2,SYT4,TMEM108,TNR,VCL,WNT5A
GO:BP	anion transport	GO:0006820	3.52771e-08	7.45251	394	2287	82	24356	ABCA1,ABCC1,ABCC4,ACSL1,ANKH,ANO3,ANO5,ARL6IP1,ATP10B,ATP8A1,BDKRB2,C2CD2L,CA2,CALHM1,CFTR,CLCN5,CLIC4,CLIC5,FABP4,FGF23,FGFR1,GABRA1,GABRA3,GABRA4,GABRB3,GABRG2,GLRA2,GLTP,GOT2,GRM5,LRP2,LRRC8C,NMUR2,NTRK2,OSBPL8,PLEKHA8,PLIN2,RAB3GAP1,RPS6KB1,SCARB2,SLC12A5,SLC13A3,SLC16A1,SLC16A6,SLC16A10,SLC17A5,SLC1A2,SLC1A4,SLC23A2,SLC25A4,SLC25A12,SLC25A15,SLC25A24,SLC25A38,SLC26A7,SLC26A9,SLC27A4,SLC34A2,…
GO:BP	response to nitrogen compound	GO:1901698	3.9074e-08	7.40811	502	2287	97	24356	ABAT,ABCA1,ADCY6,APC,APPL1,AQP9,ATP2B4,BAIAP2L1,BRSK2,CA2,CACNA1B,CD9,CFTR,CPEB2,CPEB4,CREB1,DNAJB2,DNAJB12,DNAJC18,DRD1,EDEM1,EDEM3,EGLN1,EGR1,EIF4EBP2,EPHA4,EZR,FAF2,FOXO1,FOXRED2,GABPA,GABRB3,GABRG2,GET4,GHR,GLRA2,GNRH1,GRIN2A,GRM5,HCN1,HLCS,HOMER1,HSPA13,IGF1,IGFBP5,IRS1,JAG1,KAT7,KAT2B,KL,KLF15,MAPK14,MEF2C,MYO5A,NGFR,NR4A3,NTRK2,OSBPL8,PANX1,PDE4D,PDGFC,PDGFRA,PHIP,PIK3R1,PKD2,POU4F2,PRKCE,…
GO:BP	regulation of MAP kinase activity	GO:0043405	4.17088e-08	7.37977	192	2287	51	24356	BMP7,CDK12,DUSP3,DUSP5,DUSP7,DUSP16,DUSP19,EDN1,EPHA4,FGF1,FGF2,FGF18,FGFR1,FLT1,FRS2,FZD4,GADD45G,GHR,HMGCR,IGF1,KITLG,LPAR1,LYN,MAP2K3,MAP3K7,MAP3K13,MAP4K3,MAPK8IP3,MLKL,PAQR3,PDE5A,PDGFC,PIK3R6,PTPN1,PTPN11,RASGRP1,RGS2,SFRP1,SPAG9,SPRED1,SPRED2,SPRY3,STK38,TAOK1,TGFA,TGFBR1,TRAF6,TRIB1,VANGL2,WNT5A,ZEB2
GO:BP	modification-dependent protein catabolic process	GO:0019941	4.57815e-08	7.33931	417	2287	85	24356	ANKIB1,ARIH1,ARIH2,ARMC8,ATXN3,BTRC,CCNF,CSNK1D,CSNK2A2,CUL3,CUL4B,CYLD,DAB2,DNAJB2,DNAJB12,DNAJC18,DTL,EDEM1,EDEM3,FAF2,FBXL7,FBXL18,FBXL20,FBXO22,FBXO45,FBXW11,FOXRED2,GSK3B,HSPA13,ITCH,KCTD6,KLHL15,LATS1,MAPK9,MYLIP,NEDD4L,PCNP,PSMA5,PTEN,PTK2B,RAD23B,RLIM,RMND5A,RNF4,RNF8,RNF121,RNF165,RNF213,RYBP,SENP1,SIAH3,SIRT1,SMURF1,SOCS5,SPOP,SUMO1,SUMO2,TBL1XR1,TLK2,TP53INP2,TRIB1,TRIM2,TRIM25,TRIM67,…
GO:BP	positive regulation of vasculature development	GO:1904018	4.88715e-08	7.31094	103	2287	35	24356	ADAM12,AGGF1,AKT3,APLNR,BMPER,CCBE1,CYP1B1,EFNB2,ERAP1,ETS1,FGF1,FGF2,FGF18,FLT1,GATA2,GATA6,GDF2,HK2,HMOX1,MTDH,NRP1,PIK3R6,PPP1R16B,PRKCA,PTK2B,RAPGEF3,RHOJ,SIRT1,SMAD1,SP1,VASH2,VEGFA,VEGFC,WNT5A,ZC3H12A
GO:BP	positive regulation of supramolecular fiber organization	GO:1902905	5.67068e-08	7.24636	130	2287	40	24356	AP1AR,ARPC2,ARPC4,BAG4,BAIAP2L1,C15ORF62,CDC42EP1,CFL2,CLIP1,CTGF,CTTN,EDN1,FMN1,GMFB,JMY,KIRREL,LMOD1,LPAR1,MAPT,MECP2,NAV3,NIN,NRP1,PLEK,PPM1E,PRKCE,PROX1,PTK2B,RAPGEF3,RB1,RHOA,RHOBTB2,SH3PXD2B,SPAST,SWAP70,SYNPO2,TGFB3,TGFBR1,WASL,WNT4
GO:BP	mitotic cell cycle	GO:0000278	5.82121e-08	7.23499	572	2287	106	24356	ACVR1B,ANK3,APC,ARF1,ARL3,BACH1,BCCIP,BCL2,BMP7,BRSK2,BTG4,CAMK2G,CCND1,CCND2,CCNF,CCNI,CCNJ,CCNJL,CD28,CDC6,CDC27,CDC73,CDK1,CDK14,CDKN1A,CDKN2B,CENPF,CEP85,CHMP7,CHMP1B,CHMP2B,CIT,CLTC,CUL3,CUL4B,CYLD,DCUN1D3,DTL,DUSP3,E2F1,EDN1,EIF4E,EML1,ENSA,FBXL7,FBXL18,FGFR1,FOXM1,FOXN3,FZD3,HECA,ID4,IGF1,INHBA,INO80,INTS3,IQGAP1,KIF3B,KIF4A,KLF11,LATS1,LCMT1,MECP2,MEIS2,NAA50,NACC2,NCAPH,NCAPH2,NSL1,OBSL1…
GO:BP	proteasomal protein catabolic process	GO:0010498	5.90146e-08	7.22904	322	2287	71	24356	ANKIB1,ARIH1,ARIH2,ARMC8,ATXN3,BRSK2,BTRC,CCNF,CSNK1D,CUL3,CUL4B,DAB2,DNAJB2,DNAJB12,DNAJC18,EDEM1,EDEM3,ENC1,FAF2,FAM192A,FBXL7,FBXL18,FBXL20,FBXO22,FBXO45,FBXW11,FOXRED2,GET4,GSK3B,HSPA13,ITCH,KLHL15,MAPK9,NEDD4L,OPHN1,OSBPL7,PCNP,PSMA5,PSME3,RAD23B,RMND5A,RNF4,RNF41,RNF121,RYBP,SEL1L,SENP1,SIAH3,SIRT1,SMURF1,SOCS5,SOCS6,SPOP,SUMO1,SUMO2,TBL1XR1,TLK2,TRIB1,TRIM2,TRIM25,UBE2D3,UBE2K,UBE2W,UBQLN1…
GO:BP	cartilage development	GO:0051216	6.16106e-08	7.21034	147	2287	43	24356	ACAN,AXIN2,BARX2,BMPR2,BMPR1B,CHSY1,COCH,COL2A1,CREB3L2,CTGF,EDN1,EFEMP1,FGF18,FGFR1,GDF2,GDF5,GDF6,GLG1,HAND1,IMPAD1,MAF,MAPK14,MATN1,MEF2C,MEF2D,MSX2,NFIB,OSR2,PAX7,PKDCC,RARG,RSPO2,RUNX2,SHOX2,SMAD5,SOX6,SRF,SULF1,TGFBR1,TRIP11,WNT4,WNT5A,ZEB1
GO:BP	negative regulation of neuron differentiation	GO:0045665	6.47354e-08	7.18886	136	2287	41	24356	BMP7,CDK5R1,CNTN2,CRMP1,EFNB2,EIF4E,EPHA4,FEZF2,FSTL4,GFAP,GPR37L1,HMG20A,ID4,IFRD1,JAG1,LPAR1,LRP4,MED1,MEIS1,MIB1,MYLIP,NLGN1,NRP1,PAQR3,PAX6,PBX1,PHOX2B,POU4F2,PTEN,PTPN9,SEMA3A,SEMA3C,SEMA3D,SEMA3G,SEMA6A,SEMA6D,SEMA7A,THRB,TLX3,TNR,WNT5A
GO:BP	organelle localization	GO:0051640	6.86863e-08	7.16313	364	2287	77	24356	AP1AR,AP3M1,ARCN1,ARHGAP21,BCCIP,C17ORF75,CACNB2,CADPS,CADPS2,CENPF,CEP19,CFTR,CHMP7,CHMP1B,CHMP2B,COPG2,CUL3,DMD,DNM1,DNM3,DNM1L,ESYT2,EXOC5,EXOC6,EZR,FAM65A,GSK3B,HOOK3,KIF1B,LLGL1,LTV1,LYN,MAGI2,MAP6,MAPT,MREG,MYH9,MYO5A,NIN,NLGN1,NR4A3,NSF,PAFAH1B1,PARD3B,PAX6,PEX13,PLEK,PLXNA2,PTEN,RAB11A,RAB27A,RAB3B,RAB3GAP1,RASGRP1,RIMS2,RIMS3,SEC16B,SEMA6A,SHROOM2,SLC4A5,SPAST,STARD3,STX6,STX16,STXBP1,SY…
GO:BP	reproductive system development	GO:0061458	6.99146e-08	7.15543	270	2287	63	24356	ACVR2A,ARID5B,ARNT,ASCL2,ASH1L,BCL2,BMP7,BMPR2,BMPR1B,CCNF,CTSB,DHCR24,DNAJB6,EGLN1,EIF2S2,FOXF2,FRS2,FSHB,FZD4,GATA2,GATA6,GHR,GNRH1,HAND1,HOXD13,ID4,INHBA,KDM5B,KITLG,LRP2,MAPK14,MED1,NCOA1,NKX2-1,PCYT1B,PDGFRA,PGR,PKD2,PLAG1,PTEN,PTPN11,RARG,RDH10,RHOBTB3,SEMA3A,SFRP1,SIRT1,SIX4,SLIT3,STK3,STK4,SULF1,TBX3,TCF7,TGFBR1,TYRO3,UBE2Q1,VASH1,VASH2,VDR,WDR48,WNT4,WNT5A
GO:BP	regulation of myeloid cell differentiation	GO:0045637	7.15262e-08	7.14553	120	2287	38	24356	ACVR1B,ACVR2A,CDC73,CLDN18,CREB1,CSF1,ETS1,FBN1,FSHB,GABPA,GATA2,GPR55,HOXA7,INHBA,ITPKB,JAG1,KITLG,LYN,MAFB,MAPK14,MED1,MEF2C,MEIS1,MEIS2,MITF,PIK3R1,POU4F2,PTK2B,RARG,RASSF2,RB1,RBFOX2,RNF41,RUNX1,SENP1,SFRP1,TRAF6,TRIB1
GO:BP	cellular response to organic cyclic compound	GO:0071407	7.566e-08	7.12113	277	2287	64	24356	ABHD2,ADCY6,AQP9,ATP2B4,BMP7,BTRC,CFTR,CYP1B1,DAB2,DRD1,EFNA5,EIF4E,ESRRG,EZR,FBXO32,GABPA,GABRB3,GABRG2,HCN1,HEYL,HNF4A,IGFBP5,KLF9,LATS1,LBH,LMO3,LRP6,MED1,MED12,MED13,MED14,MEF2C,MSX2,NCOA3,NR1D2,NR2C2,NR4A3,NR5A2,OSBPL7,PADI2,PAK2,PAQR8,PDE4D,PGR,PHB,PKD2,POU4F2,RAPGEF1,RAPGEF3,RARG,RBFOX2,RHOA,RORA,RORB,RPS6KB1,SFRP1,SIRT1,SMAD5,SMO,SSTR2,THRB,UFM1,VDR,ZC3H12A
GO:BP	myeloid cell differentiation	GO:0030099	7.61793e-08	7.11816	232	2287	57	24356	ACVR1B,ACVR2A,CDC73,CEBPG,CLDN18,CREB1,CSF1,CSF1R,ETS1,FBN1,FLVCR1,FSHB,GABPA,GATA2,GPR55,HOXA7,INHBA,ITPKB,JAG1,KAT6A,KITLG,LYN,MAFB,MAPK14,MB,MED1,MEF2C,MEIS1,MEIS2,MITF,MYH9,NKX2-3,PAFAH1B1,PIK3R1,PIP4K2A,PKNOX1,POU4F2,PTK2B,PTPN11,RARG,RASSF2,RB1,RBFOX2,RNF41,RUNX1,SENP1,SFRP1,SH3PXD2A,SIRT1,SLC25A38,SMAD5,SOX6,SRF,TMOD2,TRAF6,TRIB1,TSPAN2
GO:BP	negative regulation of growth	GO:0045926	7.90296e-08	7.10221	148	2287	43	24356	ACVR1B,ADRB1,BCL2,BMPR2,CDK5R1,CDKN2B,DCBLD2,DCUN1D3,DNAJB2,EI24,FSTL4,FXN,GDF2,HNF4A,IFRD1,IGFBP5,INHBA,IP6K2,KIAA1024,NAIF1,NECAB2,NKD1,NRP1,PHB,PTEN,SEMA3A,SEMA3C,SEMA3D,SEMA3G,SEMA6A,SEMA6D,SEMA7A,SERTAD2,SFRP1,SIRT1,SLIT3,STC2,STK3,STK4,TGFB2,TNR,WNT5A,WWC2
GO:BP	neural precursor cell proliferation	GO:0061351	9.15592e-08	7.0383	105	2287	35	24356	CDON,DMRTA2,EML1,EPHB1,FGF2,FGFR1,FOXO1,FRS2,FZD3,GATA2,GBX2,GNG5,GPR37L1,HOOK3,ID4,IGF1,IGF2BP1,LRP2,NAP1L1,NUMB,ORC3,OTP,PAFAH1B1,PAX6,PROX1,RAPGEF1,RASSF10,RERE,RHOA,RORA,SMO,SOX10,VAX1,WNT5A,ZEB2
GO:BP	stem cell differentiation	GO:0048863	1.01096e-07	6.99527	149	2287	43	24356	BMP7,CDK12,CHD2,EDN1,EDNRA,FGF2,FGF19,GATA6,GBX2,GDNF,HOXA7,JAG1,KBTBD8,KITLG,LBH,LIN28A,LRP6,MEF2C,MSX2,NRP1,NRP2,OCIAD1,PHF19,PHOX2B,RDH10,RUNX2,SEMA3A,SEMA3C,SEMA3D,SEMA3G,SEMA6A,SEMA6D,SEMA7A,SFRP1,SMO,SOX6,SOX10,SOX21,SP7,SRF,TBX2,TGFB2,ZEB2
GO:BP	negative regulation of cell death	GO:0060548	1.10263e-07	6.95757	533	2287	100	24356	ADNP,ANGPT1,ANKRD1,ARG2,BCL2,BDKRB2,BDNF,BMP7,CDC73,CDK1,CHL1,CIDEA,COL2A1,CSF1R,CTGF,CTTN,DAB2,DNAJB6,DNAJC3,FGA,FLT4,FOXO1,FXN,FZD3,GABRB2,GABRB3,GATA2,GATA6,GCG,GDF5,GDNF,GHR,GPR37L1,GSK3B,HMOX1,HYOU1,IGF1,IL7R,ITCH,ITPKB,KITLG,KRAS,LRP6,MCL1,MDM4,MECOM,MECP2,MED1,MEF2C,MGMT,MITF,MSX2,MTDH,MYO18A,NCOA7,NONO,NR4A3,NRP1,NTRK2,PAK2,PARP16,PDE8A,PHIP,PIK3R1,PRKCA,PRKCI,PTEN,PTGFR,PTK2B,PTPN1,RAG1,…
GO:BP	lipid metabolic process	GO:0006629	1.20824e-07	6.91785	811	2287	136	24356	ABCA1,ABHD2,ABHD5,ACACA,ACADL,ACSL1,AGPAT4,ALDH5A1,B4GALT6,BDH2,CEPT1,CERK,CERS2,CERS5,CFTR,CIDEA,CLPS,CPT1A,CREB1,CSF1R,CYP1B1,DGKB,DGKE,DGKG,DGKI,DHCR24,DNAJC15,EDN1,EFR3B,EGR1,ELOVL2,ELOVL4,EPHA8,ETFA,ETNK1,FAM126A,FGF1,FGF19,FGF23,FGFR1,FLT1,FSHB,GATA6,GBA2,GBGT1,GK5,GNB3,GPAT2,HMGCR,HNF4A,HPGDS,IMPA1,IMPAD1,IP6K1,IP6K2,IP6K3,IRS1,LACTB,LCLAT1,LIAS,LPCAT1,LPCAT2,LYN,MAPK14,MBOAT2,MECP2,MECR,M…
GO:BP	negative regulation of programmed cell death	GO:0043069	1.27611e-07	6.89411	490	2287	94	24356	ADNP,ANGPT1,ANKRD1,ARG2,BCL2,BDKRB2,BDNF,BMP7,CDC73,CDK1,CHL1,CIDEA,COL2A1,CSF1R,CTTN,DAB2,DNAJB6,DNAJC3,FGA,FLT4,FOXO1,FXN,FZD3,GABRB2,GABRB3,GATA2,GATA6,GCG,GDF5,GDNF,GHR,GSK3B,HMOX1,HYOU1,IGF1,IL7R,ITCH,ITPKB,KITLG,KRAS,LRP6,MCL1,MDM4,MECOM,MECP2,MED1,MEF2C,MGMT,MITF,MSX2,MTDH,MYO18A,NONO,NR4A3,NRP1,NTRK2,PAK2,PHIP,PIK3R1,PRKCA,PRKCI,PTEN,PTGFR,PTK2B,PTPN1,RAG1,RHOA,RPS6KA3,RPS6KB1,SFRP1,SGK3,…
GO:BP	modification-dependent macromolecule catabolic process	GO:0043632	1.47972e-07	6.82982	426	2287	85	24356	ANKIB1,ARIH1,ARIH2,ARMC8,ATXN3,BTRC,CCNF,CSNK1D,CSNK2A2,CUL3,CUL4B,CYLD,DAB2,DNAJB2,DNAJB12,DNAJC18,DTL,EDEM1,EDEM3,FAF2,FBXL7,FBXL18,FBXL20,FBXO22,FBXO45,FBXW11,FOXRED2,GSK3B,HSPA13,ITCH,KCTD6,KLHL15,LATS1,MAPK9,MYLIP,NEDD4L,PCNP,PSMA5,PTEN,PTK2B,RAD23B,RLIM,RMND5A,RNF4,RNF8,RNF121,RNF165,RNF213,RYBP,SENP1,SIAH3,SIRT1,SMURF1,SOCS5,SPOP,SUMO1,SUMO2,TBL1XR1,TLK2,TP53INP2,TRIB1,TRIM2,TRIM25,TRIM67,…
GO:BP	reproductive structure development	GO:0048608	1.50536e-07	6.82236	268	2287	62	24356	ACVR2A,ARID5B,ARNT,ASCL2,ASH1L,BCL2,BMP7,BMPR2,BMPR1B,CCNF,CTSB,DHCR24,DNAJB6,EGLN1,EIF2S2,FOXF2,FRS2,FSHB,FZD4,GATA2,GATA6,GHR,GNRH1,HAND1,HOXD13,ID4,INHBA,KDM5B,KITLG,LRP2,MAPK14,MED1,NCOA1,NKX2-1,PCYT1B,PDGFRA,PGR,PKD2,PLAG1,PTEN,PTPN11,RARG,RDH10,RHOBTB3,SEMA3A,SFRP1,SIRT1,SIX4,SLIT3,STK3,STK4,SULF1,TBX3,TCF7,TGFBR1,TYRO3,VASH1,VASH2,VDR,WDR48,WNT4,WNT5A
GO:BP	limbic system development	GO:0021761	1.68148e-07	6.77431	63	2287	26	24356	CDK5R1,CNTNAP2,DCX,DRD1,FEZF2,FGFR1,GSK3B,ID4,KIRREL3,NKX2-1,NR4A3,NRP1,NRP2,OTP,PAFAH1B1,PROX1,PTEN,RAB3GAP1,RELN,SEMA3A,SMO,SRF,TBX3,TMEM108,UQCRQ,ZEB2
GO:BP	positive regulation of epithelial cell proliferation	GO:0050679	1.68339e-07	6.77382	107	2287	35	24356	AKT3,APLN,APLNR,BMPR2,CCND1,FGF1,FGF2,FGFR1,FLT4,FOXP1,FZD7,GATA2,GDF2,HMOX1,IGF1,KDM5B,MED1,NR4A3,NRAS,OSR2,PPP1R16B,PRKCA,PROX1,PTPRN,RREB1,SFRP1,SIRT1,SMO,SP1,TGFBR1,VASH2,VEGFA,VEGFC,WDR48,WNT5A
GO:BP	regulation of trans-synaptic signaling	GO:0099177	1.77631e-07	6.75048	199	2287	51	24356	ADCY1,BACE1,BDNF,CA2,CACNA1B,CACNA2D2,CACNB2,CACNG4,CBLN1,CNR1,CNTN2,CUX2,DGKI,DRD1,EDN1,EIF4EBP2,EPHA4,GDNF,GFAP,GRIK3,GRIN2A,GRM3,GRM5,GSK3B,ITPKA,KRAS,LRRTM2,MECP2,MEF2C,MME,NLGN1,NTRK2,OPHN1,PAIP2,PRKCE,PTEN,RAB3B,RAB3GAP1,RELN,RIMS2,RIMS3,SHISA6,SHISA9,SNCAIP,SRF,STXBP1,SYNGR1,SYT4,TMEM108,TNR,UNC13B
GO:BP	modulation of chemical synaptic transmission	GO:0050804	1.77631e-07	6.75048	199	2287	51	24356	ADCY1,BACE1,BDNF,CA2,CACNA1B,CACNA2D2,CACNB2,CACNG4,CBLN1,CNR1,CNTN2,CUX2,DGKI,DRD1,EDN1,EIF4EBP2,EPHA4,GDNF,GFAP,GRIK3,GRIN2A,GRM3,GRM5,GSK3B,ITPKA,KRAS,LRRTM2,MECP2,MEF2C,MME,NLGN1,NTRK2,OPHN1,PAIP2,PRKCE,PTEN,RAB3B,RAB3GAP1,RELN,RIMS2,RIMS3,SHISA6,SHISA9,SNCAIP,SRF,STXBP1,SYNGR1,SYT4,TMEM108,TNR,UNC13B
GO:BP	developmental process involved in reproduction	GO:0003006	1.79481e-07	6.74598	399	2287	81	24356	ABHD2,ACVR2A,ARID5B,ARNT,ASCL2,ASH1L,BCL2,BMP7,BMPR2,BMPR1B,CCNF,CELF1,CFTR,CTSB,DHCR24,DNAJB6,EGLN1,EIF2S2,FOXF2,FRS2,FSHB,FZD4,GATA2,GATA6,GHR,GNRH1,HAND1,HNF4A,HOOK1,HOXD13,ID4,IGF1,INHBA,KDM5B,KITLG,LHFPL2,LIN28A,LRP2,MAPK14,MED1,NCOA1,NKX2-1,OSBP2,PAFAH1B1,PCYT1B,PDE5A,PDGFRA,PGR,PKD2,PLAG1,PTEN,PTPN11,RARG,RDH10,RHOBTB3,RNF2,RPS6KB1,SEMA3A,SFRP1,SIRT1,SIX4,SLIT3,SMAD5,STK3,STK4,STRBP,SULF1,…
GO:BP	regulation of cell size	GO:0008361	1.86024e-07	6.73043	118	2287	37	24356	AKT3,BDNF,BMPR2,CDK5R1,CREB1,DPYSL2,EDN1,EFNA5,FSTL4,GNB3,IFRD1,IL7R,KCNMA1,LRRC8C,MAPT,NRP1,NTRK2,PLEK,PLXNA4,POU4F2,PRR16,PTEN,RAB11A,RHOA,SEMA3A,SEMA3C,SEMA3D,SEMA3G,SEMA6A,SEMA6D,SEMA7A,SLC12A5,SRF,TNR,VAV3,WDTC1,WNT5A
GO:BP	mitotic cell cycle process	GO:1903047	1.93632e-07	6.71302	457	2287	89	24356	ACVR1B,ANK3,APC,ARF1,ARL3,BACH1,BCCIP,BCL2,BMP7,BRSK2,CAMK2G,CCND1,CCND2,CCNF,CCNI,CCNJ,CCNJL,CD28,CDC6,CDC27,CDC73,CDK1,CDK14,CDKN2B,CENPF,CEP85,CHMP7,CHMP1B,CHMP2B,CIT,CUL3,CUL4B,DCUN1D3,DTL,E2F1,EDN1,EIF4E,EML1,ENSA,FBXL7,FBXL18,FGFR1,FOXM1,FOXN3,ID4,IGF1,INHBA,INO80,INTS3,KIF3B,KIF4A,KLF11,LATS1,LCMT1,MECP2,NAA50,NACC2,NCAPH,NCAPH2,NSL1,OBSL1,PAFAH1B1,PAX6,PBX1,PDS5A,PKD2,PPM1D,PSME3,PTEN,RAB…
GO:BP	negative regulation of apoptotic process	GO:0043066	1.96533e-07	6.70657	479	2287	92	24356	ADNP,ANGPT1,ANKRD1,ARG2,BCL2,BDKRB2,BDNF,BMP7,CDC73,CDK1,CHL1,CIDEA,COL2A1,CSF1R,CTTN,DAB2,DNAJB6,DNAJC3,FGA,FLT4,FOXO1,FXN,FZD3,GABRB2,GABRB3,GATA2,GATA6,GCG,GDF5,GDNF,GHR,GSK3B,HMOX1,HYOU1,IGF1,IL7R,ITCH,ITPKB,KITLG,KRAS,LRP6,MCL1,MDM4,MECP2,MED1,MEF2C,MGMT,MITF,MSX2,MTDH,MYO18A,NONO,NR4A3,NRP1,NTRK2,PAK2,PHIP,PIK3R1,PRKCA,PRKCI,PTEN,PTGFR,PTK2B,PTPN1,RAG1,RHOA,RPS6KA3,RPS6KB1,SFRP1,SGK3,SH3RF1…
GO:BP	actin filament organization	GO:0007015	2.14425e-07	6.66872	290	2287	65	24356	ABI2,AP1AR,ARHGAP28,ARHGAP35,ARHGAP36,ARPC2,ARPC4,BAG4,BAIAP2L1,BCL2,C15ORF62,CD2AP,CDC42EP1,CFL2,CTGF,CTTN,CUL3,DPYSL3,EMP2,ERMN,EZR,FCHSD1,FMN1,GHR,GMFB,JMY,KIRREL,LATS1,LMOD1,LPAR1,NRP1,PCDH15,PHLDB2,PIK3R1,PLEK,PLEKHH2,PPFIA1,PPM1E,PRKCE,PRKCI,PROX1,PTK2B,RAPGEF3,RHOA,RHOBTB2,RHOBTB3,RHOJ,RND3,SH3PXD2B,SHROOM2,SHROOM4,SORBS1,SRF,SSH2,SWAP70,SYNPO2,TGFB3,TGFBR1,TMEFF2,TMOD1,TMOD2,TMSB4X,TWF1,W…
GO:BP	gliogenesis	GO:0042063	2.18105e-07	6.66133	158	2287	44	24356	ADAM22,CDK5R1,CNP,CNTN2,DAAM2,DAG1,DCX,DMD,DRD1,EPHA4,FGF2,GFAP,GPR37L1,ID4,KLF15,KRAS,LIN28A,LRP2,MED12,MPP5,NFIB,NKX2-1,NTRK2,PAFAH1B1,PAX6,PHOX2B,PLAG1,PPP3R1,PRKCI,PTEN,PTPN11,RELN,RHOA,SLC45A3,SMO,SOCS7,SOX6,SOX10,SRGAP2,SYNJ1,TGFB2,TRPC4,TSPAN2,TTBK1
GO:BP	ear development	GO:0043583	2.18105e-07	6.66133	158	2287	44	24356	ABR,BCL2,BMPER,CDH23,CECR2,CLIC5,COL2A1,ECE1,EDN1,FGF2,FGFR1,FREM2,FZD3,GABRB2,GABRB3,GATA2,GBX2,IGF1,JAG1,KCNQ4,MAF,MAFB,MKS1,NR4A3,OSR2,PAFAH1B1,PCDH15,PHOX2B,PROX1,PTK7,PTPN11,PTPRQ,RDH10,RPGRIP1L,SIX4,SOBP,SOX21,TRIP11,TSHR,TSHZ1,USH2A,VANGL2,WNT5A,ZEB1
GO:BP	endothelial cell proliferation	GO:0001935	2.72285e-07	6.56498	88	2287	31	24356	AKT3,APLN,APLNR,ATOH8,BMPER,BMPR2,FGF2,FGFR1,FLT1,FLT4,GATA2,GDF2,GHR,HMOX1,MEF2C,NGFR,NRAS,PPP1R16B,PRKCA,PROX1,PTPRM,SIRT1,SP1,SULF1,TGFBR1,VASH1,VASH2,VEGFA,VEGFC,WNT5A,XDH
GO:BP	positive regulation of organelle organization	GO:0010638	2.76543e-07	6.55824	367	2287	76	24356	AP1AR,ARHGAP35,ARPC2,ARPC4,AUTS2,BAG4,BAIAP2L1,BCAS3,C15ORF62,CCDC88A,CD28,CDC42EP1,CFL2,CLIP1,CTGF,CTTN,CUL3,DNM1L,EDN1,FMN1,FMR1,GCG,GMFB,GSK3B,HK2,IGF1,JDP2,JMY,KAT7,KIAA1324,KIRREL,LMOD1,LPAR1,MAPK9,MAPT,MECP2,MIER1,MSX2,NAV3,NEK7,NIN,NOS1,NRP1,PAN3,PAX7,PHF19,PIP4K2A,PLEK,PPM1E,PRKCE,PROX1,PTK2B,RAB3GAP1,RAB3GAP2,RAD21,RAPGEF3,RB1,RHOA,RHOBTB2,SH3GLB1,SH3PXD2B,SIRT1,SMCR8,SMURF1,SPAST,SWAP70…
GO:BP	regulation of transmembrane transport	GO:0034762	2.83511e-07	6.54743	312	2287	68	24356	ANK2,APLNR,APPL1,ARL6IP1,ATP1B3,AZIN1,BCL2,CA2,CACNA1B,CACNB2,CACNG4,CALHM1,CATSPER2,CFTR,CLIC5,DDI1,DMD,DPP6,DRD1,EDN1,EDNRA,EHD3,FGF19,GJA5,GRM5,HCN1,HK2,HOMER1,IGF1,IRS1,KCNC1,KCNC2,KCND2,KCNH2,KCNJ2,KCNJ13,KCNMA1,KCNS1,KLF15,LYN,MAPK14,MEF2C,MYO5A,NEDD4L,NLGN1,NR4A3,OSBPL8,PDE4D,PKD2,POU4F2,PRKCE,PRKCI,PTK2B,PTPN11,RELN,RHOQ,SCN2B,SCN4B,SESTD1,SHISA6,SHISA9,SLC1A2,SUMO1,TRPC6,TSPAN13,UBQLN1,W…
GO:BP	negative regulation of cellular component organization	GO:0051129	2.91592e-07	6.53522	417	2287	83	24356	ANKRD13B,AP1AR,APC,ARHGAP28,ATAD2,BAG4,BCAS3,BCOR,BMP7,CCNF,CDK5R1,CRMP1,DNAJB2,DNAJB6,DNAJC15,DYRK1A,EFNA5,EFNB2,EPHA4,FSTL4,FXN,GFAP,GMFB,GSK3B,IFRD1,IGF1,KAT2B,KDM5A,LCMT1,LMO4,LMOD1,LPAR1,LRP4,LRRTM2,MAPT,MECP2,MID1IP1,MYLIP,NAV3,NECAB2,NLGN1,NRP1,PACSIN2,PAQR3,PAX5,PHLDB2,PLEKHH2,PMEPA1,PPFIA1,PPM1A,PTEN,PTPN9,RAD1,RAD21,RAPGEF3,RNF41,SEMA3A,SEMA3C,SEMA3D,SEMA3G,SEMA6A,SEMA6D,SEMA7A,SIAH3,SI…
GO:BP	muscle system process	GO:0003012	2.93534e-07	6.53234	214	2287	53	24356	ANK2,ARG2,ATP2B4,BDKRB2,CACNB2,CAMK2G,CATSPER2,CTTN,DMD,DRD1,EDN1,EDNRA,EHD3,FBXO32,GATA5,GATA6,GDNF,GHR,GJA5,GRIP2,GUCY1A3,HOMER1,IGF1,IGFBP5,KCNH2,KCNJ2,KCNMA1,KLF15,LMCD1,LMOD1,MAP2K3,MEF2C,MYLK,MYLK2,MYOZ2,NOS1,PDE4D,PDE5A,RGS2,RHOA,SCN2B,SCN4B,SGCD,SMAD5,SRF,SRL,SULF1,SUMO1,TACR1,TMOD1,TMOD2,TWF1,ZC3H12A
GO:BP	regulation of peptide transport	GO:0090087	3.17011e-07	6.49893	361	2287	75	24356	ANGPT1,ANKRD1,ARFIP1,ARG2,BAG4,BCAS3,BRSK2,C2CD2L,CA2,CADM1,CD276,CDK5R1,CFTR,CIDEA,CNST,CSF1R,DNM1L,DPH3,EDEM1,EFNA5,ENSA,EZR,FAM65A,FERMT1,FGA,GCC2,GCG,GHR,GJA5,GPI,GSK3B,HMGCR,HNF4A,IGF1,ILDR1,IRS1,LYN,MAPK14,MAPKBP1,MYO18A,OPHN1,PANX1,PIK3R1,PKDCC,PPM1A,PRKCE,PTPN1,PTPN11,RAB11FIP1,RAPGEF3,RASGRP1,RASL10B,RFX6,SEC16B,SEC24A,SFRP1,SIAH3,SLC16A1,SLC35D3,SMO,STXBP5L,SYT4,SYT9,SYT11,SYTL4,TGFB2,T…
GO:BP	regulation of immune system process	GO:0002682	3.89155e-07	6.40988	690	2287	119	24356	ABR,ACVR1B,ACVR2A,ADCY7,ALPK1,ANGPT1,AP1G1,ARG2,ATXN1L,BCL2,C7,CADM1,CD5,CD28,CD86,CD276,CDC73,CLDN18,CMKLR1,CMTM3,COCH,CREB1,CSF1,CYLD,DENND1B,DUSP3,EFNB2,ELF1,ETS1,EZR,FBN1,FOXP1,FSHB,GABPA,GATA2,GPI,GPR55,GPRC5B,HOXA7,IGF1,IL7R,INHBA,IRAK2,ITCH,ITGB2,ITPKB,JAG1,KITLG,LTB4R,LYN,MAFB,MAP3K7,MAPK14,MED1,MEF2C,MEIS1,MEIS2,MITF,MYO18A,NONO,NR4A3,OTUD4,PADI2,PDCD1LG2,PDE4D,PDE5A,PHB,PHLPP1,PIK3CD,PI…
GO:BP	cognition	GO:0050890	4.31374e-07	6.36515	161	2287	44	24356	ADCY1,AFF2,ATP8A1,ATXN1,ATXN1L,BDNF,CCND2,CERS3,CHL1,CHMP2B,CNTN2,CNTNAP2,CREB1,CUX2,DGKI,DRD1,EIF4EBP2,GMFB,GRIN2A,GRM5,HMGCR,KRAS,MAPT,MECP2,MEF2C,MEIS2,MME,NTRK2,PAFAH1B1,PAIP2,PTCHD1,PTEN,RELN,SHC3,SHROOM4,SLC12A5,SLC1A4,SOBP,SRF,SYNJ1,SYT4,TMOD2,TNR,TTBK1
GO:BP	metal ion transport	GO:0030001	4.38823e-07	6.35771	538	2287	99	24356	ANK2,APLNR,ARMC1,ATOX1,ATP1B3,ATP1B4,ATP2B1,ATP2B2,ATP2B4,ATP2C1,BCL2,CACHD1,CACNA1B,CACNA2D2,CACNB2,CACNG4,CALCRL,CAMK2G,CASK,CASR,CATSPER2,CNNM2,DMD,DPP6,DRD1,EHD3,FAM155A,FAM155B,FLVCR1,GCG,GRIN2A,GRIN3A,HCN1,HOMER1,IBTK,JPH1,KCNC1,KCNC2,KCND2,KCNH2,KCNJ2,KCNJ13,KCNK3,KCNK5,KCNK10,KCNMA1,KCNN3,KCNQ3,KCNQ4,KCNQ5,KCNS1,LRP2,LYN,MTMR6,MYLK,MYO5A,NEDD4L,NIPA2,NKAIN2,NMUR2,NOS1,NSF,ORAI2,PANX1,PDE4…
GO:BP	urogenital system development	GO:0001655	4.50564e-07	6.34624	229	2287	55	24356	ANGPT1,ARG2,ARID5B,ARL3,BCL2,BMP7,BMPER,C1GALT1,CENPF,EFNB2,EPHA4,FGF1,FGF2,FGFR1,FMN1,FRS2,GATA2,GDF11,GDNF,HEYL,HOXD13,ID4,JAG1,KIF26B,KIRREL3,KLF15,LIN28A,LRP4,LZTS2,MEF2C,MME,NRP1,OSR2,PBX1,PDGFRA,PKD2,PLAG1,PROX1,PTEN,RARG,RDH10,RPGRIP1L,SEC63,SFRP1,SIM1,SIX4,SMAD5,SMO,SULF1,TBX18,TGFBR1,TGFBR3,VANGL2,WNT4,WNT5A
GO:BP	regulation of Wnt signaling pathway	GO:0030111	5.1455e-07	6.28857	217	2287	53	24356	APC,ATP6V1C2,AXIN2,BTRC,CDC73,CDK14,CSNK1D,CSNK1G1,CYLD,DAAM2,DAB2,DCDC2,DKK3,EDA,EGR1,FERMT1,FGF2,FOXO1,FZD7,GPRC5B,KREMEN1,LATS1,LIMD1,LRP4,LZTS2,MAPK14,MED12,MKS1,NKD1,NOTUM,PPM1A,PTK7,RAPGEF1,RNF213,RNF220,RSPO2,SFRP1,SHISA6,SOX10,STK3,STK4,SULF1,TBL1XR1,TLE1,TLE4,TMEM237,TMEM170B,TNKS,VANGL2,WNT5A,WNT8A,XIAP,ZEB2
GO:BP	positive regulation of secretion by cell	GO:1903532	5.44527e-07	6.26398	174	2287	46	24356	ANKRD1,AP1G1,BMP7,C2CD2L,CACNB2,CADM1,CADPS2,CD276,CFTR,CREB1,CSF1R,DNM1L,EDN1,EZR,FERMT1,FGA,FGFR1,GCG,GHR,GNRH1,GPI,IGF1,ILDR1,ITGB2,MAPK14,MYO18A,NLGN1,PANX1,PRKCE,PTPN11,RAB15,RAB27A,RAB3GAP1,RASGRP1,RASL10B,RFX6,SEC24A,STAM,STXBP1,SYT4,SYTL4,TGFB2,TGFB3,UNC13B,VTCN1,WNT5A
GO:BP	regulation of protein transport	GO:0051223	5.45772e-07	6.26299	344	2287	72	24356	ANGPT1,ANKRD1,ARFIP1,ARG2,BAG4,BCAS3,BRSK2,C2CD2L,CADM1,CD276,CDK5R1,CFTR,CIDEA,CNST,CSF1R,DNM1L,DPH3,EDEM1,EFNA5,ENSA,EZR,FAM65A,FERMT1,FGA,GCC2,GCG,GHR,GJA5,GPI,GSK3B,HMGCR,HNF4A,IGF1,IRS1,LYN,MAPK14,MAPKBP1,MYO18A,OPHN1,PANX1,PIK3R1,PKDCC,PPM1A,PRKCE,PTPN1,PTPN11,RAB11FIP1,RAPGEF3,RASGRP1,RFX6,SEC16B,SEC24A,SFRP1,SIAH3,SLC16A1,SLC35D3,SMO,STXBP5L,SYT4,SYT9,SYT11,SYTL4,TGFB2,TGFB3,TPR,TRAF6,UNC…
GO:BP	endocytosis	GO:0006897	6.5684e-07	6.18254	304	2287	66	24356	AAK1,ABCA1,ANGPT1,ANKFY1,ANKRD13B,AP2B1,APLN,CACNG4,CALCRL,CBLL1,CD5,CD9,CLTC,CNTN2,CSNK1G1,DAB2,DENND1B,DNAJC6,DNM1,DNM3,EEA1,ELMO1,ENDOU,EZR,FMR1,ILDR1,LDLRAD3,LMBR1L,LRP2,LRP6,LRP8,LRRTM2,MAGI2,MARCO,MIB1,MYH9,NECAB2,NECAP1,NLGN1,OPHN1,PACSIN2,PTPN1,RAB31,RAB22A,RABEP1,RALBP1,RHOBTB2,RHOJ,SCARA5,SCARB2,SGIP1,SH3GL2,SNX18,SORT1,STEAP2,SYNJ1,SYT2,SYT4,TBC1D5,TMEM108,TMPRSS13,TUB,UNC119,WASL,WNT5…
GO:BP	positive regulation of apoptotic process	GO:0043065	6.89802e-07	6.16128	318	2287	68	24356	ANKRD1,APC,BACE1,BCLAF1,BMP7,BMPR1B,CSRNP3,CTSC,CYLD,CYP1B1,DCUN1D3,DNM1L,E2F1,E2F3,EGLN3,FOXO1,GADD45G,GRIN2A,HMOX1,INHBA,IP6K2,JMY,KCNMA1,KLF11,LATS1,LYN,MAPK9,MCL1,MEF2C,MSX2,NACC2,NCOA1,NECAB2,NGFR,NR4A3,PAK2,PIK3CD,PLAGL2,PRKCI,PTEN,RARG,RASSF2,RRP1B,RYBP,SENP1,SFRP1,SH3GLB1,SIRT1,ST18,STK3,STK4,SUDS3,TCTN3,TGFB2,TGFBR1,TGM2,TIMP3,TNFAIP8,TNFRSF8,TNFSF15,TP53BP2,TP53INP1,UNC13B,UNC5C,VDR,WNT…
GO:BP	muscle cell differentiation	GO:0042692	6.92847e-07	6.15936	225	2287	54	24356	ALPK3,ANKRD1,BARX2,BCL2,BCL9,CACNA2D2,CDON,CFL2,DMD,EDN1,EFNB2,FBXO22,FBXO40,FOXP1,FRS2,FZD7,GATA6,HIRA,HOMER1,HOPX,IFRD1,IGF1,IGFBP5,KRAS,LMOD1,MAPK14,MECP2,MEF2C,MYH9,MYH11,MYOZ2,PDGFRA,PGK1,PRKAR1A,PROX1,RB1,RBPMS2,RORA,SGCD,SHOX2,SIRT1,SIX4,SLC23A2,SMO,SORT1,SOX6,SPAG9,SRF,TBX2,TBX3,TMOD1,TMOD2,WNT4,ZEB1
GO:BP	negative regulation of cell growth	GO:0030308	7.96647e-07	6.09873	107	2287	34	24356	ACVR1B,BCL2,BMPR2,CDK5R1,CDKN2B,DCBLD2,DCUN1D3,DNAJB2,EI24,FSTL4,GDF2,HNF4A,IFRD1,INHBA,IP6K2,KIAA1024,NAIF1,NECAB2,NRP1,PHB,SEMA3A,SEMA3C,SEMA3D,SEMA3G,SEMA6A,SEMA6D,SEMA7A,SERTAD2,SFRP1,SIRT1,SLIT3,TGFB2,TNR,WNT5A
GO:BP	positive regulation of programmed cell death	GO:0043068	7.97579e-07	6.09823	319	2287	68	24356	ANKRD1,APC,BACE1,BCLAF1,BMP7,BMPR1B,CSRNP3,CTSC,CYLD,CYP1B1,DCUN1D3,DNM1L,E2F1,E2F3,EGLN3,FOXO1,GADD45G,GRIN2A,HMOX1,INHBA,IP6K2,JMY,KCNMA1,KLF11,LATS1,LYN,MAPK9,MCL1,MEF2C,MSX2,NACC2,NCOA1,NECAB2,NGFR,NR4A3,PAK2,PIK3CD,PLAGL2,PRKCI,PTEN,RARG,RASSF2,RRP1B,RYBP,SENP1,SFRP1,SH3GLB1,SIRT1,ST18,STK3,STK4,SUDS3,TCTN3,TGFB2,TGFBR1,TGM2,TIMP3,TNFAIP8,TNFRSF8,TNFSF15,TP53BP2,TP53INP1,UNC13B,UNC5C,VDR,WNT…
GO:BP	regulation of actin filament organization	GO:0110053	8.36222e-07	6.07768	170	2287	45	24356	AP1AR,ARHGAP28,ARHGAP35,ARPC2,ARPC4,BAG4,BAIAP2L1,C15ORF62,CDC42EP1,CFL2,CTGF,CTTN,FCHSD1,FMN1,GMFB,JMY,KIRREL,LATS1,LMOD1,LPAR1,NRP1,PHLDB2,PIK3R1,PLEK,PLEKHH2,PPFIA1,PPM1E,PRKCE,PTK2B,RAPGEF3,RHOA,RHOBTB2,SH3PXD2B,SSH2,SWAP70,SYNPO2,TGFB3,TGFBR1,TMEFF2,TMOD1,TMOD2,TMSB4X,TWF1,WASL,WNT4
GO:BP	regulation of cell cycle	GO:0051726	8.44973e-07	6.07316	667	2287	115	24356	AHCTF1,ANKRD1,APC,ATP2B4,AXIN2,BCCIP,BCL2,BMP7,BTG4,BTRC,CCND1,CCND2,CCNF,CCNI,CCNJ,CCNJL,CCPG1,CD28,CDC6,CDC27,CDC73,CDK1,CDK12,CDK14,CDK19,CDK5R1,CDKN1A,CDKN2B,CENPF,CEP85,CHMP1B,CHMP2B,CIT,CSNK2A2,CUL3,CUL4B,CYLD,DCUN1D3,DTL,DUSP3,E2F1,E2F3,E2F5,EDN1,EIF4E,FBXL18,FGF2,FGFR1,FOXM1,FOXN3,FZD3,GADD45G,GATA6,HECA,HMGA2,ID4,IGF1,INHBA,INO80,INTS3,INTS7,IQGAP1,JMY,KAT2B,LATS1,LCMT1,LIN9,LRP6,MAPK14,…
GO:BP	cell-cell adhesion	GO:0098609	9.07876e-07	6.04197	448	2287	86	24356	ADAMTS18,ALCAM,ARG2,ATP2C1,BCL2,BMP7,CBLN1,CD5,CD9,CD28,CD86,CD276,CDH11,CDH23,CDK5R1,CLDN2,CYFIP2,CYLD,CYP1B1,DLG3,DNAJB6,DUSP3,EFNA5,EFNB2,ETS1,EZR,FAT3,FGA,GATA5,IGF1,IL7R,ITCH,ITGB2,ITPKB,JAG1,KIF26B,KIRREL,KIRREL3,LRRC7,LYN,MDGA1,MPZ,MYH9,NEGR1,NFASC,NFAT5,NLGN1,NR4A3,NTNG1,PARVA,PCDH10,PCDH15,PCDH19,PCDH11X,PDCD1LG2,PDE5A,PIK3R6,PKP1,PLEK,PODXL,PRKAR1A,PRKCA,PTPRD,PTPRM,RAG1,RAP2B,RAPGEF1,R…
GO:BP	regulation of cellular response to growth factor stimulus	GO:0090287	9.26892e-07	6.03297	195	2287	49	24356	ACVR2A,APLN,BCL9L,BMPER,BMPR2,CASK,CHRD,CIDEA,CYFIP2,DAB2,FBN1,FERMT1,FGF1,FGF18,FGFR1,FLT1,FZD4,GDF2,GDF5,GLG1,LEMD2,LEMD3,LRP2,MSX2,NEO1,NKX2-1,ONECUT2,PMEPA1,PPM1A,PRDM16,PTPN1,RASL11B,RBPMS2,RNF165,RUNX2,SFRP1,SIRT1,SMURF1,SPRY3,SULF1,TGFBR3,TMEM108,TRIM33,VWC2L,WNT4,WNT5A,WNT8A,XDH,ZEB1
GO:BP	axon extension	GO:0048675	1.0273e-06	5.9883	77	2287	28	24356	ALCAM,AUTS2,BMPR2,CDK5R1,DCLK1,DCX,DPYSL2,HSP90AA1,IFRD1,MAPT,NRP1,NRP2,PLXNA4,POU4F2,RAB11A,RAPH1,SEMA3A,SEMA3C,SEMA3D,SEMA3G,SEMA6A,SEMA6D,SEMA7A,SLIT3,SRF,TNR,VCL,WNT5A
GO:BP	regulation of establishment of protein localization	GO:0070201	1.07666e-06	5.96792	363	2287	74	24356	ANGPT1,ANKRD1,ARFIP1,ARG2,BAG4,BCAS3,BRSK2,C2CD2L,CADM1,CD276,CDK5R1,CFTR,CIDEA,CNST,CSF1R,DNM1L,DPH3,EDEM1,EFNA5,ENSA,EZR,FAM65A,FERMT1,FGA,GCC2,GCG,GHR,GJA5,GPI,GSK3B,HMGCR,HNF4A,IGF1,IRS1,LYN,MAPK14,MAPKBP1,MAPT,MYO18A,OPHN1,PANX1,PIK3R1,PKDCC,PPM1A,PRKCE,PTPN1,PTPN11,RAB11FIP1,RAPGEF3,RASGRP1,RFX6,SEC16B,SEC24A,SFRP1,SH3GLB1,SIAH3,SLC16A1,SLC35D3,SMO,STXBP5L,SYT4,SYT9,SYT11,SYTL4,TGFB2,TGFB3,…
GO:BP	endomembrane system organization	GO:0010256	1.111e-06	5.95429	267	2287	60	24356	ABCA1,AKTIP,ANK3,ANO3,ARHGAP21,BAIAP2L1,BCAS3,CHMP7,CHMP2B,CREB1,CSNK1D,DNM1,EHD3,GCC2,GET4,HOOK1,HOOK3,LEMD2,LEMD3,MPP5,MYO18A,OBSL1,PACSIN2,PAFAH1B1,PI4K2A,PTEN,PTPRN,RAB30,RAB11A,RAB22A,RAB27A,RAB33B,RAB3GAP1,RAB3GAP2,REEP1,REEP3,RNF26,SEC16B,SGIP1,SPAST,STX5,STX6,SYNJ1,SYT11,TGFB2,TMCC1,TMED3,TMED5,TMED7,TMED10,TMEFF2,TOR1AIP2,TRAM2,TRIP11,UBXN2B,VMP1,VTI1A,WASL,XKR4,ZPBP2
GO:BP	positive regulation of cytoskeleton organization	GO:0051495	1.23029e-06	5.90999	148	2287	41	24356	AP1AR,ARPC2,ARPC4,BAG4,BAIAP2L1,BCAS3,C15ORF62,CDC42EP1,CFL2,CLIP1,CTGF,CTTN,EDN1,FMN1,GMFB,JMY,KIRREL,LMOD1,LPAR1,MAPT,MECP2,NAV3,NIN,NRP1,PLEK,PPM1E,PRKCE,PROX1,PTK2B,RAPGEF3,RHOA,RHOBTB2,SH3PXD2B,SPAST,SWAP70,SYNPO2,TGFB3,TGFBR1,UBXN2B,WASL,WNT4
GO:BP	skeletal muscle tissue development	GO:0007519	1.32257e-06	5.87858	131	2287	38	24356	ANKRD1,BCL2,BCL9,BCL9L,CDON,CFL2,DMD,DMRTA2,EGR1,EPHB1,FBXO22,FOXN2,FOXP1,HEYL,HLF,HOMER1,HOXD9,LEMD2,MAFF,MAPK14,MEF2C,MEF2D,METTL8,MYLK2,MYOZ2,NR1D2,PAX5,PAX7,PHOX2B,RB1,RHOA,SHOX2,SIX4,SLC23A2,SMO,VAX1,VGLL2,WNT4
GO:BP	respiratory system development	GO:0060541	1.54484e-06	5.81112	149	2287	41	24356	ATXN1,ATXN1L,BMPR2,CCBE1,CREB1,CTGF,DAG1,EDA,FGF1,FGF2,FGF18,FGFR1,FLT4,FOXP1,GATA6,HOPX,IGFBP5,KRAS,MAPK8IP3,NFIB,NKX2-1,PDGFRA,PGR,PHF14,PHOX2B,PKDCC,PPP3R1,PROX1,PTK7,RARG,RDH10,RPGRIP1L,RSPO2,SIM2,SIX4,SRF,TGFBR3,THRB,TIMELESS,VANGL2,WNT5A
GO:BP	exocytosis	GO:0006887	1.64712e-06	5.78327	198	2287	49	24356	ABR,AP1G1,CACNB2,CADPS,CADPS2,CFTR,DDI1,EXOC5,EXOC6,EXOC3L4,FGA,GSK3B,IL1RAPL1,ITGB2,LYN,MYO5A,NLGN1,NR4A3,PCLO,PLEK,RAB15,RAB31,RAB11A,RAB11FIP1,RAB27A,RAB33B,RAB3B,RAB3GAP1,RALA,RASGRP1,RIMS2,RIMS3,STAM,STEAP2,STXBP1,STXBP5,STXBP6,STXBP5L,SYNGR3,SYNJ1,SYT2,SYT4,SYT9,SYT11,SYT13,SYTL4,TMED10,UNC13B,YKT6
GO:BP	synapse organization	GO:0050808	1.64712e-06	5.78327	198	2287	49	24356	BDNF,CACNA2D2,CACNB2,CBLN1,CDK5R1,CHCHD10,CNTN2,CTTN,CUX2,EFNA5,EPHA4,EPHB1,ERC2,FBXO45,FLRT2,GDNF,GHR,GRM5,IL1RAPL1,KIRREL3,LRP4,LRRTM2,MAGI2,MAPT,MDGA1,MECP2,MEF2C,MYO5A,NFASC,NLGN1,NTNG1,NTRK2,PAFAH1B1,PCLO,PDCD2,PDZRN3,PTEN,PTPRD,RAB39B,RELN,SDK2,SHISA6,SIX4,SYNDIG1,TMEM108,TNR,UNC13B,WASL,WNT5A
GO:BP	cellular chemical homeostasis	GO:0055082	1.76829e-06	5.75245	439	2287	84	24356	ABL2,ANK2,APLNR,ARF1,ATOX1,ATP1B3,ATP2B1,ATP2B2,ATP2B4,ATP2C1,ATP6V0A2,BCL2,BRSK2,C2CD2L,CA2,CACNB2,CASR,CFTR,CLIC4,CMKLR1,CXCR1,DMD,DMXL1,DRD1,EDN1,EFNA5,EGLN1,FAM155A,FAM155B,FGF23,FXN,GCG,GPR55,GRIN2A,GRM5,HK2,HMOX1,IBTK,JPH1,KCNMA1,KCTD7,KLF15,LIN28A,LPAR1,LPAR4,LTB4R,LYN,MLXIPL,MYO5A,NMUR2,ORMDL1,PDE4D,PIK3R1,PKD2,PRKCE,PTGFR,PTK2B,RFX6,SCARA5,SIRT1,SLC11A2,SLC12A5,SLC30A4,SLC30A7,SLC30A8,SL…
GO:BP	limb morphogenesis	GO:0035108	1.82326e-06	5.73915	121	2287	36	24356	AFF3,ALX4,BMP7,BMPR1B,COL2A1,ECE1,FGFR1,FLVCR1,FMN1,FREM2,GDF5,GJA5,HOXD9,HOXD13,IMPAD1,LRP4,MED1,MKS1,MSX2,OSR2,PBX1,PKDCC,PLXNA2,RARG,RDH10,RNF165,RPGRIP1L,RSPO2,RUNX2,SEMA3C,SHOX2,SULF1,TBX2,TBX3,WNT5A,WNT8A
GO:BP	positive regulation of endothelial cell migration	GO:0010595	1.88899e-06	5.72377	69	2287	26	24356	AKT3,AMOTL1,ANGPT1,ATOH8,BCAS3,BMPR2,CCBE1,ETS1,FGF1,FGF2,FGF18,FGFR1,FLT4,GATA2,GPI,HMOX1,MAP2K3,NRP1,PRKCA,PROX1,PTK2B,RHOJ,SIRT1,SP1,WNT5A,ZC3H12A
GO:BP	signal release	GO:0023061	2.08898e-06	5.68007	251	2287	57	24356	BMP7,BRSK2,C2CD2L,CACNA1B,CACNB2,CADPS,CADPS2,CFTR,CREB1,DGKI,EDN1,EFNA5,ENSA,FGA,FGFR1,FSHB,FZD4,GCG,GHR,GNRH1,GSK3B,HNF4A,IGF1,ILDR1,ILDR2,INHBA,IRS1,KDM5B,MEF2C,MYO5A,NLGN1,PCLO,PRKCA,PRKCE,PTPN11,PTPRN,RAB11FIP1,RAB3GAP1,RASL10B,RFX6,RIMS2,RIMS3,SFRP1,SLC16A1,SLC30A8,SNCAIP,STXBP1,STXBP5L,SYNJ1,SYT2,SYT4,SYT9,SYT11,SYTL4,TBX3,UBE2Q1,UNC13B
GO:BP	regulation of hormone levels	GO:0010817	2.24501e-06	5.64878	285	2287	62	24356	ARNT,BMP7,BRSK2,C2CD2L,CFTR,CREB1,CYP1B1,DIO2,ECE1,ECE2,EDN1,EFNA5,EGR1,ENSA,FGA,FGFR1,FSHB,FZD4,GCG,GHR,GNB3,GNRH1,HNF4A,IDE,IGF1,ILDR1,ILDR2,INHBA,IRS1,IYD,KDM5B,MECP2,MED1,MYO5A,NDST2,PCLO,PCSK1,PCSK6,PDGFRA,PRKCA,PRKCE,PTPN11,PTPRN,RAB11FIP1,RASL10B,RDH10,RFX6,SFRP1,SLC16A1,SLC16A2,SLC16A10,SLC30A8,STARD3,STC2,STXBP5L,SYT9,SYTL4,TBX3,TTR,UBE2Q1,VDR,WNT4
GO:BP	cellular response to BMP stimulus	GO:0071773	2.35458e-06	5.62809	122	2287	36	24356	ACVR2A,ACVRL1,BMP7,BMPER,BMPR2,BMPR1B,CHRD,COL2A1,EGR1,FBN1,GATA5,GATA6,GDF2,GDF5,GDF6,HEYL,LEMD2,LEMD3,LRP2,LRP4,MSX2,NEO1,PHOX2B,PPM1A,RBPMS2,RGMB,RNF165,RUNX2,SFRP1,SMAD1,SMAD5,SMURF1,SULF1,TRIM33,VWC2L,WNT5A
GO:BP	appendage morphogenesis	GO:0035107	2.35458e-06	5.62809	122	2287	36	24356	AFF3,ALX4,BMP7,BMPR1B,COL2A1,ECE1,FGFR1,FLVCR1,FMN1,FREM2,GDF5,GJA5,HOXD9,HOXD13,IMPAD1,LRP4,MED1,MKS1,MSX2,OSR2,PBX1,PKDCC,PLXNA2,RARG,RDH10,RNF165,RPGRIP1L,RSPO2,RUNX2,SEMA3C,SHOX2,SULF1,TBX2,TBX3,WNT5A,WNT8A
GO:BP	response to BMP	GO:0071772	2.35458e-06	5.62809	122	2287	36	24356	ACVR2A,ACVRL1,BMP7,BMPER,BMPR2,BMPR1B,CHRD,COL2A1,EGR1,FBN1,GATA5,GATA6,GDF2,GDF5,GDF6,HEYL,LEMD2,LEMD3,LRP2,LRP4,MSX2,NEO1,PHOX2B,PPM1A,RBPMS2,RGMB,RNF165,RUNX2,SFRP1,SMAD1,SMAD5,SMURF1,SULF1,TRIM33,VWC2L,WNT5A
GO:BP	regulation of cellular protein localization	GO:1903827	2.36329e-06	5.62648	299	2287	64	24356	ANGPT1,APC,APPL1,BAG4,BCAS3,CCDC88A,CD2AP,CDK1,CDK5R1,CLDN18,CNST,CYLD,DAB2,DCLK1,DPP10,EDEM1,EPB41,EZR,FAM65A,FERMT1,GCC2,GSK3B,HSP90AA1,KAT7,LEPROTL1,LRP4,LZTFL1,LZTS2,MAPK14,MAPT,NECAB2,NGFR,NUMB,OPHN1,PIK3R1,PKDCC,PPFIA1,PPM1A,PPP2R5A,PRKCI,PTPN1,PTPN9,PTPN11,RAPGEF3,RASSF5,RB1,RHOQ,SEC16B,SEMA3A,SH3GLB1,SHISA6,SIAH3,SLC35D3,SMO,STX6,SYT11,TMBIM1,TP53INP2,TPR,UBXN2B,VTI1B,WNT5A,XPO5,ZC3H12A
GO:BP	fat cell differentiation	GO:0045444	2.41752e-06	5.61663	151	2287	41	24356	ADRB1,ARID5B,BBS9,CCND1,CMKLR1,CREB1,E2F1,FABP4,FNDC5,FOXO1,FTO,GATA2,GDF6,GNB3,ID4,JAG1,JDP2,LMO3,LRRC8C,MAPK14,MB,MED1,METTL8,MSX2,NR4A3,OSBPL8,PRDM16,RGS2,RORA,SFRP1,SH3PXD2B,SIRT1,SOCS7,SORT1,STK3,STK4,SYAP1,TBL1XR1,WNT5A,ZC3H12A,ZNF516
GO:BP	protein localization to membrane	GO:0072657	2.47267e-06	5.60683	327	2287	68	24356	ANK2,ANK3,APPL1,ARL3,ARL6IP1,ATP1B3,BAG4,CACNG4,CDK5R1,CLIP1,CNST,DAB2,DLG3,DPP10,EFR3B,EHD3,EMP2,EXOC5,EZR,FAM126A,FERMT2,GET4,GGA1,GPR158,GRIN2A,HSP90AA1,ITGB2,LRP4,LRP6,LRRC7,LZTFL1,MAGI2,MYO5A,NECAB2,NLGN1,NSF,NUMB,PEX26,PIK3R1,PKDCC,PPFIA1,PPP2R5A,PRKCI,PTPN9,RAB31,RAB11A,RAB3B,RAB3GAP1,RAB3GAP2,RABEP1,REEP1,RELN,RHOQ,RILPL1,SEC62,SEC63,SEC23A,SH3GLB1,SH3PXD2B,SHISA6,STXBP1,TMBIM1,TRAM2,TUB,…
GO:BP	divalent inorganic cation transport	GO:0072511	2.52675e-06	5.59744	279	2287	61	24356	ANK2,APLNR,ATP2B1,ATP2B2,ATP2B4,ATP2C1,BCL2,CACHD1,CACNA1B,CACNA2D2,CACNB2,CACNG4,CALCRL,CAMK2G,CASK,CASR,CATSPER2,CNNM2,DMD,DRD1,EHD3,FAM155A,FAM155B,GCG,GRIN2A,GRIN3A,HOMER1,IBTK,JPH1,KCNJ2,LYN,MYLK,MYO5A,NIPA2,NMUR2,NOS1,ORAI2,PANX1,PDE4D,PKD2,PRKCE,PTK2B,SESTD1,SLC11A2,SLC30A4,SLC30A7,SLC30A8,SLC40A1,SRL,STC2,SUMO1,TMCO1,TMEM37,TRPA1,TRPC4,TRPC6,TRPM8,TSPAN13,UBQLN1,VDR,ZDHHC17
GO:BP	neuron migration	GO:0001764	2.74496e-06	5.56146	106	2287	33	24356	AUTS2,CDK5R1,CHL1,CNTN2,DCDC2,DCLK1,DCX,DRD1,FBXO45,FEZF2,FLRT2,FZD3,GNRH1,KIRREL3,MAPK8IP3,MEF2C,NAV1,NKX2-1,NRP1,NRP2,NTRK2,PAFAH1B1,PAX6,PEX13,PHOX2B,RELN,SEMA3A,SEMA6A,SRF,TLX3,UNC5D,VAX1,ZNF609
GO:BP	regulation of protein secretion	GO:0050708	3.00865e-06	5.52163	214	2287	51	24356	ANGPT1,ANKRD1,ARFIP1,ARG2,BRSK2,C2CD2L,CADM1,CD276,CFTR,CIDEA,CSF1R,DNM1L,DPH3,EFNA5,ENSA,EZR,FERMT1,FGA,GCG,GHR,GJA5,GPI,HMGCR,HNF4A,IGF1,IRS1,LYN,MAPK14,MAPKBP1,MYO18A,PANX1,PRKCE,PTPN11,RAB11FIP1,RASGRP1,RFX6,SEC24A,SFRP1,SLC16A1,STXBP5L,SYT4,SYT9,SYT11,SYTL4,TGFB2,TGFB3,TRAF6,UNC13B,VTCN1,WNT5A,ZC3H12A
GO:BP	positive regulation of protein catabolic process	GO:0045732	3.01309e-06	5.52099	152	2287	41	24356	ANKIB1,APC,ARIH1,ARIH2,ASB9,CSNK1D,CUL4B,DAB2,DNAJB2,DTL,EDEM1,EZR,FBXO22,FOXO1,GGA1,GSK3B,HSP90AA1,IGF1,ITCH,LPCAT1,MAPK9,MYLIP,NEDD4L,NKD1,NSF,OSBPL7,PTEN,PTK2B,RNF41,SMURF1,SOCS5,STX5,SUMO1,SUMO2,TRIB1,TRIM67,UBQLN1,USP13,WNT5A,WWP1,WWP2
GO:BP	cytosolic transport	GO:0016482	3.06961e-06	5.51292	101	2287	32	24356	AKTIP,ANKFY1,AP1AR,AP1G1,BET1L,CCDC91,DAB2,EHD3,EMP2,EZR,GCC2,GGA1,GOSR2,HOOK1,HOOK3,PIKFYVE,RAB9B,RHOBTB3,SNX8,SORT1,SPAG9,STX5,STX6,TBC1D5,TMEM87A,TRAPPC10,VPS53,VPS26A,VTI1A,VTI1B,WIPI1,YKT6
GO:BP	peptidyl-tyrosine phosphorylation	GO:0018108	3.29352e-06	5.48234	234	2287	54	24356	ABI2,ABL2,ANGPT1,ARL2BP,CLK2,CLK3,CSF1R,DYRK2,DYRK1A,EFEMP1,EFNA5,EPHA4,EPHA6,EPHA8,EPHB1,FGFR1,FLT1,FLT4,FRK,GHR,GRM5,IBTK,IGF1,IL22RA2,IL6R,ITGB2,KITLG,LRP4,LYN,MAP3K7,NRP1,NTRK2,PAK2,PDGFC,PDGFRA,PEAK1,PKDCC,PRKCE,PTK7,PTK2B,PTPN1,RAP2B,RAP2C,RELN,SFRP1,SOCS5,TEC,TGFA,TTBK1,TWF1,TYRO3,UNC119,VEGFA,YES1
GO:BP	forebrain generation of neurons	GO:0021872	3.32735e-06	5.4779	52	2287	22	24356	AUTS2,CNTN2,CSF1R,DCX,DRD1,FEZF2,FGFR1,GATA2,GBX2,INHBA,NKX2-1,NRP1,NRP2,NUMB,OTP,PAX6,PROX1,RHOA,SEMA3A,SMARCC2,UQCRQ,WNT5A
GO:BP	striated muscle cell differentiation	GO:0051146	3.51294e-06	5.45433	177	2287	45	24356	ALPK3,ANKRD1,BARX2,BCL2,BCL9,CACNA2D2,CDON,CFL2,DMD,EDN1,EFNB2,FBXO22,FOXP1,FRS2,FZD7,GATA6,HOMER1,HOPX,IGF1,IGFBP5,KRAS,LMOD1,MAPK14,MEF2C,MYH9,MYH11,MYOZ2,PDGFRA,PGK1,PRKAR1A,PROX1,RB1,SGCD,SHOX2,SIX4,SLC23A2,SMO,SORT1,SOX6,SPAG9,SRF,TBX3,TMOD1,TMOD2,WNT4
GO:BP	renal system development	GO:0072001	3.68792e-06	5.43322	196	2287	48	24356	ANGPT1,ARG2,ARID5B,ARL3,BCL2,BMP7,BMPER,C1GALT1,CENPF,EFNB2,EPHA4,FGF1,FGF2,FGFR1,FMN1,GDF11,GDNF,HEYL,JAG1,KIF26B,KIRREL3,KLF15,LIN28A,LRP4,LZTS2,MEF2C,MME,NRP1,OSR2,PBX1,PDGFRA,PKD2,PROX1,RDH10,RPGRIP1L,SEC63,SFRP1,SIM1,SIX4,SMAD5,SMO,SULF1,TBX18,TGFBR1,TGFBR3,VANGL2,WNT4,WNT5A
GO:BP	limb development	GO:0060173	3.70322e-06	5.43142	147	2287	40	24356	AFF3,ALX4,BMP7,BMPR2,BMPR1B,COL2A1,ECE1,FGFR1,FLVCR1,FMN1,FREM2,GDF5,GJA5,HOXC13,HOXD9,HOXD13,IMPAD1,KREMEN1,LRP4,MED1,MKS1,MSX2,OSR2,PBX1,PKDCC,PLXNA2,RARG,RDH10,RNF165,RPGRIP1L,RSPO2,RUNX2,SEMA3C,SHOX2,SMOC1,SULF1,TBX2,TBX3,WNT5A,WNT8A
GO:BP	positive regulation of secretion	GO:0051047	4.10063e-06	5.38715	184	2287	46	24356	ANKRD1,AP1G1,BMP7,C2CD2L,CACNB2,CADM1,CADPS2,CD276,CFTR,CREB1,CSF1R,DNM1L,EDN1,EZR,FERMT1,FGA,FGFR1,GCG,GHR,GNRH1,GPI,IGF1,ILDR1,ITGB2,MAPK14,MYO18A,NLGN1,PANX1,PRKCE,PTPN11,RAB15,RAB27A,RAB3GAP1,RASGRP1,RASL10B,RFX6,SEC24A,STAM,STXBP1,SYT4,SYTL4,TGFB2,TGFB3,UNC13B,VTCN1,WNT5A
GO:BP	skeletal muscle organ development	GO:0060538	4.38069e-06	5.35846	136	2287	38	24356	ANKRD1,BCL2,BCL9,BCL9L,CDON,CFL2,DMD,DMRTA2,EGR1,EPHB1,FBXO22,FOXN2,FOXP1,HEYL,HLF,HOMER1,HOXD9,LEMD2,MAFF,MAPK14,MEF2C,MEF2D,METTL8,MYLK2,MYOZ2,NR1D2,PAX5,PAX7,PHOX2B,RB1,RHOA,SHOX2,SIX4,SLC23A2,SMO,VAX1,VGLL2,WNT4
GO:BP	endosomal transport	GO:0016197	4.38069e-06	5.35846	136	2287	38	24356	ABCA1,ANKFY1,ANKRD50,BET1L,CHMP1B,CMTM6,DENND1B,EHD3,GCC2,GGA1,GOSR2,HMP19,LEPROTL1,LRRC7,PIKFYVE,RAB11A,RAB11FIP4,RAB9B,RHOBTB3,SNX8,SNX18,SNX27,SORT1,SPAG9,STX5,STX6,TBC1D5,TMEM50A,TMEM87A,TRAPPC10,VPS36,VPS39,VPS53,VPS26A,VTI1A,VTI1B,YKT6,ZFYVE16
GO:BP	regulation of transmembrane receptor protein serine/threonine kinase signaling pathway	GO:0090092	4.42936e-06	5.35366	172	2287	44	24356	ACVR1B,ACVR2A,BCL9L,BMP7,BMPER,BMPR2,CHRD,CIDEA,DAB2,FBN1,FERMT1,GDF2,GDF5,GDF6,GDF11,GLG1,INHBA,INHBE,LEMD2,LEMD3,LRP2,MAGI2,MSX2,NEO1,NKX2-1,ONECUT2,PMEPA1,PPM1A,PRDM16,RASL11B,RBPMS2,RNF165,SFRP1,SIRT1,SMURF1,SULF1,TGFB2,TGFB3,TGFBR1,TGFBR3,TRIM33,VWC2L,WNT5A,ZEB1
GO:BP	response to steroid hormone	GO:0048545	4.42936e-06	5.35366	172	2287	44	24356	ABHD2,BCL2,BMP7,DAB2,EIF4E,ESRRG,FBXO32,GNRH1,GPR83,HEYL,HNF4A,KLF9,LATS1,LBH,LMO3,MED1,MED12,MED13,MED14,NCOA2,NR1D2,NR2C2,NR4A3,NR5A2,PADI2,PAQR8,PGR,PHB,POU4F2,RARG,RBFOX2,RHOA,RORA,RORB,RPS6KB1,SFRP1,SIRT1,SLIT3,SSTR2,TGFB2,TGFB3,THRB,UFM1,VDR
GO:BP	proteasome-mediated ubiquitin-dependent protein catabolic process	GO:0043161	4.47279e-06	5.34942	276	2287	60	24356	ANKIB1,ARIH1,ARIH2,ARMC8,ATXN3,BTRC,CCNF,CSNK1D,CUL3,CUL4B,DAB2,DNAJB2,DNAJB12,DNAJC18,EDEM1,EDEM3,FAF2,FBXL7,FBXL18,FBXL20,FBXO22,FBXO45,FBXW11,FOXRED2,GSK3B,HSPA13,ITCH,KLHL15,MAPK9,NEDD4L,PCNP,PSMA5,RAD23B,RMND5A,RNF4,RNF121,RYBP,SENP1,SIAH3,SIRT1,SMURF1,SOCS5,SPOP,SUMO1,SUMO2,TBL1XR1,TLK2,TRIB1,TRIM2,TRIM25,UBE2D3,UBE2K,UBE2W,UBQLN1,UBQLN4,UBXN2B,UCHL5,USP14,WWP1,WWP2
GO:BP	appendage development	GO:0048736	4.61912e-06	5.33544	148	2287	40	24356	AFF3,ALX4,BMP7,BMPR2,BMPR1B,COL2A1,ECE1,FGFR1,FLVCR1,FMN1,FREM2,GDF5,GJA5,HOXC13,HOXD9,HOXD13,IMPAD1,KREMEN1,LRP4,MED1,MKS1,MSX2,OSR2,PBX1,PKDCC,PLXNA2,RARG,RDH10,RNF165,RPGRIP1L,RSPO2,RUNX2,SEMA3C,SHOX2,SMOC1,SULF1,TBX2,TBX3,WNT5A,WNT8A
GO:BP	regulation of peptide secretion	GO:0002791	5.04929e-06	5.29677	230	2287	53	24356	ANGPT1,ANKRD1,ARFIP1,ARG2,BRSK2,C2CD2L,CADM1,CD276,CFTR,CIDEA,CSF1R,DNM1L,DPH3,EFNA5,ENSA,EZR,FERMT1,FGA,GCG,GHR,GJA5,GPI,HMGCR,HNF4A,IGF1,ILDR1,IRS1,LYN,MAPK14,MAPKBP1,MYO18A,PANX1,PRKCE,PTPN11,RAB11FIP1,RASGRP1,RASL10B,RFX6,SEC24A,SFRP1,SLC16A1,STXBP5L,SYT4,SYT9,SYT11,SYTL4,TGFB2,TGFB3,TRAF6,UNC13B,VTCN1,WNT5A,ZC3H12A
GO:BP	tube formation	GO:0035148	5.34998e-06	5.27165	114	2287	34	24356	ARHGAP35,ATOH8,BCAS3,BMP7,CECR2,EDA,EDAR,FZD3,GDNF,HAND1,LIAS,LMO4,LRP2,LUZP1,MED12,MIB1,MKS1,MTHFR,NFIB,PTK7,RALA,RARG,SFRP1,SHROOM3,SIM1,SIX4,STK3,STK4,TGM2,TRAF6,VANGL2,WNT4,WNT5A,ZEB2
GO:BP	peptidyl-tyrosine modification	GO:0018212	5.40978e-06	5.26682	237	2287	54	24356	ABI2,ABL2,ANGPT1,ARL2BP,CLK2,CLK3,CSF1R,DYRK2,DYRK1A,EFEMP1,EFNA5,EPHA4,EPHA6,EPHA8,EPHB1,FGFR1,FLT1,FLT4,FRK,GHR,GRM5,IBTK,IGF1,IL22RA2,IL6R,ITGB2,KITLG,LRP4,LYN,MAP3K7,NRP1,NTRK2,PAK2,PDGFC,PDGFRA,PEAK1,PKDCC,PRKCE,PTK7,PTK2B,PTPN1,RAP2B,RAP2C,RELN,SFRP1,SOCS5,TEC,TGFA,TTBK1,TWF1,TYRO3,UNC119,VEGFA,YES1
GO:BP	peptidyl-tyrosine dephosphorylation	GO:0035335	5.5553e-06	5.25529	82	2287	28	24356	DUSP3,DUSP5,DUSP7,DUSP16,EYA4,MTMR6,PGP,PTEN,PTP4A1,PTP4A2,PTPMT1,PTPN1,PTPN7,PTPN9,PTPN11,PTPN21,PTPRA,PTPRB,PTPRD,PTPRE,PTPRJ,PTPRM,PTPRN,PTPRQ,PTPRR,PTPRT,RNGTT,SSH2
GO:BP	skeletal system morphogenesis	GO:0048705	5.67501e-06	5.24603	192	2287	47	24356	ACAN,ALX4,ARID5B,AUTS2,AXIN2,BARX2,BMP7,BMPR2,BMPR1B,CHSY1,COCH,COL2A1,CTGF,FGF18,FLVCR1,FMN1,FOXN3,GLG1,HOXA7,HOXC9,HOXD9,IMPAD1,MAPK14,MATN1,MED12,MEF2C,MEF2D,MSX2,NDST1,OSR2,PAPPA2,PAX5,PDGFRA,PHOSPHO1,RAB33B,RARG,RDH10,RUNX2,SFRP1,SH3PXD2B,SHOX2,SIX4,SULF1,TGFBR1,TRIP11,WDR48,ZEB1
GO:BP	positive regulation of epithelial cell migration	GO:0010634	6.02645e-06	5.21994	98	2287	31	24356	AKT3,AMOTL1,ANGPT1,ATOH8,BCAS3,BMPR2,CAPN7,CCBE1,ETS1,FGF1,FGF2,FGF18,FGFR1,FLT4,GATA2,GPI,HMOX1,MAP2K3,NRP1,PRKCA,PRKCE,PROX1,PTK2B,RAB11A,RHOJ,RREB1,SIRT1,SP1,TGFB2,WNT5A,ZC3H12A
GO:BP	divalent metal ion transport	GO:0070838	6.02725e-06	5.21988	278	2287	60	24356	ANK2,APLNR,ATP2B1,ATP2B2,ATP2B4,ATP2C1,BCL2,CACHD1,CACNA1B,CACNA2D2,CACNB2,CACNG4,CALCRL,CAMK2G,CASK,CASR,CATSPER2,CNNM2,DMD,DRD1,EHD3,FAM155A,FAM155B,GCG,GRIN2A,GRIN3A,HOMER1,IBTK,JPH1,KCNJ2,LYN,MYLK,MYO5A,NIPA2,NMUR2,NOS1,ORAI2,PANX1,PDE4D,PKD2,PRKCE,PTK2B,SESTD1,SLC11A2,SLC30A4,SLC30A7,SLC30A8,SRL,STC2,SUMO1,TMCO1,TMEM37,TRPA1,TRPC4,TRPC6,TRPM8,TSPAN13,UBQLN1,VDR,ZDHHC17
GO:BP	kidney development	GO:0001822	6.31184e-06	5.19984	180	2287	45	24356	ANGPT1,ARG2,ARID5B,ARL3,BCL2,BMP7,BMPER,C1GALT1,CENPF,EFNB2,EPHA4,FGF1,FGF2,FGFR1,FMN1,GDF11,GDNF,HEYL,JAG1,KIF26B,KIRREL3,KLF15,LIN28A,LRP4,LZTS2,MEF2C,MME,NRP1,OSR2,PBX1,PDGFRA,PKD2,PROX1,RDH10,RPGRIP1L,SFRP1,SIM1,SIX4,SMAD5,SMO,SULF1,TGFBR1,TGFBR3,VANGL2,WNT4
GO:BP	regulation of canonical Wnt signaling pathway	GO:0060828	6.81545e-06	5.16651	168	2287	43	24356	APC,AXIN2,BTRC,CDK14,CSNK1D,CSNK1G1,CYLD,DAAM2,DAB2,EDA,EGR1,FERMT1,FGF2,FOXO1,FZD7,GPRC5B,KREMEN1,LATS1,LIMD1,LRP4,LZTS2,MAPK14,MKS1,NKD1,NOTUM,PPM1A,PTK7,RAPGEF1,RNF220,RSPO2,SFRP1,SHISA6,SOX10,STK3,STK4,TBL1XR1,TLE1,TLE4,TMEM170B,TNKS,WNT5A,WNT8A,XIAP
GO:BP	positive regulation of protein serine/threonine kinase activity	GO:0071902	6.82699e-06	5.16577	193	2287	47	24356	ACSL1,ATP2B4,CCND1,CDK5R1,CSF1R,DAZAP2,DBF4,EDN1,EPHA4,FGF1,FGF2,FGF18,FGFR1,FLT1,FRS2,FZD4,GADD45G,GHR,IGF1,IQGAP1,KITLG,LPAR1,MAP2K3,MAP3K7,MAP3K13,MAP4K3,MAPK8IP3,MLKL,PARP16,PDE5A,PDGFC,PIK3R6,PROX1,PTPN1,PTPN11,RASGRP1,RHOA,SIRT1,SPAG9,SYAP1,TAOK1,TGFA,TGFBR1,TRAF6,VANGL2,WNT5A,ZEB2
GO:BP	regulation of hemopoiesis	GO:1903706	7.80914e-06	5.1074	213	2287	50	24356	ACVR1B,ACVR2A,ATXN1L,CD28,CDC73,CLDN18,CREB1,CSF1,CYLD,ETS1,FBN1,FSHB,GABPA,GATA2,GPR55,HOXA7,IL7R,INHBA,ITPKB,JAG1,KITLG,LYN,MAFB,MAPK14,MED1,MEF2C,MEIS1,MEIS2,MITF,PIK3R1,PIK3R6,POU4F2,PTK2B,RAG1,RARG,RASGRP1,RASSF2,RB1,RBFOX2,RHOA,RNF41,RUNX1,SENP1,SFRP1,SOCS5,SOX13,TRAF6,TRIB1,ZC3H12A,ZEB1
GO:BP	lipid phosphorylation	GO:0046834	7.97443e-06	5.0983	54	2287	22	24356	CERK,DGKB,DGKE,DGKG,DGKI,EFR3B,FAM126A,IMPA1,IMPAD1,IP6K1,IP6K2,PI4K2A,PI4KB,PIK3C2B,PIK3CD,PIK3R1,PIK3R6,PIKFYVE,PIP4K2A,SOCS5,SOCS6,SOCS7
GO:BP	blood circulation	GO:0008015	8.28056e-06	5.08194	253	2287	56	24356	ABR,ADCY6,ADRB1,ANGPT1,ANK2,ARHGAP35,ATP2B4,AVPR1A,BDKRB2,BMPR2,CACNA1B,CACNB2,DDAH1,DMD,DNM1L,DRD1,ECE1,EDN1,EDNRA,EHD3,EMP2,ERAP1,FGA,GJA5,GJC1,GNAO1,GPR37L1,GRIP2,GUCY1A3,HOPX,KCNH2,KCNJ2,MAP2K3,MECP2,NDST2,NOS1,NPR3,PDE4D,PDE5A,PTGS1,PTPRM,RASL10B,RGS2,RHOA,SCN2B,SCN4B,SEMA3A,SGCD,SGCZ,SLC4A5,SMAD5,SUMO1,TGFB2,THRB,VEGFA,ZC3H12A
GO:BP	negative regulation of molecular function	GO:0044092	9.9022e-06	5.00427	623	2287	106	24356	AHSG,AMOT,APC,ARHGAP28,ATP2B4,BAG4,BCAS3,BMP7,BTAF1,CDKN1A,CDKN2B,CEBPG,CEP85,CMKLR1,CNST,CRMP1,CSRNP2,CSRNP3,CYLD,CYP1B1,DAB2,DGKI,DLG3,DNAJB2,DNAJB6,DNAJC3,DUSP3,DUSP5,DUSP7,DUSP16,E2F1,EGLN1,ENSA,FABP4,FAF2,FAM192A,GSK3B,HAND1,HEYL,HMGCR,IBTK,ID4,IRAK2,ITCH,ITIH5,KAT2B,KDM5A,LATS1,LRP6,LYN,LYPD6,MAPT,MED13,MSX2,NEDD4L,NOS1,PAK2,PAPLN,PAQR3,PDZD3,PHACTR2,PI15,PKD2,PPM1E,PPP1R12B,PPP1R14C,PPP2R5…
GO:BP	cardiac chamber development	GO:0003205	1.01944e-05	4.99164	128	2287	36	24356	ADAMTS6,ANK2,AP2B1,BMP7,BMPR2,EGLN1,FRS2,GATA6,GJA5,HAND1,HEYL,JAG1,LMO4,LRP2,LUZP1,MED1,MEF2C,MKS1,MSX2,NDST1,NRP1,NRP2,PARVA,PROX1,PTK7,SEMA3C,SHOX2,SLIT3,SMO,SRF,TBX2,TBX3,TGFBR1,TRIP11,VANGL2,WNT5A
GO:BP	regulation of membrane potential	GO:0042391	1.03457e-05	4.98524	268	2287	58	24356	ADRB1,ANK2,ATP1B3,BCL2,CACNB2,CBLN1,CFTR,CHCHD10,CHRNA5,CHRNG,CUX2,DGKI,DMD,DRD1,EHD3,FMR1,FOXP1,GABRA1,GABRA3,GABRA4,GABRB2,GABRB3,GABRG2,GHR,GJA5,GLRA2,GRIA3,GRIK3,GRIN2A,GRIN3A,GRM5,HCN1,HTR3A,KCND2,KCNH2,KCNJ2,KCNK3,KCNK5,KCNK10,KCNMA1,KCNQ3,KCTD7,MAPT,MECP2,MEF2C,NLGN1,NTRK2,PTEN,RAB3GAP1,RELN,RIMS2,RIMS3,SCN2B,SCN4B,SLC25A36,SUMO1,TMEM108,WWP2
GO:BP	respiratory tube development	GO:0030323	1.06015e-05	4.97463	134	2287	37	24356	ATXN1,ATXN1L,BMPR2,CCBE1,CREB1,CTGF,DAG1,FGF1,FGF2,FGF18,FGFR1,FLT4,FOXP1,GATA6,HOPX,IGFBP5,KRAS,MAPK8IP3,NFIB,NKX2-1,PDGFRA,PGR,PHF14,PKDCC,PPP3R1,PROX1,PTK7,RDH10,RSPO2,SIM2,SRF,TGFBR3,THRB,TIMELESS,TRAF4,VANGL2,WNT5A
GO:BP	regulation of osteoblast differentiation	GO:0045667	1.09346e-05	4.9612	79	2287	27	24356	ACVR2A,AXIN2,BMP7,BMPR2,BMPR1B,CD276,CHRD,FGF2,FGF23,GDF2,ID4,IGF1,IGFBP5,JAG1,LIMD1,MEF2C,MSX2,NBR1,RASSF2,RORB,RUNX2,SFRP1,SMAD5,SMOC1,TMEM119,WNT4,ZHX3
GO:BP	regulation of animal organ morphogenesis	GO:2000027	1.28735e-05	4.8903	129	2287	36	24356	BCL2,BCOR,BMP7,BMPR2,BTBD7,DAB2,FGF1,FGF2,FGFR1,FRS2,FZD3,GATA5,GDNF,GNG5,HOXD13,MED1,MED12,MKS1,NFIB,NKD1,PAX9,PTK7,RSPO2,RUNX2,SEMA3C,SFRP1,SIX4,SMO,SP6,SULF1,TBX2,THRB,VANGL2,VDR,WNT4,WNT5A
GO:BP	protein-containing complex subunit organization	GO:0043933	1.3128e-05	4.8818	1213	2287	177	24356	AARS2,ABCA1,ABCA5,ACACA,ACAN,ACPP,AEBP1,AHCTF1,ALDH5A1,ANGPT1,AP1AR,APC,ARHGAP28,ARID2,ARPC2,ARPC4,BAG4,BAIAP2L1,C15ORF62,CADPS,CADPS2,CALHM1,CDC73,CDC42EP1,CELF1,CELF2,CENPP,CFL2,CLIP1,CLTC,COL12A1,COL2A1,COX10,COX15,CRYZ,CSNK1D,CTTN,CUL3,CYLD,CYP1B1,DICER1,DMD,DNAJC6,DNAJC15,DNM1L,DYRK1A,EHD3,EIF2S1,EIF4B,ETF1,FCHSD1,FERMT2,FGA,FMN1,GEMIN8,GLS,GMFB,GSK3B,GSPT1,GTF2H5,HCN1,HGSNAT,HIRA,HMGCR,HMOX…
GO:BP	inner ear development	GO:0048839	1.35215e-05	4.86897	141	2287	38	24356	ABR,BMPER,CDH23,CECR2,CLIC5,COL2A1,FGF2,FGFR1,FREM2,FZD3,GABRB2,GABRB3,GATA2,GBX2,IGF1,JAG1,KCNQ4,MAF,MAFB,MKS1,NR4A3,PAFAH1B1,PCDH15,PHOX2B,PROX1,PTK7,PTPN11,PTPRQ,RPGRIP1L,SIX4,SOBP,SOX21,TRIP11,TSHR,USH2A,VANGL2,WNT5A,ZEB1
GO:BP	cardiac septum morphogenesis	GO:0060411	1.39013e-05	4.85694	60	2287	23	24356	BMP7,BMPR2,EGLN1,GATA6,GJA5,HAND1,HEYL,JAG1,LRP2,MKS1,MSX2,NRP1,NRP2,PARVA,PROX1,SEMA3C,SLIT3,SMO,TBX2,TBX3,TGFBR1,VANGL2,WNT5A
GO:BP	branching morphogenesis of an epithelial tube	GO:0048754	1.46214e-05	4.83501	118	2287	34	24356	BCL2,BMP7,BTRC,CLIC4,DAG1,EDN1,EDNRA,FGF1,GBX2,GDF2,GDNF,KDM5B,KRAS,MED1,MKS1,MSX2,NKX2-1,NRP1,PBX1,PGR,PKD2,PPP3R1,RDH10,RSPO2,SIX4,SMO,SRF,STK4,TBX3,TIMELESS,VANGL2,VDR,WNT4,WNT5A
GO:BP	inorganic ion transmembrane transport	GO:0098660	1.46763e-05	4.83338	557	2287	97	24356	ANK2,ANKH,APLNR,ATP1B3,ATP2B1,ATP2B2,ATP2B4,ATP2C1,ATP6V0A2,ATP6V1C2,CACHD1,CACNA1B,CACNA2D2,CACNB2,CACNG4,CATSPER2,CFTR,CLCN5,CLIC4,CLIC5,CNNM2,COX10,COX15,DMD,DPP6,DRD1,EHD3,FAM155A,FAM155B,GABRA1,GABRA3,GABRA4,GABRB3,GABRG2,GLRA2,GRIN2A,GRIN3A,GRM5,HCN1,IBTK,JPH1,KCNC1,KCNC2,KCND2,KCNH2,KCNJ2,KCNJ13,KCNK3,KCNK5,KCNK10,KCNMA1,KCNN3,KCNQ3,KCNQ4,KCNQ5,KCNS1,LYN,MTMR6,MYO5A,NEDD4L,NIPA2,ORAI2,PANX…
GO:BP	cation transmembrane transport	GO:0098655	1.53618e-05	4.81356	573	2287	99	24356	ANK2,APLNR,ATP1B3,ATP2B1,ATP2B2,ATP2B4,ATP2C1,ATP6V0A2,ATP6V1C2,CACHD1,CACNA1B,CACNA2D2,CACNB2,CACNG4,CATSPER2,CLCN5,CNGB3,CNNM2,COX10,COX15,DMD,DPP6,DRD1,EHD3,FAM155A,FAM155B,GRIN2A,GRIN3A,HCN1,HOMER1,IBTK,JPH1,KCNC1,KCNC2,KCND2,KCNH2,KCNJ2,KCNJ13,KCNK3,KCNK5,KCNK10,KCNMA1,KCNN3,KCNQ3,KCNQ4,KCNQ5,KCNS1,LYN,MEF2C,MTMR6,MYO5A,NEDD4L,NIPA2,NLGN1,ORAI2,PANX1,PDE4D,PKD2,PRKCE,PTK2B,RELN,RHBG,SCARA5,S…
GO:BP	regulation of synaptic plasticity	GO:0048167	1.81259e-05	4.7417	102	2287	31	24356	ADCY1,CBLN1,CNTN2,DGKI,DRD1,EIF4EBP2,EPHA4,GFAP,GRIN2A,GRM5,ITPKA,KRAS,LRRTM2,MECP2,MEF2C,MME,NTRK2,PAIP2,PTEN,RAB3GAP1,RELN,RIMS2,RIMS3,SHISA6,SHISA9,SRF,STXBP1,SYNGR1,SYT4,TNR,UNC13B
GO:BP	regulation of small GTPase mediated signal transduction	GO:0051056	1.84086e-05	4.73498	205	2287	48	24356	ABCA1,ABR,AMOT,ARHGAP28,ARHGAP35,ARHGEF4,ARHGEF26,ARHGEF38,AUTS2,CD2AP,CDC42SE1,CDC42SE2,CDON,CHN1,CUL3,CYTH4,DGKI,FARP1,FGD4,FGD6,FOXM1,GPR55,IGF1,IQSEC1,ITPKB,KALRN,KITLG,KRAS,LPAR1,LPAR4,MAPKAP1,MMD2,NRP1,OPHN1,RALGAPB,RALGPS2,RAPGEF1,RASGEF1A,RASGRP1,RELN,SCAI,SHOC2,SPATA13,SPRY3,SSX2IP,STAMBP,TRIM67,VAV3
GO:BP	lung development	GO:0030324	2.03482e-05	4.69147	131	2287	36	24356	ATXN1,ATXN1L,BMPR2,CCBE1,CREB1,CTGF,DAG1,FGF1,FGF2,FGF18,FGFR1,FLT4,FOXP1,GATA6,HOPX,IGFBP5,KRAS,MAPK8IP3,NFIB,NKX2-1,PDGFRA,PGR,PHF14,PKDCC,PPP3R1,PROX1,PTK7,RDH10,RSPO2,SIM2,SRF,TGFBR3,THRB,TIMELESS,VANGL2,WNT5A
GO:BP	rhythmic process	GO:0048511	2.06755e-05	4.68454	149	2287	39	24356	ADCY1,BMP7,BMPR1B,BTRC,CREB1,CSNK1D,CSNK2A1,DYRK1A,EGR1,FBXW11,FSHB,FZD4,GHR,ID4,INHBA,KCND2,KDM5A,KDM5B,KLF9,MAPK9,NCOA2,NGFR,NKX2-1,NLGN1,NONO,NR1D2,NTRK2,PDGFRA,PGR,PHLPP1,PPP1CB,PROX1,PTEN,RORA,RORB,SIRT1,SLIT3,TIMELESS,TYRO3
GO:BP	neural crest cell differentiation	GO:0014033	2.15305e-05	4.66695	76	2287	26	24356	BMP7,EDN1,EDNRA,FGF19,GBX2,GDNF,JAG1,KBTBD8,KITLG,LRP6,MEF2C,NRP1,NRP2,PHOX2B,RDH10,SEMA3A,SEMA3C,SEMA3D,SEMA3G,SEMA6A,SEMA6D,SEMA7A,SFRP1,SMO,SOX10,ZEB2
GO:BP	forebrain neuron differentiation	GO:0021879	2.15746e-05	4.66606	43	2287	19	24356	AUTS2,CNTN2,CSF1R,DCX,DRD1,FEZF2,GATA2,GBX2,INHBA,NKX2-1,NRP1,NRP2,OTP,PAX6,PROX1,SEMA3A,SMARCC2,UQCRQ,WNT5A
GO:BP	positive regulation of endothelial cell proliferation	GO:0001938	2.32492e-05	4.63359	52	2287	21	24356	AKT3,APLN,APLNR,BMPR2,FGF2,FGFR1,FLT4,GATA2,GDF2,HMOX1,NRAS,PPP1R16B,PRKCA,PROX1,SIRT1,SP1,TGFBR1,VASH2,VEGFA,VEGFC,WNT5A
GO:BP	circulatory system process	GO:0003013	2.38912e-05	4.62176	260	2287	56	24356	ABR,ADCY6,ADRB1,ANGPT1,ANK2,ARHGAP35,ATP2B4,AVPR1A,BDKRB2,BMPR2,CACNA1B,CACNB2,DDAH1,DMD,DNM1L,DRD1,ECE1,EDN1,EDNRA,EHD3,EMP2,ERAP1,FGA,GJA5,GJC1,GNAO1,GPR37L1,GRIP2,GUCY1A3,HOPX,KCNH2,KCNJ2,MAP2K3,MECP2,NDST2,NOS1,NPR3,PDE4D,PDE5A,PTGS1,PTPRM,RASL10B,RGS2,RHOA,SCN2B,SCN4B,SEMA3A,SGCD,SGCZ,SLC4A5,SMAD5,SUMO1,TGFB2,THRB,VEGFA,ZC3H12A
GO:BP	osteoblast differentiation	GO:0001649	2.47733e-05	4.60602	126	2287	35	24356	ACVR2A,AXIN2,BMP7,BMPR2,BMPR1B,CD276,CHRD,FGF2,FGF23,GDF2,HIRA,ID4,IGF1,IGFBP5,JAG1,LIMD1,MEF2C,MEF2D,MSX2,NBR1,RASSF2,RORB,RSPO2,RUNX2,SFRP1,SH3PXD2B,SHOX2,SMAD5,SMO,SMOC1,SP7,TMEM119,TP53INP2,WNT4,ZHX3
GO:BP	dendrite development	GO:0016358	2.54722e-05	4.59393	132	2287	36	24356	BMP7,BTBD3,CDK5R1,CUX2,DCDC2,DCLK1,DCX,EPHA4,EPHB1,FEZF2,FMR1,FSTL4,GHR,GRIN3A,MAP6,MAP1A,MECP2,MEF2C,NEDD4L,NLGN1,NRP1,OBSL1,PAFAH1B1,PAK2,PTEN,RBFOX2,RELN,RERE,SDC2,SDK1,SEMA3A,SLC12A5,SRGAP2,SS18L1,TMEM106B,WASL
GO:BP	glycerolipid metabolic process	GO:0046486	2.61482e-05	4.58256	247	2287	54	24356	ABHD2,ABHD5,ALDH5A1,CEPT1,CSF1R,DGKB,DGKE,DGKG,DGKI,EFR3B,ETNK1,FAM126A,GK5,GNB3,GPAT2,IMPA1,IMPAD1,IP6K1,IP6K2,IP6K3,LCLAT1,LPCAT1,LPCAT2,MECP2,MPPE1,MTMR6,MTMR9,NKX2-3,PCYT1B,PDCD2,PGAP1,PGP,PI4K2A,PI4KB,PIGM,PIK3C2B,PIK3CD,PIK3R1,PIK3R6,PIKFYVE,PIP4K2A,PLEK,PRDX6,PTEN,PTPN11,SEL1L,SH3GLB1,SIRT1,SOCS5,SOCS6,SOCS7,SYNJ1,TBL1XR1,TMEM55A
GO:BP	bone development	GO:0060348	3.03348e-05	4.51806	157	2287	40	24356	AXIN2,BBX,BMPR2,BMPR1B,CHSY1,CLDN18,COCH,COL2A1,FBN1,FGF18,FOXN3,GLG1,IGF1,IMPAD1,MATN1,MED1,MEF2C,MEF2D,MEIS1,MSX2,OSR2,PAFAH1B1,PAPPA2,PAPSS2,PDGFC,PHOSPHO1,PIP4K2A,PRPSAP2,PTPN11,RARG,RHOA,RUNX2,SH3PXD2B,SHOX2,SMAD5,SRF,SULF1,TMEM119,TRIP11,TTC9
GO:BP	positive regulation of cellular catabolic process	GO:0031331	3.1371e-05	4.50347	228	2287	51	24356	ABHD5,ANKIB1,ARIH1,ARIH2,CSNK1D,DAB2,DNAJB2,EDEM1,EZR,FBXO22,FOXO1,FTO,GSK3B,HK2,HMOX1,HSP90AA1,IGF1,IRS1,ITCH,KIAA1324,MAPK9,MID2,MLXIPL,MTDH,OSBPL7,PAFAH1B2,PIP4K2A,PTEN,PTK2B,PTPN1,RAB3GAP1,RAB3GAP2,SH3GLB1,SIRT1,SMCR8,SMURF1,SOCS5,SPTLC1,SPTLC2,SUMO1,SUMO2,TNRC6B,TNRC6C,TP53INP1,TP53INP2,TRIB1,TRIM67,UBQLN1,USP13,YTHDF2,ZC3H12A
GO:BP	cellular response to transforming growth factor beta stimulus	GO:0071560	3.17877e-05	4.49774	145	2287	38	24356	ACVR1B,ACVR2A,ACVRL1,ANKRD1,BCL9L,BMPR2,BMPR1B,CIDEA,DAB2,FBN1,FERMT1,FERMT2,FSHB,GLG1,LEMD3,MEF2C,NKX2-1,ONECUT2,PMEPA1,PPM1A,PRDM16,RASL11B,SFRP1,SIRT1,SMAD1,SMAD5,SMAD9,SMURF1,SOX6,TGFB2,TGFB3,TGFBR1,TGFBR3,TRIM33,WNT4,WNT5A,YES1,ZEB1
GO:BP	organic anion transport	GO:0015711	3.30514e-05	4.48081	304	2287	62	24356	ABCA1,ABCC1,ABCC4,ACSL1,ANO3,ARL6IP1,ATP10B,ATP8A1,BDKRB2,C2CD2L,CALHM1,CFTR,FABP4,GLTP,GOT2,LRP2,NMUR2,NTRK2,OSBPL8,PLEKHA8,PLIN2,RAB3GAP1,RPS6KB1,SCARB2,SLC13A3,SLC16A1,SLC16A6,SLC16A10,SLC17A5,SLC1A2,SLC1A4,SLC23A2,SLC25A4,SLC25A12,SLC25A15,SLC25A24,SLC25A38,SLC26A7,SLC26A9,SLC27A4,SLC35A1,SLC35B3,SLC35D1,SLC38A1,SLC38A2,SLC46A1,SLC4A4,SLC4A5,SLC4A8,SLC5A12,SLC6A1,SLC6A6,SLC6A15,SLC7A1,SLC7A2,…
GO:BP	anterior/posterior pattern specification	GO:0009952	3.37119e-05	4.47222	170	2287	42	24356	ACVR2A,ALX4,AXIN2,BMPR2,CDON,EPHA4,FEZF2,FRS2,GBX2,GDF11,GLI3,GRSF1,HIPK1,HOXA7,HOXB9,HOXC9,HOXC13,HOXD9,HOXD13,MED12,MIB1,MSX2,PAX6,PBX1,PCSK6,PGAP1,PLXNA2,POFUT1,RARG,RNF2,SCMH1,SEMA3C,SFRP1,SMO,SRF,TBX3,TGFBR1,TSHZ1,VANGL2,WNT5A,WNT8A,ZEB2
GO:BP	vesicle organization	GO:0016050	3.57674e-05	4.44651	183	2287	44	24356	ABCA1,AKTIP,ANKFY1,BCL2,CADPS,CHMP2B,CREB1,CUL3,DNM1,DNM3,EEA1,GOSR2,HOOK1,HOOK3,MYO18A,PAFAH1B1,PI4K2A,PTPRN,RAB11A,RAB22A,RAB27A,RNF26,SEC16B,SEC23A,SEC24A,SNX11,SORT1,STAM,STX6,STX16,STXBP1,STXBP6,SYNJ1,SYT4,TFG,TMED10,UNC13B,VAV3,VPS39,VTI1A,VTI1B,ZDHHC15,ZEB2,ZPBP2
GO:BP	regulation of exocytosis	GO:0017157	3.95885e-05	4.40243	105	2287	31	24356	ABR,AP1G1,CACNB2,CADPS2,CFTR,DDI1,FGA,GSK3B,IL1RAPL1,ITGB2,LYN,NLGN1,PCLO,RAB15,RAB27A,RAB33B,RAB3B,RAB3GAP1,RALA,RIMS2,RIMS3,STAM,STXBP1,STXBP5,STXBP5L,SYT2,SYT4,SYT9,SYT11,SYT13,SYTL4
GO:BP	learning or memory	GO:0007611	3.95968e-05	4.40234	140	2287	37	24356	ADCY1,AFF2,ATP8A1,ATXN1,ATXN1L,BDNF,CCND2,CNTN2,CNTNAP2,CREB1,CUX2,DGKI,DRD1,EIF4EBP2,GMFB,GRIN2A,GRM5,HMGCR,KRAS,MAPT,MECP2,MEF2C,MEIS2,MME,NTRK2,PAFAH1B1,PAIP2,PTEN,RELN,SHC3,SLC12A5,SRF,SYNJ1,SYT4,TMOD2,TNR,TTBK1
GO:BP	skeletal muscle cell differentiation	GO:0035914	4.22952e-05	4.37371	63	2287	23	24356	ANKRD1,BCL9,BCL9L,CDON,DMRTA2,EGR1,EPHB1,FOXN2,HEYL,HLF,LEMD2,MAFF,MEF2C,MEF2D,MYLK2,NR1D2,PAX5,PAX7,PHOX2B,RB1,SIX4,VAX1,WNT4
GO:BP	hormone-mediated signaling pathway	GO:0009755	4.66957e-05	4.33072	153	2287	39	24356	ABHD2,ACSL1,BMP7,DAB2,ESRRG,FSHB,HEYL,HNF4A,LATS1,LBH,LMO3,MED1,MED12,MED13,MED14,NCOA1,NR1D2,NR2C2,NR4A3,NR5A2,PADI2,PAQR8,PGR,PHB,POU4F2,PRLR,PTPN11,RARG,RBFOX2,RHOA,RORA,RORB,SFRP1,SIRT1,SSTR2,THRB,TSHR,UFM1,VDR
GO:BP	negative regulation of cell adhesion	GO:0007162	4.66957e-05	4.33072	153	2287	39	24356	ADAMTS18,ANGPT1,ANGPT2,AP1AR,ARG2,BCAS3,CASK,CBLL1,CD9,CD86,CD276,CDKN2B,CYP1B1,DUSP3,EFNA5,FZD4,FZD7,HOXA7,ITCH,JAG1,PDCD1LG2,PDE3B,PDE5A,PHLDB2,PIK3R1,PLXNA2,PLXNA4,PLXNC1,PRKAR1A,PTEN,PTPN11,RHOA,SOCS5,SOCS6,SWAP70,TGFBR3,TNR,VTCN1,ZC3H12A
GO:BP	in utero embryonic development	GO:0001701	4.93393e-05	4.30681	265	2287	56	24356	ACVR1B,AMOT,ANGPT1,ARNT,ASCL2,BCOR,BMP7,CMTM3,CUL3,DNAJB6,EDN1,EDNRA,EGLN1,EIF2S2,FGFR1,FLVCR1,FOXP1,GABPA,GATA2,GATA6,GPI,HAND1,HOPX,IGF1,LATS1,MAFF,MAFG,MAPK8IP3,MED1,MFNG,MIB1,MYH9,NCOA1,NECAB1,PDGFRA,PHF6,PKD2,PPP4R4,PTPRR,RDH10,RPGRIP1L,SLC25A34,SLC34A2,SMO,SOX6,SOX10,SRF,STK3,STK4,TANC2,TBL1XR1,TBX3,TGFBR1,VASH1,VASH2,WDTC1
GO:BP	peptidyl-serine modification	GO:0018209	5.33181e-05	4.27313	218	2287	49	24356	ANGPT1,ATP2B4,BAG4,BCL2,BDKRB2,BRSK2,CDK1,CDK5R1,CSNK1D,CSNK1G1,CSNK2A2,DCLK1,DMD,DRD1,DYRK1A,EGFLAM,GALNT2,GCG,GCLM,GSK3B,HSP90AA1,LATS1,MAPK9,MAPK14,MAPKAP1,MARK2,MARK3,MAST3,MLXIPL,NTRK2,PAK2,PAQR3,PDE4D,PRKCA,PRKCE,PRKCI,RAPGEF3,RASSF2,RPS6KB1,SBK1,SGK3,SPOCK2,STK4,STK38,TGFBR1,TLK2,TNKS,TTBK1,WNT5A
GO:BP	blood vessel endothelial cell migration	GO:0043534	5.49629e-05	4.25993	79	2287	26	24356	AKT3,AMOT,AMOTL1,ANGPT1,ANGPT2,EFNB2,EMP2,ETS1,FGF2,FGF18,FGFR1,GATA2,HMOX1,MAP2K3,MECP2,MEF2C,MYH9,NRP1,PRKCA,RHOA,RHOJ,SIRT1,SP1,SPRED1,SRF,VASH1
GO:BP	homeostasis of number of cells	GO:0048872	5.50121e-05	4.25954	179	2287	43	24356	ACVR1B,ACVR2A,AKT3,BCL2,CEBPG,CYLD,ETS1,EXOC5,FLVCR1,GATA2,GPI,HMOX1,IL7R,ILDR2,INHBA,ITPKB,KITLG,KRAS,LYN,MAFB,MAPK14,MB,MED1,MEF2C,NKX2-3,PIK3CD,PKNOX1,PTPN11,RAG1,RASSF2,RB1,RBFOX2,SENP1,SLC25A38,SLC40A1,SMAD5,SMO,SOX6,SRF,TMOD2,TSC22D3,UBAP2L,WDR48
GO:BP	positive regulation of cell cycle	GO:0045787	5.60699e-05	4.25127	225	2287	50	24356	CCND1,CCND2,CCNF,CCNI,CCNJ,CCNJL,CCPG1,CD28,CDC6,CDC73,CDK1,CDK5R1,CIT,CUL3,CUL4B,DTL,DUSP3,EDN1,EIF4E,FGFR1,GATA6,IGF1,INO80,LRP6,MDM4,MECP2,MED1,MEIS2,MLXIPL,MSX2,NR4A3,PBX1,PKD2,POLDIP2,PRKCA,PRKCE,PROX1,PTPN11,RAB11A,RAB11FIP4,RAD21,RB1,RHOA,RPS6KB1,SPAST,TBX3,TPR,UBXN2B,WNT4,WNT5A
GO:BP	mesenchymal cell development	GO:0014031	5.83604e-05	4.23388	74	2287	25	24356	BCL2,BMP7,EDN1,EDNRA,FGF19,GBX2,GDNF,HEYL,JAG1,KBTBD8,KITLG,NRP1,NRP2,PHOX2B,RDH10,SEMA3A,SEMA3C,SEMA3D,SEMA3G,SEMA6A,SEMA6D,SEMA7A,SMO,SOX10,ZEB2
GO:BP	neuron death	GO:0070997	5.88817e-05	4.23002	173	2287	42	24356	ADNP,ANGPT1,BACE1,BCL2,BDNF,CHL1,CIT,EFNB2,EGLN1,EIF2S1,EPHB1,GABRB2,GABRB3,GDNF,GSK3B,HYOU1,IGF1,KRAS,MAPT,MCL1,MECP2,MEF2C,NCOA7,NGFR,NONO,NR4A3,NRP1,NTRK2,PRKCI,RB1,RHOA,RILPL1,SIRT1,SIX4,STAMBP,STXBP1,TBC1D24,TGFB2,THRB,TYRO3,WNT5A,XIAP
GO:BP	positive regulation of ossification	GO:0045778	6.01723e-05	4.2206	64	2287	23	24356	ACVR2A,BMP7,BMPR2,BMPR1B,CD276,FGF2,GDF2,ID4,IGF1,JAG1,KL,MEF2C,MSX2,OSR2,PKDCC,RUNX2,SMAD5,TGFB2,TGFB3,TMEM119,WNT4,WNT5A,ZHX3
GO:BP	cardiac muscle tissue development	GO:0048738	6.08485e-05	4.21575	136	2287	36	24356	ALPK3,ANKRD1,ARID2,BMP7,CREB1,EDN1,EFNB2,EGLN1,FGFR1,FOXP1,FRS2,FZD7,GATA6,GJA5,GJC1,HAND1,IGF1,LRP2,MAPK14,MED1,MEF2C,MYH11,MYLK2,PDGFRA,PRKAR1A,PROX1,PTEN,SGCD,SGCZ,SOX6,SRF,TBX2,TBX3,TGFB2,TGFBR1,WNT5A
GO:BP	establishment or maintenance of cell polarity	GO:0007163	6.92411e-05	4.15964	155	2287	39	24356	AMOT,AMOTL1,ARHGAP35,BCAS3,BCCIP,BRSK2,DLG3,EPHB1,EZR,FERMT1,FRMD4A,HSP90AA1,KIF26B,LLGL1,LRRC7,MAPKAP1,MARK2,MARK3,MPP5,MYH9,MYO18A,OPHN1,PAFAH1B1,PARD3B,PARD6B,PARVA,PAX6,PRKCI,PTK7,PTK2B,RHOA,RHOBTB3,RHOJ,RND3,RNF41,RPGRIP1L,UBXN2B,VANGL2,WNT5A
GO:BP	positive regulation of stress-activated protein kinase signaling cascade	GO:0070304	6.93172e-05	4.15916	96	2287	29	24356	CTGF,EDAR,EDN1,EPHA4,FGF19,FLT4,FZD4,GADD45G,GDF6,LYN,MAP3K7,MAP3K13,MAPK8IP3,MLKL,PTK2B,PTPN1,RASGRP1,RASSF2,STK3,TAOK1,TGFB2,TIRAP,TRAF4,TRAF6,VANGL2,WNT5A,XDH,ZC3H12A,ZEB2
GO:BP	response to transforming growth factor beta	GO:0071559	7.18874e-05	4.14335	149	2287	38	24356	ACVR1B,ACVR2A,ACVRL1,ANKRD1,BCL9L,BMPR2,BMPR1B,CIDEA,DAB2,FBN1,FERMT1,FERMT2,FSHB,GLG1,LEMD3,MEF2C,NKX2-1,ONECUT2,PMEPA1,PPM1A,PRDM16,RASL11B,SFRP1,SIRT1,SMAD1,SMAD5,SMAD9,SMURF1,SOX6,TGFB2,TGFB3,TGFBR1,TGFBR3,TRIM33,WNT4,WNT5A,YES1,ZEB1
GO:BP	peptidyl-serine phosphorylation	GO:0018105	7.19584e-05	4.14292	200	2287	46	24356	ANGPT1,ATP2B4,BAG4,BCL2,BDKRB2,BRSK2,CDK1,CDK5R1,CSNK1D,CSNK1G1,CSNK2A2,DCLK1,DMD,DRD1,DYRK1A,GCG,GCLM,GSK3B,HSP90AA1,LATS1,MAPK9,MAPK14,MAPKAP1,MARK2,MARK3,MAST3,MLXIPL,NTRK2,PAK2,PAQR3,PDE4D,PRKCA,PRKCE,PRKCI,RAPGEF3,RASSF2,RPS6KB1,SBK1,SGK3,STK4,STK38,TGFBR1,TLK2,TNKS,TTBK1,WNT5A
GO:BP	cellular lipid metabolic process	GO:0044255	8.89883e-05	4.05067	632	2287	104	24356	ABHD2,ABHD5,ACACA,ACADL,ACSL1,AGPAT4,ALDH5A1,B4GALT6,BDH2,CEPT1,CERK,CERS2,CERS5,CPT1A,CSF1R,CYP1B1,DGKB,DGKE,DGKG,DGKI,EDN1,EFR3B,ELOVL2,ELOVL4,EPHA8,ETFA,ETNK1,FAM126A,FLT1,GATA6,GBA2,GBGT1,GK5,GNB3,GPAT2,HMGCR,HPGDS,IMPA1,IMPAD1,IP6K1,IP6K2,IP6K3,IRS1,LCLAT1,LIAS,LPCAT1,LPCAT2,LYN,MAPK14,MBOAT2,MECP2,MECR,MID1IP1,MLXIPL,MPPE1,MTMR6,MTMR9,MYO5A,NAGA,NKX2-1,NKX2-3,NR4A3,ORMDL1,ORMDL2,PCYT1B,PDCD…
GO:BP	multi-organism process	GO:0051704	8.93747e-05	4.04879	1175	2287	169	24356	A1CF,ABCA1,ABHD2,ABR,ACVR1B,ACVR2A,ALKBH5,ALPK1,ANKRD1,AP1G1,AQP4,ARF1,ARG2,ARSA,ASH1L,ATXN1,ATXN1L,BAIAP2L1,BCL2,BMPR2,BMPR1B,CADM1,CD9,CD86,CDC73,CEBPG,CECR2,CELF1,CFTR,CHMP1B,CHMP2B,CLIC4,CLPS,CNTNAP2,COCH,CTSB,CYLD,DAG1,DCLK1,DGKB,DNAJC9,DRD1,EEA1,EIF2S2,EIF4EBP2,EMP2,ENDOU,FABP4,FAM46A,FGA,FGF19,FKBP5,FMR1,GHR,GLS,GNG12,GOLGA3,GUCY1A3,HOOK1,HOXD9,HPGDS,IFNAR1,IGF1,IGFBP5,IL8,INHBA,IRAK2,ITCH…
GO:BP	response to wounding	GO:0009611	9.93685e-05	4.00275	270	2287	56	24356	ABHD2,ADAMTS18,ARHGAP35,BCL2,BCL9,CASK,CD9,DCBLD2,DPYSL3,DST,ENPP4,EPHA4,F11,FAM65A,FGA,FGF2,FZD7,GRIN2A,HMOX1,HNF4A,HOPX,IFRD1,IGF1,IL8,LYN,MSX2,MYLK,PAPSS2,PAX6,PAX7,PDGFRA,PHLDB2,PIK3CD,PLEK,PRKCA,PRKCE,PTEN,PTK7,RAB27A,RAP2B,RHOA,RREB1,SLC1A2,SRF,STK24,STXBP1,SYT11,TEC,TGFB2,TMEFF2,TNR,TYRO3,VANGL2,VASH1,WNT4,WNT5A
GO:BP	positive regulation of developmental growth	GO:0048639	0.000106213	3.97382	109	2287	31	24356	BCL2,BDNF,BMPR2,CACNA2D2,CELF1,CREB1,EDN1,EFNA5,EZR,FGFR1,GATA6,HOPX,IGF1,MAPK14,MAPT,MEF2C,NRP1,NTRK2,POU4F2,PROX1,RAB11A,RIMS2,SEMA7A,SH3PXD2B,SMO,SMURF1,SRF,SYT2,SYT4,TBX2,TSHR
GO:BP	calcium ion transport	GO:0006816	0.000109588	3.96024	243	2287	52	24356	ANK2,APLNR,ATP2B1,ATP2B2,ATP2B4,ATP2C1,BCL2,CACHD1,CACNA1B,CACNA2D2,CACNB2,CACNG4,CALCRL,CAMK2G,CASK,CASR,CATSPER2,DMD,DRD1,EHD3,FAM155A,FAM155B,GCG,GRIN2A,GRIN3A,HOMER1,IBTK,JPH1,LYN,MYLK,MYO5A,NMUR2,NOS1,ORAI2,PANX1,PDE4D,PKD2,PRKCE,PTK2B,SESTD1,SRL,STC2,SUMO1,TMCO1,TMEM37,TRPA1,TRPC4,TRPC6,TRPM8,TSPAN13,UBQLN1,VDR
GO:BP	regulation of proteolysis involved in cellular protein catabolic process	GO:1903050	0.000113733	3.94411	139	2287	36	24356	ANKIB1,ARIH1,ARIH2,BTRC,CSNK1D,CSNK2A2,DAB2,DNAJB2,EDEM1,EPHA4,FAM192A,FBXO22,GSK3B,LATS1,MAPK9,OPHN1,OSBPL7,PSME3,PTEN,PTK2B,RAD23B,RYBP,SENP1,SMURF1,SOCS5,SUMO1,SUMO2,TLK2,TRIB1,TRIM67,UBE2K,UBQLN1,UBQLN4,UCHL5,USP13,USP14
GO:BP	actomyosin structure organization	GO:0031032	0.000113733	3.94411	139	2287	36	24356	ANKRD1,ARHGAP28,BAG4,CDC42BPB,CFL2,CTGF,CUL3,EDN1,EPB41,EPB41L1,FOXP1,LMOD1,LPAR1,MEF2C,MYH9,MYO18A,MYOZ2,NRP1,PDGFRA,PHLDB2,PIK3R1,PPFIA1,PPM1E,PRKAR1A,PROX1,RAPGEF3,RHOA,SH3PXD2B,SIX4,SRF,TGFB3,TGFBR1,TMEFF2,TMOD1,TMOD2,WNT4
GO:BP	drug transport	GO:0015893	0.000115547	3.93724	133	2287	35	24356	ARL6IP1,BMP7,CA2,CALHM1,DRD1,EDN1,FZD4,GDNF,GHR,INHBA,LRP2,MB,PTPN11,RAB3B,RALBP1,SLC18A2,SLC18A3,SLC19A2,SLC1A2,SLC25A4,SLC25A12,SLC25A15,SLC25A24,SLC25A38,SLC35F3,SLC46A1,SLC7A1,SLC7A2,SLC7A3,SYT2,SYT4,SYT9,SYT11,SYT13,TCN2
GO:BP	glial cell differentiation	GO:0010001	0.000115891	3.93595	127	2287	34	24356	ADAM22,CNP,CNTN2,DAAM2,DAG1,DMD,DRD1,EPHA4,FGF2,GFAP,GPR37L1,ID4,KLF15,KRAS,LIN28A,MED12,MPP5,NFIB,NKX2-1,NTRK2,PAX6,PHOX2B,PPP3R1,PTEN,PTPN11,RELN,RHOA,SLC45A3,SMO,SOX6,SOX10,TRPC4,TSPAN2,TTBK1
GO:BP	central nervous system neuron axonogenesis	GO:0021955	0.000129018	3.88935	30	2287	15	24356	ARHGAP35,CDH11,DCLK1,DCX,EPHA4,EPHB1,FBXO45,HSP90AA1,NFIB,NIN,PAFAH1B1,PHOX2B,PLXNA4,PTEN,ZEB2
GO:BP	cellular response to steroid hormone stimulus	GO:0071383	0.000134973	3.86975	146	2287	37	24356	ABHD2,BMP7,DAB2,EIF4E,ESRRG,FBXO32,HEYL,HNF4A,KLF9,LATS1,LBH,LMO3,MED1,MED12,MED13,MED14,NR1D2,NR2C2,NR4A3,NR5A2,PADI2,PAQR8,PGR,PHB,POU4F2,RARG,RBFOX2,RHOA,RORA,RORB,RPS6KB1,SFRP1,SIRT1,SSTR2,THRB,UFM1,VDR
GO:BP	neural tube development	GO:0021915	0.000140054	3.8537	116	2287	32	24356	ARHGAP35,BMP7,CECR2,FZD3,GBX2,LIAS,LMO4,LRP2,LUZP1,MED12,MIB1,MKS1,MTHFR,PAX6,PAX7,PKD2,PLXNA2,PTK7,RALA,RARG,RPGRIP1L,SEMA3C,SFRP1,SHROOM3,SMO,STK3,STK4,TCF7,TRAF6,VANGL2,WNT5A,ZEB2
GO:BP	mitotic cell cycle phase transition	GO:0044772	0.000140158	3.85338	231	2287	50	24356	ACVR1B,APC,BACH1,BCL2,BRSK2,CAMK2G,CCND1,CCND2,CDC6,CDC27,CDC73,CDK1,CDK14,CDKN2B,CENPF,CHMP7,CUL3,CUL4B,DCUN1D3,DTL,E2F1,EIF4E,ENSA,FBXL7,FBXL18,FOXM1,FOXN3,ID4,INHBA,INO80,KLF11,LATS1,LCMT1,MECP2,NACC2,PBX1,PKD2,PPM1D,PSME3,PTEN,RAB11A,RAD21,RB1,RPS6KB1,SPAST,TAF2,TAOK1,TPR,USP37,ZNF830
GO:BP	positive regulation of hydrolase activity	GO:0051345	0.000142604	3.84587	434	2287	78	24356	ABHD5,ABL2,ABR,ADRB1,ARHGAP21,ARHGAP28,ARHGAP31,ARHGAP36,ASAP2,ATP1B3,BCAS3,CASR,CHN1,CYFIP2,DENND1B,DNAJB2,DNAJC9,DNAJC15,DNAJC24,DYNLL2,EGLN3,ELMOD1,ELMOD3,EPHA4,FGFR1,FLT1,GIT2,GPR55,GSK3B,IQSEC1,LLGL1,LPAR1,LYN,MAGI2,MAPK14,MEF2C,MTMR9,NCAPH,NGFR,NMUR2,NRP1,OPHN1,PLEK,PSME3,RAB3GAP1,RABEP1,RALBP1,RALGAPB,RAPGEF1,RAPGEF3,RASAL2,RASGRP1,RASGRP3,RGS2,RGS10,RGS16,RHOA,RIC8B,RUNDC1,SENP1,SIRT1,SNX…
GO:BP	inorganic ion homeostasis	GO:0098771	0.000168177	3.77423	428	2287	77	24356	ABL2,ANK2,APLNR,ARF1,ATOX1,ATP1B3,ATP2B1,ATP2B2,ATP2B4,ATP2C1,ATP6V0A2,BCL2,BDH2,CA2,CA12,CACNB2,CASR,CFTR,CLIC4,CMKLR1,CNNM2,CXCR1,DMD,DMXL1,DRD1,EDN1,EGLN1,FAM155A,FAM155B,FGF23,FXN,GPR55,GRIN2A,GRM5,HMOX1,IBTK,JPH1,KCNH2,KCNMA1,KCTD7,KL,LPAR1,LPAR4,LTB4R,LYN,MYO5A,NEO1,NMUR2,PDE4D,PKD2,PRKCE,PTGFR,PTK2B,SCARA5,SGCD,SLC11A2,SLC12A5,SLC30A4,SLC30A7,SLC30A8,SLC34A2,SLC40A1,SLC4A4,SLC4A5,SLC4A8,ST…
GO:BP	organ growth	GO:0035265	0.000170205	3.76903	111	2287	31	24356	ARID2,BCL2,BNC2,CACNA2D2,COCH,EDN1,FGFR1,FLVCR1,FOXP1,FXN,GATA6,IGF1,LATS1,MAPK14,MATN1,MEF2C,MSX2,PLAG1,PRKAR1A,PROX1,PTEN,PTPN11,RARG,RSPO2,SMO,STK3,STK4,TBX2,TGFB2,TGFBR1,WWC2
GO:BP	BMP signaling pathway	GO:0030509	0.000170205	3.76903	111	2287	31	24356	ACVR2A,ACVRL1,BMP7,BMPER,BMPR2,BMPR1B,CHRD,EGR1,FBN1,GDF2,GDF5,GDF6,LEMD2,LEMD3,LRP2,LRP4,MSX2,NEO1,PPM1A,RBPMS2,RGMB,RNF165,RUNX2,SFRP1,SMAD1,SMAD5,SMURF1,SULF1,TRIM33,VWC2L,WNT5A
GO:BP	vacuolar transport	GO:0007034	0.000192574	3.7154	100	2287	29	24356	AKTIP,ANKFY1,AP1G1,CACNG4,CCDC91,CHMP7,CHMP1B,CHMP2B,EHD3,GCC2,GOSR2,HGSNAT,HOOK1,HOOK3,LEPROTL1,MGRN1,SCARB2,SMURF1,SNX27,SORT1,TMEM106B,TMEM50A,VPS36,VPS39,VPS53,VPS13A,VTI1A,VTI1B,ZFYVE16
GO:BP	regulation of ion transport	GO:0043269	0.000198031	3.70327	362	2287	68	24356	ANK2,APLNR,ARL6IP1,ATP1B3,ATP8A1,BCL2,CA2,CACNA1B,CACNB2,CACNG4,CALHM1,CASK,CASR,CATSPER2,CFTR,CLDN10,CLIC5,DMD,DPP6,DRD1,EHD3,FGF23,FGFR1,GCG,GDNF,GJA5,GRM5,HCN1,HOMER1,KCNC1,KCNC2,KCND2,KCNH2,KCNJ2,KCNJ13,KCNMA1,KCNS1,LYN,MEF2C,MYLK,MYO5A,NEDD4L,NKAIN2,NLGN1,NOS1,PDE4D,PKD2,PRKCE,PTK2B,RAB3B,RAB3GAP1,RELN,SCN2B,SCN4B,SESTD1,SHISA6,SHISA9,STC2,SUMO1,SYT2,SYT4,SYT9,SYT11,SYT13,TRPC6,TSPAN13,UBQLN…
GO:BP	small molecule metabolic process	GO:0044281	0.000198123	3.70307	1119	2287	161	24356	AARS2,ABAT,ABCA1,ABCD4,ABHD2,ACACA,ACADL,ACPP,ACSL1,ADCY1,ADCY6,ADCY7,ADK,AHCYL2,AK4,ALDH5A1,AMD1,ANGPT1,ARG2,ATP2B4,AZIN1,BDH2,BHMT,CFTR,CHST3,CHST6,CHSY1,CLK2,CNP,CPT1A,CS,CYP1B1,DAO,DDAH1,DHCR24,DSEL,DUT,DYRK2,EARS2,EDN1,EGFLAM,EGLN1,EGLN3,EGR1,ELOVL2,ELOVL4,ENPP4,ETFA,EXTL2,FGF1,FGF19,FGF23,FGFR1,FOXO1,GADL1,GATC,GBA2,GCG,GDA,GFPT2,GK5,GLS,GNB3,GNE,GOT2,GPI,GUCA1B,GUCY1A3,HK2,HMGCR,HNF4A,HPGD…
GO:BP	cellular ion homeostasis	GO:0006873	0.000201181	3.69641	377	2287	70	24356	ABL2,ANK2,APLNR,ARF1,ATOX1,ATP1B3,ATP2B1,ATP2B2,ATP2B4,ATP2C1,ATP6V0A2,BCL2,CA2,CACNB2,CASR,CFTR,CLIC4,CMKLR1,CXCR1,DMD,DMXL1,DRD1,EDN1,EGLN1,FAM155A,FAM155B,FGF23,FXN,GPR55,GRIN2A,GRM5,HMOX1,IBTK,JPH1,KCNMA1,KCTD7,LPAR1,LPAR4,LTB4R,LYN,MYO5A,NMUR2,PDE4D,PKD2,PRKCE,PTGFR,PTK2B,SCARA5,SLC11A2,SLC12A5,SLC30A4,SLC30A7,SLC30A8,SLC34A2,SLC40A1,SLC4A4,SLC4A5,SLC4A8,STC2,SWAP70,TACR1,TGM2,TMCO1,TRPA1,TR…
GO:BP	cellular carbohydrate metabolic process	GO:0044262	0.000203094	3.6923	180	2287	42	24356	B3GNT5,B3GNT9,CLK2,DYRK2,FOXO1,GCG,GK5,GNB3,GNPTG,GSK3B,HK2,IGF1,IGFBP4,IGFBP5,IMPA1,IRS1,ITPKA,KAT2B,LCMT1,MANBA,MECP2,NCOA2,NDST1,NDST2,PFKFB2,PFKFB3,PGD,PGP,PHKA1,PLEK,PPP1CB,PPP1R3B,PPP1R3C,PRKCE,PTEN,PTK2B,RORA,SCARB2,SIRT1,SLC45A3,SYNJ1,XYLB
GO:BP	regulation of lipid metabolic process	GO:0019216	0.000219518	3.65853	187	2287	43	24356	ABHD5,CIDEA,CREB1,DNAJC15,EGR1,EPHA8,FGF1,FGF19,FLT1,FSHB,GNB3,HNF4A,IRS1,LACTB,LPCAT1,LYN,MID1IP1,MLXIPL,MTMR9,NR1D2,NR4A3,ORMDL1,ORMDL2,PDE3B,PIK3R1,PIK3R6,PPP2R5A,PRKCE,PROX1,PTK2B,RB1,RORA,SH3GLB1,SIRT1,SLC45A3,SOCS5,SOCS6,SOCS7,TBL1XR1,VAV3,VDR,WDTC1,WNT4
GO:BP	regulation of extent of cell growth	GO:0061387	0.000226974	3.64402	68	2287	23	24356	BDNF,BMPR2,CDK5R1,DPYSL2,EFNA5,FSTL4,IFRD1,MAPT,NRP1,NTRK2,PLXNA4,POU4F2,RAB11A,SEMA3A,SEMA3C,SEMA3D,SEMA3G,SEMA6A,SEMA6D,SEMA7A,SRF,TNR,WNT5A
GO:BP	positive regulation of stress-activated MAPK cascade	GO:0032874	0.000227143	3.6437	95	2287	28	24356	CTGF,EDAR,EDN1,EPHA4,FGF19,FLT4,FZD4,GADD45G,GDF6,MAP3K7,MAP3K13,MAPK8IP3,MLKL,PTK2B,PTPN1,RASGRP1,RASSF2,STK3,TAOK1,TGFB2,TIRAP,TRAF4,TRAF6,VANGL2,WNT5A,XDH,ZC3H12A,ZEB2
GO:BP	ion homeostasis	GO:0050801	0.000243434	3.61362	470	2287	82	24356	ABCA1,ABL2,ANK2,APLNR,ARF1,ATOX1,ATP1B3,ATP2B1,ATP2B2,ATP2B4,ATP2C1,ATP6V0A2,BCL2,BDH2,CA2,CA12,CACNB2,CASR,CFTR,CLIC4,CMKLR1,CNNM2,CXCR1,DMD,DMXL1,DRD1,EDN1,EGLN1,FAM155A,FAM155B,FGF23,FXN,GJA5,GPR55,GRIN2A,GRM5,HMOX1,HNF4A,IBTK,JPH1,KCNH2,KCNMA1,KCTD7,KL,LPAR1,LPAR4,LTB4R,LYN,MYO5A,NEO1,NMUR2,PDE4D,PKD2,PRKCE,PTGFR,PTK2B,SCARA5,SCN2B,SGCD,SIRT1,SLC11A2,SLC12A5,SLC30A4,SLC30A7,SLC30A8,SLC34A2,SL…
GO:BP	response to inorganic substance	GO:0010035	0.000246971	3.60735	228	2287	49	24356	ADCY7,ANXA11,AQP9,ATP2B4,BCL2,CA2,CASR,CLIC4,CPNE3,CPNE8,CREB1,CYP1B1,EGLN1,FABP4,FGA,FOSB,FOXO1,FXN,GLRA2,GPR37L1,HMOX1,HOMER1,IQGAP1,ITPKB,KCNMA1,MAPK9,MEF2C,MTF1,NR4A3,PDE8A,PKD2,SIRT1,SLC25A12,SLC25A24,SLC30A4,SLC30A8,SLC40A1,STK24,SUMO1,SYT2,SYT4,SYT9,SYT11,SYT13,TIMELESS,TRPA1,UCP3,WNT5A,ZC3H12A
GO:BP	steroid hormone mediated signaling pathway	GO:0043401	0.000273277	3.5634	119	2287	32	24356	ABHD2,BMP7,DAB2,ESRRG,HEYL,HNF4A,LATS1,LBH,LMO3,MED1,MED12,MED13,MED14,NR1D2,NR2C2,NR4A3,NR5A2,PADI2,PAQR8,PGR,PHB,POU4F2,RARG,RBFOX2,RHOA,RORA,RORB,SFRP1,SIRT1,THRB,UFM1,VDR
GO:BP	hormone transport	GO:0009914	0.000284869	3.54536	182	2287	42	24356	BMP7,BRSK2,C2CD2L,CFTR,CREB1,EDN1,EFNA5,ENSA,FGA,FGFR1,FSHB,FZD4,GCG,GHR,GNRH1,HNF4A,IGF1,ILDR1,ILDR2,INHBA,IRS1,KDM5B,MYO5A,PCLO,PRKCA,PRKCE,PTPN11,PTPRN,RAB11FIP1,RASL10B,RFX6,SFRP1,SLC16A1,SLC16A2,SLC16A10,SLC30A8,STXBP5L,SYT9,SYTL4,TBX3,TTR,UBE2Q1
GO:BP	muscle contraction	GO:0006936	0.000285277	3.54473	169	2287	40	24356	ANK2,ARG2,BDKRB2,CACNB2,CATSPER2,CTTN,DMD,DRD1,EDN1,EDNRA,EHD3,GDNF,GHR,GJA5,GRIP2,GUCY1A3,HOMER1,KCNH2,KCNJ2,KCNMA1,LMOD1,MAP2K3,MYLK,MYLK2,NOS1,PDE4D,PDE5A,RGS2,RHOA,SCN2B,SCN4B,SGCD,SMAD5,SRF,SULF1,SUMO1,TACR1,TMOD1,TMOD2,ZC3H12A
GO:BP	multicellular organismal homeostasis	GO:0048871	0.000289861	3.53781	278	2287	56	24356	ACACA,ACSL1,ADRB1,AKT3,AQP4,BCL2,CFTR,CIDEA,CLDN18,CMKLR1,COL2A1,CTGF,DIO2,DRAM2,DRD1,EGR1,ESRRG,EXOC5,FABP4,FGF2,FSHB,FTO,GATA2,GHR,GPR55,HOMER1,ILDR2,IP6K1,KRAS,LPCAT1,MKS1,NPR3,NR1D2,NR4A3,PDGFC,PHOX2B,POC1B,PRDM16,PTK2B,PTPN11,RB1,RUNX2,SLC11A2,SLC35D3,SLC40A1,SMO,SRF,TLE3,TP53INP2,TPP1,TRAF6,TRPM8,TSHR,TUB,USH2A,ZNF516
GO:BP	histone modification	GO:0016570	0.000340816	3.46748	308	2287	60	24356	ASH1L,ATXN7L3,AUTS2,BCOR,CDC73,CDK1,CUL4B,DRD1,ELK4,EZH1,FMR1,GATA2,GCG,HDAC11,HLCS,HOPX,JDP2,KAT7,KAT2B,KAT6A,KDM1B,KDM5A,KDM5B,KDM6A,MAP3K7,MECP2,METTL8,MIER1,MSL1,MTHFR,NACC2,NCOA1,NCOA3,NOS1,PADI1,PADI2,PAX5,PAX7,PCGF5,PHB,PHF19,PRKCA,RAG1,RBBP5,RCOR1,RNF2,RNF8,RYBP,SAP30L,SETD7,SETD1B,SETDB2,SIRT1,SIRT3,SUDS3,SUPT7L,SUV39H1,TAF5,TAF5L,TBL1XR1
GO:BP	regulation of postsynaptic membrane potential	GO:0060078	0.000343285	3.46434	91	2287	27	24356	ADRB1,CBLN1,CHRNA5,CHRNG,CUX2,DGKI,GABRA1,GABRA3,GABRA4,GABRB2,GABRB3,GABRG2,GHR,GLRA2,GRIA3,GRIK3,GRIN2A,GRIN3A,GRM5,KCND2,MECP2,MEF2C,NLGN1,PTEN,RAB3GAP1,RELN,TMEM108
GO:BP	cytokine production	GO:0001816	0.000346115	3.46078	367	2287	68	24356	ABCA1,ADCY7,ANGPT1,ARG2,ARNT,ASH1L,C5ORF30,CADM1,CD28,CD276,CD2AP,CEBPG,CIDEA,CMKLR1,CSF1R,CYP1B1,DENND1B,DICER1,EGR1,ELF1,EZR,FABP4,FERMT1,FGFR1,FLT4,FOXP1,FSTL1,GATA6,GDF2,GHR,GPRC5B,IL6R,IQGAP1,LYN,MAF,MAP2K3,MAP3K7,MAPK14,MAPKBP1,MPO,NAV3,NFAT5,NR4A3,PANX1,PDE4D,PIK3R1,PTPN11,PUM2,RASGRP1,RNF26,RORA,RUNX1,SEMA7A,SIRT1,SOCS5,SULF1,SYT11,TGFB2,TGFB3,TIRAP,TNFRSF8,TRAF6,TRIL,VTCN1,WNT5A,WNT8A,YY…
GO:BP	cerebral cortex development	GO:0021987	0.000346338	3.4605	80	2287	25	24356	BTBD3,CCDC85C,CDK5R1,CDON,CNTNAP2,DCX,DMRTA2,FBXO45,GNG12,GSK3B,NKX2-1,NRP1,NRP2,NTRK2,PAFAH1B1,PAX5,PAX6,PEX13,RELN,RHOA,SEMA3A,SMO,SOCS7,SRGAP2,TACC1
GO:BP	regulation of neuron death	GO:1901214	0.000351925	3.45355	151	2287	37	24356	ADNP,ANGPT1,BACE1,BCL2,BDNF,CHL1,EFNB2,EGLN1,EIF2S1,EPHB1,GABRB2,GABRB3,GDNF,GSK3B,HYOU1,IGF1,KRAS,MAPT,MCL1,MECP2,MEF2C,NCOA7,NONO,NR4A3,NRP1,NTRK2,PRKCI,RHOA,RILPL1,SIRT1,SIX4,STAMBP,STXBP1,TBC1D24,TGFB2,TYRO3,WNT5A
GO:BP	regulation of cellular protein catabolic process	GO:1903362	0.000367853	3.43433	164	2287	39	24356	ANKIB1,ARIH1,ARIH2,BTRC,CSNK1D,CSNK2A2,DAB2,DNAJB2,EDEM1,EPHA4,EZR,FAM192A,FBXO22,GSK3B,HSP90AA1,LATS1,MAPK9,MYLIP,OPHN1,OSBPL7,PSME3,PTEN,PTK2B,RAD23B,RYBP,SENP1,SMURF1,SOCS5,SUMO1,SUMO2,TLK2,TRIB1,TRIM67,UBE2K,UBQLN1,UBQLN4,UCHL5,USP13,USP14
GO:BP	regulation of Ras protein signal transduction	GO:0046578	0.000369422	3.43248	177	2287	41	24356	ABCA1,ABR,ARHGAP35,ARHGEF4,ARHGEF26,ARHGEF38,AUTS2,CDC42SE1,CDC42SE2,CUL3,CYTH4,DGKI,FARP1,FGD4,FGD6,FOXM1,GPR55,IGF1,IQSEC1,ITPKB,KALRN,KITLG,KRAS,LPAR1,LPAR4,MAPKAP1,MMD2,NRP1,OPHN1,RALGPS2,RAPGEF1,RASGEF1A,RASGRP1,SCAI,SHOC2,SPATA13,SPRY3,SSX2IP,STAMBP,TRIM67,VAV3
GO:BP	stem cell development	GO:0048864	0.000386065	3.41334	75	2287	24	24356	BMP7,EDN1,EDNRA,FGF2,FGF19,GBX2,GDNF,JAG1,KBTBD8,KITLG,NRP1,NRP2,PHOX2B,RDH10,SEMA3A,SEMA3C,SEMA3D,SEMA3G,SEMA6A,SEMA6D,SEMA7A,SMO,SOX10,ZEB2
GO:BP	post-Golgi vesicle-mediated transport	GO:0006892	0.000386065	3.41334	75	2287	24	24356	ANK3,ANKFY1,AP1AR,AP1G1,ARF1,ARL3,CCDC91,CNST,EHD3,EXOC5,EXOC6,GGA1,GOSR2,MYO5A,NSF,PKDCC,RAB31,RABEP1,SORT1,STEAP2,STXBP6,VTI1A,VTI1B,WIPI1
GO:BP	salivary gland morphogenesis	GO:0007435	0.000393715	3.40482	28	2287	14	24356	BMP7,BTBD7,DAG1,EDA,EDAR,FGFR1,NFIB,NRP1,PAX6,SEMA3A,SEMA3C,TGFB2,TGFB3,TGM2
GO:BP	cellular response to leukemia inhibitory factor	GO:1990830	0.000398636	3.39942	86	2287	26	24356	ABCD4,ARID5B,BCLAF1,BSPRY,CREB1,FZD4,GFPT2,HK2,ILDR1,KDM5B,MRAS,NFYB,NR5A2,NRP2,PADI2,PARP16,PAX6,RARG,RNMT,SIRT1,SPOCK2,SYNGR1,TLE4,TRIM25,VEGFC,WDR35
GO:BP	response to leukemia inhibitory factor	GO:1990823	0.000398636	3.39942	86	2287	26	24356	ABCD4,ARID5B,BCLAF1,BSPRY,CREB1,FZD4,GFPT2,HK2,ILDR1,KDM5B,MRAS,NFYB,NR5A2,NRP2,PADI2,PARP16,PAX6,RARG,RNMT,SIRT1,SPOCK2,SYNGR1,TLE4,TRIM25,VEGFC,WDR35
GO:BP	response to cytokine	GO:0034097	0.000408498	3.38881	491	2287	84	24356	ABCD4,ACSL1,AFF3,ANGPT1,ANKRD1,AQP4,ARID5B,BAG4,BCL2,BCLAF1,BSPRY,CD44,CLDN18,CREB1,CSF1R,CXCL12,CXCR1,CYLD,EGR1,FABP4,FZD4,GFPT2,HIPK1,HK2,IFNAR1,IL8,IL13RA1,IL1R1,IL1RAPL1,IL6R,IL7R,ILDR1,IRAK2,KDM5B,LIFR,MAP4K3,MAPK14,MCL1,MED1,MME,MRAS,NFAT5,NFYB,NR5A2,NRP2,OTUD4,PADI2,PAFAH1B1,PARP16,PAX6,PHB,POU4F2,PRKCA,PRLR,PTK2B,RAD23B,RARG,RHOA,RNMT,RORA,RPS6KB1,SFRP1,SIRT1,SLIT3,SOCS5,SPOCK2,SRF,ST18,S…
GO:BP	morphogenesis of embryonic epithelium	GO:0016331	0.000419629	3.37713	115	2287	31	24356	ARHGAP35,BMP7,CECR2,FZD3,GDNF,GRSF1,HAND1,LIAS,LMO4,LRP2,LUZP1,MED12,MIB1,MKS1,MTHFR,PTK7,RALA,RARG,RDH10,SFRP1,SHROOM3,SIX4,STK3,STK4,SULF1,TRAF6,VANGL2,VEGFC,WNT4,WNT5A,ZEB2
GO:BP	neural crest cell development	GO:0014032	0.000421288	3.37542	70	2287	23	24356	BMP7,EDN1,EDNRA,FGF19,GBX2,GDNF,JAG1,KBTBD8,KITLG,NRP1,NRP2,PHOX2B,RDH10,SEMA3A,SEMA3C,SEMA3D,SEMA3G,SEMA6A,SEMA6D,SEMA7A,SMO,SOX10,ZEB2
GO:BP	forebrain cell migration	GO:0021885	0.000430144	3.36639	50	2287	19	24356	CDK5R1,CNTN2,DCX,DRD1,FBXO45,FEZF2,NKX2-1,NRP1,NRP2,PAFAH1B1,PEX13,RELN,RHOA,SEMA3A,SOCS7,SRF,SRGAP2,TNR,TYRO3
GO:BP	positive regulation of immune system process	GO:0002684	0.000440443	3.35611	484	2287	83	24356	ACVR1B,ACVR2A,ALPK1,AP1G1,ATXN1L,BCL2,C7,CADM1,CD5,CD28,CD86,CD276,CMKLR1,CMTM3,COCH,CREB1,CSF1,CYLD,DENND1B,DUSP3,EFNB2,ELF1,ETS1,EZR,FOXP1,GATA2,GPI,GPRC5B,IGF1,IL7R,INHBA,IRAK2,ITCH,ITGB2,ITPKB,JAG1,KITLG,LTB4R,LYN,MAP3K7,MAPK14,MED1,MEF2C,MYO18A,NONO,NR4A3,OTUD4,PDCD1LG2,PDE4D,PHB,PIK3CD,PIK3R6,POU4F2,PRKCE,PTK2B,PUM2,RAG1,RASGRP1,RB1,RHOA,RPS6KA3,RUNX1,SEMA7A,SIRT1,SOCS5,SUSD4,SWAP70,TEC,TIR…
GO:BP	regulation of fat cell differentiation	GO:0045598	0.000456512	3.34055	81	2287	25	24356	CMKLR1,CREB1,E2F1,FNDC5,FOXO1,FTO,GATA2,GNB3,ID4,JAG1,JDP2,LMO3,MAPK14,MSX2,PRDM16,RORA,SFRP1,SH3PXD2B,SIRT1,SORT1,STK3,STK4,SYAP1,WNT5A,ZC3H12A
GO:BP	phosphatidylinositol phosphorylation	GO:0046854	0.000476198	3.32221	41	2287	17	24356	EFR3B,FAM126A,IMPA1,IMPAD1,IP6K1,IP6K2,PI4K2A,PI4KB,PIK3C2B,PIK3CD,PIK3R1,PIK3R6,PIKFYVE,PIP4K2A,SOCS5,SOCS6,SOCS7
GO:BP	positive regulation of cell adhesion	GO:0045785	0.000478899	3.31976	212	2287	46	24356	ANGPT1,ARPC2,BAG4,BMP7,CD5,CD28,CD86,CD276,CHRD,CYLD,DMD,EFNB2,EGFLAM,EMP2,ETS1,FERMT1,FGA,FMN1,GSK3B,HSD17B12,IGF1,IL7R,ITPKB,KIF26B,NFAT5,NR4A3,NRP1,PDCD1LG2,PIK3R6,PRKCA,PRKCE,PTK2B,RAG1,RASGRP1,RHOA,RREB1,SOCS5,SPOCK2,TGFB2,TGM2,TRAF6,VAV3,VEGFA,VTCN1,WNT4,WNT5A
GO:BP	process utilizing autophagic mechanism	GO:0061919	0.000511266	3.29135	254	2287	52	24356	ATG2B,ATG9B,BCL2,CTTN,DNM1L,DRAM1,DRAM2,EI24,FOXO1,GFAP,HK2,HMOX1,KIAA1324,MAPT,MCL1,MID2,MTDH,MTMR9,NBR1,PAFAH1B2,PIK3C2B,PIKFYVE,PIP4K2A,POLDIP2,RAB33B,RAB39B,RAB3GAP1,RAB3GAP2,RNF41,RRAGD,SH3GLB1,SIRT1,SMCR8,SMURF1,SPTLC1,SPTLC2,TBC1D5,TMEM150C,TP53INP1,TP53INP2,UBQLN1,UBQLN4,UBXN2B,USP13,USP30,VMP1,VPS39,VPS13A,VTI1A,WDFY3,WIPI1,ZC3H12A
GO:BP	autophagy	GO:0006914	0.000511266	3.29135	254	2287	52	24356	ATG2B,ATG9B,BCL2,CTTN,DNM1L,DRAM1,DRAM2,EI24,FOXO1,GFAP,HK2,HMOX1,KIAA1324,MAPT,MCL1,MID2,MTDH,MTMR9,NBR1,PAFAH1B2,PIK3C2B,PIKFYVE,PIP4K2A,POLDIP2,RAB33B,RAB39B,RAB3GAP1,RAB3GAP2,RNF41,RRAGD,SH3GLB1,SIRT1,SMCR8,SMURF1,SPTLC1,SPTLC2,TBC1D5,TMEM150C,TP53INP1,TP53INP2,UBQLN1,UBQLN4,UBXN2B,USP13,USP30,VMP1,VPS39,VPS13A,VTI1A,WDFY3,WIPI1,ZC3H12A
GO:BP	cellular response to organonitrogen compound	GO:0071417	0.000536252	3.27063	290	2287	57	24356	ADCY6,APC,APPL1,AQP9,ATP2B4,BAIAP2L1,CA2,CFTR,CPEB2,CPEB4,DRD1,EIF4EBP2,EPHA4,EZR,FOXO1,GABPA,GABRB3,GABRG2,GHR,GLRA2,GRM5,HCN1,IGF1,IGFBP5,IRS1,KAT2B,KL,MEF2C,MYO5A,NGFR,NR4A3,NTRK2,OSBPL8,PDE4D,PDGFC,PDGFRA,PHIP,PIK3R1,PKD2,POU4F2,PRKCI,PTPN1,PTPN11,PTPRA,RAB31,RAPGEF1,RAPGEF3,RHOQ,RPS6KB1,RRAGD,SFRP1,SIRT1,SOCS7,SYAP1,TIMELESS,WDTC1,ZEB1
GO:BP	regulation of cell-substrate adhesion	GO:0010810	0.000600468	3.22151	135	2287	34	24356	ANGPT2,AP1AR,ARPC2,ATXN3,BCAS3,BCL2,CASK,CDKN2B,DMD,DUSP3,EFNA5,EGFLAM,EMP2,FERMT1,FMN1,FZD4,FZD7,GSK3B,HOXA7,HSD17B12,JAG1,NRP1,ONECUT2,PEAK1,PHLDB2,PIK3R1,PRKCE,PTEN,PTK2B,RHOA,RREB1,SPOCK2,VEGFA,WNT4
GO:BP	locomotory behavior	GO:0007626	0.000609511	3.21502	154	2287	37	24356	ADAM22,ARCN1,CACNA1B,CCND2,CDH23,CHL1,CNP,CNTN2,DRD1,EGR1,EPHA4,FEZF2,FXN,FZD4,GMFB,GNAO1,GPRC5B,GRM5,HOXD9,KCND2,MECP2,MEIS1,MYO5A,NCOA2,NEGR1,NKX2-1,PAFAH1B1,PCDH15,PEX13,PRKCE,PTEN,SLC18A2,SOBP,TMOD1,TNR,TSHR,VPS13A
GO:BP	covalent chromatin modification	GO:0016569	0.000620841	3.20702	313	2287	60	24356	ASH1L,ATXN7L3,AUTS2,BCOR,CDC73,CDK1,CUL4B,DRD1,ELK4,EZH1,FMR1,GATA2,GCG,HDAC11,HLCS,HOPX,JDP2,KAT7,KAT2B,KAT6A,KDM1B,KDM5A,KDM5B,KDM6A,MAP3K7,MECP2,METTL8,MIER1,MSL1,MTHFR,NACC2,NCOA1,NCOA3,NOS1,PADI1,PADI2,PAX5,PAX7,PCGF5,PHB,PHF19,PRKCA,RAG1,RBBP5,RCOR1,RNF2,RNF8,RYBP,SAP30L,SETD7,SETD1B,SETDB2,SIRT1,SIRT3,SUDS3,SUPT7L,SUV39H1,TAF5,TAF5L,TBL1XR1
GO:BP	regulation of cartilage development	GO:0061035	0.0006253	3.20391	51	2287	19	24356	AXIN2,BMPR2,BMPR1B,CTGF,EFEMP1,FGF18,GDF2,GDF5,GDF6,GLG1,MAF,PKDCC,RARG,RUNX2,SHOX2,SOX6,TGFBR1,WNT4,WNT5A
GO:BP	retrograde transport, endosome to Golgi	GO:0042147	0.000641783	3.19261	61	2287	21	24356	ANKFY1,BET1L,EHD3,GCC2,GGA1,GOSR2,PIKFYVE,RAB9B,RHOBTB3,SNX8,SPAG9,STX5,STX6,TBC1D5,TMEM87A,TRAPPC10,VPS53,VPS26A,VTI1A,VTI1B,YKT6
GO:BP	transforming growth factor beta receptor signaling pathway	GO:0007179	0.000646322	3.18955	117	2287	31	24356	ACVR1B,ACVR2A,ACVRL1,BCL9L,BMPR2,BMPR1B,CIDEA,DAB2,FBN1,FERMT1,FERMT2,FSHB,GLG1,LEMD3,NKX2-1,ONECUT2,PMEPA1,PPM1A,PRDM16,RASL11B,SIRT1,SMAD1,SMAD5,SMAD9,SMURF1,TGFB2,TGFB3,TGFBR1,TGFBR3,TRIM33,ZEB1
GO:BP	digestive tract development	GO:0048565	0.000670022	3.17391	88	2287	26	24356	ALX4,BCL2,C1GALT1,CBFA2T2,CLDN18,FOXF2,GATA2,GATA5,GATA6,NKX2-3,OSR2,PDGFC,PDGFRA,PKDCC,RB1,RBPMS2,SFRP1,SHOX2,SMO,SOX10,TBX2,TCF7,TGFB2,TGFBR3,VANGL2,WNT5A
GO:BP	organelle assembly	GO:0070925	0.00067914	3.16804	568	2287	93	24356	ABCC4,ABLIM3,ANKRD1,ARHGAP35,ARL3,ATG2B,ATG9B,BBS9,BCCIP,CCDC88A,CEP19,CEP164,CFL2,CHMP1B,CHMP2B,CSNK1D,CYLD,DCDC2,DCX,EDN1,EHD3,EIF2S1,EXOC5,EZR,FAM161A,FOXP1,HAUS3,HAUS6,ICK,INO80,KAT2B,KIAA1324,KIF24,KIF3B,KIF4A,LIMD1,LMOD1,MAPK9,MEF2C,MKS1,MPPE1,MYOZ2,ONECUT2,PAFAH1B1,PAN3,PARVA,PCDH15,PDGFRA,PIKFYVE,PIP4K2A,POC1B,PRKAR1A,PROX1,PTEN,PUM2,RAB11A,RAB33B,RAB3GAP1,RAB3GAP2,RFX4,RHOA,RILPL1,RNF4,R…
GO:BP	positive regulation of JNK cascade	GO:0046330	0.000680948	3.16689	77	2287	24	24356	CTGF,EDAR,EDN1,EPHA4,FGF19,FLT4,FZD4,GADD45G,MAP3K7,MAP3K13,MAPK8IP3,MLKL,PTK2B,PTPN1,RASGRP1,RASSF2,STK3,TAOK1,TIRAP,TRAF4,TRAF6,VANGL2,WNT5A,ZEB2
GO:BP	microtubule cytoskeleton organization	GO:0000226	0.000689394	3.16153	419	2287	74	24356	APC,BCAS3,BCCIP,BRSK2,CCDC88A,CCNF,CDK5R1,CEP19,CEP85,CEP350,CHMP1B,CHMP2B,CLIP1,CNTN2,CRMP1,CSNK1D,CYLD,DAG1,DCX,DST,DYNC1LI2,DYRK1A,EFNA5,EML1,EZR,GCC2,GSK3B,HAUS3,HAUS6,HOOK1,HOOK3,INO80,KAT2B,KATNAL1,KIF24,KIF3B,KIF4A,LLGL1,MAP6,MAP1A,MAP7D2,MAPT,MARK2,MARK3,MECP2,MID1IP1,MYH9,NAV1,NAV3,NIN,NINL,OBSL1,PAFAH1B1,PARD3B,PARD6B,PAX6,PHLDB1,PHLDB2,RAB11A,RHOA,RNF4,SLC16A1,SPAST,SRGAP2,SSX2IP,STMN4…
GO:BP	axon extension involved in axon guidance	GO:0048846	0.000695232	3.15787	29	2287	14	24356	ALCAM,BMPR2,NRP1,NRP2,PLXNA4,SEMA3A,SEMA3C,SEMA3D,SEMA3G,SEMA6A,SEMA6D,SEMA7A,SLIT3,WNT5A
GO:BP	neuron projection extension involved in neuron projection guidance	GO:1902284	0.000695232	3.15787	29	2287	14	24356	ALCAM,BMPR2,NRP1,NRP2,PLXNA4,SEMA3A,SEMA3C,SEMA3D,SEMA3G,SEMA6A,SEMA6D,SEMA7A,SLIT3,WNT5A
GO:BP	anion transmembrane transport	GO:0098656	0.000715823	3.14519	181	2287	41	24356	ABCA1,ANKH,ARL6IP1,CFTR,CLCN5,CLIC4,CLIC5,GABRA1,GABRA3,GABRA4,GABRB3,GABRG2,GLRA2,GRM5,LRP2,LRRC8C,SLC12A5,SLC16A1,SLC1A2,SLC1A4,SLC23A2,SLC25A12,SLC25A15,SLC25A38,SLC26A7,SLC26A9,SLC35B3,SLC35D1,SLC38A1,SLC38A2,SLC46A1,SLC4A4,SLC4A5,SLC4A8,SLC5A12,SLC6A15,SLC7A1,SLC7A2,SLC7A3,VDAC3,XPR1
GO:BP	protein autophosphorylation	GO:0046777	0.000728973	3.13729	155	2287	37	24356	ABL2,ACVR1B,CAMK2G,CDK12,CLK2,CLK3,CSF1R,DYRK1A,EIF2S1,EPHA4,EPHA8,EPHB1,FGFR1,FLT1,FLT4,FRK,GSK3B,LYN,MAP3K13,MARK3,MYLK2,NTRK2,PAK2,PDGFC,PDGFRA,PEAK1,PPP2R5A,PTK2B,RAP2B,RAP2C,RASSF2,SIK2,STK4,STK24,TEC,TYRO3,YES1
GO:BP	regulation of ubiquitin-dependent protein catabolic process	GO:2000058	0.000766997	3.11521	100	2287	28	24356	ANKIB1,ARIH1,ARIH2,CSNK1D,CSNK2A2,DAB2,DNAJB2,FBXO22,GSK3B,LATS1,MAPK9,PTEN,PTK2B,RAD23B,RYBP,SENP1,SMURF1,SOCS5,SUMO1,SUMO2,TLK2,TRIB1,TRIM67,UBE2K,UBQLN1,UBQLN4,UCHL5,USP14
GO:BP	muscle cell proliferation	GO:0033002	0.000791705	3.10144	106	2287	29	24356	ANGPT1,APLN,ARID2,CALCRL,EDN1,EPHB1,FGF2,FGFR1,FOXJ2,FOXP1,GATA6,HMOX1,IGF1,IGFBP5,IL6R,MAPK14,MEF2C,MEF2D,NR4A3,PRKAR1A,PTEN,RBPMS2,SULF1,TBX2,TGFB2,TGFB3,TGFBR1,TRIB1,WNT4
GO:BP	vesicle localization	GO:0051648	0.000834991	3.07832	143	2287	35	24356	AP1AR,AP3M1,C17ORF75,CACNB2,CADPS,CADPS2,CEP19,CUL3,DNM1,DNM3,GSK3B,MAGI2,MREG,MYO5A,NLGN1,PAFAH1B1,PTEN,RAB11A,RAB27A,RAB3GAP1,RASGRP1,RIMS2,RIMS3,SEC16B,SHROOM2,STARD3,SYNJ1,SYT2,SYT4,SYT11,TFG,TMED10,UNC13B,WIPI1,YKT6
GO:BP	response to metal ion	GO:0010038	0.000834991	3.07832	143	2287	35	24356	ADCY7,ANXA11,AQP9,BCL2,CASR,CLIC4,CPNE3,CPNE8,CREB1,FABP4,FGA,FOSB,FXN,GLRA2,HMOX1,HOMER1,IQGAP1,ITPKB,KCNMA1,MAPK9,MEF2C,MTF1,PKD2,SLC25A12,SLC25A24,SLC30A4,SLC30A8,SLC40A1,SUMO1,SYT2,SYT4,SYT9,SYT11,SYT13,WNT5A
GO:BP	cell cycle phase transition	GO:0044770	0.000867968	3.0615	258	2287	52	24356	ACVR1B,APC,ATP2B4,BACH1,BCL2,BRSK2,CAMK2G,CCND1,CCND2,CDC6,CDC27,CDC73,CDK1,CDK14,CDKN2B,CENPF,CHMP7,CUL3,CUL4B,DCUN1D3,DTL,E2F1,EIF4E,ENSA,FBXL7,FBXL18,FOXM1,FOXN3,ID4,INHBA,INO80,KLF11,LATS1,LCMT1,MECP2,NACC2,PBX1,PKD2,PPM1D,PSME3,PTEN,RAB11A,RAD21,RB1,RPS6KB1,SPAST,TAF2,TAOK1,TIMELESS,TPR,USP37,ZNF830
GO:BP	establishment of protein localization to organelle	GO:0072594	0.00087793	3.05654	251	2287	51	24356	ANGPT1,AP2B1,BAG4,CACNG4,DNAJC15,DNM1,DNM3,DRD1,FERMT1,GCC2,GOSR2,HK2,HSP90AA1,IPO8,IPO9,KPNA1,KPNA6,LRRC7,MAPK14,MAPT,NUP35,OPHN1,PEX13,PEX26,PIK3R1,PMPCB,PPP3R1,RAB11A,RAB3GAP1,RAB3GAP2,SCARB2,SEC62,SEC63,SH3GLB1,SIAH3,SMO,SMURF1,SPRN,SYNJ1,TIMM17A,TNPO1,TOMM40L,TPR,TRAM2,TXNIP,VPS36,VPS13A,VTI1A,VTI1B,ZC3H12A,ZFYVE16
GO:BP	regulation of blood vessel endothelial cell migration	GO:0043535	0.000884925	3.05309	62	2287	21	24356	AKT3,AMOTL1,ANGPT1,ANGPT2,ETS1,FGF2,FGF18,FGFR1,GATA2,HMOX1,MAP2K3,MECP2,MEF2C,NRP1,PRKCA,RHOA,RHOJ,SIRT1,SP1,SPRED1,VASH1
GO:BP	receptor-mediated endocytosis	GO:0006898	0.000952109	3.02131	163	2287	38	24356	AAK1,ANGPT1,ANKRD13B,AP2B1,APLN,CACNG4,CALCRL,CD5,CD9,CLTC,CNTN2,DAB2,DNAJC6,DNM1,DNM3,ENDOU,EZR,FMR1,ILDR1,LDLRAD3,LMBR1L,LRP2,LRP6,LRP8,LRRTM2,MAGI2,MARCO,NECAB2,OPHN1,RAB31,SCARA5,SCARB2,SGIP1,SYNJ1,TBC1D5,TMEM108,TMPRSS13,UNC119
GO:BP	epithelial tube formation	GO:0072175	0.000966804	3.01466	101	2287	28	24356	ARHGAP35,BMP7,CECR2,FZD3,GDNF,HAND1,LIAS,LMO4,LRP2,LUZP1,MED12,MIB1,MKS1,MTHFR,PTK7,RALA,RARG,SFRP1,SHROOM3,SIM1,SIX4,STK3,STK4,TRAF6,VANGL2,WNT4,WNT5A,ZEB2
GO:BP	regulated exocytosis	GO:0045055	0.000994185	3.00253	113	2287	30	24356	ABR,AP1G1,CACNB2,CADPS,CADPS2,GSK3B,ITGB2,LYN,NLGN1,NR4A3,PLEK,RAB15,RAB31,RAB11FIP1,RAB27A,RAB3GAP1,RASGRP1,RIMS2,RIMS3,STEAP2,STXBP1,SYNGR3,SYNJ1,SYT2,SYT4,SYT9,SYT11,SYT13,TMED10,UNC13B
GO:BP	cell-substrate adhesion	GO:0031589	0.000997007	3.0013	217	2287	46	24356	ANGPT1,ANGPT2,AP1AR,ARPC2,ATXN3,BCAS3,BCL2,CASK,CDKN2B,CTGF,DMD,DUSP3,EDA,EFNA5,EGFLAM,EMP2,EPHB1,FERMT1,FERMT2,FGA,FMN1,FZD4,FZD7,GSK3B,HOXA7,HSD17B12,ITGB2,JAG1,LAMC1,MKLN1,NRP1,ONECUT2,PARVA,PEAK1,PHLDB2,PIK3R1,PRKCE,PTEN,PTK2B,RHOA,RREB1,SPOCK2,SRF,TYRO3,VEGFA,WNT4
GO:BP	carbohydrate transmembrane transport	GO:0034219	0.00101255	2.99458	73	2287	23	24356	APPL1,DDI1,DRD1,EDN1,EDNRA,FGF19,HK2,IGF1,IRS1,KLF15,MAPK14,NR4A3,OSBPL8,POU4F2,PRKCI,PTPN11,RHOQ,SLC1A2,SLC23A2,SLC2A12,SORT1,TMEM144,YES1
GO:BP	organic acid transport	GO:0015849	0.0010749	2.96863	197	2287	43	24356	ABCC4,ACSL1,ARL6IP1,BDKRB2,FABP4,GOT2,LRP2,NMUR2,NTRK2,PLIN2,RAB3GAP1,RPS6KB1,SLC13A3,SLC16A1,SLC16A6,SLC16A10,SLC17A5,SLC1A2,SLC1A4,SLC23A2,SLC25A12,SLC25A15,SLC25A38,SLC26A7,SLC26A9,SLC27A4,SLC35A1,SLC35D1,SLC38A1,SLC38A2,SLC46A1,SLC5A12,SLC6A1,SLC6A6,SLC6A15,SLC7A1,SLC7A2,SLC7A3,SLCO2A1,SLCO2B1,SLCO3A1,SYT4,TRPC4
GO:BP	cell junction organization	GO:0034330	0.00112831	2.94757	164	2287	38	24356	BCAS3,BCL2,CD9,CSF1R,DST,DUSP3,EFNA5,FERMT2,FMN1,GJA5,GJC1,HIPK1,LAMC1,MPP5,NFASC,NRP1,NUMB,OCLN,OPHN1,PARD6B,PDCD2,PEAK1,PHLDB2,PKP1,PRKCA,PRKCI,PTEN,RAPGEF1,RHOA,SRF,TGFB2,TGFB3,TGFBR1,TLN1,VCL,VEGFA,VMP1,WNT4
GO:BP	epidermis development	GO:0008544	0.00112831	2.94757	164	2287	38	24356	ACVR1B,ALX4,ATP2C1,BCL2,CLIC4,CLIC5,EDA,EDAR,FERMT1,FGFR1,FZD3,HOXA7,HOXC13,IGFBP5,INHBA,JAG1,LATS1,LRP4,MAFF,MAFG,MED1,MSX2,MYO5A,NCOA3,PAFAH1B1,PAX6,PCDH15,PTPRQ,SMO,SOX21,STK4,TGFB2,TXNIP,USH2A,VANGL2,VDR,WNT5A,ZDHHC21
GO:BP	embryonic epithelial tube formation	GO:0001838	0.00117234	2.93095	96	2287	27	24356	ARHGAP35,BMP7,CECR2,FZD3,GDNF,HAND1,LIAS,LMO4,LRP2,LUZP1,MED12,MIB1,MKS1,MTHFR,PTK7,RALA,RARG,SFRP1,SHROOM3,SIX4,STK3,STK4,TRAF6,VANGL2,WNT4,WNT5A,ZEB2
GO:BP	negative regulation of epithelial cell proliferation	GO:0050680	0.00117366	2.93046	79	2287	24	24356	ATOH8,CASK,EFNB2,FLT1,GDF2,GDF5,GHR,KLF9,MED1,MEF2C,NFIB,NGFR,PAX6,PTEN,PTPRM,RB1,SFRP1,SULF1,TGFB2,TGFBR1,VASH1,VDR,WNT5A,XDH
GO:BP	negative regulation of neuron projection development	GO:0010977	0.00117366	2.93046	79	2287	24	24356	CDK5R1,CRMP1,EFNB2,EPHA4,FSTL4,GFAP,IFRD1,LPAR1,LRP4,MYLIP,NLGN1,NRP1,PAQR3,PTEN,PTPN9,SEMA3A,SEMA3C,SEMA3D,SEMA3G,SEMA6A,SEMA6D,SEMA7A,TNR,WNT5A
GO:BP	regulation of GTPase activity	GO:0043087	0.00120597	2.91867	304	2287	58	24356	ABR,ADRB1,AMOT,ARHGAP21,ARHGAP28,ARHGAP31,ARHGAP36,ASAP2,BCAS3,CHN1,DENND1B,DGKI,EFNA5,ELMOD1,ELMOD3,EPHA4,FGD6,GIT2,GSK3B,IQGAP1,IQSEC1,LLGL1,NRP1,NTRK2,OPHN1,PAFAH1B1,PLXNA2,PLXNA4,PLXNC1,RAB3GAP1,RAB3GAP2,RABEP1,RALBP1,RALGAPB,RAPGEF1,RAPGEF3,RASAL2,RASGRP1,RASGRP3,RGS2,RGS10,RGS16,RIC8B,RRP1B,RUNDC1,SBF2,SNX18,SRGAP2,SRGAP3,STXBP5,STXBP5L,TBC1D5,TBC1D12,TBC1D30,TBC1D22A,VAV3,WNT4,WNT5A
GO:BP	heart morphogenesis	GO:0003007	0.00120736	2.91816	191	2287	42	24356	ANKRD1,ARID2,AXIN2,BMP7,BMPR2,COL2A1,EGLN1,FLRT2,GATA5,GATA6,GJA5,GNG5,HAND1,HEYL,JAG1,LEMD2,LRP2,MED1,MEF2C,MIB1,MKS1,MSX2,MYLK2,NRP1,NRP2,PARVA,PKD2,PROX1,RHOA,RUNX2,SEMA3C,SHOX2,SLIT3,SMO,SRF,TBX2,TBX3,TGFB2,TGFBR1,TGFBR3,VANGL2,WNT5A
GO:BP	retina development in camera-type eye	GO:0060041	0.00121412	2.91574	102	2287	28	24356	BMPR2,BMPR1B,CDON,CLIC4,CYP1B1,DCX,FGF2,FZD4,GNB1,HCN1,HIPK1,LPCAT1,MED1,NRP1,NTRK2,PAX6,PDGFRA,POU4F2,PROX1,PTF1A,PTPRM,RAB11FIP4,RHOJ,RORB,SDK2,SLC4A5,THRB,TUB
GO:BP	telencephalon cell migration	GO:0022029	0.001226	2.91151	48	2287	18	24356	CDK5R1,CNTN2,DCX,DRD1,FBXO45,FEZF2,NKX2-1,NRP1,NRP2,PAFAH1B1,PEX13,RELN,RHOA,SEMA3A,SOCS7,SRF,SRGAP2,TNR
GO:BP	hippocampus development	GO:0021766	0.001226	2.91151	48	2287	18	24356	CDK5R1,DCX,DRD1,FEZF2,GSK3B,ID4,KIRREL3,NKX2-1,NR4A3,PAFAH1B1,PROX1,PTEN,RELN,SMO,SRF,TMEM108,UQCRQ,ZEB2
GO:BP	negative regulation of cellular response to growth factor stimulus	GO:0090288	0.00122906	2.91043	114	2287	30	24356	APLN,BCL9L,BMPER,CASK,CHRD,CIDEA,FBN1,GLG1,LEMD2,LEMD3,LRP2,NKX2-1,ONECUT2,PMEPA1,PPM1A,PRDM16,PTPN1,RASL11B,RBPMS2,SFRP1,SIRT1,SMURF1,SPRY3,SULF1,TGFBR3,TRIM33,VWC2L,WNT4,WNT5A,XDH
GO:BP	regulation of cell-cell adhesion	GO:0022407	0.00124993	2.90312	198	2287	43	24356	ADAMTS18,ARG2,BMP7,CD5,CD9,CD28,CD86,CD276,CYLD,DUSP3,EFNA5,EFNB2,ETS1,FGA,IGF1,IL7R,ITCH,ITPKB,JAG1,KIF26B,LYN,MDGA1,NFAT5,NR4A3,PDCD1LG2,PDE5A,PIK3R6,PODXL,PRKAR1A,PRKCA,RAG1,RASGRP1,RHOA,SOCS5,SOCS6,SWAP70,TGFBR3,TNR,TRAF6,VTCN1,WNT4,WNT5A,ZC3H12A
GO:BP	regulation of bone mineralization	GO:0030500	0.00127797	2.89348	53	2287	19	24356	ACVR2A,AHSG,ANKH,BCOR,BMP7,BMPR2,BMPR1B,CD276,FGF23,KL,MATN1,MEF2C,NBR1,OSR2,PKDCC,PTK2B,TGFB3,TMEM119,WNT4
GO:BP	regulation of cytokine production	GO:0001817	0.00139307	2.85603	320	2287	60	24356	ADCY7,ANGPT1,ARG2,ARNT,C5ORF30,CADM1,CD28,CD276,CD2AP,CEBPG,CIDEA,CMKLR1,CSF1R,CYP1B1,DICER1,EGR1,ELF1,EZR,FERMT1,FGFR1,FLT4,FSTL1,GATA6,GDF2,GHR,GPRC5B,IL6R,IQGAP1,LYN,MAP2K3,MAP3K7,MAPK14,MAPKBP1,MPO,NAV3,NR4A3,PANX1,PDE4D,PIK3R1,PTPN11,PUM2,RASGRP1,RNF26,RORA,RUNX1,SEMA7A,SOCS5,SULF1,SYT11,TGFB2,TGFB3,TIRAP,TNFRSF8,TRAF6,TRIL,VTCN1,WNT5A,WNT8A,YY1,ZC3H12A
GO:BP	protein-containing complex assembly	GO:0065003	0.00144059	2.84146	1057	2287	150	24356	AARS2,ABCA1,ACACA,ACPP,AHCTF1,ALDH5A1,ANGPT1,AP1AR,APC,ARHGAP28,ARPC2,ARPC4,BAG4,BAIAP2L1,C15ORF62,CADPS,CADPS2,CALHM1,CDC73,CDC42EP1,CELF1,CELF2,CENPP,CLIP1,CLTC,COX10,COX15,CRYZ,CSNK1D,CTTN,CUL3,CYLD,DICER1,DMD,DNAJC15,DNM1L,DYRK1A,EHD3,EIF2S1,EIF4B,FCHSD1,FERMT2,FGA,FMN1,GEMIN8,GLS,GMFB,GSK3B,GTF2H5,HCN1,HGSNAT,HIRA,HMGCR,HMOX1,HMP19,HOPX,HSP90AA1,IDE,ILDR1,JMY,KAT6A,KCNC1,KCNC2,KCND2,KCNJ2,KC…
GO:BP	establishment of cell polarity	GO:0030010	0.00148022	2.82967	97	2287	27	24356	AMOT,AMOTL1,BCAS3,BCCIP,BRSK2,EPHB1,FERMT1,FRMD4A,HSP90AA1,KIF26B,LLGL1,MARK2,MARK3,MPP5,MYH9,MYO18A,OPHN1,PAFAH1B1,PARD3B,PAX6,PRKCI,PTK7,PTK2B,RHOA,RNF41,UBXN2B,WNT5A
GO:BP	chromatin organization	GO:0006325	0.00150192	2.82335	466	2287	79	24356	ARID2,ASH1L,ATAD2,ATXN7L3,AUTS2,BCOR,CDC73,CDK1,CDKN2B,CECR2,CENPP,CUL4B,DRD1,ELK4,EZH1,FMR1,GATA2,GCG,H2AFJ,H2AFV,HDAC11,HIRA,HLCS,HMGA1,HOPX,INO80,JDP2,KAT7,KAT2B,KAT6A,KDM1B,KDM5A,KDM5B,KDM6A,MAP3K7,MECP2,METTL8,MIER1,MSL1,MTHFR,NACC2,NAP1L1,NCOA1,NCOA3,NOS1,PADI1,PADI2,PAX5,PAX7,PBRM1,PCGF5,PHB,PHF19,PPM1D,PRKCA,RAG1,RBBP5,RCOR1,RERE,RNF2,RNF8,RYBP,SAP30L,SCMH1,SETD7,SETD1B,SETDB2,SIRT1,SIRT3…
GO:BP	embryonic limb morphogenesis	GO:0030326	0.00151913	2.8184	103	2287	28	24356	AFF3,ALX4,BMP7,ECE1,FGFR1,FLVCR1,FREM2,GDF5,GJA5,HOXD9,HOXD13,IMPAD1,LRP4,MED1,MKS1,MSX2,OSR2,PBX1,RARG,RDH10,RPGRIP1L,RSPO2,RUNX2,SHOX2,TBX2,TBX3,WNT5A,WNT8A
GO:BP	positive regulation of growth	GO:0045927	0.00159367	2.7976	153	2287	36	24356	BCL2,BDNF,BMPR2,CACNA2D2,CELF1,CREB1,EDN1,EFNA5,EZR,FGFR1,FXN,GATA6,HOPX,IGF1,INO80,MAPK14,MAPT,MEF2C,NRP1,NTRK2,POU4F2,PROX1,RAB11A,RIMS2,SEMA7A,SFRP1,SH3PXD2B,SMO,SMURF1,SRF,SYT2,SYT4,TBX2,TGFB2,TGFBR1,TSHR
GO:BP	leukocyte differentiation	GO:0002521	0.00174353	2.75857	322	2287	60	24356	BCL2,CD28,CEBPG,CLDN18,CREB1,CSF1,CSF1R,CYLD,EGR1,FBN1,FOXP1,FSHB,FZD7,GATA2,GPR55,HOXA7,IL7R,ITPKB,KITLG,LYN,MAFB,MAPK14,MED1,MEF2C,MFNG,MITF,MYH9,NCAPH2,NKX2-3,PAFAH1B1,PIK3R1,PIK3R6,PKNOX1,POU4F2,PTK2B,RAG1,RASGRP1,RASSF2,RB1,RHOA,RNF41,RORA,RUNX1,RUNX2,SFRP1,SH3PXD2A,SIRT1,SOCS5,SOX13,SRF,TCF7,TNFSF8,TRAF6,TRIB1,TSHR,TSPAN2,TYRO3,WNT4,ZC3H12A,ZEB1
GO:BP	cell projection assembly	GO:0030031	0.00175133	2.75663	352	2287	64	24356	ABCC4,ABLIM3,APC,ARHGAP35,ARHGEF4,ARHGEF26,ARL3,ARPC2,AUTS2,BAG4,BBS9,BCAS3,C15ORF62,CCDC88A,CDC42EP1,CEP19,CEP164,CSNK1D,CTTN,CYFIP2,CYLD,DCDC2,DCX,DPYSL3,EHD3,EMP2,EXOC5,EZR,FAM161A,FGD4,FMR1,ICK,KIF24,LPAR1,MKS1,MPPE1,MYLK,NRP1,ONECUT2,PARVA,PCDH15,POC1B,RALA,RFX4,RHOJ,RHOQ,RILPL1,RPGRIP1L,SRF,SRGAP2,SSH2,SSX2IP,TBC1D30,TCTN3,TGFBR1,TMEM237,TTLL5,TWF1,UBXN10,VANGL2,VAV3,VCL,VDAC3,WDR35
GO:BP	dendrite morphogenesis	GO:0048813	0.00176091	2.75426	75	2287	23	24356	BTBD3,CDK5R1,CUX2,DCDC2,DCLK1,DCX,EPHA4,EPHB1,MAP6,NEDD4L,NLGN1,NRP1,OBSL1,PAFAH1B1,PTEN,RBFOX2,RELN,RERE,SDC2,SEMA3A,SS18L1,TMEM106B,WASL
GO:BP	regulation of glucose transmembrane transport	GO:0010827	0.0017681	2.75249	49	2287	18	24356	APPL1,DDI1,EDN1,EDNRA,FGF19,HK2,IGF1,IRS1,KLF15,MAPK14,NR4A3,OSBPL8,POU4F2,PRKCI,PTPN11,RHOQ,SLC1A2,YES1
GO:BP	cation homeostasis	GO:0055080	0.00177864	2.74991	421	2287	73	24356	ABL2,ANK2,APLNR,ARF1,ATOX1,ATP1B3,ATP2B1,ATP2B2,ATP2B4,ATP2C1,ATP6V0A2,BCL2,BDH2,CA2,CACNB2,CASR,CFTR,CLIC4,CMKLR1,CNNM2,CXCR1,DMD,DMXL1,DRD1,EDN1,EGLN1,FAM155A,FAM155B,FXN,GPR55,GRIN2A,GRM5,HMOX1,IBTK,JPH1,KCNH2,KCNMA1,KCTD7,KL,LPAR1,LPAR4,LTB4R,LYN,MYO5A,NEO1,NMUR2,PDE4D,PKD2,PRKCE,PTGFR,PTK2B,SCARA5,SGCD,SLC11A2,SLC12A5,SLC30A4,SLC30A7,SLC30A8,SLC40A1,SLC4A4,SLC4A5,SLC4A8,STC2,SWAP70,TACR1,TGM…
GO:BP	regulation of muscle tissue development	GO:1901861	0.00179112	2.74687	92	2287	26	24356	BCL2,CDON,CENPF,CREB1,CXCL12,EDN1,EFNB2,EPHB1,FBXO22,FGFR1,FOXP1,FRS2,FZD7,GATA6,IGF1,IGFBP5,MAPK14,MEF2C,NR1D2,PTEN,SHOX2,SIX4,SOX6,TBX2,TGFBR1,WNT4
GO:BP	establishment of organelle localization	GO:0051656	0.00181631	2.74081	271	2287	53	24356	AP1AR,AP3M1,ARHGAP21,BCCIP,C17ORF75,CACNB2,CADPS,CADPS2,CENPF,CEP19,CHMP7,CHMP1B,CHMP2B,COPG2,CUL3,DNM1,DNM3,EZR,FAM65A,GSK3B,HOOK3,KIF1B,LLGL1,LTV1,LYN,MREG,MYH9,MYO5A,NLGN1,NR4A3,PAFAH1B1,PARD3B,PAX6,RAB11A,RAB27A,RAB3GAP1,RASGRP1,RIMS2,RIMS3,SEC16B,SHROOM2,SPAST,STARD3,SYNJ1,SYT2,SYT4,SYT11,TFG,TMED10,UBXN2B,UNC13B,WIPI1,YKT6
GO:BP	positive regulation of MAP kinase activity	GO:0043406	0.00185699	2.73119	141	2287	34	24356	EDN1,EPHA4,FGF1,FGF2,FGF18,FGFR1,FLT1,FRS2,FZD4,GADD45G,GHR,IGF1,KITLG,LPAR1,MAP2K3,MAP3K7,MAP3K13,MAP4K3,MAPK8IP3,MLKL,PDE5A,PDGFC,PIK3R6,PTPN1,PTPN11,RASGRP1,SPAG9,TAOK1,TGFA,TGFBR1,TRAF6,VANGL2,WNT5A,ZEB2
GO:BP	regulation of actin filament length	GO:0030832	0.00186119	2.73021	116	2287	30	24356	AP1AR,ARHGAP28,ARHGAP35,ARPC2,ARPC4,BAG4,BAIAP2L1,C15ORF62,CDC42EP1,CFL2,CTTN,FCHSD1,FMN1,GMFB,JMY,KIRREL,LATS1,LMOD1,PLEK,PLEKHH2,PRKCE,PTK2B,RHOBTB2,SSH2,SWAP70,TMOD1,TMOD2,TMSB4X,TWF1,WASL
GO:BP	regulation of actin polymerization or depolymerization	GO:0008064	0.00186119	2.73021	116	2287	30	24356	AP1AR,ARHGAP28,ARHGAP35,ARPC2,ARPC4,BAG4,BAIAP2L1,C15ORF62,CDC42EP1,CFL2,CTTN,FCHSD1,FMN1,GMFB,JMY,KIRREL,LATS1,LMOD1,PLEK,PLEKHH2,PRKCE,PTK2B,RHOBTB2,SSH2,SWAP70,TMOD1,TMOD2,TMSB4X,TWF1,WASL
GO:BP	hindbrain development	GO:0030902	0.00186166	2.7301	98	2287	27	24356	ARCN1,BCL2,BMP7,CBLN1,CDK5R1,FGF2,FZD4,GATA2,GBX2,GPR37L1,MAFB,MECP2,NFIB,OPHN1,PDCD2,PHOX2B,PLXNA2,PROX1,PTF1A,PTPN11,RBFOX2,RERE,RORA,RPGRIP1L,SMO,SOCS7,UQCRQ
GO:BP	embryonic skeletal system development	GO:0048706	0.00189401	2.72262	104	2287	28	24356	ACVR2A,ALX4,AUTS2,BMP7,COL2A1,FLVCR1,HOXA7,HOXB9,HOXC9,HOXD9,MBTD1,MED12,MEF2C,MKS1,NDST1,OSR2,PAX5,PAX7,PBX1,PDGFRA,RDH10,RUNX2,SHOX2,SIX4,SULF1,TGFBR1,WNT5A,ZEB1
GO:BP	embryonic appendage morphogenesis	GO:0035113	0.00189401	2.72262	104	2287	28	24356	AFF3,ALX4,BMP7,ECE1,FGFR1,FLVCR1,FREM2,GDF5,GJA5,HOXD9,HOXD13,IMPAD1,LRP4,MED1,MKS1,MSX2,OSR2,PBX1,RARG,RDH10,RPGRIP1L,RSPO2,RUNX2,SHOX2,TBX2,TBX3,WNT5A,WNT8A
GO:BP	sprouting angiogenesis	GO:0002040	0.00197947	2.70345	81	2287	24	24356	AKT3,ANGPT1,APLNR,BMPER,EFNB2,FGF1,FGF2,FLT1,FLT4,GATA2,HMOX1,NGFR,NRP1,PARVA,PPP1R16B,PTK2B,RHOA,RHOJ,RNF213,SMAD1,SPRED1,SRF,VEGFA,VEGFC
GO:BP	establishment of vesicle localization	GO:0051650	0.00198256	2.70277	135	2287	33	24356	AP1AR,AP3M1,C17ORF75,CACNB2,CADPS,CADPS2,CEP19,CUL3,DNM1,DNM3,GSK3B,MREG,MYO5A,NLGN1,PAFAH1B1,RAB11A,RAB27A,RAB3GAP1,RASGRP1,RIMS2,RIMS3,SEC16B,SHROOM2,STARD3,SYNJ1,SYT2,SYT4,SYT11,TFG,TMED10,UNC13B,WIPI1,YKT6
GO:BP	protein localization to cell periphery	GO:1990778	0.00198301	2.70267	208	2287	44	24356	ANK2,ANK3,APPL1,ARL3,ATP1B3,BAG4,CACNG4,CLIP1,CNST,DAB2,DPP10,EFR3B,EHD3,EMP2,EPB41,EXOC5,EZR,FAM126A,GGA1,GPR158,GRIN2A,LRP6,LRRC7,LZTFL1,MYO5A,NSF,NUMB,PIK3R1,PKDCC,PPFIA1,PPP2R5A,PRKCI,PTPN9,RAB31,RAB11A,RAB3B,RABEP1,RHOQ,RILPL1,SEC23A,STXBP1,TMBIM1,TUB,VTI1B
GO:BP	salivary gland development	GO:0007431	0.00198328	2.70262	31	2287	14	24356	BMP7,BTBD7,DAG1,EDA,EDAR,FGFR1,NFIB,NRP1,PAX6,SEMA3A,SEMA3C,TGFB2,TGFB3,TGM2
GO:BP	negative regulation of developmental growth	GO:0048640	0.00199461	2.70014	70	2287	22	24356	ADRB1,CDK5R1,FSTL4,FXN,IFRD1,NKD1,NRP1,PTEN,SEMA3A,SEMA3C,SEMA3D,SEMA3G,SEMA6A,SEMA6D,SEMA7A,SFRP1,STC2,STK3,STK4,TNR,WNT5A,WWC2
GO:BP	monosaccharide transmembrane transport	GO:0015749	0.00199461	2.70014	70	2287	22	24356	APPL1,DDI1,DRD1,EDN1,EDNRA,FGF19,HK2,IGF1,IRS1,KLF15,MAPK14,NR4A3,OSBPL8,POU4F2,PRKCI,PTPN11,RHOQ,SLC1A2,SLC23A2,SLC2A12,SORT1,YES1
GO:BP	sex differentiation	GO:0007548	0.00204787	2.6887	161	2287	37	24356	ACVR2A,ARID5B,BCL2,BMP7,BMPR1B,DHCR24,EIF2S2,FOXF2,FSHB,FZD4,GATA6,GNRH1,HNF4A,HOXD13,INHBA,KITLG,LHFPL2,LRP2,NKX2-1,PCYT1B,PDGFRA,PGR,PTPN11,RDH10,RHOBTB3,SEMA3A,SFRP1,SIRT1,SIX4,SLIT3,TBX3,TCF7,TGFBR1,TYRO3,WDR48,WNT4,WNT5A
GO:BP	organonitrogen compound biosynthetic process	GO:1901566	0.00210744	2.67625	1116	2287	156	24356	AARS2,ABCA1,ACAN,ADCY1,ADCY6,ADCY7,ADK,AK4,AMD1,ANGPT1,ARG2,ATP2B4,AZIN1,B3GNT5,B3GNT9,B4GALT6,BCL2,BDH2,BHMT,BMPR2,BMPR1B,C7,C1GALT1,CD28,CD276,CEPT1,CERS2,CERS5,CHCHD1,CHST3,CHST6,CHSY1,COX10,COX15,CPEB2,CPEB4,CTIF,DAO,DNAJC3,DPH3,DPY19L3,DUT,EARS2,EGR1,EIF5,EIF2S1,EIF2S2,EIF4B,EIF4E,EIF4EBP2,ELOVL2,ELOVL4,ENC1,ETF1,FAM20B,FKTN,FMR1,FTO,FXR1,GALNT2,GALNT7,GALNT14,GATC,GCLM,GFPT2,GHR,GLS,GOT2,GR…
GO:BP	cellular cation homeostasis	GO:0030003	0.00212203	2.67325	369	2287	66	24356	ABL2,ANK2,APLNR,ARF1,ATOX1,ATP1B3,ATP2B1,ATP2B2,ATP2B4,ATP2C1,ATP6V0A2,BCL2,CA2,CACNB2,CASR,CFTR,CLIC4,CMKLR1,CXCR1,DMD,DMXL1,DRD1,EDN1,EGLN1,FAM155A,FAM155B,FXN,GPR55,GRIN2A,GRM5,HMOX1,IBTK,JPH1,KCNMA1,KCTD7,LPAR1,LPAR4,LTB4R,LYN,MYO5A,NMUR2,PDE4D,PKD2,PRKCE,PTGFR,PTK2B,SCARA5,SLC11A2,SLC30A4,SLC30A7,SLC30A8,SLC40A1,SLC4A4,SLC4A5,SLC4A8,STC2,SWAP70,TACR1,TGM2,TMCO1,TRPA1,TRPC4,TRPC6,TRPM8,VDR,WN…
GO:BP	carbohydrate transport	GO:0008643	0.00214848	2.66787	87	2287	25	24356	APPL1,DDI1,DRD1,EDN1,EDNRA,EZR,FGF19,HK2,IGF1,IRS1,KLF15,MAPK14,NR4A3,OSBPL8,POU4F2,PRKCI,PTPN11,RHOQ,SLC1A2,SLC23A2,SLC2A12,SLC45A3,SORT1,TMEM144,YES1
GO:BP	gastrulation	GO:0007369	0.00219963	2.65765	123	2287	31	24356	ACVR2A,AMOT,ATOH8,BMP7,BMPR2,CDC73,CHRD,COL12A1,CUL3,DAG1,FGF2,FGFR1,FRS2,FZD7,GATA6,GPI,HAND1,HIRA,HNF4A,INHBA,ITGB2,NR4A3,PHLDB1,PHLDB2,PRKAR1A,RNF2,SFRP1,SRF,TXNRD1,VANGL2,WNT5A
GO:BP	synapse assembly	GO:0007416	0.00226563	2.64481	93	2287	26	24356	BDNF,CBLN1,CUX2,EFNA5,EPHB1,FBXO45,FLRT2,GHR,IL1RAPL1,KIRREL3,LRP4,LRRTM2,MAGI2,MDGA1,MECP2,MEF2C,NLGN1,NTRK2,PCLO,PDCD2,PTEN,PTPRD,SDK2,SIX4,SYNDIG1,WNT5A
GO:BP	neural tube formation	GO:0001841	0.00230191	2.63791	76	2287	23	24356	ARHGAP35,BMP7,CECR2,FZD3,LIAS,LMO4,LRP2,LUZP1,MED12,MIB1,MKS1,MTHFR,PTK7,RALA,RARG,SFRP1,SHROOM3,STK3,STK4,TRAF6,VANGL2,WNT5A,ZEB2
GO:BP	hormone secretion	GO:0046879	0.00230635	2.63707	175	2287	39	24356	BMP7,BRSK2,C2CD2L,CFTR,CREB1,EDN1,EFNA5,ENSA,FGA,FGFR1,FSHB,FZD4,GCG,GHR,GNRH1,HNF4A,IGF1,ILDR1,ILDR2,INHBA,IRS1,KDM5B,MYO5A,PCLO,PRKCA,PRKCE,PTPN11,PTPRN,RAB11FIP1,RASL10B,RFX6,SFRP1,SLC16A1,SLC30A8,STXBP5L,SYT9,SYTL4,TBX3,UBE2Q1
GO:BP	cardiac chamber morphogenesis	GO:0003206	0.00233247	2.63218	99	2287	27	24356	BMP7,BMPR2,EGLN1,GATA6,GJA5,HAND1,HEYL,JAG1,LRP2,MED1,MEF2C,MKS1,MSX2,NRP1,NRP2,PARVA,PROX1,SEMA3C,SHOX2,SLIT3,SMO,SRF,TBX2,TBX3,TGFBR1,VANGL2,WNT5A
GO:BP	carboxylic acid transport	GO:0046942	0.00255687	2.59229	196	2287	42	24356	ABCC4,ACSL1,ARL6IP1,BDKRB2,FABP4,GOT2,LRP2,NMUR2,NTRK2,PLIN2,RAB3GAP1,RPS6KB1,SLC13A3,SLC16A1,SLC16A6,SLC16A10,SLC17A5,SLC1A2,SLC1A4,SLC23A2,SLC25A12,SLC25A15,SLC25A38,SLC26A7,SLC26A9,SLC27A4,SLC35A1,SLC35D1,SLC38A1,SLC38A2,SLC46A1,SLC5A12,SLC6A1,SLC6A15,SLC7A1,SLC7A2,SLC7A3,SLCO2A1,SLCO2B1,SLCO3A1,SYT4,TRPC4
GO:BP	metal ion homeostasis	GO:0055065	0.00260095	2.58487	371	2287	66	24356	ABL2,ANK2,APLNR,ARF1,ATOX1,ATP1B3,ATP2B1,ATP2B2,ATP2B4,ATP2C1,ATP6V0A2,BCL2,BDH2,CACNB2,CASR,CMKLR1,CNNM2,CXCR1,DMD,DRD1,EDN1,EGLN1,FAM155A,FAM155B,FXN,GPR55,GRIN2A,GRM5,HMOX1,IBTK,JPH1,KCNH2,KCNMA1,KCTD7,KL,LPAR1,LPAR4,LTB4R,LYN,MYO5A,NEO1,NMUR2,PDE4D,PKD2,PRKCE,PTGFR,PTK2B,SCARA5,SGCD,SLC11A2,SLC12A5,SLC30A4,SLC30A7,SLC30A8,SLC40A1,STC2,SWAP70,TACR1,TGM2,TMCO1,TRPA1,TRPC4,TRPC6,TRPM8,VDR,WNT5A
GO:BP	plasma membrane bounded cell projection assembly	GO:0120031	0.00269941	2.56873	341	2287	62	24356	ABCC4,ABLIM3,APC,ARHGAP35,ARHGEF4,ARHGEF26,ARL3,ARPC2,AUTS2,BAG4,BBS9,BCAS3,C15ORF62,CCDC88A,CDC42EP1,CEP19,CEP164,CSNK1D,CTTN,CYLD,DCDC2,DCX,DPYSL3,EHD3,EMP2,EXOC5,EZR,FAM161A,FGD4,FMR1,ICK,KIF24,LPAR1,MKS1,MPPE1,MYLK,NRP1,ONECUT2,PARVA,PCDH15,POC1B,RALA,RFX4,RHOQ,RILPL1,RPGRIP1L,SRF,SRGAP2,SSH2,SSX2IP,TBC1D30,TCTN3,TGFBR1,TMEM237,TTLL5,TWF1,UBXN10,VANGL2,VAV3,VCL,VDAC3,WDR35
GO:BP	epithelial to mesenchymal transition	GO:0001837	0.00291369	2.53556	106	2287	28	24356	AXIN2,BCL9L,BMP7,DAB2,DAG1,FGF1,FGF2,FGFR1,GSK3B,HEYL,KBTBD8,LRP6,MSX2,NKX2-1,PHLDB1,PHLDB2,PPP3R1,PTEN,RHOA,RUNX2,SFRP1,TGFB2,TGFB3,TGFBR1,TGFBR3,VEGFA,WNT4,WNT5A
GO:BP	negative regulation of response to external stimulus	GO:0032102	0.00295844	2.52894	197	2287	42	24356	ABR,ADAMTS18,ADCY7,ANGPT2,ARG2,ASH1L,C5ORF30,CASK,CD9,CD276,EPHA4,ETS1,F11,FGA,GCG,GHR,GRIN3A,IL22RA2,ITCH,MAPKBP1,NENF,NRP1,PADI2,PHLDB2,PTEN,RB1,RNF26,RORA,SEMA3A,SEMA3C,SEMA3D,SEMA3G,SEMA6A,SEMA6D,SEMA7A,SOCS5,TNR,TRIB1,TYRO3,WNT4,WNT5A,ZC3H12A
GO:BP	glucose transmembrane transport	GO:1904659	0.00295969	2.52875	66	2287	21	24356	APPL1,DDI1,DRD1,EDN1,EDNRA,FGF19,HK2,IGF1,IRS1,KLF15,MAPK14,NR4A3,OSBPL8,POU4F2,PRKCI,PTPN11,RHOQ,SLC1A2,SLC2A12,SORT1,YES1
GO:BP	cellular component assembly involved in morphogenesis	GO:0010927	0.00299232	2.52399	77	2287	23	24356	ANKRD1,CD9,CFL2,DAG1,EDN1,FOXP1,LMOD1,MEF2C,MYOZ2,NFASC,PAFAH1B1,PDCD2,PDGFRA,PHLDB1,PHLDB2,PIKFYVE,PRKAR1A,PROX1,SIX4,SRF,TMOD1,TMOD2,ZPBP2
GO:BP	bone mineralization	GO:0030282	0.00299232	2.52399	77	2287	23	24356	ACVR2A,AHSG,ANKH,AXIN2,BCOR,BMP7,BMPR2,BMPR1B,CD276,FGF23,IGF1,KL,MATN1,MEF2C,NBR1,OSR2,PHOSPHO1,PKDCC,PTK2B,RSPO2,TGFB3,TMEM119,WNT4
GO:BP	microtubule-based process	GO:0007017	0.00319292	2.49581	579	2287	92	24356	AP3M1,APC,ARHGAP21,ARL3,ARL8A,BCAS3,BCCIP,BRSK2,CCDC88A,CCNF,CDK5R1,CEP19,CEP85,CEP350,CHMP1B,CHMP2B,CLIP1,CNTN2,COPG2,CRMP1,CSNK1D,CYLD,DAG1,DCX,DST,DYNC1LI2,DYNLL2,DYRK1A,EFNA5,EML1,EZR,GCC2,GSK3B,HAUS3,HAUS6,HOOK1,HOOK3,ICK,INO80,KAT2B,KATNAL1,KIF6,KIF24,KIF1A,KIF1B,KIF26B,KIF3B,KIF4A,LCA5,LLGL1,MAP6,MAP1A,MAP7D2,MAPK8IP3,MAPT,MARK2,MARK3,MECP2,MID1IP1,MREG,MYH9,NAV1,NAV3,NIN,NINL,OBSL1,PAFAH1…
GO:BP	receptor metabolic process	GO:0043112	0.00323606	2.48998	125	2287	31	24356	ANGPT1,ANKRD13B,AP1AR,AP2B1,APLN,CACNG4,CALCRL,CAPN1,CD9,CNTN2,DMD,DNM1,DNM3,ECE1,EDN1,EHD3,EZR,FMR1,ITCH,LRRTM2,MAGI2,MYLIP,NECAB2,NSF,OPHN1,PTPN1,RAB31,SEC24A,SMURF1,SYNJ1,TBC1D5
GO:BP	regulation of neural precursor cell proliferation	GO:2000177	0.00324749	2.48845	61	2287	20	24356	CDON,DMRTA2,FGF2,FOXO1,FZD3,GATA2,GNG5,GPR37L1,LRP2,NAP1L1,OTP,PAX6,PROX1,RAPGEF1,RASSF10,RHOA,SMO,SOX10,VAX1,WNT5A
GO:BP	cellular response to cytokine stimulus	GO:0071345	0.00326591	2.486	451	2287	76	24356	ABCD4,ACSL1,ANGPT1,ANKRD1,AQP4,ARID5B,BAG4,BCLAF1,BSPRY,CD44,CLDN18,CREB1,CSF1R,CXCL12,CXCR1,CYLD,EGR1,FABP4,FZD4,GFPT2,HIPK1,HK2,IFNAR1,IL8,IL13RA1,IL1R1,IL1RAPL1,IL6R,IL7R,ILDR1,IRAK2,KDM5B,LIFR,MAPK14,MED1,MME,MRAS,NFAT5,NFYB,NR5A2,NRP2,OTUD4,PADI2,PAFAH1B1,PARP16,PAX6,PHB,POU4F2,PRLR,PTK2B,RAD23B,RARG,RHOA,RNMT,RORA,RPS6KB1,SFRP1,SIRT1,SLIT3,SOCS5,SPOCK2,ST18,STXBP1,SYNCRIP,SYNGR1,TCF7,TLE4,T…
GO:BP	positive regulation of protein polymerization	GO:0032273	0.00327107	2.48531	83	2287	24	24356	AP1AR,ARPC2,ARPC4,BAG4,BAIAP2L1,C15ORF62,CDC42EP1,CLIP1,CTTN,FMN1,GMFB,HSP90AA1,JMY,KIRREL,LMOD1,MAPT,MECP2,NAV3,NIN,PRKCE,PTK2B,RHOBTB2,TTBK1,WASL
GO:BP	regulation of axon extension	GO:0030516	0.00346099	2.4608	56	2287	19	24356	BMPR2,CDK5R1,DPYSL2,IFRD1,MAPT,NRP1,PLXNA4,POU4F2,RAB11A,SEMA3A,SEMA3C,SEMA3D,SEMA3G,SEMA6A,SEMA6D,SEMA7A,SRF,TNR,WNT5A
GO:BP	positive regulation of osteoblast differentiation	GO:0045669	0.00347934	2.4585	46	2287	17	24356	ACVR2A,BMP7,BMPR2,BMPR1B,CD276,FGF2,GDF2,ID4,IGF1,JAG1,MEF2C,MSX2,RUNX2,SMAD5,TMEM119,WNT4,ZHX3
GO:BP	regulation of neurotransmitter levels	GO:0001505	0.00352479	2.45287	171	2287	38	24356	ABAT,ALDH5A1,ARL6IP1,ATP2B4,CACNA1B,CACNB2,CADPS,CADPS2,CYP1B1,DDAH1,DGKI,GDNF,GFAP,GRIN2A,GSK3B,HSP90AA1,MEF2C,NAALAD2,NLGN1,NOS1,PKD2,PTK2B,RAB3B,RAB3GAP1,RIMS2,RIMS3,RORA,SLC18A2,SLC1A2,SLC7A2,SNCAIP,STXBP1,SYNJ1,SYT2,SYT4,SYT11,UNC13B,ZC3H12A
GO:BP	digestive system development	GO:0055123	0.00358113	2.44598	95	2287	26	24356	ALX4,BCL2,C1GALT1,CBFA2T2,CLDN18,FOXF2,GATA2,GATA5,GATA6,NKX2-3,OSR2,PDGFC,PDGFRA,PKDCC,RB1,RBPMS2,SFRP1,SHOX2,SMO,SOX10,TBX2,TCF7,TGFB2,TGFBR3,VANGL2,WNT5A
GO:BP	cell junction assembly	GO:0034329	0.00367421	2.43484	132	2287	32	24356	BCAS3,BCL2,CD9,DST,DUSP3,EFNA5,FERMT2,FMN1,GJA5,GJC1,HIPK1,LAMC1,MPP5,NFASC,NRP1,OCLN,OPHN1,PARD6B,PDCD2,PEAK1,PHLDB2,PKP1,PRKCA,PTEN,RAPGEF1,RHOA,SRF,TLN1,VCL,VEGFA,VMP1,WNT4
GO:BP	inorganic cation transmembrane transport	GO:0098662	0.00367769	2.43442	500	2287	82	24356	ANK2,APLNR,ATP1B3,ATP2B1,ATP2B2,ATP2B4,ATP2C1,ATP6V0A2,ATP6V1C2,CACHD1,CACNA1B,CACNA2D2,CACNB2,CACNG4,CATSPER2,CLCN5,CNNM2,COX10,COX15,DMD,DPP6,DRD1,EHD3,FAM155A,FAM155B,GRIN2A,GRIN3A,HCN1,IBTK,JPH1,KCNC1,KCNC2,KCND2,KCNH2,KCNJ2,KCNJ13,KCNK3,KCNK5,KCNK10,KCNMA1,KCNN3,KCNQ3,KCNQ4,KCNQ5,KCNS1,LYN,MTMR6,MYO5A,NEDD4L,NIPA2,ORAI2,PANX1,PDE4D,PKD2,PRKCE,PTK2B,SCARA5,SCN2B,SCN4B,SESTD1,SLC11A2,SLC12A5,S…
GO:BP	neurotransmitter transport	GO:0006836	0.00376827	2.42386	145	2287	34	24356	ARL6IP1,CACNA1B,CACNB2,CADPS,CADPS2,DGKI,EDN1,GDNF,GFAP,GSK3B,MEF2C,NLGN1,NOS1,RAB3B,RAB3GAP1,RIMS2,RIMS3,SLC18A2,SLC18A3,SLC1A2,SLC25A12,SLC25A38,SLC44A1,SLC6A1,SLC6A6,SLC6A15,SNCAIP,STXBP1,SYNJ1,SYT2,SYT4,SYT11,TRPC4,UNC13B
GO:BP	regulation of morphogenesis of an epithelium	GO:1905330	0.00386876	2.41243	78	2287	23	24356	BMP7,BTBD7,DAB2,FGF1,FGFR1,FZD3,GDNF,HOXD13,MED12,MKS1,NKD1,PHLDB2,PTEN,PTK7,RREB1,SFRP1,SIX4,SMO,SULF1,TBX2,VANGL2,WNT4,WNT5A
GO:BP	roof of mouth development	GO:0060021	0.00393121	2.40547	67	2287	21	24356	ALX4,ARID5B,BCOR,BNC2,COL2A1,FOXF2,GABRB3,GDF11,INHBA,MEF2C,OSR2,PDGFRA,PKDCC,PRDM16,SUMO1,TBX2,TBX3,TGFBR1,TSHZ1,VAX1,WNT5A
GO:BP	regulation of DNA-binding transcription factor activity	GO:0051090	0.00397968	2.40015	220	2287	45	24356	ADCY1,ARID5B,CDKN2B,CEBPG,CMKLR1,CYLD,CYP1B1,EDA,EDN1,EGLN1,FZD4,HAND1,HEYL,IRAK2,ITCH,JMY,KDM5A,LRP6,MAP3K13,MED13,MID2,MSX2,MTDH,PKD2,PRKCI,PROX1,PTEN,RELN,RLIM,RNF2,RNF41,SIRT1,SMO,SRF,STK3,SUMO1,TAX1BP1,TIRAP,TNFRSF8,TRAF6,TRIB1,TRIM25,WNT5A,WWP2,ZC3H12A
GO:BP	skin development	GO:0043588	0.00408955	2.38833	139	2287	33	24356	ACVR1B,ALX4,ASH1L,BCL2,CLIC4,DHCR24,EDA,EDAR,FERMT1,FZD3,HOXA7,HOXC13,IGFBP5,INHBA,LATS1,LRP4,MED1,MSX2,MYO5A,NCOA3,PAX6,SLC27A4,SMO,SOX21,SRF,STK4,TGFB2,TXNIP,VANGL2,VDR,WDR48,WNT5A,ZDHHC21
GO:BP	mammary gland development	GO:0030879	0.00417442	2.3794	84	2287	24	24356	ARHGAP35,BTRC,CAPN1,CCND1,CREB1,FGF2,HOXB9,HOXD9,IGFBP5,KDM5B,LATS1,LBH,MED1,MSX2,PGR,RREB1,SMO,TBX2,TBX3,TGFA,VDR,WNT4,WNT5A,XDH
GO:BP	ERK1 and ERK2 cascade	GO:0070371	0.0042761	2.36895	179	2287	39	24356	ANGPT1,BMPER,CD44,CSF1R,CTGF,DMD,DUSP3,EPHB1,EZR,FGA,FGF2,FGF18,FGF19,FGF23,FLT1,FLT4,FRS2,GCG,GPR55,IGF1,LMO3,LYN,MED1,NECAB2,NRP1,PDE8A,PDGFC,PHB,PTEN,PTK2B,PTPN1,PTPN11,PTPRR,RAPGEF1,RASGRP1,SEMA7A,SPRED1,TIMP3,TIRAP
GO:BP	regulation of proteolysis	GO:0030162	0.00438083	2.35844	415	2287	71	24356	AHSG,ANKIB1,ARIH1,ARIH2,BTRC,CNTN2,CSNK1D,CSNK2A2,CYFIP2,DAB2,DNAJB2,DNAJB6,EDEM1,EGLN3,EPHA4,FAM192A,FBXO22,FBXW11,FGF2,GLG1,GSK3B,ITCH,ITIH5,LATS1,LDLRAD3,LYN,MAPK9,MAPK14,MGMT,MYH9,NGFR,OPHN1,OSBPL7,OTUD4,PAK2,PAPLN,PI15,PSME3,PTEN,PTK2B,RAD23B,RAG1,RFX4,RPS6KA3,RYBP,SENP1,SH3RF1,SIRT1,SMURF1,SOCS5,SPOP,ST18,SUMO1,SUMO2,TIMP3,TLK2,TNFAIP8,TNFSF15,TRIB1,TRIM67,TTBK1,UBE2K,UBQLN1,UBQLN4,UCHL5,US…
GO:BP	cellular metal ion homeostasis	GO:0006875	0.00489844	2.30994	324	2287	59	24356	ABL2,ANK2,APLNR,ARF1,ATOX1,ATP1B3,ATP2B1,ATP2B2,ATP2B4,ATP2C1,ATP6V0A2,BCL2,CACNB2,CASR,CMKLR1,CXCR1,DMD,DRD1,EDN1,EGLN1,FAM155A,FAM155B,FXN,GPR55,GRIN2A,GRM5,HMOX1,IBTK,JPH1,KCNMA1,KCTD7,LPAR1,LPAR4,LTB4R,LYN,MYO5A,NMUR2,PDE4D,PKD2,PRKCE,PTGFR,PTK2B,SCARA5,SLC11A2,SLC30A4,SLC30A7,SLC30A8,SLC40A1,STC2,SWAP70,TACR1,TGM2,TMCO1,TRPA1,TRPC4,TRPC6,TRPM8,VDR,WNT5A
GO:BP	negative regulation of ossification	GO:0030279	0.00497505	2.3032	47	2287	17	24356	AHSG,AXIN2,BCL2,BCOR,CHRD,CHSY1,FGF23,IGFBP5,KREMEN1,LIMD1,LRP4,MEF2C,NBR1,PTK2B,RORB,SFRP1,SMURF1
GO:BP	glycerophospholipid metabolic process	GO:0006650	0.00518106	2.28558	194	2287	41	24356	ABHD5,ALDH5A1,CEPT1,CSF1R,EFR3B,ETNK1,FAM126A,IMPA1,IMPAD1,IP6K1,IP6K2,IP6K3,LCLAT1,LPCAT1,LPCAT2,MECP2,MPPE1,MTMR6,MTMR9,PCYT1B,PDCD2,PGAP1,PGP,PI4K2A,PI4KB,PIGM,PIK3C2B,PIK3CD,PIK3R1,PIK3R6,PIKFYVE,PIP4K2A,PLEK,PRDX6,PTEN,SH3GLB1,SOCS5,SOCS6,SOCS7,SYNJ1,TMEM55A
GO:BP	hexose transmembrane transport	GO:0008645	0.00518693	2.28509	68	2287	21	24356	APPL1,DDI1,DRD1,EDN1,EDNRA,FGF19,HK2,IGF1,IRS1,KLF15,MAPK14,NR4A3,OSBPL8,POU4F2,PRKCI,PTPN11,RHOQ,SLC1A2,SLC2A12,SORT1,YES1
GO:BP	ear morphogenesis	GO:0042471	0.00530239	2.27553	85	2287	24	24356	ABR,CLIC5,COL2A1,EDN1,FGFR1,FZD3,GATA2,GBX2,IGF1,KCNQ4,MAFB,NR4A3,OSR2,PCDH15,PTK7,PTPRQ,SIX4,SOBP,SOX21,TSHR,TSHZ1,VANGL2,WNT5A,ZEB1
GO:BP	regulation of cell cycle process	GO:0010564	0.005584	2.25305	402	2287	69	24356	AHCTF1,APC,ATP2B4,AXIN2,BCL2,BMP7,CCND1,CCND2,CCNF,CCNI,CCNJ,CCNJL,CD28,CDC6,CDC27,CDC73,CDK1,CDK5R1,CENPF,CEP85,CHMP1B,CHMP2B,CIT,CSNK2A2,CUL3,CUL4B,DCUN1D3,DTL,E2F1,EDN1,FGFR1,FOXM1,FOXN3,GATA6,HMGA2,IGF1,INO80,KAT2B,LCMT1,MDM4,MECP2,MED1,MLXIPL,MSX2,NACC2,OBSL1,PBX1,PKD2,PRKCE,PSME3,PTEN,RAB11A,RAB11FIP4,RAD1,RAD21,RB1,RHOA,RNF4,SFRP1,SPAST,TAOK1,TNKS,TOM1L2,TPR,UBXN2B,WNT4,WNT5A,YTHDF2,ZNF830
GO:BP	extrinsic apoptotic signaling pathway	GO:0097191	0.0057953	2.23692	141	2287	33	24356	ACVR1B,BCL2,BMPR1B,COL2A1,CTTN,CYLD,FGA,FGFR1,GDNF,HIPK1,HMOX1,IGF1,INHBA,KITLG,MCL1,NRP1,PAK2,PHIP,PIK3R1,PTEN,RNF41,RPS6KB1,SFRP1,SGK3,SH3RF1,SORT1,STK3,STK4,TGFB2,TGFBR1,TIMP3,TMBIM1,ZMYND11
GO:BP	regulation of cell-matrix adhesion	GO:0001952	0.00585927	2.23216	74	2287	22	24356	BCAS3,BCL2,CASK,CDKN2B,DMD,DUSP3,EFNA5,EMP2,FERMT1,FMN1,GSK3B,HOXA7,JAG1,NRP1,ONECUT2,PEAK1,PHLDB2,PIK3R1,PTEN,PTK2B,VEGFA,WNT4
GO:BP	regulation of mitotic cell cycle	GO:0007346	0.00594446	2.22589	341	2287	61	24356	APC,BCL2,BMP7,BTG4,CCND1,CCND2,CCNF,CCNI,CCNJ,CCNJL,CD28,CDC6,CDC27,CDC73,CDK1,CDKN1A,CENPF,CEP85,CHMP1B,CHMP2B,CUL3,CUL4B,CYLD,DCUN1D3,DTL,DUSP3,E2F1,EDN1,EIF4E,FGFR1,FOXN3,FZD3,HECA,IGF1,INO80,INTS3,IQGAP1,LCMT1,MECP2,MEIS2,NACC2,OBSL1,PBX1,PKD2,POLDIP2,PRKCA,PSME3,PTEN,PTPN11,RAB11A,RAD21,RB1,RPS6KB1,SIRT1,TAOK1,TNKS,TOM1L2,TPR,TTC28,UBXN2B,ZNF830
GO:BP	exocrine system development	GO:0035272	0.00621809	2.20634	38	2287	15	24356	BMP7,BTBD7,DAG1,EDA,EDAR,FGFR1,NFIB,NRP1,PAX6,SEMA3A,SEMA3C,SOX10,TGFB2,TGFB3,TGM2
GO:BP	regulation of ERK1 and ERK2 cascade	GO:0070372	0.00628958	2.20138	168	2287	37	24356	ANGPT1,BMPER,CD44,CSF1R,CTGF,DMD,DUSP3,EPHB1,EZR,FGA,FGF2,FGF18,FGF19,FGF23,FLT1,FLT4,FRS2,GCG,GPR55,LMO3,LYN,NECAB2,NRP1,PDE8A,PDGFC,PHB,PTEN,PTK2B,PTPN1,PTPN11,PTPRR,RAPGEF1,RASGRP1,SEMA7A,SPRED1,TIMP3,TIRAP
GO:BP	regulation of protein polymerization	GO:0032271	0.00629616	2.20092	135	2287	32	24356	AP1AR,ARHGAP28,ARPC2,ARPC4,BAG4,BAIAP2L1,C15ORF62,CDC42EP1,CLIP1,CTTN,DYRK1A,FCHSD1,FMN1,GMFB,HSP90AA1,JMY,KIRREL,LATS1,LMOD1,MAPT,MECP2,NAV3,NIN,PRKCE,PTK2B,RHOBTB2,TMOD1,TMOD2,TMSB4X,TTBK1,TWF1,WASL
GO:BP	actin polymerization or depolymerization	GO:0008154	0.00629616	2.20092	135	2287	32	24356	ABI2,AP1AR,ARHGAP28,ARHGAP35,ARPC2,ARPC4,BAG4,BAIAP2L1,C15ORF62,CDC42EP1,CFL2,CTTN,FCHSD1,FMN1,GHR,GMFB,JMY,KIRREL,LATS1,LMOD1,PLEK,PLEKHH2,PRKCE,PTK2B,RHOBTB2,SSH2,SWAP70,TMOD1,TMOD2,TMSB4X,TWF1,WASL
GO:BP	phosphatidylinositol metabolic process	GO:0046488	0.00635837	2.19665	116	2287	29	24356	CSF1R,EFR3B,FAM126A,IMPA1,IMPAD1,IP6K1,IP6K2,IP6K3,LCLAT1,MPPE1,MTMR6,MTMR9,PGAP1,PI4K2A,PI4KB,PIGM,PIK3C2B,PIK3CD,PIK3R1,PIK3R6,PIKFYVE,PIP4K2A,PLEK,PTEN,SOCS5,SOCS6,SOCS7,SYNJ1,TMEM55A
GO:BP	cellular response to nitrogen compound	GO:1901699	0.00641318	2.19293	319	2287	58	24356	ADCY6,APC,APPL1,AQP9,ATP2B4,BAIAP2L1,CA2,CFTR,CPEB2,CPEB4,DRD1,EIF4EBP2,EPHA4,EZR,FOXO1,GABPA,GABRB3,GABRG2,GHR,GLRA2,GRM5,HCN1,IGF1,IGFBP5,IRS1,KAT2B,KL,MEF2C,MYO5A,NGFR,NR4A3,NTRK2,OSBPL8,PDE4D,PDGFC,PDGFRA,PHIP,PIK3R1,PKD2,POU4F2,PRKCI,PTPN1,PTPN11,PTPRA,RAB31,RAPGEF1,RAPGEF3,RGS10,RHOQ,RPS6KB1,RRAGD,SFRP1,SIRT1,SOCS7,SYAP1,TIMELESS,WDTC1,ZEB1
GO:BP	regulation of organ growth	GO:0046620	0.00642573	2.19208	58	2287	19	24356	CACNA2D2,EDN1,FGFR1,FLVCR1,FOXP1,FXN,GATA6,IGF1,LATS1,MAPK14,MEF2C,PROX1,PTEN,SMO,STK3,STK4,TBX2,TGFBR1,WWC2
GO:BP	protein polymerization	GO:0051258	0.00651372	2.18617	175	2287	38	24356	AP1AR,ARHGAP28,ARPC2,ARPC4,BAG4,BAIAP2L1,C15ORF62,CDC42EP1,CLIP1,CSNK1D,CTTN,DNM1L,DYRK1A,FCHSD1,FGA,FMN1,GMFB,HSP90AA1,JMY,KIRREL,LATS1,LMOD1,MAPT,MECP2,MID1IP1,NAV3,NIN,PRKCE,PTK2B,RHOBTB2,TMOD1,TMOD2,TMSB4X,TTBK1,TUBGCP4,TWF1,UBE2K,WASL
GO:BP	wound healing	GO:0042060	0.00683416	2.16531	217	2287	44	24356	ADAMTS18,ARHGAP35,BCL9,CASK,CD9,DCBLD2,DST,ENPP4,F11,FGA,FGF2,FZD7,HMOX1,HNF4A,HOPX,IFRD1,IGF1,IL8,LYN,MSX2,MYLK,PAPSS2,PAX7,PDGFRA,PHLDB2,PIK3CD,PLEK,PRKCA,PRKCE,PTEN,PTK7,RAB27A,RAP2B,RHOA,RREB1,SRF,STXBP1,SYT11,TEC,TMEFF2,TYRO3,VANGL2,WNT4,WNT5A
GO:BP	diencephalon development	GO:0021536	0.00685446	2.16403	53	2287	18	24356	CNTNAP2,CREB1,FGF2,GATA2,GBX2,NKX2-1,NRP1,NRP2,OTP,PAX6,PTCHD1,RAB3GAP1,SEMA3A,SMO,UQCRQ,WNT4,WNT5A,ZEB2
GO:BP	neural crest cell migration	GO:0001755	0.00685446	2.16403	53	2287	18	24356	BMP7,FGF19,GBX2,GDNF,KITLG,NRP1,NRP2,PHOX2B,SEMA3A,SEMA3C,SEMA3D,SEMA3G,SEMA6A,SEMA6D,SEMA7A,SMO,SOX10,ZEB2
GO:BP	endoplasmic reticulum to Golgi vesicle-mediated transport	GO:0006888	0.00691294	2.16034	98	2287	26	24356	ARCN1,BCAP29,COPG2,CREB3L2,CUL3,GOSR2,HYOU1,MPPE1,PGAP1,PITPNM3,RAB30,RAB33B,SEC16B,SEC23A,SEC24A,SEC24C,SPAST,TFG,TMED3,TMED5,TMED7,TMED10,VTI1A,VTI1B,YIPF5,YKT6
GO:BP	regulation of extrinsic apoptotic signaling pathway	GO:2001236	0.00691294	2.16034	98	2287	26	24356	BCL2,BMPR1B,COL2A1,CTTN,CYLD,FGA,FGFR1,GDNF,HMOX1,IGF1,INHBA,MCL1,NRP1,PAK2,PHIP,PTEN,RPS6KB1,SFRP1,SGK3,SH3RF1,STK3,STK4,TGFBR1,TIMP3,TMBIM1,ZMYND11
GO:BP	cellular response to inorganic substance	GO:0071241	0.00691294	2.16034	98	2287	26	24356	ADCY7,CA2,CLIC4,CPNE3,CPNE8,CREB1,FABP4,FOSB,FOXO1,GLRA2,HMOX1,IQGAP1,ITPKB,MAPK9,MEF2C,PKD2,SLC25A24,SLC40A1,SUMO1,SYT2,SYT4,SYT9,SYT11,SYT13,TIMELESS,WNT5A
GO:BP	cell fate commitment	GO:0045165	0.00773545	2.11151	183	2287	39	24356	APC,BCL2,CDC73,CDON,CYLD,DMRTA2,FEZF2,FGFR1,FZD7,GATA2,GATA6,LATS1,LMO4,MEF2C,MITF,NKX2-1,ONECUT2,PAX6,PAX7,PROX1,PTF1A,RHOA,RORA,RUNX2,SFRP1,SH3PXD2B,SMAD5,SMARCC2,SMO,SOX6,SOX13,TBX2,TBX3,TGFBR1,TLE4,TLX3,WNT4,WNT5A,WNT8A
GO:BP	organophosphate metabolic process	GO:0019637	0.00778017	2.10901	632	2287	97	24356	ABHD5,ACACA,ACPP,ADCY1,ADCY6,ADCY7,ADK,AGPAT4,AK4,ALDH5A1,CEPT1,CNP,CSF1R,DUT,EFR3B,ELOVL4,EPHA8,ETNK1,FAM126A,FLT1,GATA6,GFPT2,GK5,GNB3,GPAT2,GPI,GUCA1B,GUCY1A3,HK2,HMGCR,IGF1,IMPA1,IMPAD1,IP6K1,IP6K2,IP6K3,ITPKA,ITPKB,KMO,LCLAT1,LPCAT1,LPCAT2,LYN,MBOAT2,MECP2,MLXIPL,MOCS1,MPPE1,MTMR6,MTMR9,NKX2-1,NOS1,PANK1,PCYT1B,PDCD2,PDE4D,PDE5A,PDZD3,PFKFB2,PFKFB3,PGAP1,PGD,PGK1,PGP,PI4K2A,PI4KB,PIGM,PIK3C2…
GO:BP	positive regulation of protein transport	GO:0051222	0.00784821	2.10523	190	2287	40	24356	ANKRD1,BCAS3,C2CD2L,CADM1,CD276,CDK5R1,CFTR,CNST,CSF1R,DNM1L,EDEM1,EZR,FAM65A,FERMT1,FGA,GCG,GPI,GSK3B,IGF1,MAPK14,MYO18A,PANX1,PIK3R1,PPM1A,PRKCE,RAPGEF3,RASGRP1,RFX6,SEC16B,SEC24A,SLC35D3,SMO,SYTL4,TGFB2,TGFB3,TPR,UNC13B,VTCN1,WNT5A,ZC3H12A
GO:BP	negative chemotaxis	GO:0050919	0.00793644	2.10037	34	2287	14	24356	EFNA5,FLRT2,NRP2,PLXNA4,RHOA,SEMA3A,SEMA3C,SEMA3D,SEMA3G,SEMA6A,SEMA6D,SEMA7A,SLIT3,WNT5A
GO:BP	chondrocyte development	GO:0002063	0.00793644	2.10037	34	2287	14	24356	ACAN,AXIN2,BMPR2,BMPR1B,CHSY1,COCH,FGF18,IMPAD1,MATN1,MSX2,RARG,RUNX2,SHOX2,SULF1
GO:BP	eye morphogenesis	GO:0048592	0.00807794	2.0927	111	2287	28	24356	BCL2,BMP7,CDON,EFEMP1,EPHB1,FBN1,FGF2,FOXF2,FRS2,GCLM,GDF11,HCN1,HIPK1,JAG1,MEIS1,NTRK2,PAX6,PRKCI,PROX1,PTF1A,PTPRM,RARG,RORB,SDK2,TBX2,THRB,WNT5A,ZEB1
GO:BP	regulation of autophagy	GO:0010506	0.00822746	2.08473	163	2287	36	24356	BCL2,CTTN,DNM1L,DRAM1,DRAM2,FOXO1,GFAP,HK2,HMOX1,KIAA1324,MAPT,MCL1,MID2,MTDH,MTMR9,PAFAH1B2,PIKFYVE,PIP4K2A,POLDIP2,RAB39B,RAB3GAP1,RAB3GAP2,RNF41,RRAGD,SH3GLB1,SIRT1,SMCR8,SMURF1,SPTLC1,SPTLC2,TMEM150C,TP53INP1,TP53INP2,UBQLN4,USP13,ZC3H12A
GO:BP	regulation of striated muscle tissue development	GO:0016202	0.00844029	2.07364	87	2287	24	24356	BCL2,CDON,CENPF,CREB1,EDN1,EFNB2,EPHB1,FBXO22,FGFR1,FOXP1,FRS2,FZD7,GATA6,IGF1,MAPK14,MEF2C,NR1D2,PTEN,SHOX2,SIX4,SOX6,TBX2,TGFBR1,WNT4
GO:BP	regulation of cell shape	GO:0008360	0.00844029	2.07364	87	2287	24	24356	ARHGAP35,BRWD1,BRWD3,C15ORF62,CDC42EP1,CDC42SE1,COCH,CSF1R,EPB41,ERMN,EZR,LIMD1,LPAR1,MKLN1,MYH9,PHIP,PLXNA2,PLXNA4,PLXNC1,PTK2B,RHOBTB3,RHOJ,RHOQ,RND3
GO:BP	negative regulation of canonical Wnt signaling pathway	GO:0090090	0.008578	2.06661	93	2287	25	24356	APC,AXIN2,CYLD,DAB2,EGR1,FERMT1,FOXO1,KREMEN1,LATS1,LIMD1,LRP4,LZTS2,MAPK14,NKD1,NOTUM,RAPGEF1,SFRP1,SHISA6,SOX10,STK3,STK4,TLE1,TLE4,TMEM170B,WNT5A
GO:BP	positive regulation of protein complex assembly	GO:0031334	0.00891376	2.04994	137	2287	32	24356	AP1AR,ARPC2,ARPC4,BAG4,BAIAP2L1,C15ORF62,CDC42EP1,CLIP1,CTTN,FMN1,GMFB,GSK3B,HSP90AA1,IDE,JMY,KIRREL,LMOD1,MAPK9,MAPT,MECP2,NAV3,NIN,PAN3,PLEK,PRKCE,PTK2B,RHOA,RHOBTB2,SUMO1,TTBK1,VEGFA,WASL
GO:BP	positive regulation of blood vessel endothelial cell migration	GO:0043536	0.009228	2.03489	39	2287	15	24356	AKT3,AMOTL1,ANGPT1,ETS1,FGF2,FGF18,FGFR1,GATA2,HMOX1,MAP2K3,NRP1,PRKCA,RHOJ,SIRT1,SP1
GO:BP	phospholipid metabolic process	GO:0006644	0.00933851	2.02972	285	2287	53	24356	ABHD5,AGPAT4,ALDH5A1,CEPT1,CSF1R,EFR3B,EPHA8,ETNK1,FAM126A,FLT1,GATA6,GNB3,IMPA1,IMPAD1,IP6K1,IP6K2,IP6K3,LCLAT1,LPCAT1,LPCAT2,LYN,MBOAT2,MECP2,MPPE1,MTMR6,MTMR9,NKX2-1,PCYT1B,PDCD2,PGAP1,PGP,PI4K2A,PI4KB,PIGM,PIK3C2B,PIK3CD,PIK3R1,PIK3R6,PIKFYVE,PIP4K2A,PLEK,PRDX6,PTEN,PTK2B,SH3GLB1,SOCS5,SOCS6,SOCS7,SPTLC1,SPTLC2,SYNJ1,TMEM55A,VAV3
GO:BP	establishment of tissue polarity	GO:0007164	0.00982599	2.00762	44	2287	16	24356	BRSK2,DAB2,DLG3,EXOC5,FOXF2,FZD3,MED12,MKS1,NKD1,PAFAH1B1,PTK7,RPGRIP1L,SFRP1,TLE4,VANGL2,WNT5A
GO:BP	pathway-restricted SMAD protein phosphorylation	GO:0060389	0.00982688	2.00758	49	2287	17	24356	ACVR2A,BMP7,BMPER,BMPR2,DAB2,GDF2,GDF5,GDF6,GDF11,INHBA,INHBE,PMEPA1,RBPMS2,TGFB2,TGFB3,TGFBR1,TGFBR3
GO:BP	regulation of protein complex assembly	GO:0043254	0.00992164	2.00342	256	2287	49	24356	AP1AR,ARHGAP28,ARPC2,ARPC4,BAG4,BAIAP2L1,C15ORF62,CDC42EP1,CLIP1,CTTN,DNAJC15,DNM1L,DYRK1A,FCHSD1,FMN1,GMFB,GSK3B,HSP90AA1,IDE,JMY,KIRREL,LATS1,LCMT1,LMO4,LMOD1,MAPK9,MAPT,MECP2,NAV3,NIN,PAN3,PLEK,PMEPA1,PPM1A,PRKCE,PTK2B,PTPN11,RHOA,RHOBTB2,RNF4,STXBP6,SUMO1,TMOD1,TMOD2,TMSB4X,TTBK1,TWF1,VEGFA,WASL
GO:CC	cellular_component	GO:0005575	6.71767e-300	299.173	12625	2287	1986	24356	A1CF,AAK1,AARS2,ABAT,ABCA1,ABCA5,ABCB5,ABCC1,ABCC3,ABCC4,ABCD4,ABHD2,ABHD5,ABI2,ABLIM3,ABR,ACACA,ACADSB,ACAN,ACPP,ACSL1,ACVR1B,ACVR2A,ACVRL1,ADAM12,ADAM22,ADAM33,ADAMTS4,ADAMTS9,ADARB2,ADCY1,ADCY6,ADCY7,ADK,ADNP,ADRA2B,ADRB1,AEBP2,AFF1,AFF2,AFF3,AGPAT4,AHCTF1,AHCYL2,AHI1,AHR,AHSG,AK4,AKAP11,AKT3,AKTIP,ALCAM,ALDH5A1,ALG9,ALKBH5,ALPK1,ALPK3,ALX4,AMD1,AMMECR1,AMOT,AMOTL1,AMOTL2,ANAPC7,ANAPC16,ANGPT1…
GO:CC	cell	GO:0005623	3.18478e-260	259.497	10785	2287	1786	24356	A1CF,AAK1,AARS2,ABAT,ABCA1,ABCA5,ABCC1,ABCC3,ABCC4,ABCD4,ABHD2,ABHD5,ABI2,ABLIM3,ABR,ACACA,ACADSB,ACPP,ACSL1,ACVR1B,ACVR2A,ACVRL1,ADAM12,ADAM22,ADAMTS4,ADAMTS9,ADARB2,ADCY1,ADCY6,ADCY7,ADK,ADNP,ADRA2B,ADRB1,AEBP2,AFF1,AFF2,AFF3,AGPAT4,AHCTF1,AHCYL2,AHI1,AHR,AHSG,AK4,AKAP11,AKT3,AKTIP,ALCAM,ALDH5A1,ALG9,ALKBH5,ALPK1,ALPK3,ALX4,AMD1,AMMECR1,AMOT,AMOTL1,AMOTL2,ANAPC7,ANAPC16,ANGPT1,ANK2,ANK3,ANKFY1,…
GO:CC	cell part	GO:0044464	1.18971e-258	257.925	10696	2287	1776	24356	A1CF,AAK1,AARS2,ABAT,ABCA1,ABCA5,ABCC1,ABCC3,ABCC4,ABCD4,ABHD2,ABHD5,ABI2,ABLIM3,ABR,ACACA,ACADSB,ACPP,ACSL1,ACVR1B,ACVR2A,ACVRL1,ADAM12,ADAM22,ADAMTS4,ADAMTS9,ADARB2,ADCY1,ADCY6,ADCY7,ADK,ADNP,ADRA2B,ADRB1,AEBP2,AFF1,AFF2,AFF3,AGPAT4,AHCTF1,AHCYL2,AHI1,AHR,AHSG,AK4,AKAP11,AKT3,AKTIP,ALCAM,ALDH5A1,ALG9,ALKBH5,ALPK1,ALPK3,ALX4,AMD1,AMMECR1,AMOT,AMOTL1,AMOTL2,ANAPC7,ANAPC16,ANGPT1,ANK2,ANK3,ANKFY1,…
GO:CC	intracellular	GO:0005622	4.54198e-194	193.343	9278	2287	1544	24356	A1CF,AAK1,AARS2,ABAT,ABCA1,ABCA5,ABCC3,ABCC4,ABCD4,ABHD2,ABHD5,ABLIM3,ABR,ACACA,ACADSB,ACSL1,ACVR1B,ACVR2A,ADAM12,ADAMTS4,ADAMTS9,ADARB2,ADCY1,ADK,ADNP,ADRB1,AEBP2,AFF1,AFF2,AFF3,AGPAT4,AHCTF1,AHCYL2,AHI1,AHR,AHSG,AK4,AKAP11,AKT3,AKTIP,ALDH5A1,ALG9,ALKBH5,ALPK1,ALPK3,ALX4,AMD1,AMMECR1,AMOT,AMOTL1,AMOTL2,ANAPC7,ANAPC16,ANKFY1,ANKIB1,ANKRD1,ANKRD13B,ANP32A,ANXA11,AP1AR,AP1G1,AP2B1,AP3M1,AP3S2,APC,A…
GO:CC	intracellular part	GO:0044424	1.3036e-192	191.885	9191	2287	1533	24356	A1CF,AAK1,AARS2,ABAT,ABCA1,ABCA5,ABCC3,ABCC4,ABCD4,ABHD2,ABHD5,ABLIM3,ABR,ACACA,ACADSB,ACSL1,ACVR1B,ACVR2A,ADAM12,ADAMTS4,ADAMTS9,ADARB2,ADCY1,ADK,ADNP,ADRB1,AEBP2,AFF1,AFF2,AFF3,AGPAT4,AHCTF1,AHCYL2,AHI1,AHR,AHSG,AK4,AKAP11,AKT3,AKTIP,ALDH5A1,ALG9,ALKBH5,ALPK1,ALPK3,ALX4,AMD1,AMMECR1,AMOT,AMOTL1,AMOTL2,ANAPC7,ANAPC16,ANKFY1,ANKIB1,ANKRD1,ANKRD13B,ANP32A,ANXA11,AP1AR,AP1G1,AP2B1,AP3M1,AP3S2,APC,A…
GO:CC	organelle	GO:0043226	4.38911e-149	148.358	8130	2287	1346	24356	A1CF,AAK1,AARS2,ABAT,ABCA1,ABCA5,ABCC3,ABCC4,ABCD4,ABHD2,ABHD5,ABLIM3,ACACA,ACADSB,ACPP,ACSL1,ADAM12,ADAMTS4,ADAMTS9,ADARB2,ADCY1,ADK,ADNP,ADRB1,AEBP2,AFF1,AFF2,AFF3,AGPAT4,AHCTF1,AHCYL2,AHI1,AHR,AHSG,AK4,AKAP11,AKT3,ALDH5A1,ALG9,ALKBH5,ALPK3,ALX4,AMMECR1,AMOT,AMOTL1,AMOTL2,ANAPC7,ANAPC16,ANKFY1,ANKRD1,ANKRD13B,ANO5,ANP32A,ANXA11,AP1AR,AP1G1,AP2B1,APC,APOLD1,APOOL,APPBP2,APPL1,APPL2,AQP9,ARCN1,AR…
GO:CC	intracellular organelle	GO:0043229	4.6645e-140	139.331	7938	2287	1308	24356	A1CF,AAK1,AARS2,ABAT,ABCA1,ABCA5,ABCC3,ABCC4,ABCD4,ABHD2,ABHD5,ABLIM3,ACACA,ACADSB,ACSL1,ADAM12,ADAMTS4,ADAMTS9,ADARB2,ADK,ADNP,ADRB1,AEBP2,AFF1,AFF2,AFF3,AGPAT4,AHCTF1,AHCYL2,AHI1,AHR,AHSG,AK4,AKAP11,AKT3,ALDH5A1,ALG9,ALKBH5,ALPK3,ALX4,AMMECR1,AMOT,AMOTL1,AMOTL2,ANAPC7,ANAPC16,ANKFY1,ANKRD1,ANKRD13B,ANP32A,ANXA11,AP1AR,AP1G1,AP2B1,APC,APOLD1,APOOL,APPBP2,APPL1,APPL2,AQP9,ARCN1,ARF1,ARFIP1,ARFIP2…
GO:CC	membrane-bounded organelle	GO:0043227	5.48782e-138	137.261	7031	2287	1207	24356	A1CF,AAK1,AARS2,ABAT,ABCA1,ABCA5,ABCC3,ABCC4,ABCD4,ABHD2,ACACA,ACADSB,ACPP,ACSL1,ADAM12,ADAMTS4,ADAMTS9,ADARB2,ADK,ADNP,ADRB1,AEBP2,AFF1,AFF2,AFF3,AGPAT4,AHCTF1,AHCYL2,AHR,AHSG,AK4,AKAP11,AKT3,ALDH5A1,ALG9,ALKBH5,ALPK3,ALX4,AMMECR1,AMOT,AMOTL1,AMOTL2,ANAPC7,ANAPC16,ANKFY1,ANKRD1,ANKRD13B,ANO5,ANP32A,ANXA11,AP1AR,AP1G1,AP2B1,APC,APOLD1,APOOL,APPBP2,APPL1,APPL2,AQP9,ARCN1,ARF1,ARFIP1,ARFIP2,ARG2,AR…
GO:CC	cytoplasm	GO:0005737	2.5234e-130	129.598	6610	2287	1145	24356	A1CF,AARS2,ABAT,ABCA1,ABCA5,ABCC3,ABCC4,ABCD4,ABHD2,ABHD5,ABR,ACACA,ACADSB,ACSL1,ACVR1B,ACVR2A,ADAMTS9,ADARB2,ADCY1,ADK,ADRB1,AFF3,AGPAT4,AHCTF1,AHCYL2,AHR,AHSG,AK4,AKAP11,AKT3,AKTIP,ALDH5A1,ALG9,ALKBH5,ALPK1,AMD1,AMOT,AMOTL1,AMOTL2,ANAPC16,ANKFY1,ANKIB1,ANKRD1,ANKRD13B,ANP32A,ANXA11,AP1AR,AP1G1,AP2B1,AP3M1,AP3S2,APC,APOLD1,APOOL,APPBP2,APPL1,APPL2,AQP4,ARCN1,ARF1,ARFIP1,ARFIP2,ARG2,ARHGAP21,ARHG…
GO:CC	intracellular membrane-bounded organelle	GO:0043231	2.77416e-121	120.557	6619	2287	1127	24356	A1CF,AAK1,AARS2,ABAT,ABCA1,ABCA5,ABCC3,ABCD4,ACACA,ACADSB,ACSL1,ADAM12,ADAMTS4,ADAMTS9,ADARB2,ADK,ADNP,AEBP2,AFF1,AFF2,AFF3,AGPAT4,AHCTF1,AHCYL2,AHR,AHSG,AK4,AKAP11,AKT3,ALDH5A1,ALG9,ALKBH5,ALPK3,ALX4,AMMECR1,AMOT,AMOTL1,ANAPC7,ANAPC16,ANKFY1,ANKRD1,ANKRD13B,ANP32A,ANXA11,AP1AR,AP1G1,APC,APOLD1,APOOL,APPL1,APPL2,AQP9,ARCN1,ARF1,ARFIP1,ARFIP2,ARG2,ARHGAP21,ARID2,ARID5B,ARIH1,ARIH2,ARL3,ARL2BP,ARL6…
GO:CC	membrane	GO:0016020	9.52164e-97	96.0213	5796	2287	980	24356	ABCA1,ABCA5,ABCB5,ABCC1,ABCC3,ABCC4,ABCD4,ABHD2,ABR,ACPP,ACVR1B,ACVR2A,ACVRL1,ADAM12,ADAM22,ADAM33,ADCY1,ADCY6,ADCY7,ADRA2B,ADRB1,AGPAT4,AHCTF1,AKAP11,AKTIP,ALCAM,ALG9,AMOT,AMOTL1,AMOTL2,ANGPT1,ANK2,ANK3,ANKFY1,ANKH,ANKRD22,ANKRD13B,ANO3,ANO5,ANTXR2,AOC3,AP1G1,AP2B1,AP3M1,AP3S2,APC,APLNR,APOLD1,APOOL,APPBP2,APPL1,APPL2,AQP4,AQP9,ARCN1,ARF1,ARFIP1,ARFIP2,ARHGAP21,ARHGAP28,ARID2,ARL6IP1,ARL8A,ARPC2…
GO:CC	nucleus	GO:0005634	1.62791e-86	85.7884	4460	2287	800	24356	A1CF,AAK1,ACACA,ADAM12,ADAMTS4,ADARB2,ADK,ADNP,AEBP2,AFF1,AFF2,AFF3,AHCTF1,AHR,AKAP11,AKT3,ALKBH5,ALPK3,ALX4,AMMECR1,AMOT,AMOTL1,ANAPC7,ANAPC16,ANKRD1,ANP32A,ANXA11,APC,APOLD1,APPL1,APPL2,ARID2,ARID5B,ARIH1,ARIH2,ARL3,ARL2BP,ARMC8,ARNT,ASCL2,ASH1L,ATAD2,ATG2B,ATOH8,ATP1B4,ATP2B1,ATXN1,ATXN3,ATXN7,ATXN1L,ATXN7L3,AUTS2,AXIN2,AZIN1,B3GNT9,BAALC,BACH1,BACH2,BAG4,BAIAP2L1,BARX2,BBX,BCAS2,BCAS3,BCCIP,B…
[truncated: 673 more rows]
