# Supplementary material for: Marek’s disease vaccines-induced differential expression of known and novel microRNAs in primary lymphoid organ bursae of White Leghorn
Source: Vet Res. 2020 Feb 24;51:19. doi: 10.1186/s13567-020-00746-4 (PMC7038564; doi:10.1186/s13567-020-00746-4)
Supplement: Supplementary file 8 — Additional file 8: GO terms enriched by target genes of differentially expressed miRNAs in bursae between line 63and line 72birds 26 days post HVT inoculation. Gene Ontology analysis of a list of target genes of differentially expressed microRNAs between line 63 and line 72 birds 26 days post HVT vaccination. [file 13567_2020_746_MOESM8_ESM.xlsx]

## Sheet: 4SigTGgProfiler_ggallus_6-13-20
source	term_name	term_id	adjusted_p_value	negative_log10_of_adjusted_p_value	term_size	query_size	intersection_size	effective_domain_size	intersections
GO:MF	protein binding	GO:0005515	5e-324	323.306	6267	4762	2327	24356	AAK1,ABAT,ABCA1,ABCB9,ABCC9,ABCD2,ABCD3,ABI1,ABI2,ABL1,ABL2,ABLIM3,ABR,ACACA,ACBD3,ACE,ACPP,ACSL3,ACTG1,ACTN2,ACTR2,ACTR3,ACVR1,ACVR1B,ACVR1C,ACVR2A,ACVR2B,ACVRL1,ADAM9,ADAM10,ADAM12,ADAM19,ADAMTS4,ADCY5,ADCY6,ADCYAP1,ADD2,ADD3,ADIPOQ,ADIPOR2,ADORA2A,ADRA2A,AFAP1L2,AFTPH,AGAP1,AGAP3,AGGF1,AGL,AHI1,AHR,AHRR,AIDA,AIMP1,AKAP1,AKAP5,AKAP6,AKAP7,AKAP9,AKAP11,AKIRIN2,ALCAM,ALDH4A1,ALKBH1,ALS2,ALX4,AMBR…
GO:MF	binding	GO:0005488	5e-324	323.306	9937	4762	3391	24356	A1CF,AAK1,AARS2,AASDHPPT,AATK,ABAT,ABCA1,ABCA3,ABCA5,ABCB8,ABCB9,ABCC1,ABCC5,ABCC6,ABCC9,ABCD2,ABCD3,ABCD4,ABCE1,ABCF2,ABHD2,ABI1,ABI2,ABL1,ABL2,ABLIM3,ABR,ACACA,ACADSB,ACBD3,ACE,ACE2,ACPP,ACSL3,ACSS2,ACTG1,ACTL6A,ACTN2,ACTR2,ACTR3,ACTR8,ACTR3B,ACVR1,ACVR1B,ACVR1C,ACVR2A,ACVR2B,ACVRL1,ADAM9,ADAM10,ADAM12,ADAM19,ADAMTS2,ADAMTS4,ADAMTS5,ADAMTS9,ADAR,ADARB1,ADARB2,ADAT2,ADCY1,ADCY2,ADCY5,ADCY6,ADCY7…
GO:MF	molecular_function	GO:0003674	5e-324	323.306	12814	4762	4098	24356	A1CF,AAK1,AARS2,AASDHPPT,AATK,ABAT,ABCA1,ABCA3,ABCA5,ABCB8,ABCB9,ABCC1,ABCC5,ABCC6,ABCC9,ABCD2,ABCD3,ABCD4,ABCE1,ABCF2,ABHD2,ABHD4,ABHD6,ABHD10,ABHD12,ABHD13,ABI1,ABI2,ABL1,ABL2,ABLIM3,ABR,ACAA2,ACACA,ACADSB,ACBD3,ACE,ACE2,ACER3,ACPP,ACSBG2,ACSL1,ACSL3,ACSL4,ACSL6,ACSS2,ACTG1,ACTL6A,ACTN2,ACTR2,ACTR3,ACTR8,ACTR3B,ACVR1,ACVR1B,ACVR1C,ACVR2A,ACVR2B,ACVRL1,ADAM9,ADAM10,ADAM12,ADAM19,ADAM22,ADAM33,AD…
GO:MF	ion binding	GO:0043167	1.19566e-126	125.922	3825	4762	1327	24356	AAK1,AARS2,AASDHPPT,AATK,ABAT,ABCA1,ABCA3,ABCA5,ABCB8,ABCB9,ABCC1,ABCC5,ABCC6,ABCC9,ABCD2,ABCD3,ABCD4,ABCE1,ABCF2,ABL1,ABL2,ABLIM3,ACACA,ACADSB,ACBD3,ACE,ACE2,ACSS2,ACTG1,ACTN2,ACTR2,ACTR3,ACTR8,ACTR3B,ACVR1,ACVR1B,ACVR1C,ACVR2A,ACVR2B,ACVRL1,ADAMTS2,ADAMTS5,ADAMTS9,ADAT2,ADCY1,ADCY2,ADCY5,ADCY7,ADHFE1,ADIPOQ,ADPRH,AEBP1,AGAP1,AGAP3,AGFG1,AGPS,AIDA,AIFM2,AK2,AK3,AK4,AKT2,AKT3,ALKBH1,ALPK1,ALPK3,A…
GO:MF	organic cyclic compound binding	GO:0097159	1.74185e-122	121.759	4251	4762	1422	24356	A1CF,AAK1,AARS2,AATK,ABAT,ABCA1,ABCA3,ABCA5,ABCB8,ABCB9,ABCC1,ABCC5,ABCC6,ABCC9,ABCD2,ABCD3,ABCD4,ABCE1,ABCF2,ABL1,ABL2,ACACA,ACADSB,ACBD3,ACSS2,ACTG1,ACTR2,ACTR3,ACTR8,ACTR3B,ACVR1,ACVR1B,ACVR1C,ACVR2A,ACVR2B,ACVRL1,ADAR,ADARB1,ADARB2,ADCY1,ADCY2,ADCY5,ADCY7,ADCY9,ADNP,ADNP2,ADRA2A,ADRA2B,AEBP1,AEBP2,AFF1,AFF2,AFF3,AFF4,AGAP1,AGAP3,AGGF1,AGPS,AHR,AHRR,AIFM2,AIMP1,AK2,AK3,AK4,AKAP1,AKAP9,AKT2,AKT…
GO:MF	heterocyclic compound binding	GO:1901363	2.40283e-117	116.619	4193	4762	1395	24356	A1CF,AAK1,AARS2,AATK,ABAT,ABCA1,ABCA3,ABCA5,ABCB8,ABCB9,ABCC1,ABCC5,ABCC6,ABCC9,ABCD2,ABCD3,ABCD4,ABCE1,ABCF2,ABL1,ABL2,ACACA,ACADSB,ACBD3,ACSS2,ACTG1,ACTR2,ACTR3,ACTR8,ACTR3B,ACVR1,ACVR1B,ACVR1C,ACVR2A,ACVR2B,ACVRL1,ADAR,ADARB1,ADARB2,ADCY1,ADCY2,ADCY5,ADCY7,ADCY9,ADNP,ADNP2,AEBP1,AEBP2,AFF1,AFF2,AFF3,AFF4,AGAP1,AGAP3,AGGF1,AGPS,AHR,AHRR,AIFM2,AIMP1,AK2,AK3,AK4,AKAP1,AKAP9,AKT2,AKT3,ALKBH1,ALPK1…
GO:MF	enzyme binding	GO:0019899	4.51171e-106	105.346	1425	4762	635	24356	ABCA1,ABL1,ABR,ACE,ACSL3,ACTG1,ADAM10,ADAMTS4,ADCY5,ADCY6,ADD2,ADORA2A,ADRA2A,AIMP1,AKAP5,AKAP7,AKIRIN2,ALS2,AMBRA1,ANAPC7,ANGPT1,ANGPT2,ANK2,ANKFY1,ANKIB1,ANKRA2,ANKRD1,AP1B1,AP1G1,AP2A2,AP3B1,AP3M1,APBA3,APC,APP,APPL1,ARF6,ARFGEF1,ARFGEF2,ARHGAP1,ARHGAP44,ARHGDIB,ARHGEF4,ARHGEF6,ARHGEF7,ARHGEF9,ARHGEF11,ARHGEF12,ARHGEF18,ARIH1,ARIH2,ARPC4,ARPP19,ARRDC1,ATG13,ATG14,ATP1B1,ATP1B3,ATP2B4,ATP6V0A2,…
GO:MF	catalytic activity	GO:0003824	4.17195e-99	98.3797	4775	4762	1485	24356	AAK1,AARS2,AASDHPPT,AATK,ABAT,ABCA1,ABCA3,ABCA5,ABCB8,ABCB9,ABCC1,ABCC5,ABCC6,ABCC9,ABCD2,ABCD3,ABCD4,ABCE1,ABCF2,ABHD2,ABHD4,ABHD6,ABHD10,ABHD12,ABHD13,ABL1,ABL2,ACAA2,ACACA,ACADSB,ACE,ACE2,ACER3,ACPP,ACSBG2,ACSL1,ACSL3,ACSL4,ACSL6,ACSS2,ACVR1,ACVR1B,ACVR1C,ACVR2A,ACVR2B,ACVRL1,ADAM9,ADAM10,ADAM12,ADAM19,ADAM22,ADAM33,ADAMTS2,ADAMTS3,ADAMTS4,ADAMTS5,ADAMTS6,ADAMTS9,ADAMTS18,ADAMTSL1,ADAR,ADARB1,…
GO:MF	catalytic activity, acting on a protein	GO:0140096	5.58974e-79	78.2526	1768	4762	680	24356	AAK1,AATK,ABHD12,ABHD13,ABL1,ABL2,ACE,ACE2,ACVR1,ACVR1B,ACVR1C,ACVR2A,ACVR2B,ACVRL1,ADAM9,ADAM10,ADAM12,ADAM19,ADAM22,ADAM33,ADAMTS2,ADAMTS3,ADAMTS4,ADAMTS5,ADAMTS6,ADAMTS9,ADAMTS18,ADAMTSL1,AEBP1,AKT2,AKT3,ALPK1,ALPK3,AMN1,ANKIB1,APH1A,APH1B,ARIH1,ARIH2,ASB1,ASH1L,ASH2L,ASPH,ASRGL1,ATG10,ATG4C,ATM,ATXN3,AURKA,BACE1,BAP1,BCOR,BFAR,BIRC6,BMPR2,BMPR1A,BMPR1B,BRAF,BRAP,BRCA1,BRCC3,BRSK2,BTRC,C1GALT1…
GO:MF	transferase activity	GO:0016740	2.87574e-72	71.5412	1861	4762	690	24356	AAK1,AASDHPPT,AATK,ABAT,ABHD4,ABL1,ABL2,ACAA2,ACVR1,ACVR1B,ACVR1C,ACVR2A,ACVR2B,ACVRL1,ADPGK,AGL,AGPAT3,AGPAT4,AGPS,AK2,AK3,AK4,AKT2,AKT3,ALDH1L2,ALG6,ALG9,ALPK1,ALPK3,AMN1,ANKIB1,ARIH1,ARIH2,ASB1,ASH1L,ASH2L,ATG5,ATG7,ATG10,ATM,AURKA,AWAT1,B3GALT2,B3GAT1,B3GNT2,B3GNT5,B3GNT7,B3GNT9,B4GALT1,B4GALT4,B4GALT6,BCAT1,BCDIN3D,BCOR,BFAR,BHMT,BIRC6,BMPR2,BMPR1A,BMPR1B,BRAF,BRAP,BRCA1,BRSK2,BTRC,C1GALT1,C…
GO:MF	anion binding	GO:0043168	4.54394e-72	71.3426	2119	4762	758	24356	AAK1,AARS2,AATK,ABAT,ABCA1,ABCA3,ABCA5,ABCB8,ABCB9,ABCC1,ABCC5,ABCC6,ABCC9,ABCD2,ABCD3,ABCD4,ABCE1,ABCF2,ABL1,ABL2,ACACA,ACADSB,ACBD3,ACE,ACSS2,ACTG1,ACTN2,ACTR2,ACTR3,ACTR8,ACTR3B,ACVR1,ACVR1B,ACVR1C,ACVR2A,ACVR2B,ACVRL1,ADAMTS5,ADCY1,ADCY2,ADCY5,ADCY7,ADIPOQ,AGAP1,AGAP3,AGPS,AIDA,AIFM2,AK2,AK3,AK4,AKT2,AKT3,ALPK1,ALPK3,ANKFY1,ANXA11,ANXA13,AOX1,APP,APPL1,APPL2,ARF1,ARF4,ARF6,ARFIP1,ARFIP2,ARHGA…
GO:MF	metal ion binding	GO:0046872	3.10273e-66	65.5083	2087	4762	735	24356	AARS2,AASDHPPT,ABCE1,ABL1,ABL2,ABLIM3,ACACA,ACE,ACE2,ACTN2,ACVR1,ACVR2A,ACVR2B,ADAMTS2,ADAMTS5,ADAMTS9,ADAT2,ADCY1,ADCY2,ADCY5,ADCY7,ADHFE1,ADPRH,AEBP1,AGAP1,AGAP3,AGFG1,ALKBH1,ANKFY1,ANKIB1,ANTXR1,ANTXR2,ANXA11,ANXA13,AOC3,AOX1,APOBEC4,APP,ARF1,ARHGAP29,ARHGEF18,ARIH1,ARIH2,ARL3,ARMC1,ASAP1,ASAP2,ASH1L,ASPN,ATOX1,ATP10B,ATP10D,ATP11A,ATP11B,ATP11C,ATP13A3,ATP13A4,ATP1B1,ATP7B,ATP8A1,ATP8A2,ATP9A…
GO:MF	cation binding	GO:0043169	1.02561e-64	63.989	2160	4762	750	24356	AARS2,AASDHPPT,ABCE1,ABL1,ABL2,ABLIM3,ACACA,ACE,ACE2,ACSS2,ACTN2,ACVR1,ACVR2A,ACVR2B,ADAMTS2,ADAMTS5,ADAMTS9,ADAT2,ADCY1,ADCY2,ADCY5,ADCY7,ADHFE1,ADPRH,AEBP1,AGAP1,AGAP3,AGFG1,ALKBH1,ANKFY1,ANKIB1,ANTXR1,ANTXR2,ANXA11,ANXA13,AOC3,AOX1,APOBEC4,APP,ARF1,ARHGAP29,ARHGEF18,ARIH1,ARIH2,ARL3,ARMC1,ASAP1,ASAP2,ASH1L,ASPN,ATOX1,ATP10B,ATP10D,ATP11A,ATP11B,ATP11C,ATP13A3,ATP13A4,ATP1B1,ATP7B,ATP8A1,ATP8A2…
GO:MF	nucleic acid binding	GO:0003676	2.28531e-64	63.6411	2577	4762	855	24356	A1CF,AARS2,ABL1,ADAR,ADARB1,ADARB2,ADNP,ADNP2,AEBP1,AEBP2,AFF1,AFF2,AFF3,AFF4,AGGF1,AHR,AHRR,AIFM2,AIMP1,AKAP1,AKAP9,ALKBH1,ALX4,ANKRD1,APP,ARC,ARHGAP35,ARID2,ARID1B,ARID3B,ARID4A,ARID5B,ARNT,ARNT2,ARPP21,ASCL1,ASH1L,ASH2L,ASXL1,ASXL3,ATAD5,ATF1,ATF3,ATF7,ATMIN,ATOH8,ATXN1,ATXN1L,BACH1,BACH2,BARX2,BAZ2B,BCL2,BCL11A,BCL11B,BCLAF1,BCOR,BHLHE41,BMI1,BNC1,BNC2,BRAP,BRCA1,C1D,CASP8AP2,CASZ1,CBFB,CBX4,…
GO:MF	DNA binding	GO:0003677	3.68983e-58	57.433	1411	4762	535	24356	ABL1,ADNP,ADNP2,AEBP1,AEBP2,AFF1,AFF3,AFF4,AHR,AHRR,AIFM2,AKAP9,ALX4,ANKRD1,APP,ARHGAP35,ARID2,ARID1B,ARID3B,ARID4A,ARID5B,ARNT,ARNT2,ASCL1,ASH1L,ASH2L,ASXL1,ASXL3,ATAD5,ATF1,ATF3,ATMIN,ATOH8,BACH1,BACH2,BARX2,BAZ2B,BCL2,BCL11A,BCL11B,BCLAF1,BCOR,BHLHE41,BMI1,BNC2,BRCA1,C1D,CASP8AP2,CBFB,CBX4,CDK12,CEBPD,CERS2,CERS6,CHD2,CHTF8,CHTOP,CLOCK,CREB1,CREB3L2,CREBBP,CRLF3,CRY1,CRY2,CSDC2,CSDE1,CSRNP3,CU…
GO:MF	transcription regulator activity	GO:0140110	4.17816e-58	57.379	1015	4762	423	24356	ACTN2,AEBP1,AEBP2,AFF1,AFF3,AFF4,AHCTF1,AHR,ALX4,ANKRD1,ARHGAP35,ARID3B,ARID5B,ARNT,ARNT2,ASCL1,ASXL1,ATF1,ATF3,ATF7,ATOH8,ATXN7L3,BACH1,BACH2,BARX2,BCL10,BCL11A,BCL11B,BCL9L,BCOR,BHLHE41,BMPR1A,BRCA1,BUD31,C1D,CBFA2T2,CBFA2T3,CBFB,CCND1,CEBPD,CHCHD3,CHTOP,CIR1,CLOCK,CNOT7,COPS2,CREB1,CREB5,CREB3L2,CREBBP,CREBL2,CSRNP3,CTNNB1,CUX2,DACH1,DACH2,DDX1,DDX54,DLX2,DMRT1,DMRT3,DMRTA2,DNMT3B,DR1,E2F1,E2F…
GO:MF	carbohydrate derivative binding	GO:0097367	3.74992e-55	54.426	1657	4762	594	24356	AAK1,AARS2,AATK,ABCA1,ABCA3,ABCA5,ABCB8,ABCB9,ABCC1,ABCC5,ABCC6,ABCC9,ABCD2,ABCD3,ABCD4,ABCE1,ABCF2,ABL1,ABL2,ACACA,ACBD3,ACSS2,ACTG1,ACTR2,ACTR3,ACTR8,ACTR3B,ACVR1,ACVR1B,ACVR1C,ACVR2A,ACVR2B,ACVRL1,ADAMTS5,ADCY1,ADCY2,ADCY5,ADCY7,ADIPOQ,AGAP1,AGAP3,AK2,AK3,AK4,AKT2,AKT3,ALPK1,ALPK3,APP,ARF1,ARF4,ARF6,ARHGAP5,ARHGAP35,ARL1,ARL3,ARL10,ARL15,ARL4A,ARL4C,ARL8A,ASS1,ATAD1,ATAD2,ATAD5,ATL1,ATM,ATP10B…
GO:MF	small molecule binding	GO:0036094	3.97281e-53	52.4009	1915	4762	656	24356	AAK1,AARS2,AATK,ABAT,ABCA1,ABCA3,ABCA5,ABCB8,ABCB9,ABCC1,ABCC5,ABCC6,ABCC9,ABCD2,ABCD3,ABCD4,ABCE1,ABCF2,ABL1,ABL2,ACACA,ACADSB,ACBD3,ACSS2,ACTG1,ACTR2,ACTR3,ACTR8,ACTR3B,ACVR1,ACVR1B,ACVR1C,ACVR2A,ACVR2B,ACVRL1,ADCY1,ADCY2,ADCY5,ADCY7,ADCY9,ADIPOQ,AGAP1,AGAP3,AGPS,AIFM2,AK2,AK3,AK4,AKT2,AKT3,ALPK1,ALPK3,AOX1,ARF1,ARF4,ARF6,ARHGAP5,ARHGAP35,ARL1,ARL3,ARL10,ARL15,ARL4A,ARL4C,ARL8A,ASS1,ATAD1,ATAD2…
GO:MF	transcription regulatory region DNA binding	GO:0044212	7.75486e-52	51.1104	663	4762	305	24356	AEBP1,AEBP2,AHR,AHRR,ALX4,ARHGAP35,ARID3B,ARID5B,ARNT,ARNT2,ASCL1,ASH2L,ATF1,ATF3,ATMIN,ATOH8,BACH1,BACH2,BARX2,BCL11A,BCL11B,BCOR,BHLHE41,BMI1,BRCA1,CBX4,CDK12,CEBPD,CHD2,CLOCK,CREB1,CREB3L2,CREBBP,CRY1,CRY2,CUX1,CUX2,DACH1,DLX1,DLX2,DMRT1,DNMT3A,DR1,E2F1,E2F3,E2F6,E2F8,EBF2,EBF3,EGR4,ELF1,ELK4,ENO1,ERBB4,ERG,ESR1,ESRRG,ETS1,ETV6,ETV7,FEZF2,FLI1,FOSB,FOXF1,FOXF2,FOXI1,FOXJ1,FOXJ2,FOXK1,FOXL2,FOX…
GO:MF	regulatory region nucleic acid binding	GO:0001067	7.75486e-52	51.1104	663	4762	305	24356	AEBP1,AEBP2,AHR,AHRR,ALX4,ARHGAP35,ARID3B,ARID5B,ARNT,ARNT2,ASCL1,ASH2L,ATF1,ATF3,ATMIN,ATOH8,BACH1,BACH2,BARX2,BCL11A,BCL11B,BCOR,BHLHE41,BMI1,BRCA1,CBX4,CDK12,CEBPD,CHD2,CLOCK,CREB1,CREB3L2,CREBBP,CRY1,CRY2,CUX1,CUX2,DACH1,DLX1,DLX2,DMRT1,DNMT3A,DR1,E2F1,E2F3,E2F6,E2F8,EBF2,EBF3,EGR4,ELF1,ELK4,ENO1,ERBB4,ERG,ESR1,ESRRG,ETS1,ETV6,ETV7,FEZF2,FLI1,FOSB,FOXF1,FOXF2,FOXI1,FOXJ1,FOXJ2,FOXK1,FOXL2,FOX…
GO:MF	identical protein binding	GO:0042802	6.03704e-51	50.2192	1099	4762	432	24356	ABAT,ABCB9,ABCD2,ABCD3,ACACA,ACPP,ACTG1,ACTN2,ACVR1,ADAM10,ADD2,ADIPOQ,ADIPOR2,ADORA2A,ADRA2A,AHI1,AIMP1,ALCAM,ALDH4A1,ALS2,AMOTL1,AMOTL2,ANO6,AOX1,APC,APCDD1,APP,APPL1,APPL2,ARNT,ARRDC1,ASS1,ATF1,ATF3,ATG7,ATL1,ATXN1,AXIN1,BCL2,BEST1,BHLHE41,BMPR1A,BNIP3L,BRAF,BRAP,BRCA1,C10ORF88,C1ORF50,C1QL2,CADM3,CAP2,CASP2,CASP6,CASP8AP2,CASR,CAV1,CAV2,CBLL1,CBLN1,CBX5,CCDC91,CCDC88A,CD247,CD276,CDC42BPA,CDH…
GO:MF	sequence-specific DNA binding	GO:0043565	1.35421e-50	49.8683	845	4762	358	24356	ABL1,AEBP1,AEBP2,AHR,AHRR,ALX4,ARHGAP35,ARID3B,ARID5B,ARNT,ARNT2,ASCL1,ATF1,ATF3,ATOH8,BACH1,BACH2,BARX2,BCL2,BCL11A,BCL11B,BCOR,BHLHE41,BMI1,CBFB,CEBPD,CHD2,CLOCK,CREB1,CREB3L2,CREBBP,CRY1,CRY2,CSRNP3,CUX1,CUX2,DACH1,DLX1,DLX2,DLX3,DLX6,DMRT1,DMRT3,DMRTA2,DNMT3A,E2F1,E2F3,E2F6,E2F8,EBF2,EBF3,EGR3,EGR4,ELF1,ELK4,EMX2,ENO1,EPAS1,ERG,ESR1,ESRRG,ETS1,ETV6,ETV7,FEZF2,FLI1,FOSB,FOXF1,FOXF2,FOXG1,FOXI1…
GO:MF	nucleoside phosphate binding	GO:1901265	1.43782e-48	47.8423	1665	4762	579	24356	AAK1,AARS2,AATK,ABCA1,ABCA3,ABCA5,ABCB8,ABCB9,ABCC1,ABCC5,ABCC6,ABCC9,ABCD2,ABCD3,ABCD4,ABCE1,ABCF2,ABL1,ABL2,ACACA,ACADSB,ACBD3,ACSS2,ACTG1,ACTR2,ACTR3,ACTR8,ACTR3B,ACVR1,ACVR1B,ACVR1C,ACVR2A,ACVR2B,ACVRL1,ADCY1,ADCY2,ADCY5,ADCY7,ADCY9,AGAP1,AGAP3,AGPS,AIFM2,AK2,AK3,AK4,AKT2,AKT3,ALPK1,ALPK3,AOX1,ARF1,ARF4,ARF6,ARHGAP5,ARHGAP35,ARL1,ARL3,ARL10,ARL15,ARL4A,ARL4C,ARL8A,ASS1,ATAD1,ATAD2,ATAD5,ATL1,…
GO:MF	nucleotide binding	GO:0000166	1.43782e-48	47.8423	1665	4762	579	24356	AAK1,AARS2,AATK,ABCA1,ABCA3,ABCA5,ABCB8,ABCB9,ABCC1,ABCC5,ABCC6,ABCC9,ABCD2,ABCD3,ABCD4,ABCE1,ABCF2,ABL1,ABL2,ACACA,ACADSB,ACBD3,ACSS2,ACTG1,ACTR2,ACTR3,ACTR8,ACTR3B,ACVR1,ACVR1B,ACVR1C,ACVR2A,ACVR2B,ACVRL1,ADCY1,ADCY2,ADCY5,ADCY7,ADCY9,AGAP1,AGAP3,AGPS,AIFM2,AK2,AK3,AK4,AKT2,AKT3,ALPK1,ALPK3,AOX1,ARF1,ARF4,ARF6,ARHGAP5,ARHGAP35,ARL1,ARL3,ARL10,ARL15,ARL4A,ARL4C,ARL8A,ASS1,ATAD1,ATAD2,ATAD5,ATL1,…
GO:MF	sequence-specific double-stranded DNA binding	GO:1990837	5.82518e-48	47.2347	621	4762	285	24356	ABL1,AEBP1,AEBP2,AHR,AHRR,ALX4,ARHGAP35,ARID3B,ARID5B,ARNT,ARNT2,ASCL1,ATF1,ATF3,ATOH8,BACH1,BACH2,BARX2,BCL11A,BCL11B,BCOR,BHLHE41,BMI1,CEBPD,CHD2,CLOCK,CREB1,CREB3L2,CREBBP,CRY1,CRY2,CUX1,CUX2,DACH1,DLX1,DLX2,DMRT1,DNMT3A,E2F1,E2F3,E2F6,E2F8,EBF2,EBF3,EGR4,ELF1,ELK4,ENO1,ERG,ESR1,ESRRG,ETS1,ETV6,ETV7,FEZF2,FLI1,FOSB,FOXF1,FOXF2,FOXI1,FOXJ1,FOXJ2,FOXK1,FOXL2,FOXM1,FOXO3,FOXP1,FOXP2,GABPA,GATA2,G…
GO:MF	transcription regulatory region sequence-specific DNA binding	GO:0000976	6.96799e-47	46.1569	592	4762	274	24356	AEBP1,AEBP2,AHR,AHRR,ALX4,ARHGAP35,ARID3B,ARID5B,ARNT,ARNT2,ASCL1,ATF1,ATF3,ATOH8,BACH1,BACH2,BARX2,BCL11A,BCL11B,BCOR,BHLHE41,BMI1,CEBPD,CHD2,CLOCK,CREB1,CREB3L2,CREBBP,CRY1,CRY2,CUX1,CUX2,DACH1,DLX1,DLX2,DMRT1,DNMT3A,E2F1,E2F3,E2F6,E2F8,EBF2,EBF3,EGR4,ELF1,ELK4,ENO1,ERG,ESR1,ESRRG,ETS1,ETV6,ETV7,FEZF2,FLI1,FOSB,FOXF1,FOXF2,FOXI1,FOXJ1,FOXJ2,FOXK1,FOXL2,FOXM1,FOXO3,FOXP1,FOXP2,GABPA,GATA2,GATA5,…
GO:MF	purine nucleotide binding	GO:0017076	4.88026e-46	45.3116	1492	4762	527	24356	AAK1,AARS2,AATK,ABCA1,ABCA3,ABCA5,ABCB8,ABCB9,ABCC1,ABCC5,ABCC6,ABCC9,ABCD2,ABCD3,ABCD4,ABCE1,ABCF2,ABL1,ABL2,ACACA,ACBD3,ACSS2,ACTG1,ACTR2,ACTR3,ACTR8,ACTR3B,ACVR1,ACVR1B,ACVR1C,ACVR2A,ACVR2B,ACVRL1,ADCY1,ADCY2,ADCY5,ADCY7,AGAP1,AGAP3,AK2,AK3,AK4,AKT2,AKT3,ALPK1,ALPK3,ARF1,ARF4,ARF6,ARHGAP5,ARHGAP35,ARL1,ARL3,ARL10,ARL15,ARL4A,ARL4C,ARL8A,ASS1,ATAD1,ATAD2,ATAD5,ATL1,ATM,ATP10B,ATP10D,ATP11A,ATP1…
GO:MF	double-stranded DNA binding	GO:0003690	5.96312e-46	45.2245	675	4762	298	24356	ABL1,AEBP1,AEBP2,AFF1,AFF3,AFF4,AHR,AHRR,ALX4,ARHGAP35,ARID3B,ARID5B,ARNT,ARNT2,ASCL1,ATF1,ATF3,ATOH8,BACH1,BACH2,BARX2,BCL11A,BCL11B,BCOR,BHLHE41,BMI1,CEBPD,CHD2,CLOCK,CREB1,CREB3L2,CREBBP,CRY1,CRY2,CUX1,CUX2,DACH1,DLX1,DLX2,DMRT1,DNMT3A,E2F1,E2F3,E2F6,E2F8,EBF2,EBF3,EGR4,ELF1,ELK4,ENO1,ERG,ESR1,ESRRG,ETS1,ETV6,ETV7,FEZF2,FLI1,FOSB,FOXF1,FOXF2,FOXI1,FOXJ1,FOXJ2,FOXK1,FOXL2,FOXM1,FOXO3,FOXP1,FOXP…
GO:MF	ribonucleotide binding	GO:0032553	7.74798e-46	45.1108	1494	4762	527	24356	AAK1,AARS2,AATK,ABCA1,ABCA3,ABCA5,ABCB8,ABCB9,ABCC1,ABCC5,ABCC6,ABCC9,ABCD2,ABCD3,ABCD4,ABCE1,ABCF2,ABL1,ABL2,ACACA,ACBD3,ACSS2,ACTG1,ACTR2,ACTR3,ACTR8,ACTR3B,ACVR1,ACVR1B,ACVR1C,ACVR2A,ACVR2B,ACVRL1,ADCY1,ADCY2,ADCY5,ADCY7,AGAP1,AGAP3,AK2,AK3,AK4,AKT2,AKT3,ALPK1,ALPK3,ARF1,ARF4,ARF6,ARHGAP5,ARHGAP35,ARL1,ARL3,ARL10,ARL15,ARL4A,ARL4C,ARL8A,ASS1,ATAD1,ATAD2,ATAD5,ATL1,ATM,ATP10B,ATP10D,ATP11A,ATP1…
GO:MF	purine ribonucleotide binding	GO:0032555	8.48692e-46	45.0712	1483	4762	524	24356	AAK1,AARS2,AATK,ABCA1,ABCA3,ABCA5,ABCB8,ABCB9,ABCC1,ABCC5,ABCC6,ABCC9,ABCD2,ABCD3,ABCD4,ABCE1,ABCF2,ABL1,ABL2,ACACA,ACBD3,ACSS2,ACTG1,ACTR2,ACTR3,ACTR8,ACTR3B,ACVR1,ACVR1B,ACVR1C,ACVR2A,ACVR2B,ACVRL1,ADCY1,ADCY2,ADCY5,ADCY7,AGAP1,AGAP3,AK2,AK3,AK4,AKT2,AKT3,ALPK1,ALPK3,ARF1,ARF4,ARF6,ARHGAP5,ARHGAP35,ARL1,ARL3,ARL10,ARL15,ARL4A,ARL4C,ARL8A,ASS1,ATAD1,ATAD2,ATAD5,ATL1,ATM,ATP10B,ATP10D,ATP11A,ATP1…
GO:MF	DNA-binding transcription factor activity	GO:0003700	1.65682e-43	42.7807	761	4762	319	24356	AEBP1,AEBP2,AFF1,AFF3,AFF4,AHCTF1,AHR,ALX4,ARHGAP35,ARID3B,ARID5B,ARNT,ARNT2,ASCL1,ATF1,ATF3,ATF7,ATOH8,BACH1,BACH2,BARX2,BCL11A,BCL11B,BHLHE41,BMPR1A,CBFA2T2,CBFA2T3,CEBPD,CHCHD3,CHTOP,CLOCK,CREB1,CREB5,CREB3L2,CREBL2,CSRNP3,CTNNB1,CUX2,DACH1,DLX2,DMRT1,DMRT3,DMRTA2,E2F1,E2F3,E2F6,E2F8,EBF1,EBF2,EBF3,EGR4,ELF1,ELK4,ENO1,EPAS1,ERG,ESR1,ESRRG,ETS1,ETV6,ETV7,FEZF2,FLI1,FOSB,FOXF1,FOXF2,FOXG1,FOXI1,…
GO:MF	purine ribonucleoside triphosphate binding	GO:0035639	1.84725e-43	42.7335	1438	4762	506	24356	AAK1,AARS2,AATK,ABCA1,ABCA3,ABCA5,ABCB8,ABCB9,ABCC1,ABCC5,ABCC6,ABCC9,ABCD2,ABCD3,ABCD4,ABCE1,ABCF2,ABL1,ABL2,ACACA,ACTG1,ACTR2,ACTR3,ACTR8,ACTR3B,ACVR1,ACVR1B,ACVR1C,ACVR2A,ACVR2B,ACVRL1,ADCY1,ADCY2,ADCY5,ADCY7,AGAP1,AGAP3,AK2,AK3,AK4,AKT2,AKT3,ALPK1,ALPK3,ARF1,ARF4,ARF6,ARHGAP5,ARHGAP35,ARL1,ARL3,ARL10,ARL15,ARL4A,ARL4C,ARL8A,ASS1,ATAD1,ATAD2,ATAD5,ATL1,ATM,ATP10B,ATP10D,ATP11A,ATP11B,ATP11C,AT…
GO:MF	RNA polymerase II regulatory region sequence-specific DNA binding	GO:0000977	4.63511e-43	42.3339	553	4762	255	24356	AEBP1,AEBP2,ALX4,ARHGAP35,ARID3B,ARID5B,ARNT2,ASCL1,ATF1,ATF3,ATOH8,BACH1,BACH2,BARX2,BCL11A,BCL11B,BCOR,BHLHE41,BMI1,CEBPD,CHD2,CLOCK,CREB1,CREB3L2,CRY1,CUX1,CUX2,DACH1,DLX1,DLX2,DMRT1,DNMT3A,E2F3,E2F6,E2F8,EBF2,EBF3,EGR4,ELF1,ELK4,ENO1,ERG,ESR1,ESRRG,ETS1,ETV6,ETV7,FEZF2,FLI1,FOSB,FOXF1,FOXF2,FOXI1,FOXJ1,FOXJ2,FOXK1,FOXL2,FOXM1,FOXO3,FOXP1,FOXP2,GABPA,GATA2,GATA6,GBX2,GMEB1,GRHL1,GZF1,H2AFY,HAN…
GO:MF	RNA polymerase II regulatory region DNA binding	GO:0001012	1.56936e-42	41.8043	556	4762	255	24356	AEBP1,AEBP2,ALX4,ARHGAP35,ARID3B,ARID5B,ARNT2,ASCL1,ATF1,ATF3,ATOH8,BACH1,BACH2,BARX2,BCL11A,BCL11B,BCOR,BHLHE41,BMI1,CEBPD,CHD2,CLOCK,CREB1,CREB3L2,CRY1,CUX1,CUX2,DACH1,DLX1,DLX2,DMRT1,DNMT3A,E2F3,E2F6,E2F8,EBF2,EBF3,EGR4,ELF1,ELK4,ENO1,ERG,ESR1,ESRRG,ETS1,ETV6,ETV7,FEZF2,FLI1,FOSB,FOXF1,FOXF2,FOXI1,FOXJ1,FOXJ2,FOXK1,FOXL2,FOXM1,FOXO3,FOXP1,FOXP2,GABPA,GATA2,GATA6,GBX2,GMEB1,GRHL1,GZF1,H2AFY,HAN…
GO:MF	DNA-binding transcription factor activity, RNA polymerase II-specific	GO:0000981	6.03149e-42	41.2196	537	4762	248	24356	AEBP1,AEBP2,ALX4,ARHGAP35,ARID3B,ARID5B,ARNT,ARNT2,ASCL1,ATF1,ATF3,BACH1,BACH2,BARX2,BCL11A,BCL11B,BHLHE41,BMPR1A,CEBPD,CHCHD3,CLOCK,CREB1,CREB3L2,CSRNP3,CUX2,DACH1,DLX2,DMRT1,E2F1,E2F3,E2F6,E2F8,EBF1,EBF2,EBF3,EGR4,ELF1,ELK4,ENO1,EPAS1,ERG,ESR1,ESRRG,ETS1,ETV6,ETV7,FEZF2,FLI1,FOSB,FOXF1,FOXF2,FOXI1,FOXJ1,FOXJ2,FOXK1,FOXL2,FOXO1,FOXO3,FOXP1,FOXP2,GABPA,GATA2,GATA5,GATA6,GBX2,GFI1,GMEB1,GRHL1,GRHL…
GO:MF	kinase binding	GO:0019900	1.47558e-40	39.831	466	4762	223	24356	ABL1,ACE,ACSL3,ADAM10,ADCY6,ADD2,ADRA2A,AKAP7,ANGPT1,ANGPT2,ANK2,ANKRA2,AP1B1,AP2A2,APC,APPL1,ARHGEF7,ATG13,ATP1B1,AURKA,BCL10,BCL2L11,BRSK2,CAB39,CALM1,CARD11,CAV1,CAV2,CBL,CCDC88A,CCND1,CCND2,CCNE1,CCNF,CCNG1,CCNI,CCNI2,CCNJ,CCNJL,CCNK,CCNY,CCNYL1,CD28,CD247,CDC6,CDC42,CDH2,CDK12,CDK5R1,CDKN2B,CIR1,CLTC,CNPPD1,CNTLN,CPNE3,CRK,CRY1,CRY2,CTNNB1,CYLD,DAB2IP,DACT1,DACT2,DBF4,DLG3,DNAJC3,DNM1,DOCK4,…
GO:MF	protein dimerization activity	GO:0046983	2.1764e-39	38.6623	857	4762	338	24356	ABAT,ABCB9,ABCD2,ABCD3,ACPP,ACTN2,ACVR1,ADAM10,ADCY5,ADD2,ADIPOQ,ADIPOR2,ADRA2A,AHR,AHRR,AIMP1,ALS2,ALX4,ANO1,ANO3,ANO5,ANO6,AOX1,APPL1,APPL2,ARF1,ARNT,ARNT2,ASCL1,ATF1,ATF3,ATG7,ATM,ATOH8,ATP6V1C2,AURKA,BCL2,BCL2L11,BHLHE41,BMP2,BMP6,BMPR1A,BNIP3L,BTRC,CADM3,CASR,CAV1,CAV2,CBLN1,CBX5,CCDC88A,CD247,CDH2,CDH6,CDH12,CDH13,CDH17,CDH18,CEBPD,CEP57,CHMP1A,CHMP4B,CHUK,CIDEA,CISD2,CLOCK,CSF1R,CTNNA1,CTN…
GO:MF	molecular function regulator	GO:0098772	5.6548e-39	38.2476	1147	4762	417	24356	ABCE1,ABI1,ABI2,ABR,ADCYAP1,ADIPOQ,AFAP1L2,AGAP1,AGAP3,AGFG1,AHSG,AIMP1,AKAP9,ALKBH1,ALS2,ANP32E,APBA3,APC,APLN,APP,ARFGEF1,ARFGEF2,ARHGAP1,ARHGAP6,ARHGAP12,ARHGAP18,ARHGAP21,ARHGAP26,ARHGAP28,ARHGAP29,ARHGAP31,ARHGAP35,ARHGAP36,ARHGAP42,ARHGAP44,ARHGDIB,ARHGEF4,ARHGEF6,ARHGEF7,ARHGEF9,ARHGEF11,ARHGEF12,ARHGEF18,ARL1,ARPP19,ASAP1,ASAP2,ATG13,ATP1B1,ATP1B3,ATP2B4,AZIN1,BCL2,BCL10,BDNF,BIRC6,BMI1,B…
GO:MF	kinase activity	GO:0016301	2.71548e-36	35.5662	682	4762	281	24356	AAK1,AATK,ABL1,ABL2,ACVR1,ACVR1B,ACVR1C,ACVR2A,ACVR2B,ACVRL1,ADPGK,AK2,AK3,AK4,AKT2,AKT3,ALPK1,ALPK3,ATM,AURKA,BMPR2,BMPR1A,BMPR1B,BRAF,BRSK2,CAB39,CAMK4,CAMK1D,CAMK2D,CAMK2G,CAMKK1,CAMKK2,CAMKV,CASK,CCND1,CCND2,CCNE1,CCNF,CCNG1,CCNI,CCNI2,CCNJ,CCNJL,CCNK,CDC42BPA,CDK1,CDK6,CDK12,CDK17,CDK19,CERK,CHUK,CIT,CLK2,CLK3,CMPK1,COL4A3BP,CPNE3,CSF1R,CSNK1A1,CSNK1D,CSNK1E,CSNK1G1,CSNK2A1,CSNK2A2,DCK,DCLK1…
GO:MF	phosphotransferase activity, alcohol group as acceptor	GO:0016773	2.80681e-36	35.5518	621	4762	263	24356	AAK1,AATK,ABL1,ABL2,ACVR1,ACVR1B,ACVR1C,ACVR2A,ACVR2B,ACVRL1,ADPGK,AKT2,AKT3,ALPK1,ALPK3,ATM,AURKA,BMPR2,BMPR1A,BMPR1B,BRAF,BRSK2,CAB39,CAMK4,CAMK1D,CAMK2D,CAMK2G,CAMKK1,CAMKK2,CAMKV,CASK,CCND1,CCND2,CCNE1,CCNF,CCNG1,CCNI,CCNI2,CCNJ,CCNJL,CCNK,CDC42BPA,CDK1,CDK6,CDK12,CDK17,CDK19,CERK,CHUK,CIT,CLK2,CLK3,CPNE3,CSF1R,CSNK1A1,CSNK1D,CSNK1E,CSNK1G1,CSNK2A1,CSNK2A2,DCLK1,DGKB,DGKE,DGKG,DGKI,DSTYK,DYRK…
GO:MF	protein kinase binding	GO:0019901	1.06305e-35	34.9734	417	4762	199	24356	ABL1,ACE,ACSL3,ADAM10,ADCY6,ADD2,ADRA2A,AKAP7,ANGPT1,ANGPT2,ANK2,ANKRA2,AP1B1,AP2A2,APC,APPL1,ARHGEF7,ATG13,ATP1B1,AURKA,BCL10,BCL2L11,BRSK2,CALM1,CARD11,CAV1,CAV2,CBL,CCDC88A,CCND1,CCND2,CCNE1,CCNF,CCNG1,CCNI,CCNI2,CCNJ,CCNJL,CCNK,CCNY,CCNYL1,CD28,CD247,CDC42,CDH2,CDK12,CDK5R1,CDKN2B,CIR1,CLTC,CNPPD1,CNTLN,CPNE3,CRK,CRY1,CRY2,CTNNB1,CYLD,DAB2IP,DACT1,DACT2,DBF4,DNAJC3,DNM1,DOCK4,DPYSL2,DUSP1,ELA…
GO:MF	transporter activity	GO:0005215	4.66004e-35	34.3316	980	4762	362	24356	ABCA1,ABCA3,ABCA5,ABCB8,ABCB9,ABCC1,ABCC5,ABCC6,ABCC9,ABCD2,ABCD3,ABCD4,AFTPH,ANKH,ANO1,ANO3,ANO5,ANO6,AQP4,ATP10B,ATP10D,ATP11A,ATP11B,ATP11C,ATP1B1,ATP1B3,ATP2A3,ATP2B1,ATP2B2,ATP2B4,ATP2C1,ATP5G3,ATP6AP1,ATP6V0A2,ATP6V1A,ATP6V1C2,ATP6V1D,ATP7B,ATP8A1,ATP8A2,ATP9A,BCL2,BEST1,BEST3,BEST4,C2CD2L,CACHD1,CACNA1B,CACNA1C,CACNA1D,CACNA1E,CACNA1G,CACNB1,CACNB2,CACNB3,CACNG2,CACNG4,CALCRL,CDH17,CFTR,CH…
GO:MF	adenyl nucleotide binding	GO:0030554	7.29251e-35	34.1371	1191	4762	418	24356	AAK1,AARS2,AATK,ABCA1,ABCA3,ABCA5,ABCB8,ABCB9,ABCC1,ABCC5,ABCC6,ABCC9,ABCD2,ABCD3,ABCD4,ABCE1,ABCF2,ABL1,ABL2,ACACA,ACBD3,ACSS2,ACTG1,ACTR2,ACTR3,ACTR8,ACTR3B,ACVR1,ACVR1B,ACVR1C,ACVR2A,ACVR2B,ACVRL1,ADCY1,ADCY2,ADCY5,ADCY7,AK2,AK3,AK4,AKT2,AKT3,ALPK1,ALPK3,ASS1,ATAD1,ATAD2,ATAD5,ATM,ATP10B,ATP10D,ATP11A,ATP11B,ATP11C,ATP13A3,ATP13A4,ATP1B1,ATP2A3,ATP2B1,ATP2B2,ATP2B4,ATP2C1,ATP6V1A,ATP6V1B2,ATP7…
GO:MF	adenyl ribonucleotide binding	GO:0032559	1.30559e-34	33.8842	1186	4762	416	24356	AAK1,AARS2,AATK,ABCA1,ABCA3,ABCA5,ABCB8,ABCB9,ABCC1,ABCC5,ABCC6,ABCC9,ABCD2,ABCD3,ABCD4,ABCE1,ABCF2,ABL1,ABL2,ACACA,ACBD3,ACSS2,ACTG1,ACTR2,ACTR3,ACTR8,ACTR3B,ACVR1,ACVR1B,ACVR1C,ACVR2A,ACVR2B,ACVRL1,ADCY1,ADCY2,ADCY5,ADCY7,AK2,AK3,AK4,AKT2,AKT3,ALPK1,ALPK3,ASS1,ATAD1,ATAD2,ATAD5,ATM,ATP10B,ATP10D,ATP11A,ATP11B,ATP11C,ATP13A3,ATP13A4,ATP1B1,ATP2A3,ATP2B1,ATP2B2,ATP2B4,ATP2C1,ATP6V1A,ATP6V1B2,ATP7…
GO:MF	protein kinase activity	GO:0004672	4.22749e-34	33.3739	532	4762	232	24356	AAK1,AATK,ABL1,ABL2,ACVR1,ACVR1B,ACVR1C,ACVR2A,ACVR2B,ACVRL1,AKT2,AKT3,ALPK1,ALPK3,ATM,AURKA,BMPR2,BMPR1A,BMPR1B,BRAF,BRSK2,CAB39,CAMK4,CAMK1D,CAMK2D,CAMK2G,CAMKK1,CAMKK2,CAMKV,CASK,CCND1,CCND2,CCNE1,CCNF,CCNG1,CCNI,CCNI2,CCNJ,CCNJL,CCNK,CDC42BPA,CDK1,CDK6,CDK12,CDK17,CDK19,CHUK,CIT,CLK2,CLK3,CPNE3,CSF1R,CSNK1A1,CSNK1D,CSNK1E,CSNK1G1,CSNK2A1,CSNK2A2,DCLK1,DSTYK,DYRK2,DYRK1A,EEF2K,EFEMP1,EIF2AK3,E…
GO:MF	drug binding	GO:0008144	5.18375e-34	33.2854	1311	4762	447	24356	AAK1,AARS2,AATK,ABAT,ABCA1,ABCA3,ABCA5,ABCB8,ABCB9,ABCC1,ABCC5,ABCC6,ABCC9,ABCD2,ABCD3,ABCD4,ABCE1,ABCF2,ABL1,ABL2,ACACA,ACE,ACSS2,ACTG1,ACTR2,ACTR3,ACTR8,ACTR3B,ACVR1,ACVR1B,ACVR1C,ACVR2A,ACVR2B,ACVRL1,ADCY1,ADCY2,ADCY5,ADCY7,AK2,AK3,AK4,AKT2,AKT3,ALPK1,ALPK3,ASS1,ATAD1,ATAD2,ATAD5,ATM,ATP10B,ATP10D,ATP11A,ATP11B,ATP11C,ATP13A3,ATP13A4,ATP1B1,ATP2A3,ATP2B1,ATP2B2,ATP2B4,ATP2C1,ATP6V1A,ATP6V1B2,A…
GO:MF	ATP binding	GO:0005524	1.10783e-33	32.9555	1150	4762	404	24356	AAK1,AARS2,AATK,ABCA1,ABCA3,ABCA5,ABCB8,ABCB9,ABCC1,ABCC5,ABCC6,ABCC9,ABCD2,ABCD3,ABCD4,ABCE1,ABCF2,ABL1,ABL2,ACACA,ACTG1,ACTR2,ACTR3,ACTR8,ACTR3B,ACVR1,ACVR1B,ACVR1C,ACVR2A,ACVR2B,ACVRL1,ADCY1,ADCY2,ADCY5,ADCY7,AK2,AK3,AK4,AKT2,AKT3,ALPK1,ALPK3,ASS1,ATAD1,ATAD2,ATAD5,ATM,ATP10B,ATP10D,ATP11A,ATP11B,ATP11C,ATP13A3,ATP13A4,ATP1B1,ATP2A3,ATP2B1,ATP2B2,ATP2B4,ATP2C1,ATP6V1A,ATP6V1B2,ATP7B,ATP8A1,ATP…
GO:MF	proximal promoter sequence-specific DNA binding	GO:0000987	5.89263e-33	32.2297	388	4762	185	24356	AEBP2,ARID3B,ARNT2,ASCL1,ATF3,ATOH8,BCL11A,BCL11B,BHLHE41,BMI1,CEBPD,CHD2,CLOCK,CREB1,CREB3L2,CREBBP,CRY1,CUX2,DACH1,DMRT1,DNMT3A,E2F1,E2F3,E2F8,EBF2,EBF3,ELF1,ELK4,ERG,ESR1,ETS1,ETV6,FEZF2,FLI1,FOSB,FOXI1,FOXJ1,FOXJ2,FOXL2,FOXO3,FOXP1,FOXP2,GABPA,GATA2,GATA6,GMEB1,GRHL1,GZF1,HAND1,HDAC4,HES1,HEYL,HIF1A,HNF4G,HNRNPU,HOXA7,HOXA10,IRF1,IRF4,JDP2,JUN,KDM6A,KLF5,KLF6,KLF8,KLF10,KLF13,KLF15,LEF1,LITAF…
GO:MF	transferase activity, transferring phosphorus-containing groups	GO:0016772	4.57686e-32	31.3394	828	4762	313	24356	AAK1,AASDHPPT,AATK,ABL1,ABL2,ACVR1,ACVR1B,ACVR1C,ACVR2A,ACVR2B,ACVRL1,ADPGK,AK2,AK3,AK4,AKT2,AKT3,ALPK1,ALPK3,ATM,AURKA,BMPR2,BMPR1A,BMPR1B,BRAF,BRSK2,CAB39,CAMK4,CAMK1D,CAMK2D,CAMK2G,CAMKK1,CAMKK2,CAMKV,CASK,CCND1,CCND2,CCNE1,CCNF,CCNG1,CCNI,CCNI2,CCNJ,CCNJL,CCNK,CDC42BPA,CDK1,CDK6,CDK12,CDK17,CDK19,CDS2,CERK,CHUK,CIT,CLK2,CLK3,CMPK1,COL4A3BP,CPNE3,CSF1R,CSNK1A1,CSNK1D,CSNK1E,CSNK1G1,CSNK2A1,CSN…
GO:MF	signaling receptor binding	GO:0005102	5.46333e-32	31.2625	942	4762	344	24356	AAK1,ABCA1,ABL1,ACE,ACVR2A,ACVR2B,ADAM9,ADCYAP1,ADIPOQ,ADRA2A,AIMP1,AKAP5,ALKBH1,ANGPT1,ANGPT2,ANKRA2,ANKS1B,APLN,APP,ARF4,ARHGEF11,ARHGEF12,ARNT,ARNT2,ARPP19,ARRDC3,ASXL1,ASXL3,BDNF,BMP2,BMP6,BMP7,BUD31,C1D,C1QL1,CADM1,CASK,CAV1,CBL,CD9,CD247,CD276,CDH17,CDK5R1,CNIH4,CNTFR,COL2A1,CPNE3,CRH,CRK,CROT,CRY1,CRY2,CTNNB1,CTNND1,CUL3,CXCL12,DAB2IP,DAO,DDX5,DDX54,DKK1,DKK2,DLG3,DOCK4,DTX1,DVL3,ECI2,EDA,…
GO:MF	cytoskeletal protein binding	GO:0008092	8.33994e-31	30.0788	678	4762	268	24356	ABL1,ABLIM3,ACE,ACTN2,ACTR2,ACTR3,ADD2,ADD3,ANK2,ANKRD1,ANLN,ANTXR1,AP1G1,APC,ARFGEF1,ARL3,ARL4C,ARPC4,ARPC1A,ARPC5L,BAIAP2,BCL2L11,CACNA1C,CACNA1D,CACNB2,CALM1,CAMSAP1,CAP2,CAPN6,CAPZA1,CAPZA2,CCDC88A,CDH1,CDH2,CDH6,CDH12,CDH13,CDH17,CDH18,CDK5R1,CEP57,CEP350,CFL2,CKAP5,CLASP1,CLIP1,CLMN,CLSTN1,CNN3,CNTRL,COBLL1,CORO2A,CORO2B,CSRP1,CTNNA1,CXCR4,DAAM1,DAAM2,DAG1,DIXDC1,DMD,DNM1,DNM3,DNM1L,DPYSL2,…
GO:MF	RNA polymerase II proximal promoter sequence-specific DNA binding	GO:0000978	1.46093e-30	29.8354	379	4762	178	24356	AEBP2,ARID3B,ARNT2,ASCL1,ATF3,ATOH8,BCL11A,BCL11B,BHLHE41,BMI1,CEBPD,CHD2,CLOCK,CREB1,CREB3L2,CRY1,CUX2,DACH1,DNMT3A,E2F8,EBF2,EBF3,ELF1,ELK4,ERG,ESR1,ETS1,ETV6,FEZF2,FLI1,FOSB,FOXI1,FOXJ1,FOXJ2,FOXL2,FOXO3,FOXP1,FOXP2,GABPA,GATA2,GATA6,GMEB1,GRHL1,GZF1,HAND1,HDAC4,HES1,HEYL,HIF1A,HNF4G,HNRNPU,HOXA7,HOXA10,IRF1,IRF4,JDP2,JUN,KDM6A,KLF5,KLF6,KLF8,KLF10,KLF13,KLF15,LEF1,LITAF,MAF,MAFA,MAFB,MAFF,MAF…
GO:MF	protein serine/threonine kinase activity	GO:0004674	1.82387e-29	28.739	329	4762	160	24356	AAK1,ACVR1,ACVR1B,ACVR1C,ACVR2A,ACVR2B,ACVRL1,AKT2,AKT3,ALPK1,ALPK3,ATM,AURKA,BMPR2,BMPR1A,BMPR1B,BRAF,BRSK2,CAB39,CAMK4,CAMK1D,CAMK2D,CAMK2G,CAMKK2,CAMKV,CCNK,CDC42BPA,CDK1,CDK6,CDK12,CDK17,CDK19,CHUK,CIT,CLK2,CLK3,CPNE3,CSNK1A1,CSNK1D,CSNK1E,CSNK1G1,CSNK2A1,CSNK2A2,DYRK2,DYRK1A,EEF2K,EIF2AK3,ERN1,GRK5,GSK3B,HIPK2,HIPK3,HUNK,ICK,IKBKE,ILK,IRAK2,LATS1,LATS2,LIMK2,LRRK2,MAP2K1,MAP2K3,MAP2K4,MAP3K1…
GO:MF	protein domain specific binding	GO:0019904	2.49301e-28	27.6033	382	4762	175	24356	ABI1,ABI2,ABL1,ACSL3,ACTN2,ACVR2A,ADAM9,ADAM12,ADAM19,AFAP1L2,AIDA,ALX4,ANGEL1,AP2A2,AP2M1,APP,ARF1,ARFIP1,ARFIP2,ARHGAP5,ARHGAP29,ARHGAP31,ARHGEF4,ARL1,ATP2B2,ATP2B4,ATRX,BCL2,CALM1,CARD11,CASP2,CBL,CD2AP,CFTR,CHAF1A,CHMP1A,CHMP2B,CIT,CNTLN,CRK,CTNNB1,CTNNBIP1,CUL3,DAB2IP,DAG1,DAP,DDX5,DDX6,DFFA,DICER1,DIXDC1,DOCK4,ELMO1,ENAH,EPB41L5,EPHA4,EPN3,ETV6,FGFR1,FMN1,FN1,FZD1,FZD3,FZD4,FZD7,GATA2,GNG5,…
GO:MF	transmembrane transporter activity	GO:0022857	3.58203e-27	26.4459	847	4762	306	24356	ABCA1,ABCA3,ABCA5,ABCB8,ABCB9,ABCC1,ABCC5,ABCC6,ABCC9,ABCD2,ABCD3,ABCD4,ANKH,ANO1,ANO5,ANO6,AQP4,ATP1B1,ATP1B3,ATP2A3,ATP2B1,ATP2B2,ATP2B4,ATP2C1,ATP5G3,ATP6AP1,ATP6V0A2,ATP6V1A,ATP6V1C2,ATP6V1D,ATP7B,BCL2,BEST1,BEST3,BEST4,CACHD1,CACNA1B,CACNA1C,CACNA1D,CACNA1E,CACNA1G,CACNB1,CACNB2,CACNB3,CACNG2,CACNG4,CDH17,CFTR,CHRNA2,CHRNA5,CHRNA6,CHRNB4,CLCC1,CLCN4,CLCN5,CLCN6,CLIC4,CLIC5,CNGA3,CNGB3,CNNM2,…
GO:MF	ion transmembrane transporter activity	GO:0015075	1.31134e-26	25.8823	684	4762	260	24356	ABCA1,ABCC5,ABCC9,ANKH,ANO1,ANO5,ANO6,ATP1B1,ATP1B3,ATP2A3,ATP2B1,ATP2B2,ATP2B4,ATP2C1,ATP5G3,ATP6AP1,ATP6V0A2,ATP6V1A,ATP6V1C2,ATP6V1D,ATP7B,BEST1,BEST3,BEST4,CACHD1,CACNA1B,CACNA1C,CACNA1D,CACNA1E,CACNA1G,CACNB1,CACNB2,CACNB3,CACNG2,CACNG4,CFTR,CHRNA2,CHRNA5,CHRNA6,CHRNB4,CLCC1,CLCN4,CLCN5,CLCN6,CLIC4,CLIC5,CNGA3,CNGB3,CNNM2,CNNM4,COX10,COX15,COX7C,FAM155B,FXYD2,FXYD6,GABRA1,GABRA2,GABRA3,GABRA…
GO:MF	DNA-binding transcription activator activity, RNA polymerase II-specific	GO:0001228	2.15074e-26	25.6674	311	4762	149	24356	ALX4,ARID3B,ARNT2,ATF1,BACH1,BARX2,BCL11B,CEBPD,CLOCK,CREB1,CREB3L2,CSRNP3,DLX2,DMRT1,E2F3,E2F6,E2F8,EBF1,EBF2,EBF3,ELF1,EPAS1,ESR1,ESRRG,ETV6,FEZF2,FLI1,FOSB,FOXF1,FOXF2,FOXI1,FOXJ1,FOXJ2,FOXK1,FOXL2,FOXO3,GABPA,GATA2,GBX2,GMEB1,GRHL1,GRHL3,HEY1,HEY2,HEYL,HIF1A,HLF,HOXA7,HOXA10,HOXB5,HOXC13,HOXD10,IKZF3,IRF1,IRF4,JUN,KLF5,KLF6,KLF10,KLF13,KLF15,LEF1,MACC1,MAF,MAFA,MAFB,MAFF,MAFG,MEF2A,MEF2C,MEF2…
GO:MF	DNA-binding transcription activator activity	GO:0001216	2.15074e-26	25.6674	311	4762	149	24356	ALX4,ARID3B,ARNT2,ATF1,BACH1,BARX2,BCL11B,CEBPD,CLOCK,CREB1,CREB3L2,CSRNP3,DLX2,DMRT1,E2F3,E2F6,E2F8,EBF1,EBF2,EBF3,ELF1,EPAS1,ESR1,ESRRG,ETV6,FEZF2,FLI1,FOSB,FOXF1,FOXF2,FOXI1,FOXJ1,FOXJ2,FOXK1,FOXL2,FOXO3,GABPA,GATA2,GBX2,GMEB1,GRHL1,GRHL3,HEY1,HEY2,HEYL,HIF1A,HLF,HOXA7,HOXA10,HOXB5,HOXC13,HOXD10,IKZF3,IRF1,IRF4,JUN,KLF5,KLF6,KLF10,KLF13,KLF15,LEF1,MACC1,MAF,MAFA,MAFB,MAFF,MAFG,MEF2A,MEF2C,MEF2…
GO:MF	GTPase binding	GO:0051020	5.55617e-26	25.2552	383	4762	171	24356	ABCA1,ABR,AIMP1,ALS2,AMBRA1,ANKFY1,AP1G1,AP3M1,ARFGEF1,ARFGEF2,ARHGAP1,ARHGAP44,ARHGDIB,ARHGEF4,ARHGEF6,ARHGEF7,ARHGEF9,ARHGEF11,ARHGEF12,ARHGEF18,ATG14,C15ORF62,C9ORF72,CAV1,CDC42EP4,CDC42SE1,CDC42SE2,CLEC16A,CSE1L,CYTH1,CYTH4,DAAM1,DAAM2,DENND3,DENND1B,DENND4A,DENND4C,DENND5A,DGKI,DIS3,DNM1L,DOCK1,DOCK3,DOCK4,DOCK7,DOCK9,DOCK10,DOCK11,EIF2B1,ELMO1,ENO1,EPS8,EXOC5,EXOC8,FARP1,FGD4,FGD5,FGD6,FMNL…
GO:MF	enzyme regulator activity	GO:0030234	3.4852e-24	23.4578	651	4762	245	24356	ABCE1,ABI1,ABI2,ABR,AFAP1L2,AGAP1,AGAP3,AGFG1,AHSG,ALS2,ANP32E,APBA3,APC,APP,ARHGAP1,ARHGAP6,ARHGAP12,ARHGAP18,ARHGAP21,ARHGAP26,ARHGAP28,ARHGAP29,ARHGAP31,ARHGAP35,ARHGAP36,ARHGAP42,ARHGAP44,ARHGDIB,ARHGEF12,ARL1,ARPP19,ASAP1,ASAP2,ATG13,ATP1B1,ATP1B3,ATP2B4,AZIN1,BCL10,BIRC6,BMI1,BMP2,BRCC3,C5,CAB39,CALM1,CAMK2N2,CASP8AP2,CAST,CAV1,CCNC,CCND1,CCND2,CCNE1,CCNE2,CCNF,CCNG1,CCNI,CCNI2,CCNJ,CCNJL,C…
GO:MF	protein homodimerization activity	GO:0042803	3.82756e-24	23.4171	534	4762	212	24356	ABAT,ABCB9,ABCD2,ABCD3,ACPP,ACTN2,ACVR1,ADAM10,ADD2,ADIPOQ,ADRA2A,AIMP1,ALS2,ANO6,AOX1,APPL1,APPL2,ARNT,ATF3,ATG7,BCL2,BHLHE41,BMPR1A,BNIP3L,CADM3,CASR,CAV2,CBLN1,CBX5,CCDC88A,CD247,CDH2,CDH6,CDH12,CDH13,CDH17,CDH18,CEBPD,CEP57,CHMP1A,CHMP4B,CHUK,CIDEA,CISD2,CSF1R,CUBN,CUL3,DAB2IP,DCK,DGCR8,DMRT1,DMRTA2,DNM1L,DPYD,DROSHA,E2F8,EEA1,ELAVL1,ENO1,ERBB4,ERN1,EXT1,FBLN5,FGFR1,FKBP1A,FLT4,FMR1,FOXP1,FOX…
GO:MF	transcription factor binding	GO:0008134	1.82725e-23	22.7382	446	4762	185	24356	AHR,AHRR,ANKRD1,ARNT,ARNT2,ASCL1,ASXL1,ATG7,ATOH8,BBS7,BCL2,BCL10,BCOR,BHLHE41,BUD31,C1D,CBX5,CCND1,CDK12,CDKN2B,CNOT7,CREB1,CREBBP,CREG1,CRY1,CRY2,CTNNB1,DACT1,DACT2,DDX5,DDX20,DDX54,DNMT3A,DR1,E2F1,E2F3,E2F6,E2F8,EIF4E,EPAS1,ERCC4,ESR1,FOXF2,FOXL2,FOXO1,FOXO3,GABPA,GATA2,GATA6,GSK3B,GTF2E1,GTF2E2,HAND1,HDAC2,HDAC4,HES1,HES5,HEY1,HEY2,HIF1A,HIF1AN,HIPK2,HMGA1,HNRNPU,HOXA7,ID4,ISL1,JUN,KAT2B,KAT6…
GO:MF	hydrolase activity	GO:0016787	5.67172e-23	22.2463	2109	4762	605	24356	ABCA1,ABCA3,ABCA5,ABCB8,ABCB9,ABCC1,ABCC5,ABCC6,ABCC9,ABCD2,ABCD3,ABCD4,ABCE1,ABCF2,ABHD2,ABHD4,ABHD6,ABHD10,ABHD12,ABHD13,ACE,ACE2,ACER3,ACPP,ACSBG2,ADAM9,ADAM10,ADAM12,ADAM19,ADAM22,ADAM33,ADAMTS2,ADAMTS3,ADAMTS4,ADAMTS5,ADAMTS6,ADAMTS9,ADAMTS18,ADAMTSL1,ADAR,ADARB1,ADARB2,ADAT2,ADPRH,AEBP1,AGAP1,AGAP3,AGL,AHCYL2,APH1A,APH1B,APOBEC4,ARHGAP5,ARHGAP35,ARHGDIB,ARL1,ARL3,ARSA,ARSJ,ARSK,ASRGL1,ATAD1…
GO:MF	transcription coregulator activity	GO:0003712	1.04506e-22	21.9809	322	4762	146	24356	ACTN2,AEBP1,AEBP2,ANKRD1,ARID5B,ARNT,ASXL1,ATXN7L3,BCL10,BCL9L,BCOR,BHLHE41,BRCA1,BUD31,C1D,CBFA2T2,CBFA2T3,CBFB,CCND1,CIR1,CNOT7,COPS2,CREBBP,CTNNB1,DDX1,DDX54,DNMT3B,DR1,E2F8,GMEB1,HAND1,HDAC4,HES1,HES5,HEY1,HEY2,HEYL,HIPK2,HMGA1,HNRNPU,ING4,ISL1,JMJD6,JMY,JUN,JUP,KAT2B,KAT6A,KDM1A,KDM5A,KDM5B,LIMD1,LMCD1,LPIN2,MAML2,MED6,MED7,MED13,MED14,MED18,MED20,MED27,MED12L,MED13L,MEF2A,MEIS2,MIER3,MKL1,M…
GO:MF	ubiquitin-protein transferase activity	GO:0004842	1.1305e-22	21.9467	278	4762	132	24356	AMN1,ANKIB1,ARIH1,ARIH2,ASB1,BCOR,BFAR,BIRC6,BRAP,BRCA1,BTRC,CBL,CBLL1,CUL1,CUL3,CUL4B,DTL,DTX3L,FBXL2,FBXL3,FBXL4,FBXL5,FBXL7,FBXL16,FBXL17,FBXL18,FBXL20,FBXO11,FBXO40,FBXO45,FBXW8,HECTD2,HECTD3,HECW2,ITCH,KCMF1,KLHL9,LNX1,LTN1,MAEA,MGRN1,MIB1,MKRN1,MSL2,MYLIP,NEDD4,NEDD4L,NHLRC2,PDZRN3,PELI1,PELI2,RC3H1,RCHY1,RFWD3,RLIM,RMND5A,RNF2,RNF7,RNF8,RNF13,RNF24,RNF26,RNF34,RNF38,RNF41,RNF103,RNF121,RNF…
GO:MF	ubiquitin-like protein transferase activity	GO:0019787	1.4013e-22	21.8535	291	4762	136	24356	AMN1,ANKIB1,ARIH1,ARIH2,ASB1,ATG10,BCOR,BFAR,BIRC6,BRAP,BRCA1,BTRC,CBL,CBLL1,CUL1,CUL3,CUL4B,DTL,DTX3L,FBXL2,FBXL3,FBXL4,FBXL5,FBXL7,FBXL16,FBXL17,FBXL18,FBXL20,FBXO11,FBXO40,FBXO45,FBXW8,HECTD2,HECTD3,HECW2,ITCH,KCMF1,KLHL9,LNX1,LTN1,MAEA,MGRN1,MIB1,MKRN1,MSL2,MYLIP,NEDD4,NEDD4L,NHLRC2,PDZRN3,PELI1,PELI2,PIAS2,RC3H1,RCHY1,RFWD3,RLIM,RMND5A,RNF2,RNF7,RNF8,RNF13,RNF24,RNF26,RNF34,RNF38,RNF41,RNF10…
GO:MF	inorganic molecular entity transmembrane transporter activity	GO:0015318	5.9459e-21	20.2258	644	4762	235	24356	ABCC9,ANKH,ANO1,ANO5,ANO6,AQP4,ATP1B1,ATP1B3,ATP2A3,ATP2B1,ATP2B2,ATP2B4,ATP2C1,ATP5G3,ATP6AP1,ATP6V0A2,ATP6V1A,ATP6V1C2,ATP6V1D,ATP7B,BEST1,BEST3,BEST4,CACHD1,CACNA1B,CACNA1C,CACNA1D,CACNA1E,CACNA1G,CACNB1,CACNB2,CACNB3,CACNG2,CACNG4,CFTR,CHRNA2,CHRNA5,CHRNA6,CHRNB4,CLCC1,CLCN4,CLCN5,CLCN6,CLIC4,CLIC5,CNGA3,CNGB3,CNNM2,CNNM4,COX10,COX15,COX7C,FAM155B,FXYD2,FXYD6,GABRA1,GABRA2,GABRA3,GABRA4,GABRA…
GO:MF	transition metal ion binding	GO:0046914	7.97542e-21	20.0982	795	4762	275	24356	AARS2,ABCE1,ABL1,ABL2,ACE,ADAMTS2,ADAMTS5,ADAMTS9,ADAT2,AEBP1,ALKBH1,AOC3,AOX1,APOBEC4,APP,ARIH1,ATOX1,ATP7B,ATXN7L3,B4GALT1,BHMT,BMI1,BRAP,BRCA1,C1ORF123,C9ORF3,CA2,CA7,CA8,CA12,CA13,CA5B,CALB1,CHURC1,CLIP1,CP,CPM,CREBBP,CUTC,CYGB,CYLD,CYP19A1,CYP1B1,CYP27C1,CYP39A1,CYP4V2,DBF4,DCP2,DMD,DNAJC24,DRP2,DTNA,DTX1,DTX4,DYRK2,DYTN,EARS2,EGLN1,EGLN3,ENPEP,ENPP2,ERAP1,ESCO1,ESR1,ESRRG,FBXL5,FBXO11,FBXO4…
GO:MF	zinc ion binding	GO:0008270	1.45663e-20	19.8367	600	4762	222	24356	AARS2,ACE,ADAMTS2,ADAMTS5,ADAMTS9,ADAT2,AEBP1,APOBEC4,ARIH1,ATXN7L3,BHMT,BMI1,BRAP,BRCA1,C1ORF123,C9ORF3,CA2,CA7,CA8,CA12,CA13,CA5B,CALB1,CHURC1,CLIP1,CPM,CREBBP,CYLD,DBF4,DMD,DRP2,DTNA,DTX1,DTX4,DYTN,EARS2,ENPEP,ENPP2,ERAP1,ESCO1,ESR1,ESRRG,FBXO11,FBXO40,FGD4,GATA2,GATA5,GATA6,GATAD2A,GATAD2B,GCH1,GDA,HDAC4,HIF1AN,HIVEP3,HNF4G,HRG,IDE,KAT7,KAT6A,KCMF1,KDM1B,KDM2A,KDM5A,KDM5B,L3MBTL2,L3MBTL3,L3MB…
GO:MF	protein-containing complex binding	GO:0044877	7.66715e-20	19.1154	651	4762	234	24356	AAK1,ABCE1,ABL1,ABLIM3,ACTN2,ACTR2,ACTR3,ACVR1,ACVR1B,ACVR1C,ACVR2A,ACVR2B,ACVRL1,ADAM9,ADD2,ADD3,ADRA2A,AEBP1,ANP32B,ANTXR1,APC,APPL1,APPL2,ARPC4,ARPC1A,ARPC5L,ASPN,ATM,ATMIN,CABIN1,CACNB2,CAPZA1,CAPZA2,CBX5,CD9,CD247,CDH13,CDH17,CDK5R1,CFL2,CFTR,CHMP6,CIR1,CLASP1,COCH,COLEC12,CORO2A,CORO2B,CPEB1,CPEB3,CPEB4,CTNNA1,CTSK,DAB2IP,DDX5,EIF2S1,EIF4H,EIF5A,EPCAM,ERCC4,ERCC6,ERMN,ESM1,FBLN1,FBLN5,FBN1,…
GO:MF	chromatin binding	GO:0003682	5.86284e-19	18.2319	366	4762	152	24356	ACTL6A,ADNP,ASCL1,ASF1A,ASH1L,ASH2L,ASXL1,ASXL3,ATAD2,ATRX,ATXN7,AUTS2,BAP1,BARX2,BMI1,BRD3,CABIN1,CBX4,CBX5,CBX7,CDK1,CLOCK,CREBBP,CTNNB1,DDX1,DLX1,DLX2,DMRT1,DNMT3A,EBF2,ELK4,ERCC6,ESR1,FEZF2,FLI1,FOXO3,FOXP1,GABPA,GATA2,GATA6,GRHL1,GRHL3,H2AFY,H3F3B,HDAC4,HMGN1,HMGN2,HNRNPU,HOXC13,HOXD10,HP1BP3,ING5,ISL1,JDP2,JMJD1C,JUN,KAT2B,KDM1A,KDM4A,KDM5A,KDM5B,KDM6A,LEF1,MCM9,MCMBP,MEF2A,MEF2C,MEIS1,MITF…
GO:MF	small GTPase binding	GO:0031267	7.08243e-18	17.1498	313	4762	134	24356	ABCA1,ABR,ALS2,ANKFY1,AP1G1,AP3M1,ARHGAP1,ARHGAP44,ARHGDIB,ARHGEF4,ARHGEF6,ARHGEF7,ARHGEF9,ARHGEF11,ARHGEF12,ARHGEF18,C15ORF62,C9ORF72,CAV1,CDC42EP4,CDC42SE1,CDC42SE2,CLEC16A,CSE1L,DAAM1,DAAM2,DENND3,DENND1B,DENND4A,DENND4C,DENND5A,DGKI,DNM1L,DOCK4,DOCK7,DOCK11,EPS8,EXOC5,EXOC8,FARP1,FGD4,FGD5,FGD6,FMNL3,GGA1,GGA3,GIT2,IPO8,IPO9,IPO11,ITSN1,KALRN,KPNB1,LLGL1,LRRK2,MAPKAP1,MICALL1,MTSS1L,MYO5A,NCK…
GO:MF	RNA binding	GO:0003723	5.27966e-17	16.2774	761	4762	255	24356	A1CF,AARS2,ADAR,ADARB1,ADARB2,AFF2,AIMP1,AKAP1,ALKBH1,ARC,ATXN1,ATXN1L,BRCA1,C1D,CBX4,CBX6,CBX7,CELF1,CELF2,CHERP,CIRBP,CNOT7,CNP,CPEB1,CPEB2,CPEB3,CPEB4,CPSF2,CPSF6,CSDC2,CTIF,CTU2,CWC22,DAZL,DCP2,DCP1A,DDX1,DDX5,DDX6,DDX31,DDX54,DGCR8,DHX38,DHX40,DICER1,DIS3,DLX2,DNA2,DROSHA,EARS2,EIF5,EIF2B1,EIF2S1,EIF2S2,EIF2S3,EIF3A,EIF3J,EIF4E,EIF4E3,EIF4G1,EIF4G3,EIF4H,EIF5A,ELAVL1,EMG1,ENDOU,ENOX1,ESRP1,E…
GO:MF	cation transmembrane transporter activity	GO:0008324	5.52245e-17	16.2579	498	4762	185	24356	ABCC9,ANO1,ANO6,ATP1B1,ATP1B3,ATP2A3,ATP2B1,ATP2B2,ATP2B4,ATP2C1,ATP5G3,ATP6AP1,ATP6V0A2,ATP6V1A,ATP6V1C2,ATP6V1D,ATP7B,CACHD1,CACNA1B,CACNA1C,CACNA1D,CACNA1E,CACNA1G,CACNB1,CACNB2,CACNB3,CACNG2,CACNG4,CHRNA2,CHRNA5,CHRNA6,CHRNB4,CLCN4,CLCN5,CNGA3,CNGB3,CNNM2,CNNM4,COX10,COX15,COX7C,FAM155B,GRIA1,GRIA2,GRIA4,GRIK3,GRIN1,GRIN2A,GRIN3A,HCN1,HCN2,HTR3A,ITGAV,ITPR1,KCNA2,KCNA6,KCNAB1,KCNAB2,KCNB1,KCN…
GO:MF	Ras GTPase binding	GO:0017016	9.81562e-17	16.0081	304	4762	129	24356	ABR,ALS2,ANKFY1,AP1G1,AP3M1,ARHGAP1,ARHGAP44,ARHGDIB,ARHGEF4,ARHGEF6,ARHGEF7,ARHGEF9,ARHGEF11,ARHGEF12,ARHGEF18,C15ORF62,C9ORF72,CAV1,CDC42EP4,CDC42SE1,CDC42SE2,CLEC16A,CSE1L,DAAM1,DAAM2,DENND3,DENND1B,DENND4A,DENND4C,DENND5A,DGKI,DNM1L,DOCK4,DOCK7,DOCK11,EPS8,EXOC5,EXOC8,FARP1,FGD4,FGD5,FGD6,FMNL3,GIT2,IPO8,IPO9,IPO11,ITSN1,KALRN,KPNB1,LLGL1,LRRK2,MAPKAP1,MICALL1,MTSS1L,MYO5A,NCKAP1L,NDRG1,NET1,…
GO:MF	enzyme activator activity	GO:0008047	3.58378e-16	15.4457	318	4762	132	24356	ABI1,ABI2,ABR,AFAP1L2,AGAP1,AGAP3,AGFG1,ALS2,ARHGAP1,ARHGAP6,ARHGAP12,ARHGAP18,ARHGAP21,ARHGAP26,ARHGAP28,ARHGAP29,ARHGAP31,ARHGAP35,ARHGAP36,ARHGAP42,ARHGAP44,ARHGEF12,ARL1,ASAP1,ASAP2,ATP1B1,ATP1B3,AZIN1,BCL10,BMP2,CAB39,CALM1,CASP8AP2,CAV1,CCNK,CDK5R1,CLPS,CTSC,DAB2IP,DBF4,DCP1A,DNAJB2,DNAJB6,DNAJC10,DNAJC15,DNAJC24,DOCK1,DOCK4,DTX3L,ELMOD1,ELMOD2,ELMOD3,ERCC6,FBLN1,FGF13,FN1,GARNL3,GHR,GIT2,G…
GO:MF	lipid binding	GO:0008289	5.96501e-16	15.2244	482	4762	178	24356	ACTN2,AGAP1,AIDA,ANKFY1,ANXA11,ANXA13,AP2M1,APOLD1,APPL1,APPL2,ARFIP1,ARFIP2,ARHGAP26,ARHGAP35,ARHGAP44,ASAP1,ATP5G3,BAIAP2L2,C2CD2L,CALB1,CCDC88A,CLVS1,COL4A3BP,CPNE1,CPNE3,CPNE8,CRABP1,CYP27C1,DAB2IP,DENND1B,DROSHA,EEA1,EPB41,ERLIN1,ERLIN2,ESR1,ESRRG,ESYT1,ESYT2,FER,FERMT2,FRMPD4,FYB,FZD7,GOLPH3,GPR12,GPR183,HIP1,ITPR1,KCNJ2,LANCL2,LAPTM4B,LDLRAP1,LPAR4,MAP1LC3A,MAPKAP1,MICALL1,MME,MPPE1,MREG,M…
GO:MF	transcription coactivator activity	GO:0003713	1.82215e-14	13.7394	176	4762	85	24356	ACTN2,ANKRD1,ARID5B,ARNT,ASXL1,ATXN7L3,BCL10,BCL9L,BRCA1,BUD31,CBFB,CREBBP,CTNNB1,DR1,GMEB1,HAND1,HIPK2,HMGA1,ING4,ISL1,JMJD6,JMY,JUN,JUP,KAT2B,KAT6A,KDM1A,KDM5A,LPIN2,MAML2,MED13,MED14,MED20,MED27,MED12L,MEF2A,MKL1,MTDH,MYCBP,MYOCD,NCOA1,NCOA2,NCOA3,NCOA4,NCOA6,NCOA7,NEUROD1,NR1D2,NRIP1,PHF2,PKN3,POU2AF1,PPARA,PPARD,PPARGC1A,PPRC1,PRDM16,PRKCB,PRRX1,PSMC3IP,RAP2C,RARB,RBM14,RERE,RRP1B,SERTAD2,SI…
GO:MF	ubiquitin-like protein ligase binding	GO:0044389	9.35117e-14	13.0291	205	4762	93	24356	ACTG1,AMBRA1,ANKRA2,APC,ARIH1,ARRDC1,ATXN3,AURKA,AXIN1,BAG4,BCL2,BRCA1,CCDC50,CUL1,CUL3,CUL5,CUL4B,CXCR4,DLG3,DNM1L,DTX1,DTX3L,ERLIN1,ERLIN2,FAF2,FBXW7,FOXO1,FZD4,GPI,GPR37,GSK3B,HIF1A,HSP90AA1,IKBKE,ITCH,JUN,KCNH2,LAPTM4B,MAP1LC3A,MID1,NAE1,NGFR,NPLOC4,PARP9,PAX6,PER3,PIAS2,PPARGC1A,PRDX6,PRKAR1A,PTPRN,RALA,RALB,RB1,RELA,RNF8,RNF34,RPL23,RTN4,SKI,SMAD5,SNCAIP,SNX9,SPOP,SPOPL,STAM,STUB1,SUMO1,SUM…
GO:MF	phosphoric ester hydrolase activity	GO:0042578	1.24324e-13	12.9054	299	4762	121	24356	ACPP,CDC14A,CDC14B,CDKN3,CNP,CTDSP1,CTDSPL2,DUSP1,DUSP5,DUSP6,DUSP7,DUSP8,DUSP16,DUSP19,ENOPH1,ENPP2,ENPP6,EYA3,EYA4,FBP2,G6PC2,GDE1,GDPD5,GPCPD1,HDHD2,IMPA1,IMPAD1,INPP5K,LPIN2,MPPE1,MTM1,MTMR1,MTMR2,MTMR3,MTMR4,MTMR6,MTMR7,NT5E,NT5M,OCRL,PDE10A,PDE11A,PDE1A,PDE1B,PDE3A,PDE3B,PDE4B,PDE4D,PDE5A,PDE6C,PDE6H,PDE7A,PDE7B,PDE8A,PDP2,PFKFB2,PFKFB4,PGP,PHLPP1,PHLPP2,PHOSPHO1,PLCB4,PLCG1,PLCXD3,PLD2,PPA…
GO:MF	ubiquitin-like protein ligase activity	GO:0061659	1.3167e-13	12.8805	159	4762	78	24356	ANKIB1,ARIH1,ARIH2,ASB1,BFAR,BRAP,BTRC,CBL,CBLL1,CUL1,CUL3,CUL4B,FBXL17,FBXL18,FBXO40,HECW2,ITCH,KCMF1,LTN1,MGRN1,MSL2,MYLIP,NEDD4,NEDD4L,NHLRC2,PDZRN3,PELI1,PELI2,PIAS2,RLIM,RNF2,RNF7,RNF13,RNF24,RNF26,RNF34,RNF41,RNF121,RNF128,RNF138,RNF139,RNF146,RNF150,RNF165,RNF170,RNF180,RNF185,RNF215,RNF220,RNF144A,RNF144B,RNF19A,SH3RF1,SH3RF3,SIAH1,SIAH3,SKP1,SMURF1,STUB1,TRAF6,TRIM2,TRIM3,TRIM25,TRIM37,T…
GO:MF	protein heterodimerization activity	GO:0046982	2.05239e-13	12.6877	318	4762	126	24356	ADCY5,ADD2,ADIPOR2,ADRA2A,AHR,AHRR,ALX4,ARF1,ARNT,ARNT2,ATF1,ATF3,AURKA,BCL2,BCL2L11,BHLHE41,BMP2,BMP6,BNIP3L,CAV1,CAV2,CEBPD,CHUK,CTNNA1,CTNNB1,CUL3,CYBB,DMRT1,DMRT3,DMRTA2,DR1,EPAS1,EXT1,FLOT2,FMR1,FOXP1,FOXP2,FXR1,FZD4,GABBR2,GABPA,GGA1,H2AFJ,H2AFV,H2AFY,H3F3B,HAND1,HEY2,HEYL,HIF1A,HIP1,HMG20A,HNF1B,IKZF3,IRAK2,ITGB1,JAM3,JUN,LIMK2,MAFG,MCL1,MEF2A,MEF2C,MEF2D,MEIS1,METTL3,MICU1,MID1,MID2,MPP7,…
GO:MF	inorganic cation transmembrane transporter activity	GO:0022890	2.35765e-13	12.6275	459	4762	165	24356	ABCC9,ANO1,ANO6,ATP1B1,ATP1B3,ATP2A3,ATP2B1,ATP2B2,ATP2B4,ATP2C1,ATP5G3,ATP6AP1,ATP6V0A2,ATP6V1A,ATP6V1C2,ATP6V1D,ATP7B,CACHD1,CACNA1B,CACNA1C,CACNA1D,CACNA1E,CACNA1G,CACNB1,CACNB2,CACNB3,CACNG2,CACNG4,CHRNA2,CHRNA5,CHRNA6,CHRNB4,CLCN4,CLCN5,CNGA3,CNGB3,CNNM2,CNNM4,COX10,COX15,COX7C,FAM155B,GRIA1,GRIA2,GRIA4,GRIK3,GRIN1,GRIN2A,GRIN3A,HCN1,HCN2,HTR3A,ITGAV,ITPR1,KCNA2,KCNA6,KCNAB1,KCNAB2,KCNB1,KCN…
GO:MF	anion transmembrane transporter activity	GO:0008509	2.82727e-13	12.5486	234	4762	101	24356	ABCA1,ABCC5,ANKH,ANO1,ANO5,ANO6,BEST1,BEST3,BEST4,CFTR,CLCC1,CLCN4,CLCN5,CLCN6,CLIC4,CLIC5,GABRA1,GABRA2,GABRA3,GABRA4,GABRA6,GABRB3,GABRE,GABRG1,GABRG2,GLRA2,GLRA4,GLRB,LRRC8A,LRRC8B,LRRC8C,MFSD2A,SLC10A2,SLC12A2,SLC13A3,SLC13A5,SLC15A4,SLC16A1,SLC16A3,SLC16A4,SLC16A6,SLC16A7,SLC16A10,SLC16A12,SLC16A14,SLC17A6,SLC17A8,SLC18A2,SLC1A1,SLC1A2,SLC1A3,SLC1A4,SLC23A2,SLC25A4,SLC25A12,SLC25A15,SLC25A17…
GO:MF	ubiquitin protein ligase activity	GO:0061630	3.41722e-13	12.4663	155	4762	76	24356	ANKIB1,ARIH1,ARIH2,ASB1,BFAR,BRAP,BTRC,CBL,CBLL1,CUL1,CUL3,CUL4B,FBXL17,FBXL18,FBXO40,HECW2,ITCH,KCMF1,LTN1,MGRN1,MSL2,MYLIP,NEDD4,NEDD4L,NHLRC2,PDZRN3,PELI1,PELI2,RLIM,RNF2,RNF7,RNF13,RNF24,RNF26,RNF34,RNF41,RNF121,RNF128,RNF138,RNF139,RNF146,RNF150,RNF165,RNF170,RNF180,RNF185,RNF215,RNF220,RNF144A,RNF144B,RNF19A,SH3RF1,SH3RF3,SIAH1,SIAH3,SKP1,SMURF1,STUB1,TRAF6,TRIM2,TRIM3,TRIM25,TRIM37,TRIM59,…
GO:MF	DNA-binding transcription repressor activity, RNA polymerase II-specific	GO:0001227	6.92552e-13	12.1595	172	4762	81	24356	AEBP1,AEBP2,ARHGAP35,ARID5B,ASCL1,ATF3,BACH1,BACH2,BCL11A,BHLHE41,CHCHD3,CUX2,DACH1,E2F3,E2F6,E2F8,ENO1,ETV7,FEZF2,FOXK1,FOXO1,FOXO3,FOXP2,GFI1,GZF1,HAND1,HES1,HES5,HEY1,HEY2,HEYL,HIC1,HIVEP1,JDP2,KDM4A,KDM5A,KDM5B,KLF8,KLF12,MAX,MECP2,MSX2,MXD1,MYEF2,MYT1L,NFATC2,NFATC3,NR1D2,NR2E1,OVOL1,PAX6,PHF6,POU4F2,PPARA,PPARD,PRDM1,PROX1,PRRX1,PURA,PURG,RCOR1,RELA,SATB1,SKIL,SOX6,SREBF2,ST18,TBX2,TBX3,TCF…
GO:MF	ubiquitin protein ligase binding	GO:0031625	1.68204e-12	11.7742	190	4762	86	24356	ACTG1,AMBRA1,ANKRA2,APC,ARIH1,ARRDC1,ATXN3,AURKA,AXIN1,BAG4,BCL2,BRCA1,CCDC50,CUL1,CUL3,CUL5,CUL4B,CXCR4,DLG3,DNM1L,DTX1,ERLIN1,ERLIN2,FAF2,FBXW7,FOXO1,FZD4,GPI,GPR37,GSK3B,HIF1A,HSP90AA1,IKBKE,JUN,KCNH2,LAPTM4B,MAP1LC3A,MID1,NAE1,NGFR,NPLOC4,PAX6,PER3,PIAS2,PPARGC1A,PRDX6,PRKAR1A,RALA,RALB,RB1,RELA,RNF8,RNF34,RPL23,RTN4,SKI,SMAD5,SNCAIP,SNX9,SPOP,SPOPL,STUB1,SUMO1,SUMO2,SYT11,TPI1,TRAF1,TRAF3,TR…
GO:MF	phosphoprotein phosphatase activity	GO:0004721	2.19432e-12	11.6587	153	4762	74	24356	CDC14A,CDC14B,CDKN3,CTDSP1,CTDSPL2,DUSP1,DUSP5,DUSP6,DUSP7,DUSP8,DUSP16,DUSP19,EYA3,EYA4,MTM1,MTMR1,MTMR2,MTMR3,MTMR4,MTMR6,MTMR7,PDP2,PGP,PHLPP1,PHLPP2,PPA2,PPM1A,PPM1D,PPM1E,PPM1F,PPM1H,PPM1K,PPP1CA,PPP1CB,PPP1CC,PPP2CA,PPP2R2A,PPP2R2C,PPP2R5A,PPP2R5D,PPP3CA,PPP3R1,PPP6C,PTEN,PTP4A1,PTP4A2,PTPDC1,PTPMT1,PTPN1,PTPN2,PTPN3,PTPN5,PTPN9,PTPN11,PTPN14,PTPRA,PTPRB,PTPRC,PTPRD,PTPRE,PTPRF,PTPRG,PTPRJ,…
GO:MF	guanyl-nucleotide exchange factor activity	GO:0005085	5.29977e-12	11.2757	155	4762	74	24356	ABR,ALS2,ARFGEF1,ARFGEF2,ARHGEF4,ARHGEF6,ARHGEF7,ARHGEF9,ARHGEF11,ARHGEF12,ARHGEF18,C9ORF72,CYTH1,CYTH4,DENND3,DENND1B,DENND4A,DENND4C,DENND5A,DIS3,DOCK1,DOCK3,DOCK4,DOCK7,DOCK9,DOCK10,DOCK11,EIF2B1,ELMO1,EPS8,FARP1,FGD4,FGD5,FGD6,GAPVD1,GCLM,HPS1,IQSEC1,IQSEC3,ITSN1,KALRN,LAMTOR1,NET1,PLEKHG7,PREX1,PSD2,RAB3GAP2,RAB3IL1,RAB3IP,RALGPS1,RALGPS2,RAPGEF1,RAPGEF2,RAPGEF5,RAPGEFL1,RASGEF1A,RASGEF1C,RA…
GO:MF	metal ion transmembrane transporter activity	GO:0046873	6.64532e-12	11.1775	334	4762	127	24356	ABCC9,ATP1B1,ATP1B3,ATP2A3,ATP2B1,ATP2B2,ATP2B4,ATP2C1,ATP7B,CACHD1,CACNA1B,CACNA1C,CACNA1D,CACNA1E,CACNA1G,CACNB1,CACNB2,CACNB3,CACNG2,CACNG4,CNNM2,CNNM4,FAM155B,GRIK3,GRIN1,GRIN2A,GRIN3A,HCN1,HCN2,ITGAV,ITPR1,KCNA2,KCNA6,KCNAB1,KCNAB2,KCNB1,KCNC1,KCNC2,KCND2,KCNH1,KCNH2,KCNH7,KCNJ2,KCNJ13,KCNJ16,KCNK1,KCNK3,KCNK17,KCNMA1,KCNMB4,KCNN3,KCNQ3,KCNQ4,KCNQ5,KCNS1,KCNT2,MCOLN2,MCU,MRS2,MTMR6,NCS1,NIPA…
GO:MF	channel activity	GO:0015267	7.67026e-12	11.1152	367	4762	136	24356	ABCC9,ANO1,ANO5,ANO6,AQP4,BCL2,BEST1,BEST3,BEST4,CACHD1,CACNA1B,CACNA1C,CACNA1D,CACNA1E,CACNA1G,CACNB1,CACNB2,CACNB3,CACNG2,CACNG4,CFTR,CHRNA2,CHRNA5,CHRNA6,CHRNB4,CLCC1,CLCN4,CLCN5,CLCN6,CLIC4,CLIC5,CNGA3,CNGB3,FAM155B,FXYD2,FXYD6,GABRA1,GABRA2,GABRA3,GABRA4,GABRA6,GABRB2,GABRB3,GABRE,GABRG1,GABRG2,GABRP,GABRR1,GJA1,GJA5,GJC1,GLRA2,GLRA4,GLRB,GRIA1,GRIA2,GRIA4,GRID1,GRIK3,GRIN1,GRIN2A,GRIN3A,HCN…
GO:MF	passive transmembrane transporter activity	GO:0022803	7.67026e-12	11.1152	367	4762	136	24356	ABCC9,ANO1,ANO5,ANO6,AQP4,BCL2,BEST1,BEST3,BEST4,CACHD1,CACNA1B,CACNA1C,CACNA1D,CACNA1E,CACNA1G,CACNB1,CACNB2,CACNB3,CACNG2,CACNG4,CFTR,CHRNA2,CHRNA5,CHRNA6,CHRNB4,CLCC1,CLCN4,CLCN5,CLCN6,CLIC4,CLIC5,CNGA3,CNGB3,FAM155B,FXYD2,FXYD6,GABRA1,GABRA2,GABRA3,GABRA4,GABRA6,GABRB2,GABRB3,GABRE,GABRG1,GABRG2,GABRP,GABRR1,GJA1,GJA5,GJC1,GLRA2,GLRA4,GLRB,GRIA1,GRIA2,GRIA4,GRID1,GRIK3,GRIN1,GRIN2A,GRIN3A,HCN…
GO:MF	DNA-binding transcription factor binding	GO:0140297	8.55808e-12	11.0676	234	4762	98	24356	AHR,AHRR,ARNT,ARNT2,ASCL1,ASXL1,ATOH8,BBS7,BCL10,BHLHE41,BUD31,C1D,CBX5,CDKN2B,CREB1,CREBBP,CRY1,CRY2,CTNNB1,DDX5,DDX20,DDX54,EIF4E,ESR1,FOXL2,GABPA,GATA6,GSK3B,HAND1,HDAC2,HDAC4,HEY2,HIF1A,HIF1AN,HIPK2,HMGA1,ISL1,JUN,KDM1A,LATS1,LEF1,MAPK14,MED13,MEF2A,MEF2C,MEF2D,MIER3,MTDH,MYOCD,NCOA1,NCOA2,NCOA3,NCOA6,NCOA7,NEUROD1,NFYB,NR4A1,NR4A3,NRIP1,PADI2,PKN3,POU1F1,PPARA,PPARD,PPARGC1A,PRDM16,PRKCB,PRO…
GO:MF	phospholipid binding	GO:0005543	1.60055e-11	10.7957	323	4762	123	24356	ACTN2,AGAP1,AIDA,ANKFY1,ANXA11,ANXA13,APPL1,APPL2,ARFIP1,ARFIP2,ARHGAP26,ARHGAP35,ARHGAP44,ASAP1,BAIAP2L2,C2CD2L,CCDC88A,CLVS1,COL4A3BP,CPNE1,CPNE3,CPNE8,DAB2IP,DENND1B,EEA1,EPB41,ESYT2,FERMT2,FRMPD4,FZD7,GOLPH3,GPR12,HIP1,ITPR1,KCNJ2,LANCL2,LAPTM4B,LDLRAP1,LPAR4,MAP1LC3A,MAPKAP1,MICALL1,MME,MPPE1,MREG,MTM1,MTSS1L,MYO1B,MYO1E,NR5A2,NUP35,OPA1,OPHN1,OSBP,OSBPL8,OSBPL10,PACSIN1,PACSIN2,PARD3B,PASK,…
GO:MF	ion channel activity	GO:0005216	4.09737e-11	10.3875	341	4762	127	24356	ABCC9,ANO1,ANO5,ANO6,BEST1,BEST3,BEST4,CACHD1,CACNA1B,CACNA1C,CACNA1D,CACNA1E,CACNA1G,CACNB1,CACNB2,CACNB3,CACNG2,CACNG4,CFTR,CHRNA2,CHRNA5,CHRNA6,CHRNB4,CLCC1,CLCN4,CLCN5,CLCN6,CLIC4,CLIC5,CNGA3,CNGB3,FAM155B,FXYD2,FXYD6,GABRA1,GABRA2,GABRA3,GABRA4,GABRA6,GABRB2,GABRB3,GABRE,GABRG1,GABRG2,GABRP,GABRR1,GJC1,GLRA2,GLRA4,GLRB,GRIA1,GRIA2,GRIA4,GRID1,GRIK3,GRIN1,GRIN2A,GRIN3A,HCN1,HCN2,HTR3A,ITGAV,I…
GO:MF	pyrophosphatase activity	GO:0016462	4.36084e-11	10.3604	710	4762	223	24356	ABCA1,ABCA3,ABCA5,ABCB8,ABCB9,ABCC1,ABCC5,ABCC6,ABCC9,ABCD2,ABCD3,ABCD4,ABCE1,ABCF2,AGAP1,AGAP3,ARHGAP5,ARHGAP35,ARHGDIB,ARL1,ARL3,ATAD1,ATAD2,ATAD5,ATL1,ATP10B,ATP10D,ATP11A,ATP11B,ATP11C,ATP13A3,ATP13A4,ATP1B1,ATP1B3,ATP2A3,ATP2B1,ATP2B2,ATP2B4,ATP2C1,ATP5G3,ATP6AP1,ATP6V0A2,ATP6V1A,ATP6V1C2,ATP6V1D,ATP7B,ATP8A1,ATP8A2,ATP9A,ATRX,BNIP2,CARNS1,CDC42,CFTR,CHTF8,DCP2,DDX1,DDX5,DDX6,DDX20,DDX23,DDX…
GO:MF	histone deacetylase binding	GO:0042826	4.99591e-11	10.3014	78	4762	46	24356	ANKRA2,ANKRD1,BCOR,BHLHE41,CBX5,CCND1,CRY1,DACT1,DDX20,HDAC2,HDAC4,HES1,HEY2,HIC1,HIF1A,HOXA10,HSP90AA1,KAT2B,KCTD21,LEF1,MEF2A,MEF2C,MEF2D,MIER1,MIER3,MYOCD,NACC2,NR2E1,NRIP1,PHB,PHF6,PKN2,PKN3,PRDM1,RBBP4,RELA,SIK1,SIX3,SP1,SUDS3,TAL1,TCF21,TOP2B,TRAF6,UHRF1BP1,WDTC1
GO:MF	hydrolase activity, acting on acid anhydrides, in phosphorus-containing anhydrides	GO:0016818	7.1489e-11	10.1458	713	4762	223	24356	ABCA1,ABCA3,ABCA5,ABCB8,ABCB9,ABCC1,ABCC5,ABCC6,ABCC9,ABCD2,ABCD3,ABCD4,ABCE1,ABCF2,AGAP1,AGAP3,ARHGAP5,ARHGAP35,ARHGDIB,ARL1,ARL3,ATAD1,ATAD2,ATAD5,ATL1,ATP10B,ATP10D,ATP11A,ATP11B,ATP11C,ATP13A3,ATP13A4,ATP1B1,ATP1B3,ATP2A3,ATP2B1,ATP2B2,ATP2B4,ATP2C1,ATP5G3,ATP6AP1,ATP6V0A2,ATP6V1A,ATP6V1C2,ATP6V1D,ATP7B,ATP8A1,ATP8A2,ATP9A,ATRX,BNIP2,CARNS1,CDC42,CFTR,CHTF8,DCP2,DDX1,DDX5,DDX6,DDX20,DDX23,DDX…
GO:MF	hydrolase activity, acting on acid anhydrides	GO:0016817	8.41854e-11	10.0748	714	4762	223	24356	ABCA1,ABCA3,ABCA5,ABCB8,ABCB9,ABCC1,ABCC5,ABCC6,ABCC9,ABCD2,ABCD3,ABCD4,ABCE1,ABCF2,AGAP1,AGAP3,ARHGAP5,ARHGAP35,ARHGDIB,ARL1,ARL3,ATAD1,ATAD2,ATAD5,ATL1,ATP10B,ATP10D,ATP11A,ATP11B,ATP11C,ATP13A3,ATP13A4,ATP1B1,ATP1B3,ATP2A3,ATP2B1,ATP2B2,ATP2B4,ATP2C1,ATP5G3,ATP6AP1,ATP6V0A2,ATP6V1A,ATP6V1C2,ATP6V1D,ATP7B,ATP8A1,ATP8A2,ATP9A,ATRX,BNIP2,CARNS1,CDC42,CFTR,CHTF8,DCP2,DDX1,DDX5,DDX6,DDX20,DDX23,DDX…
GO:MF	phosphatidylinositol binding	GO:0035091	1.12823e-10	9.9476	185	4762	81	24356	ACTN2,AIDA,ANKFY1,APPL1,APPL2,ARFIP1,ASAP1,C2CD2L,CCDC88A,CLVS1,COL4A3BP,DAB2IP,DENND1B,EEA1,EPB41,ESYT2,FERMT2,FRMPD4,FZD7,GOLPH3,HIP1,ITPR1,KCNJ2,LANCL2,LAPTM4B,LDLRAP1,MAPKAP1,MPPE1,MREG,MTM1,MTSS1L,MYO1B,MYO1E,OSBP,OSBPL8,PARD3B,PASK,PFN2,PHF12,PIK3C2A,PIK3C2B,PIRT,PITPNA,PITPNB,PLD2,PLEKHA1,PLEKHA2,PLEKHA8,RAB35,RNF34,RS1,SAP30L,SBF2,SESTD1,SH3PXD2A,SH3PXD2B,SNX1,SNX6,SNX7,SNX9,SNX10,SNX11,S…
GO:MF	tubulin binding	GO:0015631	1.24523e-10	9.90475	239	4762	97	24356	APC,ARL3,ARL4C,BCL2L11,CAMSAP1,CAPN6,CCDC88A,CEP57,CEP350,CKAP5,CLASP1,CLIP1,DAG1,DIXDC1,DNM1,DNM3,DNM1L,DPYSL2,DPYSL5,DST,EFHC1,EML1,EML4,EML6,FAM175B,FEZ1,FMN1,FNTA,GAS2,GJA1,HOOK1,HOOK3,HSPH1,HTT,IFT81,INO80,JAKMIP3,KATNAL1,KATNAL2,KIF6,KIF11,KIF12,KIF23,KIF24,KIF1A,KIF1B,KIF21B,KIF26B,KIF2A,KIF2B,KIF3A,KIF3C,KIF4A,KIF5B,KIF5C,LRRK2,LZTS1,MAP6,MAP1B,MAP1LC3A,MAP1LC3B,MAP4K4,MAPRE1,MAPRE3,MAPT,…
GO:MF	phosphatase activity	GO:0016791	2.4012e-10	9.61957	224	4762	92	24356	ACPP,CDC14A,CDC14B,CDKN3,CTDSP1,CTDSPL2,DUSP1,DUSP5,DUSP6,DUSP7,DUSP8,DUSP16,DUSP19,ENOPH1,EYA3,EYA4,FBP2,G6PC2,HDHD2,IMPA1,IMPAD1,INPP5K,LPIN2,MTM1,MTMR1,MTMR2,MTMR3,MTMR4,MTMR6,MTMR7,NT5E,NT5M,OCRL,PDP2,PFKFB2,PFKFB4,PGP,PHLPP1,PHLPP2,PHOSPHO1,PPA2,PPM1A,PPM1D,PPM1E,PPM1F,PPM1H,PPM1K,PPP1CA,PPP1CB,PPP1CC,PPP2CA,PPP2R2A,PPP2R2C,PPP2R5A,PPP2R5D,PPP3CA,PPP3R1,PPP6C,PTEN,PTP4A1,PTP4A2,PTPDC1,PTPMT1…
GO:MF	nucleoside-triphosphatase regulator activity	GO:0060589	5.12368e-10	9.29042	223	4762	91	24356	ABR,AGAP1,AGAP3,AGFG1,ARHGAP1,ARHGAP6,ARHGAP12,ARHGAP18,ARHGAP21,ARHGAP26,ARHGAP28,ARHGAP29,ARHGAP31,ARHGAP35,ARHGAP36,ARHGAP42,ARHGAP44,ARHGDIB,ARHGEF12,ASAP1,ASAP2,ATP1B1,ATP1B3,DAB2IP,DGKI,DNAJA3,DNAJB2,DNAJB6,DNAJC10,DNAJC15,DNAJC24,DOCK1,DOCK4,ELMOD1,ELMOD2,ELMOD3,FNIP2,GARNL3,GIT2,GOPC,GRPEL2,HSPH1,JUN,LLGL1,LRRK2,MTSS1L,NCKAP1L,NRP1,OCRL,OPHN1,RABEP1,RABGAP1,RALGAPA1,RALGAPB,RANGAP1,RAP1GA…
GO:MF	SMAD binding	GO:0046332	5.26081e-10	9.27895	63	4762	39	24356	ACVR1,ACVR1B,ACVR1C,ACVR2A,ACVR2B,ACVRL1,ANKRD1,AXIN1,BMP2,BMPR2,BMPR1A,BMPR1B,COL5A2,CTNNB1,DAB2,DDX5,DROSHA,FKBP1A,HIPK2,JUN,MEF2A,MYOCD,PAX6,PMEPA1,PPM1A,PRDM16,PURA,SKI,SKIL,SMURF1,STUB1,TCF12,TGFBR1,TGFBR2,TGFBR3,TOB1,TRIM33,USP15,YY1
GO:MF	nucleoside-triphosphatase activity	GO:0017111	6.21953e-10	9.20624	674	4762	210	24356	ABCA1,ABCA3,ABCA5,ABCB8,ABCB9,ABCC1,ABCC5,ABCC6,ABCC9,ABCD2,ABCD3,ABCD4,ABCE1,ABCF2,AGAP1,AGAP3,ARHGAP5,ARHGAP35,ARHGDIB,ARL1,ARL3,ATAD1,ATAD2,ATAD5,ATL1,ATP10B,ATP10D,ATP11A,ATP11B,ATP11C,ATP13A3,ATP13A4,ATP1B1,ATP1B3,ATP2A3,ATP2B1,ATP2B2,ATP2B4,ATP2C1,ATP5G3,ATP6AP1,ATP6V0A2,ATP6V1A,ATP6V1C2,ATP6V1D,ATP7B,ATP8A1,ATP8A2,ATP9A,ATRX,CARNS1,CDC42,CFTR,CHTF8,DDX1,DDX5,DDX6,DDX20,DDX23,DDX27,DDX31,DD…
GO:MF	growth factor binding	GO:0019838	6.69895e-10	9.17399	102	4762	53	24356	ACVR1,ACVR1B,ACVR1C,ACVR2A,ACVR2B,ACVRL1,API5,BMPR2,BMPR1A,BMPR1B,CD109,CEP57,COL1A1,COL2A1,COL4A1,COL5A1,ESM1,FGFR1,FLT1,FLT4,FSTL4,GLG1,HAX1,HTRA1,IGFBP4,IGFBP5,IL13RA1,IL2RA,IL2RB,IL6R,IL6ST,INSR,ITGA6,ITGAV,KDR,LIFR,LTBP1,NGFR,NOV,NRP1,NTRK2,PCSK6,PDGFA,PDGFB,PDGFRA,SORT1,TGFB3,TGFBR1,TGFBR2,TGFBR3,THBS1,TWSG1,WFIKKN2
GO:MF	histone binding	GO:0042393	6.84316e-10	9.16474	126	4762	61	24356	ANP32A,ANP32B,ANP32E,ASF1A,ATAD2,ATRX,BRD1,BRD3,CBX4,CBX5,CBX7,CHD2,CHD5,DEK,DTX3L,FMR1,GLYR1,ING3,ING4,ING5,INO80,JAK2,KAT7,KAT6A,KAT6B,KDM4A,KDM5A,KDM5B,L3MBTL2,LEF1,MBTD1,MLLT3,MLLT10,MSL3,PARP9,PHF2,PHF6,PHF19,PHIP,PKN3,PRKCB,PSME4,PWWP2A,RBBP5,RNF8,RNF168,SAP30L,SART3,SIRT1,SMARCA2,SMARCA5,SNCA,SPTY2D1,SUPT6H,TAF7L,TBL1XR1,TNKS,USP15,WDR5,WDTC1,ZMYND11
GO:MF	protein tyrosine phosphatase activity	GO:0004725	8.94973e-10	9.04819	91	4762	49	24356	CDC14A,CDC14B,CDKN3,DUSP1,DUSP5,DUSP6,DUSP7,DUSP8,DUSP16,EYA3,EYA4,MTM1,MTMR1,MTMR2,MTMR3,MTMR4,MTMR6,MTMR7,PGP,PTEN,PTP4A1,PTP4A2,PTPDC1,PTPMT1,PTPN1,PTPN2,PTPN3,PTPN5,PTPN9,PTPN11,PTPN14,PTPRA,PTPRB,PTPRC,PTPRD,PTPRE,PTPRF,PTPRG,PTPRJ,PTPRM,PTPRN,PTPRO,PTPRQ,PTPRR,PTPRS,PTPRT,PTPRZ1,RNGTT,SSH2
GO:MF	kinase regulator activity	GO:0019207	1.25695e-09	8.90068	143	4762	66	24356	ABI1,ABI2,AFAP1L2,ALS2,APC,ATG13,BCL10,CAB39,CAMK2N2,CCNC,CCND1,CCND2,CCNE1,CCNE2,CCNF,CCNG1,CCNI,CCNI2,CCNJ,CCNJL,CCNK,CCNY,CCNYL1,CDK5R1,CDKN1A,CDKN2B,CKS1B,DBF4,DNAJC3,ELP3,ERCC6,FGF13,GHR,GPRC5B,GPRC5C,GREM1,H2AFY,IBTK,IKBKAP,ITSN1,KAT2B,LRP6,MAP2K1,NCKAP1L,PAK2,PARP16,PIK3R1,PIK3R3,PKIA,PKIG,PRKAR1A,PRKRIP1,RAC2,SH3BP5,SLA2,SMCR8,SOCS5,SOCS6,SOCS7,SPRED2,STRADA,TOM1L1,TRIB1,WARS,WNK1,WNT11
GO:MF	GTPase activity	GO:0003924	1.33914e-09	8.87317	247	4762	97	24356	AGAP1,AGAP3,ARHGAP5,ARHGAP35,ARHGDIB,ARL1,ARL3,ATL1,CDC42,DIRAS1,DIRAS2,DNAJC27,DNM1,DNM3,DNM1L,EIF2S3,GCH1,GFM1,GNA13,GNA14,GNAI2,GNAI3,GNAL,GNAO1,GNAZ,GNB1,GNG2,GNG5,GNG12,GNGT2,GPN2,GSPT1,GTPBP1,GUF1,KRAS,LRRK2,MMAA,MRAS,NRAS,OPA1,RAB10,RAB21,RAB23,RAB25,RAB30,RAB31,RAB34,RAB35,RAB37,RAB38,RAB43,RAB11A,RAB11B,RAB1A,RAB22A,RAB27A,RAB2A,RAB33B,RAB39B,RAB3B,RAB40C,RAB5B,RAB5C,RAB6A,RAB7A,RAB8A,RA…
GO:MF	guanyl ribonucleotide binding	GO:0032561	2.02565e-09	8.69344	313	4762	115	24356	AGAP1,AGAP3,AK3,AK4,ARF1,ARF4,ARF6,ARHGAP5,ARHGAP35,ARL1,ARL3,ARL10,ARL15,ARL4A,ARL4C,ARL8A,ATL1,CDC42,CNGA3,CNGB3,DIRAS1,DIRAS2,DNAJC27,DNM1,DNM3,DNM1L,EHD3,EHD4,EIF2S3,GCH1,GFM1,GNA13,GNA14,GNAI2,GNAI3,GNAL,GNAO1,GNAZ,GPN2,GSPT1,GTPBP1,GTPBP10,GUF1,INSR,KRAS,LRRK2,MMAA,MRAS,MTPAP,NRAS,OPA1,PDE11A,PDE5A,PDE6H,PRKG2,RAB10,RAB21,RAB23,RAB25,RAB30,RAB31,RAB34,RAB35,RAB37,RAB38,RAB43,RAB11A,RAB11B,R…
GO:MF	microtubule binding	GO:0008017	2.04622e-09	8.68905	180	4762	77	24356	APC,ARL3,BCL2L11,CAMSAP1,CAPN6,CCDC88A,CEP57,CEP350,CKAP5,CLASP1,CLIP1,DNM1,DNM3,DNM1L,DPYSL2,DPYSL5,DST,EML1,EML4,EML6,FAM175B,FMN1,FNTA,GAS2,HOOK1,HOOK3,JAKMIP3,KATNAL1,KATNAL2,KIF6,KIF11,KIF12,KIF23,KIF24,KIF1A,KIF1B,KIF21B,KIF26B,KIF2A,KIF2B,KIF3A,KIF3C,KIF4A,KIF5B,KIF5C,LZTS1,MAP6,MAP1B,MAP1LC3A,MAP1LC3B,MAP4K4,MAPRE1,MAPRE3,MAPT,MDM1,MID1,MID2,NAV3,NDE1,NDEL1,NDRG1,NEIL2,PAFAH1B1,PEX14,PRNP…
GO:MF	actin binding	GO:0003779	3.26681e-09	8.48588	304	4762	112	24356	ABL1,ABLIM3,ACE,ACTN2,ACTR2,ACTR3,ADD2,ADD3,ANLN,ANTXR1,ARPC4,ARPC1A,ARPC5L,CACNB2,CAP2,CAPZA1,CAPZA2,CCDC88A,CDK5R1,CFL2,CLMN,CNN3,COBLL1,CORO2A,CORO2B,CTNNA1,CXCR4,DAAM1,DAAM2,DAG1,DMD,DST,ENC1,EPB41,EPB41L1,EPB41L3,EPS8,ERMN,FERMT2,FHL3,FLNB,FMNL3,GMFB,HIP1,HNRNPU,HOOK1,IMPACT,ITGB1,JMY,KCNMA1,KLHL2,LASP1,LCP1,LIMA1,LMO7,LMOD1,LMOD3,LRRK2,MAEA,MAP1B,MKL1,MTSS1,MTSS1L,MYH9,MYH10,MYO19,MYO18A,MY…
GO:MF	guanyl nucleotide binding	GO:0019001	4.19824e-09	8.37693	316	4762	115	24356	AGAP1,AGAP3,AK3,AK4,ARF1,ARF4,ARF6,ARHGAP5,ARHGAP35,ARL1,ARL3,ARL10,ARL15,ARL4A,ARL4C,ARL8A,ATL1,CDC42,CNGA3,CNGB3,DIRAS1,DIRAS2,DNAJC27,DNM1,DNM3,DNM1L,EHD3,EHD4,EIF2S3,GCH1,GFM1,GNA13,GNA14,GNAI2,GNAI3,GNAL,GNAO1,GNAZ,GPN2,GSPT1,GTPBP1,GTPBP10,GUF1,INSR,KRAS,LRRK2,MMAA,MRAS,MTPAP,NRAS,OPA1,PDE11A,PDE5A,PDE6H,PRKG2,RAB10,RAB21,RAB23,RAB25,RAB30,RAB31,RAB34,RAB35,RAB37,RAB38,RAB43,RAB11A,RAB11B,R…
GO:MF	transcription corepressor activity	GO:0003714	9.41909e-09	8.02599	129	4762	60	24356	AEBP1,AEBP2,ANKRD1,BCOR,BHLHE41,C1D,CBFA2T2,CBFA2T3,CCND1,CIR1,CNOT7,COPS2,CREBBP,DDX54,DNMT3B,DR1,E2F8,HDAC4,HES1,HES5,HEY1,HEY2,HEYL,HIPK2,HNRNPU,KDM5B,LIMD1,LMCD1,MIER3,NACC2,NEUROD2,NRIP1,PARP9,PEX14,PHF12,POU4F2,RBFOX2,RCOR3,RERE,RUNX1T1,RYBP,SAP30,SCAI,SIRT1,SIRT6,SKI,TBL1X,TBL1XR1,TLE1,TLE4,TOB1,TOB2,WNT4,WTIP,WWTR1,YAF2,YAP1,ZHX1,ZHX3,ZNF451
GO:MF	magnesium ion binding	GO:0000287	1.17554e-08	7.92976	152	4762	67	24356	AASDHPPT,ABL1,ABL2,ADPRH,ARF1,ARL3,ATP10B,ATP10D,ATP11A,ATP11B,ATP11C,ATP8A1,ATP8A2,ATP9A,BRSK2,CDC42BPA,CERK,CLYBL,DUT,DYRK2,ENO1,ENOPH1,ERN1,HPGDS,HPRT1,ICK,IDH1,IDH3A,IMPA1,ITPK1,LATS1,MAP3K7,MARK2,MAST3,MAST4,MTPAP,NUDT3,OXSR1,PDCD6,PGM3,PGP,PIF1,PPA2,PPM1A,PRPS2,PRPSAP1,PRPSAP2,RAP2A,RHEB,RP2,RPS6KA2,RPS6KA3,RPS6KA5,RPS6KA6,SIK1,SIK2,SNCA,SNRK,SRPK1,SRPK2,SRR,STK3,STK4,STK38,STK38L,UBA2,WRN
GO:MF	ion gated channel activity	GO:0022839	1.21918e-08	7.91393	255	4762	97	24356	ANO1,ANO5,ANO6,CACHD1,CACNA1B,CACNA1C,CACNA1D,CACNA1E,CACNA1G,CACNB1,CACNB2,CACNB3,CACNG2,CACNG4,CFTR,CHRNA2,CHRNA5,CHRNA6,CHRNB4,CLCN4,CLCN5,CLCN6,CLIC5,CNGA3,CNGB3,FAM155B,GABRA1,GABRA2,GABRA3,GABRA4,GABRA6,GABRB2,GABRB3,GABRE,GABRG1,GABRG2,GABRP,GABRR1,GLRA2,GLRA4,GLRB,GRIA1,GRIA2,GRIA4,GRID1,GRIK3,GRIN1,GRIN2A,GRIN3A,HCN1,HCN2,HTR3A,ITGAV,ITPR1,KCNA2,KCNA6,KCNAB1,KCNAB2,KCNB1,KCNC1,KCNC2,KCND…
GO:MF	inorganic anion transmembrane transporter activity	GO:0015103	1.26925e-08	7.89645	105	4762	52	24356	ANKH,ANO1,ANO5,ANO6,BEST1,BEST3,BEST4,CFTR,CLCC1,CLCN4,CLCN5,CLCN6,CLIC4,CLIC5,GABRA1,GABRA2,GABRA3,GABRA4,GABRA6,GABRB3,GABRE,GABRG1,GABRG2,GLRA2,GLRA4,GLRB,LRRC8A,LRRC8B,LRRC8C,SLC12A2,SLC18A2,SLC1A1,SLC1A4,SLC25A30,SLC26A2,SLC26A4,SLC26A7,SLC26A9,SLC34A1,SLC34A2,SLC4A1,SLC4A4,SLC4A5,SLC4A7,SLC4A8,SLC4A10,SLC6A2,TTYH3,VDAC1,VDAC2,VDAC3,XPR1
GO:MF	transferase activity, transferring acyl groups other than amino-acyl groups	GO:0016747	1.57318e-08	7.80322	176	4762	74	24356	ABHD4,ACAA2,AGPAT3,AGPAT4,AWAT1,CERS2,CERS6,CLOCK,CPT1A,CREBBP,CROT,DLAT,DLST,ELOVL2,ELOVL4,ELOVL5,ELOVL6,ELP3,ESCO1,ESCO2,GLUL,GNPNAT1,GPAT2,HGSNAT,HHAT,ING3,KAT7,KAT2B,KAT6A,KAT6B,LCLAT1,LPCAT2,LPGAT1,LRAT,MEAF6,METTL8,NAA15,NAA20,NAA25,NAA50,NAT9,NAT10,NAT8L,NCOA3,NMT1,OSGEPL1,OXSM,PDCD2,PHF20,POLE3,SCP2,SH3GLB1,SMARCE1,SPTLC2,SUPT7L,TADA1,TADA2B,TAF1,TAF5,TAF5L,YKT6,ZDHHC2,ZDHHC3,ZDHHC6,ZDHHC…
GO:MF	active transmembrane transporter activity	GO:0022804	2.06669e-08	7.68472	257	4762	97	24356	ABCA1,ABCA3,ABCA5,ABCB8,ABCB9,ABCC1,ABCC5,ABCC6,ABCC9,ABCD2,ABCD3,ABCD4,ANKH,ATP1B1,ATP1B3,ATP2A3,ATP2B1,ATP2B2,ATP2B4,ATP2C1,ATP5G3,ATP6AP1,ATP6V0A2,ATP6V1A,ATP6V1C2,ATP6V1D,ATP7B,CDH17,CFTR,CLCN4,CLCN5,MCU,MFSD2A,SLC10A2,SLC10A7,SLC12A2,SLC13A3,SLC13A5,SLC15A1,SLC15A4,SLC15A5,SLC16A2,SLC16A10,SLC18A2,SLC1A1,SLC1A2,SLC1A3,SLC1A4,SLC23A2,SLC24A2,SLC24A3,SLC24A4,SLC25A4,SLC25A30,SLC26A2,SLC26A4,SL…
GO:MF	gated channel activity	GO:0022836	2.2959e-08	7.63905	261	4762	98	24356	ANO1,ANO5,ANO6,CACHD1,CACNA1B,CACNA1C,CACNA1D,CACNA1E,CACNA1G,CACNB1,CACNB2,CACNB3,CACNG2,CACNG4,CFTR,CHRNA2,CHRNA5,CHRNA6,CHRNB4,CLCN4,CLCN5,CLCN6,CLIC5,CNGA3,CNGB3,FAM155B,GABRA1,GABRA2,GABRA3,GABRA4,GABRA6,GABRB2,GABRB3,GABRE,GABRG1,GABRG2,GABRP,GABRR1,GLRA2,GLRA4,GLRB,GRIA1,GRIA2,GRIA4,GRID1,GRIK3,GRIN1,GRIN2A,GRIN3A,HCN1,HCN2,HTR3A,ITGAV,ITPR1,KCNA2,KCNA6,KCNAB1,KCNAB2,KCNB1,KCNC1,KCNC2,KCND…
GO:MF	GTPase activator activity	GO:0005096	2.67937e-08	7.57197	181	4762	75	24356	ABR,AGAP1,AGAP3,AGFG1,ARHGAP1,ARHGAP6,ARHGAP12,ARHGAP18,ARHGAP21,ARHGAP26,ARHGAP28,ARHGAP29,ARHGAP31,ARHGAP35,ARHGAP36,ARHGAP42,ARHGAP44,ARHGEF12,ASAP1,ASAP2,DAB2IP,DOCK1,DOCK4,ELMOD1,ELMOD2,ELMOD3,GARNL3,GIT2,JUN,LLGL1,LRRK2,MTSS1L,NCKAP1L,NRP1,OCRL,OPHN1,RABEP1,RABGAP1,RALGAPA1,RALGAPB,RANGAP1,RAP1GAP2,RAP1GDS1,RAPGEF2,RASA1,RASGRP1,RASGRP3,RGS1,RGS2,RGS6,RGS16,RGS18,RIC8A,RIC8B,RP2,RUNDC1,SGSM…
GO:MF	purine ribonucleoside binding	GO:0032550	2.86529e-08	7.54283	302	4762	109	24356	AGAP1,AGAP3,AK3,AK4,ARF1,ARF4,ARF6,ARHGAP5,ARHGAP35,ARL1,ARL3,ARL10,ARL15,ARL4A,ARL4C,ARL8A,ATL1,CDC42,DIRAS1,DIRAS2,DNAJC27,DNM1,DNM3,DNM1L,EHD3,EHD4,EIF2S3,GCH1,GFM1,GNA13,GNA14,GNAI2,GNAI3,GNAL,GNAO1,GNAZ,GPN2,GSPT1,GTPBP1,GTPBP10,GUF1,INSR,KRAS,LRRK2,MMAA,MRAS,MTPAP,NRAS,OPA1,RAB10,RAB21,RAB23,RAB25,RAB30,RAB31,RAB34,RAB35,RAB37,RAB38,RAB43,RAB11A,RAB11B,RAB1A,RAB22A,RAB27A,RAB2A,RAB33B,RAB39…
GO:MF	GTPase regulator activity	GO:0030695	2.98839e-08	7.52456	195	4762	79	24356	ABR,AGAP1,AGAP3,AGFG1,ARHGAP1,ARHGAP6,ARHGAP12,ARHGAP18,ARHGAP21,ARHGAP26,ARHGAP28,ARHGAP29,ARHGAP31,ARHGAP35,ARHGAP36,ARHGAP42,ARHGAP44,ARHGDIB,ARHGEF12,ASAP1,ASAP2,DAB2IP,DGKI,DNAJA3,DOCK1,DOCK4,ELMOD1,ELMOD2,ELMOD3,GARNL3,GIT2,GOPC,JUN,LLGL1,LRRK2,MTSS1L,NCKAP1L,NRP1,OCRL,OPHN1,RABEP1,RABGAP1,RALGAPA1,RALGAPB,RANGAP1,RAP1GAP2,RAP1GDS1,RAPGEF2,RASA1,RASGRP1,RASGRP3,RGS1,RGS2,RGS6,RGS16,RGS18,RI…
GO:MF	GTP binding	GO:0005525	3.36901e-08	7.4725	299	4762	108	24356	AGAP1,AGAP3,AK3,AK4,ARF1,ARF4,ARF6,ARHGAP5,ARHGAP35,ARL1,ARL3,ARL10,ARL15,ARL4A,ARL4C,ARL8A,ATL1,CDC42,DIRAS1,DIRAS2,DNAJC27,DNM1,DNM3,DNM1L,EHD3,EHD4,EIF2S3,GCH1,GFM1,GNA13,GNA14,GNAI2,GNAI3,GNAL,GNAO1,GNAZ,GPN2,GSPT1,GTPBP1,GTPBP10,GUF1,INSR,KRAS,LRRK2,MMAA,MRAS,MTPAP,NRAS,OPA1,RAB10,RAB21,RAB23,RAB25,RAB30,RAB31,RAB34,RAB35,RAB37,RAB38,RAB43,RAB11A,RAB11B,RAB1A,RAB22A,RAB27A,RAB2A,RAB33B,RAB39…
GO:MF	purine nucleoside binding	GO:0001883	3.62286e-08	7.44095	303	4762	109	24356	AGAP1,AGAP3,AK3,AK4,ARF1,ARF4,ARF6,ARHGAP5,ARHGAP35,ARL1,ARL3,ARL10,ARL15,ARL4A,ARL4C,ARL8A,ATL1,CDC42,DIRAS1,DIRAS2,DNAJC27,DNM1,DNM3,DNM1L,EHD3,EHD4,EIF2S3,GCH1,GFM1,GNA13,GNA14,GNAI2,GNAI3,GNAL,GNAO1,GNAZ,GPN2,GSPT1,GTPBP1,GTPBP10,GUF1,INSR,KRAS,LRRK2,MMAA,MRAS,MTPAP,NRAS,OPA1,RAB10,RAB21,RAB23,RAB25,RAB30,RAB31,RAB34,RAB35,RAB37,RAB38,RAB43,RAB11A,RAB11B,RAB1A,RAB22A,RAB27A,RAB2A,RAB33B,RAB39…
GO:MF	transferase activity, transferring acyl groups	GO:0016746	4.77479e-08	7.32105	200	4762	80	24356	ABHD4,ACAA2,AGPAT3,AGPAT4,AWAT1,CERS2,CERS6,CLOCK,CLYBL,CPT1A,CREBBP,CROT,DLAT,DLST,ELOVL2,ELOVL4,ELOVL5,ELOVL6,ELP3,ESCO1,ESCO2,F13A1,GLUL,GNPNAT1,GPAT2,HGSNAT,HHAT,HMGCS1,ING3,KAT7,KAT2B,KAT6A,KAT6B,LCLAT1,LPCAT2,LPGAT1,LRAT,MBOAT2,MEAF6,METTL8,NAA15,NAA20,NAA25,NAA50,NAT9,NAT10,NAT8L,NCOA3,NMT1,OSGEPL1,OXSM,PDCD2,PDHX,PHF20,POLE3,SCP2,SH3GLB1,SMARCE1,SPTLC2,SUPT7L,TADA1,TADA2B,TAF1,TAF5,TAF5L,…
GO:MF	protein binding, bridging	GO:0030674	5.24787e-08	7.28002	102	4762	50	24356	AFAP1L2,AP2A2,ARPC4,ARRDC1,AXIN1,BAIAP2,BFAR,C14ORF1,CAV1,CAV2,CBX5,CD28,CNKSR1,CNTLN,CRK,DAB2,DAB2IP,DDX20,EPS8,FBXW7,FRMD4A,GATAD2A,GRB2,GRB10,GRIP2,HIP1,INSC,IRS1,LDLRAP1,MAPK8IP1,MAPK8IP2,MAPK8IP3,MAVS,MYH9,NAPB,NAPG,NCK2,NEFL,PDCD6,PEX3,PRIMA1,PTPN11,SH2B3,SHB,SLA,SLA2,SOCS2,SPSB1,SPSB2,SUMO1
GO:MF	transmembrane receptor protein kinase activity	GO:0019199	5.5483e-08	7.25584	70	4762	39	24356	ACVR1,ACVR1B,ACVR1C,ACVR2A,ACVR2B,ACVRL1,BMPR2,BMPR1A,BMPR1B,CSF1R,EFEMP1,EPHA3,EPHA4,EPHA5,EPHA7,EPHA8,EPHB3,ERBB4,FGFR1,FLT1,FLT4,IGF1R,INSR,KDR,KIT,MERTK,MET,NRP1,NRP2,NTRK2,PDGFRA,RET,ROR2,SOSTDC1,TEK,TGFBR1,TGFBR2,TGFBR3,TYRO3
GO:MF	ribonucleoside binding	GO:0032549	5.75998e-08	7.23958	305	4762	109	24356	AGAP1,AGAP3,AK3,AK4,ARF1,ARF4,ARF6,ARHGAP5,ARHGAP35,ARL1,ARL3,ARL10,ARL15,ARL4A,ARL4C,ARL8A,ATL1,CDC42,DIRAS1,DIRAS2,DNAJC27,DNM1,DNM3,DNM1L,EHD3,EHD4,EIF2S3,GCH1,GFM1,GNA13,GNA14,GNAI2,GNAI3,GNAL,GNAO1,GNAZ,GPN2,GSPT1,GTPBP1,GTPBP10,GUF1,INSR,KRAS,LRRK2,MMAA,MRAS,MTPAP,NRAS,OPA1,RAB10,RAB21,RAB23,RAB25,RAB30,RAB31,RAB34,RAB35,RAB37,RAB38,RAB43,RAB11A,RAB11B,RAB1A,RAB22A,RAB27A,RAB2A,RAB33B,RAB39…
GO:MF	protein kinase regulator activity	GO:0019887	6.22873e-08	7.2056	121	4762	56	24356	ABI1,ABI2,AFAP1L2,ALS2,APC,ATG13,CAB39,CAMK2N2,CCNC,CCND1,CCND2,CCNE1,CCNE2,CCNF,CCNG1,CCNI,CCNI2,CCNJ,CCNJL,CCNK,CCNY,CCNYL1,CDK5R1,CDKN1A,CDKN2B,CKS1B,DBF4,DNAJC3,ELP3,ERCC6,FGF13,GHR,GPRC5B,GPRC5C,GREM1,H2AFY,IBTK,IKBKAP,KAT2B,MAP2K1,NCKAP1L,PAK2,PARP16,PKIA,PKIG,PRKAR1A,PRKRIP1,RAC2,SH3BP5,SMCR8,SPRED2,STRADA,TOM1L1,TRIB1,WNK1,WNT11
GO:MF	nucleoside binding	GO:0001882	7.71699e-08	7.11255	310	4762	110	24356	AGAP1,AGAP3,AK3,AK4,ARF1,ARF4,ARF6,ARHGAP5,ARHGAP35,ARL1,ARL3,ARL10,ARL15,ARL4A,ARL4C,ARL8A,ATL1,CDC42,DIRAS1,DIRAS2,DNAJC27,DNM1,DNM3,DNM1L,EHD3,EHD4,EIF2S3,GCH1,GFM1,GNA13,GNA14,GNAI2,GNAI3,GNAL,GNAO1,GNAZ,GPN2,GSPT1,GTPBP1,GTPBP10,GUF1,INSR,KRAS,LRRK2,MMAA,MRAS,MTPAP,NRAS,OPA1,POLA1,RAB10,RAB21,RAB23,RAB25,RAB30,RAB31,RAB34,RAB35,RAB37,RAB38,RAB43,RAB11A,RAB11B,RAB1A,RAB22A,RAB27A,RAB2A,RAB33B…
GO:MF	molecular adaptor activity	GO:0060090	8.01629e-08	7.09603	106	4762	51	24356	AFAP1L2,AP2A2,ARPC4,ARRDC1,AXIN1,BAIAP2,BFAR,C14ORF1,CAV1,CAV2,CBX5,CD28,CNKSR1,CNTLN,CRK,DAB2,DAB2IP,DDX20,EPS8,FBXW7,FRMD4A,GATAD2A,GRB2,GRB10,GRIP2,HIP1,INSC,IRS1,LDLRAP1,MAPK8IP1,MAPK8IP2,MAPK8IP3,MAVS,MYH9,NAPB,NAPG,NCK2,NEFL,PDCD6,PEX3,PRIMA1,PTPN11,SH2B3,SHB,SLA,SLA2,SOCS2,SPSB1,SPSB2,SUMO1,TRADD
GO:MF	secondary active transmembrane transporter activity	GO:0015291	1.2158e-07	6.91514	162	4762	68	24356	ANKH,CDH17,CLCN4,CLCN5,MCU,MFSD2A,SLC10A2,SLC10A7,SLC12A2,SLC13A3,SLC13A5,SLC15A1,SLC15A4,SLC15A5,SLC16A2,SLC16A10,SLC18A2,SLC1A1,SLC1A2,SLC1A3,SLC1A4,SLC23A2,SLC24A2,SLC24A3,SLC24A4,SLC25A4,SLC25A30,SLC26A2,SLC26A4,SLC26A7,SLC26A9,SLC28A3,SLC2A6,SLC2A10,SLC2A12,SLC2A13,SLC32A1,SLC34A1,SLC34A2,SLC35D1,SLC35D3,SLC35E1,SLC35E3,SLC36A1,SLC41A1,SLC45A2,SLC4A1,SLC4A4,SLC4A5,SLC4A7,SLC4A8,SLC4A10,SLC5A…
GO:MF	Rho GTPase binding	GO:0017048	2.51878e-07	6.59881	131	4762	58	24356	ABR,ALS2,ARHGAP44,ARHGDIB,ARHGEF4,ARHGEF6,ARHGEF7,ARHGEF9,ARHGEF11,ARHGEF12,ARHGEF18,C15ORF62,CAV1,CDC42EP4,CDC42SE1,CDC42SE2,DAAM1,DAAM2,DOCK4,DOCK7,DOCK11,EPS8,FARP1,FGD4,FGD5,FGD6,FMNL3,GIT2,ITSN1,KALRN,LRRK2,MTSS1L,NCKAP1L,NET1,OCRL,PAK1,PAK2,PAK3,PARD6B,PKN2,PKN3,PLEKHG7,PREX1,RASGRF1,RASGRF2,RCC2,ROCK1,SIKE1,SOD1,SOS1,SOS2,SPATA13,SRGAP1,SRGAP2,SRGAP3,STXBP6,TNFAIP1,VAV3
GO:MF	RNA polymerase II-specific DNA-binding transcription factor binding	GO:0061629	4.7645e-07	6.32198	180	4762	72	24356	ARNT,ARNT2,ASXL1,BBS7,BCL10,BHLHE41,BUD31,C1D,CDKN2B,CREB1,CRY1,CRY2,CTNNB1,DDX5,DDX54,ESR1,FOXL2,GATA6,GSK3B,HDAC2,HEY2,HIF1A,HIF1AN,HIPK2,HMGA1,ISL1,JUN,KDM1A,LATS1,LEF1,MAPK14,MED13,MIER3,MTDH,MYOCD,NCOA1,NCOA2,NCOA3,NCOA6,NCOA7,NEUROD1,NR4A1,NR4A3,NRIP1,PADI2,PKN3,POU1F1,PPARA,PPARD,PPARGC1A,PRKCB,PROX1,RB1,RBPJ,RELA,RXRA,SETD6,SIRT1,SLC30A9,SMARCE1,SRF,STRN,SUMO1,TAF7L,TBX3,TCF21,TCF7L2,TOB2…
GO:MF	SNARE binding	GO:0000149	5.28664e-07	6.27682	74	4762	39	24356	ABCA1,ABL1,CPLX1,CPLX2,CPLX4,EXOC3L4,GOSR2,LRRK2,NAPB,NAPG,NSF,SEC24D,SNAP29,SNPH,STX3,STX6,STX7,STX11,STX12,STX16,STX17,STXBP1,STXBP5,STXBP5L,SYBU,SYT1,SYT2,SYT4,SYT6,SYT11,SYT13,TMED10,TXLNA,TXLNB,TXLNG,UNC13A,VAMP2,VAMP7,VTI1A
GO:MF	molecular transducer activity	GO:0060089	7.6695e-07	6.11523	896	4762	251	24356	ABCA1,ABCC9,ABHD2,ACVR1,ACVR1B,ACVR1C,ACVR2A,ACVR2B,ACVRL1,ADCYAP1R1,ADIPOR2,ADORA3,ADORA2A,ADRA2A,ADRA2B,AMOT,ANTXR1,ANTXR2,APLNR,ATP6AP2,ATRN,BMPR2,BMPR1A,BMPR1B,CALCR,CALCRL,CASR,CCNK,CD44,CD47,CD244,CD247,CDK1,CDK6,CDK12,CDK19,CELSR2,CHRM1,CHRNA2,CHRNA5,CHRNA6,CHRNB4,CMKLR1,CNR1,CNTFR,COLEC12,CRHR1,CRHR2,CSF1R,CX3CR1,CXCR1,CXCR4,CXCR5,CYSLTR2,DRD2,EDAR,EDNRA,EDNRB,EFEMP1,EPHA3,EPHA4,EPHA5,EPH…
GO:MF	phosphoprotein binding	GO:0051219	8.51663e-07	6.06973	72	4762	38	24356	ABL1,ABL2,BTRC,CBL,CBX4,CRK,CSRP1,DPYS,EPB41,FBXW7,FGR,GRB2,HSP90AA1,IRS1,LDLRAP1,LRP11,MAPK1,MID1,MID2,NCK2,NEDD4,PAFAH1B1,PHF6,PIK3R1,PKD2,PTPN3,PTPN5,PTPN11,RB1,RTF1,SHB,SHC3,SHE,SNCA,SRC,TBL2,TOX3,YES1
GO:MF	anion channel activity	GO:0005253	1.1711e-06	5.93141	64	4762	35	24356	ANO1,ANO5,ANO6,BEST1,BEST3,BEST4,CFTR,CLCC1,CLCN4,CLCN5,CLCN6,CLIC4,CLIC5,GABRA1,GABRA2,GABRA3,GABRA4,GABRA6,GABRB3,GABRE,GABRG1,GABRG2,GLRA2,GLRA4,GLRB,LRRC8A,LRRC8B,LRRC8C,SLC1A4,SLC26A7,SLC26A9,TTYH3,VDAC1,VDAC2,VDAC3
GO:MF	calcium ion binding	GO:0005509	1.17649e-06	5.92941	544	4762	166	24356	ACTN2,ANXA11,ANXA13,ASPN,BRAF,CABP2,CABP7,CACNA1E,CALB1,CALB2,CALM1,CALN1,CALU,CANX,CAPN1,CASQ2,CASR,CBL,CCBE1,CD93,CDH1,CDH2,CDH6,CDH12,CDH13,CDH17,CDH18,CDH23,CDHR1,CELSR2,CLSTN1,CLSTN3,CRELD1,CUBN,DAG1,DGKB,DGKG,DSG2,DST,EDEM1,EDEM3,EEF2K,EFCAB1,EFEMP1,EFHD1,EHD3,EHD4,ENPP2,EPS15,ESYT2,F9,FAT1,FAT2,FAT3,FAT4,FBLN1,FBLN5,FBLN7,FBN1,FBN2,FSTL1,FSTL4,FSTL5,GALNT3,GNPTAB,GPD2,GRIN1,GUCA1A,GUCA1B,H…
GO:MF	phosphatase binding	GO:0019902	1.69069e-06	5.77194	107	4762	49	24356	ANAPC7,AP3B1,ARPP19,ATP2B4,BCL2,CDC27,CDH2,CHCHD3,CNST,CRY1,CSF1R,CTNNB1,CTTNBP2NL,DAB2IP,DLG3,EIF2AK3,ELL,ENSA,FBXL2,FER,FLT4,FOXO1,GRB2,JUP,MAPK1,MAPK14,MET,MTMR3,MTMR4,MTMR9,NFATC2,PIK3R1,PPP1R3C,PPP3R1,PPP6R3,RCAN3,SBF2,SH2D4A,SHOC2,SKAP1,SLC9A1,SLC9A3R1,SMG7,SOD1,SRC,STRN,STX17,TRAF3,WNK1
GO:MF	Ras guanyl-nucleotide exchange factor activity	GO:0005088	2.90691e-06	5.53657	102	4762	47	24356	ABR,ALS2,ARHGEF4,ARHGEF6,ARHGEF7,ARHGEF9,ARHGEF11,ARHGEF12,ARHGEF18,C9ORF72,DENND3,DENND1B,DENND4A,DENND4C,DENND5A,DOCK11,EPS8,FARP1,FGD4,FGD5,FGD6,ITSN1,KALRN,NET1,PLEKHG7,PREX1,RAB3GAP2,RAB3IL1,RALGPS1,RAPGEF1,RAPGEF2,RASGEF1A,RASGRF1,RASGRF2,RASGRP1,RASGRP3,RGL1,RGP1,SBF2,SH3BP5,SMCR8,SOS1,SOS2,SPATA13,ST5,VAV3,WDR41
GO:MF	organic anion transmembrane transporter activity	GO:0008514	3.39148e-06	5.46961	152	4762	62	24356	ABCC5,CFTR,MFSD2A,SLC10A2,SLC13A3,SLC13A5,SLC15A4,SLC16A1,SLC16A3,SLC16A4,SLC16A6,SLC16A7,SLC16A10,SLC16A12,SLC16A14,SLC17A6,SLC17A8,SLC1A1,SLC1A2,SLC1A3,SLC1A4,SLC23A2,SLC25A4,SLC25A12,SLC25A15,SLC25A17,SLC25A24,SLC25A25,SLC25A29,SLC25A30,SLC25A38,SLC26A2,SLC26A4,SLC26A7,SLC26A9,SLC2A2,SLC32A1,SLC35B3,SLC35B4,SLC35D1,SLC36A1,SLC38A1,SLC38A2,SLC38A4,SLC46A1,SLC4A1,SLC4A4,SLC4A5,SLC4A7,SLC4A8,SLC4…
GO:MF	mRNA binding	GO:0003729	4.18219e-06	5.3786	170	4762	67	24356	ARC,CELF1,CIRBP,CPEB1,CPEB2,CPEB3,CPEB4,CSDC2,DAZL,DCP1A,DDX5,EIF3A,EIF4G1,EIF4G3,ELAVL1,ESRP1,ESRP2,FMR1,FXR1,FYTTD1,G3BP1,G3BP2,HNRNPA1,HNRNPA3,HNRNPA2B1,HNRNPR,HNRNPU,IGF2BP1,IGF2BP2,IGF2BP3,IREB2,LARP1,LARP6,LIN28A,LUC7L3,MECP2,METTL3,MYEF2,MYH10,NOVA1,NUDT21,PABPC4,PAIP2,PCBP4,PTBP2,PUM1,PUM2,RBFOX1,RBFOX2,RBM5,RBM8A,RBMS1,RBMS3,RBMX,RC3H1,SECISBP2L,SLBP,SLC4A1AP,SRRM3,STK3,SYNCRIP,TARDBP,UP…
GO:MF	signaling receptor activity	GO:0038023	4.91895e-06	5.30813	865	4762	240	24356	ABCA1,ABCC9,ABHD2,ACVR1,ACVR1B,ACVR1C,ACVR2A,ACVR2B,ACVRL1,ADCYAP1R1,ADIPOR2,ADORA3,ADORA2A,ADRA2A,ADRA2B,AMOT,ANTXR1,ANTXR2,APLNR,ATP6AP2,ATRN,BMPR2,BMPR1A,BMPR1B,CALCR,CALCRL,CASR,CD44,CD47,CD244,CD247,CELSR2,CHRM1,CHRNA2,CHRNA5,CHRNA6,CHRNB4,CMKLR1,CNR1,CNTFR,COLEC12,CRHR1,CRHR2,CSF1R,CX3CR1,CXCR1,CXCR4,CXCR5,CYSLTR2,DRD2,EDAR,EDNRA,EDNRB,EFEMP1,EPHA3,EPHA4,EPHA5,EPHA7,EPHA8,EPHB3,ERBB4,ESR1,E…
GO:MF	GDP binding	GO:0019003	7.2365e-06	5.14047	45	4762	27	24356	ARL3,GNAI3,RAB10,RAB21,RAB31,RAB35,RAB22A,RAB27A,RAB2A,RAB3B,RAB5B,RAB5C,RAB7A,RAB8A,RAB8B,RAB9B,RALA,RALB,RAP1B,RAP2A,RAP2C,RASEF,RHEB,RRAGD,SRP54,SUCLG1,TRIM23
GO:MF	syntaxin binding	GO:0019905	7.2365e-06	5.14047	45	4762	27	24356	ABCA1,ABL1,CPLX1,CPLX2,CPLX4,LRRK2,NAPB,NAPG,NSF,SNAP29,SNPH,STX6,STX7,STXBP1,STXBP5,STXBP5L,SYBU,SYT1,SYT2,SYT6,SYT13,TMED10,TXLNA,TXLNB,TXLNG,UNC13A,VAMP2
GO:MF	modification-dependent protein binding	GO:0140030	8.61858e-06	5.06456	108	4762	48	24356	AGL,ANK2,ANKRD13A,ANKRD13B,ATRX,BRCC3,BRD3,CBX4,CBX5,CBX7,CHD5,DNAJB2,EPS15,FAM175B,FAM63A,FAM63B,FMR1,GLYR1,IDE,IKBKE,ING3,ING4,ING5,KDM4A,KDM5A,KDM5B,L3MBTL2,MBTD1,MLLT3,MSL3,OTUD7B,PHF2,PHF19,PHIP,PSME4,RAD23B,RBBP5,RNF168,RNF169,TAB2,TAF7L,UBQLN1,UBQLN4,USP15,ZBTB1,ZFAND6,ZMYND11,ZRANB3
GO:MF	hydrolase activity, acting on ester bonds	GO:0016788	9.8392e-06	5.00704	671	4762	193	24356	ABHD2,ABHD4,ABHD6,ABHD12,ABHD13,ACPP,ACSBG2,ARSA,ARSJ,ARSK,CA2,CDC14A,CDC14B,CDKN3,CNOT6,CNOT7,CNOT8,CNOT6L,CNP,CTDSP1,CTDSPL2,DCP2,DDHD1,DDHD2,DDX1,DGCR8,DICER1,DIS3,DNA2,DNASE1L1,DROSHA,DUSP1,DUSP5,DUSP6,DUSP7,DUSP8,DUSP16,DUSP19,EME1,ENDOU,ENOPH1,ENPP2,ENPP6,ERCC4,ERI1,ERN1,EXD1,EXD2,EXOG,EYA3,EYA4,FAAH,FBP2,G6PC2,GDE1,GDPD5,GPCPD1,H6PD,HDHD2,IDS,IMPA1,IMPAD1,INPP5K,ISG20L2,LIPA,LIPG,LPIN2,LPL…
GO:MF	nuclear hormone receptor binding	GO:0035257	1.36778e-05	4.86398	90	4762	42	24356	ASXL1,BUD31,C1D,CRY1,CRY2,CTNNB1,DDX5,DDX54,ESR1,FOXL2,HIF1A,HMGA1,KDM1A,LATS1,LEF1,MED13,NCOA1,NCOA2,NCOA3,NCOA6,NCOA7,NR4A1,NR4A3,NRIP1,PADI2,PKN3,PPARGC1A,PRKCB,PROX1,RXRA,SIRT1,SLC30A9,SMARCE1,STRN,SUMO1,TAF7L,TCF21,TCF7L2,TOB2,VDR,WBP2,YWHAH
GO:MF	beta-catenin binding	GO:0008013	1.98002e-05	4.70333	52	4762	29	24356	APC,ASH2L,AXIN1,BCL9L,BTRC,CDH1,CDH2,CTNNA1,CTNNBIP1,DACT1,DACT2,ESR1,FOXO1,FOXO3,GSK3B,LEF1,MED12L,PSEN1,PTPRT,RORA,SKP1,SLC9A3R1,SOX9,SUFU,TAX1BP3,TBL1XR1,TCF7,TCF7L2,VCL
GO:MF	steroid binding	GO:0005496	2.54823e-05	4.59376	61	4762	32	24356	CALB1,ERLIN1,ERLIN2,ESR1,ESRRG,GPR183,NR3C1,NR3C2,OSBP2,OSBPL2,OSBPL3,OSBPL6,OSBPL7,OSBPL8,OSBPL9,OSBPL10,OSBPL11,OSBPL1A,PGR,PGRMC1,PMP2,PROM1,PROM2,PTCH1,RORA,SCP2,STAR,STARD3,STARD4,STARD5,STARD3NL,VDR
GO:MF	hormone receptor binding	GO:0051427	2.56899e-05	4.59024	111	4762	48	24356	ADCYAP1,ASXL1,BUD31,C1D,CRY1,CRY2,CTNNB1,DDX5,DDX54,ESR1,FOXL2,GNAO1,GNRH1,HIF1A,HMGA1,KDM1A,LATS1,LEF1,MED13,NCOA1,NCOA2,NCOA3,NCOA6,NCOA7,NR4A1,NR4A3,NRIP1,PADI2,PKN3,PPARGC1A,PRKCB,PROX1,PTPN11,RXRA,SIRT1,SLC30A9,SMARCE1,SOCS2,STRN,SUMO1,TAF7L,TCF21,TCF7L2,TOB2,VDR,VIP,WBP2,YWHAH
GO:MF	chloride channel activity	GO:0005254	3.55518e-05	4.44914	53	4762	29	24356	ANO1,ANO5,ANO6,BEST1,BEST3,BEST4,CFTR,CLCC1,CLCN4,CLCN5,CLCN6,CLIC4,CLIC5,GABRA1,GABRA2,GABRA3,GABRA4,GABRA6,GABRB3,GABRE,GABRG1,GABRG2,GLRA2,GLRA4,GLRB,SLC1A4,SLC26A7,SLC26A9,TTYH3
GO:MF	chloride transmembrane transporter activity	GO:0015108	4.2536e-05	4.37124	74	4762	36	24356	ANO1,ANO5,ANO6,BEST1,BEST3,BEST4,CFTR,CLCC1,CLCN4,CLCN5,CLCN6,CLIC4,CLIC5,GABRA1,GABRA2,GABRA3,GABRA4,GABRA6,GABRB3,GABRE,GABRG1,GABRG2,GLRA2,GLRA4,GLRB,SLC12A2,SLC18A2,SLC1A1,SLC1A4,SLC26A2,SLC26A4,SLC26A7,SLC26A9,SLC4A1,SLC6A2,TTYH3
GO:MF	growth factor receptor binding	GO:0070851	5.31098e-05	4.27483	87	4762	40	24356	ARF4,DAB2IP,EFEMP1,ERAP1,ERBB4,EREG,ERN1,ESM1,FER,FGF1,FGF2,FGF5,FGF7,FGF9,FGF18,FGF19,FGF23,FLRT2,GRB2,GREM1,HBEGF,IL5,IL13,IL6R,IL6ST,LINGO1,PDGFA,PDGFB,PDGFC,PDGFD,PIBF1,PLSCR1,RNF41,SDCBP,SLC9A3R1,SNX1,SOCS5,SRC,VAV3,VEGFA
GO:MF	myosin binding	GO:0017022	5.52304e-05	4.25782	40	4762	24	24356	ACTN2,ARFGEF1,CALM1,CXCR4,HAP1,KIRREL,LARP6,MYLK2,MYO19,RAB10,RAB25,RAB11A,RAB27A,RAB39B,RAB3B,RAB6A,RAB8A,RALA,RHOA,SHROOM4,SYTL5,TRAK1,TRPM7,VEZT
GO:MF	mRNA 3'-UTR binding	GO:0003730	6.24419e-05	4.20452	54	4762	29	24356	CIRBP,CPEB1,CPEB2,CPEB3,CPEB4,CSDC2,DAZL,DDX5,ELAVL1,FMR1,FXR1,HNRNPA2B1,HNRNPU,IGF2BP1,IGF2BP3,LARP1,PABPC4,PCBP4,PUM1,PUM2,RBMS1,RBMS3,RC3H1,SECISBP2L,STK3,TARDBP,UTP23,ZC3H12A,ZFP36L2
GO:MF	Rab GTPase binding	GO:0017137	6.86765e-05	4.16319	124	4762	51	24356	ALS2,ANKFY1,AP1G1,AP3M1,ARHGAP1,C9ORF72,CLEC16A,DENND3,DENND1B,DENND4A,DENND4C,DENND5A,DNM1L,LLGL1,MICALL1,MYO5A,NDRG1,RAB11FIP1,RAB11FIP2,RAB11FIP4,RAB3GAP2,RAB3IL1,RAB8A,RABGAP1,RGP1,RHOBTB3,RIMS2,RIMS3,RIMS4,RUNDC1,RUSC2,SBF2,SGSM1,SH3BP5,SMCR8,ST5,STXBP5,STXBP5L,SYTL4,SYTL5,TBC1D4,TBC1D5,TBC1D12,TBC1D13,TBC1D15,TBC1D20,TBC1D25,TBC1D30,TBC1D22A,TNFAIP1,WDR41
GO:MF	cation channel activity	GO:0005261	7.15512e-05	4.14538	255	4762	87	24356	ABCC9,ANO1,ANO6,CACHD1,CACNA1B,CACNA1C,CACNA1D,CACNA1E,CACNA1G,CACNB1,CACNB2,CACNB3,CACNG2,CACNG4,CHRNA2,CHRNA5,CHRNA6,CHRNB4,CNGA3,CNGB3,FAM155B,GRIA1,GRIA2,GRIA4,GRIK3,GRIN1,GRIN2A,GRIN3A,HCN1,HCN2,HTR3A,ITGAV,ITPR1,KCNA2,KCNA6,KCNAB1,KCNAB2,KCNB1,KCNC1,KCNC2,KCND2,KCNH1,KCNH2,KCNH7,KCNJ2,KCNJ13,KCNJ16,KCNK1,KCNK3,KCNK17,KCNMA1,KCNMB4,KCNN3,KCNQ3,KCNQ4,KCNQ5,KCNS1,KCNT2,MCOLN2,MCU,MTMR6,NCS1,OR…
GO:MF	monovalent inorganic cation transmembrane transporter activity	GO:0015077	8.07695e-05	4.09275	298	4762	98	24356	ABCC9,ATP1B1,ATP1B3,ATP2A3,ATP2C1,ATP5G3,ATP6AP1,ATP6V0A2,ATP6V1A,ATP6V1C2,ATP6V1D,CLCN4,CLCN5,CNNM4,COX10,COX15,COX7C,GRIK3,HCN1,HCN2,KCNA2,KCNA6,KCNAB1,KCNAB2,KCNB1,KCNC1,KCNC2,KCND2,KCNH1,KCNH2,KCNH7,KCNJ2,KCNJ13,KCNJ16,KCNK1,KCNK3,KCNK17,KCNMA1,KCNMB4,KCNN3,KCNQ3,KCNQ4,KCNQ5,KCNS1,KCNT2,MTMR6,PKD2,SCN2A,SCN3A,SCN4A,SCN4B,SCN9A,SCNN1D,SLC10A2,SLC12A2,SLC13A3,SLC13A5,SLC15A1,SLC15A4,SLC15A5,SLC…
GO:MF	transforming growth factor beta-activated receptor activity	GO:0005024	8.44264e-05	4.07352	13	4762	12	24356	ACVR1,ACVR1B,ACVR1C,ACVR2A,ACVR2B,ACVRL1,BMPR2,BMPR1A,BMPR1B,TGFBR1,TGFBR2,TGFBR3
GO:MF	glycosaminoglycan binding	GO:0005539	9.10636e-05	4.04065	108	4762	46	24356	ADAMTS5,APP,CD44,CHRD,COL5A1,CRISPLD2,FBN1,FGF1,FGF2,FGFR1,GREM2,HAPLN1,HBEGF,HRG,IMPG2,LPL,LYVE1,MARCO,MSTN,NAV2,NDNF,NOV,PCOLCE2,PCSK6,PRNP,PTCH1,PTN,PTPRC,PTPRF,PTPRS,RPL22,RSPO2,RTN4R,SFRP1,SMOC2,SPOCK2,SPP1,STAB2,SULF1,SULF2,SUSD5,TGFBR2,TGFBR3,THBS1,TNFAIP6,VEGFA
GO:MF	PDZ domain binding	GO:0030165	0.000100668	3.99711	52	4762	28	24356	ACVR2A,ARHGAP29,ATP2B2,ATP2B4,CFTR,CIT,DOCK4,FZD1,FZD3,FZD4,FZD7,GNG5,GNG12,LNX1,NKD1,NLGN1,NSF,PLEKHA1,PLEKHA2,PSEN1,PTEN,RAPGEF2,SDC2,SHISA6,SHISA9,SLC9A3R1,SNTG2,SRR
GO:MF	protein phosphatase binding	GO:0019903	0.00010253	3.98915	76	4762	36	24356	ANAPC7,AP3B1,ARPP19,ATP2B4,BCL2,CDC27,CDH2,CSF1R,CTNNB1,CTTNBP2NL,DAB2IP,EIF2AK3,ENSA,FBXL2,FER,FLT4,FOXO1,GRB2,JUP,MAPK14,MET,MTMR3,MTMR4,MTMR9,PIK3R1,PPP1R3C,PPP6R3,SHOC2,SKAP1,SLC9A1,SMG7,SOD1,SRC,STRN,STX17,TRAF3
GO:MF	cell adhesion molecule binding	GO:0050839	0.000114242	3.94217	136	4762	54	24356	ADAM9,ARVCF,CD9,CDH1,CDH2,CDH6,CDH12,CDH13,CDH17,CDH18,CTNNA1,CTNNB1,CTNND1,DSG2,ESM1,FBLN5,FBN1,FGF1,FGF2,FGG,FN1,IGF1,ITGAV,ITGB1,ITGB3,ITGB8,JAM3,JUP,KDR,LCP1,LGALS8,MMP24,MYH9,NDRG1,NOV,NPNT,NRXN1,NTNG1,PKP1,PPP1CA,PROM1,PSEN1,PTPN11,PTPRF,PTPRM,PTPRT,S1PR3,SLC14A1,TACSTD2,TGFBI,THBS1,THY1,UTRN,VCL
GO:MF	sodium ion transmembrane transporter activity	GO:0015081	0.00013887	3.85739	116	4762	48	24356	ATP1B1,ATP1B3,CNNM4,GRIK3,HCN1,HCN2,KCNK1,PKD2,SCN2A,SCN3A,SCN4A,SCN4B,SCN9A,SCNN1D,SLC10A2,SLC12A2,SLC13A3,SLC13A5,SLC18A2,SLC1A1,SLC1A2,SLC1A3,SLC23A2,SLC24A2,SLC24A3,SLC24A4,SLC28A3,SLC34A1,SLC34A2,SLC41A1,SLC4A4,SLC4A5,SLC4A7,SLC4A8,SLC4A10,SLC5A6,SLC5A7,SLC6A2,SLC6A5,SLC6A6,SLC6A14,SLC6A15,SLC6A17,SLC8A1,SLC8A3,SLC9A1,SLC9A2,SLC9A6
GO:MF	transferase activity, transferring glycosyl groups	GO:0016757	0.000144353	3.84057	228	4762	79	24356	AGL,ALG6,ALG9,B3GALT2,B3GAT1,B3GNT2,B3GNT5,B3GNT7,B3GNT9,B4GALT1,B4GALT4,B4GALT6,C1GALT1,CHSY1,CHSY3,CSGALNACT1,DAD1,DPY19L3,EXT1,FUT4,FUT8,FUT9,FUT10,GALNT1,GALNT3,GALNT10,GALNT12,GALNT14,GBA2,GBGT1,GCNT1,GCNT2,GXYLT1,GYS1,HAS2,HPRT1,LFNG,MGAT1,MGAT2,MGAT3,MGAT4A,MGAT5B,NDST1,NDST3,PARP1,PARP9,PARP11,PARP16,PIGA,PIGM,PIGZ,POFUT1,POFUT2,POMT2,PPAT,PRTFDC1,SIRT6,ST3GAL1,ST3GAL2,ST3GAL3,ST3GAL5,ST3…
GO:MF	calcium ion transmembrane transporter activity	GO:0015085	0.000200905	3.69701	97	4762	42	24356	ATP2A3,ATP2B1,ATP2B2,ATP2B4,ATP2C1,CACHD1,CACNA1B,CACNA1C,CACNA1D,CACNA1E,CACNA1G,CACNB1,CACNB2,CACNB3,CACNG2,CACNG4,FAM155B,GRIN1,GRIN2A,GRIN3A,ITGAV,ITPR1,MCOLN2,MCU,NCS1,ORAI2,PANX1,PKD2,PSEN1,SLC24A2,SLC24A3,SLC24A4,SLC8A1,SLC8A3,TMCO1,TMEM37,TRPA1,TRPC5,TRPM2,TRPM7,TRPM8,TRPV6
GO:MF	sterol binding	GO:0032934	0.000206062	3.686	42	4762	24	24356	ERLIN1,ERLIN2,GPR183,OSBP2,OSBPL2,OSBPL3,OSBPL6,OSBPL7,OSBPL8,OSBPL9,OSBPL10,OSBPL11,OSBPL1A,PMP2,PROM1,PROM2,PTCH1,RORA,SCP2,STAR,STARD3,STARD4,STARD5,STARD3NL
GO:MF	ubiquitin-like protein conjugating enzyme binding	GO:0044390	0.000220968	3.65567	29	4762	19	24356	ANKIB1,ARIH1,ARIH2,DCUN1D2,DCUN1D3,DCUN1D4,DCUN1D5,FOXL2,PPARA,RNF180,RNF185,RNF144A,RNF144B,RNF19A,SIAH1,SIAH3,SOX9,TRAF6,UBA2
GO:MF	voltage-gated channel activity	GO:0022832	0.000232961	3.63272	142	4762	55	24356	ANO6,CACHD1,CACNA1B,CACNA1C,CACNA1D,CACNA1E,CACNA1G,CACNB1,CACNB2,CACNB3,CACNG2,CACNG4,CLCN4,CLCN5,CLCN6,CLIC5,GRIN1,GRIN2A,GRIN3A,HCN1,HCN2,ITGAV,KCNA2,KCNA6,KCNAB1,KCNAB2,KCNB1,KCNC1,KCNC2,KCND2,KCNH1,KCNH2,KCNH7,KCNJ2,KCNJ13,KCNJ16,KCNK1,KCNK3,KCNMA1,KCNQ3,KCNQ4,KCNQ5,KCNS1,KCNT2,NCS1,NTRK2,PKD2,SCN2A,SCN3A,SCN4A,SCN9A,TMEM37,VDAC1,VDAC2,VDAC3
GO:MF	voltage-gated ion channel activity	GO:0005244	0.000232961	3.63272	142	4762	55	24356	ANO6,CACHD1,CACNA1B,CACNA1C,CACNA1D,CACNA1E,CACNA1G,CACNB1,CACNB2,CACNB3,CACNG2,CACNG4,CLCN4,CLCN5,CLCN6,CLIC5,GRIN1,GRIN2A,GRIN3A,HCN1,HCN2,ITGAV,KCNA2,KCNA6,KCNAB1,KCNAB2,KCNB1,KCNC1,KCNC2,KCND2,KCNH1,KCNH2,KCNH7,KCNJ2,KCNJ13,KCNJ16,KCNK1,KCNK3,KCNMA1,KCNQ3,KCNQ4,KCNQ5,KCNS1,KCNT2,NCS1,NTRK2,PKD2,SCN2A,SCN3A,SCN4A,SCN9A,TMEM37,VDAC1,VDAC2,VDAC3
GO:MF	proteoglycan binding	GO:0043394	0.000413524	3.3835	18	4762	14	24356	CHRD,COL2A1,COL5A1,CTSK,DAG1,FN1,HPSE,HPSE2,NID1,PTPRC,PTPRF,PTPRS,SDCBP,TNC
GO:MF	thiol-dependent ubiquitin-specific protease activity	GO:0004843	0.000429959	3.36657	70	4762	33	24356	ATXN3,BAP1,BRCC3,CYLD,FAM63A,FAM63B,JOSD1,OTUD4,OTUD7B,STAMBP,UCHL5,USP1,USP2,USP8,USP13,USP15,USP19,USP24,USP28,USP30,USP31,USP32,USP34,USP37,USP38,USP44,USP45,USP46,USP47,USP48,USP9X,VCPIP1,ZC3H12A
GO:MF	transmembrane receptor protein serine/threonine kinase activity	GO:0004675	0.000475552	3.3228	16	4762	13	24356	ACVR1,ACVR1B,ACVR1C,ACVR2A,ACVR2B,ACVRL1,BMPR2,BMPR1A,BMPR1B,SOSTDC1,TGFBR1,TGFBR2,TGFBR3
GO:MF	protein tyrosine kinase activity	GO:0004713	0.000498289	3.30252	103	4762	43	24356	ABL1,ABL2,CLK2,CLK3,CSF1R,DYRK2,DYRK1A,EFEMP1,EPHA3,EPHA4,EPHA5,EPHA6,EPHA7,EPHA8,EPHB3,ERBB4,FER,FGFR1,FGR,FLT1,FLT4,IGF1R,INSR,JAK2,KDR,KIT,MERTK,MET,NRP1,NRP2,NTRK2,PDGFRA,PEAK1,PTK2B,RET,ROR2,SLA,SRC,TEC,TEK,TWF1,TYRO3,YES1
GO:MF	phosphatidylinositol phosphate binding	GO:1901981	0.000531805	3.27425	110	4762	45	24356	ACTN2,ANKFY1,ARFIP1,ASAP1,CLVS1,COL4A3BP,DAB2IP,DENND1B,FERMT2,FRMPD4,FZD7,GOLPH3,HIP1,KCNJ2,LANCL2,LAPTM4B,LDLRAP1,MAPKAP1,MTSS1L,MYO1B,OSBP,OSBPL8,PFN2,PIRT,PLEKHA1,PLEKHA2,PLEKHA8,RAB35,RNF34,RS1,SAP30L,SESTD1,SH3PXD2A,SH3PXD2B,SNX11,SNX13,SNX14,SNX18,SNX19,SNX24,SNX27,STXBP6,TWF1,VPS36,ZFYVE1
GO:MF	symporter activity	GO:0015293	0.00062526	3.20394	87	4762	38	24356	MFSD2A,SLC10A2,SLC10A7,SLC12A2,SLC13A3,SLC13A5,SLC15A1,SLC15A4,SLC15A5,SLC18A2,SLC1A1,SLC1A2,SLC1A3,SLC1A4,SLC23A2,SLC28A3,SLC2A6,SLC2A10,SLC2A12,SLC2A13,SLC32A1,SLC34A1,SLC34A2,SLC36A1,SLC45A2,SLC4A4,SLC4A5,SLC4A7,SLC4A8,SLC4A10,SLC5A6,SLC5A7,SLC6A2,SLC6A5,SLC6A6,SLC6A14,SLC6A15,SLC6A17
GO:MF	nuclear receptor binding	GO:0016922	0.000759495	3.11948	62	4762	30	24356	C1D,CTNNB1,DDX5,DDX54,ESR1,FOXL2,HMGA1,KDM1A,LATS1,LEF1,NCOA1,NCOA2,NCOA3,NR4A1,NR4A3,NRIP1,PADI2,PKN3,PPARGC1A,PRKCB,PROX1,RXRA,SLC30A9,SMARCE1,STRN,SUMO1,TCF21,VDR,WBP2,YWHAH
GO:MF	protein N-terminus binding	GO:0047485	0.000780692	3.10752	59	4762	29	24356	ARF6,ATM,CALM1,CHMP6,CSNK2A2,DCTN4,EPB41,ERCC4,ERCC6,EXOC5,HAX1,MAP2K1,MAU2,MECP2,NBN,NCOA1,NCOA3,PARP1,PEX14,PPP1CC,RBPJ,RELA,SMARCE1,STX5,SUV39H1,SYNGR3,TBL1XR1,TRAF6,YWHAQ
GO:MF	ion channel binding	GO:0044325	0.000832854	3.07943	78	4762	35	24356	ABCC9,ACTN2,AKAP6,AKAP9,ANK2,CALM1,CAV1,CEP68,CHERP,CTNNB1,DPP10,FHL1,FKBP1A,FMR1,HOMER1,HTT,KCNB1,KCNC1,LRRK2,PDE4B,PDE4D,PIRT,PKD2,PRNP,RIMS2,RIMS3,RIMS4,SCN4B,SNTA1,SRC,STAC,VDAC1,YES1,YWHAH,YWHAZ
GO:MF	ubiquitinyl hydrolase activity	GO:0101005	0.000832854	3.07943	78	4762	35	24356	ATXN3,BAP1,BRCC3,CYLD,FAM188A,FAM63A,FAM63B,JOSD1,OTUD4,OTUD6B,OTUD7B,STAMBP,UCHL5,USP1,USP2,USP8,USP13,USP15,USP19,USP24,USP28,USP30,USP31,USP32,USP34,USP37,USP38,USP44,USP45,USP46,USP47,USP48,USP9X,VCPIP1,ZC3H12A
GO:MF	solute:cation symporter activity	GO:0015294	0.000832854	3.07943	78	4762	35	24356	SLC10A2,SLC12A2,SLC13A3,SLC13A5,SLC15A1,SLC15A4,SLC15A5,SLC18A2,SLC1A1,SLC1A2,SLC1A3,SLC23A2,SLC28A3,SLC2A6,SLC2A10,SLC2A12,SLC2A13,SLC32A1,SLC34A1,SLC34A2,SLC36A1,SLC45A2,SLC4A4,SLC4A5,SLC4A7,SLC4A8,SLC4A10,SLC5A6,SLC5A7,SLC6A2,SLC6A5,SLC6A6,SLC6A14,SLC6A15,SLC6A17
GO:MF	signaling adaptor activity	GO:0035591	0.000976873	3.01016	39	4762	22	24356	AFAP1L2,AXIN1,CD28,CRK,DAB2IP,EPS8,GRB2,GRB10,GRIP2,IRS1,LDLRAP1,MAPK8IP1,MAPK8IP2,MAPK8IP3,MAVS,NCK2,PTPN11,SH2B3,SHB,SLA,SLA2,SOCS2
GO:MF	heparin binding	GO:0008201	0.000979924	3.00881	72	4762	33	24356	ADAMTS5,APP,CHRD,COL5A1,CRISPLD2,FBN1,FGF1,FGF2,FGFR1,GREM2,HBEGF,HRG,LPL,MARCO,MSTN,NAV2,NDNF,NOV,PCOLCE2,PCSK6,PTCH1,PTN,PTPRC,PTPRS,RPL22,RSPO2,RTN4R,SFRP1,SMOC2,SPP1,TGFBR3,THBS1,VEGFA
GO:MF	enhancer binding	GO:0035326	0.00121521	2.91535	79	4762	35	24356	ARID3B,ARNT,BACH1,BACH2,BHLHE41,CLOCK,CREB1,FLI1,GATA2,GATA5,GATA6,GZF1,HIVEP1,HOXA7,HOXB5,ISL1,JUN,LEF1,MEF2C,MEOX2,NFE2L1,NFYA,NFYB,NKX2-1,NONO,NR1D2,NR5A2,RELA,SIRT1,SIX3,SOX9,TAL1,TIPARP,YY1,ZNF704
GO:MF	ligand-gated anion channel activity	GO:0099095	0.00165621	2.78089	17	4762	13	24356	CFTR,GABRA1,GABRA2,GABRA3,GABRA4,GABRA6,GABRB3,GABRE,GABRG1,GABRG2,GLRA2,GLRA4,GLRB
GO:MF	ubiquitin conjugating enzyme binding	GO:0031624	0.00167421	2.77619	24	4762	16	24356	ANKIB1,ARIH1,ARIH2,DCUN1D2,DCUN1D3,DCUN1D4,DCUN1D5,FOXL2,PPARA,RNF180,RNF144A,RNF144B,RNF19A,SIAH1,SIAH3,TRAF6
GO:MF	protein phosphorylated amino acid binding	GO:0045309	0.00176955	2.75214	40	4762	22	24356	ABL1,ABL2,BTRC,CBL,CRK,FBXW7,FGR,GRB2,IRS1,LDLRAP1,MAPK1,NCK2,NEDD4,PIK3R1,PTPN3,PTPN5,PTPN11,RTF1,SHB,SHC3,SHE,YES1
GO:MF	nuclear receptor transcription coactivator activity	GO:0030374	0.00176955	2.75214	40	4762	22	24356	ACTN2,ATXN7L3,BUD31,HMGA1,KDM1A,NCOA1,NCOA2,NCOA3,NCOA6,NCOA7,NR1D2,PKN3,PPARA,PPARD,PPARGC1A,PPRC1,PRKCB,PSMC3IP,RARB,RBM14,SLC30A9,THRB
GO:MF	thiol-dependent ubiquitinyl hydrolase activity	GO:0036459	0.00194039	2.71211	77	4762	34	24356	ATXN3,BAP1,BRCC3,CYLD,FAM63A,FAM63B,JOSD1,OTUD4,OTUD6B,OTUD7B,STAMBP,UCHL5,USP1,USP2,USP8,USP13,USP15,USP19,USP24,USP28,USP30,USP31,USP32,USP34,USP37,USP38,USP44,USP45,USP46,USP47,USP48,USP9X,VCPIP1,ZC3H12A
GO:MF	ligand-gated ion channel activity	GO:0015276	0.00237657	2.62405	115	4762	45	24356	CFTR,CHRNA2,CHRNA5,CHRNA6,CHRNB4,CNGA3,CNGB3,GABRA1,GABRA2,GABRA3,GABRA4,GABRA6,GABRB2,GABRB3,GABRE,GABRG1,GABRG2,GABRP,GABRR1,GLRA2,GLRA4,GLRB,GRIA1,GRIA2,GRIA4,GRID1,GRIK3,GRIN1,GRIN2A,GRIN3A,HCN1,HCN2,HTR3A,ITPR1,KCNH2,KCNJ2,KCNJ13,KCNJ16,KCNK1,MCOLN2,P2RX5,PKD2,SCNN1D,TRPA1,TRPM2
GO:MF	ligand-gated channel activity	GO:0022834	0.00237657	2.62405	115	4762	45	24356	CFTR,CHRNA2,CHRNA5,CHRNA6,CHRNB4,CNGA3,CNGB3,GABRA1,GABRA2,GABRA3,GABRA4,GABRA6,GABRB2,GABRB3,GABRE,GABRG1,GABRG2,GABRP,GABRR1,GLRA2,GLRA4,GLRB,GRIA1,GRIA2,GRIA4,GRID1,GRIK3,GRIN1,GRIN2A,GRIN3A,HCN1,HCN2,HTR3A,ITPR1,KCNH2,KCNJ2,KCNJ13,KCNJ16,KCNK1,MCOLN2,P2RX5,PKD2,SCNN1D,TRPA1,TRPM2
GO:MF	S-acyltransferase activity	GO:0016417	0.00248336	2.60496	27	4762	17	24356	DLAT,DLST,GLUL,YKT6,ZDHHC2,ZDHHC3,ZDHHC6,ZDHHC7,ZDHHC9,ZDHHC14,ZDHHC15,ZDHHC17,ZDHHC18,ZDHHC20,ZDHHC21,ZDHHC22,ZDHHC23
GO:MF	drug transmembrane transporter activity	GO:0015238	0.00272792	2.56417	65	4762	30	24356	SLC13A5,SLC15A4,SLC17A6,SLC17A8,SLC18A2,SLC18A3,SLC19A2,SLC1A1,SLC1A2,SLC1A3,SLC1A4,SLC25A4,SLC25A12,SLC25A15,SLC25A17,SLC25A24,SLC25A25,SLC25A26,SLC25A29,SLC25A30,SLC25A38,SLC32A1,SLC36A1,SLC38A1,SLC38A2,SLC46A1,SLC6A2,SLC6A5,SLC7A1,SLC7A2
GO:MF	N-acetyltransferase activity	GO:0008080	0.00272792	2.56417	65	4762	30	24356	CLOCK,CREBBP,ELP3,ESCO1,ESCO2,GNPNAT1,HGSNAT,ING3,KAT7,KAT2B,KAT6A,KAT6B,MEAF6,METTL8,NAA15,NAA20,NAA25,NAA50,NAT10,NAT8L,NCOA3,PHF20,POLE3,SMARCE1,SUPT7L,TADA1,TADA2B,TAF1,TAF5,TAF5L
GO:MF	growth factor activity	GO:0008083	0.00314061	2.50299	102	4762	41	24356	BDNF,BMP2,BMP6,BMP7,EREG,FGF1,FGF2,FGF5,FGF7,FGF9,FGF12,FGF13,FGF18,FGF19,FGF23,GDF2,GDF7,GDF9,GDF11,GDNF,HBEGF,IGF1,IL5,IL13,INHBC,INHBE,KITLG,LEFTY2,MSTN,NENF,OSGIN2,PDGFA,PDGFB,PDGFC,PDGFD,PGF,PTN,RABEP1,TGFB2,TGFB3,VEGFA
GO:MF	neurotransmitter receptor activity	GO:0030594	0.00317017	2.49892	85	4762	36	24356	CHRM1,CHRNA2,CHRNA5,CHRNA6,CHRNB4,DRD2,GABBR2,GABRA1,GABRA2,GABRA3,GABRA4,GABRA6,GABRB3,GABRE,GABRG1,GABRG2,GLRA2,GLRA4,GPR156,GRIA1,GRIA2,GRIA4,GRID1,GRIK3,GRIN1,GRIN2A,GRIN3A,GRM1,GRM5,HRH1,HRH2,HRH4,HTR7,HTR2C,HTR3A,OPRM1
GO:MF	ubiquitin-like protein-specific protease activity	GO:0019783	0.00317017	2.49892	85	4762	36	24356	ATXN3,BAP1,BRCC3,CYLD,FAM63A,FAM63B,JOSD1,OTUD4,OTUD6B,OTUD7B,SENP1,SENP5,STAMBP,UCHL5,USP1,USP2,USP8,USP13,USP15,USP19,USP24,USP28,USP30,USP31,USP32,USP34,USP37,USP38,USP44,USP45,USP46,USP47,USP48,USP9X,VCPIP1,ZC3H12A
GO:MF	cytokine receptor binding	GO:0005126	0.00374976	2.426	164	4762	58	24356	ACVR2A,ACVR2B,BMP2,BMP6,BMP7,CNIH4,CNTFR,CXCL12,DAB2IP,EDA,EFNA5,ERAP1,FASLG,GDF2,GDF9,GDF11,GRB2,GREM1,IFNG,IL5,IL13,IL15,IL34,IL6R,IL6ST,INHBE,ITCH,KITLG,LEFTY2,LIFR,MSTN,PIBF1,PIK3R1,PLCG1,RASL11B,RNF41,SDCBP,SNX6,SOCS2,SPRED2,TGFB2,TGFB3,TGFBR1,TGFBR2,TGFBR3,TMBIM1,TNFSF8,TNFSF10,TNFSF15,TNFSF13B,TRAF1,TRAF3,TRAF4,TRAF5,TRAF6,TRIM37,USP15,VEGFA
GO:MF	channel regulator activity	GO:0016247	0.00443158	2.35344	86	4762	36	24356	AKAP9,ARPP19,BCL2,CACNG2,CACNG4,CACNG7,CALM1,CAV1,CFTR,DPP6,ENSA,FGF13,FKBP1A,FXYD2,FXYD6,HPCAL4,ITPR1,KCNAB1,KCNAB2,KCNIP4,KCNMB4,KCNS1,NEDD4,NRXN1,PRKCB,PTPN3,RRAD,SCN4B,SLC9A3R1,SNTA1,STIM2,STX7,SUMO1,TSPAN13,WNK1,YWHAH
GO:MF	RNA polymerase II distal enhancer sequence-specific DNA binding	GO:0000980	0.00498688	2.30217	57	4762	27	24356	ARID3B,BACH1,BACH2,BHLHE41,CLOCK,CREB1,FLI1,GATA2,GZF1,HIVEP1,HOXA7,HOXB5,JUN,MEF2C,MEOX2,NFE2L1,NFYA,NFYB,NKX2-1,NONO,NR1D2,NR5A2,RELA,SIRT1,SIX3,TAL1,YY1
GO:MF	transmembrane receptor protein tyrosine kinase activity	GO:0004714	0.00522449	2.28196	54	4762	26	24356	CSF1R,EFEMP1,EPHA3,EPHA4,EPHA5,EPHA7,EPHA8,EPHB3,ERBB4,FGFR1,FLT1,FLT4,IGF1R,INSR,KDR,KIT,MERTK,MET,NRP1,NRP2,NTRK2,PDGFRA,RET,ROR2,TEK,TYRO3
GO:MF	protein tyrosine kinase binding	GO:1990782	0.00522449	2.28196	54	4762	26	24356	ANGPT1,ANGPT2,CBL,CD247,CPNE3,CRK,DOCK4,ELMO2,EPHA4,FNTA,GJA1,HSP90AA1,ITGB1,LRP4,MAP3K7,NEDD9,NOX4,PLCG1,PTPN1,PTPN11,PTPN14,RNF41,SH2B3,SHC3,SOCS5,TOB1
GO:MF	acetyltransferase activity	GO:0016407	0.00633424	2.19831	77	4762	33	24356	ACAA2,CLOCK,CREBBP,DLAT,ELP3,ESCO1,ESCO2,GNPNAT1,HGSNAT,ING3,KAT7,KAT2B,KAT6A,KAT6B,MEAF6,METTL8,NAA15,NAA20,NAA25,NAA50,NAT10,NAT8L,NCOA3,PDCD2,PHF20,POLE3,SMARCE1,SUPT7L,TADA1,TADA2B,TAF1,TAF5,TAF5L
GO:MF	enhancer sequence-specific DNA binding	GO:0001158	0.007082	2.14984	74	4762	32	24356	ARID3B,BACH1,BACH2,BHLHE41,CLOCK,CREB1,FLI1,GATA2,GATA5,GATA6,GZF1,HIVEP1,HOXA7,HOXB5,ISL1,JUN,MEF2C,MEOX2,NFE2L1,NFYA,NFYB,NKX2-1,NONO,NR1D2,NR5A2,RELA,SIRT1,SIX3,SOX9,TAL1,YY1,ZNF704
GO:MF	protein transporter activity	GO:0008565	0.0075968	2.11937	58	4762	27	24356	AFTPH,CALCRL,CHMP7,COG3,CSE1L,DNAJC15,IPO5,IPO8,IPO9,IPO11,KPNA1,KPNA4,KPNA6,KPNB1,MIA3,NXT2,SEC63,SEC61A1,TIMM13,TIMM22,TIMM17A,TNPO1,TOMM20,TOMM40L,VPS26A,VPS26B,XPO5
GO:MF	transferase activity, transferring hexosyl groups	GO:0016758	0.00800189	2.09681	145	4762	52	24356	AGL,ALG6,ALG9,B3GALT2,B3GAT1,B3GNT2,B3GNT5,B3GNT7,B3GNT9,B4GALT1,B4GALT6,C1GALT1,CHSY1,CHSY3,CSGALNACT1,DAD1,DPY19L3,EXT1,FUT4,FUT8,FUT9,FUT10,GALNT1,GALNT3,GALNT10,GBA2,GBGT1,GCNT1,GCNT2,GYS1,HAS2,LFNG,MGAT1,MGAT2,MGAT3,MGAT4A,MGAT5B,NDST1,NDST3,PIGA,PIGM,PIGZ,POFUT1,POFUT2,POMT2,TMTC1,TMTC2,TMTC4,UGGT1,UGT8,WDFY3,XYLT1
GO:MF	cholesterol binding	GO:0015485	0.0081713	2.08771	37	4762	20	24356	ERLIN1,ERLIN2,OSBP2,OSBPL2,OSBPL3,OSBPL6,OSBPL7,OSBPL8,OSBPL10,OSBPL1A,PMP2,PROM1,PROM2,PTCH1,SCP2,STAR,STARD3,STARD4,STARD5,STARD3NL
GO:MF	organic acid transmembrane transporter activity	GO:0005342	0.00832348	2.0797	116	4762	44	24356	MFSD2A,SLC10A2,SLC13A3,SLC13A5,SLC15A4,SLC16A1,SLC16A3,SLC16A4,SLC16A6,SLC16A7,SLC16A10,SLC16A12,SLC16A14,SLC17A6,SLC17A8,SLC1A1,SLC1A2,SLC1A3,SLC1A4,SLC23A2,SLC25A12,SLC25A15,SLC25A29,SLC25A30,SLC25A38,SLC26A2,SLC26A4,SLC26A7,SLC26A9,SLC32A1,SLC36A1,SLC38A1,SLC38A2,SLC38A4,SLC46A1,SLC6A5,SLC6A6,SLC6A15,SLC7A1,SLC7A2,SLC7A7,SLC7A11,SLCO2A1,SLCO2B1
GO:MF	GABA receptor activity	GO:0016917	0.00862827	2.06408	21	4762	14	24356	GABBR2,GABRA1,GABRA2,GABRA3,GABRA4,GABRA6,GABRB2,GABRB3,GABRE,GABRG1,GABRG2,GABRP,GABRR1,GPR156
GO:MF	ATPase binding	GO:0051117	0.00866011	2.06248	40	4762	21	24356	ABCA1,ATP1B1,ATP1B3,ATP6V0A2,BRSK2,CAV1,DNAJC10,ESR1,PDE4D,PEX26,PGR,PKD2,PTPN3,RALA,RALB,RDX,SLC26A9,SNTA1,SNX10,TOR1AIP2,WFS1
GO:MF	transmitter-gated ion channel activity	GO:0022824	0.00876737	2.05713	49	4762	24	24356	CHRNA2,CHRNA5,CHRNA6,CHRNB4,GABRA1,GABRA2,GABRA3,GABRA4,GABRA6,GABRB3,GABRE,GABRG1,GABRG2,GLRA2,GLRA4,GRIA1,GRIA2,GRIA4,GRID1,GRIK3,GRIN1,GRIN2A,GRIN3A,HTR3A
GO:MF	transmitter-gated channel activity	GO:0022835	0.00876737	2.05713	49	4762	24	24356	CHRNA2,CHRNA5,CHRNA6,CHRNB4,GABRA1,GABRA2,GABRA3,GABRA4,GABRA6,GABRB3,GABRE,GABRG1,GABRG2,GLRA2,GLRA4,GRIA1,GRIA2,GRIA4,GRID1,GRIK3,GRIN1,GRIN2A,GRIN3A,HTR3A
GO:MF	Rac GTPase binding	GO:0048365	0.00892343	2.04947	46	4762	23	24356	ALS2,ARHGAP44,ARHGDIB,ARHGEF4,CAV1,DOCK4,DOCK7,EPS8,GIT2,MTSS1L,NCKAP1L,OCRL,PAK1,PAK2,PAK3,PKN3,PREX1,RCC2,SOD1,SRGAP1,SRGAP2,SRGAP3,VAV3
GO:MF	N-acyltransferase activity	GO:0016410	0.0089288	2.04921	78	4762	33	24356	CERS2,CERS6,CLOCK,CREBBP,ELP3,ESCO1,ESCO2,GNPNAT1,HGSNAT,ING3,KAT7,KAT2B,KAT6A,KAT6B,MEAF6,METTL8,NAA15,NAA20,NAA25,NAA50,NAT10,NAT8L,NCOA3,NMT1,PHF20,POLE3,SMARCE1,SUPT7L,TADA1,TADA2B,TAF1,TAF5,TAF5L
GO:MF	ankyrin binding	GO:0030506	0.00928962	2.032	12	4762	10	24356	CACNA1D,CDH1,KCTD6,NRCAM,PTPRC,RHAG,RHCG,SLC4A1,SLC8A1,SPTBN1
GO:MF	extracellular ligand-gated ion channel activity	GO:0005230	0.00960915	2.01731	65	4762	29	24356	CHRNA2,CHRNA5,CHRNA6,CHRNB4,GABRA1,GABRA2,GABRA3,GABRA4,GABRA6,GABRB2,GABRB3,GABRE,GABRG1,GABRG2,GABRP,GABRR1,GLRA2,GLRA4,GLRB,GRIA1,GRIA2,GRIA4,GRID1,GRIK3,GRIN1,GRIN2A,GRIN3A,HTR3A,P2RX5
GO:MF	lipid transporter activity	GO:0005319	0.00971577	2.01252	113	4762	43	24356	ABCA1,ABCA3,ABCA5,ABCC1,ABCD3,ANO3,ANO6,ATP10B,ATP10D,ATP11A,ATP11B,ATP11C,ATP8A1,ATP8A2,ATP9A,C2CD2L,COL4A3BP,MFSD2A,MTTP,OSBP,OSBP2,OSBPL2,OSBPL3,OSBPL6,OSBPL7,OSBPL8,OSBPL9,OSBPL11,OSBPL1A,PITPNA,PITPNB,PLEKHA8,PLSCR1,RFT1,SLC10A2,SLC27A4,SLCO2A1,SLCO2B1,STAR,STARD3,STARD4,STARD5,TMEM30A
GO:BP	biological_process	GO:0008150	5e-324	323.306	12549	4762	4099	24356	A1CF,AAK1,AARS2,AASDHPPT,AATK,ABAT,ABCA1,ABCA3,ABCA5,ABCB8,ABCB9,ABCC1,ABCC5,ABCC6,ABCC9,ABCD2,ABCD3,ABCD4,ABCE1,ABHD2,ABHD4,ABHD6,ABHD10,ABHD12,ABHD13,ABI1,ABI2,ABL1,ABL2,ABLIM3,ABR,ACAA2,ACACA,ACADSB,ACE,ACE2,ACER3,ACPP,ACSBG2,ACSL1,ACSL3,ACSL4,ACSS2,ACTG1,ACTL6A,ACTN2,ACTR2,ACTR3,ACTR8,ACTR3B,ACVR1,ACVR1B,ACVR1C,ACVR2A,ACVR2B,ACVRL1,ADAM9,ADAM10,ADAM12,ADAM19,ADAM22,ADAM33,ADAMTS2,ADAMTS3,ADAM…
GO:BP	regulation of cellular process	GO:0050794	5e-324	323.306	6829	4762	2564	24356	AAK1,ABCA1,ABCA5,ABCD2,ABCE1,ABHD2,ABHD4,ABHD6,ABI1,ABI2,ABL1,ABL2,ABLIM3,ABR,ACAA2,ACE2,ACER3,ACPP,ACSL1,ACSL3,ACTN2,ACTR2,ACTR3,ACTR3B,ACVR1,ACVR1B,ACVR1C,ACVR2A,ACVR2B,ACVRL1,ADAM9,ADAM10,ADAMTS3,ADAMTS18,ADAR,ADARB1,ADCY1,ADCY2,ADCY5,ADCY6,ADCY7,ADCY9,ADCYAP1,ADCYAP1R1,ADD2,ADD3,ADIPOQ,ADIPOR2,ADNP,ADNP2,ADORA3,ADORA2A,ADRA2A,ADRA2B,AEBP1,AEBP2,AFAP1L2,AFF1,AFF2,AFF3,AFF4,AGAP3,AHCTF1,AHR,AHR…
GO:BP	regulation of biological process	GO:0050789	5e-324	323.306	7271	4762	2721	24356	A1CF,AAK1,ABCA1,ABCA5,ABCD2,ABCE1,ABHD2,ABHD4,ABHD6,ABI1,ABI2,ABL1,ABL2,ABLIM3,ABR,ACAA2,ACE,ACE2,ACER3,ACPP,ACSL1,ACSL3,ACTN2,ACTR2,ACTR3,ACTR3B,ACVR1,ACVR1B,ACVR1C,ACVR2A,ACVR2B,ACVRL1,ADAM9,ADAM10,ADAM12,ADAM19,ADAMTS3,ADAMTS5,ADAMTS18,ADAR,ADARB1,ADCY1,ADCY2,ADCY5,ADCY6,ADCY7,ADCY9,ADCYAP1,ADCYAP1R1,ADD2,ADD3,ADIPOQ,ADIPOR2,ADNP,ADNP2,ADORA3,ADORA2A,ADRA2A,ADRA2B,AEBP1,AEBP2,AFAP1L2,AFF1,AFF2…
GO:BP	cellular process	GO:0009987	5e-324	323.306	10943	4762	3686	24356	A1CF,AAK1,AARS2,AASDHPPT,AATK,ABAT,ABCA1,ABCA5,ABCC1,ABCD2,ABCD3,ABCD4,ABCE1,ABHD2,ABHD4,ABHD6,ABHD10,ABHD12,ABHD13,ABI1,ABI2,ABL1,ABL2,ABLIM3,ABR,ACAA2,ACACA,ACE,ACE2,ACER3,ACPP,ACSBG2,ACSL1,ACSL3,ACSL4,ACSS2,ACTG1,ACTL6A,ACTN2,ACTR2,ACTR3,ACTR8,ACTR3B,ACVR1,ACVR1B,ACVR1C,ACVR2A,ACVR2B,ACVRL1,ADAM9,ADAM10,ADAM22,ADAMTS2,ADAMTS3,ADAMTS18,ADAR,ADARB1,ADARB2,ADAT2,ADCY1,ADCY2,ADCY5,ADCY6,ADCY7,ADCY…
GO:BP	biological regulation	GO:0065007	5e-324	323.306	7808	4762	2914	24356	A1CF,AAK1,ABAT,ABCA1,ABCA5,ABCC1,ABCD2,ABCE1,ABHD2,ABHD4,ABHD6,ABI1,ABI2,ABL1,ABL2,ABLIM3,ABR,ACAA2,ACACA,ACE,ACE2,ACER3,ACPP,ACSL1,ACSL3,ACTN2,ACTR2,ACTR3,ACTR3B,ACVR1,ACVR1B,ACVR1C,ACVR2A,ACVR2B,ACVRL1,ADAM9,ADAM10,ADAM12,ADAM19,ADAMTS3,ADAMTS5,ADAMTS18,ADAR,ADARB1,ADCY1,ADCY2,ADCY5,ADCY6,ADCY7,ADCY9,ADCYAP1,ADCYAP1R1,ADD2,ADD3,ADIPOQ,ADIPOR2,ADNP,ADNP2,ADORA3,ADORA2A,ADRA2A,ADRA2B,AEBP1,AEBP2,…
GO:BP	metabolic process	GO:0008152	6.50929e-308	307.186	7853	4762	2659	24356	A1CF,AAK1,AARS2,AASDHPPT,AATK,ABAT,ABCA1,ABCD2,ABCD3,ABCD4,ABCE1,ABHD2,ABHD4,ABHD6,ABHD10,ABHD12,ABHD13,ABI1,ABI2,ABL1,ABL2,ABLIM3,ACAA2,ACACA,ACADSB,ACE,ACE2,ACER3,ACPP,ACSBG2,ACSL1,ACSL3,ACSL4,ACSS2,ACTL6A,ACTN2,ACTR2,ACTR3,ACTR8,ACVR1,ACVR1B,ACVR1C,ACVR2A,ACVR2B,ACVRL1,ADAM9,ADAM10,ADAM12,ADAM19,ADAM22,ADAM33,ADAMTS2,ADAMTS3,ADAMTS4,ADAMTS5,ADAMTS6,ADAMTS9,ADAMTS18,ADAMTSL1,ADAR,ADARB1,ADARB2,…
GO:BP	cellular metabolic process	GO:0044237	2.70941e-306	305.567	7171	4762	2503	24356	A1CF,AAK1,AARS2,AASDHPPT,AATK,ABAT,ABCA1,ABCD2,ABCD3,ABCD4,ABCE1,ABHD2,ABHD4,ABHD6,ABHD10,ABHD12,ABHD13,ABI1,ABI2,ABL1,ABL2,ABLIM3,ACAA2,ACACA,ACE,ACE2,ACER3,ACPP,ACSBG2,ACSL1,ACSL3,ACSL4,ACSS2,ACTL6A,ACTN2,ACTR2,ACTR3,ACTR8,ACVR1,ACVR1B,ACVR1C,ACVR2A,ACVR2B,ACVRL1,ADAM9,ADAM10,ADAR,ADARB1,ADARB2,ADAT2,ADCY1,ADCY2,ADCY5,ADCY6,ADCY7,ADCY9,ADCYAP1,ADIPOQ,ADORA3,ADPRH,ADRA2A,ADRA2B,AEBP1,AEBP2,AFAP1…
GO:BP	organic substance metabolic process	GO:0071704	6.76359e-296	295.17	7370	4762	2529	24356	A1CF,AAK1,AARS2,AASDHPPT,AATK,ABAT,ABCA1,ABCD2,ABCD3,ABCD4,ABCE1,ABHD2,ABHD4,ABHD6,ABHD10,ABHD12,ABHD13,ABI1,ABI2,ABL1,ABL2,ABLIM3,ACAA2,ACACA,ACE,ACE2,ACER3,ACPP,ACSBG2,ACSL1,ACSL3,ACSL4,ACSS2,ACTL6A,ACTN2,ACTR2,ACTR3,ACTR8,ACVR1,ACVR1B,ACVR1C,ACVR2A,ACVR2B,ACVRL1,ADAM9,ADAM10,ADAM12,ADAM19,ADAM22,ADAM33,ADAMTS2,ADAMTS3,ADAMTS4,ADAMTS5,ADAMTS6,ADAMTS9,ADAMTS18,ADAMTSL1,ADAR,ADARB1,ADARB2,ADAT2,A…
GO:BP	primary metabolic process	GO:0044238	1.66224e-284	283.779	7076	4762	2441	24356	A1CF,AAK1,AARS2,AASDHPPT,AATK,ABAT,ABCA1,ABCD2,ABCD3,ABCE1,ABHD2,ABHD4,ABHD6,ABHD10,ABHD12,ABHD13,ABI1,ABI2,ABL1,ABL2,ABLIM3,ACAA2,ACACA,ACE,ACE2,ACER3,ACPP,ACSBG2,ACSL1,ACSL3,ACSL4,ACSS2,ACTL6A,ACTN2,ACTR2,ACTR3,ACTR8,ACVR1,ACVR1B,ACVR1C,ACVR2A,ACVR2B,ACVRL1,ADAM9,ADAM10,ADAM12,ADAM19,ADAM22,ADAM33,ADAMTS2,ADAMTS3,ADAMTS4,ADAMTS5,ADAMTS6,ADAMTS9,ADAMTS18,ADAMTSL1,ADAR,ADARB1,ADARB2,ADAT2,ADCY1,A…
GO:BP	macromolecule metabolic process	GO:0043170	6.84053e-279	278.165	6299	4762	2250	24356	A1CF,AAK1,AARS2,AATK,ABCA1,ABCE1,ABHD12,ABHD13,ABI1,ABI2,ABL1,ABL2,ABLIM3,ACACA,ACE,ACE2,ACSL1,ACTL6A,ACTN2,ACTR2,ACTR3,ACTR8,ACVR1,ACVR1B,ACVR1C,ACVR2A,ACVR2B,ACVRL1,ADAM9,ADAM10,ADAM12,ADAM19,ADAM22,ADAM33,ADAMTS2,ADAMTS3,ADAMTS4,ADAMTS5,ADAMTS6,ADAMTS9,ADAMTS18,ADAMTSL1,ADAR,ADARB1,ADARB2,ADAT2,ADCY1,ADCYAP1,ADIPOQ,ADORA3,ADPRH,ADRA2A,ADRA2B,AEBP1,AEBP2,AFAP1L2,AFF1,AFF2,AFF3,AFF4,AGAP3,AGL,AG…
GO:BP	nitrogen compound metabolic process	GO:0006807	9.13095e-272	271.039	6681	4762	2326	24356	A1CF,AAK1,AARS2,AASDHPPT,AATK,ABAT,ABCA1,ABCD4,ABCE1,ABHD12,ABHD13,ABI1,ABI2,ABL1,ABL2,ABLIM3,ACACA,ACE,ACE2,ACER3,ACPP,ACSL1,ACSL3,ACSS2,ACTL6A,ACTN2,ACTR2,ACTR3,ACTR8,ACVR1,ACVR1B,ACVR1C,ACVR2A,ACVR2B,ACVRL1,ADAM9,ADAM10,ADAM12,ADAM19,ADAM22,ADAM33,ADAMTS2,ADAMTS3,ADAMTS4,ADAMTS5,ADAMTS6,ADAMTS9,ADAMTS18,ADAMTSL1,ADAR,ADARB1,ADARB2,ADAT2,ADCY1,ADCY2,ADCY5,ADCY6,ADCY7,ADCY9,ADCYAP1,ADIPOQ,ADORA3…
GO:BP	multicellular organismal process	GO:0032501	1.84592e-270	269.734	4100	4762	1683	24356	A1CF,ABAT,ABCA1,ABCA5,ABHD2,ABHD6,ABHD12,ABI1,ABL1,ABL2,ABR,ACACA,ACE,ACE2,ACER3,ACPP,ACSL1,ACSL3,ACSL4,ACTL6A,ACTN2,ACVR1,ACVR1B,ACVR1C,ACVR2A,ACVR2B,ACVRL1,ADAM9,ADAM10,ADAM12,ADAM19,ADAM22,ADAMTS2,ADAMTS3,ADAMTS5,ADAMTS6,ADAMTS18,ADAR,ADARB1,ADCY1,ADCY5,ADCY6,ADCY7,ADCYAP1,ADD2,ADIPOQ,ADIPOR2,ADNP2,ADORA2A,ADRA2A,ADRA2B,AFAP1L2,AFF2,AFF3,AFF4,AGFG1,AGGF1,AHSG,AIDA,AKAP9,AKIRIN2,AKR1D1,AKT3,ALC…
GO:BP	response to stimulus	GO:0050896	2.28838e-266	265.64	5337	4762	1994	24356	AAK1,ABAT,ABCA1,ABCC9,ABCD4,ABHD2,ABHD6,ABHD12,ABL1,ABL2,ABR,ACAA2,ACACA,ACPP,ACSL1,ACTG1,ACTN2,ACTR2,ACTR3,ACTR8,ACVR1,ACVR1B,ACVR1C,ACVR2A,ACVR2B,ACVRL1,ADAM9,ADAM10,ADAMTS3,ADAMTS5,ADAMTS18,ADAR,ADCY1,ADCY2,ADCY5,ADCY6,ADCY7,ADCY9,ADCYAP1,ADCYAP1R1,ADIPOQ,ADIPOR2,ADNP2,ADORA3,ADORA2A,ADPRHL2,ADRA2A,ADRA2B,AFAP1L2,AFF3,AGAP3,AHR,AHRR,AHSG,AIDA,AIMP1,AKAP1,AKAP6,AKAP7,AKAP9,AKIRIN2,AKT2,AKT3,ALC…
GO:BP	developmental process	GO:0032502	1.68738e-265	264.773	3584	4762	1534	24356	A1CF,ABCA5,ABHD2,ABI1,ABL1,ABL2,ABR,ACE,ACER3,ACSL4,ACTG1,ACTL6A,ACTN2,ACVR1,ACVR1B,ACVR1C,ACVR2A,ACVR2B,ACVRL1,ADAM9,ADAM10,ADAM12,ADAM19,ADAM22,ADAMTS2,ADAMTS6,ADAMTS18,ADAR,ADARB1,ADCY1,ADCYAP1,ADD2,ADIPOQ,ADIPOR2,ADNP2,ADRA2B,AFF3,AFF4,AGFG1,AGGF1,AHSG,AIDA,AKAP2,AKIRIN2,AKT3,ALCAM,ALDH5A1,ALKBH1,ALPK3,ALS2,ALX4,AMBRA1,AMIGO2,AMOT,AMOTL1,ANGPT1,ANGPT2,ANK2,ANKH,ANKRD1,ANLN,ANO6,ANTXR1,AP1B1,A…
GO:BP	cellular macromolecule metabolic process	GO:0044260	1.93671e-264	263.713	5473	4762	2024	24356	AAK1,AARS2,AATK,ABCA1,ABCE1,ABHD12,ABHD13,ABI1,ABI2,ABL1,ABL2,ABLIM3,ACE2,ACSL1,ACTL6A,ACTR2,ACTR3,ACTR8,ACVR1,ACVR1B,ACVR1C,ACVR2A,ACVR2B,ACVRL1,ADAM9,ADAM10,ADAR,ADARB1,ADCY1,ADCYAP1,ADIPOQ,ADORA3,ADPRH,ADRA2A,ADRA2B,AEBP1,AEBP2,AFAP1L2,AFF1,AFF2,AFF3,AFF4,AGAP3,AGL,AHCTF1,AHR,AHRR,AHSG,AIDA,AIMP1,AKAP9,AKIRIN2,AKT2,AKT3,ALG6,ALKBH1,ALKBH5,ALPK1,ALPK3,ALS2,ALX4,AMN1,ANAPC7,ANAPC13,ANAPC16,ANGPT…
GO:BP	localization	GO:0051179	7.07336e-263	262.15	4040	4762	1654	24356	A1CF,AAK1,ABCA1,ABCA3,ABCA5,ABCB8,ABCB9,ABCC1,ABCC5,ABCC6,ABCC9,ABCD2,ABCD3,ABCD4,ABCE1,ABHD2,ABHD4,ABHD6,ABL1,ABR,ACAA2,ACE,ACE2,ACSL1,ACSL3,ACTN2,ACTR2,ACTR3,ACVR1,ACVR1B,ACVR1C,ACVR2B,ADAM9,ADAM10,ADARB1,ADCY5,ADCYAP1,ADD2,ADIPOQ,ADORA3,ADRA2A,AFTPH,AHSG,AIMP1,AKAP6,AKAP9,AKT3,ALKBH1,ALKBH5,ALS2,AMOT,AMOTL1,ANGPT1,ANGPT2,ANK2,ANK3,ANKFY1,ANKH,ANKRD1,ANKRD50,ANKRD13A,ANKRD13B,ANKS1B,ANLN,ANO1,A…
GO:BP	positive regulation of biological process	GO:0048518	3.6997e-259	258.432	3731	4762	1564	24356	AAK1,ABCA1,ABCD2,ABHD4,ABHD6,ABI1,ABI2,ABL1,ABL2,ABLIM3,ABR,ACE2,ACER3,ACPP,ACSL1,ACSL3,ACTN2,ACTR2,ACTR3,ACTR3B,ACVR1,ACVR1B,ACVR1C,ACVR2A,ACVR2B,ADAM9,ADAM10,ADAM12,ADAM19,ADAMTS3,ADAR,ADARB1,ADCY1,ADCYAP1,ADIPOQ,ADIPOR2,ADNP2,ADORA2A,ADRA2A,ADRA2B,AFAP1L2,AGGF1,AHR,AHRR,AHSG,AIFM2,AKAP6,AKAP9,AKIRIN2,AKT3,ALPK1,ALS2,ALX4,AMBRA1,AMIGO2,AMOT,AMOTL1,ANGPT1,ANK2,ANKFY1,ANKIB1,ANKRD1,ANKRD49,ANLN,A…
GO:BP	anatomical structure development	GO:0048856	5.00707e-255	254.3	3377	4762	1459	24356	A1CF,ABHD2,ABI1,ABL1,ABL2,ABR,ACE,ACER3,ACSL4,ACTG1,ACTL6A,ACTN2,ACVR1,ACVR1B,ACVR1C,ACVR2A,ACVR2B,ACVRL1,ADAM9,ADAM10,ADAM12,ADAM19,ADAM22,ADAMTS2,ADAMTS6,ADAMTS18,ADAR,ADARB1,ADCY1,ADCYAP1,ADD2,ADIPOQ,ADIPOR2,ADNP2,ADRA2B,AFF3,AFF4,AGFG1,AGGF1,AHSG,AIDA,AKAP2,AKIRIN2,AKT3,ALCAM,ALDH5A1,ALKBH1,ALPK3,ALS2,ALX4,AMBRA1,AMIGO2,AMOT,AMOTL1,ANGPT1,ANGPT2,ANK2,ANKH,ANKRD1,ANLN,ANO6,ANTXR1,AP1B1,AP2B1,A…
GO:BP	regulation of metabolic process	GO:0019222	7.34298e-248	247.134	4059	4762	1633	24356	A1CF,ABCD2,ABCE1,ABHD4,ABHD6,ABI1,ABI2,ABL1,ABL2,ABLIM3,ACE,ACSL1,ACSL3,ACTN2,ACTR2,ACTR3,ACVR1,ACVR1B,ACVR1C,ACVR2A,ACVR2B,ACVRL1,ADAM9,ADAM19,ADAMTS5,ADAR,ADARB1,ADCY1,ADCYAP1,ADIPOQ,ADIPOR2,ADORA3,ADRA2A,ADRA2B,AEBP1,AEBP2,AFAP1L2,AFF1,AFF2,AFF3,AFF4,AHCTF1,AHR,AHRR,AHSG,AIDA,AKAP9,AKIRIN2,ALKBH1,ALKBH5,ALS2,ALX4,AMBRA1,ANGPT1,ANK2,ANKIB1,ANKRD1,ANKRD49,ANKRD13A,ANKRD13B,ANTXR1,APBA1,APBA3,APC…
GO:BP	positive regulation of cellular process	GO:0048522	1.56641e-235	234.805	3275	4762	1398	24356	AAK1,ABCD2,ABHD4,ABI1,ABI2,ABL1,ABL2,ABLIM3,ACE2,ACER3,ACPP,ACSL1,ACSL3,ACTN2,ACTR2,ACTR3,ACTR3B,ACVR1,ACVR1B,ACVR1C,ACVR2A,ACVR2B,ADAM9,ADAM10,ADAMTS3,ADCY1,ADCYAP1,ADIPOQ,ADNP2,ADORA2A,ADRA2A,ADRA2B,AFAP1L2,AHR,AHRR,AIFM2,AKAP9,AKIRIN2,AKT3,ALPK1,ALS2,ALX4,AMBRA1,AMIGO2,AMOTL1,ANGPT1,ANKFY1,ANKIB1,ANKRD1,ANKRD49,ANLN,ANO1,ANO6,ANTXR1,ANXA13,AP1G1,AP3B1,APC,APLN,APLNR,APP,ARC,ARF4,ARF6,ARFGEF1,A…
GO:BP	multicellular organism development	GO:0007275	1.78045e-233	232.749	3029	4762	1325	24356	A1CF,ABI1,ABL1,ABL2,ABR,ACE,ACER3,ACSL4,ACTL6A,ACTN2,ACVR1,ACVR1B,ACVR1C,ACVR2A,ACVR2B,ACVRL1,ADAM9,ADAM10,ADAM12,ADAM19,ADAM22,ADAMTS2,ADAMTS6,ADAMTS18,ADAR,ADARB1,ADCY1,ADCYAP1,ADD2,ADIPOQ,ADIPOR2,ADNP2,ADRA2B,AFF3,AGGF1,AHSG,AIDA,AKIRIN2,AKT3,ALCAM,ALDH5A1,ALKBH1,ALPK3,ALS2,ALX4,AMBRA1,AMIGO2,AMOT,AMOTL1,ANGPT1,ANGPT2,ANK2,ANKH,ANKRD1,ANLN,ANO6,ANTXR1,AP1B1,AP2B1,AP3B1,APBA1,APBA3,APC,APCDD1,A…
GO:BP	negative regulation of biological process	GO:0048519	6.40336e-233	232.194	3159	4762	1361	24356	ABCA5,ABCE1,ABHD2,ABHD4,ABHD6,ABL1,ABR,ACAA2,ACTN2,ACVR1,ACVR1B,ACVR1C,ACVR2B,ADAM10,ADAMTS5,ADAMTS18,ADAR,ADARB1,ADCY7,ADCYAP1,ADD2,ADD3,ADIPOQ,ADNP,ADNP2,ADORA3,ADORA2A,ADRA2A,AEBP1,AEBP2,AFF2,AHRR,AHSG,AIDA,AIMP1,AKT3,ALKBH1,ALKBH5,AMBRA1,AMIGO2,AMOT,ANGPT1,ANGPT2,ANK2,ANKRD1,ANKRD13A,ANKRD13B,ANTXR1,APC,APCDD1,API5,APLN,APLNR,APP,ARC,ARF4,ARF6,ARFGEF1,ARHGAP1,ARHGAP6,ARHGAP12,ARHGAP28,ARHGAP3…
GO:BP	regulation of cellular metabolic process	GO:0031323	3.12885e-232	231.505	3792	4762	1534	24356	ABCD2,ABCE1,ABHD4,ABI1,ABI2,ABL1,ABLIM3,ACSL1,ACSL3,ACTN2,ACTR2,ACTR3,ACVR1,ACVR1B,ACVR1C,ACVR2A,ACVR2B,ACVRL1,ADAM9,ADAR,ADARB1,ADCY1,ADCYAP1,ADIPOQ,ADORA3,ADRA2A,ADRA2B,AEBP1,AEBP2,AFAP1L2,AFF1,AFF2,AFF3,AFF4,AHCTF1,AHR,AHRR,AHSG,AIDA,AKAP9,AKIRIN2,ALKBH1,ALKBH5,ALS2,ALX4,AMBRA1,ANGPT1,ANKIB1,ANKRD1,ANKRD49,ANKRD13A,ANKRD13B,ANTXR1,APC,APLN,APLNR,APP,ARF4,ARFGEF1,ARHGAP35,ARHGEF11,ARID2,ARID3B,…
GO:BP	regulation of macromolecule metabolic process	GO:0060255	7.71031e-231	230.113	3764	4762	1524	24356	A1CF,ABCE1,ABI1,ABI2,ABL1,ABLIM3,ACE,ACSL1,ACTN2,ACTR2,ACTR3,ACVR1,ACVR1B,ACVR1C,ACVR2A,ACVR2B,ACVRL1,ADAM9,ADAM19,ADAR,ADARB1,ADCY1,ADCYAP1,ADIPOQ,ADORA3,ADRA2A,ADRA2B,AEBP1,AEBP2,AFAP1L2,AFF1,AFF2,AFF3,AFF4,AHCTF1,AHR,AHRR,AHSG,AIDA,AKAP9,AKIRIN2,ALKBH1,ALKBH5,ALS2,ALX4,ANGPT1,ANK2,ANKIB1,ANKRD1,ANKRD49,ANKRD13A,ANKRD13B,ANTXR1,APBA1,APBA3,APC,APLN,APLNR,APP,ARF4,ARFGEF1,ARHGAP35,ARHGEF11,ARID2…
GO:BP	cellular response to stimulus	GO:0051716	2.17244e-227	226.663	4580	4762	1731	24356	AAK1,ABCA1,ABCD4,ABHD2,ABHD6,ABL1,ABL2,ABR,ACAA2,ACACA,ACPP,ACSL1,ACTG1,ACTN2,ACTR2,ACTR3,ACTR8,ACVR1,ACVR1B,ACVR1C,ACVR2A,ACVR2B,ACVRL1,ADAM9,ADAM10,ADAMTS3,ADAR,ADCY1,ADCY2,ADCY5,ADCY6,ADCY7,ADCY9,ADCYAP1,ADCYAP1R1,ADIPOQ,ADIPOR2,ADNP2,ADORA3,ADORA2A,ADPRHL2,ADRA2A,ADRA2B,AFAP1L2,AGAP3,AHR,AHRR,AIDA,AIMP1,AKAP1,AKAP6,AKAP7,AKAP9,AKT2,AKT3,ALKBH1,ALPK1,ALS2,AMBRA1,AMOT,AMOTL1,ANGPT1,ANGPT2,ANK2,…
GO:BP	regulation of primary metabolic process	GO:0080090	2.70204e-222	221.568	3661	4762	1481	24356	ABCD2,ABCE1,ABHD4,ABHD6,ABI1,ABI2,ABL1,ABLIM3,ACE,ACSL1,ACSL3,ACTN2,ACTR2,ACTR3,ACVR1,ACVR1B,ACVR1C,ACVR2A,ACVR2B,ACVRL1,ADAM9,ADAR,ADARB1,ADCY1,ADCYAP1,ADIPOQ,ADORA3,ADRA2A,ADRA2B,AEBP1,AEBP2,AFAP1L2,AFF1,AFF2,AFF3,AFF4,AHCTF1,AHR,AHRR,AHSG,AIDA,AKAP9,AKIRIN2,ALKBH1,ALKBH5,ALS2,ALX4,AMBRA1,ANGPT1,ANKIB1,ANKRD1,ANKRD49,ANTXR1,APC,APLN,APLNR,APP,ARF4,ARFGEF1,ARHGAP35,ARHGEF11,ARID2,ARID3B,ARID4A,A…
GO:BP	regulation of nitrogen compound metabolic process	GO:0051171	6.4765e-217	216.189	3582	4762	1450	24356	ABCE1,ABI1,ABI2,ABL1,ABLIM3,ACE,ACSL1,ACSL3,ACTN2,ACTR2,ACTR3,ACVR1,ACVR1B,ACVR1C,ACVR2A,ACVR2B,ACVRL1,ADAM9,ADAR,ADARB1,ADCY1,ADCYAP1,ADIPOQ,ADORA3,ADRA2A,ADRA2B,AEBP1,AEBP2,AFAP1L2,AFF1,AFF2,AFF3,AFF4,AHCTF1,AHR,AHRR,AHSG,AIDA,AKAP9,AKIRIN2,ALKBH1,ALKBH5,ALS2,ALX4,ANGPT1,ANKIB1,ANKRD1,ANKRD49,ANTXR1,APC,APLN,APLNR,APP,ARF4,ARFGEF1,ARHGAP35,ARHGEF11,ARID2,ARID3B,ARID4A,ARID5B,ARIH1,ARIH2,ARL6IP5…
GO:BP	system development	GO:0048731	7.05942e-216	215.151	2789	4762	1227	24356	ABI1,ABL1,ABL2,ABR,ACE,ACER3,ACTL6A,ACTN2,ACVR1,ACVR1B,ACVR2A,ACVR2B,ADAM9,ADAM12,ADAM19,ADAM22,ADAMTS2,ADAMTS6,ADAMTS18,ADAR,ADARB1,ADCY1,ADCYAP1,ADD2,ADIPOQ,ADIPOR2,ADNP2,ADRA2B,AGGF1,AHSG,AKT3,ALCAM,ALDH5A1,ALKBH1,ALPK3,ALS2,ALX4,AMBRA1,AMIGO2,AMOT,AMOTL1,ANGPT1,ANGPT2,ANK2,ANKH,ANKRD1,ANLN,ANO6,ANTXR1,AP1B1,AP2B1,AP3B1,APCDD1,APH1A,APLN,APLNR,APOLD1,APP,ARCN1,ARF4,ARF6,ARHGAP35,ARHGAP44,ARHGE…
GO:BP	cellular component organization	GO:0016043	3.36355e-213	212.473	4102	4762	1581	24356	AAK1,AARS2,ABCA1,ABCA5,ABCC1,ABCD3,ABCE1,ABI1,ABI2,ABL1,ABL2,ABLIM3,ABR,ACAA2,ACACA,ACE2,ACPP,ACSL3,ACTG1,ACTL6A,ACTN2,ACTR2,ACTR3,ACTR8,ACTR3B,ACVR1B,ACVR1C,ADAM9,ADAM10,ADAMTS2,ADARB1,ADCY1,ADCYAP1,ADD2,ADD3,ADIPOQ,ADNP2,AEBP1,AFF2,AGFG1,AHCTF1,AIFM2,AKAP2,AKAP9,AKT3,ALCAM,ALDH5A1,ALKBH1,ALS2,AMBRA1,AMIGO2,AMOT,AMOTL1,ANGPT1,ANK3,ANKFY1,ANKRA2,ANKRD1,ANKRD13A,ANKRD13B,ANLN,ANO3,ANO6,ANP32E,ANTX…
GO:BP	cell communication	GO:0007154	7.73326e-211	210.112	3966	4762	1541	24356	AAK1,ABCA1,ABHD2,ABHD6,ABL1,ABR,ACAA2,ACPP,ACSL1,ACTN2,ACVR1,ACVR1B,ACVR1C,ACVR2A,ACVR2B,ACVRL1,ADAM9,ADAM10,ADAMTS3,ADAR,ADARB1,ADCY1,ADCY2,ADCY5,ADCY6,ADCY7,ADCY9,ADCYAP1,ADCYAP1R1,ADIPOQ,ADIPOR2,ADORA3,ADORA2A,ADRA2A,ADRA2B,AFAP1L2,AGAP3,AIDA,AIMP1,AKAP1,AKAP7,AKAP9,AKT2,AKT3,ALPK1,ALS2,AMOT,AMOTL1,ANGPT1,ANGPT2,ANK2,ANK3,ANKRD1,ANO1,ANO6,APBA1,APBA3,APC,APCDD1,APH1A,APH1B,APLN,APLNR,APP,APPL1…
GO:BP	signaling	GO:0023052	1.55281e-207	206.809	3925	4762	1524	24356	AAK1,ABCA1,ABHD2,ABHD6,ABL1,ABR,ACAA2,ACE2,ACPP,ACSL1,ACTN2,ACVR1,ACVR1B,ACVR1C,ACVR2A,ACVR2B,ACVRL1,ADAM9,ADAM10,ADAMTS3,ADAR,ADARB1,ADCY1,ADCY2,ADCY5,ADCY6,ADCY7,ADCY9,ADCYAP1,ADCYAP1R1,ADIPOQ,ADIPOR2,ADORA3,ADORA2A,ADRA2A,ADRA2B,AFAP1L2,AGAP3,AIDA,AIMP1,AKAP1,AKAP7,AKAP9,AKT2,AKT3,ALPK1,ALS2,AMOT,AMOTL1,ANGPT1,ANGPT2,ANK2,ANK3,ANKRD1,ANO1,ANO6,APBA1,APBA3,APC,APCDD1,APH1A,APH1B,APLN,APLNR,APP,…
GO:BP	negative regulation of cellular process	GO:0048523	5.37391e-207	206.27	2848	4762	1229	24356	ABCA5,ABCE1,ABHD2,ABHD6,ABL1,ABR,ACAA2,ACVR1,ACVR1B,ACVR1C,ACVR2B,ADAM10,ADAMTS18,ADAR,ADARB1,ADCYAP1,ADD2,ADD3,ADIPOQ,ADNP,ADNP2,ADORA3,ADORA2A,ADRA2A,AEBP1,AEBP2,AHRR,AHSG,AIDA,AIMP1,AKT3,ALKBH1,AMBRA1,AMIGO2,ANGPT1,ANGPT2,ANK2,ANKRD1,ANKRD13A,ANKRD13B,ANTXR1,APC,APCDD1,API5,APLN,APLNR,APP,ARC,ARF4,ARFGEF1,ARHGAP1,ARHGAP6,ARHGAP12,ARHGAP28,ARHGAP35,ARHGAP42,ARHGAP44,ARHGDIB,ARID2,ARID4A,ARID5B,…
GO:BP	cellular component organization or biogenesis	GO:0071840	1.25589e-206	205.901	4228	4762	1601	24356	AAK1,AARS2,ABCA1,ABCA5,ABCC1,ABCD3,ABCE1,ABI1,ABI2,ABL1,ABL2,ABLIM3,ABR,ACAA2,ACACA,ACE2,ACPP,ACSL3,ACTG1,ACTL6A,ACTN2,ACTR2,ACTR3,ACTR8,ACTR3B,ACVR1B,ACVR1C,ADAM9,ADAM10,ADAMTS2,ADARB1,ADCY1,ADCYAP1,ADD2,ADD3,ADIPOQ,ADNP2,AEBP1,AFF2,AGFG1,AHCTF1,AIFM2,AKAP2,AKAP9,AKT3,ALCAM,ALDH5A1,ALKBH1,ALS2,AMBRA1,AMIGO2,AMOT,AMOTL1,ANGPT1,ANK3,ANKFY1,ANKRA2,ANKRD1,ANKRD13A,ANKRD13B,ANLN,ANO3,ANO6,ANP32E,ANTX…
GO:BP	organonitrogen compound metabolic process	GO:1901564	1.03482e-189	188.985	4455	4762	1625	24356	AAK1,AARS2,AASDHPPT,AATK,ABAT,ABCA1,ABCD4,ABCE1,ABHD12,ABHD13,ABI1,ABI2,ABL1,ABL2,ACACA,ACE,ACE2,ACER3,ACPP,ACSL1,ACSL3,ACSS2,ACTL6A,ACVR1,ACVR1B,ACVR1C,ACVR2A,ACVR2B,ACVRL1,ADAM9,ADAM10,ADAM12,ADAM19,ADAM22,ADAM33,ADAMTS2,ADAMTS3,ADAMTS4,ADAMTS5,ADAMTS6,ADAMTS9,ADAMTS18,ADAMTSL1,ADAR,ADARB1,ADCY1,ADCY2,ADCY5,ADCY6,ADCY7,ADCY9,ADCYAP1,ADIPOQ,ADPRH,ADRA2A,ADRA2B,AEBP1,AFAP1L2,AGAP3,AHCYL2,AHSG,AID…
GO:BP	protein metabolic process	GO:0019538	1.09084e-186	185.962	3869	4762	1469	24356	AAK1,AARS2,AATK,ABCA1,ABCE1,ABHD12,ABHD13,ABI1,ABI2,ABL1,ABL2,ACACA,ACE,ACE2,ACSL1,ACTL6A,ACVR1,ACVR1B,ACVR1C,ACVR2A,ACVR2B,ACVRL1,ADAM9,ADAM10,ADAM12,ADAM19,ADAM22,ADAM33,ADAMTS2,ADAMTS3,ADAMTS4,ADAMTS5,ADAMTS6,ADAMTS9,ADAMTS18,ADAMTSL1,ADAR,ADARB1,ADCYAP1,ADIPOQ,ADPRH,ADRA2A,ADRA2B,AEBP1,AFAP1L2,AGAP3,AHSG,AIDA,AIMP1,AKAP9,AKT2,AKT3,ALG6,ALKBH1,ALPK1,ALPK3,ALS2,AMN1,ANAPC7,ANAPC13,ANAPC16,ANGPT…
GO:BP	cellular developmental process	GO:0048869	5.59829e-184	183.252	2477	4762	1083	24356	ABCA5,ABHD2,ABI1,ABL1,ABL2,ACE,ACTG1,ACTN2,ACVR1,ACVR1B,ACVR1C,ACVR2A,ACVR2B,ADAM9,ADAM22,ADAR,ADARB1,ADCY1,ADCYAP1,ADIPOQ,ADNP2,ADRA2B,AFF4,AGFG1,AKAP2,AKT3,ALCAM,ALKBH1,ALPK3,ALS2,AMOT,ANKRD1,ANLN,ANTXR1,AP1G1,AP3B1,APC,APCDD1,APLNR,APOLD1,APP,ARC,ARF4,ARF6,ARHGAP18,ARHGAP35,ARHGAP44,ARHGEF7,ARID1B,ARID4A,ARID5B,ARIH2,ARL3,ARL4A,ARNT,ASAP1,ASCL1,ASF1A,ASXL1,ATF3,ATG5,ATM,ATOH8,ATP11C,ATP8A2,ATR…
GO:BP	cellular protein metabolic process	GO:0044267	2.40657e-182	181.619	3371	4762	1329	24356	AAK1,AARS2,AATK,ABCA1,ABCE1,ABHD12,ABHD13,ABI1,ABI2,ABL1,ABL2,ACSL1,ACTL6A,ACVR1,ACVR1B,ACVR1C,ACVR2A,ACVR2B,ACVRL1,ADAM9,ADAM10,ADAR,ADARB1,ADCYAP1,ADIPOQ,ADPRH,ADRA2A,ADRA2B,AFAP1L2,AGAP3,AHSG,AIDA,AIMP1,AKAP9,AKT2,AKT3,ALG6,ALKBH1,ALPK1,ALPK3,ALS2,AMN1,ANAPC7,ANAPC13,ANAPC16,ANGPT1,ANKIB1,ANTXR1,APC,APH1A,APH1B,APLNR,APP,ARF4,ARFGEF1,ARID4A,ARIH1,ARIH2,ARL6IP5,ARMC8,ARNT,ARPP19,ARRDC1,ARRDC3,A…
GO:BP	signal transduction	GO:0007165	1.02897e-179	178.988	3635	4762	1394	24356	AAK1,ABCA1,ABHD2,ABHD6,ABL1,ABR,ACAA2,ACPP,ACSL1,ACTN2,ACVR1,ACVR1B,ACVR1C,ACVR2A,ACVR2B,ACVRL1,ADAM9,ADAM10,ADAMTS3,ADAR,ADCY1,ADCY2,ADCY5,ADCY6,ADCY7,ADCY9,ADCYAP1,ADCYAP1R1,ADIPOQ,ADIPOR2,ADORA3,ADORA2A,ADRA2A,ADRA2B,AFAP1L2,AGAP3,AIDA,AIMP1,AKAP1,AKAP7,AKAP9,AKT2,AKT3,ALPK1,ALS2,AMOT,AMOTL1,ANGPT1,ANGPT2,ANK2,ANK3,ANKRD1,ANO6,APC,APCDD1,APH1A,APH1B,APLN,APLNR,APP,APPL1,ARC,ARF6,ARFGEF1,ARFGEF…
GO:BP	macromolecule modification	GO:0043412	4.87632e-178	177.312	2798	4762	1164	24356	A1CF,AAK1,AARS2,AATK,ABCA1,ABHD12,ABHD13,ABI1,ABI2,ABL1,ABL2,ACSL1,ACTL6A,ACVR1,ACVR1B,ACVR1C,ACVR2A,ACVR2B,ACVRL1,ADAM9,ADAM10,ADAR,ADARB1,ADARB2,ADAT2,ADCYAP1,ADIPOQ,ADPRH,ADRA2A,ADRA2B,AFAP1L2,AIDA,AKAP9,AKT2,AKT3,ALG6,ALKBH1,ALKBH5,ALPK1,ALPK3,ALS2,AMN1,ANAPC7,ANAPC13,ANAPC16,ANGPT1,ANKIB1,APC,APLNR,APP,ARF4,ARFGEF1,ARID4A,ARIH1,ARIH2,ARL6IP5,ARNT,ARPP19,ARRDC1,ARRDC3,ASB1,ASB6,ASB7,ASB9,ASB1…
GO:BP	establishment of localization	GO:0051234	2.69917e-176	175.569	3059	4762	1233	24356	AAK1,ABCA1,ABCA3,ABCA5,ABCB8,ABCB9,ABCC1,ABCC5,ABCC6,ABCC9,ABCD2,ABCD3,ABCD4,ABCE1,ABL1,ABR,ACAA2,ACE,ACE2,ACSL1,ACSL3,ACTN2,ACTR2,ACTR3,ACVR1C,ACVR2B,ADAM9,ADCY5,ADCYAP1,ADIPOQ,ADRA2A,AFTPH,AHSG,AKAP6,AKAP9,ALKBH5,ALS2,ANGPT1,ANK2,ANK3,ANKFY1,ANKH,ANKRD1,ANKRD50,ANKRD13A,ANKRD13B,ANO1,ANO3,ANO5,ANO6,ANP32A,ANTXR1,ANTXR2,ANXA11,ANXA13,AP1B1,AP1G1,AP1S2,AP1S3,AP2A2,AP2B1,AP2M1,AP3B1,AP3M1,AP3M2,AP…
GO:BP	cellular protein modification process	GO:0006464	2.03585e-175	174.691	2662	4762	1121	24356	AAK1,AATK,ABCA1,ABHD12,ABHD13,ABI1,ABI2,ABL1,ABL2,ACSL1,ACTL6A,ACVR1,ACVR1B,ACVR1C,ACVR2A,ACVR2B,ACVRL1,ADAM9,ADAM10,ADAR,ADARB1,ADCYAP1,ADIPOQ,ADPRH,ADRA2A,ADRA2B,AFAP1L2,AIDA,AKAP9,AKT2,AKT3,ALG6,ALPK1,ALPK3,ALS2,AMN1,ANAPC7,ANAPC13,ANAPC16,ANGPT1,ANKIB1,APC,APLNR,APP,ARF4,ARFGEF1,ARID4A,ARIH1,ARIH2,ARL6IP5,ARNT,ARPP19,ARRDC1,ARRDC3,ASB1,ASB6,ASB7,ASB9,ASB14,ASH1L,ASH2L,ASPH,ASXL1,ATF3,ATG5,ATG…
GO:BP	protein modification process	GO:0036211	2.03585e-175	174.691	2662	4762	1121	24356	AAK1,AATK,ABCA1,ABHD12,ABHD13,ABI1,ABI2,ABL1,ABL2,ACSL1,ACTL6A,ACVR1,ACVR1B,ACVR1C,ACVR2A,ACVR2B,ACVRL1,ADAM9,ADAM10,ADAR,ADARB1,ADCYAP1,ADIPOQ,ADPRH,ADRA2A,ADRA2B,AFAP1L2,AIDA,AKAP9,AKT2,AKT3,ALG6,ALPK1,ALPK3,ALS2,AMN1,ANAPC7,ANAPC13,ANAPC16,ANGPT1,ANKIB1,APC,APLNR,APP,ARF4,ARFGEF1,ARID4A,ARIH1,ARIH2,ARL6IP5,ARNT,ARPP19,ARRDC1,ARRDC3,ASB1,ASB6,ASB7,ASB9,ASB14,ASH1L,ASH2L,ASPH,ASXL1,ATF3,ATG5,ATG…
GO:BP	transport	GO:0006810	4.03795e-175	174.394	2965	4762	1205	24356	AAK1,ABCA1,ABCA3,ABCA5,ABCB8,ABCB9,ABCC1,ABCC5,ABCC6,ABCC9,ABCD2,ABCD3,ABCD4,ABCE1,ABL1,ABR,ACAA2,ACE,ACE2,ACSL1,ACSL3,ACTN2,ACTR2,ACVR1C,ACVR2B,ADAM9,ADCY5,ADCYAP1,ADIPOQ,ADRA2A,AFTPH,AHSG,AKAP6,AKAP9,ALKBH5,ALS2,ANGPT1,ANK2,ANK3,ANKFY1,ANKH,ANKRD1,ANKRD50,ANKRD13A,ANKRD13B,ANO1,ANO3,ANO5,ANO6,ANP32A,ANTXR1,ANTXR2,ANXA11,ANXA13,AP1B1,AP1G1,AP1S2,AP1S3,AP2A2,AP2B1,AP2M1,AP3B1,AP3M1,AP3M2,AP3S2,AP…
GO:BP	cell differentiation	GO:0030154	2.38834e-170	169.622	2334	4762	1018	24356	ABCA5,ABHD2,ABI1,ABL1,ABL2,ACE,ACTG1,ACTN2,ACVR1,ACVR1B,ACVR1C,ACVR2A,ACVR2B,ADAM9,ADAM22,ADAR,ADARB1,ADCY1,ADCYAP1,ADIPOQ,ADNP2,ADRA2B,AFF4,AGFG1,ALCAM,ALKBH1,ALPK3,ALS2,AMOT,ANKRD1,ANLN,ANTXR1,AP1G1,AP3B1,APC,APCDD1,APLNR,APOLD1,APP,ARF4,ARF6,ARHGAP35,ARHGAP44,ARHGEF7,ARID1B,ARID4A,ARID5B,ARIH2,ARL3,ARL4A,ARNT,ASAP1,ASCL1,ASF1A,ASXL1,ATF3,ATG5,ATOH8,ATP11C,ATP8A2,ATRX,ATXN10,AURKA,AUTS2,AZI2,B3…
GO:BP	regulation of biological quality	GO:0065008	5.6862e-160	159.245	2408	4762	1021	24356	AAK1,ABAT,ABCA1,ABCC1,ABHD4,ABHD6,ABL1,ABL2,ABR,ACAA2,ACACA,ACE,ACE2,ACSL1,ACTN2,ACTR2,ACTR3,ACTR3B,ACVR1B,ACVR1C,ACVR2A,ACVR2B,ADAMTS5,ADAMTS18,ADAR,ADCY1,ADCY5,ADCY6,ADCYAP1,ADD2,ADD3,ADIPOQ,ADIPOR2,ADORA2A,ADRA2A,AKAP2,AKAP6,AKAP9,AKR1D1,AKT3,ALDH5A1,ALKBH5,ALS2,AMIGO2,ANGPT1,ANK2,ANK3,ANO1,ANO3,ANO6,AP3B1,APLNR,APP,AQP4,ARC,ARF1,ARF6,ARFGEF1,ARHGAP18,ARHGAP21,ARHGAP28,ARHGAP35,ARHGAP42,ARHGAP…
GO:BP	animal organ development	GO:0048513	1.17518e-155	154.93	2032	4762	904	24356	ABI1,ABL1,ABR,ACE,ACTL6A,ACTN2,ACVR1,ACVR1B,ACVR2A,ACVR2B,ADAM9,ADAM19,ADAMTS2,ADAMTS6,ADAMTS18,ADAR,ADARB1,ADD2,ADIPOQ,AHSG,AKT3,ALKBH1,ALPK3,ALX4,AMIGO2,ANGPT1,ANK2,ANKH,ANKRD1,ANLN,ANO6,AP1B1,AP2B1,AP3B1,APCDD1,APH1A,APLN,APLNR,APP,ARCN1,ARF6,ARHGAP35,ARHGEF7,ARID2,ARID4A,ARID5B,ARIH2,ARL3,ARNT,ARNT2,ARRDC3,ASB1,ASCL1,ASH1L,ASPN,ASXL1,ASXL3,ATF3,ATG5,ATP11C,ATP7B,ATP8A2,ATRN,ATRX,ATXN1,ATXN1L,…
GO:BP	positive regulation of metabolic process	GO:0009893	1.25966e-154	153.9	2309	4762	983	24356	ABCD2,ABHD4,ABHD6,ABI1,ABI2,ABL1,ABL2,ABLIM3,ACSL1,ACSL3,ACTN2,ACTR2,ACTR3,ACVR1,ACVR1B,ACVR1C,ACVR2A,ACVR2B,ADAM9,ADAM19,ADAR,ADCYAP1,ADIPOQ,ADIPOR2,ADRA2A,ADRA2B,AFAP1L2,AHR,AHRR,AKAP9,AKIRIN2,ALS2,ALX4,AMBRA1,ANGPT1,ANK2,ANKIB1,ANKRD1,ANKRD49,ANTXR1,APC,APLN,APLNR,APP,ARF4,ARFGEF1,ARHGEF11,ARID3B,ARID4A,ARID5B,ARIH1,ARIH2,ARL6IP5,ARNT,ARNT2,ARPP19,ARRDC3,ASB9,ASCL1,ASH1L,ASH2L,ASS1,ASXL1,ASXL3…
GO:BP	regulation of multicellular organismal process	GO:0051239	1.53998e-153	152.812	1801	4762	831	24356	ABHD6,ABL1,ABL2,ABR,ACE2,ACPP,ACSL1,ACVR1,ACVR1B,ACVR1C,ACVR2A,ACVR2B,ADAM9,ADAM12,ADAMTS5,ADAMTS18,ADCY7,ADCYAP1,ADIPOQ,ADIPOR2,ADRA2A,ADRA2B,AFAP1L2,AGGF1,AHSG,AKAP9,AKIRIN2,AKT3,AMIGO2,AMOT,AMOTL1,ANGPT1,ANGPT2,ANK2,ANKH,ANO6,AP3B1,APLNR,APOLD1,APP,ARF6,ARFGEF2,ARHGAP35,ARHGAP42,ARHGAP44,ARHGDIB,ARNT,ARRDC3,ASAP1,ASCL1,ASPN,ATAD5,ATG5,ATOH8,ATP11C,ATP1B1,ATP2B4,ATP6AP2,ATP8A2,ATRN,ATXN1L,AURKA…
GO:BP	biosynthetic process	GO:0009058	1.29737e-152	151.887	3750	4762	1368	24356	AARS2,AASDHPPT,ABCA1,ABCD3,ABCE1,ABHD2,ABHD4,ABHD6,ABL1,ABLIM3,ACACA,ACE2,ACER3,ACSL1,ACSL3,ACSS2,ACTN2,ACTR2,ACTR3,ACVR1,ACVR1B,ACVR2A,ACVR2B,ACVRL1,ADAMTS3,ADCY1,ADCY2,ADCY5,ADCY6,ADCY7,ADCY9,ADCYAP1,ADIPOQ,ADORA3,AEBP1,AEBP2,AFAP1L2,AFF1,AFF2,AFF3,AFF4,AGL,AGPS,AHCTF1,AHR,AHRR,AIMP1,AK2,AK3,AK4,AKIRIN2,AKR1D1,ALDH1L2,ALG6,ALKBH1,ALX4,AMD1,ANGPT1,ANKRD1,ANKRD49,APLN,APP,ARF4,ARFGEF1,ARHGAP35,AR…
GO:BP	regulation of response to stimulus	GO:0048583	1.82755e-152	151.738	2421	4762	1011	24356	AAK1,ABCA1,ABHD6,ABL1,ABR,ACAA2,ACPP,ACTR2,ACVR1,ACVR1B,ACVR2A,ACVR2B,ADAM9,ADAM10,ADAMTS3,ADAMTS18,ADAR,ADCY5,ADCY7,ADCYAP1,ADIPOQ,ADORA2A,ADRA2A,ADRA2B,AFAP1L2,AHSG,AIDA,AIMP1,AKAP1,AKAP7,AKAP9,AKT3,ALPK1,ALS2,AMOT,ANGPT1,ANGPT2,ANKRD1,ANO1,ANO6,AP1G1,APC,APCDD1,APLN,APLNR,APP,ARC,ARF6,ARFGEF1,ARFGEF2,ARHGAP12,ARHGAP18,ARHGAP26,ARHGAP28,ARHGAP35,ARHGAP42,ARHGAP44,ARHGDIB,ARHGEF4,ARHGEF6,ARHGEF7…
GO:BP	organic substance biosynthetic process	GO:1901576	3.89866e-151	150.409	3700	4762	1352	24356	AARS2,AASDHPPT,ABCA1,ABCD3,ABCE1,ABHD2,ABHD4,ABHD6,ABL1,ABLIM3,ACACA,ACE2,ACER3,ACSL1,ACSL3,ACSS2,ACTN2,ACTR2,ACTR3,ACVR1,ACVR1B,ACVR2A,ACVR2B,ACVRL1,ADCY1,ADCY2,ADCY5,ADCY6,ADCY7,ADCY9,ADCYAP1,ADIPOQ,ADORA3,AEBP1,AEBP2,AFAP1L2,AFF1,AFF2,AFF3,AFF4,AGL,AGPS,AHCTF1,AHR,AHRR,AIMP1,AK2,AK3,AK4,AKIRIN2,AKR1D1,ALG6,ALKBH1,ALX4,AMD1,ANGPT1,ANKRD1,ANKRD49,APLN,APP,ARF4,ARFGEF1,ARHGAP35,ARHGEF11,ARID2,ARI…
GO:BP	regulation of gene expression	GO:0010468	9.69862e-151	150.013	2636	4762	1068	24356	A1CF,ABL1,ABLIM3,ACTR2,ACTR3,ACVR1,ACVR1B,ACVR2A,ACVR2B,ACVRL1,ADAM19,ADAR,ADCY1,ADCYAP1,ADIPOQ,ADORA3,AEBP1,AEBP2,AFAP1L2,AFF1,AFF2,AFF3,AFF4,AHCTF1,AHR,AHRR,AKIRIN2,ALKBH1,ALKBH5,ALX4,ANK2,ANKRD1,ANKRD49,APBA1,APBA3,APLN,APP,ARF4,ARHGAP35,ARHGEF11,ARID2,ARID3B,ARID4A,ARID5B,ARNT,ARNT2,ASCL1,ASH1L,ASH2L,ASXL1,ASXL3,ATAD2,ATF1,ATF3,ATF7,ATG14,ATM,ATMIN,ATOH8,ATP1B1,ATP1B4,ATP2B4,ATRX,ATXN1,ATXN7,…
GO:BP	anatomical structure morphogenesis	GO:0009653	8.61811e-150	149.065	1723	4762	801	24356	ABI1,ABL1,ABR,ACTG1,ACTL6A,ACTN2,ACVR1,ACVR2A,ACVR2B,ADAM9,ADAM12,ADARB1,ADCY1,ADIPOQ,ADIPOR2,AFF3,AGFG1,AGGF1,AKAP2,AKT3,ALCAM,ALS2,ALX4,AMOT,AMOTL1,ANGPT1,ANGPT2,ANKRD1,ANTXR1,APLNR,APOLD1,APP,ARC,ARHGAP12,ARHGAP18,ARHGAP35,ARHGAP44,ARID2,ARID5B,ASH1L,ASPN,ASXL1,ASXL3,ATOH8,ATP6AP2,ATP8A2,ATRX,AURKA,AUTS2,B3GNT2,B4GALT1,BARX2,BCL2,BCL11B,BCL2L11,BCL9L,BCOR,BDNF,BIN3,BMI1,BMP2,BMP6,BMP7,BMPER,BM…
GO:BP	positive regulation of macromolecule metabolic process	GO:0010604	3.88648e-148	147.41	2145	4762	924	24356	ABI1,ABI2,ABL1,ABLIM3,ACSL1,ACTN2,ACTR2,ACTR3,ACVR1,ACVR1B,ACVR1C,ACVR2A,ACVR2B,ADAM9,ADAM19,ADAR,ADCYAP1,ADIPOQ,ADRA2A,ADRA2B,AFAP1L2,AHR,AHRR,AKAP9,AKIRIN2,ALS2,ALX4,ANGPT1,ANK2,ANKIB1,ANKRD1,ANKRD49,ANTXR1,APC,APLN,APLNR,APP,ARF4,ARFGEF1,ARHGEF11,ARID3B,ARID4A,ARID5B,ARIH1,ARIH2,ARL6IP5,ARNT,ARNT2,ARRDC3,ASB9,ASCL1,ASH1L,ASH2L,ASXL1,ASXL3,ATAD1,ATAD2,ATAD5,ATF1,ATF3,ATG7,ATG13,ATG14,ATM,ATMIN,…
GO:BP	cellular biosynthetic process	GO:0044249	2.15767e-147	146.666	3638	4762	1328	24356	AARS2,AASDHPPT,ABCA1,ABCD3,ABCE1,ABHD2,ABHD4,ABL1,ABLIM3,ACACA,ACER3,ACSL3,ACSS2,ACTN2,ACTR2,ACTR3,ACVR1,ACVR1B,ACVR2A,ACVR2B,ACVRL1,ADCY1,ADCY2,ADCY5,ADCY6,ADCY7,ADCY9,ADCYAP1,ADIPOQ,ADORA3,AEBP1,AEBP2,AFAP1L2,AFF1,AFF2,AFF3,AFF4,AGL,AGPS,AHCTF1,AHR,AHRR,AIMP1,AK2,AK3,AK4,AKIRIN2,AKR1D1,ALG6,ALKBH1,ALX4,AMD1,ANGPT1,ANKRD1,ANKRD49,APLN,APP,ARF4,ARFGEF1,ARHGAP35,ARHGEF11,ARID2,ARID3B,ARID4A,ARID5B…
GO:BP	regulation of signaling	GO:0023051	4.46935e-145	144.35	2126	4762	913	24356	AAK1,ABCA1,ABHD6,ABL1,ABR,ACAA2,ACE2,ACPP,ACVR1,ACVR1B,ACVR1C,ACVR2A,ACVR2B,ADAM9,ADAMTS3,ADAR,ADCY1,ADCY5,ADCYAP1,ADIPOQ,ADORA2A,ADRA2A,ADRA2B,AFAP1L2,AIDA,AIMP1,AKAP1,AKAP7,AKAP9,AKT3,ALPK1,ALS2,AMOT,ANGPT1,ANK2,ANKRD1,ANO1,APC,APCDD1,APLN,APLNR,APP,ARC,ARF6,ARFGEF1,ARFGEF2,ARHGAP12,ARHGAP18,ARHGAP26,ARHGAP28,ARHGAP35,ARHGAP42,ARHGAP44,ARHGDIB,ARHGEF4,ARHGEF6,ARHGEF7,ARHGEF9,ARHGEF11,ARHGEF12,A…
GO:BP	regulation of cell communication	GO:0010646	7.06747e-145	144.151	2110	4762	908	24356	AAK1,ABCA1,ABHD6,ABL1,ABR,ACAA2,ACPP,ACVR1,ACVR1B,ACVR1C,ACVR2A,ACVR2B,ADAM9,ADAMTS3,ADAR,ADCY1,ADCY5,ADCYAP1,ADIPOQ,ADORA2A,ADRA2A,ADRA2B,AFAP1L2,AIDA,AIMP1,AKAP1,AKAP7,AKAP9,AKT3,ALPK1,ALS2,AMOT,ANGPT1,ANK2,ANKRD1,ANO1,APC,APCDD1,APLN,APLNR,APP,ARC,ARF6,ARFGEF1,ARFGEF2,ARHGAP12,ARHGAP18,ARHGAP26,ARHGAP28,ARHGAP35,ARHGAP42,ARHGAP44,ARHGDIB,ARHGEF4,ARHGEF6,ARHGEF7,ARHGEF9,ARHGEF11,ARHGEF12,ARHGEF…
GO:BP	gene expression	GO:0010467	1.73386e-142	141.761	3381	4762	1251	24356	A1CF,AARS2,ABCE1,ABL1,ABLIM3,ACTR2,ACTR3,ACVR1,ACVR1B,ACVR2A,ACVR2B,ACVRL1,ADAM10,ADAM19,ADAMTS2,ADAMTS3,ADAR,ADARB1,ADARB2,ADAT2,ADCY1,ADCYAP1,ADIPOQ,ADORA3,AEBP1,AEBP2,AFAP1L2,AFF1,AFF2,AFF3,AFF4,AHCTF1,AHR,AHRR,AIMP1,AKIRIN2,ALKBH1,ALKBH5,ALX4,ANK2,ANKRD1,ANKRD49,APBA1,APBA3,APH1A,APH1B,APLN,APP,ARF4,ARHGAP35,ARHGEF11,ARID2,ARID3B,ARID4A,ARID5B,ARNT,ARNT2,ASCL1,ASH1L,ASH2L,ASRGL1,ASXL1,ASXL3,A…
GO:BP	positive regulation of cellular metabolic process	GO:0031325	2.54099e-142	141.595	2119	4762	906	24356	ABCD2,ABHD4,ABI1,ABI2,ABL1,ABLIM3,ACSL1,ACSL3,ACTN2,ACTR2,ACTR3,ACVR1,ACVR1C,ACVR2A,ACVR2B,ADAM9,ADCYAP1,ADIPOQ,ADRA2A,ADRA2B,AFAP1L2,AHR,AHRR,AKAP9,AKIRIN2,ALS2,ALX4,AMBRA1,ANGPT1,ANKIB1,ANKRD49,ANTXR1,APLN,APLNR,APP,ARF4,ARFGEF1,ARHGEF11,ARID3B,ARID4A,ARID5B,ARIH1,ARIH2,ARL6IP5,ARNT,ARNT2,ARPP19,ARRDC3,ASCL1,ASH1L,ASH2L,ASS1,ASXL1,ASXL3,ATAD1,ATAD2,ATAD5,ATF1,ATF3,ATG7,ATG13,ATG14,ATM,ATMIN,ATO…
GO:BP	regulation of biosynthetic process	GO:0009889	3.04315e-141	140.517	2475	4762	1005	24356	ABHD6,ABL1,ABLIM3,ACSL3,ACTN2,ACTR2,ACTR3,ACVR1,ACVR1B,ACVR2A,ACVR2B,ACVRL1,ADCY1,ADCYAP1,ADIPOQ,ADORA3,AEBP1,AEBP2,AFAP1L2,AFF1,AFF2,AFF3,AFF4,AHCTF1,AHR,AHRR,AKIRIN2,ALKBH1,ALX4,ANKRD1,ANKRD49,APLN,APP,ARF4,ARFGEF1,ARHGAP35,ARHGEF11,ARID2,ARID3B,ARID4A,ARID5B,ARNT,ARNT2,ARPP19,ASCL1,ASH1L,ASH2L,ASS1,ASXL1,ASXL3,ATAD2,ATAD5,ATF1,ATF3,ATF7,ATM,ATMIN,ATOH8,ATP1B4,ATP2B4,ATRX,ATXN1,ATXN7,ATXN1L,ATX…
GO:BP	positive regulation of nitrogen compound metabolic process	GO:0051173	1.03323e-140	139.986	2036	4762	879	24356	ABI1,ABI2,ABL1,ABLIM3,ACSL1,ACSL3,ACTN2,ACTR2,ACTR3,ACVR1,ACVR1C,ACVR2A,ACVR2B,ADAM9,ADCYAP1,ADIPOQ,ADRA2A,ADRA2B,AFAP1L2,AHR,AHRR,AKAP9,AKIRIN2,ALS2,ALX4,ANGPT1,ANKIB1,ANKRD49,ANTXR1,APC,APLN,APLNR,APP,ARF4,ARFGEF1,ARHGEF11,ARID3B,ARID4A,ARID5B,ARIH1,ARIH2,ARL6IP5,ARNT,ARNT2,ARRDC3,ASB9,ASCL1,ASH1L,ASH2L,ASS1,ASXL1,ASXL3,ATAD2,ATAD5,ATF1,ATF3,ATG7,ATG13,ATG14,ATM,ATMIN,ATOH8,ATP2B4,ATRX,ATXN7,AT…
GO:BP	regulation of cellular biosynthetic process	GO:0031326	5.8264e-140	139.235	2448	4762	995	24356	ABL1,ABLIM3,ACSL3,ACTN2,ACTR2,ACTR3,ACVR1,ACVR1B,ACVR2A,ACVR2B,ACVRL1,ADCY1,ADCYAP1,ADIPOQ,ADORA3,AEBP1,AEBP2,AFAP1L2,AFF1,AFF2,AFF3,AFF4,AHCTF1,AHR,AHRR,AKIRIN2,ALKBH1,ALX4,ANKRD1,ANKRD49,APLN,APP,ARF4,ARFGEF1,ARHGAP35,ARHGEF11,ARID2,ARID3B,ARID4A,ARID5B,ARNT,ARNT2,ARPP19,ASCL1,ASH1L,ASH2L,ASS1,ASXL1,ASXL3,ATAD2,ATAD5,ATF1,ATF3,ATF7,ATM,ATMIN,ATOH8,ATP1B4,ATP2B4,ATRX,ATXN1,ATXN7,ATXN1L,ATXN7L3,A…
GO:BP	macromolecule biosynthetic process	GO:0009059	2.43873e-138	137.613	3064	4762	1159	24356	AARS2,ABCA1,ABCE1,ABL1,ABLIM3,ACE2,ACTN2,ACTR2,ACTR3,ACVR1,ACVR1B,ACVR2A,ACVR2B,ACVRL1,ADCY1,ADCYAP1,ADIPOQ,ADORA3,AEBP1,AEBP2,AFAP1L2,AFF1,AFF2,AFF3,AFF4,AGL,AHCTF1,AHR,AHRR,AIMP1,AKIRIN2,ALG6,ALKBH1,ALX4,ANGPT1,ANKRD1,ANKRD49,APLN,APP,ARF4,ARFGEF1,ARHGAP35,ARHGEF11,ARID2,ARID3B,ARID4A,ARID5B,ARNT,ARNT2,ASCL1,ASH1L,ASH2L,ASXL1,ASXL3,ATAD2,ATAD5,ATF1,ATF3,ATF7,ATG5,ATG7,ATG10,ATM,ATMIN,ATOH8,ATP1…
GO:BP	regulation of macromolecule biosynthetic process	GO:0010556	9.42456e-136	135.026	2384	4762	969	24356	ABL1,ABLIM3,ACTN2,ACTR2,ACTR3,ACVR1,ACVR1B,ACVR2A,ACVR2B,ACVRL1,ADCY1,ADCYAP1,ADIPOQ,ADORA3,AEBP1,AEBP2,AFAP1L2,AFF1,AFF2,AFF3,AFF4,AHCTF1,AHR,AHRR,AKIRIN2,ALKBH1,ALX4,ANKRD1,ANKRD49,APLN,APP,ARF4,ARFGEF1,ARHGAP35,ARHGEF11,ARID2,ARID3B,ARID4A,ARID5B,ARNT,ARNT2,ASCL1,ASH1L,ASH2L,ASXL1,ASXL3,ATAD2,ATAD5,ATF1,ATF3,ATF7,ATM,ATMIN,ATOH8,ATP1B4,ATP2B4,ATRX,ATXN1,ATXN7,ATXN1L,ATXN7L3,AUTS2,AXIN1,BACH1,B…
GO:BP	regulation of nucleobase-containing compound metabolic process	GO:0019219	4.06359e-133	132.391	2406	4762	970	24356	ABCE1,ABL1,ABLIM3,ACTN2,ACTR2,ACTR3,ACVR1,ACVR1B,ACVR2A,ACVR2B,ACVRL1,ADCY1,ADCYAP1,ADIPOQ,ADORA3,AEBP1,AEBP2,AFAP1L2,AFF1,AFF2,AFF3,AFF4,AHCTF1,AHR,AHRR,AKIRIN2,ALKBH5,ALX4,ANKRD1,ANKRD49,APLN,APP,ARF4,ARHGAP35,ARHGEF11,ARID2,ARID3B,ARID4A,ARID5B,ARNT,ARNT2,ASCL1,ASH1L,ASH2L,ASXL1,ASXL3,ATAD2,ATAD5,ATF1,ATF3,ATF7,ATM,ATMIN,ATOH8,ATP1B4,ATP2B4,ATRX,ATXN1,ATXN7,ATXN1L,ATXN7L3,AUTS2,AXIN1,BACH1,BAC…
GO:BP	cellular macromolecule biosynthetic process	GO:0034645	6.00297e-132	131.222	2998	4762	1128	24356	AARS2,ABCA1,ABCE1,ABL1,ABLIM3,ACTR2,ACTR3,ACVR1,ACVR1B,ACVR2A,ACVR2B,ACVRL1,ADCY1,ADCYAP1,ADIPOQ,ADORA3,AEBP1,AEBP2,AFAP1L2,AFF1,AFF2,AFF3,AFF4,AGL,AHCTF1,AHR,AHRR,AIMP1,AKIRIN2,ALG6,ALKBH1,ALX4,ANKRD1,ANKRD49,APLN,APP,ARF4,ARFGEF1,ARHGAP35,ARHGEF11,ARID2,ARID3B,ARID4A,ARID5B,ARNT,ARNT2,ASCL1,ASH1L,ASH2L,ASXL1,ASXL3,ATAD2,ATAD5,ATF1,ATF3,ATF7,ATG5,ATG7,ATG10,ATM,ATMIN,ATOH8,ATP1B4,ATP2B4,ATRX,ATX…
GO:BP	regulation of developmental process	GO:0050793	1.29256e-131	130.889	1560	4762	721	24356	ABCA5,ABL1,ABL2,ABR,ACVR1,ACVR1B,ACVR1C,ACVR2A,ACVR2B,ADAM9,ADAM12,ADIPOQ,ADRA2B,AGGF1,AHSG,AKAP2,AKT3,AMIGO2,AMOT,ANGPT2,ANKH,ANO6,AP3B1,APC,APLNR,APOLD1,APP,ARC,ARF6,ARHGAP18,ARHGAP35,ARHGAP44,ARHGDIB,ASAP1,ASCL1,ASPN,ASXL1,ATAD5,ATOH8,ATP11C,ATP8A2,ATRN,ATXN1L,AURKA,BBS12,BCL2,BCL11B,BCL2L11,BCL9L,BCOR,BDNF,BHLHE41,BMI1,BMP2,BMP6,BMP7,BMPER,BMPR2,BMPR1A,BMPR1B,BNIP2,BRAF,BRCA1,BRSK2,BRWD1,BRWD…
GO:BP	regulation of cellular macromolecule biosynthetic process	GO:2000112	2.10296e-130	129.677	2321	4762	941	24356	ABL1,ABLIM3,ACTR2,ACTR3,ACVR1,ACVR1B,ACVR2A,ACVR2B,ACVRL1,ADCY1,ADCYAP1,ADIPOQ,ADORA3,AEBP1,AEBP2,AFAP1L2,AFF1,AFF2,AFF3,AFF4,AHCTF1,AHR,AHRR,AKIRIN2,ALKBH1,ALX4,ANKRD1,ANKRD49,APLN,APP,ARF4,ARFGEF1,ARHGAP35,ARHGEF11,ARID2,ARID3B,ARID4A,ARID5B,ARNT,ARNT2,ASCL1,ASH1L,ASH2L,ASXL1,ASXL3,ATAD2,ATAD5,ATF1,ATF3,ATF7,ATM,ATMIN,ATOH8,ATP1B4,ATP2B4,ATRX,ATXN1,ATXN7,ATXN1L,ATXN7L3,AUTS2,AXIN1,BACH1,BACH2,B…
GO:BP	cellular nitrogen compound metabolic process	GO:0034641	3.5495e-128	127.45	4082	4762	1396	24356	A1CF,AARS2,ABCE1,ABL1,ABLIM3,ACACA,ACE,ACER3,ACPP,ACSS2,ACTN2,ACTR2,ACTR3,ACTR8,ACVR1,ACVR1B,ACVR2A,ACVR2B,ACVRL1,ADAR,ADARB1,ADARB2,ADAT2,ADCY1,ADCY2,ADCY5,ADCY6,ADCY7,ADCY9,ADCYAP1,ADIPOQ,ADORA3,AEBP1,AEBP2,AFAP1L2,AFF1,AFF2,AFF3,AFF4,AHCTF1,AHR,AHRR,AIMP1,AK2,AK3,AK4,AKIRIN2,ALDH1L2,ALDH5A1,ALKBH1,ALKBH5,ALX4,AMD1,ANKRD1,ANKRD49,AOX1,APH1A,APLN,APP,ARF4,ARHGAP35,ARHGEF11,ARID2,ARID3B,ARID4A,AR…
GO:BP	regulation of RNA metabolic process	GO:0051252	7.06928e-128	127.151	2260	4762	919	24356	ABCE1,ABL1,ABLIM3,ACTN2,ACTR2,ACTR3,ACVR1,ACVR1B,ACVR2A,ACVR2B,ACVRL1,ADCY1,ADCYAP1,ADIPOQ,ADORA3,AEBP1,AEBP2,AFAP1L2,AFF1,AFF2,AFF3,AFF4,AHCTF1,AHR,AHRR,AKIRIN2,ALKBH5,ALX4,ANKRD1,ANKRD49,APLN,APP,ARF4,ARHGAP35,ARHGEF11,ARID2,ARID3B,ARID4A,ARID5B,ARNT,ARNT2,ASCL1,ASH1L,ASH2L,ASXL1,ASXL3,ATAD2,ATF1,ATF3,ATF7,ATMIN,ATOH8,ATP1B4,ATP2B4,ATRX,ATXN1,ATXN7,ATXN1L,ATXN7L3,AUTS2,AXIN1,BACH1,BACH2,BARX2,B…
GO:BP	response to chemical	GO:0042221	1.47815e-125	124.83	2359	4762	942	24356	ABAT,ABCA1,ABCC9,ABCD4,ABHD2,ABL1,ABL2,ABR,ACAA2,ACACA,ACSL1,ACTG1,ACTN2,ACTR2,ACTR3,ACVR1,ACVR1B,ACVR1C,ACVR2A,ACVR2B,ACVRL1,ADAM9,ADAM10,ADAMTS3,ADAR,ADCY5,ADCY6,ADCY7,ADIPOQ,ADIPOR2,ADNP2,ADORA2A,ADPRHL2,ADRA2A,AFF3,AHR,AHRR,AKAP6,AKAP9,AKIRIN2,ALCAM,ALKBH1,AMOT,ANGPT1,ANGPT2,ANKRD1,ANO1,ANO6,ANXA11,APC,APLN,APP,APPL1,AQP4,ARHGAP35,ARID5B,ARL6IP1,ARL6IP5,ARNT,ARNT2,ASCL1,ASPN,ASXL1,ATF3,ATG5,A…
GO:BP	regulation of signal transduction	GO:0009966	1.97722e-123	122.704	1907	4762	810	24356	AAK1,ABCA1,ABHD6,ABL1,ABR,ACAA2,ACPP,ACVR1,ACVR1B,ACVR2A,ACVR2B,ADAM9,ADAMTS3,ADAR,ADCYAP1,ADIPOQ,ADORA2A,ADRA2A,ADRA2B,AFAP1L2,AIDA,AIMP1,AKAP1,AKAP7,AKAP9,AKT3,ALPK1,ALS2,AMOT,ANGPT1,ANKRD1,APC,APCDD1,APLN,APLNR,APP,ARC,ARF6,ARFGEF1,ARFGEF2,ARHGAP12,ARHGAP18,ARHGAP26,ARHGAP28,ARHGAP35,ARHGAP42,ARHGAP44,ARHGDIB,ARHGEF4,ARHGEF6,ARHGEF7,ARHGEF9,ARHGEF11,ARHGEF12,ARHGEF18,ARL6IP5,ARRDC1,ARRDC3,ASCL…
GO:BP	macromolecule localization	GO:0033036	1.25133e-121	120.903	1829	4762	784	24356	A1CF,AAK1,ABCA1,ABCA3,ABCA5,ABCC1,ABCD3,ABCE1,ABHD4,ABL1,ACE,ACSL1,ACSL3,ACTN2,ACVR1C,ACVR2B,ADAM9,ADCY5,ADCYAP1,ADIPOQ,ADRA2A,AFTPH,ALKBH5,ALS2,AMOT,ANGPT1,ANK2,ANK3,ANKRD1,ANKS1B,ANO1,ANO3,ANO6,ANXA13,AP1B1,AP1G1,AP1S2,AP1S3,AP2A2,AP2B1,AP2M1,AP3B1,AP3M1,AP3M2,AP3S2,AP4E1,APBA1,APC,APOLD1,APPL1,ARC,ARCN1,ARF1,ARF4,ARF6,ARFIP1,ARFIP2,ARHGAP1,ARHGAP44,ARL1,ARL3,ARL4A,ARL6IP1,ARRDC1,ATG5,ATG7,ATG1…
GO:BP	cellular nitrogen compound biosynthetic process	GO:0044271	1.24572e-120	119.905	2966	4762	1095	24356	AARS2,ABCE1,ABL1,ABLIM3,ACER3,ACSS2,ACTN2,ACTR2,ACTR3,ACVR1,ACVR1B,ACVR2A,ACVR2B,ACVRL1,ADCY1,ADCY2,ADCY5,ADCY6,ADCY7,ADCY9,ADCYAP1,ADIPOQ,ADORA3,AEBP1,AEBP2,AFAP1L2,AFF1,AFF2,AFF3,AFF4,AHCTF1,AHR,AHRR,AIMP1,AK2,AK3,AK4,AKIRIN2,ALKBH1,ALX4,AMD1,ANKRD1,ANKRD49,APLN,APP,ARF4,ARHGAP35,ARHGEF11,ARID2,ARID3B,ARID4A,ARID5B,ARNT,ARNT2,ASCL1,ASH1L,ASH2L,ASS1,ASXL1,ASXL3,ATAD2,ATF1,ATF3,ATF7,ATM,ATMIN,ATO…
GO:BP	regulation of localization	GO:0032879	3.22208e-120	119.492	1591	4762	711	24356	AAK1,ABCA1,ABHD2,ABHD4,ABHD6,ABL1,ABR,ACAA2,ACE2,ACSL3,ACTN2,ACVR1,ACVR1B,ACVR1C,ADAM9,ADAM10,ADARB1,ADCY5,ADCYAP1,ADIPOQ,ADORA3,ADRA2A,AHSG,AKAP6,AKAP9,AKT3,AMOT,AMOTL1,ANGPT1,ANGPT2,ANK2,ANKFY1,ANKRD1,ANKRD13A,ANKRD13B,ANO1,ANO6,ANXA13,AP1G1,APC,APLN,APLNR,APP,APPL1,ARC,ARF6,ARFIP1,ARHGAP1,ARHGAP18,ARHGDIB,ARHGEF7,ARID2,ARL6IP1,ARL6IP5,ATAD1,ATG5,ATM,ATOH8,ATP1B1,ATP1B3,ATP8A1,ATP8A2,AZIN1,BAG4…
GO:BP	negative regulation of metabolic process	GO:0009892	4.88374e-120	119.311	1723	4762	750	24356	ABCE1,ABHD6,ABL1,ACVR1B,ACVR2B,ADAMTS5,ADAR,ADARB1,ADIPOQ,ADRA2A,AEBP1,AEBP2,AFF2,AHRR,AHSG,AIDA,ALKBH5,ANGPT1,ANKRD1,ANKRD13A,ANKRD13B,APC,APLN,APP,ARHGAP35,ARID4A,ARID5B,ARPP19,ARRDC3,ASCL1,ASH1L,ATAD2,ATF3,ATG5,ATG7,ATG14,ATM,ATOH8,ATP2B4,ATRX,ATXN1,ATXN7,ATXN1L,AZIN1,BACH1,BACH2,BAG4,BARX2,BCDIN3D,BCL2,BCL11A,BCLAF1,BCOR,BHLHE41,BIRC6,BMF,BMI1,BMP2,BMP6,BMP7,BMPR2,BRCA1,BTG2,BTRC,C5,C1D,C3ORF…
GO:BP	RNA metabolic process	GO:0016070	9.28264e-120	119.032	2829	4762	1057	24356	A1CF,AARS2,ABCE1,ABL1,ABLIM3,ACTN2,ACTR2,ACTR3,ACVR1,ACVR1B,ACVR2A,ACVR2B,ACVRL1,ADAR,ADARB1,ADARB2,ADAT2,ADCY1,ADCYAP1,ADIPOQ,ADORA3,AEBP1,AEBP2,AFAP1L2,AFF1,AFF2,AFF3,AFF4,AHCTF1,AHR,AHRR,AIMP1,AKIRIN2,ALKBH1,ALKBH5,ALX4,ANKRD1,ANKRD49,APLN,APP,ARF4,ARHGAP35,ARHGEF11,ARID2,ARID3B,ARID4A,ARID5B,ARNT,ARNT2,ASCL1,ASH1L,ASH2L,ASXL1,ASXL3,ATAD2,ATF1,ATF3,ATF7,ATM,ATMIN,ATOH8,ATP1B4,ATP2B4,ATRX,ATXN1…
GO:BP	nervous system development	GO:0007399	4.71499e-119	118.327	1375	4762	643	24356	ABI1,ABL1,ABL2,ABR,ACER3,ACTL6A,ACVR2B,ADAM22,ADARB1,ADCY1,ADCYAP1,ADNP2,ADRA2B,AKT3,ALCAM,ALDH5A1,ALKBH1,ALS2,AMBRA1,AMIGO2,APCDD1,APP,ARCN1,ARF4,ARF6,ARHGAP35,ARHGAP44,ARID1B,ARL3,ARNT2,ASAP1,ASCL1,ATP6AP2,ATP8A2,ATRN,ATRX,ATXN1,ATXN10,ATXN1L,AURKA,AUTS2,B3GNT2,B3GNT5,BBS7,BCL2,BCL11B,BDNF,BMI1,BMP2,BMP6,BMP7,BMPR2,BMPR1A,BMPR1B,BNIP2,BRAF,BRSK2,BTBD3,BTBD6,BTG2,C1QL1,C8ORF37,C9ORF72,CAMK1D,CAM…
GO:BP	organic cyclic compound metabolic process	GO:1901360	1.7118e-118	117.767	3805	4762	1304	24356	A1CF,AARS2,ABCA1,ABCD4,ABCE1,ABL1,ABLIM3,ACACA,ACPP,ACSS2,ACTN2,ACTR2,ACTR3,ACTR8,ACVR1,ACVR1B,ACVR2A,ACVR2B,ACVRL1,ADAR,ADARB1,ADARB2,ADAT2,ADCY1,ADCY2,ADCY5,ADCY6,ADCY7,ADCY9,ADCYAP1,ADIPOQ,ADORA3,AEBP1,AEBP2,AFAP1L2,AFF1,AFF2,AFF3,AFF4,AHCTF1,AHR,AHRR,AIMP1,AK2,AK3,AK4,AKIRIN2,AKR1D1,ALDH1L2,ALDH4A1,ALKBH1,ALKBH5,ALX4,AMD1,ANKRD1,ANKRD49,AOX1,APLN,APP,ARF4,ARHGAP35,ARHGEF11,ARID2,ARID3B,ARID4A…
GO:BP	cell development	GO:0048468	1.53749e-116	115.813	1353	4762	632	24356	ABHD2,ABI1,ABL1,ABL2,ACTG1,ACTN2,ACVR1,ADAM22,ADARB1,ADCY1,ADCYAP1,ADIPOQ,ADRA2B,AFF4,AGFG1,ALCAM,ALKBH1,ALPK3,ALS2,ANKRD1,ANTXR1,APP,ARF4,ARF6,ARHGAP35,ARHGAP44,ARID1B,ARID4A,ARID5B,ARIH2,ARL3,ASAP1,ASCL1,ATG5,ATP8A2,ATRX,ATXN10,AURKA,AUTS2,B3GNT2,B4GALT1,BCL2,BCL11B,BDNF,BIN3,BMP2,BMP6,BMP7,BMPR2,BMPR1A,BMPR1B,BNIP2,BRAF,BRSK2,BTBD3,BTG2,C1GALT1,C1QL1,C8ORF37,C9ORF72,CAMK1D,CAMSAP1,CAPRIN1,CASP…
GO:BP	regulation of RNA biosynthetic process	GO:2001141	1.6004e-116	115.796	2090	4762	849	24356	ABL1,ABLIM3,ACTN2,ACTR2,ACTR3,ACVR1,ACVR1B,ACVR2A,ACVR2B,ACVRL1,ADCY1,ADCYAP1,ADIPOQ,ADORA3,AEBP1,AEBP2,AFAP1L2,AFF1,AFF2,AFF3,AFF4,AHCTF1,AHR,AHRR,AKIRIN2,ALX4,ANKRD1,ANKRD49,APLN,APP,ARF4,ARHGAP35,ARHGEF11,ARID2,ARID3B,ARID4A,ARID5B,ARNT,ARNT2,ASCL1,ASH1L,ASH2L,ASXL1,ASXL3,ATAD2,ATF1,ATF3,ATF7,ATMIN,ATOH8,ATP1B4,ATP2B4,ATRX,ATXN1,ATXN7,ATXN1L,ATXN7L3,AUTS2,AXIN1,BACH1,BACH2,BARX2,BBS7,BCL10,BCL…
GO:BP	cellular aromatic compound metabolic process	GO:0006725	1.69256e-116	115.771	3704	4762	1274	24356	A1CF,AARS2,ABCD4,ABCE1,ABL1,ABLIM3,ACACA,ACPP,ACSS2,ACTN2,ACTR2,ACTR3,ACTR8,ACVR1,ACVR1B,ACVR2A,ACVR2B,ACVRL1,ADAR,ADARB1,ADARB2,ADAT2,ADCY1,ADCY2,ADCY5,ADCY6,ADCY7,ADCY9,ADCYAP1,ADIPOQ,ADORA3,AEBP1,AEBP2,AFAP1L2,AFF1,AFF2,AFF3,AFF4,AHCTF1,AHR,AHRR,AIMP1,AK2,AK3,AK4,AKIRIN2,ALDH1L2,ALKBH1,ALKBH5,ALX4,AMD1,ANKRD1,ANKRD49,AOX1,APLN,APP,ARF4,ARHGAP35,ARHGEF11,ARID2,ARID3B,ARID4A,ARID5B,ARNT,ARNT2,AS…
GO:BP	regulation of nucleic acid-templated transcription	GO:1903506	3.70093e-116	115.432	2089	4762	848	24356	ABL1,ABLIM3,ACTN2,ACTR2,ACTR3,ACVR1,ACVR1B,ACVR2A,ACVR2B,ACVRL1,ADCY1,ADCYAP1,ADIPOQ,ADORA3,AEBP1,AEBP2,AFAP1L2,AFF1,AFF2,AFF3,AFF4,AHCTF1,AHR,AHRR,AKIRIN2,ALX4,ANKRD1,ANKRD49,APLN,APP,ARF4,ARHGAP35,ARHGEF11,ARID2,ARID3B,ARID4A,ARID5B,ARNT,ARNT2,ASCL1,ASH1L,ASH2L,ASXL1,ASXL3,ATAD2,ATF1,ATF3,ATF7,ATMIN,ATOH8,ATP1B4,ATP2B4,ATRX,ATXN1,ATXN7,ATXN1L,ATXN7L3,AUTS2,AXIN1,BACH1,BACH2,BARX2,BBS7,BCL10,BCL…
GO:BP	heterocycle metabolic process	GO:0046483	4.41088e-116	115.355	3676	4762	1266	24356	A1CF,AARS2,ABCD4,ABCE1,ABL1,ABLIM3,ACACA,ACPP,ACSS2,ACTN2,ACTR2,ACTR3,ACTR8,ACVR1,ACVR1B,ACVR2A,ACVR2B,ACVRL1,ADAR,ADARB1,ADARB2,ADAT2,ADCY1,ADCY2,ADCY5,ADCY6,ADCY7,ADCY9,ADCYAP1,ADIPOQ,ADORA3,AEBP1,AEBP2,AFAP1L2,AFF1,AFF2,AFF3,AFF4,AHCTF1,AHR,AHRR,AIMP1,AK2,AK3,AK4,AKIRIN2,ALDH1L2,ALDH4A1,ALKBH1,ALKBH5,ALX4,AMD1,ANKRD1,ANKRD49,AOX1,APLN,APP,ARF4,ARHGAP35,ARHGEF11,ARID2,ARID3B,ARID4A,ARID5B,ARNT,…
GO:BP	nucleobase-containing compound metabolic process	GO:0006139	6.3598e-114	113.197	3593	4762	1240	24356	A1CF,AARS2,ABCE1,ABL1,ABLIM3,ACACA,ACPP,ACSS2,ACTN2,ACTR2,ACTR3,ACTR8,ACVR1,ACVR1B,ACVR2A,ACVR2B,ACVRL1,ADAR,ADARB1,ADARB2,ADAT2,ADCY1,ADCY2,ADCY5,ADCY6,ADCY7,ADCY9,ADCYAP1,ADIPOQ,ADORA3,AEBP1,AEBP2,AFAP1L2,AFF1,AFF2,AFF3,AFF4,AHCTF1,AHR,AHRR,AIMP1,AK2,AK3,AK4,AKIRIN2,ALKBH1,ALKBH5,ALX4,AMD1,ANKRD1,ANKRD49,AOX1,APLN,APP,ARF4,ARHGAP35,ARHGEF11,ARID2,ARID3B,ARID4A,ARID5B,ARNT,ARNT2,ASCL1,ASF1A,ASH1…
GO:BP	regulation of transcription, DNA-templated	GO:0006355	6.48878e-114	113.188	2055	4762	834	24356	ABL1,ABLIM3,ACTR2,ACTR3,ACVR1,ACVR1B,ACVR2A,ACVR2B,ACVRL1,ADCY1,ADCYAP1,ADIPOQ,ADORA3,AEBP1,AEBP2,AFAP1L2,AFF1,AFF2,AFF3,AFF4,AHCTF1,AHR,AHRR,AKIRIN2,ALX4,ANKRD1,ANKRD49,APLN,APP,ARF4,ARHGAP35,ARHGEF11,ARID2,ARID3B,ARID4A,ARID5B,ARNT,ARNT2,ASCL1,ASH1L,ASH2L,ASXL1,ASXL3,ATAD2,ATF1,ATF3,ATF7,ATMIN,ATOH8,ATP1B4,ATP2B4,ATRX,ATXN1,ATXN7,ATXN1L,ATXN7L3,AUTS2,AXIN1,BACH1,BACH2,BARX2,BBS7,BCL10,BCL11A,BC…
GO:BP	RNA biosynthetic process	GO:0032774	1.37445e-113	112.862	2179	4762	868	24356	ABL1,ABLIM3,ACTN2,ACTR2,ACTR3,ACVR1,ACVR1B,ACVR2A,ACVR2B,ACVRL1,ADCY1,ADCYAP1,ADIPOQ,ADORA3,AEBP1,AEBP2,AFAP1L2,AFF1,AFF2,AFF3,AFF4,AHCTF1,AHR,AHRR,AKIRIN2,ALX4,ANKRD1,ANKRD49,APLN,APP,ARF4,ARHGAP35,ARHGEF11,ARID2,ARID3B,ARID4A,ARID5B,ARNT,ARNT2,ASCL1,ASH1L,ASH2L,ASXL1,ASXL3,ATAD2,ATF1,ATF3,ATF7,ATMIN,ATOH8,ATP1B4,ATP2B4,ATRX,ATXN1,ATXN7,ATXN1L,ATXN7L3,AUTS2,AXIN1,BACH1,BACH2,BARX2,BBS7,BCL10,BCL…
GO:BP	nucleic acid-templated transcription	GO:0097659	4.558e-113	112.341	2172	4762	865	24356	ABL1,ABLIM3,ACTN2,ACTR2,ACTR3,ACVR1,ACVR1B,ACVR2A,ACVR2B,ACVRL1,ADCY1,ADCYAP1,ADIPOQ,ADORA3,AEBP1,AEBP2,AFAP1L2,AFF1,AFF2,AFF3,AFF4,AHCTF1,AHR,AHRR,AKIRIN2,ALX4,ANKRD1,ANKRD49,APLN,APP,ARF4,ARHGAP35,ARHGEF11,ARID2,ARID3B,ARID4A,ARID5B,ARNT,ARNT2,ASCL1,ASH1L,ASH2L,ASXL1,ASXL3,ATAD2,ATF1,ATF3,ATF7,ATMIN,ATOH8,ATP1B4,ATP2B4,ATRX,ATXN1,ATXN7,ATXN1L,ATXN7L3,AUTS2,AXIN1,BACH1,BACH2,BARX2,BBS7,BCL10,BCL…
GO:BP	organic cyclic compound biosynthetic process	GO:1901362	9.26535e-113	112.033	2608	4762	983	24356	ABL1,ABLIM3,ACSS2,ACTN2,ACTR2,ACTR3,ACVR1,ACVR1B,ACVR2A,ACVR2B,ACVRL1,ADCY1,ADCY2,ADCY5,ADCY6,ADCY7,ADCY9,ADCYAP1,ADIPOQ,ADORA3,AEBP1,AEBP2,AFAP1L2,AFF1,AFF2,AFF3,AFF4,AHCTF1,AHR,AHRR,AK2,AK3,AK4,AKIRIN2,AKR1D1,ALX4,AMD1,ANKRD1,ANKRD49,APLN,APP,ARF4,ARHGAP35,ARHGEF11,ARID2,ARID3B,ARID4A,ARID5B,ARNT,ARNT2,ASCL1,ASH1L,ASH2L,ASXL1,ASXL3,ATAD2,ATF1,ATF3,ATF7,ATM,ATMIN,ATOH8,ATP1B4,ATP2B4,ATP5G3,ATRX,…
GO:BP	aromatic compound biosynthetic process	GO:0019438	2.65285e-112	111.576	2537	4762	963	24356	ABL1,ABLIM3,ACSS2,ACTN2,ACTR2,ACTR3,ACVR1,ACVR1B,ACVR2A,ACVR2B,ACVRL1,ADCY1,ADCY2,ADCY5,ADCY6,ADCY7,ADCY9,ADCYAP1,ADIPOQ,ADORA3,AEBP1,AEBP2,AFAP1L2,AFF1,AFF2,AFF3,AFF4,AHCTF1,AHR,AHRR,AK2,AK3,AK4,AKIRIN2,ALX4,AMD1,ANKRD1,ANKRD49,APLN,APP,ARF4,ARHGAP35,ARHGEF11,ARID2,ARID3B,ARID4A,ARID5B,ARNT,ARNT2,ASCL1,ASH1L,ASH2L,ASXL1,ASXL3,ATAD2,ATF1,ATF3,ATF7,ATM,ATMIN,ATOH8,ATP1B4,ATP2B4,ATP5G3,ATRX,ATXN1,A…
GO:BP	regulation of multicellular organismal development	GO:2000026	9.17222e-112	111.038	1209	4762	579	24356	ABL1,ABL2,ACVR1,ACVR1B,ACVR1C,ACVR2A,ACVR2B,ADAM12,ADIPOQ,ADRA2B,AGGF1,AHSG,AKT3,AMIGO2,AMOT,ANGPT2,ANKH,ANO6,AP3B1,APLNR,APOLD1,APP,ARF6,ARHGAP35,ARHGAP44,ARHGDIB,ASAP1,ASCL1,ASPN,ATAD5,ATOH8,ATP11C,ATP8A2,ATXN1L,BCL2,BCL11B,BCL9L,BCOR,BDNF,BMI1,BMP2,BMP6,BMP7,BMPER,BMPR2,BMPR1A,BMPR1B,BNIP2,BRAF,BRCA1,BRSK2,BTBD7,CAMK1D,CAPRIN1,CARD11,CAV1,CBFA2T2,CBFB,CBLN1,CBLN2,CCBE1,CCDC88A,CCND1,CD28,CD109…
GO:BP	nucleobase-containing compound biosynthetic process	GO:0034654	1.52016e-111	110.818	2491	4762	949	24356	ABL1,ABLIM3,ACSS2,ACTN2,ACTR2,ACTR3,ACVR1,ACVR1B,ACVR2A,ACVR2B,ACVRL1,ADCY1,ADCY2,ADCY5,ADCY6,ADCY7,ADCY9,ADCYAP1,ADIPOQ,ADORA3,AEBP1,AEBP2,AFAP1L2,AFF1,AFF2,AFF3,AFF4,AHCTF1,AHR,AHRR,AK2,AK3,AK4,AKIRIN2,ALX4,AMD1,ANKRD1,ANKRD49,APLN,APP,ARF4,ARHGAP35,ARHGEF11,ARID2,ARID3B,ARID4A,ARID5B,ARNT,ARNT2,ASCL1,ASH1L,ASH2L,ASXL1,ASXL3,ATAD2,ATF1,ATF3,ATF7,ATM,ATMIN,ATOH8,ATP1B4,ATP2B4,ATP5G3,ATRX,ATXN1,A…
GO:BP	heterocycle biosynthetic process	GO:0018130	1.67723e-111	110.775	2536	4762	961	24356	ABL1,ABLIM3,ACSS2,ACTN2,ACTR2,ACTR3,ACVR1,ACVR1B,ACVR2A,ACVR2B,ACVRL1,ADCY1,ADCY2,ADCY5,ADCY6,ADCY7,ADCY9,ADCYAP1,ADIPOQ,ADORA3,AEBP1,AEBP2,AFAP1L2,AFF1,AFF2,AFF3,AFF4,AHCTF1,AHR,AHRR,AK2,AK3,AK4,AKIRIN2,ALX4,AMD1,ANKRD1,ANKRD49,APLN,APP,ARF4,ARHGAP35,ARHGEF11,ARID2,ARID3B,ARID4A,ARID5B,ARNT,ARNT2,ASCL1,ASH1L,ASH2L,ASXL1,ASXL3,ATAD2,ATF1,ATF3,ATF7,ATM,ATMIN,ATOH8,ATP1B4,ATP2B4,ATP5G3,ATRX,ATXN1,A…
GO:BP	nucleic acid metabolic process	GO:0090304	3.04917e-111	110.516	3270	4762	1152	24356	A1CF,AARS2,ABCE1,ABL1,ABLIM3,ACTN2,ACTR2,ACTR3,ACTR8,ACVR1,ACVR1B,ACVR2A,ACVR2B,ACVRL1,ADAR,ADARB1,ADARB2,ADAT2,ADCY1,ADCYAP1,ADIPOQ,ADORA3,AEBP1,AEBP2,AFAP1L2,AFF1,AFF2,AFF3,AFF4,AHCTF1,AHR,AHRR,AIMP1,AKIRIN2,ALKBH1,ALKBH5,ALX4,ANKRD1,ANKRD49,APLN,APP,ARF4,ARHGAP35,ARHGEF11,ARID2,ARID3B,ARID4A,ARID5B,ARNT,ARNT2,ASCL1,ASF1A,ASH1L,ASH2L,ASXL1,ASXL3,ATAD2,ATAD5,ATF1,ATF3,ATF7,ATM,ATMIN,ATOH8,ATP1B4…
GO:BP	transcription, DNA-templated	GO:0006351	6.58745e-111	110.181	2141	4762	852	24356	ABL1,ABLIM3,ACTR2,ACTR3,ACVR1,ACVR1B,ACVR2A,ACVR2B,ACVRL1,ADCY1,ADCYAP1,ADIPOQ,ADORA3,AEBP1,AEBP2,AFAP1L2,AFF1,AFF2,AFF3,AFF4,AHCTF1,AHR,AHRR,AKIRIN2,ALX4,ANKRD1,ANKRD49,APLN,APP,ARF4,ARHGAP35,ARHGEF11,ARID2,ARID3B,ARID4A,ARID5B,ARNT,ARNT2,ASCL1,ASH1L,ASH2L,ASXL1,ASXL3,ATAD2,ATF1,ATF3,ATF7,ATMIN,ATOH8,ATP1B4,ATP2B4,ATRX,ATXN1,ATXN7,ATXN1L,ATXN7L3,AUTS2,AXIN1,BACH1,BACH2,BARX2,BBS7,BCL10,BCL11A,BC…
GO:BP	negative regulation of cellular metabolic process	GO:0031324	8.05316e-111	110.094	1543	4762	680	24356	ABCE1,ABL1,ACVR2B,ADAR,ADARB1,ADIPOQ,AEBP1,AEBP2,AHRR,AHSG,AIDA,ANGPT1,ANKRD1,ANKRD13A,ANKRD13B,APC,APP,ARHGAP35,ARID4A,ARID5B,ARPP19,ASCL1,ASH1L,ATAD2,ATF3,ATG5,ATG7,ATG14,ATM,ATOH8,ATP2B4,ATRX,ATXN1,ATXN7,ATXN1L,BACH1,BACH2,BAG4,BARX2,BCDIN3D,BCL2,BCL11A,BCLAF1,BCOR,BHLHE41,BIRC6,BMF,BMI1,BMP2,BMP6,BMP7,BMPR2,BRCA1,BTG2,BTRC,C5,C1D,C3ORF33,C9ORF72,CAMK2N2,CAST,CAV1,CBFA2T2,CBFA2T3,CBFB,CBL,CBX4…
GO:BP	regulation of protein metabolic process	GO:0051246	8.72387e-111	110.059	1723	4762	733	24356	ABI1,ABI2,ABL1,ACE,ACSL1,ACVR1,ACVR1C,ACVR2A,ACVR2B,ADAM9,ADAR,ADARB1,ADCYAP1,ADIPOQ,ADRA2A,ADRA2B,AFAP1L2,AHSG,AIDA,AKAP9,ALKBH1,ALS2,ANGPT1,ANKIB1,ANTXR1,APC,APLNR,APP,ARFGEF1,ARIH1,ARIH2,ARL6IP5,ARNT,ARPP19,ARRDC3,ASB9,ASH1L,ATF3,ATG5,ATG7,ATG13,ATG14,ATP2B4,ATP6AP2,ATRX,AURKA,AUTS2,AXIN1,AZIN1,BAG4,BBS7,BCL2,BCL2L11,BCOR,BIRC6,BMI1,BMP2,BMP6,BMP7,BMPER,BMPR2,BMPR1A,BNIP2,BRAF,BRCA1,BTG2,BTRC,…
GO:BP	intracellular signal transduction	GO:0035556	1.11627e-110	109.952	1734	4762	736	24356	ABCA1,ABL1,ABR,ACVR1,ADAM9,ADCY1,ADCY2,ADCY5,ADCY6,ADCY7,ADCY9,ADCYAP1,ADIPOQ,ADORA2A,ADRA2A,ADRA2B,AIDA,AKAP1,AKAP7,AKT2,AKT3,ALPK1,ALS2,AMOT,AMOTL1,ANGPT1,ANK2,ANKRD1,APLNR,APP,ARF6,ARFGEF1,ARFGEF2,ARHGAP1,ARHGAP12,ARHGAP18,ARHGAP26,ARHGAP28,ARHGAP29,ARHGAP31,ARHGAP35,ARHGAP42,ARHGAP44,ARHGDIB,ARHGEF4,ARHGEF6,ARHGEF7,ARHGEF9,ARHGEF11,ARHGEF12,ARHGEF18,ARL3,ARL6IP5,ARRDC3,ASB1,ASB6,ASB7,ASB9,ASB…
GO:BP	phosphorus metabolic process	GO:0006793	1.3516e-110	109.869	2183	4762	863	24356	AAK1,AATK,ABHD4,ABHD6,ABHD12,ABI1,ABI2,ABL1,ABL2,ACACA,ACPP,ACSL1,ACSL3,ACSS2,ACVR1,ACVR1B,ACVR1C,ACVR2A,ACVR2B,ACVRL1,ADAM9,ADAM10,ADAR,ADARB1,ADCY1,ADCY2,ADCY5,ADCY6,ADCY7,ADCY9,ADCYAP1,ADIPOQ,ADRA2A,ADRA2B,AFAP1L2,AGPAT3,AGPAT4,AIDA,AK2,AK3,AK4,AKAP9,AKT2,AKT3,ALDH5A1,ALPK1,ALPK3,ALS2,AMBRA1,ANGPT1,APC,APLNR,APP,ARL6IP5,ARPP19,ASH1L,ATF3,ATG13,ATG14,ATM,ATP2B4,ATP5G3,ATP6AP2,ATXN7,AURKA,AXIN1,…
GO:BP	cellular localization	GO:0051641	3.4853e-110	109.458	1720	4762	731	24356	A1CF,ABCA1,ABCD3,ABCE1,ABL1,ACSL3,ACTN2,ACTR2,ACTR3,ADCY5,ADIPOQ,ADRA2A,AFTPH,AKAP9,ALKBH5,ALS2,AMOT,ANGPT1,ANK2,ANK3,ANKFY1,ANKRD50,ANKS1B,ANO1,ANP32A,ANXA13,AP1B1,AP1G1,AP1S2,AP1S3,AP2A2,AP2B1,AP2M1,AP3B1,AP3M1,AP3M2,AP3S2,AP4E1,APBA1,APC,APLNR,APP,APPBP2,APPL1,ARCN1,ARF1,ARF4,ARF6,ARFIP1,ARFIP2,ARHGAP1,ARHGAP21,ARHGAP44,ARL1,ARL3,ARL4A,ARL4C,ARL6IP1,ARL8A,ATG5,ATG13,ATG14,ATG9A,ATG9B,ATP1B1,AT…
GO:BP	phosphate-containing compound metabolic process	GO:0006796	9.55649e-110	109.02	2164	4762	856	24356	AAK1,AATK,ABHD4,ABHD6,ABHD12,ABI1,ABI2,ABL1,ABL2,ACACA,ACPP,ACSL1,ACSL3,ACSS2,ACVR1,ACVR1B,ACVR1C,ACVR2A,ACVR2B,ACVRL1,ADAM9,ADAM10,ADAR,ADARB1,ADCY1,ADCY2,ADCY5,ADCY6,ADCY7,ADCY9,ADCYAP1,ADIPOQ,ADRA2A,ADRA2B,AFAP1L2,AGPAT3,AGPAT4,AIDA,AK2,AK3,AK4,AKAP9,AKT2,AKT3,ALDH5A1,ALPK1,ALPK3,ALS2,AMBRA1,ANGPT1,APC,APLNR,APP,ARL6IP5,ARPP19,ASH1L,ATF3,ATG13,ATG14,ATM,ATP2B4,ATP5G3,ATP6AP2,ATXN7,AURKA,AXIN1,…
GO:BP	regulation of cellular component organization	GO:0051128	4.52111e-109	108.345	1470	4762	655	24356	AAK1,ABL1,ABL2,ACAA2,ACE2,ACTN2,ACTR2,ACTR3,ACTR3B,ACVR1B,ADAM9,ADAM10,ADD2,ADD3,ADNP2,AEBP1,AKAP2,AKAP9,AMIGO2,ANGPT1,ANKFY1,ANKRA2,ANKRD13A,ANKRD13B,ANLN,ANO6,ANTXR1,APC,APLN,APP,ARC,ARF6,ARFGEF1,ARHGAP6,ARHGAP18,ARHGAP28,ARHGAP35,ARHGAP44,ARHGDIB,ARPC4,ARPC1A,ARPC5L,ASAP1,ATAD1,ATAD2,ATG5,ATM,ATMIN,ATP8A1,ATP8A2,ATRX,AUTS2,BAG4,BAIAP2,BAIAP2L1,BAP1,BCL2,BCL2L11,BCL9L,BCOR,BDNF,BIN3,BMP7,BMPR2,…
GO:BP	protein localization	GO:0008104	7.34297e-108	107.134	1588	4762	688	24356	AAK1,ABCA1,ABCE1,ABL1,ACSL3,ACTN2,ACVR1C,ACVR2B,ADAM9,ADCY5,ADCYAP1,ADIPOQ,ADRA2A,AFTPH,ALKBH5,ALS2,AMOT,ANGPT1,ANK2,ANK3,ANKRD1,ANKS1B,ANO1,ANXA13,AP1B1,AP1G1,AP1S2,AP1S3,AP2A2,AP2B1,AP2M1,AP3B1,AP3M1,AP3M2,AP3S2,AP4E1,APBA1,APC,APPL1,ARCN1,ARF1,ARF4,ARF6,ARFIP1,ARFIP2,ARHGAP1,ARHGAP44,ARL1,ARL3,ARL4A,ARL6IP1,ARRDC1,ATG5,ATG7,ATG13,ATG4C,ATG9A,ATG9B,ATP1B1,ATP1B3,ATP6V1D,ATRX,AURKA,BAG4,BBIP1,BB…
GO:BP	negative regulation of macromolecule metabolic process	GO:0010605	4.97095e-107	106.304	1583	4762	685	24356	ABCE1,ABL1,ACVR1B,ACVR2B,ADAR,ADARB1,ADIPOQ,AEBP1,AEBP2,AFF2,AHRR,AHSG,AIDA,ALKBH5,ANGPT1,ANKRD1,ANKRD13A,ANKRD13B,APC,APLN,APP,ARHGAP35,ARID4A,ARID5B,ARPP19,ASCL1,ASH1L,ATAD2,ATF3,ATG5,ATG14,ATM,ATOH8,ATRX,ATXN1,ATXN1L,AZIN1,BACH1,BACH2,BARX2,BCDIN3D,BCL11A,BCLAF1,BCOR,BHLHE41,BIRC6,BMI1,BMP2,BMP6,BMP7,BMPR2,BRCA1,BTG2,BTRC,C5,C1D,C3ORF33,C9ORF72,CALCR,CAMK2N2,CAST,CAV1,CBFA2T2,CBFA2T3,CBFB,CBL,…
GO:BP	regulation of cellular protein metabolic process	GO:0032268	4.98359e-101	100.302	1611	4762	682	24356	ABI1,ABI2,ABL1,ACSL1,ACVR1,ACVR1C,ACVR2A,ACVR2B,ADAM9,ADAR,ADARB1,ADCYAP1,ADIPOQ,ADRA2A,ADRA2B,AFAP1L2,AHSG,AIDA,AKAP9,ALKBH1,ALS2,ANGPT1,ANKIB1,ANTXR1,APC,APLNR,APP,ARFGEF1,ARIH1,ARIH2,ARL6IP5,ARNT,ARPP19,ARRDC3,ASH1L,ATF3,ATG5,ATG7,ATG13,ATG14,ATP2B4,ATP6AP2,ATRX,AURKA,AUTS2,AXIN1,BAG4,BBS7,BCL2,BCL2L11,BCOR,BIRC6,BMI1,BMP2,BMP6,BMP7,BMPER,BMPR2,BMPR1A,BNIP2,BRAF,BRCA1,BTG2,BTRC,C5,C3ORF33,C9OR…
GO:BP	response to organic substance	GO:0010033	2.856e-100	99.5442	1647	4762	691	24356	ABAT,ABCA1,ABCD4,ABHD2,ABL1,ABL2,ABR,ACACA,ACSL1,ACTG1,ACTN2,ACTR2,ACTR3,ACVR1,ACVR1B,ACVR1C,ACVR2A,ACVR2B,ACVRL1,ADAM9,ADAM10,ADAMTS3,ADAR,ADCY5,ADCY6,ADCY7,ADIPOQ,ADIPOR2,ADNP2,ADORA2A,ADRA2A,AFF3,AHR,AKAP6,AKAP9,AKIRIN2,ANGPT1,ANKRD1,ANO1,APC,APLN,APP,APPL1,AQP4,ARID5B,ARNT,ARNT2,ASCL1,ASPN,ASXL1,ATF3,ATP2B4,ATRX,ATXN3,B3GNT2,BAG4,BAIAP2L1,BCL2,BCL9L,BCLAF1,BDNF,BFAR,BMP2,BMP6,BMP7,BMPER,BMPR2…
GO:BP	negative regulation of nitrogen compound metabolic process	GO:0051172	4.38375e-99	98.3582	1423	4762	623	24356	ABCE1,ABL1,ACVR2B,ADAR,ADARB1,ADIPOQ,AEBP1,AEBP2,AHRR,AHSG,AIDA,ANGPT1,ANKRD1,APC,APP,ARHGAP35,ARID4A,ARID5B,ARPP19,ASCL1,ASH1L,ATAD2,ATF3,ATG5,ATG14,ATM,ATOH8,ATP2B4,ATRX,ATXN1,ATXN1L,AZIN1,BACH1,BACH2,BARX2,BCDIN3D,BCL11A,BCLAF1,BCOR,BHLHE41,BIRC6,BMI1,BMP2,BMP6,BMP7,BMPR2,BRCA1,BTG2,BTRC,C5,C1D,C3ORF33,C9ORF72,CAMK2N2,CAST,CAV1,CBFA2T2,CBFA2T3,CBFB,CBL,CBX4,CBX5,CBX6,CBX7,CCND1,CCNE1,CD109,CD2…
GO:BP	organelle organization	GO:0006996	4.01326e-98	97.3965	2638	4762	958	24356	AARS2,ABCA1,ABCD3,ABI1,ABI2,ABL1,ABLIM3,ABR,ACAA2,ACTG1,ACTL6A,ACTN2,ACTR2,ACTR3,ACTR8,ACTR3B,ADD2,ADD3,AFF2,AGFG1,AHCTF1,AIFM2,AKAP9,AKT3,ALS2,AMBRA1,AMOT,AMOTL1,ANK3,ANKFY1,ANKRD1,ANP32E,ANTXR1,AP3B1,APC,APOOL,ARC,ARF6,ARFGEF1,ARFGEF2,ARHGAP6,ARHGAP12,ARHGAP18,ARHGAP21,ARHGAP26,ARHGAP28,ARHGAP35,ARHGAP36,ARHGAP44,ARHGDIB,ARHGEF7,ARID2,ARID1B,ARID4A,ARL1,ARL3,ARPC4,ARPC1A,ARPC5L,ASAP1,ASF1A,ASH1…
GO:BP	organic substance transport	GO:0071702	5.15422e-97	96.2878	1572	4762	663	24356	ABCA1,ABCA3,ABCA5,ABCB9,ABCC1,ABCC5,ABCD3,ABCE1,ABL1,ACE,ACE2,ACSL1,ACSL3,ACVR1C,ACVR2B,ADAM9,ADCY5,ADCYAP1,ADIPOQ,ADRA2A,AFTPH,ALKBH5,ANGPT1,ANK3,ANKRD1,ANO1,ANO3,ANO6,ANXA13,AP1B1,AP1G1,AP1S2,AP1S3,AP2A2,AP2B1,AP2M1,AP3B1,AP3M1,AP3M2,AP3S2,AP4E1,APBA1,APOLD1,APPL1,ARC,ARCN1,ARF1,ARF6,ARFIP1,ARFIP2,ARHGAP1,ARHGAP44,ARHGEF7,ARL1,ARL3,ARL4A,ARL6IP1,ARL6IP5,ARRDC1,ATG5,ATG7,ATG4C,ATG9A,ATG9B,ATP10B…
GO:BP	cell surface receptor signaling pathway	GO:0007166	1.03192e-96	95.9864	1671	4762	691	24356	AAK1,ABCA1,ABL1,ACPP,ACSL1,ACVR1,ACVR1B,ACVR1C,ACVR2A,ACVR2B,ACVRL1,ADAM9,ADAM10,ADAMTS3,ADAR,ADCY5,ADCYAP1R1,ADIPOQ,ADIPOR2,ADORA3,ADORA2A,ADRA2A,AFAP1L2,ANGPT1,ANGPT2,ANO6,APC,APCDD1,APH1A,APH1B,APLN,APP,APPL1,ARC,ARID5B,ARL3,ARRDC1,ASCL1,ASPN,ATF3,ATOH8,ATP6AP2,ATP6V1C2,ATXN7,AXIN1,BAIAP2L1,BBS7,BCL2,BCL10,BCL2L11,BCL9L,BDNF,BIRC6,BMP2,BMP6,BMP7,BMPER,BMPR2,BMPR1A,BMPR1B,BRAF,BRCA1,BTRC,CACNB3…
GO:BP	regulation of molecular function	GO:0065009	3.82592e-96	95.4173	1923	4762	761	24356	ABCE1,ABHD4,ABI1,ABI2,ABL1,ABL2,ABR,ACSL1,ACTN2,ACVR1,ACVR1C,ACVR2A,ACVR2B,ADAM9,ADAR,ADARB1,ADCY1,ADCYAP1,ADD2,ADIPOQ,ADORA3,ADRA2A,ADRA2B,AFAP1L2,AGAP1,AGAP3,AGFG1,AHSG,AIDA,AIMP1,AKAP5,AKAP6,AKAP9,ALS2,AMBRA1,AMOT,ANGPT1,ANP32E,ANTXR1,APBA3,APC,APH1A,APH1B,APLN,APP,ARC,ARF4,ARFGEF1,ARHGAP1,ARHGAP6,ARHGAP12,ARHGAP18,ARHGAP21,ARHGAP26,ARHGAP28,ARHGAP29,ARHGAP31,ARHGAP36,ARHGAP42,ARHGAP44,ARHGDIB…
GO:BP	cellular response to chemical stimulus	GO:0070887	2.17529e-94	93.6625	1754	4762	710	24356	ABCA1,ABCD4,ABHD2,ABL1,ABL2,ACAA2,ACACA,ACSL1,ACTG1,ACTN2,ACTR2,ACTR3,ACVR1,ACVR1B,ACVR1C,ACVR2A,ACVR2B,ACVRL1,ADAM9,ADAM10,ADAMTS3,ADAR,ADCY5,ADCY6,ADCY7,ADIPOQ,ADIPOR2,ADNP2,ADPRHL2,ADRA2A,AHR,AHRR,AKAP6,AKAP9,ANGPT1,ANKRD1,ANO1,ANO6,APC,APLN,APP,APPL1,AQP4,ARID5B,ARL6IP5,ARNT,ASPN,ATF3,ATG7,ATP2B4,ATP6V0A2,ATP6V1A,ATRX,ATXN3,B3GNT2,BACH1,BAG4,BAIAP2L1,BCL2,BCL9L,BCLAF1,BDNF,BFAR,BMP2,BMP6,BMP7…
GO:BP	neurogenesis	GO:0022008	2.24811e-94	93.6482	1027	4762	493	24356	ABI1,ABL1,ABL2,ADAM22,ADARB1,ADCY1,ADCYAP1,ADNP2,ADRA2B,ALCAM,ALKBH1,ALS2,APCDD1,APP,ARF4,ARF6,ARHGAP35,ARHGAP44,ARID1B,ARL3,ASAP1,ASCL1,ATP8A2,ATXN10,AURKA,AUTS2,B3GNT2,BCL2,BCL11B,BDNF,BMP2,BMP6,BMP7,BMPR2,BMPR1A,BMPR1B,BNIP2,BRAF,BRSK2,BTBD3,BTBD6,BTG2,C1QL1,C8ORF37,C9ORF72,CAMK1D,CAMSAP1,CAPRIN1,CBFA2T2,CBLN1,CBX6,CCDC88A,CDC42,CDH2,CDH23,CDHR1,CDK6,CDK5R1,CDON,CECR2,CEP120,CHL1,CLIC5,CLMN,CL…
GO:BP	tissue development	GO:0009888	6.0475e-94	93.2184	1202	4762	547	24356	ABI1,ABL1,ACTN2,ACVR1,ACVR1B,ACVR2A,ACVR2B,ADAM9,ADARB1,ADIPOQ,AHSG,ALPK3,ALX4,AMBRA1,ANKH,ANKRD1,ANO6,APCDD1,APOLD1,ARC,ARHGAP12,ARHGAP35,ARID2,ARID4A,ARID5B,ARRDC3,ASCL1,ASH1L,ASPN,ASXL1,ATF3,ATG5,ATOH8,ATP2C1,ATP6AP2,ATRX,B4GALT1,BARX2,BCL2,BCL11B,BCL9L,BCOR,BDH2,BIN3,BIRC6,BMI1,BMP2,BMP6,BMP7,BMPER,BMPR2,BMPR1A,BMPR1B,BNC2,BRSK2,BTBD7,BTG2,BTRC,C1GALT1,CA2,CALB1,CASP6,CAV1,CAV2,CBFA2T2,CCND1,…
GO:BP	regulation of cell differentiation	GO:0045595	7.92057e-94	93.1012	1055	4762	501	24356	ABCA5,ABL1,ABL2,ACVR1,ACVR1B,ACVR2A,ACVR2B,ADIPOQ,ADRA2B,AP3B1,APC,APOLD1,APP,ARF6,ARHGAP35,ARHGAP44,ASAP1,ASCL1,ASXL1,ATOH8,ATP11C,ATP8A2,AURKA,BBS12,BCL2,BCL11B,BCL9L,BDNF,BHLHE41,BMI1,BMP2,BMP6,BMP7,BMPR2,BMPR1A,BMPR1B,BNIP2,BRAF,BRSK2,CAMK1D,CAPRIN1,CARD11,CAV1,CBFA2T2,CBFB,CCDC88A,CCND1,CD28,CD109,CD276,CDC73,CDH2,CDK6,CDK12,CDK5R1,CDON,CEBPD,CHRD,CLASP1,CLASP2,CLDN18,CLOCK,CMKLR1,CNTN2,CNTN…
GO:BP	response to stress	GO:0006950	1.74326e-93	92.7586	1983	4762	772	24356	ABCA1,ABCC9,ABHD2,ABL1,ABR,ACAA2,ACTG1,ACTR2,ACTR3,ACTR8,ACVR1,ADAM9,ADAMTS5,ADAMTS18,ADAR,ADCY1,ADCY7,ADIPOQ,ADIPOR2,ADNP2,ADORA2A,ADPRHL2,ADRA2A,AFAP1L2,AHSG,AIDA,AKT3,ALKBH1,ALKBH5,ALPK1,ALS2,AMBRA1,ANKRD1,ANO1,ANO6,AP1G1,AP3B1,APC,APP,AQP4,ARFGEF1,ARHGAP35,ARL6IP5,ARNT,ARNT2,ARPP21,ASF1A,ASH1L,ASH2L,ASS1,ATAD5,ATF3,ATG5,ATG7,ATG10,ATG13,ATG14,ATM,ATOX1,ATP2B4,ATRX,ATXN3,AURKA,B4GALT1,BACH1,BA…
GO:BP	phosphorylation	GO:0016310	6.94672e-92	91.1582	1551	4762	647	24356	AAK1,AATK,ABI1,ABI2,ABL1,ABL2,ACSL1,ACVR1,ACVR1B,ACVR1C,ACVR2A,ACVR2B,ACVRL1,ADAM9,ADAM10,ADAR,ADARB1,ADCYAP1,ADIPOQ,ADRA2A,ADRA2B,AFAP1L2,AIDA,AK2,AK3,AK4,AKAP9,AKT2,AKT3,ALPK1,ALPK3,ALS2,AMBRA1,ANGPT1,APC,APLNR,APP,ARL6IP5,ASH1L,ATF3,ATG13,ATG14,ATM,ATP2B4,ATP6AP2,ATXN7,AURKA,AXIN1,BAG4,BCL2,BCL10,BMP2,BMP6,BMP7,BMPER,BMPR2,BMPR1A,BMPR1B,BNIP2,BPGM,BRAF,BRAP,BRSK2,C3ORF33,C9ORF72,CAB39,CAMK4,CA…
GO:BP	regulation of transcription by RNA polymerase II	GO:0006357	9.84067e-91	90.007	1357	4762	588	24356	ABL1,ABLIM3,ACTR2,ACTR3,ACVR1,ACVR2A,ACVR2B,ACVRL1,ADCYAP1,AEBP1,AEBP2,AHR,AHRR,AKIRIN2,ALX4,ANKRD1,APLN,APP,ARF4,ARHGAP35,ARID3B,ARID4A,ARID5B,ARNT,ARNT2,ASCL1,ASH1L,ASH2L,ASXL1,ASXL3,ATAD2,ATF1,ATF3,ATOH8,ATP2B4,ATRX,ATXN1,ATXN7,ATXN1L,AUTS2,BACH1,BACH2,BARX2,BBS7,BCL11A,BCL11B,BCL9L,BCOR,BHLHE41,BMI1,BMP2,BMP6,BMP7,BMPER,BMPR2,BMPR1A,BMPR1B,BRCA1,BRD3,BRWD1,BUD31,CASK,CAV1,CBFA2T2,CBFB,CBX4,CB…
GO:BP	protein phosphorylation	GO:0006468	1.03768e-88	87.9839	1289	4762	564	24356	AAK1,AATK,ABI1,ABI2,ABL1,ABL2,ACSL1,ACVR1,ACVR1B,ACVR1C,ACVR2A,ACVR2B,ACVRL1,ADAM9,ADAM10,ADAR,ADARB1,ADCYAP1,ADIPOQ,ADRA2A,ADRA2B,AFAP1L2,AIDA,AKAP9,AKT2,AKT3,ALPK1,ALPK3,ALS2,ANGPT1,APC,APLNR,APP,ARL6IP5,ASH1L,ATF3,ATG13,ATG14,ATM,ATP2B4,ATP6AP2,AURKA,AXIN1,BAG4,BCL2,BMP2,BMP6,BMP7,BMPER,BMPR2,BMPR1A,BMPR1B,BNIP2,BRAF,BRAP,BRSK2,C3ORF33,C9ORF72,CAB39,CAMK4,CAMK1D,CAMK2D,CAMK2G,CAMK2N2,CAMKK1,CA…
GO:BP	transcription by RNA polymerase II	GO:0006366	6.2292e-88	87.2056	1402	4762	596	24356	ABL1,ABLIM3,ACTR2,ACTR3,ACVR1,ACVR2A,ACVR2B,ACVRL1,ADCYAP1,AEBP1,AEBP2,AHR,AHRR,AKIRIN2,ALX4,ANKRD1,APLN,APP,ARF4,ARHGAP35,ARID3B,ARID4A,ARID5B,ARNT,ARNT2,ASCL1,ASH1L,ASH2L,ASXL1,ASXL3,ATAD2,ATF1,ATF3,ATOH8,ATP2B4,ATRX,ATXN1,ATXN7,ATXN1L,AUTS2,BACH1,BACH2,BARX2,BBS7,BCL11A,BCL11B,BCL9L,BCOR,BHLHE41,BMI1,BMP2,BMP6,BMP7,BMPER,BMPR2,BMPR1A,BMPR1B,BRCA1,BRD3,BRWD1,BUD31,CASK,CAV1,CBFA2T2,CBFB,CBX4,CB…
GO:BP	negative regulation of gene expression	GO:0010629	7.60013e-88	87.1192	1055	4762	491	24356	ACVR1B,ACVR2B,ADAR,ADIPOQ,AEBP1,AEBP2,AFF2,AHRR,ALKBH5,ANKRD1,APLN,APP,ARHGAP35,ARID4A,ARID5B,ASCL1,ATAD2,ATF3,ATM,ATOH8,ATRX,ATXN1,ATXN1L,BACH1,BACH2,BARX2,BCDIN3D,BCL11A,BCLAF1,BCOR,BHLHE41,BMI1,BMP2,BMP6,BMP7,BRCA1,BTG2,BTRC,C1D,CALCR,CAST,CAV1,CBFA2T2,CBFA2T3,CBFB,CBX4,CBX5,CBX6,CBX7,CCND1,CCNE1,CD28,CDC73,CDK6,CDK5R1,CDKN2B,CEBPD,CHCHD3,CHMP1A,CIR1,CIRBP,CLOCK,CNOT6,CNOT7,CNOT8,CNOT6L,COPS2,…
GO:BP	cell migration	GO:0016477	1.11745e-87	86.9518	865	4762	430	24356	ABHD2,ABHD6,ABL1,ABR,ACVR1,ACVR1B,ACVR1C,ADAM9,ADAM10,ADARB1,ADD2,ADIPOQ,ADORA3,ADRA2A,AIMP1,AKT3,ALKBH1,AMOT,AMOTL1,ANGPT1,ANGPT2,ANLN,ANO6,APC,APCDD1,APP,ARC,ARF4,ARF6,ARHGAP35,ARHGDIB,ARID2,ARID5B,ARPC5L,ASCL1,ATM,ATOH8,ATP8A1,AUTS2,B4GALT1,BAG4,BCL2,BCL11B,BIN3,BMP2,BMP7,BMPER,BMPR2,BMPR1A,BRAF,C5,C5ORF30,CAMK1D,CAV1,CBLL1,CCBE1,CCDC88A,CDC42,CDC42BPA,CDH1,CDH2,CDH13,CDK5R1,CHL1,CHRD,CLASP1,C…
GO:BP	generation of neurons	GO:0048699	1.25066e-87	86.9029	958	4762	460	24356	ABI1,ABL1,ABL2,ADARB1,ADCY1,ADCYAP1,ADNP2,ADRA2B,ALCAM,ALKBH1,ALS2,APP,ARF4,ARF6,ARHGAP35,ARHGAP44,ARID1B,ARL3,ASAP1,ASCL1,ATP8A2,ATXN10,AURKA,AUTS2,B3GNT2,BCL2,BCL11B,BDNF,BMP2,BMP6,BMP7,BMPR2,BMPR1A,BMPR1B,BNIP2,BRAF,BRSK2,BTBD3,BTG2,C1QL1,C8ORF37,C9ORF72,CAMK1D,CAMSAP1,CAPRIN1,CBFA2T2,CBLN1,CBX6,CCDC88A,CDC42,CDH2,CDH23,CDHR1,CDK5R1,CDON,CECR2,CHL1,CLIC5,CLMN,CLN8,CLRN1,CNP,CNR1,CNTN2,CNTN4,CR…
GO:BP	negative regulation of biosynthetic process	GO:0009890	1.41712e-86	85.8486	929	4762	449	24356	ACVR2B,ADIPOQ,AEBP1,AEBP2,AHRR,ANKRD1,ARHGAP35,ARID4A,ARID5B,ASCL1,ATAD2,ATF3,ATOH8,ATP2B4,ATRX,ATXN1,ATXN1L,BACH1,BACH2,BARX2,BCL11A,BCLAF1,BCOR,BHLHE41,BMI1,BMP2,BMP6,BMP7,BMPR2,BRCA1,BTG2,BTRC,C1D,CAV1,CBFA2T2,CBFA2T3,CBFB,CBX4,CBX5,CBX6,CBX7,CCND1,CCNE1,CD276,CDC73,CDK6,CDK5R1,CDKN2B,CEBPD,CHCHD3,CHMP1A,CIR1,CIRBP,CLK2,CLOCK,CNOT7,CNOT8,CNOT6L,COPS2,CPEB1,CPEB2,CPEB3,CPEB4,CREB1,CREBBP,CRY1,C…
GO:BP	negative regulation of cellular biosynthetic process	GO:0031327	1.0862e-85	84.9641	921	4762	445	24356	ACVR2B,ADIPOQ,AEBP1,AEBP2,AHRR,ANKRD1,ARHGAP35,ARID4A,ARID5B,ASCL1,ATAD2,ATF3,ATOH8,ATP2B4,ATRX,ATXN1,ATXN1L,BACH1,BACH2,BARX2,BCL11A,BCLAF1,BCOR,BHLHE41,BMI1,BMP2,BMP6,BMP7,BMPR2,BRCA1,BTG2,BTRC,C1D,CAV1,CBFA2T2,CBFA2T3,CBFB,CBX4,CBX5,CBX6,CBX7,CCND1,CCNE1,CD276,CDC73,CDK6,CDK5R1,CDKN2B,CEBPD,CHCHD3,CHMP1A,CIR1,CIRBP,CLK2,CLOCK,CNOT7,CNOT8,CNOT6L,COPS2,CPEB1,CPEB2,CPEB3,CPEB4,CREB1,CREBBP,CRY1,C…
GO:BP	positive regulation of gene expression	GO:0010628	2.7308e-85	84.5637	1307	4762	563	24356	ABLIM3,ACTR2,ACTR3,ACVR1,ACVR1B,ACVR2A,ADAM19,ADAR,ADCYAP1,AFAP1L2,AHR,AHRR,AKIRIN2,ALX4,ANK2,ANKRD1,ANKRD49,APLN,APP,ARF4,ARHGEF11,ARID3B,ARID4A,ARNT,ARNT2,ASCL1,ASH1L,ASH2L,ASXL1,ASXL3,ATAD2,ATF1,ATF3,ATM,ATMIN,ATOH8,ATRX,ATXN7,ATXN7L3,AUTS2,AXIN1,BACH1,BARX2,BCDIN3D,BCL11B,BCL9L,BCLAF1,BMP2,BMP6,BMP7,BMPR2,BMPR1A,BMPR1B,BRAF,BRCA1,BTRC,CAMK4,CASK,CASR,CASZ1,CAV1,CBFB,CCNC,CCNK,CCPG1,CD28,CDC73…
GO:BP	locomotion	GO:0040011	4.52686e-85	84.3442	1080	4762	494	24356	ABHD2,ABHD6,ABL1,ABR,ACVR1,ACVR1B,ACVR1C,ADAM9,ADAM10,ADARB1,ADD2,ADIPOQ,ADORA3,ADRA2A,AIMP1,AKT3,ALCAM,ALKBH1,AMOT,AMOTL1,ANGPT1,ANGPT2,ANLN,ANO6,APC,APCDD1,APP,ARC,ARF4,ARF6,ARHGAP18,ARHGAP35,ARHGDIB,ARID2,ARID5B,ARPC5L,ARRDC3,ASCL1,ASH1L,ATM,ATOH8,ATP2B4,ATP8A1,AUTS2,B3GNT2,B4GALT1,BAG4,BCL2,BCL11B,BIN3,BMP2,BMP7,BMPER,BMPR2,BMPR1A,BMPR1B,BRAF,C5,C5ORF30,CAMK1D,CAV1,CAV2,CBLL1,CCBE1,CCDC88A,CC…
GO:BP	neuron differentiation	GO:0030182	1.98844e-83	82.7015	861	4762	422	24356	ABI1,ABL1,ABL2,ADARB1,ADCY1,ADCYAP1,ADNP2,ADRA2B,ALCAM,ALKBH1,ALS2,APP,ARF4,ARF6,ARHGAP35,ARHGAP44,ARID1B,ARL3,ASAP1,ASCL1,ATP8A2,ATXN10,AURKA,AUTS2,B3GNT2,BCL2,BCL11B,BDNF,BMP2,BMP6,BMP7,BMPR2,BMPR1B,BNIP2,BRAF,BRSK2,BTBD3,BTG2,C1QL1,C8ORF37,C9ORF72,CAMK1D,CAMSAP1,CAPRIN1,CBFA2T2,CBLN1,CBX6,CCDC88A,CDC42,CDH2,CDH23,CDHR1,CDK5R1,CDON,CECR2,CHL1,CLIC5,CLMN,CLN8,CLRN1,CNP,CNR1,CNTN2,CNTN4,CREB1,CRK…
GO:BP	movement of cell or subcellular component	GO:0006928	2.22828e-83	82.652	1245	4762	541	24356	ABHD2,ABHD6,ABL1,ABR,ACTR2,ACTR3,ACVR1,ACVR1B,ACVR1C,ADAM9,ADAM10,ADARB1,ADD2,ADIPOQ,ADORA3,ADRA2A,AIMP1,AKAP9,AKT3,ALCAM,ALKBH1,AMOT,AMOTL1,ANGPT1,ANGPT2,ANK2,ANLN,ANO6,AP3B1,AP3M1,AP3M2,APC,APCDD1,APP,ARC,ARF4,ARF6,ARHGAP18,ARHGAP21,ARHGAP35,ARHGDIB,ARID2,ARID5B,ARL3,ARL8A,ARPC5L,ASCL1,ASH1L,ATM,ATOH8,ATP2B4,ATP8A1,AUTS2,B3GNT2,B4GALT1,BAG4,BBS12,BCL2,BCL11B,BIN3,BMP2,BMP7,BMPER,BMPR2,BMPR1A,BM…
GO:BP	positive regulation of multicellular organismal process	GO:0051240	2.90913e-82	81.5362	999	4762	464	24356	ABL1,ABL2,ACE2,ACSL1,ACVR1,ACVR1B,ACVR2A,ACVR2B,ADAM9,ADAM12,ADCYAP1,ADIPOQ,ADIPOR2,ADRA2A,ADRA2B,AFAP1L2,AGGF1,AKIRIN2,AKT3,AMIGO2,AMOT,AMOTL1,ANGPT1,ANO6,AP3B1,APLNR,APP,ARF6,ARFGEF2,ARHGAP35,ARNT,ASCL1,ATAD5,ATG5,ATOH8,ATP11C,ATP6AP2,ATP8A2,ATXN1L,AURKA,BCL2,BCL9L,BDNF,BMI1,BMP2,BMP6,BMP7,BMPER,BMPR2,BMPR1A,BMPR1B,BNIP2,BRAF,BRCA1,C5,CADM1,CAMK1D,CAPRIN1,CARD11,CAV1,CBFA2T2,CBFB,CBLN1,CBLN2,CC…
GO:BP	regulation of protein modification process	GO:0031399	3.89797e-82	81.4092	1156	4762	512	24356	ABI1,ABI2,ABL1,ACSL1,ACVR1,ACVR2A,ACVR2B,ADAM9,ADAR,ADARB1,ADCYAP1,ADIPOQ,ADRA2A,ADRA2B,AFAP1L2,AIDA,AKAP9,ALS2,ANGPT1,APC,APLNR,APP,ARFGEF1,ARL6IP5,ARNT,ARPP19,ARRDC3,ASH1L,ATF3,ATG5,ATG7,ATG13,ATG14,ATP2B4,ATP6AP2,ATRX,AUTS2,AXIN1,BAG4,BCL2,BCOR,BMI1,BMP2,BMP6,BMP7,BMPER,BMPR2,BMPR1A,BNIP2,BRAF,BRCA1,C3ORF33,C9ORF72,CAB39,CALM1,CAMK2N2,CARD11,CAV1,CAV2,CBL,CCDC88A,CCNC,CCND1,CCND2,CCNE1,CCNF,CC…
GO:BP	cellular response to organic substance	GO:0071310	9.82622e-82	81.0076	1409	4762	586	24356	ABCA1,ABCD4,ABHD2,ABL1,ABL2,ACACA,ACSL1,ACTG1,ACTN2,ACTR2,ACTR3,ACVR1,ACVR1B,ACVR1C,ACVR2A,ACVR2B,ACVRL1,ADAM9,ADAMTS3,ADAR,ADCY5,ADCY6,ADCY7,ADIPOQ,ADIPOR2,ADNP2,ADRA2A,AKAP6,AKAP9,ANGPT1,ANKRD1,ANO1,APC,APLN,APP,APPL1,AQP4,ARID5B,ASPN,ATF3,ATP2B4,ATXN3,B3GNT2,BAG4,BAIAP2L1,BCL2,BCL9L,BCLAF1,BDNF,BFAR,BMP2,BMP6,BMP7,BMPER,BMPR2,BMPR1A,BMPR1B,BRCA1,BRSK2,BSPRY,BTRC,C2CD2L,CA2,CACNB1,CALB1,CALCRL,…
GO:BP	negative regulation of macromolecule biosynthetic process	GO:0010558	1.43408e-81	80.8434	892	4762	429	24356	ACVR2B,ADIPOQ,AEBP1,AEBP2,AHRR,ANKRD1,ARHGAP35,ARID4A,ARID5B,ASCL1,ATAD2,ATF3,ATOH8,ATRX,ATXN1,ATXN1L,BACH1,BACH2,BARX2,BCL11A,BCLAF1,BCOR,BHLHE41,BMI1,BMP2,BMP6,BMP7,BMPR2,BRCA1,BTG2,BTRC,C1D,CAV1,CBFA2T2,CBFA2T3,CBFB,CBX4,CBX5,CBX6,CBX7,CCND1,CCNE1,CD276,CDC73,CDK6,CDK5R1,CDKN2B,CEBPD,CHCHD3,CHMP1A,CIR1,CIRBP,CLOCK,CNOT7,CNOT8,CNOT6L,COPS2,CPEB1,CPEB2,CPEB3,CPEB4,CREB1,CREBBP,CRY1,CRY2,CTNNB1,C…
GO:BP	cell population proliferation	GO:0008283	3.79756e-81	80.4205	1119	4762	499	24356	ABL1,ABL2,ACE,ACER3,ACVR1C,ACVR2A,ACVR2B,ADAM10,ADARB1,ADIPOQ,ADORA3,AIMP1,AKT3,AMBRA1,ANGPT1,ANKRD1,ANLN,APC,APLN,APLNR,APP,APPL1,APPL2,ARID2,ARIH2,ASCL1,ASH2L,ATAD5,ATM,ATOH8,ATXN1L,AZI2,B4GALT1,BCL2,BCL11B,BIRC6,BMI1,BMP2,BMP6,BMP7,BMPER,BMPR2,BMPR1A,BMPR1B,BRAF,BTG1,BTG2,BTG4,BTRC,CALCRL,CARD11,CASK,CAV1,CAV2,CBFA2T3,CCDC88A,CCND1,CCND2,CCNE1,CCNF,CCNG1,CCNI,CCNI2,CCNJ,CCNJL,CCPG1,CD9,CD28,CD…
GO:BP	negative regulation of cellular macromolecule biosynthetic process	GO:2000113	7.12412e-80	79.1473	857	4762	415	24356	ACVR2B,ADIPOQ,AEBP1,AEBP2,AHRR,ANKRD1,ARHGAP35,ARID4A,ARID5B,ASCL1,ATAD2,ATF3,ATOH8,ATRX,ATXN1,ATXN1L,BACH1,BACH2,BARX2,BCL11A,BCLAF1,BCOR,BHLHE41,BMI1,BMP2,BMP6,BMP7,BMPR2,BRCA1,BTG2,BTRC,C1D,CAV1,CBFA2T2,CBFA2T3,CBFB,CBX4,CBX5,CBX6,CBX7,CCND1,CCNE1,CDC73,CDK6,CDK5R1,CDKN2B,CEBPD,CHCHD3,CHMP1A,CIR1,CIRBP,CLOCK,CNOT7,CNOT8,CNOT6L,COPS2,CPEB1,CPEB2,CPEB3,CPEB4,CREB1,CREBBP,CRY1,CRY2,CTNNB1,CTNNBIP…
GO:BP	positive regulation of biosynthetic process	GO:0009891	7.42195e-80	79.1295	1281	4762	545	24356	ABHD6,ABLIM3,ACSL3,ACTN2,ACTR2,ACTR3,ACVR1,ACVR2A,ADCYAP1,AFAP1L2,AHR,AHRR,AKIRIN2,ALX4,ANKRD49,APLN,APP,ARF4,ARFGEF1,ARHGEF11,ARID3B,ARID4A,ARID5B,ARNT,ARNT2,ARPP19,ASCL1,ASH1L,ASH2L,ASS1,ASXL1,ASXL3,ATAD2,ATAD5,ATF1,ATF3,ATMIN,ATOH8,ATRX,ATXN7,ATXN7L3,AUTS2,AXIN1,BACH1,BARX2,BCL10,BCL11B,BCL9L,BCLAF1,BMP2,BMP6,BMP7,BMPR2,BMPR1A,BMPR1B,BRCA1,BTRC,BUD31,CAMK4,CARD11,CASK,CASZ1,CBFB,CCNC,CCNK,CCPG…
GO:BP	cell motility	GO:0048870	9.47924e-80	79.0232	952	4762	445	24356	ABHD2,ABHD6,ABL1,ABR,ACVR1,ACVR1B,ACVR1C,ADAM9,ADAM10,ADARB1,ADD2,ADIPOQ,ADORA3,ADRA2A,AIMP1,AKT3,ALKBH1,AMOT,AMOTL1,ANGPT1,ANGPT2,ANLN,ANO6,APC,APCDD1,APP,ARC,ARF4,ARF6,ARHGAP18,ARHGAP35,ARHGDIB,ARID2,ARID5B,ARPC5L,ASCL1,ASH1L,ATM,ATOH8,ATP2B4,ATP8A1,AUTS2,B4GALT1,BAG4,BCL2,BCL11B,BIN3,BMP2,BMP7,BMPER,BMPR2,BMPR1A,BRAF,C5,C5ORF30,CAMK1D,CAV1,CBLL1,CCBE1,CCDC88A,CCNYL1,CDC42,CDC42BPA,CDH1,CDH2,CD…
GO:BP	localization of cell	GO:0051674	9.47924e-80	79.0232	952	4762	445	24356	ABHD2,ABHD6,ABL1,ABR,ACVR1,ACVR1B,ACVR1C,ADAM9,ADAM10,ADARB1,ADD2,ADIPOQ,ADORA3,ADRA2A,AIMP1,AKT3,ALKBH1,AMOT,AMOTL1,ANGPT1,ANGPT2,ANLN,ANO6,APC,APCDD1,APP,ARC,ARF4,ARF6,ARHGAP18,ARHGAP35,ARHGDIB,ARID2,ARID5B,ARPC5L,ASCL1,ASH1L,ATM,ATOH8,ATP2B4,ATP8A1,AUTS2,B4GALT1,BAG4,BCL2,BCL11B,BIN3,BMP2,BMP7,BMPER,BMPR2,BMPR1A,BRAF,C5,C5ORF30,CAMK1D,CAV1,CBLL1,CCBE1,CCDC88A,CCNYL1,CDC42,CDC42BPA,CDH1,CDH2,CD…
GO:BP	positive regulation of cellular biosynthetic process	GO:0031328	1.49623e-79	78.825	1266	4762	540	24356	ABLIM3,ACSL3,ACTN2,ACTR2,ACTR3,ACVR1,ACVR2A,ADCYAP1,AFAP1L2,AHR,AHRR,AKIRIN2,ALX4,ANKRD49,APLN,APP,ARF4,ARFGEF1,ARHGEF11,ARID3B,ARID4A,ARID5B,ARNT,ARNT2,ARPP19,ASCL1,ASH1L,ASH2L,ASS1,ASXL1,ASXL3,ATAD2,ATAD5,ATF1,ATF3,ATMIN,ATOH8,ATRX,ATXN7,ATXN7L3,AUTS2,AXIN1,BACH1,BARX2,BCL10,BCL11B,BCL9L,BCLAF1,BMP2,BMP6,BMP7,BMPR2,BMPR1A,BMPR1B,BRCA1,BTRC,BUD31,CAMK4,CARD11,CASK,CASZ1,CBFB,CCNC,CCNK,CCPG1,CCT8…
GO:BP	positive regulation of nucleobase-containing compound metabolic process	GO:0045935	1.76665e-79	78.7528	1236	4762	531	24356	ABLIM3,ACTN2,ACTR2,ACTR3,ACVR1,ACVR2A,ADCYAP1,AFAP1L2,AHR,AHRR,AKIRIN2,ALX4,ANKRD49,APLN,APP,ARF4,ARHGEF11,ARID3B,ARID4A,ARID5B,ARNT,ARNT2,ASCL1,ASH1L,ASH2L,ASXL1,ASXL3,ATAD2,ATAD5,ATF1,ATF3,ATM,ATMIN,ATOH8,ATRX,ATXN7,ATXN7L3,AUTS2,AXIN1,BACH1,BARX2,BCL10,BCL11B,BCL9L,BCLAF1,BMP2,BMP6,BMP7,BMPR2,BMPR1A,BMPR1B,BRCA1,BRCC3,BTG2,BTRC,BUD31,CAMK4,CASK,CASZ1,CBFB,CCNC,CCNK,CCPG1,CCT8,CD28,CDC73,CDH1,C…
GO:BP	cellular component morphogenesis	GO:0032989	5.23023e-79	78.2815	748	4762	378	24356	ABI1,ABL1,ACTG1,ACTN2,ADARB1,ADCY1,AGFG1,AKAP2,ALCAM,ALS2,ANKRD1,ANTXR1,APP,ARC,ARHGAP18,ARHGAP35,ARHGAP44,ASXL1,ATP8A2,AURKA,AUTS2,B3GNT2,BCL2,BCL11B,BCL9L,BDNF,BIN3,BMP7,BMPR2,BMPR1B,BRAF,BRSK2,BRWD1,BRWD3,BTBD3,C15ORF62,C8ORF37,C9ORF72,CAMSAP1,CAP2,CAPRIN1,CASQ2,CD9,CDC42,CDC42EP4,CDC42SE1,CDH2,CDH6,CDH12,CDH13,CDH17,CDH18,CDHR1,CDK5R1,CFL2,CHL1,CLASP1,CLASP2,CLIC4,CLIC5,CLRN1,CNP,CNTN2,CNTN4,…
GO:BP	positive regulation of macromolecule biosynthetic process	GO:0010557	5.4426e-79	78.2642	1229	4762	528	24356	ABLIM3,ACTN2,ACTR2,ACTR3,ACVR1,ACVR2A,ADCYAP1,AFAP1L2,AHR,AHRR,AKIRIN2,ALX4,ANKRD49,APLN,APP,ARF4,ARFGEF1,ARHGEF11,ARID3B,ARID4A,ARID5B,ARNT,ARNT2,ASCL1,ASH1L,ASH2L,ASXL1,ASXL3,ATAD2,ATAD5,ATF1,ATF3,ATMIN,ATOH8,ATRX,ATXN7,ATXN7L3,AUTS2,AXIN1,BACH1,BARX2,BCL10,BCL11B,BCL9L,BCLAF1,BMP2,BMP6,BMP7,BMPR2,BMPR1A,BMPR1B,BRCA1,BTRC,BUD31,CAMK4,CARD11,CASK,CASZ1,CBFB,CCNC,CCNK,CCPG1,CCT8,CD28,CD276,CDC73,…
GO:BP	nitrogen compound transport	GO:0071705	1.32655e-78	77.8773	1279	4762	542	24356	ABCA1,ABCB9,ABCC1,ABCE1,ABL1,ACE2,ACSL3,ACVR1C,ACVR2B,ADAM9,ADCY5,ADCYAP1,ADIPOQ,ADRA2A,AFTPH,ALKBH5,ANGPT1,ANK3,ANKRD1,ANO1,ANXA13,AP1B1,AP1G1,AP1S2,AP1S3,AP2A2,AP2B1,AP2M1,AP3B1,AP3M1,AP3M2,AP3S2,AP4E1,APBA1,ARC,ARCN1,ARF1,ARF6,ARFIP1,ARFIP2,ARHGAP1,ARHGAP44,ARHGEF7,ARL1,ARL3,ARL4A,ARL6IP1,ARL6IP5,ARRDC1,ATG5,ATG7,ATG4C,ATG9A,ATG9B,AZIN1,BAG4,BBS12,BCAP29,BET1,BET1L,BNIP3L,BRSK2,C5,C17ORF75,C2C…
GO:BP	establishment of localization in cell	GO:0051649	1.73466e-78	77.7608	1239	4762	530	24356	ABCA1,ABCD3,ABCE1,ABL1,ACTN2,ACTR2,ACTR3,ADCY5,ADIPOQ,ADRA2A,AFTPH,ALKBH5,ALS2,ANGPT1,ANK2,ANKFY1,ANKRD50,ANO1,ANP32A,AP1B1,AP1G1,AP1S2,AP1S3,AP2A2,AP2B1,AP2M1,AP3B1,AP3M1,AP3M2,AP3S2,AP4E1,APBA1,APLNR,APP,APPBP2,ARCN1,ARF1,ARF6,ARFIP1,ARFIP2,ARHGAP1,ARHGAP21,ARHGAP44,ARL1,ARL3,ARL4A,ARL4C,ARL6IP1,ARL8A,ATG5,ATG14,ATXN1,BACH2,BAG4,BBS7,BBS12,BCAP29,BCL2,BET1,BET1L,BNIP3L,BRAF,BRSK2,BTBD9,C17ORF75…
GO:BP	cellular protein localization	GO:0034613	4.12225e-78	77.3849	1164	4762	507	24356	ABCE1,ACSL3,ACTN2,ADIPOQ,ALKBH5,AMOT,ANGPT1,ANK2,ANK3,ANXA13,AP1B1,AP1G1,AP1S2,AP1S3,AP2A2,AP2B1,AP2M1,AP3B1,AP3M1,AP3M2,AP3S2,AP4E1,APBA1,APC,APPL1,ARF1,ARF4,ARF6,ARFIP1,ARFIP2,ARHGAP44,ARL1,ARL3,ARL4A,ARL6IP1,ATG13,ATG9A,ATG9B,ATP1B1,ATP1B3,ATP6V1D,ATRX,AURKA,BAG4,BBIP1,BBS9,BBS12,BCAP29,BMP7,BNIP3L,BRAF,C12ORF66,C17ORF75,CACNG2,CACNG4,CCDC14,CCDC88A,CCNE1,CCNE2,CCT8,CD247,CD2AP,CDC42,CDH1,CDH2…
GO:BP	regulation of phosphate metabolic process	GO:0019220	1.48615e-77	76.8279	1091	4762	484	24356	ABI1,ABI2,ABL1,ACSL1,ACSL3,ACVR1,ACVR2A,ACVR2B,ADAM9,ADAR,ADARB1,ADCYAP1,ADIPOQ,ADRA2A,ADRA2B,AFAP1L2,AIDA,AKAP9,ALS2,AMBRA1,ANGPT1,APC,APLNR,APP,ARL6IP5,ARPP19,ASH1L,ATF3,ATG13,ATG14,ATP2B4,ATP6AP2,ATXN7,AXIN1,BAG4,BCL2,BCL10,BMP2,BMP6,BMP7,BMPER,BMPR2,BMPR1A,BNIP2,BRAF,C3ORF33,C9ORF72,CAB39,CALM1,CAMK2N2,CARD11,CAV1,CAV2,CBFA2T3,CBL,CCDC88A,CCNC,CCND1,CCND2,CCNE1,CCNF,CCNG1,CCNI,CCNI2,CCNJ,CCNJ…
GO:BP	regulation of phosphorus metabolic process	GO:0051174	2.17984e-77	76.6616	1092	4762	484	24356	ABI1,ABI2,ABL1,ACSL1,ACSL3,ACVR1,ACVR2A,ACVR2B,ADAM9,ADAR,ADARB1,ADCYAP1,ADIPOQ,ADRA2A,ADRA2B,AFAP1L2,AIDA,AKAP9,ALS2,AMBRA1,ANGPT1,APC,APLNR,APP,ARL6IP5,ARPP19,ASH1L,ATF3,ATG13,ATG14,ATP2B4,ATP6AP2,ATXN7,AXIN1,BAG4,BCL2,BCL10,BMP2,BMP6,BMP7,BMPER,BMPR2,BMPR1A,BNIP2,BRAF,C3ORF33,C9ORF72,CAB39,CALM1,CAMK2N2,CARD11,CAV1,CAV2,CBFA2T3,CBL,CCDC88A,CCNC,CCND1,CCND2,CCNE1,CCNF,CCNG1,CCNI,CCNI2,CCNJ,CCNJ…
GO:BP	cellular macromolecule localization	GO:0070727	2.27969e-77	76.6421	1172	4762	508	24356	A1CF,ABCE1,ACSL3,ACTN2,ADIPOQ,ALKBH5,AMOT,ANGPT1,ANK2,ANK3,ANXA13,AP1B1,AP1G1,AP1S2,AP1S3,AP2A2,AP2B1,AP2M1,AP3B1,AP3M1,AP3M2,AP3S2,AP4E1,APBA1,APC,APPL1,ARF1,ARF4,ARF6,ARFIP1,ARFIP2,ARHGAP44,ARL1,ARL3,ARL4A,ARL6IP1,ATG13,ATG9A,ATG9B,ATP1B1,ATP1B3,ATP6V1D,ATRX,AURKA,BAG4,BBIP1,BBS9,BBS12,BCAP29,BMP7,BNIP3L,BRAF,C12ORF66,C17ORF75,CACNG2,CACNG4,CCDC14,CCDC88A,CCNE1,CCNE2,CCT8,CD247,CD2AP,CDC42,CDH1…
GO:BP	positive regulation of RNA metabolic process	GO:0051254	5.63271e-77	76.2493	1141	4762	498	24356	ABLIM3,ACTN2,ACTR2,ACTR3,ACVR1,ACVR2A,ADCYAP1,AFAP1L2,AHR,AHRR,AKIRIN2,ALX4,ANKRD49,APLN,APP,ARF4,ARHGEF11,ARID3B,ARID4A,ARID5B,ARNT,ARNT2,ASCL1,ASH1L,ASH2L,ASXL1,ASXL3,ATAD2,ATF1,ATF3,ATMIN,ATOH8,ATRX,ATXN7,ATXN7L3,AUTS2,AXIN1,BACH1,BARX2,BCL10,BCL11B,BCL9L,BCLAF1,BMP2,BMP6,BMP7,BMPR2,BMPR1A,BMPR1B,BRCA1,BTG2,BTRC,BUD31,CAMK4,CASK,CASZ1,CBFB,CCNC,CCNK,CCPG1,CD28,CDC73,CDH1,CDH13,CDK12,CDON,CEBPD…
GO:BP	positive regulation of response to stimulus	GO:0048584	6.52585e-75	74.1854	1266	4762	531	24356	AAK1,ABL1,ACPP,ACTR2,ACVR1,ACVR1B,ACVR2A,ACVR2B,ADAM9,ADAM10,ADAMTS3,ADCYAP1,ADIPOQ,ADORA2A,ADRA2A,ADRA2B,AFAP1L2,AKT3,ALPK1,ANGPT1,ANKRD1,ANO1,ANO6,AP1G1,APP,ARC,ARFGEF1,ARL6IP1,ARL6IP5,ASCL1,ASXL1,ATAD5,ATF3,ATM,ATP6AP2,ATP6V1C2,AUTS2,BAG4,BCL2,BCL10,BCL2L11,BCLAF1,BMP2,BMP6,BMP7,BMPER,BMPR2,BMPR1A,BMPR1B,BNIP2,BRAF,BRCA1,BRCC3,BUD31,C7,C2CD2L,CACNB3,CADM1,CALM1,CAMK1D,CARD11,CASP2,CAV1,CAV2,CB…
GO:BP	cellular component assembly	GO:0022607	2.76859e-74	73.5577	1816	4762	684	24356	AARS2,ABCA1,ABL1,ABLIM3,ACACA,ACE2,ACPP,ACSL3,ACTG1,ACTN2,ACTR2,ACTR3,ACTR3B,ADD2,ADD3,ADIPOQ,AGFG1,AHCTF1,AKAP9,ALDH5A1,AMBRA1,AMIGO2,ANGPT1,ANK3,ANKRA2,ANKRD1,ANLN,ANO6,ANTXR1,APBA1,APC,APP,ARC,ARF6,ARFGEF1,ARHGAP6,ARHGAP18,ARHGAP28,ARHGAP35,ARHGEF4,ARHGEF7,ARID1B,ARL3,ARPC4,ARPC1A,ARPC5L,ARVCF,ASAP1,ASF1A,ATG5,ATG7,ATG13,ATG14,ATG2B,ATG4C,ATG9A,ATG9B,ATL1,ATM,ATMIN,ATP6V1D,ATRX,ATXN10,AURKA,AU…
GO:BP	positive regulation of signaling	GO:0023056	2.82118e-74	73.5496	1025	4762	458	24356	AAK1,ABL1,ACPP,ACVR1,ACVR1B,ACVR2A,ACVR2B,ADAM9,ADAMTS3,ADCY1,ADCYAP1,ADIPOQ,ADORA2A,ADRA2A,ADRA2B,AFAP1L2,AKT3,ALPK1,ANGPT1,ANKRD1,ANO1,APP,ARC,ARHGEF7,ARL6IP5,ASCL1,ASXL1,ATF3,ATM,ATP6AP2,ATP6V1C2,AUTS2,BAG4,BCL10,BCL2L11,BCLAF1,BMP2,BMP6,BMP7,BMPER,BMPR2,BMPR1A,BMPR1B,BNIP2,BRAF,BUD31,C2CD2L,CA2,CA7,CACNA1D,CACNB2,CACNG2,CACNG4,CALB1,CALB2,CALM1,CARD11,CASP2,CAV1,CAV2,CBL,CD28,CD44,CD226,CDC42…
GO:BP	negative regulation of response to stimulus	GO:0048585	3.29143e-74	73.4826	957	4762	437	24356	ABL1,ABR,ACAA2,ACVR1,ADAMTS18,ADAR,ADCY7,ADIPOQ,ADORA2A,ADRA2A,AIDA,AKT3,ANGPT1,ANGPT2,APC,APCDD1,APLN,APLNR,ARHGAP12,ARHGAP35,ARHGAP42,ARHGAP44,ARL6IP5,ARRDC1,ARRDC3,ASH1L,ASPN,ASXL1,ATAD5,ATF3,ATM,ATP2B4,ATXN7,AXIN1,BCL2,BCL9L,BFAR,BIRC6,BMI1,BMP2,BMP7,BMPER,BRAP,BRCA1,C5,C12ORF66,C3ORF33,C5ORF30,CALM1,CASK,CASQ2,CAV1,CAV2,CBFA2T2,CBL,CBLN1,CD9,CD109,CD276,CD2AP,CDH2,CDK6,CHMP6,CHRD,CHRDL1,CHST…
GO:BP	positive regulation of cell communication	GO:0010647	3.50578e-74	73.4552	1019	4762	456	24356	AAK1,ABL1,ACPP,ACVR1,ACVR1B,ACVR2A,ACVR2B,ADAM9,ADAMTS3,ADCY1,ADCYAP1,ADIPOQ,ADORA2A,ADRA2A,ADRA2B,AFAP1L2,AKT3,ALPK1,ANGPT1,ANKRD1,ANO1,APP,ARC,ARHGEF7,ARL6IP5,ASCL1,ASXL1,ATF3,ATM,ATP6AP2,ATP6V1C2,AUTS2,BAG4,BCL10,BCL2L11,BCLAF1,BMP2,BMP6,BMP7,BMPER,BMPR2,BMPR1A,BMPR1B,BNIP2,BRAF,BUD31,C2CD2L,CA2,CA7,CACNA1D,CACNB2,CACNG2,CACNG4,CALB1,CALB2,CALM1,CARD11,CASP2,CAV1,CAV2,CBL,CD28,CD44,CD226,CDC42…
GO:BP	negative regulation of nucleobase-containing compound metabolic process	GO:0045934	7.22739e-74	73.141	882	4762	413	24356	ABCE1,ACVR2B,ADIPOQ,AEBP1,AEBP2,AHRR,ANKRD1,ARHGAP35,ARID4A,ARID5B,ASCL1,ATAD2,ATF3,ATM,ATOH8,ATRX,ATXN1,ATXN1L,BACH1,BACH2,BARX2,BCDIN3D,BCL11A,BCLAF1,BCOR,BHLHE41,BMI1,BMP2,BMP6,BMP7,BMPR2,BRCA1,BTRC,C1D,CAV1,CBFA2T2,CBFA2T3,CBFB,CBX4,CBX5,CBX6,CBX7,CCND1,CCNE1,CDC73,CDK6,CDK5R1,CDKN2B,CEBPD,CHCHD3,CHMP1A,CIR1,CLOCK,CNOT7,COPS2,CPEB3,CREB1,CREBBP,CRY1,CRY2,CTNNB1,CTNNBIP1,CUL3,CUX1,CUX2,DAB2,DA…
GO:BP	cell-cell signaling	GO:0007267	1.37995e-73	72.8601	833	4762	397	24356	ABHD6,ABL1,ACVR1C,ACVR2B,ADARB1,ADCY1,ADCY5,ADCYAP1,ADIPOQ,ADORA2A,ADRA2A,AIMP1,AKAP9,ALS2,ANK2,ANO1,APBA1,APBA3,APC,APCDD1,APP,ARC,ARHGEF7,ARID1B,ATAD1,ATP6AP2,ATP6V1C2,AXIN1,BACE1,BCL9L,BDNF,BMP2,BMP6,BMP7,BRAF,BRSK2,BTRC,C2CD2L,CA2,CA7,CACNA1B,CACNA1C,CACNA1D,CACNA1E,CACNA1G,CACNB1,CACNB2,CACNG2,CACNG4,CALB1,CALB2,CAV1,CBLN1,CCND1,CCNE1,CCNY,CDC73,CDH2,CFTR,CHRM1,CHRNA2,CHRNA5,CHRNA6,CHRNB4,CL…
GO:BP	negative regulation of RNA metabolic process	GO:0051253	4.24068e-73	72.3726	823	4762	393	24356	ABCE1,ACVR2B,ADIPOQ,AEBP1,AEBP2,AHRR,ARHGAP35,ARID4A,ARID5B,ASCL1,ATAD2,ATF3,ATOH8,ATRX,ATXN1,ATXN1L,BACH1,BACH2,BARX2,BCDIN3D,BCL11A,BCLAF1,BCOR,BHLHE41,BMI1,BMP2,BMP6,BMP7,BRCA1,BTRC,C1D,CAV1,CBFA2T2,CBFA2T3,CBFB,CBX4,CBX5,CBX6,CBX7,CCND1,CCNE1,CDC73,CDK6,CDK5R1,CDKN2B,CEBPD,CHCHD3,CHMP1A,CIR1,CLOCK,CNOT7,COPS2,CPEB3,CREB1,CREBBP,CRY1,CRY2,CTNNB1,CTNNBIP1,CUL3,CUX1,CUX2,DAB2,DAB2IP,DACH1,DACT1,…
GO:BP	regulation of cell population proliferation	GO:0042127	2.31797e-72	71.6349	903	4762	417	24356	ABL1,ABL2,ACER3,ACVR1C,ADAM10,ADARB1,ADIPOQ,ADORA3,AIMP1,AKT3,AMBRA1,ANGPT1,ANKRD1,ANLN,APC,APLN,APLNR,APP,ARID2,ASCL1,ASH2L,ATAD5,ATM,ATOH8,ATXN1L,B4GALT1,BCL2,BCL11B,BIRC6,BMI1,BMP2,BMP6,BMP7,BMPR2,BMPR1A,BMPR1B,BRAF,BTG1,BTG2,BTG4,CALCRL,CARD11,CASK,CAV1,CAV2,CBFA2T3,CCDC88A,CCND1,CCND2,CCNE1,CCNF,CCNG1,CCNI,CCNI2,CCNJ,CCNJL,CCPG1,CD9,CD28,CD47,CD80,CD86,CD109,CD276,CDC42,CDC73,CDCA7,CDH2,CDH1…
GO:BP	tube development	GO:0035295	3.00751e-72	71.5218	674	4762	343	24356	ABL1,ACVR1,ACVR2B,ADAM12,ADAMTS2,ADIPOR2,AGGF1,AKT3,ALX4,AMBRA1,AMOT,AMOTL1,ANGPT1,ANGPT2,APLNR,APOLD1,ARHGAP35,ARID2,ASCL1,ASXL1,ATOH8,ATP6AP2,ATRX,ATXN1,ATXN1L,B4GALT1,BCL2,BCL2L11,BMI1,BMP2,BMP7,BMPER,BMPR2,BMPR1A,BRCA1,BTRC,C1GALT1,CALB1,CALCRL,CAV1,CBFA2T2,CCBE1,CDC42,CDH2,CDH13,CECR2,CLDN18,CLIC4,CLMP,COL2A1,COL4A1,CREB1,CRH,CTNNB1,CTNNBIP1,CX3CR1,CYP1B1,DAB2IP,DACT1,DACT2,DAG1,DVL3,E2F8,ED…
GO:BP	cell projection organization	GO:0030030	4.68812e-72	71.329	924	4762	423	24356	ABI1,ABL1,ABL2,ABLIM3,ACTN2,ACTR2,ACTR3,ADARB1,ADCY1,ADCYAP1,ALCAM,ALKBH1,ALS2,ANLN,ANO6,APC,APP,ARF4,ARF6,ARHGAP35,ARHGAP44,ARHGEF4,ARHGEF7,ARID1B,ARL3,ASAP1,ATG5,ATMIN,ATP6V1D,ATP8A2,ATXN10,AURKA,AUTS2,B3GNT2,BAG4,BBIP1,BBS7,BBS9,BBS12,BCL2,BCL11B,BDNF,BIN3,BMP7,BMPR2,BMPR1B,BRAF,BRSK2,BTBD3,BTG2,C15ORF62,C9ORF72,CAMK1D,CAMSAP1,CAPRIN1,CAV1,CBFA2T2,CBX6,CCDC88A,CDC42,CDC42EP4,CDH2,CDH13,CDH23,C…
GO:BP	positive regulation of nucleic acid-templated transcription	GO:1903508	8.99778e-72	71.0459	1090	4762	473	24356	ABLIM3,ACTN2,ACTR2,ACTR3,ACVR1,ACVR2A,ADCYAP1,AFAP1L2,AHR,AHRR,AKIRIN2,ALX4,ANKRD49,APLN,APP,ARF4,ARHGEF11,ARID3B,ARID4A,ARID5B,ARNT,ARNT2,ASCL1,ASH1L,ASH2L,ASXL1,ASXL3,ATAD2,ATF1,ATF3,ATMIN,ATOH8,ATRX,ATXN7,ATXN7L3,AUTS2,AXIN1,BACH1,BARX2,BCL10,BCL11B,BCL9L,BCLAF1,BMP2,BMP6,BMP7,BMPR2,BMPR1A,BMPR1B,BRCA1,BTRC,BUD31,CAMK4,CASK,CASZ1,CBFB,CCNC,CCNK,CCPG1,CD28,CDC73,CDH1,CDH13,CDK12,CDON,CEBPD,CHCH…
GO:BP	positive regulation of RNA biosynthetic process	GO:1902680	8.99778e-72	71.0459	1090	4762	473	24356	ABLIM3,ACTN2,ACTR2,ACTR3,ACVR1,ACVR2A,ADCYAP1,AFAP1L2,AHR,AHRR,AKIRIN2,ALX4,ANKRD49,APLN,APP,ARF4,ARHGEF11,ARID3B,ARID4A,ARID5B,ARNT,ARNT2,ASCL1,ASH1L,ASH2L,ASXL1,ASXL3,ATAD2,ATF1,ATF3,ATMIN,ATOH8,ATRX,ATXN7,ATXN7L3,AUTS2,AXIN1,BACH1,BARX2,BCL10,BCL11B,BCL9L,BCLAF1,BMP2,BMP6,BMP7,BMPR2,BMPR1A,BMPR1B,BRCA1,BTRC,BUD31,CAMK4,CASK,CASZ1,CBFB,CCNC,CCNK,CCPG1,CD28,CDC73,CDH1,CDH13,CDK12,CDON,CEBPD,CHCH…
GO:BP	cell morphogenesis	GO:0000902	3.69062e-71	70.4329	673	4762	341	24356	ABI1,ABL1,ADARB1,ADCY1,AKAP2,ALCAM,ALS2,ANTXR1,APP,ARC,ARHGAP18,ARHGAP35,ARHGAP44,ASXL1,ATP8A2,AURKA,AUTS2,B3GNT2,BCL2,BCL11B,BCL9L,BDNF,BIN3,BMP7,BMPR2,BMPR1B,BRAF,BRSK2,BRWD1,BRWD3,BTBD3,C15ORF62,C8ORF37,C9ORF72,CAMSAP1,CAP2,CAPRIN1,CDC42,CDC42EP4,CDC42SE1,CDH2,CDH6,CDH12,CDH13,CDH17,CDH18,CDHR1,CDK5R1,CHL1,CLIC4,CLIC5,CLRN1,CNP,CNTN2,CNTN4,COCH,COL4A3BP,CREB1,CRK,CSF1R,CSNK1A1,CTNNB1,CUL3,CUX2…
GO:BP	regulation of catalytic activity	GO:0050790	5.59471e-71	70.2522	1377	4762	555	24356	ABCE1,ABHD4,ABI1,ABI2,ABL1,ABL2,ABR,ACSL1,ACVR1,ACVR1C,ACVR2A,ACVR2B,ADAM9,ADAR,ADARB1,ADCYAP1,ADIPOQ,ADRA2A,ADRA2B,AFAP1L2,AGAP1,AGAP3,AGFG1,AHSG,AIDA,AKAP5,ALS2,AMBRA1,AMOT,ANGPT1,ANP32E,ANTXR1,APBA3,APC,APH1A,APH1B,APP,ARF4,ARFGEF1,ARHGAP1,ARHGAP6,ARHGAP12,ARHGAP18,ARHGAP21,ARHGAP26,ARHGAP28,ARHGAP29,ARHGAP31,ARHGAP36,ARHGAP42,ARHGAP44,ARHGDIB,ARHGEF7,ARHGEF12,ARL1,ARL6IP5,ARPP19,ARRDC3,ASAP1,…
GO:BP	positive regulation of protein metabolic process	GO:0051247	1.18789e-70	69.9252	1037	4762	455	24356	ABI1,ABI2,ABL1,ACSL1,ACVR1,ACVR1C,ACVR2A,ACVR2B,ADAM9,ADCYAP1,ADIPOQ,ADRA2A,ADRA2B,AFAP1L2,AKAP9,ALS2,ANGPT1,ANKIB1,ANTXR1,APC,APLNR,APP,ARFGEF1,ARIH1,ARIH2,ARL6IP5,ARNT,ARRDC3,ASB9,ATG7,ATG13,ATG14,ATP2B4,AURKA,AUTS2,AXIN1,BAG4,BBS7,BCL2,BCL2L11,BMI1,BMP2,BMP6,BMP7,BMPER,BMPR2,BMPR1A,BNIP2,BRAF,BRCA1,BTRC,CAB39,CALM1,CARD11,CASP8AP2,CAV1,CAV2,CBFA2T3,CCDC88A,CCND1,CCNK,CCNY,CCNYL1,CD28,CD44,CD27…
GO:BP	negative regulation of RNA biosynthetic process	GO:1902679	1.25206e-70	69.9024	764	4762	370	24356	ACVR2B,ADIPOQ,AEBP1,AEBP2,AHRR,ARHGAP35,ARID4A,ARID5B,ASCL1,ATAD2,ATF3,ATOH8,ATRX,ATXN1,ATXN1L,BACH1,BACH2,BARX2,BCL11A,BCLAF1,BCOR,BHLHE41,BMI1,BMP2,BMP6,BMP7,BRCA1,BTRC,C1D,CAV1,CBFA2T2,CBFA2T3,CBFB,CBX4,CBX5,CBX6,CBX7,CCND1,CCNE1,CDC73,CDK6,CDK5R1,CDKN2B,CEBPD,CHCHD3,CHMP1A,CIR1,CLOCK,CNOT7,COPS2,CPEB3,CREB1,CREBBP,CRY1,CRY2,CTNNB1,CTNNBIP1,CUL3,CUX1,CUX2,DAB2,DAB2IP,DACH1,DACT1,DDX5,DDX20,DDX…
GO:BP	negative regulation of nucleic acid-templated transcription	GO:1903507	1.25206e-70	69.9024	764	4762	370	24356	ACVR2B,ADIPOQ,AEBP1,AEBP2,AHRR,ARHGAP35,ARID4A,ARID5B,ASCL1,ATAD2,ATF3,ATOH8,ATRX,ATXN1,ATXN1L,BACH1,BACH2,BARX2,BCL11A,BCLAF1,BCOR,BHLHE41,BMI1,BMP2,BMP6,BMP7,BRCA1,BTRC,C1D,CAV1,CBFA2T2,CBFA2T3,CBFB,CBX4,CBX5,CBX6,CBX7,CCND1,CCNE1,CDC73,CDK6,CDK5R1,CDKN2B,CEBPD,CHCHD3,CHMP1A,CIR1,CLOCK,CNOT7,COPS2,CPEB3,CREB1,CREBBP,CRY1,CRY2,CTNNB1,CTNNBIP1,CUL3,CUX1,CUX2,DAB2,DAB2IP,DACH1,DACT1,DDX5,DDX20,DDX…
GO:BP	plasma membrane bounded cell projection organization	GO:0120036	2.30499e-70	69.6373	911	4762	416	24356	ABI1,ABL1,ABL2,ABLIM3,ACTN2,ACTR2,ACTR3,ADARB1,ADCY1,ADCYAP1,ALCAM,ALKBH1,ALS2,ANLN,ANO6,APC,APP,ARF4,ARF6,ARHGAP35,ARHGAP44,ARHGEF4,ARHGEF7,ARID1B,ARL3,ASAP1,ATG5,ATMIN,ATP6V1D,ATP8A2,ATXN10,AURKA,AUTS2,B3GNT2,BAG4,BBIP1,BBS7,BBS9,BBS12,BCL2,BCL11B,BDNF,BIN3,BMP7,BMPR2,BMPR1B,BRAF,BRSK2,BTBD3,BTG2,C15ORF62,C9ORF72,CAMK1D,CAMSAP1,CAPRIN1,CAV1,CBFA2T2,CBX6,CCDC88A,CDC42,CDC42EP4,CDH2,CDH13,CDH23,C…
GO:BP	neuron development	GO:0048666	7.14815e-70	69.1458	682	4762	342	24356	ABI1,ABL1,ABL2,ADARB1,ADCY1,ADCYAP1,ALCAM,ALKBH1,ALS2,APP,ARF4,ARF6,ARHGAP35,ARHGAP44,ARID1B,ARL3,ASAP1,ASCL1,ATP8A2,ATXN10,AURKA,AUTS2,B3GNT2,BCL2,BCL11B,BDNF,BMP7,BMPR2,BMPR1B,BRAF,BRSK2,BTBD3,BTG2,C1QL1,C8ORF37,C9ORF72,CAMK1D,CAMSAP1,CAPRIN1,CBFA2T2,CBX6,CCDC88A,CDC42,CDH2,CDH23,CDHR1,CDK5R1,CECR2,CHL1,CLIC5,CLMN,CLRN1,CNP,CNR1,CNTN2,CNTN4,CREB1,CRK,CSF1R,CTNNB1,CUX2,CYFIP2,DAB1,DAB2IP,DAG1,DC…
GO:BP	negative regulation of transcription, DNA-templated	GO:0045892	7.20848e-70	69.1422	740	4762	361	24356	ACVR2B,ADIPOQ,AEBP1,AEBP2,AHRR,ARHGAP35,ARID4A,ARID5B,ASCL1,ATAD2,ATF3,ATOH8,ATRX,ATXN1,ATXN1L,BACH1,BACH2,BARX2,BCL11A,BCLAF1,BCOR,BHLHE41,BMI1,BMP2,BMP6,BMP7,BRCA1,BTRC,C1D,CAV1,CBFA2T2,CBFA2T3,CBFB,CBX4,CBX5,CBX6,CBX7,CCND1,CCNE1,CDC73,CDK6,CDK5R1,CDKN2B,CEBPD,CHCHD3,CHMP1A,CIR1,CLOCK,CNOT7,COPS2,CPEB3,CREB1,CREBBP,CRY1,CRY2,CTNNB1,CTNNBIP1,CUL3,CUX1,CUX2,DAB2,DAB2IP,DACH1,DACT1,DDX5,DDX20,DED…
GO:BP	regulation of transport	GO:0051049	1.10475e-69	68.9567	990	4762	439	24356	AAK1,ABCA1,ABL1,ABR,ACAA2,ACE2,ACSL3,ACTN2,ACVR1C,ADAM9,ADCY5,ADIPOQ,ADRA2A,AHSG,AKAP6,AKAP9,ANGPT1,ANK2,ANKFY1,ANKRD1,ANKRD13A,ANKRD13B,ANO1,ANO6,ANXA13,AP1G1,APLN,APLNR,APPL1,ARC,ARFIP1,ARHGAP1,ARHGEF7,ARL6IP1,ARL6IP5,ATAD1,ATG5,ATP1B1,ATP1B3,ATP8A1,ATP8A2,AZIN1,BAG4,BCL2,BEST1,BEST3,BET1L,BMP6,BMP7,BNIP3L,BRAF,BRSK2,BTBD9,C5,C2CD2L,CA2,CA7,CACNA1B,CACNA1C,CACNA1D,CACNA1E,CACNA1G,CACNB1,CACNB2,…
GO:BP	peptide transport	GO:0015833	2.02281e-69	68.694	1058	4762	459	24356	ABCA1,ABCB9,ABCE1,ABL1,ACSL3,ACVR1C,ACVR2B,ADAM9,ADCY5,ADCYAP1,ADIPOQ,ADRA2A,AFTPH,ALKBH5,ANGPT1,ANK3,ANKRD1,ANO1,ANXA13,AP1B1,AP1G1,AP1S2,AP1S3,AP2A2,AP2B1,AP2M1,AP3B1,AP3M1,AP3M2,AP3S2,AP4E1,APBA1,ARCN1,ARF1,ARF6,ARFIP1,ARFIP2,ARHGAP1,ARHGAP44,ARHGEF7,ARL1,ARL3,ARL4A,ARL6IP1,ARRDC1,ATG5,ATG7,ATG4C,ATG9A,ATG9B,BAG4,BBS12,BCAP29,BET1,BET1L,BNIP3L,BRSK2,C5,C17ORF75,C2CD2L,CA2,CACNG2,CACNG4,CADM1,C…
GO:BP	amide transport	GO:0042886	5.73768e-69	68.2413	1081	4762	465	24356	ABCA1,ABCB9,ABCE1,ABL1,ACSL3,ACVR1C,ACVR2B,ADAM9,ADCY5,ADCYAP1,ADIPOQ,ADRA2A,AFTPH,ALKBH5,ANGPT1,ANK3,ANKRD1,ANO1,ANXA13,AP1B1,AP1G1,AP1S2,AP1S3,AP2A2,AP2B1,AP2M1,AP3B1,AP3M1,AP3M2,AP3S2,AP4E1,APBA1,ARCN1,ARF1,ARF6,ARFIP1,ARFIP2,ARHGAP1,ARHGAP44,ARHGEF7,ARL1,ARL3,ARL4A,ARL6IP1,ARRDC1,ATG5,ATG7,ATG4C,ATG9A,ATG9B,BAG4,BBS12,BCAP29,BET1,BET1L,BNIP3L,BRSK2,C5,C17ORF75,C2CD2L,CA2,CACNG2,CACNG4,CADM1,C…
GO:BP	regulation of intracellular signal transduction	GO:1902531	8.80251e-69	68.0554	1052	4762	456	24356	ABCA1,ABL1,ABR,ADAM9,ADCYAP1,ADIPOQ,ADRA2A,ADRA2B,AIDA,AKAP1,AKAP7,AKT3,ALPK1,ALS2,AMOT,ANGPT1,ANKRD1,APLNR,APP,ARF6,ARFGEF1,ARFGEF2,ARHGAP12,ARHGAP18,ARHGAP26,ARHGAP28,ARHGAP35,ARHGAP42,ARHGAP44,ARHGDIB,ARHGEF4,ARHGEF6,ARHGEF7,ARHGEF9,ARHGEF11,ARHGEF12,ARHGEF18,ARL6IP5,ARRDC3,ASH1L,ATAD5,ATF3,ATM,ATP2B4,ATP6AP2,AUTS2,BAG4,BCL2,BCLAF1,BMP2,BMP6,BMP7,BMPER,BNIP2,BRAF,BTRC,C12ORF66,C3ORF33,C9ORF72,…
GO:BP	cell death	GO:0008219	1.73597e-68	67.7605	1074	4762	462	24356	ABL1,ACAA2,ACER3,ACVR1,ACVR1B,ACVR1C,ACVR2B,ADAR,ADARB1,ADIPOQ,ADNP,ADNP2,ADORA2A,AIFM2,ALKBH1,ALX4,AMBRA1,AMIGO2,ANGPT1,ANKRD1,ANO6,APC,API5,APP,ARF4,ARF6,ARHGEF7,ARL6IP5,ASCL1,ATAD5,ATF3,ATG5,ATG7,ATM,AURKA,B4GALT1,BACE1,BCL2,BCL10,BCL11B,BCL2L11,BCL2L13,BCLAF1,BDNF,BFAR,BIRC6,BMF,BMI1,BMP2,BMP6,BMP7,BMPR2,BMPR1B,BNIP2,BNIP3L,BRAF,BRCA1,BRSK2,CAMK1D,CARD11,CASP2,CASP6,CASP7,CASP8AP2,CAST,CAV1,C…
GO:BP	regulation of phosphorylation	GO:0042325	2.38708e-68	67.6221	975	4762	432	24356	ABI1,ABI2,ABL1,ACSL1,ACVR1,ACVR2A,ACVR2B,ADAM9,ADAR,ADARB1,ADCYAP1,ADIPOQ,ADRA2A,ADRA2B,AFAP1L2,AIDA,AKAP9,ALS2,AMBRA1,ANGPT1,APC,APLNR,APP,ARL6IP5,ASH1L,ATF3,ATG13,ATG14,ATP2B4,ATP6AP2,ATXN7,AXIN1,BAG4,BCL2,BCL10,BMP2,BMP6,BMP7,BMPER,BMPR2,BMPR1A,BNIP2,BRAF,C3ORF33,C9ORF72,CAB39,CAMK2N2,CARD11,CAV1,CAV2,CBFA2T3,CBL,CCDC88A,CCNC,CCND1,CCND2,CCNE1,CCNF,CCNG1,CCNI,CCNI2,CCNJ,CCNJL,CCNK,CCNY,CCNYL1,…
GO:BP	neuron projection development	GO:0031175	1.35589e-67	66.8678	591	4762	308	24356	ABI1,ABL1,ABL2,ADARB1,ADCY1,ADCYAP1,ALCAM,ALKBH1,ALS2,APP,ARF4,ARF6,ARHGAP35,ARHGAP44,ARID1B,ASAP1,ATP8A2,ATXN10,AURKA,AUTS2,B3GNT2,BCL2,BCL11B,BDNF,BMP7,BMPR2,BMPR1B,BRAF,BRSK2,BTBD3,BTG2,C9ORF72,CAMK1D,CAMSAP1,CAPRIN1,CBFA2T2,CBX6,CCDC88A,CDC42,CDH2,CDH23,CDK5R1,CECR2,CHL1,CLIC5,CLMN,CLRN1,CNP,CNR1,CNTN2,CNTN4,CREB1,CRK,CSF1R,CTNNB1,CUX2,CYFIP2,DAB1,DAB2IP,DAG1,DCDC2,DCLK1,DCX,DOCK7,DPYSL2,DPYS…
GO:BP	intracellular transport	GO:0046907	1.9058e-67	66.7199	1017	4762	443	24356	ABCA1,ABCD3,ABCE1,ACTN2,ACTR2,ADIPOQ,AFTPH,ALKBH5,ALS2,ANGPT1,ANKFY1,ANKRD50,ANP32A,AP1B1,AP1G1,AP1S2,AP1S3,AP2A2,AP2B1,AP2M1,AP3B1,AP3M1,AP3M2,AP3S2,AP4E1,APBA1,APP,APPBP2,ARCN1,ARF1,ARF6,ARFIP1,ARFIP2,ARHGAP1,ARHGAP21,ARHGAP44,ARL1,ARL3,ARL4A,ARL4C,ARL6IP1,ARL8A,ATG14,ATXN1,BACH2,BAG4,BBS7,BBS12,BCAP29,BET1,BET1L,BNIP3L,BRAF,C17ORF75,CACNA1D,CACNB2,CACNG2,CACNG4,CCDC91,CCDC88A,CDC42,CDH1,CDK5R1…
GO:BP	positive regulation of developmental process	GO:0051094	2.01295e-67	66.6962	828	4762	385	24356	ABL1,ABL2,ACVR1,ACVR1B,ACVR2A,ACVR2B,ADAM9,ADAM12,ADIPOQ,ADRA2B,AGGF1,AKT3,AMIGO2,AMOT,ANO6,AP3B1,APLNR,APP,ARHGAP35,ASCL1,ATAD5,ATOH8,ATP11C,ATP8A2,ATXN1L,AURKA,BCL2,BCL9L,BDNF,BMI1,BMP2,BMP6,BMP7,BMPER,BMPR2,BMPR1A,BMPR1B,BNIP2,BRAF,BRCA1,CAMK1D,CAPRIN1,CBFA2T2,CBFB,CBLN1,CBLN2,CCBE1,CCND1,CD28,CD276,CDC42,CDKN2B,CDON,CEBPD,CELF1,CLASP1,CLASP2,CLSTN1,CLSTN3,CMKLR1,COL1A1,CREB1,CRK,CTNNB1,CTNNBI…
GO:BP	positive regulation of transcription, DNA-templated	GO:0045893	2.38332e-67	66.6228	1041	4762	450	24356	ABLIM3,ACTR2,ACTR3,ACVR1,ACVR2A,ADCYAP1,AFAP1L2,AHR,AHRR,AKIRIN2,ALX4,ANKRD49,APLN,APP,ARF4,ARHGEF11,ARID3B,ARID4A,ARNT,ARNT2,ASCL1,ASH1L,ASH2L,ASXL1,ASXL3,ATAD2,ATF1,ATF3,ATMIN,ATOH8,ATRX,ATXN7,ATXN7L3,AUTS2,AXIN1,BACH1,BARX2,BCL11B,BCL9L,BCLAF1,BMP2,BMP6,BMP7,BMPR2,BMPR1A,BMPR1B,BRCA1,BTRC,CAMK4,CASK,CASZ1,CBFB,CCNC,CCNK,CCPG1,CD28,CDC73,CDH1,CDH13,CDK12,CDON,CEBPD,CHCHD10,CHUK,CHURC1,CLOCK,CNO…
GO:BP	cellular component biogenesis	GO:0044085	3.71951e-67	66.4295	1969	4762	708	24356	AARS2,ABCA1,ABCE1,ABL1,ABLIM3,ACACA,ACE2,ACPP,ACSL3,ACTG1,ACTN2,ACTR2,ACTR3,ACTR3B,ADD2,ADD3,ADIPOQ,AGFG1,AHCTF1,AKAP9,ALDH5A1,AMBRA1,AMIGO2,ANGPT1,ANK3,ANKRA2,ANKRD1,ANLN,ANO6,ANTXR1,APBA1,APC,APP,ARC,ARF6,ARFGEF1,ARHGAP6,ARHGAP18,ARHGAP28,ARHGAP35,ARHGEF4,ARHGEF7,ARID1B,ARL3,ARPC4,ARPC1A,ARPC5L,ARRDC1,ARVCF,ASAP1,ASF1A,ATG5,ATG7,ATG13,ATG14,ATG2B,ATG4C,ATG9A,ATG9B,ATL1,ATM,ATMIN,ATP6V1D,ATRX,AT…
GO:BP	response to external stimulus	GO:0009605	1.06051e-66	65.9745	1310	4762	527	24356	ABCA1,ABCC9,ABHD12,ABL1,ABR,ACTG1,ACTR2,ACTR3,ACVR1C,ADAM9,ADAM10,ADAMTS5,ADAMTS18,ADAR,ADCY7,ADIPOQ,ADORA2A,AHSG,AKIRIN2,ALCAM,ALKBH1,ALPK1,AMOT,ANGPT1,ANGPT2,ANKRD1,ANO6,AP1G1,APP,AQP4,ARF1,ARHGAP35,ASCL1,ASH1L,ATF3,ATG5,ATG7,ATG14,ATP8A2,AUTS2,B3GNT2,BAIAP2L1,BAP1,BCL2,BCL11B,BCL2L11,BEST1,BMP2,BMP6,BMP7,BMPR2,BMPR1B,BNIP3L,BRAF,C5,C12ORF66,C15ORF48,C5ORF30,CA5B,CADM1,CAMK1D,CASK,CASP2,CAV1,CD…
GO:BP	regulation of protein phosphorylation	GO:0001932	1.33029e-66	65.8761	897	4762	405	24356	ABI1,ABI2,ABL1,ACSL1,ACVR1,ACVR2A,ACVR2B,ADAM9,ADAR,ADARB1,ADCYAP1,ADIPOQ,ADRA2A,ADRA2B,AFAP1L2,AIDA,AKAP9,ALS2,ANGPT1,APC,APLNR,APP,ARL6IP5,ASH1L,ATF3,ATG13,ATG14,ATP2B4,ATP6AP2,AXIN1,BAG4,BCL2,BMP2,BMP6,BMP7,BMPER,BMPR2,BMPR1A,BNIP2,BRAF,C3ORF33,C9ORF72,CAB39,CAMK2N2,CARD11,CAV1,CAV2,CBL,CCDC88A,CCNC,CCND1,CCND2,CCNE1,CCNF,CCNG1,CCNI,CCNI2,CCNJ,CCNJL,CCNK,CCNY,CCNYL1,CD44,CD109,CDC42,CDH2,CDK12…
GO:BP	establishment of protein localization	GO:0045184	1.42138e-66	65.8473	1100	4762	466	24356	ABCA1,ABCE1,ABL1,ACSL3,ACVR1C,ACVR2B,ADAM9,ADCY5,ADCYAP1,ADIPOQ,ADRA2A,AFTPH,ALKBH5,ANGPT1,ANK3,ANKRD1,ANO1,ANXA13,AP1B1,AP1G1,AP1S2,AP1S3,AP2A2,AP2B1,AP2M1,AP3B1,AP3M1,AP3M2,AP3S2,AP4E1,APBA1,ARCN1,ARF1,ARF6,ARFIP1,ARFIP2,ARHGAP1,ARHGAP44,ARL1,ARL3,ARL4A,ARL6IP1,ARRDC1,ATG5,ATG7,ATG4C,ATG9A,ATG9B,BAG4,BBS12,BCAP29,BET1,BET1L,BNIP3L,BRAF,BRSK2,C5,C17ORF75,C2CD2L,CACNG2,CACNG4,CADM1,CALCRL,CARD11,…
GO:BP	anatomical structure formation involved in morphogenesis	GO:0048646	4.77979e-65	64.3206	721	4762	347	24356	ABI1,ABL1,ACTG1,ACTL6A,ACTN2,ACVR1,ACVR2A,ACVR2B,ADAM9,ADAM12,ADIPOR2,AGFG1,AGGF1,AKT3,AMOT,AMOTL1,ANGPT1,ANGPT2,ANKRD1,APLNR,APOLD1,ARHGAP35,ATOH8,ATP8A2,B4GALT1,BCL2L11,BMP2,BMP7,BMPER,BMPR2,BMPR1A,BRCA1,C1GALT1,CALB1,CALCRL,CASQ2,CAV1,CBLN1,CCBE1,CD9,CD109,CDC73,CDH2,CDH13,CDK5R1,CDON,CECR2,CFL2,CHRD,CLASP1,CLASP2,CLIC4,CNNM4,COL12A1,COL1A1,COL2A1,COL4A1,COL5A1,COL5A2,CTNNB1,CUL3,CX3CR1,CYP1B1…
GO:BP	vesicle-mediated transport	GO:0016192	5.65809e-65	64.2473	887	4762	399	24356	AAK1,ABCA1,ABL1,ABR,ACSL3,ACTN2,ADIPOQ,AHSG,ALS2,ANGPT1,ANK3,ANKFY1,ANKRD50,ANKRD13A,ANKRD13B,ANO6,ANXA11,ANXA13,AP1B1,AP1G1,AP1S2,AP1S3,AP2A2,AP2B1,AP2M1,AP3B1,AP3M1,AP3M2,AP3S2,AP4E1,APLN,APP,ARC,ARCN1,ARF1,ARF4,ARF6,ARFGEF1,ARFGEF2,ARHGAP1,ARHGAP12,ARHGAP44,ARL1,ARL3,ARL4A,ARL4C,ATAD1,ATG5,ATG14,ATP9A,BCAP29,BET1,BET1L,BRAF,BTBD9,C17ORF75,C9ORF72,CACNA1D,CACNA1G,CACNB2,CACNG2,CACNG4,CALCRL,CAM…
GO:BP	protein transport	GO:0015031	1.14945e-64	63.9395	1028	4762	441	24356	ABCA1,ABCE1,ABL1,ACSL3,ACVR1C,ACVR2B,ADAM9,ADCY5,ADCYAP1,ADIPOQ,ADRA2A,AFTPH,ALKBH5,ANGPT1,ANK3,ANKRD1,ANO1,ANXA13,AP1B1,AP1G1,AP1S2,AP1S3,AP2A2,AP2B1,AP2M1,AP3B1,AP3M1,AP3M2,AP3S2,AP4E1,APBA1,ARCN1,ARF1,ARF6,ARFIP1,ARFIP2,ARHGAP1,ARHGAP44,ARL1,ARL3,ARL4A,ARL6IP1,ARRDC1,ATG5,ATG7,ATG4C,ATG9A,ATG9B,BAG4,BBS12,BCAP29,BET1,BET1L,BNIP3L,BRSK2,C5,C17ORF75,C2CD2L,CACNG2,CACNG4,CADM1,CALCRL,CARD11,CBLN1…
GO:BP	homeostatic process	GO:0042592	3.06349e-64	63.5138	1126	4762	469	24356	ABCA1,ABHD4,ABHD6,ABL1,ABL2,ACACA,ACE,ACSL1,ACVR1B,ACVR2A,ACVR2B,ADAMTS5,ADAR,ADCY5,ADCYAP1,ADIPOQ,ADIPOR2,ADRA2A,AKT3,ANK2,ANO1,ANO6,APLNR,APP,AQP4,ARF1,ARID2,ARID4A,ARRDC3,ASXL1,ATG5,ATM,ATOX1,ATP13A3,ATP1B1,ATP1B3,ATP2A3,ATP2B1,ATP2B2,ATP2B4,ATP2C1,ATP6AP1,ATP6V0A2,ATP6V1A,ATP7B,ATRX,AUTS2,BAP1,BBS12,BCL2,BCL2L11,BDH2,BMP6,BRSK2,BTBD9,C2CD2L,CA2,CA7,CA12,CACNA1C,CACNA1D,CACNA1G,CACNB2,CALB1,CA…
GO:BP	negative regulation of cell communication	GO:0010648	1.3071e-63	62.8837	798	4762	369	24356	ABHD6,ABL1,ACAA2,ACVR1,ACVR1C,ADAR,ADIPOQ,ADRA2A,AIDA,APC,APCDD1,APLN,APLNR,ARC,ARHGAP12,ARHGAP35,ARHGAP42,ARHGAP44,ARRDC1,ARRDC3,ASH1L,ASPN,ASXL1,ATAD1,ATAD5,ATF3,ATM,ATP2B4,ATXN7,AXIN1,BCL2,BCL9L,BFAR,BIRC6,BMI1,BMP2,BMP7,BMPER,BRAF,BRAP,BRCA1,C12ORF66,C3ORF33,CALM1,CASQ2,CAV1,CAV2,CBFA2T2,CBL,CBLN1,CD109,CD2AP,CDH2,CHMP6,CHRD,CHRDL1,CHST11,CIDEA,CLOCK,CNOT7,COL2A1,CRH,CRY1,CRY2,CSNK1A1,CSNK1E,…
GO:BP	programmed cell death	GO:0012501	3.6351e-63	62.4395	994	4762	428	24356	ABL1,ACAA2,ACER3,ACVR1,ACVR1B,ACVR1C,ACVR2B,ADAR,ADARB1,ADIPOQ,ADNP,ADORA2A,AIFM2,ALKBH1,ALX4,AMBRA1,AMIGO2,ANGPT1,ANKRD1,ANO6,APC,API5,APP,ARF4,ARF6,ARHGEF7,ARL6IP5,ASCL1,ATAD5,ATF3,ATG5,ATG7,ATM,AURKA,B4GALT1,BACE1,BCL2,BCL10,BCL11B,BCL2L11,BCL2L13,BCLAF1,BDNF,BFAR,BIRC6,BMF,BMI1,BMP2,BMP6,BMP7,BMPR2,BMPR1B,BNIP2,BNIP3L,BRAF,BRCA1,BRSK2,CAMK1D,CARD11,CASP2,CASP6,CASP7,CASP8AP2,CAST,CAV1,CBL,CD2…
GO:BP	negative regulation of signaling	GO:0023057	6.80436e-63	62.1672	802	4762	369	24356	ABHD6,ABL1,ACAA2,ACVR1,ACVR1C,ADAR,ADIPOQ,ADRA2A,AIDA,APC,APCDD1,APLN,APLNR,ARC,ARHGAP12,ARHGAP35,ARHGAP42,ARHGAP44,ARRDC1,ARRDC3,ASH1L,ASPN,ASXL1,ATAD1,ATAD5,ATF3,ATM,ATP2B4,ATXN7,AXIN1,BCL2,BCL9L,BFAR,BIRC6,BMI1,BMP2,BMP7,BMPER,BRAF,BRAP,BRCA1,C12ORF66,C3ORF33,CALM1,CASQ2,CAV1,CAV2,CBFA2T2,CBL,CBLN1,CD109,CD2AP,CDH2,CHMP6,CHRD,CHRDL1,CHST11,CIDEA,CLOCK,CNOT7,COL2A1,CRH,CRY1,CRY2,CSNK1A1,CSNK1E,…
GO:BP	positive regulation of cellular protein metabolic process	GO:0032270	9.90752e-63	62.004	970	4762	420	24356	ABI1,ABI2,ABL1,ACSL1,ACVR1,ACVR1C,ACVR2A,ACVR2B,ADAM9,ADCYAP1,ADIPOQ,ADRA2A,ADRA2B,AFAP1L2,AKAP9,ALS2,ANGPT1,ANKIB1,ANTXR1,APLNR,APP,ARFGEF1,ARIH1,ARIH2,ARL6IP5,ARNT,ARRDC3,ATG7,ATG13,ATG14,ATP2B4,AURKA,AUTS2,AXIN1,BAG4,BBS7,BCL2,BCL2L11,BMI1,BMP2,BMP6,BMP7,BMPER,BMPR2,BMPR1A,BNIP2,BRAF,BRCA1,BTRC,CAB39,CALM1,CARD11,CASP8AP2,CAV1,CAV2,CBFA2T3,CCDC88A,CCND1,CCNK,CCNY,CCNYL1,CD44,CDC42,CDCA2,CDH2,C…
GO:BP	catabolic process	GO:0009056	1.25859e-62	61.9001	1474	4762	564	24356	ABAT,ABCD2,ABCD3,ABHD2,ABHD4,ABHD6,ABHD10,ABHD12,ABHD13,ACAA2,ACE,ADIPOQ,ADRA2A,AGAP3,AGL,AKR1D1,ALDH1L2,ALDH4A1,ALDH5A1,ALKBH5,AMBRA1,AMN1,ANKIB1,AOX1,APC,ARIH1,ARIH2,ARMC8,ARRDC1,ASB9,ASRGL1,ATG5,ATG7,ATG10,ATG13,ATG14,ATG2B,ATG4C,ATG9A,ATG9B,ATM,ATP2B4,ATXN3,AURKA,AXIN1,AZIN1,BACE1,BAP1,BBS7,BCL2,BDH2,BFAR,BIRC6,BMF,BNIP2,BNIP3L,BPGM,BRSK2,BTG2,BTRC,C9ORF72,CALCR,CAPN1,CBFA2T3,CBL,CCNF,CHMP6,C…
GO:BP	regulation of anatomical structure morphogenesis	GO:0022603	1.57696e-62	61.8022	623	4762	311	24356	ABL1,ABR,ACVR1,ADAM9,ADAM12,ADIPOQ,AGGF1,AKAP2,AKT3,AMOT,ANGPT2,APLNR,ARC,ARHGAP18,ARHGAP35,ARHGAP44,ASPN,BCL2,BCL9L,BCOR,BDNF,BMP2,BMP7,BMPER,BMPR2,BMPR1A,BRAF,BRCA1,BRSK2,BRWD1,BRWD3,BTBD7,C15ORF62,CAMSAP1,CAPRIN1,CCBE1,CDC42,CDC42EP4,CDC42SE1,CDH2,CDK5R1,CLASP1,CLASP2,CNTN2,COCH,COL5A1,COL5A2,CRK,CSF1R,CTNNB1,CUX2,CX3CR1,CYP1B1,DAB1,DAB2,DAB2IP,DACT1,DAG1,DDHD1,DDHD2,DKK1,DMRT3,DNM1L,DPYSL2,DV…
GO:BP	positive regulation of signal transduction	GO:0009967	6.76575e-62	61.1697	922	4762	404	24356	AAK1,ABL1,ACPP,ACVR1,ACVR1B,ACVR2A,ACVR2B,ADAM9,ADAMTS3,ADCYAP1,ADIPOQ,ADORA2A,ADRA2A,ADRA2B,AFAP1L2,AKT3,ALPK1,ANGPT1,ANKRD1,APP,ARC,ARL6IP5,ASCL1,ASXL1,ATF3,ATM,ATP6AP2,ATP6V1C2,AUTS2,BAG4,BCL10,BCL2L11,BCLAF1,BMP2,BMP6,BMP7,BMPER,BMPR2,BMPR1A,BMPR1B,BNIP2,BRAF,BUD31,CALM1,CARD11,CASP2,CAV1,CAV2,CBL,CD28,CD44,CD226,CDC42,CDC73,CDH2,CDH13,CDON,CHERP,CHSY1,CLEC16A,CMTM3,CNTN2,COL1A1,CPNE1,CREBBP,…
GO:BP	apoptotic process	GO:0006915	1.10612e-61	60.9562	970	4762	418	24356	ABL1,ACAA2,ACVR1,ACVR1B,ACVR1C,ACVR2B,ADAR,ADARB1,ADIPOQ,ADNP,ADORA2A,AIFM2,ALKBH1,ALX4,AMBRA1,AMIGO2,ANGPT1,ANKRD1,ANO6,APC,API5,APP,ARF4,ARF6,ARHGEF7,ARL6IP5,ASCL1,ATAD5,ATF3,ATG5,ATG7,ATM,AURKA,B4GALT1,BACE1,BCL2,BCL10,BCL11B,BCL2L11,BCL2L13,BCLAF1,BDNF,BFAR,BIRC6,BMF,BMI1,BMP2,BMP6,BMP7,BMPR2,BMPR1B,BNIP2,BNIP3L,BRAF,BRCA1,BRSK2,CAMK1D,CARD11,CASP2,CASP6,CASP7,CASP8AP2,CAST,CAV1,CBL,CD28,CDC7…
GO:BP	cellular response to stress	GO:0033554	8.51793e-60	59.0697	1154	4762	468	24356	ABL1,ACAA2,ACTR2,ACTR8,ADNP2,ADPRHL2,AIDA,AKT3,ALKBH1,AMBRA1,ANKRD1,ANO1,APC,APP,ARL6IP5,ARNT,ARPP21,ASF1A,ASH2L,ASS1,ATAD5,ATF3,ATG5,ATG7,ATG10,ATG13,ATG14,ATM,ATRX,ATXN3,BACH1,BCL2,BCL2L11,BCLAF1,BFAR,BMP2,BMPR2,BMPR1A,BNIP3L,BRAF,BRCA1,BRCC3,BRSK2,BTG2,C12ORF66,CASP2,CAV1,CBX5,CCND1,CCNK,CDK1,CDK6,CDKN2B,CEP63,CFTR,CHD2,CHUK,CIRBP,CLEC16A,CLOCK,COL4A3BP,CPEB2,CREB3L2,CRY1,CTNNB1,CUL3,CUL4B,CYL…
GO:BP	animal organ morphogenesis	GO:0009887	3.02113e-59	58.5198	695	4762	329	24356	ABL1,ABR,ACVR1,ACVR2B,ADARB1,AKT3,ALX4,ANKRD1,ARID2,ARID5B,ASH1L,ASPN,ASXL1,ASXL3,ATP8A2,AUTS2,BARX2,BCL2,BCL11B,BCL2L11,BCOR,BMI1,BMP2,BMP6,BMP7,BMPR2,BMPR1A,BMPR1B,BTBD7,BTRC,CALB1,CAPN1,CAV1,CDC42,CDH2,CDON,CHST11,CHSY1,CLIC5,CLRN1,CNNM4,COCH,COL1A1,COL2A1,COL4A3BP,COL5A1,COL5A2,CSGALNACT1,CTNNB1,CTNNBIP1,CUL1,CUL3,DAB2,DACT1,DAG1,DKK1,DLX1,DLX2,DLX6,DMRT3,DVL3,EDA,EDAR,EDN1,EFEMP1,EFNB2,EGLN1…
GO:BP	regulation of locomotion	GO:0040012	7.12992e-59	58.1469	592	4762	295	24356	ABHD2,ABHD6,ABL1,ABR,ACVR1,ACVR1B,ACVR1C,ADAM9,ADAM10,ADARB1,ADIPOQ,ADORA3,ADRA2A,AKT3,AMOT,AMOTL1,ANGPT1,ANGPT2,ANO6,APC,APP,ARF6,ARHGAP18,ARHGDIB,ARID2,ARRDC3,ATM,ATOH8,ATP8A1,BAG4,BCL2,BMP2,BMP7,BMPER,BMPR2,BMPR1A,BRAF,C5,C5ORF30,CAMK1D,CAV1,CAV2,CBLL1,CCBE1,CDH1,CDH2,CDH13,CHMP2B,CHMP4B,CHRD,CLASP1,CLIC4,CMKLR1,COL1A1,CPNE3,CRK,CSF1R,CTNNA1,CXCL12,CXCR4,CYP19A1,CYP1B1,DAB2,DAB2IP,DACH1,DAG1,D…
GO:BP	response to endogenous stimulus	GO:0009719	8.20113e-59	58.0861	865	4762	381	24356	ABCA1,ABHD2,ABL1,ACACA,ACSL1,ACTN2,ACVR1,ACVR1B,ACVR1C,ACVR2A,ACVR2B,ACVRL1,ADAM9,ADCY6,ADIPOQ,ADIPOR2,ADRA2A,AKAP6,AKAP9,ANKRD1,APC,APLN,APP,APPL1,ASPN,ATP2B4,BAG4,BAIAP2L1,BCL2,BCL9L,BDNF,BMP2,BMP6,BMP7,BMPER,BMPR2,BMPR1A,BMPR1B,BRCA1,CA2,CACNB1,CASP6,CASQ2,CAV1,CAV2,CCND1,CD9,CD109,CDH1,CDH13,CEP57,CFTR,CHRD,CHRDL1,CHRM1,CHST11,CHTOP,CIDEA,CLOCK,COL1A1,COL2A1,COL4A1,COL5A2,CPEB2,CPEB3,CPEB4,CR…
GO:BP	positive regulation of molecular function	GO:0044093	8.7523e-59	58.0579	1047	4762	435	24356	ABHD4,ABI1,ABI2,ABL1,ABL2,ABR,ACSL1,ACTN2,ACVR1,ACVR1C,ACVR2B,ADAM9,ADCY1,ADCYAP1,ADD2,ADIPOQ,ADRA2A,ADRA2B,AFAP1L2,AGAP1,AGAP3,AGFG1,AKAP5,AKAP6,AKAP9,ALS2,AMBRA1,ANGPT1,ANTXR1,APH1A,APH1B,APP,ARC,ARF4,ARHGAP1,ARHGAP6,ARHGAP12,ARHGAP18,ARHGAP21,ARHGAP26,ARHGAP28,ARHGAP29,ARHGAP31,ARHGAP36,ARHGAP42,ARHGAP44,ARHGEF7,ARHGEF12,ARID5B,ARL1,ARL6IP5,ARRDC3,ASAP1,ASAP2,ATG13,ATG14,ATP1B1,ATP1B3,ATP2B4,A…
GO:BP	immune system process	GO:0002376	1.15749e-58	57.9365	1247	4762	492	24356	ABCC9,ABI1,ABL1,ABR,ACE,ACTG1,ACTR2,ACTR3,ACVR1B,ACVR2A,ADAM9,ADAM10,ADAR,ADCY7,ADD2,ADIPOQ,ADORA2A,AIMP1,ALCAM,ALPK1,ANGPT1,ANLN,ANO6,AP1G1,AP3B1,APP,AQP4,ARHGEF7,ARID4A,ARIH2,ASXL1,ATAD5,ATG5,ATG7,ATM,ATP11C,ATXN1L,AZI2,B4GALT1,BAP1,BCL2,BCL10,BCL11B,BCL2L11,BMI1,BMP6,BMPR1A,BNIP3L,BRAF,C5,C7,CACNA1C,CACNB3,CADM1,CALCR,CAMK4,CAMK1D,CARD11,CAV1,CBFA2T3,CBFB,CD5,CD28,CD47,CD80,CD86,CD109,CD200,CD…
GO:BP	negative regulation of signal transduction	GO:0009968	1.10298e-57	56.9574	748	4762	343	24356	ABL1,ACAA2,ACVR1,ADAR,ADIPOQ,AIDA,APC,APCDD1,APLN,APLNR,ARHGAP12,ARHGAP35,ARHGAP42,ARHGAP44,ARRDC1,ARRDC3,ASH1L,ASPN,ASXL1,ATAD5,ATF3,ATM,ATP2B4,ATXN7,AXIN1,BCL2,BCL9L,BFAR,BIRC6,BMI1,BMP2,BMP7,BMPER,BRAP,BRCA1,C12ORF66,C3ORF33,CALM1,CASQ2,CAV1,CAV2,CBFA2T2,CBL,CBLN1,CD109,CD2AP,CDH2,CHMP6,CHRD,CHRDL1,CHST11,CIDEA,CLOCK,CNOT7,COL2A1,CRY1,CRY2,CSNK1A1,CSNK1E,CTDSPL2,CTNNA1,CTNNB1,CTNNBIP1,CTNND1,C…
GO:BP	cellular catabolic process	GO:0044248	3.47667e-57	56.4588	1280	4762	498	24356	ABAT,ABCD2,ABCD3,ABHD2,ABHD4,ABHD6,ABHD10,ABHD12,ACAA2,ACE,ADIPOQ,ADRA2A,AGAP3,AGL,ALDH1L2,ALDH4A1,ALDH5A1,ALKBH5,AMBRA1,AMN1,ANKIB1,AOX1,ARIH1,ARIH2,ARMC8,ARRDC1,ASRGL1,ATG5,ATG7,ATG10,ATG13,ATG14,ATG2B,ATG4C,ATG9A,ATG9B,ATM,ATP2B4,ATXN3,AURKA,BAP1,BBS7,BCL2,BDH2,BFAR,BIRC6,BMF,BNIP2,BNIP3L,BRSK2,BTG2,BTRC,C9ORF72,CALCR,CAPN1,CBFA2T3,CBL,CCNF,CHMP4B,CIDEA,CISD2,CLEC16A,CLN8,CLOCK,CNOT6,CNOT7,CNO…
GO:BP	regulation of cell migration	GO:0030334	2.46108e-56	55.6089	514	4762	265	24356	ABHD2,ABHD6,ABL1,ABR,ACVR1,ACVR1B,ACVR1C,ADAM9,ADAM10,ADARB1,ADIPOQ,ADORA3,ADRA2A,AKT3,AMOT,AMOTL1,ANGPT1,ANGPT2,ANO6,APC,APP,ARF6,ARHGDIB,ARID2,ATM,ATOH8,ATP8A1,BAG4,BCL2,BMP2,BMP7,BMPER,BMPR2,BMPR1A,BRAF,C5,C5ORF30,CAMK1D,CAV1,CBLL1,CCBE1,CDH1,CDH2,CDH13,CHRD,CLASP1,CLIC4,CMKLR1,COL1A1,CPNE3,CRK,CSF1R,CXCL12,CYP19A1,CYP1B1,DAB2,DAB2IP,DACH1,DAG1,DOCK4,DOCK7,DOCK10,DPYSL3,DRD2,DUSP1,EDN1,ELP3,EN…
GO:BP	circulatory system development	GO:0072359	2.93929e-56	55.5318	689	4762	322	24356	ABL1,ACTN2,ACVR1,ACVR2B,ADAM12,ADAMTS6,ADIPOR2,AGGF1,AKT3,ALPK3,AMOT,AMOTL1,ANGPT1,ANGPT2,ANK2,ANKRD1,ANTXR1,AP1B1,AP2B1,APLN,APLNR,APOLD1,ARID2,ASXL1,ATG5,B4GALT1,BBS7,BCOR,BMP2,BMP7,BMPER,BMPR2,BMPR1A,BRCA1,C1GALT1,CACNA1C,CALCRL,CASP7,CAV1,CCBE1,CDC42,CDH2,CDH13,CLIC4,COL1A1,COL2A1,COL4A1,COL4A3BP,COL5A1,CREB1,CTNNB1,CX3CR1,CYP1B1,DAB2IP,DCTN5,DKK1,DSG2,DUSP6,E2F8,EDN1,EDNRA,EFNB2,EGLN1,EGR3,E…
GO:BP	regulation of cell death	GO:0010941	7.60687e-56	55.1188	887	4762	382	24356	ABL1,ACAA2,ACER3,ACVR1,ACVR1C,ACVR2B,ADAR,ADIPOQ,ADNP,ADNP2,ADORA2A,AIFM2,ALKBH1,ALX4,AMBRA1,AMIGO2,ANGPT1,ANKRD1,ANO6,APC,API5,ARF4,ARHGEF7,ARL6IP5,ASCL1,ATAD5,ATF3,ATG5,ATG7,ATM,AURKA,B4GALT1,BACE1,BCL2,BCL10,BCL11B,BCL2L11,BCL2L13,BCLAF1,BDNF,BFAR,BIRC6,BMF,BMI1,BMP2,BMP6,BMP7,BMPR1B,BNIP3L,BRAF,BRCA1,CAMK1D,CARD11,CASP2,CASP8AP2,CAST,CAV1,CBL,CDC73,CDK1,CHL1,CHMP4B,CHST11,CIAPIN1,CIDEA,CLN8,C…
GO:BP	cellular response to endogenous stimulus	GO:0071495	1.51813e-55	54.8187	806	4762	357	24356	ABHD2,ABL1,ACACA,ACSL1,ACTN2,ACVR1,ACVR1B,ACVR1C,ACVR2A,ACVR2B,ACVRL1,ADAM9,ADCY6,ADIPOQ,ADIPOR2,ADRA2A,AKAP6,AKAP9,ANKRD1,APC,APLN,APP,APPL1,ASPN,ATP2B4,BAG4,BAIAP2L1,BCL9L,BDNF,BMP2,BMP6,BMP7,BMPER,BMPR2,BMPR1A,BMPR1B,BRCA1,CA2,CACNB1,CASP6,CASQ2,CAV1,CAV2,CD109,CDH1,CEP57,CFTR,CHRD,CHRDL1,CHRM1,CHST11,CHTOP,CIDEA,CLOCK,COL1A1,COL2A1,COL4A1,COL5A2,CPEB2,CPEB3,CPEB4,CREBBP,CRHR1,CRHR2,CRY1,CRY2,…
GO:BP	embryo development	GO:0009790	2.55571e-55	54.5925	739	4762	336	24356	ABI1,ABL1,ABR,ACE,ACSL4,ACTL6A,ACVR1,ACVR1B,ACVR2A,ACVR2B,ADAM10,ADIPOQ,AFF3,AKIRIN2,ALKBH1,ALX4,AMBRA1,AMOT,ANGPT1,APBA1,APBA3,ARHGAP35,ARID2,ARNT,ARNT2,ATOH8,ATP6AP2,ATP8A2,AUTS2,BCL2L11,BCOR,BIRC6,BMI1,BMP2,BMP7,BMPR2,BMPR1A,BNIP2,BRCA1,BTF3,CACNA1C,CDC73,CDH2,CDON,CECR2,CHRD,CHST11,CLASP1,CLASP2,CLIC5,CLRN1,CMTM3,COL12A1,COL1A1,COL2A1,COL4A3BP,COL5A1,COL5A2,CTNNB1,CUL3,DACT1,DAD1,DAG1,DKK1,DL…
GO:BP	regulation of cellular component movement	GO:0051270	2.57639e-55	54.589	588	4762	288	24356	ABHD2,ABHD6,ABL1,ABR,ACVR1,ACVR1B,ACVR1C,ADAM9,ADAM10,ADARB1,ADIPOQ,ADORA3,ADRA2A,AKAP9,AKT3,AMOT,AMOTL1,ANGPT1,ANGPT2,ANK2,ANO6,APC,APP,ARF6,ARHGAP18,ARHGDIB,ARID2,ATM,ATOH8,ATP8A1,BAG4,BCL2,BMP2,BMP7,BMPER,BMPR2,BMPR1A,BRAF,C5,C5ORF30,CACNA1C,CAMK1D,CAV1,CBLL1,CCBE1,CD9,CDH1,CDH2,CDH13,CHRD,CLASP1,CLIC4,CMKLR1,COL1A1,CPNE3,CRK,CSF1R,CTNNA1,CXCL12,CYP19A1,CYP1B1,DAB2,DAB2IP,DACH1,DAG1,DOCK4,DOCK…
GO:BP	regulation of nervous system development	GO:0051960	5.05219e-55	54.2965	562	4762	279	24356	ABL1,ABL2,ADRA2B,AMIGO2,APP,ARF6,ARHGAP35,ARHGAP44,ASAP1,ASCL1,ATP8A2,BCL2,BCL11B,BDNF,BMP2,BMP6,BMP7,BMPR2,BMPR1A,BNIP2,BRAF,BRSK2,CAMK1D,CAPRIN1,CBFA2T2,CBLN1,CBLN2,CCDC88A,CDH2,CDK5R1,CDON,CLSTN1,CLSTN3,CNTN2,CNTN4,COLQ,CRK,CTNNA1,CTNNB1,CUX2,CX3CR1,DAAM2,DAB1,DAB2IP,DDX6,DIXDC1,DKK1,DLX1,DLX2,DMRTA2,DPYSL2,DPYSL3,DRD2,DTX1,DVL3,EDNRB,EFNA5,EFNB2,EIF4E,EIF4G1,EPHA3,EPHA4,EPHA7,EPHB3,ERBB4,FBXW…
GO:BP	regulation of cell motility	GO:2000145	5.37666e-55	54.2695	544	4762	273	24356	ABHD2,ABHD6,ABL1,ABR,ACVR1,ACVR1B,ACVR1C,ADAM9,ADAM10,ADARB1,ADIPOQ,ADORA3,ADRA2A,AKT3,AMOT,AMOTL1,ANGPT1,ANGPT2,ANO6,APC,APP,ARF6,ARHGAP18,ARHGDIB,ARID2,ATM,ATOH8,ATP8A1,BAG4,BCL2,BMP2,BMP7,BMPER,BMPR2,BMPR1A,BRAF,C5,C5ORF30,CAMK1D,CAV1,CBLL1,CCBE1,CDH1,CDH2,CDH13,CHRD,CLASP1,CLIC4,CMKLR1,COL1A1,CPNE3,CRK,CSF1R,CTNNA1,CXCL12,CYP19A1,CYP1B1,DAB2,DAB2IP,DACH1,DAG1,DOCK4,DOCK7,DOCK10,DPYSL3,DRD2,DU…
GO:BP	tube morphogenesis	GO:0035239	5.37666e-55	54.2695	544	4762	273	24356	ABL1,ACVR1,ACVR2B,ADAM12,ADIPOR2,AGGF1,AKT3,AMOT,AMOTL1,ANGPT1,ANGPT2,APLNR,APOLD1,ARHGAP35,ARID2,ATOH8,B4GALT1,BCL2,BCL2L11,BMP2,BMP7,BMPER,BMPR2,BMPR1A,BRCA1,BTRC,C1GALT1,CALCRL,CAV1,CCBE1,CDH2,CDH13,CECR2,CLIC4,COL4A1,CTNNB1,CTNNBIP1,CX3CR1,CYP1B1,DAB2IP,DAG1,DVL3,E2F8,EDA,EDAR,EDN1,EDNRA,EFNB2,EGLN1,EGR3,EIF2AK3,ENPEP,ENPP2,EPAS1,EPB41L5,EPHA4,EPHA7,EPHB3,EPN2,ERAP1,ESM1,ESR1,ESRP2,ETS1,FASLG…
GO:BP	cell morphogenesis involved in differentiation	GO:0000904	5.48129e-55	54.2611	473	4762	249	24356	ABI1,ABL1,ADARB1,ADCY1,ALCAM,ANTXR1,APP,ARHGAP35,ARHGAP44,ATP8A2,AUTS2,B3GNT2,BCL2,BCL11B,BDNF,BMP7,BMPR2,BMPR1B,BRAF,BRSK2,BTBD3,C8ORF37,C9ORF72,CAPRIN1,CDC42,CDH2,CDHR1,CDK5R1,CHL1,CLIC4,CLIC5,CLRN1,CNP,CNTN2,CNTN4,COCH,CREB1,CRK,CSF1R,CTNNB1,CUL3,CUX2,CYFIP2,DAB1,DACT2,DAG1,DCDC2,DCLK1,DCX,DKK1,DOCK7,DPYSL2,DPYSL5,DRD2,EFNA5,EFNB2,EPB41L5,EPHA3,EPHA4,EPHA5,EPHA7,EPHA8,EPHB3,EXT1,FAM65B,FAT1,FB…
GO:BP	positive regulation of cellular component organization	GO:0051130	3.60687e-54	53.4429	691	4762	319	24356	ABL1,ABL2,ACE2,ACTN2,ACTR2,ACTR3,ACTR3B,ADAM9,AKAP9,AMIGO2,ANGPT1,ANKFY1,ANLN,ANO6,APC,APLN,APP,ARF6,ARHGAP35,ARPC4,ARPC1A,ARPC5L,ASAP1,ATAD1,ATM,ATMIN,ATP8A1,ATP8A2,ATRX,AUTS2,BAG4,BAIAP2,BAIAP2L1,BCL2L11,BDNF,BMP7,BMPR2,BRAF,BRCA1,C15ORF62,CAMK1D,CAPRIN1,CAV1,CBFA2T2,CBL,CBLL1,CBLN1,CBLN2,CCDC88A,CCT8,CD28,CDC42,CDC42EP4,CDH17,CEP120,CFL2,CLASP1,CLASP2,CLEC16A,CLIP1,CLRN1,CLSTN1,CLSTN3,CNOT6,CN…
GO:BP	epithelium development	GO:0060429	1.81548e-53	52.741	711	4762	324	24356	ABI1,ABL1,ACVR1,ACVR1B,ACVR2B,ADAM9,ADIPOQ,ALX4,AMBRA1,APCDD1,APOLD1,ARHGAP12,ARHGAP35,ARID4A,ASCL1,ATOH8,ATP6AP2,ATRX,B4GALT1,BCL2,BCL11B,BDH2,BMI1,BMP2,BMP6,BMP7,BMPER,BMPR2,BMPR1A,BRSK2,BTBD7,BTRC,C1GALT1,CA2,CALB1,CASP6,CAV1,CBFA2T2,CCND1,CD109,CDC42,CDH2,CDK1,CDK6,CECR2,CEP63,CLASP1,CLIC4,CLIC5,CLOCK,CLRN1,CNN3,COL2A1,COL4A1,COL5A1,CPT1A,CREB1,CTNNB1,CTNNBIP1,DAB2,DACT1,DACT2,DAG1,DKK1,DLG3,…
GO:BP	positive regulation of transcription by RNA polymerase II	GO:0045944	2.75711e-53	52.5595	820	4762	357	24356	ABLIM3,ACTR2,ACTR3,ACVR1,ACVR2A,ADCYAP1,AHR,AHRR,AKIRIN2,ALX4,APLN,APP,ARF4,ARID3B,ARID4A,ARNT,ARNT2,ASCL1,ASH1L,ASH2L,ASXL1,ASXL3,ATAD2,ATF1,ATF3,ATOH8,ATRX,ATXN7,AUTS2,BACH1,BARX2,BCL11B,BCL9L,BMP2,BMP6,BMP7,BMPR2,BMPR1A,BMPR1B,BRCA1,CASK,CBFB,CCNC,CCPG1,CD28,CDC73,CDH13,CDK12,CDON,CEBPD,CHUK,CLOCK,CNOT7,CREB1,CREB3L2,CRLF3,CSRNP3,CTNNB1,DAB2IP,DLX1,DLX2,DLX3,DMRT1,DR1,E2F1,E2F3,E2F6,E2F8,EBF1,…
GO:BP	regulation of cell development	GO:0060284	9.55277e-53	52.0199	564	4762	276	24356	ABL1,ABL2,ADIPOQ,ADRA2B,APP,ARF6,ARHGAP35,ARHGAP44,ASAP1,ASCL1,ATP8A2,AURKA,BCL2,BCL11B,BDNF,BMP2,BMP6,BMP7,BMPR2,BMPR1A,BNIP2,BRAF,BRSK2,CAMK1D,CAPRIN1,CBFA2T2,CCDC88A,CDH2,CDK5R1,CDON,CLDN18,CLOCK,CNTN2,CNTN4,CRK,CTNNA1,CTNNB1,CUX2,CX3CR1,DAAM2,DAB1,DAB2IP,DDX6,DIXDC1,DKK1,DLX1,DLX2,DMRTA2,DPYSL2,DPYSL3,DRD2,DTX1,EDN1,EDNRB,EFNA5,EFNB2,EIF4E,EIF4G1,EPHA3,EPHA4,EPHA7,EPHB3,ERBB4,FBLN1,FBN1,FBXO2…
GO:BP	system process	GO:0003008	2.12073e-52	51.6735	1006	4762	410	24356	ABL1,ABR,ACE,ACE2,ACPP,ACTN2,ADARB1,ADCY1,ADCY5,ADCY6,ADIPOQ,ADORA2A,AFF2,AKAP9,ANGPT1,ANK2,AOC3,APP,ARC,ARF4,ARHGAP35,ARHGAP42,ATAD1,ATG5,ATP1B1,ATP2B4,ATP6AP2,ATP8A1,ATP8A2,ATXN1,ATXN1L,B3GNT2,BCL2,BDNF,BEST1,BMP6,BMP7,BMPR2,BRAF,BTBD9,BTG2,C1QL1,CACNA1B,CACNA1C,CACNA1D,CACNA1G,CACNB2,CACNG2,CACNG4,CALB1,CALM1,CAMK4,CAMK2G,CASQ2,CAV1,CBLN1,CCBE1,CCDC50,CCND2,CDC42,CDC14A,CDH23,CERS3,CHL1,CHMP2B…
GO:BP	regulation of programmed cell death	GO:0043067	1.45694e-51	50.8366	821	4762	354	24356	ABL1,ACAA2,ACER3,ACVR1,ACVR1C,ACVR2B,ADAR,ADIPOQ,ADNP,ADORA2A,AIFM2,ALKBH1,ALX4,AMBRA1,AMIGO2,ANGPT1,ANKRD1,ANO6,APC,API5,ARF4,ARHGEF7,ARL6IP5,ASCL1,ATAD5,ATF3,ATG5,ATG7,ATM,AURKA,B4GALT1,BACE1,BCL2,BCL10,BCL11B,BCL2L11,BCL2L13,BCLAF1,BDNF,BFAR,BIRC6,BMF,BMI1,BMP2,BMP6,BMP7,BMPR1B,BNIP3L,BRAF,BRCA1,CAMK1D,CARD11,CASP2,CASP8AP2,CAST,CAV1,CBL,CDC73,CDK1,CHL1,CHST11,CIAPIN1,CIDEA,CLN8,CNTFR,COL2A1,C…
GO:BP	regulation of neurogenesis	GO:0050767	2.24477e-51	50.6488	489	4762	249	24356	ABL1,ABL2,ADRA2B,APP,ARF6,ARHGAP35,ARHGAP44,ASAP1,ASCL1,ATP8A2,BCL2,BCL11B,BDNF,BMP2,BMP6,BMP7,BMPR2,BMPR1A,BNIP2,BRAF,BRSK2,CAMK1D,CAPRIN1,CBFA2T2,CCDC88A,CDH2,CDK5R1,CDON,CNTN2,CNTN4,CRK,CTNNA1,CTNNB1,CUX2,CX3CR1,DAAM2,DAB1,DAB2IP,DDX6,DIXDC1,DKK1,DLX1,DLX2,DMRTA2,DPYSL2,DPYSL3,DRD2,DTX1,EDNRB,EFNA5,EFNB2,EIF4E,EIF4G1,EPHA3,EPHA4,EPHA7,EPHB3,ERBB4,FBXW8,FEZF2,FGFR1,FLRT2,FMR1,FN1,FSTL4,FZD3,FZD…
GO:BP	organic substance catabolic process	GO:1901575	3.37764e-51	50.4714	1246	4762	475	24356	ABAT,ABCD2,ABCD3,ABHD2,ABHD4,ABHD6,ABHD10,ABHD12,ABHD13,ACAA2,ACE,ADIPOQ,ADRA2A,AGAP3,AGL,AKR1D1,ALDH1L2,ALDH4A1,ALDH5A1,ALKBH5,AMN1,ANKIB1,AOX1,APC,ARIH1,ARIH2,ARMC8,ARRDC1,ASB9,ASRGL1,ATG7,ATM,ATP2B4,ATXN3,AURKA,AXIN1,AZIN1,BACE1,BAP1,BBS7,BDH2,BFAR,BIRC6,BNIP2,BNIP3L,BPGM,BRSK2,BTG2,BTRC,CALCR,CAPN1,CBFA2T3,CBL,CCNF,CHMP6,CHMP4B,CIDEA,CLEC16A,CLN8,CLOCK,CLPS,CNOT6,CNOT7,CNOT8,CNOT6L,CNP,CPEB3,…
GO:BP	macromolecule catabolic process	GO:0009057	5.90929e-51	50.2285	835	4762	357	24356	ABHD12,ABHD13,ADRA2A,AGAP3,AGL,ALKBH5,AMN1,ANKIB1,APC,ARIH1,ARIH2,ARMC8,ARRDC1,ASB9,ATG7,ATM,ATXN3,AURKA,AXIN1,AZIN1,BACE1,BAP1,BBS7,BFAR,BIRC6,BNIP3L,BRSK2,BTG2,BTRC,CALCR,CAPN1,CBFA2T3,CBL,CCNF,CHMP6,CHMP4B,CIDEA,CLEC16A,CLN8,CLOCK,CNOT6,CNOT7,CNOT8,CNOT6L,CPEB3,CSDC2,CSDE1,CSNK1A1,CSNK1D,CSNK1E,CSNK2A2,CTSC,CTSK,CUL1,CUL3,CUL5,CUL4B,CYLD,DAB2,DAB2IP,DACT1,DAZL,DCP2,DCP1A,DDX5,DEDD,DENND3,DERL2…
GO:BP	regulation of cellular component biogenesis	GO:0044087	9.44766e-51	50.0247	571	4762	275	24356	ABL1,ACE2,ACTR2,ACTR3,ACTR3B,ADD2,ADD3,AKAP9,AMIGO2,ANKRA2,ANLN,ANTXR1,APC,APP,ARF6,ARFGEF1,ARHGAP6,ARHGAP18,ARHGAP28,ARHGAP35,ARPC4,ARPC1A,ARPC5L,ASAP1,ATG5,ATM,ATMIN,AUTS2,BAG4,BAIAP2,BAIAP2L1,BCL2L11,BDNF,BIN3,BMP7,BRAF,C15ORF62,C9ORF72,CAMSAP1,CAPZA1,CAPZA2,CAV1,CBLN1,CBLN2,CCDC88A,CDC42,CDC42EP4,CDH17,CEP120,CHMP1A,CHMP2B,CHMP4B,CLASP1,CLASP2,CLIP1,CLRN1,CLSTN1,CLSTN3,CNOT6,CNOT6L,COLQ,CTNNB…
GO:BP	negative regulation of multicellular organismal process	GO:0051241	1.11803e-50	49.9515	682	4762	310	24356	ABHD6,ABR,ACVR1C,ACVR2B,ADAMTS5,ADAMTS18,ADCY7,ADIPOQ,AHSG,AMOT,ANGPT1,ANGPT2,APP,ARHGAP42,ARHGDIB,ARRDC3,ASAP1,ASCL1,ASPN,ATP2B4,BCL2,BCOR,BMP2,BMP7,BMPR2,BMPR1A,C5ORF30,CALCR,CBFB,CBLN1,CD9,CD276,CD2AP,CDC73,CDK6,CDK5R1,CHRD,CHSY1,CIDEA,CLDN18,CMKLR1,CNTN2,CNTN4,COL5A1,COL5A2,CRY1,CRY2,CTNNA1,CTNNB1,CTSK,CX3CR1,DAAM2,DAB1,DAB2IP,DDX6,DICER1,DIXDC1,DKK1,DLX1,DLX2,DOCK4,DTX1,EDNRB,EFEMP1,EFNB2,EI…
GO:BP	positive regulation of protein modification process	GO:0031401	3.89192e-50	49.4098	757	4762	332	24356	ABI1,ABI2,ABL1,ACSL1,ACVR1,ACVR2A,ACVR2B,ADAM9,ADCYAP1,ADIPOQ,ADRA2A,ADRA2B,AFAP1L2,AKAP9,ALS2,ANGPT1,APLNR,APP,ARFGEF1,ARL6IP5,ARNT,ARRDC3,ATG7,ATG13,ATG14,ATP2B4,AUTS2,AXIN1,BAG4,BCL2,BMI1,BMP2,BMP6,BMP7,BMPER,BMPR2,BMPR1A,BNIP2,BRAF,BRCA1,CAB39,CALM1,CARD11,CAV1,CAV2,CCDC88A,CCND1,CCNK,CCNY,CCNYL1,CD44,CDC42,CDCA2,CDH2,CDK5R1,CDON,CSF1R,CSNK1D,CTNNB1,CUL3,DAB1,DAB2,DAB2IP,DBF4,DCUN1D2,DCUN1D3,…
GO:BP	negative regulation of transcription by RNA polymerase II	GO:0000122	5.01261e-50	49.2999	550	4762	267	24356	ACVR2B,AEBP1,AEBP2,AHRR,ARHGAP35,ARID5B,ASCL1,ATF3,ATRX,ATXN1,ATXN1L,BACH1,BACH2,BARX2,BCL11A,BCOR,BHLHE41,BMI1,BMP2,BMP6,CAV1,CBFA2T2,CBFB,CBX4,CBX5,CBX6,CBX7,CCND1,CCNE1,CDC73,CDK6,CHCHD3,CNOT7,CPEB3,CREBBP,CRY1,CTNNB1,CTNNBIP1,CUL3,CUX1,CUX2,DAB2IP,DACH1,DACT1,DDX5,DDX20,DKK1,DLX1,DLX2,DMRT1,DNAJA3,DNAJB5,DNMT3A,DNMT3B,DR1,E2F1,E2F3,E2F6,E2F8,EDN1,EDNRB,ELK4,ENO1,ESR1,ETV6,ETV7,FASLG,FEZF2,FGF…
GO:BP	enzyme linked receptor protein signaling pathway	GO:0007167	6.23705e-50	49.205	616	4762	288	24356	ABL1,ACVR1,ACVR1B,ACVR1C,ACVR2A,ACVR2B,ACVRL1,ADAM9,ADAMTS3,ADIPOQ,ADRA2A,AFAP1L2,ANGPT1,ANGPT2,APC,APLN,APP,APPL1,ARID5B,ASPN,ATOH8,ATXN7,BAIAP2L1,BCL9L,BDNF,BMP2,BMP6,BMP7,BMPER,BMPR2,BMPR1A,BMPR1B,CAV1,CAV2,CBL,CD109,CDH13,CDK5R1,CEP57,CHMP6,CHRD,CHRDL1,CHST11,CHTOP,CIDEA,COL4A1,CPNE3,CREBBP,CRK,CSF1R,CTDSPL2,CTNNB1,CYFIP2,DAB2,DAB2IP,DACT2,DDX5,DKK1,DLX1,DMRT1,DOK5,DSTYK,EFEMP1,EFNA5,EFNB2,EI…
GO:BP	cell part morphogenesis	GO:0032990	1.06174e-49	48.974	423	4762	224	24356	ABI1,ABL1,ADARB1,ADCY1,ALCAM,ALS2,APP,ARHGAP35,ARHGAP44,ATP8A2,AURKA,AUTS2,B3GNT2,BCL2,BCL11B,BDNF,BMP7,BMPR2,BMPR1B,BRAF,BRSK2,BTBD3,C9ORF72,CAPRIN1,CDC42,CDH2,CDK5R1,CHL1,CNP,CNTN2,CNTN4,COL4A3BP,CREB1,CSF1R,CTNNB1,CUX2,CYFIP2,DAB1,DAB2IP,DAG1,DCDC2,DCLK1,DCX,DNM1L,DOCK7,DPYSL2,DPYSL5,DRD2,EFNA5,EFNB2,ENPP2,EPHA3,EPHA4,EPHA5,EPHA7,EPHA8,EPHB3,EXT1,FBXO45,FBXW8,FEZF2,FLRT2,FN1,FOXP1,FSTL4,FZD3,F…
GO:BP	regulation of apoptotic process	GO:0042981	1.35086e-49	48.8694	807	4762	346	24356	ABL1,ACAA2,ACVR1,ACVR1C,ACVR2B,ADAR,ADIPOQ,ADNP,ADORA2A,AIFM2,ALKBH1,ALX4,AMBRA1,AMIGO2,ANGPT1,ANKRD1,ANO6,APC,API5,ARF4,ARHGEF7,ARL6IP5,ASCL1,ATAD5,ATF3,ATG5,ATG7,ATM,AURKA,B4GALT1,BACE1,BCL2,BCL10,BCL11B,BCL2L11,BCL2L13,BCLAF1,BDNF,BFAR,BIRC6,BMF,BMI1,BMP2,BMP6,BMP7,BMPR1B,BNIP3L,BRAF,BRCA1,CAMK1D,CARD11,CASP2,CASP8AP2,CAST,CAV1,CBL,CDC73,CDK1,CHL1,CHST11,CIAPIN1,CIDEA,CLN8,CNTFR,COL2A1,CSF1R,C…
GO:BP	peptidyl-amino acid modification	GO:0018193	2.12573e-49	48.6725	815	4762	348	24356	ABI1,ABI2,ABL1,ABL2,ACTL6A,ACVR1,ACVR1B,ADRA2A,AFAP1L2,AKAP9,ANGPT1,APP,ARID4A,ARNT,ASH1L,ASH2L,ASPH,ATG5,ATM,ATP2B4,ATRX,AURKA,AUTS2,BAG4,BCL2,BCOR,BMI1,BMP7,BRAF,BRCA1,BRD1,BRPF3,BRSK2,CAB39,CAMK4,CARD11,CAV1,CBL,CBX4,CDK1,CDK5R1,CHD5,CHMP6,CLK2,CLK3,CLOCK,CNOT7,CREBBP,CRTAP,CSF1R,CSNK1A1,CSNK1D,CSNK1E,CSNK1G1,CSNK2A2,CTNNB1,DCLK1,DKK1,DMD,DNMT3B,DOCK7,DPH2,DPY19L3,DR1,DYRK2,DYRK1A,EFEMP1,EFNA5…
GO:BP	ion transport	GO:0006811	2.96139e-49	48.5285	1118	4762	435	24356	ABCA1,ABCC1,ABCC5,ABCC9,ABCD3,ABL1,ACE,ACE2,ACSL1,ACSL3,ACTN2,AKAP6,AKAP9,ANK2,ANKH,ANO1,ANO3,ANO5,ANO6,APBA1,APLNR,ARC,ARHGAP1,ARL6IP1,ARL6IP5,ARMC1,ATG5,ATOX1,ATP10B,ATP10D,ATP11A,ATP11B,ATP11C,ATP13A3,ATP13A4,ATP1B1,ATP1B3,ATP1B4,ATP2A3,ATP2B1,ATP2B2,ATP2B4,ATP2C1,ATP5G3,ATP6AP1,ATP6V0A2,ATP6V1A,ATP6V1B2,ATP6V1C2,ATP6V1D,ATP7B,ATP8A1,ATP8A2,ATP9A,BCL2,BEST1,BEST3,BEST4,C2CD2L,CA2,CA7,CACHD1,CA…
GO:BP	vasculature development	GO:0001944	4.45287e-49	48.3514	452	4762	233	24356	ABL1,ACVR1,ACVR2B,ADAM12,ADAMTS6,ADIPOR2,AGGF1,AKT3,AMOT,AMOTL1,ANGPT1,ANGPT2,ANTXR1,AP2B1,APLN,APLNR,APOLD1,ARID2,B4GALT1,BMP7,BMPER,BMPR2,BMPR1A,BRCA1,C1GALT1,CALCRL,CAV1,CCBE1,CDH2,CDH13,CLIC4,COL1A1,COL4A1,COL5A1,CTNNB1,CX3CR1,CYP1B1,DAB2IP,DCTN5,E2F8,EDN1,EDNRA,EFNB2,EGLN1,EGR3,EIF2AK3,ENPEP,ENPP2,EPAS1,EPHB3,EPN2,ERAP1,ESM1,ETS1,FASLG,FBXW7,FBXW8,FGF1,FGF2,FGF9,FGF18,FGFR1,FLT1,FLT4,FLVCR1,…
GO:BP	biological adhesion	GO:0022610	4.95264e-49	48.3052	754	4762	329	24356	ABL1,ACE2,ACTN2,ACVR1,ADAM9,ADAM10,ADAM19,ADAMTS18,ADD2,ADIPOQ,ADORA2A,ALCAM,ANGPT1,ANGPT2,ANTXR1,AP3B1,ARHGAP6,ARVCF,ASS1,ATP2C1,ATXN3,B4GALT1,BAG4,BCL2,BCL2L11,BMI1,BMP2,BMP7,BRAF,CADM3,CARD11,CASK,CAV1,CBFB,CBLL1,CBLN1,CD5,CD9,CD28,CD34,CD44,CD47,CD80,CD86,CD93,CD200,CD276,CDH1,CDH2,CDH6,CDH12,CDH13,CDH17,CDH18,CDH23,CDHR1,CDK6,CDK5R1,CDKN2B,CELSR2,CHRD,CLASP1,CLDN1,CLDN2,CLDN11,CLSTN1,CLSTN3,…
GO:BP	cell adhesion	GO:0007155	8.95737e-49	48.0478	749	4762	327	24356	ABL1,ACTN2,ACVR1,ADAM9,ADAM10,ADAM19,ADAMTS18,ADD2,ADIPOQ,ADORA2A,ALCAM,ANGPT1,ANGPT2,ANTXR1,AP3B1,ARHGAP6,ARVCF,ASS1,ATP2C1,ATXN3,B4GALT1,BAG4,BCL2,BCL2L11,BMI1,BMP2,BMP7,BRAF,CADM3,CARD11,CASK,CAV1,CBFB,CBLL1,CBLN1,CD5,CD9,CD28,CD34,CD44,CD47,CD80,CD86,CD93,CD200,CD276,CDH1,CDH2,CDH6,CDH12,CDH13,CDH17,CDH18,CDH23,CDHR1,CDK6,CDK5R1,CDKN2B,CELSR2,CHRD,CLASP1,CLDN1,CLDN2,CLDN11,CLSTN1,CLSTN3,CNTN4…
GO:BP	cell projection morphogenesis	GO:0048858	1.05644e-48	47.9762	407	4762	217	24356	ABI1,ABL1,ADARB1,ADCY1,ALCAM,ALS2,APP,ARHGAP35,ARHGAP44,ATP8A2,AURKA,AUTS2,B3GNT2,BCL2,BCL11B,BDNF,BMP7,BMPR2,BMPR1B,BRAF,BRSK2,BTBD3,C9ORF72,CAPRIN1,CDC42,CDH2,CDK5R1,CHL1,CNP,CNTN2,CNTN4,CREB1,CSF1R,CTNNB1,CUX2,CYFIP2,DAB1,DAB2IP,DAG1,DCDC2,DCLK1,DCX,DOCK7,DPYSL2,DPYSL5,DRD2,EFNA5,EFNB2,ENPP2,EPHA3,EPHA4,EPHA5,EPHA7,EPHA8,EPHB3,EXT1,FBXO45,FBXW8,FEZF2,FLRT2,FN1,FOXP1,FSTL4,FZD3,FZD4,GBX2,GDF7,G…
GO:BP	head development	GO:0060322	1.21281e-48	47.9162	451	4762	232	24356	ABL1,ABR,AKT3,AMIGO2,APP,ARCN1,ARHGAP35,ARID5B,ARNT2,ASCL1,ATP6AP2,ATRN,ATRX,ATXN1,ATXN1L,AUTS2,B3GNT5,BBS7,BCL2,BCL11B,BMI1,BMP2,BMP7,BMPR1A,BRAF,BTBD3,BTG2,CBLN1,CCDC85C,CDH2,CDK5R1,CDON,CEP120,CHRD,CNTN2,CNTNAP2,COL1A1,COL2A1,COL4A1,CREB1,CRISPLD1,CRISPLD2,CRK,CSF1R,CTNNB1,CXCR4,DAB1,DAB2IP,DCLK1,DCX,DIXDC1,DKK1,DLX1,DLX2,DLX6,DMRTA2,DPYSL2,DRD2,E2F1,EDNRA,EFHC1,EML1,EMX2,ENPP2,EPHA5,EPHA7,EPH…
GO:BP	cardiovascular system development	GO:0072358	1.26576e-48	47.8977	457	4762	234	24356	ABL1,ACVR1,ACVR2B,ADAM12,ADAMTS6,ADIPOR2,AGGF1,AKT3,AMOT,AMOTL1,ANGPT1,ANGPT2,ANTXR1,AP2B1,APLN,APLNR,APOLD1,ARID2,B4GALT1,BMP7,BMPER,BMPR2,BMPR1A,BRCA1,C1GALT1,CALCRL,CAV1,CCBE1,CDH2,CDH13,CLIC4,COL1A1,COL4A1,COL5A1,CTNNB1,CX3CR1,CYP1B1,DAB2IP,DCTN5,E2F8,EDN1,EDNRA,EFNB2,EGLN1,EGR3,EIF2AK3,ENPEP,ENPP2,EPAS1,EPHB3,EPN2,ERAP1,ESM1,ETS1,FASLG,FBXW7,FBXW8,FGF1,FGF2,FGF9,FGF18,FGFR1,FLT1,FLT4,FLVCR1,…
GO:BP	regulation of organelle organization	GO:0033043	2.11165e-48	47.6754	788	4762	338	24356	ABL1,ACAA2,ACTN2,ACTR2,ACTR3,ACTR3B,ADD2,ADD3,AKAP9,APC,ARF6,ARFGEF1,ARHGAP6,ARHGAP18,ARHGAP28,ARHGAP35,ARHGAP44,ARHGDIB,ARPC4,ARPC1A,ARPC5L,ASAP1,ATAD2,ATG5,ATM,ATMIN,ATRX,AUTS2,BAG4,BAIAP2,BAIAP2L1,BCL2L11,BCOR,BMP7,BNIP3L,BRAF,BRCA1,C15ORF62,C9ORF72,CAMSAP1,CAPN6,CAPZA1,CAPZA2,CAV2,CCDC88A,CCND2,CCNE1,CCNF,CCNG1,CCNI,CCNI2,CCNJ,CCNJL,CCT8,CD28,CD2AP,CDC6,CDC23,CDC27,CDC42,CDC14A,CDC14B,CDC42EP…
GO:BP	plasma membrane bounded cell projection morphogenesis	GO:0120039	2.97114e-48	47.5271	406	4762	216	24356	ABI1,ABL1,ADARB1,ADCY1,ALCAM,ALS2,APP,ARHGAP35,ARHGAP44,ATP8A2,AURKA,AUTS2,B3GNT2,BCL2,BCL11B,BDNF,BMP7,BMPR2,BMPR1B,BRAF,BRSK2,BTBD3,C9ORF72,CAPRIN1,CDC42,CDH2,CDK5R1,CHL1,CNP,CNTN2,CNTN4,CREB1,CSF1R,CTNNB1,CUX2,CYFIP2,DAB1,DAB2IP,DAG1,DCDC2,DCLK1,DCX,DOCK7,DPYSL2,DPYSL5,DRD2,EFNA5,EFNB2,ENPP2,EPHA3,EPHA4,EPHA5,EPHA7,EPHA8,EPHB3,EXT1,FBXO45,FBXW8,FEZF2,FLRT2,FN1,FOXP1,FSTL4,FZD3,FZD4,GBX2,GDF7,G…
GO:BP	positive regulation of cell population proliferation	GO:0008284	3.26758e-48	47.4858	507	4762	250	24356	ABL1,ACER3,ADAM10,AKT3,ANKRD1,ANLN,APLN,APLNR,ASCL1,ASH2L,ATAD5,ATXN1L,B4GALT1,BCL2,BIRC6,BMI1,BMP2,BMP6,BMPR2,BMPR1A,CALCRL,CARD11,CAV2,CCND1,CCND2,CCNE1,CCNF,CCNG1,CCNI,CCNI2,CCNJ,CCNJL,CCPG1,CD28,CD47,CD80,CD86,CD276,CDC42,CDH13,CDK6,CDON,CHRD,CNOT6,CNOT7,CNOT8,CNOT6L,CNTFR,CSF1R,CTNNB1,DERL2,DLX6,DMRTA2,DNAJA3,DRD2,E2F1,E2F3,EDN1,EFNB2,EGR3,EIF4G1,EIF5A,EPCAM,ERBB4,EREG,ERN1,ESM1,ESR1,ESRP2,F…
GO:BP	central nervous system development	GO:0007417	3.54531e-48	47.4503	544	4762	262	24356	ABL1,ABR,ADARB1,AKT3,ALDH5A1,AMIGO2,APP,ARCN1,ARHGAP35,ARNT2,ASCL1,ATRN,ATRX,ATXN1,ATXN1L,AUTS2,B3GNT5,BBS7,BCL2,BCL11B,BMI1,BMP2,BMP7,BMPR1A,BTBD3,BTG2,CBLN1,CCDC85C,CDH2,CDK5R1,CDON,CEP120,CHRD,CLN8,CNP,CNTN2,CNTNAP2,COL2A1,COL4A1,CREB1,CRK,CSF1R,CTNNB1,CXCR4,DAAM2,DAB1,DAB2IP,DCLK1,DCX,DIXDC1,DKK1,DLX1,DLX2,DMRT3,DMRTA2,DPYSL2,DRD2,E2F1,EFHC1,EIF2B1,ELP3,EML1,EMX2,ENPP2,EPHA4,EPHA5,EPHA7,EPHB3…
GO:BP	neuron projection morphogenesis	GO:0048812	3.90005e-48	47.4089	395	4762	212	24356	ABI1,ABL1,ADARB1,ADCY1,ALCAM,ALS2,APP,ARHGAP35,ARHGAP44,ATP8A2,AURKA,AUTS2,B3GNT2,BCL2,BCL11B,BDNF,BMP7,BMPR2,BMPR1B,BRAF,BRSK2,BTBD3,C9ORF72,CAPRIN1,CDC42,CDH2,CDK5R1,CHL1,CNP,CNTN2,CNTN4,CREB1,CSF1R,CTNNB1,CUX2,CYFIP2,DAB1,DAB2IP,DAG1,DCDC2,DCLK1,DCX,DOCK7,DPYSL2,DPYSL5,DRD2,EFNA5,EFNB2,EPHA3,EPHA4,EPHA5,EPHA7,EPHA8,EPHB3,EXT1,FBXO45,FBXW8,FEZF2,FLRT2,FN1,FOXP1,FSTL4,FZD3,FZD4,GBX2,GDF7,GDNF,GP…
GO:BP	cell morphogenesis involved in neuron differentiation	GO:0048667	4.31451e-48	47.3651	364	4762	201	24356	ABI1,ABL1,ADARB1,ADCY1,ALCAM,APP,ARHGAP35,ARHGAP44,ATP8A2,AUTS2,B3GNT2,BCL2,BCL11B,BDNF,BMP7,BMPR2,BMPR1B,BRAF,BRSK2,BTBD3,C8ORF37,C9ORF72,CAPRIN1,CDC42,CDH2,CDHR1,CDK5R1,CHL1,CLIC5,CLRN1,CNP,CNTN2,CNTN4,CREB1,CSF1R,CUX2,CYFIP2,DAB1,DAG1,DCDC2,DCLK1,DCX,DOCK7,DPYSL2,DPYSL5,DRD2,EFNA5,EFNB2,EPHA3,EPHA4,EPHA5,EPHA7,EPHA8,EPHB3,EXT1,FAM65B,FBXO45,FBXW8,FEZF2,FLRT2,FN1,FOXP1,FSTL4,FZD3,GBX2,GDF7,GDNF…
GO:BP	blood vessel development	GO:0001568	7.83833e-48	47.1058	434	4762	225	24356	ABL1,ACVR1,ACVR2B,ADAM12,ADAMTS6,ADIPOR2,AGGF1,AKT3,AMOT,AMOTL1,ANGPT1,ANGPT2,ANTXR1,AP2B1,APLN,APLNR,APOLD1,ARID2,B4GALT1,BMP7,BMPER,BMPR2,BMPR1A,BRCA1,C1GALT1,CALCRL,CAV1,CCBE1,CDH2,CDH13,CLIC4,COL1A1,COL4A1,COL5A1,CTNNB1,CX3CR1,CYP1B1,DAB2IP,DCTN5,E2F8,EDN1,EDNRA,EFNB2,EGLN1,EGR3,EIF2AK3,ENPEP,ENPP2,EPAS1,EPHB3,EPN2,ERAP1,ESM1,ETS1,FASLG,FBXW7,FBXW8,FGF1,FGF2,FGF9,FGF18,FGFR1,FLT1,FLT4,FLVCR1,…
GO:BP	negative regulation of developmental process	GO:0051093	1.97789e-47	46.7038	576	4762	271	24356	ABCA5,ABL1,ABR,ACVR1C,ADIPOQ,AHSG,AKT3,AMOT,ANGPT2,APP,ARHGDIB,ASAP1,ASCL1,ASPN,ASXL1,BBS12,BCL2,BCOR,BHLHE41,BMP2,BMP7,BMPR2,BMPR1A,CAV1,CBFB,CCND1,CDC73,CDK6,CDK12,CDK5R1,CHRD,CLASP1,CLDN18,CNTN2,CNTN4,COL5A1,COL5A2,CTNNA1,CTNNB1,CTSK,CX3CR1,DAAM2,DAB1,DAB2IP,DDX6,DIXDC1,DKK1,DLX1,DLX2,DTX1,E2F1,EDNRB,EFEMP1,EFNA5,EFNB2,EIF4E,EPHA4,EPHA7,EPN2,ERBB4,EREG,FASLG,FBLN1,FBN1,FBXO5,FBXW7,FEZF2,FGF23,…
GO:BP	positive regulation of cell differentiation	GO:0045597	2.79226e-47	46.554	558	4762	265	24356	ABL1,ABL2,ACVR1,ACVR1B,ACVR2A,ACVR2B,ADIPOQ,ADRA2B,AP3B1,APP,ARHGAP35,ASCL1,ATOH8,ATP11C,ATP8A2,AURKA,BCL2,BCL9L,BDNF,BMI1,BMP2,BMP6,BMP7,BMPR2,BMPR1A,BMPR1B,BNIP2,BRAF,CAMK1D,CAPRIN1,CBFA2T2,CBFB,CD276,CDON,CEBPD,CMKLR1,COL1A1,CREB1,CRK,CTNNB1,CTNNBIP1,CUX2,CX3CR1,CYLD,DAB1,DAB2,DAB2IP,DKK1,DLX1,DLX2,DMRTA2,DRD2,EDN1,EFNA5,EFNB2,EGR3,EIF4G1,EPB41L5,EPHA3,ETS1,FBN2,FBXO5,FBXW8,FEZF2,FGF2,FGF18,FG…
GO:BP	transmembrane transport	GO:0055085	1.91819e-46	45.7171	1105	4762	425	24356	ABCA1,ABCA3,ABCA5,ABCB8,ABCB9,ABCC1,ABCC5,ABCC6,ABCC9,ABCD2,ABCD3,ABCD4,ABL1,ACTN2,ADIPOQ,AKAP6,AKAP9,ANK2,ANKH,ANO1,ANO5,ANO6,APLNR,APPL1,AQP4,ARC,ARL6IP1,ARL6IP5,ATG5,ATP1B1,ATP1B3,ATP2A3,ATP2B1,ATP2B2,ATP2B4,ATP2C1,ATP5G3,ATP6AP1,ATP6V0A2,ATP6V1A,ATP6V1B2,ATP6V1C2,ATP6V1D,ATP7B,AZIN1,BCL2,BEST1,BEST3,BEST4,BRAF,CA2,CACHD1,CACNA1B,CACNA1C,CACNA1D,CACNA1E,CACNA1G,CACNB1,CACNB2,CACNB3,CACNG2,CACN…
GO:BP	positive regulation of catalytic activity	GO:0043085	6.8718e-46	45.1629	832	4762	346	24356	ABHD4,ABI1,ABI2,ABL1,ABL2,ABR,ACSL1,ACVR1,ACVR1C,ACVR2B,ADAM9,ADCYAP1,ADIPOQ,ADRA2A,ADRA2B,AFAP1L2,AGAP1,AGAP3,AGFG1,AKAP5,ALS2,AMBRA1,ANGPT1,ANTXR1,APH1A,APH1B,ARF4,ARHGAP1,ARHGAP6,ARHGAP12,ARHGAP18,ARHGAP21,ARHGAP26,ARHGAP28,ARHGAP29,ARHGAP31,ARHGAP36,ARHGAP42,ARHGAP44,ARHGEF7,ARHGEF12,ARL1,ARL6IP5,ARRDC3,ASAP1,ASAP2,ATG13,ATG14,ATP1B1,ATP1B3,ATP2B4,AXIN1,AZIN1,BCL2,BCL10,BCL2L11,BMI1,BMP2,CAB3…
GO:BP	regulation of neuron differentiation	GO:0045664	3.69005e-45	44.433	396	4762	208	24356	ABL1,ABL2,ADRA2B,APP,ARF6,ARHGAP35,ARHGAP44,ASAP1,ASCL1,ATP8A2,BCL2,BCL11B,BDNF,BMP2,BMP6,BMP7,BMPR2,BNIP2,BRAF,BRSK2,CAMK1D,CAPRIN1,CBFA2T2,CCDC88A,CDH2,CDK5R1,CDON,CNTN2,CNTN4,CRK,CUX2,DAB1,DAB2IP,DDX6,DIXDC1,DKK1,DLX1,DLX2,DPYSL2,DPYSL3,DTX1,EDNRB,EFNA5,EFNB2,EIF4E,EIF4G1,EPHA3,EPHA4,EPHA7,EPHB3,FBXW8,FEZF2,FGFR1,FMR1,FN1,FSTL4,FZD4,GATA2,GDF7,GDPD5,GFI1,GPR37L1,GPRC5B,GRIN1,HECW2,HES1,HES5,HE…
GO:BP	positive regulation of phosphate metabolic process	GO:0045937	4.43698e-45	44.3529	683	4762	300	24356	ABI1,ABI2,ABL1,ACSL1,ACSL3,ACVR1,ACVR2A,ACVR2B,ADAM9,ADCYAP1,ADIPOQ,ADRA2A,ADRA2B,AFAP1L2,AKAP9,ALS2,AMBRA1,ANGPT1,APLNR,APP,ARL6IP5,ATG13,ATG14,ATP2B4,AXIN1,BAG4,BCL2,BCL10,BMP2,BMP6,BMP7,BMPER,BMPR2,BMPR1A,BNIP2,BRAF,CAB39,CALM1,CARD11,CAV1,CAV2,CCDC88A,CCND1,CCNK,CCNY,CCNYL1,CD44,CDC42,CDCA2,CDH2,CDK1,CDK5R1,CDON,CSF1R,CSNK1D,CTNNB1,DAB1,DAB2,DAB2IP,DBF4,DKK1,DNAJC27,DOCK7,DOK5,DSTYK,EDAR,EDN1…
GO:BP	positive regulation of phosphorus metabolic process	GO:0010562	4.43698e-45	44.3529	683	4762	300	24356	ABI1,ABI2,ABL1,ACSL1,ACSL3,ACVR1,ACVR2A,ACVR2B,ADAM9,ADCYAP1,ADIPOQ,ADRA2A,ADRA2B,AFAP1L2,AKAP9,ALS2,AMBRA1,ANGPT1,APLNR,APP,ARL6IP5,ATG13,ATG14,ATP2B4,AXIN1,BAG4,BCL2,BCL10,BMP2,BMP6,BMP7,BMPER,BMPR2,BMPR1A,BNIP2,BRAF,CAB39,CALM1,CARD11,CAV1,CAV2,CCDC88A,CCND1,CCNK,CCNY,CCNYL1,CD44,CDC42,CDCA2,CDH2,CDK1,CDK5R1,CDON,CSF1R,CSNK1D,CTNNB1,DAB1,DAB2,DAB2IP,DBF4,DKK1,DNAJC27,DOCK7,DOK5,DSTYK,EDAR,EDN1…
GO:BP	cellular macromolecule catabolic process	GO:0044265	1.25282e-44	43.9021	709	4762	307	24356	AGAP3,ALKBH5,AMN1,ANKIB1,ARIH1,ARIH2,ARMC8,ARRDC1,ATM,ATXN3,AURKA,BAP1,BBS7,BFAR,BIRC6,BNIP3L,BRSK2,BTG2,BTRC,CALCR,CBFA2T3,CBL,CCNF,CHMP4B,CIDEA,CLEC16A,CLN8,CLOCK,CNOT6,CNOT7,CNOT8,CNOT6L,CPEB3,CSDC2,CSDE1,CSNK1A1,CSNK1D,CSNK1E,CSNK2A2,CTSC,CTSK,CUL1,CUL3,CUL5,CUL4B,CYLD,DAB2,DAB2IP,DACT1,DAZL,DCP2,DCP1A,DDX5,DENND3,DERL2,DFFA,DIS3,DNA2,DNAJB2,DNAJB12,DNAJC3,DNAJC10,DNAJC18,DNASE1L1,DROSHA,DTL,…
GO:BP	positive regulation of phosphorylation	GO:0042327	1.53703e-43	42.8133	640	4762	284	24356	ABI1,ABI2,ABL1,ACSL1,ACVR1,ACVR2A,ACVR2B,ADAM9,ADCYAP1,ADIPOQ,ADRA2A,ADRA2B,AFAP1L2,AKAP9,ALS2,AMBRA1,ANGPT1,APLNR,APP,ARL6IP5,ATG13,ATG14,ATP2B4,AXIN1,BAG4,BCL2,BCL10,BMP2,BMP6,BMP7,BMPER,BMPR2,BMPR1A,BNIP2,BRAF,CAB39,CARD11,CAV1,CAV2,CCDC88A,CCND1,CCNK,CCNY,CCNYL1,CD44,CDC42,CDH2,CDK1,CDK5R1,CDON,CSF1R,CSNK1D,CTNNB1,DAB1,DAB2,DAB2IP,DBF4,DKK1,DNAJC27,DOCK7,DOK5,DSTYK,EDAR,EDN1,EFNA5,EIF4G1,ENPP…
GO:BP	protein modification by small protein conjugation or removal	GO:0070647	4.49772e-43	42.347	620	4762	277	24356	ABL1,AMN1,ANAPC7,ANAPC13,ANAPC16,ANGPT1,ANKIB1,ARIH1,ARIH2,ARNT,ARRDC1,ARRDC3,ASB1,ASB6,ASB7,ASB9,ASB14,ASXL1,ATG5,ATG7,ATG10,ATXN3,ATXN7L3,AXIN1,BAP1,BCL2,BCOR,BFAR,BIRC6,BMI1,BRAP,BRCA1,BRCC3,BTRC,CAV1,CBFB,CBL,CBLL1,CBX4,CCNF,CDC23,CDC27,COPS2,COPS7A,CRY1,CTNNB1,CUL1,CUL3,CUL4B,CYLD,DCAF17,DCUN1D2,DCUN1D3,DCUN1D4,DCUN1D5,DNAJB2,DTL,DTX1,DTX4,DTX3L,ENC1,FAM107A,FAM175B,FAM188A,FAM63A,FAM63B,FBX…
GO:BP	regulation of catabolic process	GO:0009894	5.44783e-43	42.2638	534	4762	250	24356	ABCD2,ABHD4,ADRA2A,ALKBH5,ANKIB1,APC,ARIH1,ARIH2,ASB9,ATG7,ATM,ATP2B4,AURKA,AXIN1,AZIN1,BBS7,BCL2,BMF,BNIP3L,BTG2,BTRC,C9ORF72,CALCR,CBFA2T3,CHMP6,CHMP4B,CIDEA,CISD2,CLEC16A,CNOT7,CNOT8,CNOT6L,CPEB3,CSDC2,CSNK1A1,CSNK1D,CSNK1E,CSNK2A2,CTTN,CUL4B,DAB2,DAB2IP,DACT1,DAP,DAZL,DCP2,DEDD,DERL2,DFFA,DNAJB2,DNM1L,DRAM1,DTL,DTX3L,E2F1,EDEM1,EIF4G1,ELAVL1,EPHA4,ERCC4,ERLEC1,FAM122A,FAM192A,FBXL2,FBXL5,FBXO…
GO:BP	regulation of response to stress	GO:0080134	1.22151e-42	41.9131	722	4762	307	24356	ABL1,ABR,ACTR2,ADAMTS18,ADAR,ADCY7,ADIPOQ,ADORA2A,ADRA2A,AHSG,AIDA,AKT3,ALPK1,ANKRD1,ANO6,AP1G1,APP,ARFGEF1,ARL6IP5,ASH1L,ATAD5,ATM,ATP2B4,BAP1,BCLAF1,BFAR,BMP2,BMPR1A,BRAF,BRCA1,BRCC3,C5ORF30,CADM1,CASK,CAV1,CD9,CD28,CD47,CD109,CD226,CD276,CDK6,CDKN2B,CLASP1,CLOCK,CNOT7,COCH,COLEC12,CRK,CRY1,CTNNB1,CYLD,CYP19A1,DAB2IP,DACT1,DDAH1,DDX5,DEK,DERL2,DKK1,DNAJC3,DNASE1L1,DRD2,DROSHA,DTX3L,DUSP1,DYRK1A…
GO:BP	brain development	GO:0007420	1.91275e-42	41.7183	417	4762	211	24356	ABL1,ABR,AKT3,AMIGO2,APP,ARCN1,ARHGAP35,ARNT2,ASCL1,ATRN,ATRX,ATXN1,ATXN1L,AUTS2,B3GNT5,BBS7,BCL2,BCL11B,BMI1,BMP2,BMP7,BMPR1A,BTBD3,BTG2,CBLN1,CCDC85C,CDH2,CDK5R1,CDON,CEP120,CHRD,CNTN2,CNTNAP2,COL4A1,CREB1,CRK,CSF1R,CTNNB1,CXCR4,DAB1,DAB2IP,DCLK1,DCX,DIXDC1,DKK1,DLX1,DLX2,DMRTA2,DPYSL2,DRD2,E2F1,EFHC1,EML1,EMX2,ENPP2,EPHA5,EPHA7,EPHB3,ERBB4,EXT1,FAIM2,FAT4,FBXO45,FEZF2,FGF2,FGF9,FGFR1,FKBP1A,FO…
GO:BP	regulation of transferase activity	GO:0051338	2.78008e-42	41.5559	602	4762	270	24356	ABI1,ABI2,ABL1,ACSL1,ACVR2B,ADAM9,ADAR,ADARB1,ADCYAP1,ADIPOQ,ADRA2A,ADRA2B,AFAP1L2,AIDA,ALS2,AMBRA1,ANGPT1,APC,APP,ARRDC3,ATG13,ATG14,ATP2B4,AXIN1,BCL10,BMI1,BMP2,BMP7,CAB39,CAMK2N2,CARD11,CAV1,CBL,CCDC88A,CCNC,CCND1,CCND2,CCNE1,CCNF,CCNG1,CCNI,CCNI2,CCNJ,CCNJL,CCNK,CCNY,CCNYL1,CD200,CDC42,CDK12,CDK5R1,CDKN1A,CDKN2B,CEP85,CHMP6,CHTF8,CKS1B,CNPPD1,CRH,CSF1R,CTNNB1,DAB1,DAB2IP,DBF4,DCUN1D2,DCUN1D3,…
GO:BP	positive regulation of protein phosphorylation	GO:0001934	3.0622e-42	41.514	612	4762	273	24356	ABI1,ABI2,ABL1,ACSL1,ACVR1,ACVR2A,ACVR2B,ADAM9,ADCYAP1,ADIPOQ,ADRA2A,ADRA2B,AFAP1L2,AKAP9,ALS2,ANGPT1,APLNR,APP,ARL6IP5,ATG13,ATG14,ATP2B4,AXIN1,BAG4,BCL2,BMP2,BMP6,BMP7,BMPER,BMPR2,BMPR1A,BNIP2,BRAF,CAB39,CARD11,CAV1,CAV2,CCDC88A,CCND1,CCNK,CCNY,CCNYL1,CD44,CDC42,CDH2,CDK5R1,CDON,CSF1R,CSNK1D,CTNNB1,DAB1,DAB2,DAB2IP,DBF4,DKK1,DNAJC27,DOCK7,DOK5,DSTYK,EDAR,EDN1,EFNA5,EIF4G1,ENPP2,EPHA4,EPHA7,EPHA…
GO:BP	intracellular protein transport	GO:0006886	1.30988e-41	40.8828	652	4762	284	24356	ABCE1,ADIPOQ,ALKBH5,ANGPT1,AP1B1,AP1G1,AP1S2,AP1S3,AP2A2,AP2B1,AP2M1,AP3B1,AP3M1,AP3M2,AP3S2,AP4E1,APBA1,ARF1,ARF6,ARFIP1,ARFIP2,ARHGAP44,ARL1,ARL3,ARL4A,ARL6IP1,BAG4,BBS12,BCAP29,BNIP3L,C17ORF75,CACNG2,CACNG4,CDH1,CDK5R1,CHMP4B,CLIP1,CLTB,CLTC,COG3,COPB2,COPG2,COPZ1,CRY2,CSE1L,CTDSPL2,CTTN,DERL2,DNAJC15,DNAJC27,DNM1,DNM3,DYNLT1,EDEM1,ERLEC1,FAF2,FAM65A,FAM91A1,FBXW7,FGF9,FYTTD1,GDAP1,GGA1,GGA3,G…
GO:BP	protein catabolic process	GO:0030163	1.49009e-41	40.8268	626	4762	276	24356	ABHD12,ABHD13,ADRA2A,AGAP3,AMN1,ANKIB1,APC,ARIH1,ARIH2,ARMC8,ARRDC1,ASB9,ATG7,ATXN3,AURKA,AXIN1,AZIN1,BACE1,BAP1,BBS7,BFAR,BIRC6,BNIP3L,BRSK2,BTRC,CBFA2T3,CBL,CCNF,CHMP6,CHMP4B,CLEC16A,CLN8,CLOCK,CSNK1A1,CSNK1D,CSNK1E,CSNK2A2,CTSC,CTSK,CUL1,CUL3,CUL5,CUL4B,CYLD,DAB2,DAB2IP,DACT1,DEDD,DENND3,DERL2,DNAJB2,DNAJB12,DNAJC3,DNAJC10,DNAJC18,DTL,DTX3L,EDEM1,EDEM3,ENC1,EPHA4,ERLEC1,ERLIN1,ERLIN2,FAF2,FAM1…
GO:BP	regulation of kinase activity	GO:0043549	2.83786e-41	40.547	534	4762	247	24356	ABI1,ABI2,ABL1,ACSL1,ACVR2B,ADAM9,ADAR,ADARB1,ADCYAP1,ADIPOQ,ADRA2A,ADRA2B,AFAP1L2,AIDA,ALS2,AMBRA1,ANGPT1,APC,APP,ATG13,ATG14,ATP2B4,AXIN1,BCL10,BMP2,BMP7,CAB39,CAMK2N2,CARD11,CAV1,CBL,CCDC88A,CCNC,CCND1,CCND2,CCNE1,CCNF,CCNG1,CCNI,CCNI2,CCNJ,CCNJL,CCNK,CCNY,CCNYL1,CDC42,CDK12,CDK5R1,CDKN1A,CDKN2B,CEP85,CHMP6,CKS1B,CNPPD1,CSF1R,DAB1,DAB2IP,DBF4,DKK1,DNAJC3,DSTYK,DUSP1,DUSP5,DUSP6,DUSP7,DUSP8,DUS…
GO:BP	blood vessel morphogenesis	GO:0048514	7.42499e-41	40.1293	371	4762	193	24356	ABL1,ACVR1,ADAM12,ADIPOR2,AGGF1,AKT3,AMOT,AMOTL1,ANGPT1,ANGPT2,APLNR,APOLD1,ARID2,B4GALT1,BMPER,BMPR2,BMPR1A,BRCA1,C1GALT1,CALCRL,CAV1,CCBE1,CDH2,CDH13,CLIC4,COL4A1,CTNNB1,CX3CR1,CYP1B1,DAB2IP,E2F8,EDN1,EDNRA,EFNB2,EGLN1,EGR3,EIF2AK3,ENPEP,ENPP2,EPAS1,EPHB3,EPN2,ERAP1,ESM1,ETS1,FASLG,FBXW7,FGF1,FGF2,FGF9,FGF18,FGFR1,FLT1,FLT4,FOXF1,FOXJ2,FZD4,GAB1,GATA2,GATA6,GBX2,GDF2,GJA1,GJA5,GJC1,GLUL,GNA13,G…
GO:BP	growth	GO:0040007	1.71248e-40	39.7664	590	4762	263	24356	ABL1,ACVR1B,ACVR2B,ADAM10,ADARB1,ADNP2,ALCAM,ALKBH1,APBA1,APP,ARID2,ARID5B,ARIH2,ATP8A2,ATRN,ATRX,AURKA,AUTS2,BAP1,BCL2,BCL2L11,BDNF,BIN3,BMPR2,BMPR1A,BMPR1B,BNC2,C9ORF72,CDC73,CDK5R1,CDKN2B,CELF1,CHST11,CIRBP,CLIC4,CLSTN1,CLSTN3,COCH,COLQ,CREB1,CREG1,CRLF3,CTNNB1,CYFIP2,CYP19A1,DCBLD2,DCLK1,DCUN1D3,DCX,DERL2,DNAJB2,DPYSL2,DRD2,DUSP6,EDN1,EFNA5,EI24,EIF4G1,EIF4H,EMP1,ENO1,EPB41L3,EPB41L5,EPHA7,ER…
GO:BP	regulation of cell projection organization	GO:0031344	2.28712e-40	39.6407	382	4762	196	24356	ABL1,ABL2,ANLN,APC,ARF6,ARHGAP35,ARHGAP44,ASAP1,ATG5,ATMIN,ATP8A2,AUTS2,BDNF,BIN3,BMP7,BMPR2,BRAF,BRSK2,C15ORF62,CAMK1D,CAPRIN1,CAV1,CBFA2T2,CCDC88A,CDC42,CDC42EP4,CDH2,CDK5R1,CEP120,CLRN1,CNTN2,CRK,CUX2,CYLD,DAB1,DAB2IP,DCDC2,DOCK11,DPYSL2,DPYSL3,DZIP1,EFNA5,EFNB2,ENPP2,EPHA3,EPHA4,EPHA7,EPHB3,EPS8,ERMN,FAM65B,FAM98A,FBXW8,FER,FEZF2,FGFR1,FMR1,FN1,FNBP1L,FSTL4,FZD4,GAP43,GFI1,GPRC5B,GRIN1,HECW2,…
GO:BP	regulation of plasma membrane bounded cell projection organization	GO:0120035	3.62249e-40	39.441	377	4762	194	24356	ABL1,ABL2,ANLN,APC,ARF6,ARHGAP35,ARHGAP44,ASAP1,ATG5,ATMIN,ATP8A2,AUTS2,BDNF,BIN3,BMP7,BMPR2,BRAF,BRSK2,C15ORF62,CAMK1D,CAPRIN1,CAV1,CBFA2T2,CCDC88A,CDC42,CDC42EP4,CDH2,CDK5R1,CEP120,CLRN1,CNTN2,CRK,CUX2,CYLD,DAB1,DAB2IP,DCDC2,DOCK11,DPYSL2,DPYSL3,DZIP1,EFNA5,EFNB2,ENPP2,EPHA3,EPHA4,EPHA7,EPHB3,EPS8,FAM65B,FAM98A,FBXW8,FER,FEZF2,FGFR1,FMR1,FN1,FNBP1L,FSTL4,FZD4,GAP43,GFI1,GPRC5B,GRIN1,HECW2,HTT,I…
GO:BP	ion transmembrane transport	GO:0034220	4.12424e-40	39.3847	777	4762	318	24356	ABCA1,ABCC9,ABCD3,ABL1,ACTN2,AKAP6,AKAP9,ANK2,ANKH,ANO1,ANO5,ANO6,APLNR,ARC,ARL6IP1,ARL6IP5,ATG5,ATP1B1,ATP1B3,ATP2A3,ATP2B1,ATP2B2,ATP2B4,ATP2C1,ATP5G3,ATP6AP1,ATP6V0A2,ATP6V1A,ATP6V1B2,ATP6V1C2,ATP6V1D,ATP7B,BEST1,BEST3,BEST4,CACHD1,CACNA1B,CACNA1C,CACNA1D,CACNA1E,CACNA1G,CACNB1,CACNB2,CACNB3,CACNG2,CACNG4,CACNG7,CALM1,CASQ2,CAV1,CFTR,CHERP,CHRNA2,CHRNA5,CHRNA6,CHRNB4,CLCC1,CLCN4,CLCN5,CLCN6,CL…
GO:BP	protein-containing complex subunit organization	GO:0043933	1.26042e-39	38.8995	1213	4762	438	24356	AARS2,ABCA1,ABCA5,ABCE1,ABL1,ACACA,ACPP,ACSL3,ACTN2,ACTR2,ACTR3,ACTR3B,ADAMTS2,ADD2,ADD3,ADIPOQ,AEBP1,AHCTF1,AKAP9,ALDH5A1,ANGPT1,ANKRA2,ANO6,ANP32E,APBA1,APC,ARC,ARF6,ARFGEF1,ARHGAP18,ARHGAP28,ARID2,ARPC4,ARPC1A,ARPC5L,ASAP1,ASF1A,ATG14,ATL1,ATM,ATRX,AXIN1,B4GALT1,BAG4,BAIAP2,BAIAP2L1,BBS12,BCL2L11,C15ORF62,C1QL2,C9ORF72,CABIN1,CAMSAP1,CAPZA1,CAPZA2,CASQ2,CAV1,CAV2,CBR4,CCT8,CD247,CDC42,CDC73,CD…
GO:BP	signal transduction by protein phosphorylation	GO:0023014	1.67572e-39	38.7758	509	4762	236	24356	ABL1,ADAM9,ADCYAP1,ADIPOQ,ADRA2A,ADRA2B,AIDA,ANGPT1,APP,ARL6IP5,ASH1L,ATF3,ATP6AP2,BMP2,BMP6,BMP7,BMPER,BNIP2,BRAF,BRAP,C3ORF33,CAB39,CARD11,CAV1,CAV2,CD44,CDC42,CDH2,CDK12,CDON,CSF1R,CTNNB1,CYLD,DAB2IP,DACT1,DAG1,DKK1,DMD,DNAJC27,DOK5,DSTYK,DUSP1,DUSP5,DUSP6,DUSP7,DUSP8,DUSP16,DUSP19,EDAR,EDN1,EPHA4,EPHA7,EPHA8,ERBB4,ERCC6,ERN1,ERP29,FBLN1,FBXW7,FGF1,FGF2,FGF13,FGF18,FGF19,FGF23,FGFR1,FGG,FKTN,F…
GO:BP	behavior	GO:0007610	2.69619e-39	38.5693	378	4762	193	24356	ABAT,ABHD12,ACE2,ADAM22,ADARB1,ADCY1,ADCY5,ADORA2A,AFF2,ALS2,APBA1,APP,ARC,ARCN1,ARF4,ARRDC3,ATAD1,ATP8A1,ATP8A2,ATXN1,ATXN3,ATXN1L,BBIP1,BBS12,BCL2,BDNF,BRAF,BTBD9,BTG2,C1QL1,CACNA1B,CALB1,CAMK4,CCND2,CDH23,CHL1,CHRNA5,CHRNB4,CLN8,CNP,CNTFR,CNTN2,CNTNAP2,CNTNAP4,CREB1,CRH,CRHR1,CUX2,CX3CR1,DAB1,DACH1,DDHD2,DERL2,DGKI,DKK1,DMRT3,DNAJC9,DRD2,EIF4E,EIF4EBP2,EIF4G1,EPHA4,EPS8,FBXL20,FEZF2,FGF12,FOXP…
GO:BP	response to oxygen-containing compound	GO:1901700	3.31328e-39	38.4797	732	4762	303	24356	ABAT,ABCA1,ABHD2,ABL1,ABL2,ABR,ACACA,ACTN2,ACVR1C,ACVR2B,ADAM9,ADCY5,ADCY6,ADCY7,ADIPOQ,ADNP2,ADPRHL2,ADRA2A,AKAP6,AKAP9,AKIRIN2,ANKRD1,ANO1,APC,APP,APPL1,ASCL1,ASXL1,ATP2B4,BAIAP2L1,BCL2,BMP6,BRCA1,BRSK2,C2CD2L,CA2,CACNA1B,CACNB1,CALCRL,CAV1,CAV2,CD80,CD86,CDC73,CDH1,CFTR,CHRM1,CHUK,CLK2,COL1A1,COL4A1,COL5A2,CPEB2,CPEB3,CPEB4,CREB1,CRHR1,CRHR2,CRY1,CRY2,CTNNA1,CTNNB1,CX3CR1,CYP1B1,DAB2IP,DENND4C…
GO:BP	response to growth factor	GO:0070848	4.25753e-39	38.3708	421	4762	207	24356	ABL1,ACVR1,ACVR1B,ACVR1C,ACVR2A,ACVR2B,ACVRL1,ADAM9,ADAMTS3,ANKRD1,APLN,ASPN,BAG4,BCL9L,BDNF,BMP2,BMP6,BMP7,BMPER,BMPR2,BMPR1A,BMPR1B,CASK,CAV1,CAV2,CD109,CEP57,CHRD,CHRDL1,CHST11,CHTOP,CIDEA,COL2A1,CPNE3,CREB1,CREBBP,CTDSPL2,CTNNB1,CYFIP2,DAB2,DAB2IP,DDX5,DKK1,DLX1,DOK5,DSTYK,EGR3,EGR4,EPB41L5,EPN2,ERBB4,ERN1,FAT4,FBN1,FBN2,FER,FERMT2,FGF1,FGF2,FGF5,FGF7,FGF9,FGF12,FGF18,FGF19,FGF23,FGFR1,FLRT2,…
GO:BP	actin filament-based process	GO:0030029	7.40301e-39	38.1306	519	4762	238	24356	ABI1,ABI2,ABL1,ABLIM3,ABR,ACTG1,ACTN2,ACTR2,ACTR3,ACTR3B,ADD2,ADD3,AKAP9,AMOT,AMOTL1,ANK2,ANKRD1,ANTXR1,ARF6,ARFGEF1,ARHGAP6,ARHGAP12,ARHGAP18,ARHGAP26,ARHGAP28,ARHGAP35,ARHGAP36,ARHGAP44,ARHGDIB,ARPC4,ARPC1A,ARPC5L,ATP2C1,AUTS2,BAG4,BAIAP2,BAIAP2L1,BCL2,BRAF,BRSK2,C15ORF62,C9ORF72,CACNA1C,CACNA1D,CACNA1G,CACNB2,CAP2,CAPZA1,CAPZA2,CASQ2,CAV1,CCDC88A,CD2AP,CDC42,CDC42BPA,CDC42EP4,CDK5R1,CFL2,CLASP…
GO:BP	cellular response to growth factor stimulus	GO:0071363	1.16621e-38	37.9332	411	4762	203	24356	ABL1,ACVR1,ACVR1B,ACVR1C,ACVR2A,ACVR2B,ACVRL1,ADAM9,ADAMTS3,ANKRD1,APLN,ASPN,BAG4,BCL9L,BDNF,BMP2,BMP6,BMP7,BMPER,BMPR2,BMPR1A,BMPR1B,CASK,CAV1,CAV2,CD109,CEP57,CHRD,CHRDL1,CHST11,CHTOP,CIDEA,COL2A1,CPNE3,CREB1,CREBBP,CTDSPL2,CTNNB1,CYFIP2,DAB2,DAB2IP,DDX5,DKK1,DLX1,DOK5,DSTYK,EGR3,EGR4,EPB41L5,EPN2,ERBB4,ERN1,FAT4,FBN1,FBN2,FERMT2,FGF1,FGF2,FGF5,FGF7,FGF9,FGF12,FGF18,FGF19,FGF23,FGFR1,FLRT2,FLT1…
GO:BP	regulation of protein kinase activity	GO:0045859	4.24601e-38	37.372	482	4762	225	24356	ABI1,ABI2,ABL1,ACSL1,ACVR2B,ADAM9,ADAR,ADARB1,ADCYAP1,ADIPOQ,ADRA2A,ADRA2B,AFAP1L2,AIDA,ALS2,ANGPT1,APC,APP,ATG13,ATP2B4,AXIN1,BMP2,BMP7,CAB39,CAMK2N2,CARD11,CAV1,CBL,CCDC88A,CCNC,CCND1,CCND2,CCNE1,CCNF,CCNG1,CCNI,CCNI2,CCNJ,CCNJL,CCNK,CCNY,CCNYL1,CDC42,CDK12,CDK5R1,CDKN1A,CDKN2B,CEP85,CHMP6,CKS1B,CNPPD1,CSF1R,DAB1,DAB2IP,DBF4,DKK1,DNAJC3,DUSP1,DUSP5,DUSP6,DUSP7,DUSP8,DUSP16,DUSP19,EDN1,ELP3,EPHA…
GO:BP	regulation of cellular catabolic process	GO:0031329	5.31258e-38	37.2747	445	4762	213	24356	ABCD2,ABHD4,ADRA2A,ALKBH5,ANKIB1,ARIH1,ARIH2,ATG7,ATM,ATP2B4,AURKA,BBS7,BCL2,BMF,BNIP3L,BTG2,BTRC,C9ORF72,CALCR,CBFA2T3,CHMP4B,CIDEA,CISD2,CLEC16A,CNOT7,CNOT8,CNOT6L,CPEB3,CSDC2,CSNK1A1,CSNK1D,CSNK1E,CSNK2A2,CTTN,DAB2,DAB2IP,DACT1,DAP,DAZL,DCP2,DERL2,DFFA,DNAJB2,DNM1L,DRAM1,DTX3L,E2F1,EDEM1,EIF4G1,ELAVL1,EPHA4,ERCC4,ERLEC1,FAM122A,FAM192A,FBXL2,FBXL5,FBXO22,FBXW7,FBXW8,FEZ2,FMR1,FOXO1,FTO,FXR1,FY…
GO:BP	regulation of cell adhesion	GO:0030155	1.38844e-37	36.8575	380	4762	191	24356	ABL1,ADAM9,ADAM10,ADAM19,ADAMTS18,ADIPOQ,ADORA2A,ANGPT1,ANGPT2,AP3B1,ARHGAP6,ASS1,ATXN3,BAG4,BCL2,BMI1,BMP2,BMP7,BRAF,CARD11,CASK,CAV1,CBFB,CBLL1,CD5,CD9,CD28,CD47,CD80,CD86,CD276,CDH1,CDH2,CDH13,CDK6,CDKN2B,CHRD,CLASP1,COL1A1,CRK,CYLD,CYP1B1,DAB1,DACT2,DMD,DNAJA3,DTX1,DUSP1,EFNA5,EFNB2,EGR3,EPB41L5,EPCAM,EPHA3,EPHA7,EPHA8,EPHB3,ETS1,FAM107A,FAM65B,FBLN1,FGG,FLOT2,FMN1,FN1,FOXF1,FOXJ1,FZD4,FZD7,G…
GO:BP	MAPK cascade	GO:0000165	2.70041e-37	36.5686	496	4762	228	24356	ABL1,ADAM9,ADCYAP1,ADIPOQ,ADRA2A,ADRA2B,AIDA,ANGPT1,APP,ARL6IP5,ASH1L,ATF3,ATP6AP2,BMP2,BMP6,BMP7,BMPER,BNIP2,BRAF,BRAP,C3ORF33,CARD11,CAV1,CAV2,CD44,CDC42,CDH2,CDK12,CDON,CSF1R,CTNNB1,CYLD,DAB2IP,DACT1,DAG1,DKK1,DMD,DNAJC27,DOK5,DSTYK,DUSP1,DUSP5,DUSP6,DUSP7,DUSP8,DUSP16,DUSP19,EDAR,EDN1,EPHA4,EPHA7,EPHA8,ERBB4,ERCC6,ERN1,ERP29,FBLN1,FBXW7,FGF1,FGF2,FGF13,FGF18,FGF19,FGF23,FGFR1,FGG,FKTN,FLT1,FL…
GO:BP	organonitrogen compound catabolic process	GO:1901565	3.13254e-37	36.5041	809	4762	321	24356	ABAT,ABHD12,ABHD13,ACE,ADRA2A,AGAP3,ALDH1L2,ALDH4A1,ALDH5A1,AMN1,ANKIB1,AOX1,APC,ARIH1,ARIH2,ARMC8,ARRDC1,ASB9,ASRGL1,ATG7,ATP2B4,ATXN3,AURKA,AXIN1,AZIN1,BACE1,BAP1,BBS7,BFAR,BIRC6,BNIP3L,BRSK2,BTRC,CBFA2T3,CBL,CCNF,CHMP6,CHMP4B,CLEC16A,CLN8,CLOCK,CSNK1A1,CSNK1D,CSNK1E,CSNK2A2,CTSC,CTSK,CUL1,CUL3,CUL5,CUL4B,CYLD,DAB2,DAB2IP,DACT1,DAO,DDAH1,DEDD,DENND3,DERL2,DIO2,DNAJB2,DNAJB12,DNAJC3,DNAJC10,DNAJ…
GO:BP	axon development	GO:0061564	7.04647e-37	36.152	307	4762	165	24356	ABL1,ADARB1,ADCY1,ALCAM,APP,ARHGAP35,ATP8A2,AUTS2,B3GNT2,BCL2,BCL11B,BDNF,BMP7,BMPR2,BMPR1B,BRAF,BRSK2,C9ORF72,CDH2,CDK5R1,CHL1,CNP,CNR1,CNTN2,CNTN4,CREB1,CSF1R,CYFIP2,DAB1,DAG1,DCLK1,DCX,DOCK7,DPYSL2,DPYSL5,DRD2,EFNA5,EFNB2,EPHA3,EPHA4,EPHA5,EPHA7,EPHA8,EPHB3,EXT1,FBXO45,FEZF2,FLRT2,FN1,FOXP1,FSTL4,FZD3,GBX2,GDF7,GDNF,GRIN1,HSP90AA1,IFRD1,ISL1,ITGB1,JUN,KIF3A,KIF5C,LRP4,MAP6,MAP1B,MAP2K1,MAPK8IP…
GO:BP	negative regulation of cell differentiation	GO:0045596	7.30656e-37	36.1363	420	4762	203	24356	ABCA5,ADIPOQ,APP,ASAP1,ASCL1,ASXL1,BBS12,BCL2,BHLHE41,BMP2,BMP7,BMPR1A,CAV1,CBFB,CCND1,CDC73,CDK6,CDK12,CDK5R1,CHRD,CLDN18,CNTN2,CNTN4,COL5A1,COL5A2,CTNNA1,CTNNB1,DAAM2,DAB1,DAB2IP,DDX6,DIXDC1,DKK1,DLX1,DLX2,DTX1,E2F1,EDNRB,EFEMP1,EFNA5,EFNB2,EIF4E,EPHA4,EPHA7,ERBB4,EREG,FBLN1,FBN1,FBXW7,FEZF2,FGF23,FOXJ1,FOXJ2,FOXO1,FOXP1,FSTL4,FZD7,GABPA,GATA2,GDF11,GFI1,GNRH1,GPR55,GPR37L1,GREM1,HDAC4,HES1,HES…
GO:BP	protein modification by small protein conjugation	GO:0032446	2.17342e-36	35.6629	527	4762	236	24356	ABL1,AMN1,ANAPC7,ANAPC13,ANAPC16,ANGPT1,ANKIB1,ARIH1,ARIH2,ARNT,ARRDC1,ARRDC3,ASB1,ASB6,ASB7,ASB9,ASB14,ATG5,ATG7,ATG10,ATXN7L3,AXIN1,BCL2,BCOR,BFAR,BIRC6,BMI1,BRAP,BRCA1,BTRC,CAV1,CBFB,CBL,CBLL1,CBX4,CCNF,CDC23,CDC27,CRY1,CTNNB1,CUL1,CUL3,CUL4B,DCAF17,DCUN1D2,DCUN1D3,DCUN1D4,DCUN1D5,DNAJB2,DTL,DTX1,DTX4,DTX3L,ENC1,FAM107A,FBXL2,FBXL3,FBXL4,FBXL5,FBXL7,FBXL16,FBXL17,FBXL18,FBXL20,FBXO5,FBXO11,FBX…
GO:BP	secretion	GO:0046903	3.53489e-36	35.4516	604	4762	259	24356	ABCA1,ABL1,ABR,ACE,ACSL3,ACVR1C,ACVR2B,ADAM9,ADCY5,ADCYAP1,ADRA2A,ANGPT1,ANKRD1,ANO1,AP1G1,APBA1,ARFIP1,ARHGEF7,ATG5,ATP7B,BMP6,BMP7,BRAF,BRSK2,C5,C2CD2L,CA2,CACNA1B,CACNA1D,CACNA1G,CACNB2,CADM1,CARD11,CAV1,CBLN1,CCND1,CD200,CD276,CFTR,CHRM1,CHRNA6,CHUK,CIDEA,CLASP1,CLOCK,COPG2,CPLX1,CPLX2,CPLX4,CREB1,CRH,CRHR1,CRY1,CRY2,CSF1R,CYP19A1,DGKI,DNM1L,DRD2,EDN1,EFNA5,ENSA,EPHA5,ERBB4,ERP29,EXOC5,EXOC6,…
GO:BP	embryo development ending in birth or egg hatching	GO:0009792	4.4625e-36	35.3504	487	4762	223	24356	ABI1,ABL1,ACSL4,ACTL6A,ACVR1,ACVR1B,ACVR2A,ADAM10,AKIRIN2,ALKBH1,ALX4,AMBRA1,AMOT,ANGPT1,APBA1,APBA3,ARHGAP35,ARNT,ARNT2,ATP6AP2,AUTS2,BCL2L11,BCOR,BIRC6,BMI1,BMP2,BMP7,BMPR2,BMPR1A,BNIP2,BRCA1,BTF3,CDH2,CECR2,CHST11,CMTM3,COL1A1,COL2A1,COL4A3BP,CTNNB1,CUL3,DACT1,DAD1,DKK1,DLX1,DLX2,DNAJB6,DVL3,E2F8,EDN1,EDNRA,EGLN1,EIF2S2,ELL,EMG1,EPAS1,EPB41L5,EPHA4,EXT1,FBXW8,FGF9,FGFR1,FKBP1A,FLVCR1,FN1,FOXF1…
GO:BP	cell cycle	GO:0007049	5.22482e-36	35.2819	1028	4762	379	24356	ABL1,ACTR2,ACTR3,ACVR1,ACVR1B,ADARB1,ADCYAP1,AFAP1L2,AHCTF1,ANK3,ANKRD1,ANLN,ANXA11,APC,APP,ARF1,ARL3,ARL8A,ARPP19,ASCL1,ATAD5,ATM,ATP2B4,ATRX,AURKA,AZI2,BACH1,BAP1,BCL2,BCL2L11,BIRC6,BMP2,BMP7,BNIP2,BRCA1,BRCC3,BRSK2,BTG2,BTG4,BTRC,CABLES1,CALM1,CAMK2G,CASP2,CAV2,CCNC,CCND1,CCND2,CCNDBP1,CCNE1,CCNE2,CCNF,CCNG1,CCNI,CCNI2,CCNJ,CCNJL,CCNK,CCNY,CCNYL1,CCPG1,CD28,CDC6,CDC23,CDC27,CDC42,CDC73,CDC14A,…
GO:BP	response to abiotic stimulus	GO:0009628	5.41938e-36	35.2661	572	4762	249	24356	ABHD12,ACAA2,ALKBH5,ANKRD1,ANO1,APP,ARNT,ARNT2,ARPP21,ATG7,ATM,ATP2B4,ATP6V0A2,ATP6V1A,ATP8A2,ATXN3,BACH1,BCL2,BDNF,BEST1,BMF,BMP2,BNIP3L,BRAF,BRCA1,BRCC3,CASP2,CASP7,CAV1,CBFA2T3,CCND1,CCND2,CDK1,CIRBP,CLCN6,CLK2,CLOCK,CNTNAP2,COL1A1,CPEB2,CREBBP,CRY1,CRY2,CUL4B,CXCR4,DCUN1D3,DDAH1,DDHD2,DMD,DNAJA3,DNAJA4,DNAJC3,DRD2,DTL,EDN1,EDNRA,EGLN1,EGLN3,EIF2AK3,EIF2S1,ENO1,EPAS1,ERCC4,ERCC6,EYA3,FAM65B,FB…
GO:BP	axonogenesis	GO:0007409	5.81696e-36	35.2353	288	4762	157	24356	ABL1,ADARB1,ADCY1,ALCAM,APP,ARHGAP35,ATP8A2,AUTS2,B3GNT2,BCL2,BCL11B,BDNF,BMP7,BMPR2,BMPR1B,BRAF,BRSK2,C9ORF72,CDH2,CDK5R1,CHL1,CNP,CNTN2,CNTN4,CREB1,CSF1R,CYFIP2,DAB1,DAG1,DCLK1,DCX,DOCK7,DPYSL2,DPYSL5,DRD2,EFNA5,EFNB2,EPHA3,EPHA4,EPHA5,EPHA7,EPHA8,EPHB3,EXT1,FBXO45,FEZF2,FLRT2,FN1,FOXP1,FSTL4,FZD3,GBX2,GDF7,GDNF,GRIN1,HSP90AA1,IFRD1,ISL1,ITGB1,KIF3A,KIF5C,LRP4,MAP6,MAP1B,MAP2K1,MAPK8IP3,MAPT,MA…
GO:BP	tissue morphogenesis	GO:0048729	6.12609e-36	35.2128	431	4762	205	24356	ABL1,ACVR1,ACVR2A,ACVR2B,ADARB1,ANKRD1,ARHGAP12,ARHGAP35,BCL2,BMP2,BMP7,BMPR2,BMPR1A,BRSK2,BTBD7,BTRC,CA2,CDC42,CDH2,CECR2,CHRD,CLASP1,CLIC4,COCH,COL4A1,COL5A1,CTNNB1,CTNNBIP1,DAB2,DACT1,DAG1,DKK1,DLG3,DVL3,EDN1,EDNRA,EFNB2,EGLN1,EPB41L5,EPHA4,EPHA7,ESR1,ESRP2,EXOC5,FAT4,FGF1,FGF2,FGF7,FGFR1,FKBP1A,FMN1,FOXF1,FOXF2,FREM2,FZD1,FZD3,GATA5,GBX2,GCNT1,GDF2,GDF7,GDNF,GJA1,GNA13,GPI,GRB2,GREM1,GRHL3,GZ…
GO:BP	sensory organ development	GO:0007423	6.17537e-36	35.2093	391	4762	192	24356	ABR,ACTL6A,ACVR2B,ADAMTS18,ARHGAP35,ASCL1,ATG5,ATP8A2,BBS7,BCL2,BCL11B,BCL2L11,BMP2,BMP6,BMP7,BMPER,BMPR2,BMPR1B,BNC2,CACNA1C,CALB1,CDH23,CDON,CEBPD,CECR2,CHRDL1,CLIC4,CLIC5,CLN8,CLRN1,COL2A1,COL4A1,COL5A1,COL5A2,CTNNB1,CYP1B1,DCX,DLX1,DLX2,DLX6,EDN1,EFEMP1,FAM65B,FASLG,FAT1,FAT4,FBN1,FBN2,FGF2,FGF9,FGFR1,FOXF2,FOXI1,FOXL2,FOXP2,FREM2,FZD3,FZD4,GABRB2,GABRB3,GATA2,GBX2,GCLM,GDF11,GJA1,GNB1,GPD2,G…
GO:BP	muscle structure development	GO:0061061	9.58021e-36	35.0186	395	4762	193	24356	ACTG1,ACTN2,ACVR1,ADARB1,ALPK3,ALX4,ANKRD1,ARID5B,ASF1A,ATF3,ATG5,BARX2,BCL2,BCL9L,BHLHE41,BIN3,BMP2,BMPR1A,BNIP2,BTG2,CASQ2,CAV1,CAV2,CDH2,CDON,CFL2,CHD2,CNTFR,COPS2,CREB1,CTNNB1,DKK1,DMD,DMRTA2,EDN1,EDNRB,EFNB2,EGLN1,EPAS1,ERBB4,EREG,FAM65B,FBXO22,FBXO40,FGF9,FGFR1,FKBP1A,FLNB,FLOT2,FOXF1,FOXL2,FOXN2,FOXP1,FOXP2,FXR1,FZD1,FZD7,GATA6,GJA1,GPCPD1,GREM1,HAND1,HDAC4,HES1,HEY2,HEYL,HIF1AN,HIVEP3,HLF…
GO:BP	chordate embryonic development	GO:0043009	3.5439e-35	34.4505	473	4762	217	24356	ABI1,ABL1,ACTL6A,ACVR1,ACVR1B,ACVR2A,ADAM10,ALKBH1,ALX4,AMBRA1,AMOT,ANGPT1,APBA1,APBA3,ARHGAP35,ARNT,ARNT2,ATP6AP2,AUTS2,BCL2L11,BCOR,BIRC6,BMI1,BMP2,BMP7,BMPR2,BMPR1A,BNIP2,BRCA1,BTF3,CDH2,CECR2,CHST11,CMTM3,COL1A1,COL2A1,COL4A3BP,CTNNB1,CUL3,DACT1,DAD1,DKK1,DLX1,DLX2,DNAJB6,DVL3,E2F8,EDN1,EDNRA,EGLN1,EIF2S2,ELL,EMG1,EPAS1,EPB41L5,EPHA4,EXT1,FBXW8,FGF9,FGFR1,FLVCR1,FN1,FOXF1,FOXP1,FZD1,FZD3,GABP…
GO:BP	negative regulation of protein metabolic process	GO:0051248	5.54656e-35	34.256	656	4762	272	24356	ABL1,ADAR,ADARB1,ADIPOQ,AHSG,AIDA,ANGPT1,APC,APP,ARPP19,ASH1L,ATF3,ATG5,ATG14,AZIN1,BCOR,BIRC6,BMP7,BRCA1,BTG2,C5,C3ORF33,C9ORF72,CAMK2N2,CAST,CAV1,CBL,CD109,CD276,CDKN1A,CDKN2B,CEP85,CHMP6,CIRBP,CLEC16A,CNOT7,CNOT8,CNOT6L,CPEB1,CPEB2,CPEB3,CPEB4,CRTAP,CRY1,CSNK2A2,CTNNB1,CYLD,DAB2IP,DACT1,DAG1,DEDD,DERL2,DKK1,DMD,DNAJB6,DNAJC3,DNAJC10,DNMT3B,DTX3L,DUSP1,DUSP5,DUSP6,DUSP7,DUSP8,DUSP16,EDN1,EDNRB,…
GO:BP	actin cytoskeleton organization	GO:0030036	6.17344e-35	34.2095	468	4762	215	24356	ABI1,ABI2,ABL1,ABLIM3,ABR,ACTG1,ACTN2,ACTR2,ACTR3,ACTR3B,ADD2,ADD3,AMOT,AMOTL1,ANKRD1,ANTXR1,ARF6,ARFGEF1,ARHGAP6,ARHGAP12,ARHGAP18,ARHGAP26,ARHGAP28,ARHGAP35,ARHGAP36,ARHGAP44,ARHGDIB,ARPC4,ARPC1A,ARPC5L,ATP2C1,AUTS2,BAG4,BAIAP2,BAIAP2L1,BCL2,BRAF,BRSK2,C15ORF62,C9ORF72,CAP2,CAPZA1,CAPZA2,CASQ2,CCDC88A,CD2AP,CDC42,CDC42BPA,CDC42EP4,CDK5R1,CFL2,CLASP1,CLRN1,CNN3,CORO7,CORO2B,CRK,CSF1R,CTNNA1,CTTN…
GO:BP	cation transport	GO:0006812	6.95529e-35	34.1577	750	4762	299	24356	ABCC9,ABL1,ACE2,ACTN2,AKAP6,AKAP9,ANK2,ANO1,ANO6,APLNR,ARC,ARHGAP1,ARMC1,ATG5,ATOX1,ATP13A3,ATP13A4,ATP1B1,ATP1B3,ATP1B4,ATP2A3,ATP2B1,ATP2B2,ATP2B4,ATP2C1,ATP5G3,ATP6AP1,ATP6V0A2,ATP6V1A,ATP6V1B2,ATP6V1C2,ATP6V1D,ATP7B,BCL2,BEST1,CACHD1,CACNA1B,CACNA1C,CACNA1D,CACNA1E,CACNA1G,CACNB1,CACNB2,CACNB3,CACNG2,CACNG4,CACNG7,CALB1,CALCRL,CALM1,CAMK2G,CASK,CASQ2,CASR,CAV1,CHERP,CHRNA6,CLCN4,CLCN5,CNGA3,C…
GO:BP	negative regulation of cell death	GO:0060548	7.16604e-35	34.1447	533	4762	235	24356	ABL1,ACAA2,ACVR1,ADAR,ADNP,ADNP2,ALKBH1,AMBRA1,AMIGO2,ANGPT1,ANKRD1,API5,ARF4,ASCL1,ATAD5,ATG5,AURKA,BCL2,BCL11B,BDNF,BFAR,BIRC6,BMI1,BMP7,BNIP3L,BRAF,BRCA1,CAMK1D,CAST,CAV1,CBL,CDC73,CDK1,CHL1,CHMP4B,CHST11,CIAPIN1,CIDEA,CLN8,CNTFR,COL2A1,CSF1R,CTNNA1,CTNNB1,CTTN,DAB2,DAD1,DFFA,DKK1,DLX1,DNAJA3,DNAJB6,DNAJC3,DSTYK,EGR3,ENO1,EYA3,FAIM2,FGG,FLT4,FOXO1,FZD1,FZD3,GABRB2,GABRB3,GATA2,GATA6,GCG,GDNF,G…
GO:BP	cellular protein catabolic process	GO:0044257	7.34186e-35	34.1342	520	4762	231	24356	AGAP3,AMN1,ANKIB1,ARIH1,ARIH2,ARMC8,ARRDC1,ATXN3,AURKA,BAP1,BBS7,BFAR,BIRC6,BNIP3L,BRSK2,BTRC,CBFA2T3,CBL,CCNF,CHMP4B,CLEC16A,CLN8,CLOCK,CSNK1A1,CSNK1D,CSNK1E,CSNK2A2,CTSC,CTSK,CUL1,CUL3,CUL5,CUL4B,CYLD,DAB2,DAB2IP,DACT1,DENND3,DERL2,DNAJB2,DNAJB12,DNAJC3,DNAJC10,DNAJC18,DTL,DTX3L,EDEM1,EDEM3,ENC1,EPHA4,ERLEC1,ERLIN1,ERLIN2,FAF2,FAM122A,FAM192A,FBXL2,FBXL3,FBXL4,FBXL5,FBXL7,FBXL16,FBXL17,FBXL18,F…
GO:BP	immune system development	GO:0002520	8.31057e-35	34.0804	573	4762	247	24356	ABI1,ABL1,ACE,ACVR1B,ACVR2A,ADAR,ADD2,ADIPOQ,ANGPT1,ANLN,AP3B1,APP,ARHGEF7,ARID4A,ARIH2,ASXL1,ATAD5,ATG5,ATP11C,ATXN1L,AZI2,BCL2,BCL11B,BCL2L11,BMI1,BRAF,CACNA1C,CALCR,CAMK4,CARD11,CBFA2T3,CBFB,CD28,CD109,CDC73,CDH17,CDK6,CEBPD,CHD2,CIAPIN1,CLDN18,CREB1,CSF1R,CTNNB1,CTNNBIP1,CXCR5,CYLD,DACT2,DNAJA3,DOCK1,DOCK11,DROSHA,DTX1,EGR3,EML1,EPAS1,EPHB3,ESCO2,ETS1,ETV6,FBN1,FBXW7,FKBP1A,FLI1,FLVCR1,FOXJ1,…
GO:BP	hematopoietic or lymphoid organ development	GO:0048534	8.43569e-35	34.0739	540	4762	237	24356	ABI1,ABL1,ACE,ACVR1B,ACVR2A,ADAR,ADD2,ADIPOQ,ANGPT1,ANLN,AP3B1,APP,ARHGEF7,ARID4A,ARIH2,ASXL1,ATG5,ATP11C,ATXN1L,AZI2,BCL2,BCL11B,BCL2L11,BMI1,BRAF,CALCR,CAMK4,CARD11,CBFA2T3,CBFB,CD28,CD109,CDC73,CDH17,CDK6,CEBPD,CHD2,CIAPIN1,CLDN18,CREB1,CSF1R,CTNNB1,CTNNBIP1,CXCR5,CYLD,DACT2,DNAJA3,DOCK1,DOCK11,DROSHA,DTX1,EGR3,EML1,EPAS1,EPHB3,ESCO2,ETS1,ETV6,FBN1,FBXW7,FKBP1A,FLI1,FLVCR1,FOXJ1,FOXO3,FOXP1,FS…
GO:BP	proteolysis involved in cellular protein catabolic process	GO:0051603	1.48651e-34	33.8278	483	4762	219	24356	AGAP3,AMN1,ANKIB1,ARIH1,ARIH2,ARMC8,ARRDC1,ATXN3,AURKA,BAP1,BBS7,BFAR,BIRC6,BRSK2,BTRC,CBFA2T3,CBL,CCNF,CHMP4B,CLEC16A,CLOCK,CSNK1A1,CSNK1D,CSNK1E,CSNK2A2,CTSC,CTSK,CUL1,CUL3,CUL5,CUL4B,CYLD,DAB2,DAB2IP,DERL2,DNAJB2,DNAJB12,DNAJC3,DNAJC10,DNAJC18,DTL,DTX3L,EDEM1,EDEM3,ENC1,EPHA4,ERLEC1,ERLIN1,ERLIN2,FAF2,FAM122A,FAM192A,FBXL2,FBXL3,FBXL4,FBXL5,FBXL7,FBXL16,FBXL17,FBXL18,FBXL20,FBXO22,FBXO33,FBXO4…
GO:BP	cell-cell adhesion	GO:0098609	1.52888e-34	33.8156	448	4762	208	24356	ABL1,ACVR1,ADAM9,ADAM19,ADAMTS18,ADD2,ADIPOQ,ADORA2A,ALCAM,AP3B1,ARVCF,ASS1,ATP2C1,BCL2,BMI1,BMP2,BMP7,CADM3,CARD11,CAV1,CBFB,CBLN1,CD5,CD9,CD28,CD47,CD80,CD86,CD93,CD200,CD276,CDH1,CDH2,CDH6,CDH12,CDH13,CDH17,CDH18,CDH23,CDHR1,CDK5R1,CELSR2,CLDN1,CLDN2,CLSTN1,CLSTN3,CNTN4,CTNNA1,CTNNB1,CTNND1,CX3CR1,CYFIP2,CYLD,CYP1B1,DAB1,DLG3,DNAJA3,DNAJB6,DSG2,DTX1,EFNA5,EFNB2,EGR3,ELMO2,EPB41L5,EPCAM,EPHA7,E…
GO:BP	positive regulation of cell migration	GO:0030335	1.82995e-34	33.7376	297	4762	158	24356	ABL1,ACVR1,ACVR1B,ADAM9,ADAM10,ADRA2A,AKT3,AMOTL1,ANGPT1,ANO6,APC,APP,ARF6,ATM,ATOH8,ATP8A1,BAG4,BCL2,BMP2,BMP7,BMPR2,CAMK1D,CAV1,CBLL1,CCBE1,CDH13,CLASP1,CMKLR1,COL1A1,CPNE3,CSF1R,CXCL12,DAB2,DAB2IP,DOCK4,DOCK7,EDN1,ELP3,ENPP2,EPB41L5,ETS1,FAM107A,FAM65A,FAM65B,FBXO5,FER,FGF1,FGF2,FGF7,FGF18,FGFR1,FGR,FLT1,FLT4,FN1,FOXF1,GATA2,GCNT2,GPI,HAS2,HBEGF,HIF1A,HMOX1,IFNG,IGF1,IGFBP5,IKBKAP,INSR,ITGA6,I…
GO:BP	response to organonitrogen compound	GO:0010243	3.24316e-34	33.489	453	4762	209	24356	ABAT,ABCA1,ACTN2,ACVR1C,ADCY6,ADIPOQ,ADORA2A,AKAP6,AKAP9,APC,APP,APPL1,ATP2B4,BAIAP2L1,BRCA1,BRSK2,CA2,CACNA1B,CACNB1,CASP6,CASQ2,CAV1,CAV2,CD9,CDH1,CDH13,CFTR,COL1A1,COL4A1,COL5A2,CPEB2,CPEB3,CPEB4,CREB1,CRHR1,CRHR2,CRY1,CRY2,CTNNA1,CTNNB1,DENND4C,DERL2,DNAJB2,DNAJB12,DNAJC10,DNAJC18,DNMT3A,DRD2,EDEM1,EDEM3,EIF4EBP2,EPHA4,ERLEC1,ERLIN1,ERLIN2,FAF2,FER,FKBP1A,FOXO1,FOXO3,FOXRED2,GABPA,GABRB3,GABR…
GO:BP	regulation of immune system process	GO:0002682	4.44701e-34	33.3519	690	4762	280	24356	ABL1,ABR,ACVR1B,ACVR2A,ADAM10,ADAR,ADCY7,ADIPOQ,ADORA2A,ALPK1,ANGPT1,ANO6,AP1G1,AP3B1,APP,ATAD5,ATG5,ATM,ATP11C,ATXN1L,BCL2,BMI1,BRAF,C5,C7,CACNB3,CADM1,CAMK1D,CARD11,CAV1,CBFB,CD5,CD28,CD47,CD80,CD86,CD200,CD226,CD247,CD276,CDC73,CDK6,CLDN18,CMKLR1,CMTM3,CNOT7,COCH,COLEC12,CREB1,CRK,CTLA4,CTNNB1,CTNNBIP1,CYLD,CYP19A1,DAB2IP,DDX1,DENND1B,DNAJA3,DNASE1L1,DRD2,DROSHA,DTX1,DTX3L,DUSP1,EFNB2,EGR3,EIF…
GO:BP	ameboidal-type cell migration	GO:0001667	6.64104e-34	33.1778	268	4762	147	24356	ABL1,ACVR1,ACVR1B,ACVR1C,ADAM9,AKT3,AMOT,AMOTL1,ANGPT1,ANGPT2,ANLN,ARF6,ARHGDIB,ARID5B,ATOH8,BAG4,BMP7,BMPER,BMPR2,BRAF,C5ORF30,CCBE1,CDH13,CLASP1,CYP1B1,DAB2IP,EDNRB,EFNB2,EGR3,ENPP2,EPB41L5,ERBB4,ETS1,FAT2,FBXW7,FER,FGF1,FGF2,FGF7,FGF18,FGF19,FGFR1,FLT4,FN1,GATA2,GBX2,GDF2,GDNF,GLUL,GPI,GREM1,HBEGF,HIF1A,HMOX1,IFNG,ILK,ISL1,ITGB1,ITGB3,JUN,JUP,KDR,KIT,KITLG,LGALS8,LGMN,LOXL2,MAP2K3,MAP3K3,MCC,M…
GO:BP	regulation of MAPK cascade	GO:0043408	6.77643e-34	33.169	458	4762	210	24356	ABL1,ADAM9,ADCYAP1,ADIPOQ,ADRA2A,ADRA2B,AIDA,ANGPT1,APP,ARL6IP5,ASH1L,ATF3,ATP6AP2,BMP2,BMP6,BMP7,BMPER,BNIP2,BRAF,C3ORF33,CARD11,CAV1,CAV2,CD44,CDC42,CDH2,CDK12,CDON,CSF1R,CTNNB1,CYLD,DAB2IP,DACT1,DAG1,DKK1,DMD,DNAJC27,DOK5,DSTYK,DUSP1,DUSP5,DUSP6,DUSP7,DUSP8,DUSP16,DUSP19,EDAR,EDN1,EPHA4,EPHA7,EPHA8,ERBB4,ERCC6,ERN1,ERP29,FBLN1,FBXW7,FGF1,FGF2,FGF18,FGF19,FGF23,FGFR1,FGG,FKTN,FLT1,FLT4,FN1,FOXM…
GO:BP	regulation of neuron projection development	GO:0010975	1.71787e-33	32.765	281	4762	151	24356	ABL1,ABL2,ARF6,ARHGAP35,ARHGAP44,ASAP1,ATP8A2,BDNF,BMP7,BMPR2,BRAF,BRSK2,CAMK1D,CAPRIN1,CBFA2T2,CCDC88A,CDH2,CDK5R1,CNTN2,CRK,CUX2,DAB1,DAB2IP,DPYSL2,DPYSL3,EFNA5,EFNB2,EPHA3,EPHA4,EPHA7,EPHB3,FBXW8,FEZF2,FGFR1,FMR1,FN1,FSTL4,FZD4,GFI1,GPRC5B,GRIN1,HECW2,IFRD1,IGF2BP1,KIAA0319,LRP4,LRRC7,LRRK2,MAP6,MAP1B,MAP2K1,MAPT,MARK1,MARK2,MEF2C,MYLIP,NCS1,NDEL1,NDNF,NEDD4,NEDD4L,NEFL,NEGR1,NIN,NLGN1,NR2E1,N…
GO:BP	chemical homeostasis	GO:0048878	1.88104e-33	32.7256	667	4762	272	24356	ABCA1,ABHD4,ABL1,ABL2,ACACA,ADCY5,ADIPOQ,ADIPOR2,ADRA2A,ANK2,ANO1,APLNR,APP,AQP4,ARF1,ATG5,ATOX1,ATP13A3,ATP1B1,ATP1B3,ATP2A3,ATP2B1,ATP2B2,ATP2B4,ATP2C1,ATP6AP1,ATP6V0A2,ATP6V1A,ATP7B,BCL2,BDH2,BMP6,BRSK2,BTBD9,C2CD2L,CA2,CA7,CA12,CACNA1C,CACNA1D,CACNA1G,CACNB2,CALB1,CALB2,CALCR,CALM1,CASQ2,CASR,CAV1,CFTR,CHERP,CLDN1,CLIC4,CMKLR1,CNNM2,CNNM4,CNR1,COL4A3BP,COMMD9,CP,CRY1,CRY2,CSMD1,CUTC,CX3CR1,CX…
GO:BP	negative regulation of cellular protein metabolic process	GO:0032269	2.07281e-33	32.6834	616	4762	257	24356	ABL1,ADAR,ADARB1,ADIPOQ,AHSG,AIDA,ANGPT1,APC,APP,ARPP19,ASH1L,ATF3,ATG5,ATG14,BCOR,BIRC6,BMP7,BRCA1,BTG2,C5,C3ORF33,C9ORF72,CAMK2N2,CAST,CAV1,CBL,CD109,CDKN1A,CDKN2B,CEP85,CHMP6,CIRBP,CLEC16A,CNOT7,CNOT8,CNOT6L,CPEB1,CPEB2,CPEB3,CPEB4,CRTAP,CRY1,CSNK2A2,CTNNB1,CYLD,DAB2IP,DACT1,DAG1,DERL2,DKK1,DMD,DNAJB6,DNAJC3,DNAJC10,DNMT3B,DTX3L,DUSP1,DUSP5,DUSP6,DUSP7,DUSP8,DUSP16,EDN1,EDNRB,EIF2S1,EIF4E,EIF4…
GO:BP	modification-dependent macromolecule catabolic process	GO:0043632	2.18925e-33	32.6597	426	4762	199	24356	AGAP3,AMN1,ANKIB1,ARIH1,ARIH2,ARMC8,ARRDC1,ATXN3,AURKA,BAP1,BBS7,BFAR,BIRC6,BTRC,CBFA2T3,CBL,CCNF,CLEC16A,CLOCK,CSNK1A1,CSNK1D,CSNK1E,CSNK2A2,CUL1,CUL3,CUL5,CUL4B,CYLD,DAB2,DERL2,DNAJB2,DNAJB12,DNAJC10,DNAJC18,DTL,DTX3L,EDEM1,EDEM3,ERLEC1,ERLIN1,ERLIN2,EXOSC7,FAF2,FAM122A,FBXL2,FBXL3,FBXL4,FBXL5,FBXL7,FBXL16,FBXL17,FBXL18,FBXL20,FBXO22,FBXO33,FBXO45,FBXW7,FBXW8,FOXRED2,GSK3B,HECW2,HIPK2,HSPA5,ITC…
GO:BP	modification-dependent protein catabolic process	GO:0019941	2.61892e-33	32.5819	417	4762	196	24356	AGAP3,AMN1,ANKIB1,ARIH1,ARIH2,ARMC8,ARRDC1,ATXN3,AURKA,BAP1,BBS7,BFAR,BIRC6,BTRC,CBFA2T3,CBL,CCNF,CLEC16A,CLOCK,CSNK1A1,CSNK1D,CSNK1E,CSNK2A2,CUL1,CUL3,CUL5,CUL4B,CYLD,DAB2,DERL2,DNAJB2,DNAJB12,DNAJC10,DNAJC18,DTL,DTX3L,EDEM1,EDEM3,ERLEC1,ERLIN1,ERLIN2,FAF2,FAM122A,FBXL2,FBXL3,FBXL4,FBXL5,FBXL7,FBXL16,FBXL17,FBXL18,FBXL20,FBXO22,FBXO33,FBXO45,FBXW7,FBXW8,FOXRED2,GSK3B,HECW2,HIPK2,HSPA5,ITCH,KCTD2…
GO:BP	supramolecular fiber organization	GO:0097435	2.83266e-33	32.5478	468	4762	212	24356	ABI1,ABI2,ABL1,ACTG1,ACTN2,ACTR2,ACTR3,ACTR3B,ADAMTS2,ADD2,ADD3,AEBP1,AGFG1,AKAP9,ANKRD1,APC,APP,ARF6,ARFGEF1,ARHGAP6,ARHGAP12,ARHGAP18,ARHGAP28,ARHGAP35,ARHGAP36,ARPC4,ARPC1A,ARPC5L,BAG4,BAIAP2,BAIAP2L1,BCL2,BRAF,C15ORF62,C9ORF72,CAMSAP1,CAP2,CAPZA1,CAPZA2,CASQ2,CCDC88A,CD2AP,CDC42,CDC42EP4,CEP120,CFL2,CKAP5,CLASP1,CLIP1,CLRN1,COL12A1,COL1A1,COL2A1,COL5A1,COL5A2,CORO7,CSNK1D,CTNNA1,CTTN,CUL3,CYP…
GO:BP	ubiquitin-dependent protein catabolic process	GO:0006511	2.92712e-33	32.5336	411	4762	194	24356	AGAP3,AMN1,ANKIB1,ARIH1,ARIH2,ARMC8,ARRDC1,ATXN3,AURKA,BAP1,BBS7,BFAR,BIRC6,BTRC,CBFA2T3,CBL,CCNF,CLEC16A,CLOCK,CSNK1A1,CSNK1D,CSNK1E,CSNK2A2,CUL1,CUL3,CUL5,CUL4B,CYLD,DAB2,DERL2,DNAJB2,DNAJB12,DNAJC10,DNAJC18,DTL,DTX3L,EDEM1,EDEM3,ERLEC1,ERLIN1,ERLIN2,FAF2,FAM122A,FBXL2,FBXL3,FBXL4,FBXL5,FBXL7,FBXL16,FBXL17,FBXL18,FBXL20,FBXO22,FBXO33,FBXO45,FBXW7,FBXW8,FOXRED2,GSK3B,HECW2,HIPK2,HSPA5,ITCH,KCTD2…
GO:BP	positive regulation of cell motility	GO:2000147	2.93314e-33	32.5327	308	4762	160	24356	ABL1,ACVR1,ACVR1B,ADAM9,ADAM10,ADRA2A,AKT3,AMOTL1,ANGPT1,ANO6,APC,APP,ARF6,ATM,ATOH8,ATP8A1,BAG4,BCL2,BMP2,BMP7,BMPR2,CAMK1D,CAV1,CBLL1,CCBE1,CDH13,CLASP1,CMKLR1,COL1A1,CPNE3,CSF1R,CXCL12,DAB2,DAB2IP,DOCK4,DOCK7,EDN1,ELP3,ENPP2,EPB41L5,ETS1,FAM107A,FAM65A,FAM65B,FBXO5,FER,FGF1,FGF2,FGF7,FGF18,FGFR1,FGR,FLT1,FLT4,FN1,FOXF1,GATA2,GCNT2,GPI,HAS2,HBEGF,HIF1A,HMOX1,IFNG,IGF1,IGFBP5,IKBKAP,INSR,ITGA6,I…
GO:BP	multi-organism process	GO:0051704	3.41839e-33	32.4662	1175	4762	411	24356	A1CF,ABCA1,ABCC9,ABHD2,ABL1,ABR,ACE2,ACSL4,ACTG1,ACTR2,ACTR3,ACVR1,ACVR1B,ACVR1C,ACVR2A,ADAM9,ADAMTS2,ADAMTS5,ADAR,ADARB1,ADIPOQ,AFF4,AGFG1,AKIRIN2,ALKBH5,ALPK1,ANKRD1,AP1G1,APP,AQP4,ARF1,ARHGDIB,ARID4A,ARSA,ASH1L,ATG5,ATG7,ATRX,ATXN1,ATXN1L,AURKA,B4GALT1,BAIAP2L1,BCL2,BCL2L11,BMP2,BMP6,BMPR2,BMPR1B,BNIP3L,C15ORF48,CA5B,CADM1,CALM1,CAV1,CAV2,CCNK,CCNYL1,CCT8,CD9,CD47,CD80,CD86,CD226,CDC42,CDC73,C…
GO:BP	embryonic morphogenesis	GO:0048598	3.56297e-33	32.4482	443	4762	204	24356	ABL1,ABR,ACVR1,ACVR2A,ACVR2B,ADIPOQ,AFF3,ALX4,AMOT,ARHGAP35,ATOH8,ATP8A2,AUTS2,BCL2L11,BMI1,BMP7,BMPR2,BMPR1A,CACNA1C,CDC73,CDH2,CDON,CECR2,CHRD,CHST11,CLASP1,CLASP2,CLIC5,CLRN1,COL12A1,COL2A1,COL5A1,COL5A2,CTNNB1,CUL3,DAG1,DKK1,DLD,DLX2,DLX6,DNAJB6,DVL3,EDN1,EFEMP1,EPB41L5,EXT1,FAM65B,FBN1,FBN2,FGF2,FGF9,FGFR1,FLVCR1,FN1,FOXF1,FOXF2,FOXI1,FOXL2,FREM2,FZD1,FZD3,FZD7,GATA2,GATA6,GBX2,GDF7,GDNF,GJA…
GO:BP	secretion by cell	GO:0032940	4.73648e-33	32.3245	528	4762	230	24356	ABCA1,ABL1,ABR,ACVR1C,ACVR2B,ADAM9,ADCY5,ADCYAP1,ADRA2A,ANGPT1,ANKRD1,ANO1,AP1G1,APBA1,ARFIP1,ARHGEF7,ATG5,BMP6,BMP7,BRAF,BRSK2,C5,C2CD2L,CACNA1B,CACNA1D,CACNA1G,CACNB2,CADM1,CARD11,CBLN1,CD200,CD276,CFTR,CHRNA6,CHUK,CIDEA,CLASP1,CLOCK,COPG2,CPLX1,CPLX2,CPLX4,CREB1,CRH,CRHR1,CRY1,CRY2,CSF1R,CYP19A1,DGKI,DNM1L,DRD2,EDN1,EFNA5,ENSA,EPHA5,ERP29,EXOC5,EXOC6,EXOC8,EXOC3L4,FAM18B1,FER,FGF7,FGFR1,FGG,FG…
GO:BP	positive regulation of cellular component movement	GO:0051272	5.0971e-33	32.2927	312	4762	161	24356	ABL1,ACVR1,ACVR1B,ADAM9,ADAM10,ADRA2A,AKT3,AMOTL1,ANGPT1,ANO6,APC,APP,ARF6,ATM,ATOH8,ATP8A1,BAG4,BCL2,BMP2,BMP7,BMPR2,CAMK1D,CAV1,CBLL1,CCBE1,CDH13,CLASP1,CMKLR1,COL1A1,CPNE3,CSF1R,CXCL12,DAB2,DAB2IP,DOCK4,DOCK7,EDN1,ELP3,ENPP2,EPB41L5,ETS1,FAM107A,FAM65A,FAM65B,FBXO5,FER,FGF1,FGF2,FGF7,FGF18,FGFR1,FGR,FLT1,FLT4,FN1,FOXF1,GATA2,GCNT2,GPI,HAS2,HBEGF,HIF1A,HMOX1,IFNG,IGF1,IGFBP5,IKBKAP,INSR,ITGA6,I…
GO:BP	protein ubiquitination	GO:0016567	5.27463e-33	32.2778	489	4762	218	24356	ABL1,AMN1,ANAPC7,ANAPC13,ANAPC16,ANGPT1,ANKIB1,ARIH1,ARIH2,ARRDC1,ARRDC3,ASB1,ASB6,ASB7,ASB9,ASB14,ATG5,ATXN7L3,AXIN1,BCL2,BCOR,BFAR,BIRC6,BMI1,BRAP,BRCA1,BTRC,CAV1,CBFB,CBL,CBLL1,CCNF,CDC23,CDC27,CRY1,CUL1,CUL3,CUL4B,DCAF17,DCUN1D2,DCUN1D3,DCUN1D4,DCUN1D5,DNAJB2,DTL,DTX1,DTX4,DTX3L,ENC1,FAM107A,FBXL2,FBXL3,FBXL4,FBXL5,FBXL7,FBXL16,FBXL17,FBXL18,FBXL20,FBXO5,FBXO11,FBXO22,FBXO32,FBXO40,FBXO45,FBX…
GO:BP	positive regulation of locomotion	GO:0040017	5.70577e-33	32.2437	327	4762	166	24356	ABL1,ACVR1,ACVR1B,ADAM9,ADAM10,ADRA2A,AKT3,AMOTL1,ANGPT1,ANO6,APC,APP,ARF6,ATM,ATOH8,ATP8A1,BAG4,BCL2,BMP2,BMP7,BMPR2,CAMK1D,CAV1,CAV2,CBLL1,CCBE1,CDH13,CHMP2B,CHMP4B,CLASP1,CMKLR1,COL1A1,CPNE3,CSF1R,CXCL12,DAB2,DAB2IP,DOCK4,DOCK7,EDN1,ELP3,ENPP2,EPB41L5,ETS1,FAM107A,FAM65A,FAM65B,FBXO5,FER,FGF1,FGF2,FGF7,FGF18,FGFR1,FGR,FLT1,FLT4,FN1,FOXF1,GATA2,GCNT2,GPI,HAS2,HBEGF,HIF1A,HMOX1,IFNG,IGF1,IGFBP5,…
GO:BP	synaptic signaling	GO:0099536	7.91395e-33	32.1016	373	4762	181	24356	ABHD6,ABL1,ADARB1,ADCY1,ADIPOQ,ADORA2A,AKAP9,ALS2,APBA1,APBA3,APP,ARC,ARID1B,ATAD1,BACE1,BDNF,BRAF,CA2,CA7,CACNA1B,CACNA1D,CACNA1E,CACNA1G,CACNB1,CACNB2,CACNG2,CACNG4,CALB1,CALB2,CBLN1,CDH2,CHRM1,CHRNA2,CHRNA5,CHRNA6,CHRNB4,CLSTN1,CLSTN3,CNR1,CNTN2,CNTNAP4,CPLX1,CPLX2,CPLX4,CRH,CRHR2,CTNNB1,CUX2,CX3CR1,DAGLA,DGKI,DKK1,DLG3,DLGAP1,DLGAP2,DRD2,EDN1,EGR3,EIF4EBP2,EPHA4,FAM107A,FCHSD1,FCHSD2,FGF12,GA…
GO:BP	trans-synaptic signaling	GO:0099537	1.28269e-32	31.8919	371	4762	180	24356	ABHD6,ABL1,ADARB1,ADCY1,ADIPOQ,ADORA2A,AKAP9,ALS2,APBA1,APBA3,APP,ARC,ARID1B,ATAD1,BACE1,BDNF,BRAF,CA2,CA7,CACNA1B,CACNA1D,CACNA1E,CACNA1G,CACNB1,CACNB2,CACNG2,CACNG4,CALB1,CALB2,CBLN1,CDH2,CHRM1,CHRNA2,CHRNA5,CHRNA6,CHRNB4,CLSTN1,CLSTN3,CNR1,CNTN2,CNTNAP4,CPLX1,CPLX2,CPLX4,CRH,CRHR2,CTNNB1,CUX2,CX3CR1,DAGLA,DGKI,DKK1,DLG3,DLGAP1,DLGAP2,DRD2,EDN1,EGR3,EIF4EBP2,EPHA4,FAM107A,FCHSD1,FCHSD2,FGF12,GA…
GO:BP	hemopoiesis	GO:0030097	1.43191e-32	31.8441	508	4762	223	24356	ABI1,ABL1,ACE,ACVR1B,ACVR2A,ADAR,ADD2,ADIPOQ,ANGPT1,ANLN,AP3B1,APP,ARHGEF7,ARID4A,ARIH2,ASXL1,ATG5,ATP11C,ATXN1L,AZI2,BCL2,BCL11B,BMI1,BRAF,CALCR,CAMK4,CARD11,CBFA2T3,CBFB,CD28,CD109,CDC73,CDH17,CDK6,CEBPD,CHD2,CIAPIN1,CLDN18,CREB1,CSF1R,CTNNB1,CTNNBIP1,CYLD,DACT2,DNAJA3,DOCK1,DOCK11,DROSHA,DTX1,EGR3,EML1,EPAS1,ESCO2,ETS1,ETV6,FBN1,FBXW7,FLI1,FLVCR1,FOXJ1,FOXO3,FOXP1,FSHB,FZD7,GAB3,GABPA,GATA2,GF…
GO:BP	negative regulation of programmed cell death	GO:0043069	2.62476e-32	31.5809	490	4762	217	24356	ABL1,ACAA2,ACVR1,ADAR,ADNP,ALKBH1,AMBRA1,AMIGO2,ANGPT1,ANKRD1,API5,ARF4,ASCL1,ATAD5,ATG5,AURKA,BCL2,BCL11B,BDNF,BFAR,BIRC6,BMI1,BMP7,BNIP3L,BRAF,BRCA1,CAMK1D,CAST,CAV1,CBL,CDC73,CDK1,CHL1,CHST11,CIAPIN1,CIDEA,CLN8,CNTFR,COL2A1,CSF1R,CTNNA1,CTNNB1,CTTN,DAB2,DAD1,DFFA,DKK1,DLX1,DNAJA3,DNAJB6,DNAJC3,DSTYK,EGR3,ENO1,EYA3,FAIM2,FGG,FLT4,FOXO1,FZD3,GABRB2,GABRB3,GATA2,GATA6,GCG,GDNF,GHR,GREM1,GRIN1,GRK…
GO:BP	negative regulation of cell population proliferation	GO:0008285	3.15415e-32	31.5011	373	4762	180	24356	ACVR1C,ADARB1,ADIPOQ,ADORA3,AIMP1,AMBRA1,APC,APLN,APP,ARID2,ATM,ATOH8,B4GALT1,BCL2,BCL11B,BMP2,BMP7,BMPR2,BMPR1B,BTG1,BTG2,BTG4,CASK,CAV1,CAV2,CBFA2T3,CD9,CD80,CD86,CD109,CD276,CDC73,CDH13,CDK6,CDKN2B,CHERP,CLMN,CNOT7,CSF1R,CTNNA1,CTNNB1,CTNNBIP1,CYP1B1,DAB2IP,DACH1,DDAH1,DNAJA3,DNAJB2,DRD2,DUSP1,E2F1,E2F3,EFNB2,ERBB4,EREG,FBLN1,FEZF2,FGF2,FKTN,FLT1,FNTB,FOXJ1,FTH1,GATA2,GDF2,GDF11,GHR,GREM1,HDAC…
GO:BP	response to nitrogen compound	GO:1901698	5.88095e-32	31.2306	502	4762	220	24356	ABAT,ABCA1,ACTN2,ACVR1C,ADCY6,ADIPOQ,ADORA2A,AKAP6,AKAP9,APC,APP,APPL1,ATP2B4,ATRX,BAIAP2L1,BRCA1,BRSK2,CA2,CACNA1B,CACNB1,CASP6,CASQ2,CAV1,CAV2,CD9,CDH1,CDH13,CFTR,CHRM1,COL1A1,COL4A1,COL5A2,COLEC12,CPEB2,CPEB3,CPEB4,CREB1,CRHR1,CRHR2,CRY1,CRY2,CTNNA1,CTNNB1,DDX1,DENND4C,DERL2,DNAJB2,DNAJB12,DNAJC10,DNAJC18,DNMT3A,DRD2,EDEM1,EDEM3,EGLN1,EIF4EBP2,EPHA4,ERLEC1,ERLIN1,ERLIN2,FAF2,FER,FKBP1A,FOXO1,F…
GO:BP	chemical synaptic transmission	GO:0007268	8.56502e-32	31.0673	366	4762	177	24356	ABHD6,ABL1,ADARB1,ADCY1,ADIPOQ,ADORA2A,AKAP9,ALS2,APBA1,APBA3,APP,ARC,ARID1B,ATAD1,BACE1,BDNF,BRAF,CA2,CA7,CACNA1B,CACNA1D,CACNA1E,CACNA1G,CACNB1,CACNB2,CACNG2,CACNG4,CALB1,CALB2,CBLN1,CDH2,CHRM1,CHRNA2,CHRNA5,CHRNA6,CHRNB4,CLSTN1,CLSTN3,CNR1,CNTN2,CNTNAP4,CPLX1,CPLX2,CPLX4,CRH,CRHR2,CTNNB1,CUX2,CX3CR1,DGKI,DKK1,DLG3,DLGAP1,DLGAP2,DRD2,EDN1,EGR3,EIF4EBP2,EPHA4,FAM107A,FCHSD1,FCHSD2,FGF12,GABRA1,G…
GO:BP	anterograde trans-synaptic signaling	GO:0098916	8.56502e-32	31.0673	366	4762	177	24356	ABHD6,ABL1,ADARB1,ADCY1,ADIPOQ,ADORA2A,AKAP9,ALS2,APBA1,APBA3,APP,ARC,ARID1B,ATAD1,BACE1,BDNF,BRAF,CA2,CA7,CACNA1B,CACNA1D,CACNA1E,CACNA1G,CACNB1,CACNB2,CACNG2,CACNG4,CALB1,CALB2,CBLN1,CDH2,CHRM1,CHRNA2,CHRNA5,CHRNA6,CHRNB4,CLSTN1,CLSTN3,CNR1,CNTN2,CNTNAP4,CPLX1,CPLX2,CPLX4,CRH,CRHR2,CTNNB1,CUX2,CX3CR1,DGKI,DKK1,DLG3,DLGAP1,DLGAP2,DRD2,EDN1,EGR3,EIF4EBP2,EPHA4,FAM107A,FCHSD1,FCHSD2,FGF12,GABRA1,G…
GO:BP	regulation of protein localization	GO:0032880	1.29593e-31	30.8874	544	4762	232	24356	AAK1,ABL1,ACSL3,ACTN2,ACVR1C,ADAM9,ADCY5,ADCYAP1,ADIPOQ,ADRA2A,ANGPT1,ANKRD1,ANO1,ANXA13,APC,APPL1,ARF6,ARFIP1,ATG5,BAG4,BCL2,BNIP3L,BRSK2,C5,C2CD2L,CADM1,CCDC88A,CCNE1,CCNE2,CCT8,CD200,CD247,CD276,CD2AP,CDH1,CDH2,CDK1,CDK5R1,CEP120,CFTR,CHUK,CIDEA,CLDN18,CLOCK,CLSTN3,CNST,CSF1R,CSNK1E,CTDSPL2,CTNNB1,CYLD,DAB2,DCLK1,DERL2,DNAJB6,DNAJC27,DNM1L,DPP10,DRD2,DTX3L,EDEM1,EFNA5,ENSA,EPB41,EPB41L5,EPHA3,…
GO:BP	protein-containing complex assembly	GO:0065003	2.07613e-31	30.6827	1057	4762	375	24356	AARS2,ABCA1,ABL1,ACACA,ACPP,ACSL3,ACTN2,ACTR2,ACTR3,ACTR3B,ADD2,ADD3,ADIPOQ,AHCTF1,AKAP9,ALDH5A1,ANGPT1,ANKRA2,ANO6,APBA1,APC,ARC,ARF6,ARFGEF1,ARHGAP18,ARHGAP28,ARPC4,ARPC1A,ARPC5L,ASAP1,ASF1A,ATL1,ATM,ATRX,AXIN1,B4GALT1,BAG4,BAIAP2,BAIAP2L1,BBS12,BCL2L11,C15ORF62,C1QL2,C9ORF72,CABIN1,CAMSAP1,CAPZA1,CAPZA2,CASQ2,CAV1,CAV2,CBR4,CCT8,CD247,CDC42,CDC73,CDC42EP4,CDH17,CELF1,CELF2,CEP57,CHAF1A,CHMP4B,…
GO:BP	developmental growth	GO:0048589	2.26584e-31	30.6448	431	4762	197	24356	ABL1,ACVR2B,ADARB1,ALCAM,ALKBH1,APBA1,APP,ARID2,ARID5B,ARIH2,ATP8A2,ATRN,ATRX,AURKA,AUTS2,BCL2,BCL2L11,BDNF,BIN3,BMPR2,BMPR1A,BMPR1B,BNC2,C9ORF72,CDK5R1,CELF1,CHST11,CLIC4,COCH,COLQ,CREB1,CTNNB1,CYFIP2,CYP19A1,DCLK1,DCX,DPYSL2,DRD2,DUSP6,EDN1,EFNA5,EIF4H,EPB41L5,EPHA7,ERBB4,ERCC6,ESR1,FGF1,FGF2,FGF7,FGF9,FGFR1,FLVCR1,FMN1,FN1,FOXL2,FOXO3,FOXP1,FSTL4,FTO,FZD7,GAS1,GAS2,GATA6,GDF9,GIGYF2,GJA1,GPD2,…
GO:BP	regulation of cellular localization	GO:0060341	2.51769e-31	30.599	483	4762	213	24356	ABL1,ACSL3,ACTN2,ADCY5,ADIPOQ,ADRA2A,ANGPT1,ANK2,ANO1,ANXA13,APC,APLNR,APPL1,ARF6,ARHGAP1,ATG5,BAG4,BCL2,BNIP3L,BRAF,BRSK2,BTBD9,C2CD2L,CACNA1D,CACNB2,CALM1,CASQ2,CAV1,CCDC88A,CCNE1,CCNE2,CCT8,CD247,CD2AP,CDH1,CDH2,CDK1,CDK5R1,CFTR,CLDN18,CNST,CPLX1,CPLX2,CPLX4,CSNK1E,CTDSPL2,CTNNB1,CYLD,DAB2,DCLK1,DERL2,DMD,DNAJC13,DNAJC27,DPP10,DRD2,DTX3L,EDEM1,EFNA5,EPB41,EPHA3,EPHA5,ERBB4,ERLEC1,FAM65A,FAM65B…
GO:BP	protein localization to organelle	GO:0033365	3.11842e-31	30.5061	500	4762	218	24356	ANGPT1,ANK2,AP2B1,AP3B1,APC,ARF4,ARF6,ARL1,ARL3,ATP6V1D,ATRX,AURKA,BAG4,BBIP1,BBS9,BCAP29,BMP7,BNIP3L,C12ORF66,CACNG2,CACNG4,CCDC14,CCDC88A,CCT8,CD2AP,CDH1,CDK1,CHCHD10,CHMP7,CHMP4B,CLDN18,CNTLN,COG3,COL1A1,CRY2,CSE1L,CSNK1D,DCLK1,DCP1A,DDX1,DNAJB6,DNAJC15,DNM1,DNM3,DNM1L,DTX3L,DZIP1,ESCO2,ESR1,FAM65A,FBXW7,FGF9,GDAP1,GET4,GGA1,GGA3,GNPTAB,GOSR2,GSK3B,H2AFY,HK2,HNRNPU,HOOK3,HSP90AA1,IMMP2L,INSIG1…
GO:BP	transmembrane receptor protein tyrosine kinase signaling pathway	GO:0007169	3.58923e-31	30.445	391	4762	184	24356	ABL1,ADAMTS3,ADIPOQ,ADRA2A,AFAP1L2,ANGPT1,ANGPT2,APC,APLN,APP,APPL1,ARID5B,ATXN7,BAIAP2L1,BDNF,BMP2,CAV2,CBL,CDH13,CDK5R1,CEP57,CHMP6,COL4A1,CPNE3,CRK,CSF1R,CTNNB1,CYFIP2,DAB2IP,DOK5,DSTYK,EFEMP1,EFNA5,EFNB2,EIF4EBP2,EPHA3,EPHA4,EPHA5,EPHA7,EPHA8,EPHB3,EPN2,ERBB4,EREG,ESM1,FAT4,FBXW7,FER,FGF1,FGF2,FGF5,FGF7,FGF9,FGF12,FGF18,FGF19,FGF23,FGFR1,FGR,FLRT2,FLT1,FLT4,FOXO1,FOXO3,FSTL4,FZD4,GAB1,GFRA2,G…
GO:BP	membrane organization	GO:0061024	3.76442e-31	30.4243	410	4762	190	24356	ABCA1,ABCC1,ACAA2,ANK3,ANKFY1,ANO3,ANO6,AP2B1,AP3B1,APOOL,ARF1,ARHGAP12,ARHGAP44,ASAP1,ATL1,ATP10B,ATP10D,ATP11A,ATP11B,ATP11C,ATP8A1,ATP8A2,ATP9A,BAIAP2,BAIAP2L1,BAIAP2L2,BCL2,BCL2L11,BET1,CACNG2,CACNG4,CAV1,CAV2,CCDC88A,CD9,CDC42,CDH2,CHCHD3,CHMP6,CHMP7,CHMP1A,CHMP2B,CHMP4B,CLIP1,CLN8,CNTN2,COL4A3BP,COL5A1,COLQ,CUL3,DHCR24,DNAJC11,DNM1,DNM3,DNM1L,EEA1,ELMO1,FAT4,FLOT2,FNBP1L,FNTA,GDNF,GET4,GLRB…
GO:BP	angiogenesis	GO:0001525	4.22127e-31	30.3746	303	4762	155	24356	ABL1,ACVR1,ADAM12,ADIPOR2,AGGF1,AKT3,AMOT,AMOTL1,ANGPT1,ANGPT2,APLNR,APOLD1,B4GALT1,BMPER,BRCA1,C1GALT1,CALCRL,CAV1,CCBE1,CDH13,CLIC4,COL4A1,CTNNB1,CX3CR1,CYP1B1,DAB2IP,E2F8,EDN1,EDNRA,EFNB2,EGLN1,EGR3,EIF2AK3,ENPEP,ENPP2,EPAS1,EPHB3,EPN2,ERAP1,ESM1,ETS1,FASLG,FBXW7,FGF1,FGF2,FGF9,FGF18,FGFR1,FLT1,FLT4,FOXJ2,GAB1,GATA2,GATA6,GBX2,GDF2,GJA5,GLUL,GNA13,GREM1,HAND1,HIF1A,HIPK2,HK2,HMOX1,HOXA7,HOXB13…
GO:BP	positive regulation of intracellular signal transduction	GO:1902533	5.10468e-31	30.292	575	4762	240	24356	ABL1,ADAM9,ADCYAP1,ADIPOQ,ADRA2A,ADRA2B,AKT3,ALPK1,ANGPT1,ANKRD1,APP,ARL6IP5,ATM,AUTS2,BAG4,BCLAF1,BMP2,BMPER,BNIP2,BRAF,CALM1,CARD11,CAV1,CAV2,CBL,CD28,CD44,CDC42,CDH2,CDH13,CDON,CHERP,CLEC16A,CSF1R,CTNNB1,DAB2IP,DDX1,DDX5,DGKI,DKK1,DNAJC27,DNM1L,DOK5,DSTYK,EDA,EDAR,EDN1,EPHA4,EPHA8,ERBB4,ERCC6,ERN1,ERP29,FASLG,FBXW7,FGF1,FGF2,FGF18,FGF19,FGF23,FGFR1,FGG,FGR,FKBP1A,FLT1,FLT4,FZD4,GCG,GCNT2,GHR,G…
GO:BP	negative regulation of apoptotic process	GO:0043066	6.46093e-31	30.1897	479	4762	211	24356	ABL1,ACAA2,ACVR1,ADAR,ADNP,ALKBH1,AMBRA1,AMIGO2,ANGPT1,ANKRD1,API5,ARF4,ASCL1,ATAD5,ATG5,AURKA,BCL2,BCL11B,BDNF,BFAR,BIRC6,BMI1,BMP7,BNIP3L,BRAF,BRCA1,CAMK1D,CAST,CAV1,CBL,CDC73,CDK1,CHL1,CHST11,CIAPIN1,CIDEA,CLN8,CNTFR,COL2A1,CSF1R,CTNNA1,CTNNB1,CTTN,DAB2,DAD1,DFFA,DKK1,DLX1,DNAJB6,DNAJC3,DSTYK,EGR3,ENO1,EYA3,FAIM2,FGG,FLT4,FOXO1,FZD3,GABRB2,GABRB3,GATA2,GATA6,GCG,GDNF,GHR,GREM1,GRIN1,GRK5,GSK3B…
GO:BP	forebrain development	GO:0030900	9.09115e-31	30.0414	258	4762	139	24356	APP,ARHGAP35,ASCL1,ATRX,AUTS2,BCL11B,BMP2,BMPR1A,BTBD3,BTG2,CCDC85C,CDH2,CDK5R1,CDON,CEP120,CHRD,CNTN2,CNTNAP2,CREB1,CRK,CSF1R,CTNNB1,DAB1,DAB2IP,DCLK1,DCX,DIXDC1,DKK1,DLX1,DLX2,DMRTA2,DRD2,E2F1,EFHC1,EMX2,ENPP2,EPHA5,EPHB3,ERBB4,EXT1,FAT4,FBXO45,FEZF2,FGF2,FGFR1,FOXP2,FUT10,GATA2,GBX2,GDF7,GDPD5,GNG12,GRIN1,GSK3B,HES1,HES5,HIF1A,HOOK3,ID4,IGF2BP1,ISL1,KIF3A,KIRREL3,KRAS,LEF1,LHX8,LRP2,LRRK2,MAPK…
GO:BP	proteolysis	GO:0006508	1.1359e-30	29.9447	1171	4762	403	24356	ACE,ACE2,ACVR1C,ADAM9,ADAM10,ADAM12,ADAM19,ADAM22,ADAM33,ADAMTS2,ADAMTS3,ADAMTS4,ADAMTS5,ADAMTS6,ADAMTS9,ADAMTS18,ADAMTSL1,ADRA2A,AEBP1,AGAP3,AHSG,AMN1,ANKIB1,ANTXR1,APH1A,APH1B,APP,ARIH1,ARIH2,ARL6IP5,ARMC8,ARRDC1,ASRGL1,ASXL1,ATG4C,ATP6AP2,ATXN3,ATXN7L3,AURKA,BACE1,BAP1,BBS7,BCL2L11,BFAR,BIRC6,BRCC3,BRSK2,BTRC,C5,C9ORF3,CAPN1,CAPN6,CASP2,CASP6,CASP7,CASP8AP2,CAST,CAV1,CBFA2T3,CBL,CCNF,CD109,CHM…
GO:BP	cell surface receptor signaling pathway involved in cell-cell signaling	GO:1905114	1.7349e-30	29.7607	342	4762	167	24356	ABL1,ADORA2A,APC,APCDD1,APP,ATP6AP2,ATP6V1C2,AXIN1,BCL9L,BMP2,BTRC,CAV1,CBLN1,CCND1,CCNE1,CCNY,CDC73,CDH2,CHRNA2,CHRNA5,CHRNA6,CHRNB4,COL1A1,CSNK1A1,CSNK1D,CSNK1E,CSNK1G1,CSNK2A1,CSNK2A2,CTNNB1,CTNNBIP1,CTNND1,CUL3,CUX2,CYLD,DAAM2,DAB2,DAB2IP,DACT1,DACT2,DCDC2,DEPDC1B,DGKI,DIXDC1,DKK1,DKK2,DKK3,DVL3,EDA,FAM53B,FERMT2,FGF2,FGF9,FOXO1,FOXO3,FZD1,FZD3,FZD4,FZD7,G3BP1,GABRB3,GHR,GLRA2,GLRA4,GLRB,GPRC…
GO:BP	positive regulation of cellular component biogenesis	GO:0044089	1.89239e-30	29.723	327	4762	162	24356	ABL1,ACE2,ACTR2,ACTR3,ACTR3B,AKAP9,AMIGO2,ANLN,APC,ARF6,ARHGAP35,ARPC4,ARPC1A,ARPC5L,ASAP1,ATM,ATMIN,AUTS2,BAG4,BAIAP2,BAIAP2L1,BCL2L11,BDNF,BMP7,BRAF,C15ORF62,CAV1,CBLN1,CBLN2,CCDC88A,CDC42,CDC42EP4,CDH17,CEP120,CLASP1,CLASP2,CLIP1,CLRN1,CLSTN1,CLSTN3,CNOT6,CNOT6L,CTTN,CUX2,DAG1,DOCK11,DPYSL3,DZIP1,EDN1,EFNA5,EIF4G1,EPB41L5,EPHB3,EPS8,ESR1,FAM65B,FAM98A,FER,FLRT2,FMN1,FNBP1L,FNIP2,GHR,GMFB,GRB2,…
GO:BP	muscle tissue development	GO:0060537	2.44746e-30	29.6113	280	4762	146	24356	ACTN2,ACVR1,ALPK3,ANKRD1,ARID2,ATF3,ATG5,BCL2,BCL9L,BIN3,BMP2,BMP7,BMPR1A,BTG2,CAV1,CAV2,CDC42,CDON,CFL2,COPS2,CREB1,CTNNB1,CXCL12,CXCR4,DKK1,DMD,DMRTA2,DSG2,EDN1,EFNB2,EGLN1,ERBB4,FAM65B,FBXO22,FGF9,FGFR1,FKBP1A,FLNB,FOXL2,FOXN2,FOXP1,FOXP2,FZD7,GATA6,GJA1,GJA5,GJC1,GPCPD1,GREM1,HAND1,HDAC4,HEY2,HEYL,HIVEP3,HLF,HNRNPU,HOMER1,HOXD10,IFRD1,IGF1,IGFBP5,ISL1,ITGB1,KIAA1161,KLF5,LEF1,LEMD2,LMNA,LMOD3…
GO:BP	regulation of cell morphogenesis	GO:0022604	4.78849e-30	29.3198	296	4762	151	24356	ABL1,AKAP2,ARC,ARHGAP18,ARHGAP35,ARHGAP44,BCL9L,BDNF,BMPR2,BRAF,BRSK2,BRWD1,BRWD3,C15ORF62,CAMSAP1,CAPRIN1,CDC42,CDC42EP4,CDC42SE1,CDH2,CDK5R1,CNTN2,COCH,CRK,CSF1R,CUX2,DAB1,DPYSL2,EFNA5,ENPP2,EPB41,EPHA4,EPHA7,EPHB3,EPS8,ERMN,FBLN1,FBXW8,FEZF2,FGR,FMNL3,FN1,FSTL4,FZD4,GNA13,GRIN1,HECW2,IFRD1,ITGB3,KDR,KIT,LARP4,LIMD1,LRP4,LRRK2,MAP6,MAP1B,MAP2K1,MAPT,MARK2,MKLN1,MYH9,MYH10,NEDD4,NEDD9,NEDD4L,NEF…
GO:BP	cytoskeleton organization	GO:0007010	5.38483e-30	29.2688	1060	4762	372	24356	ABI1,ABI2,ABL1,ABLIM3,ABR,ACTG1,ACTN2,ACTR2,ACTR3,ACTR3B,ADD2,ADD3,AGFG1,AKAP9,AMOT,AMOTL1,ANK3,ANKRD1,ANTXR1,APC,ARC,ARF6,ARFGEF1,ARHGAP6,ARHGAP12,ARHGAP18,ARHGAP26,ARHGAP28,ARHGAP35,ARHGAP36,ARHGAP44,ARHGDIB,ARPC4,ARPC1A,ARPC5L,ATP2C1,ATP8A2,ATRX,AURKA,AUTS2,BAG4,BAIAP2,BAIAP2L1,BCL2,BNIP2,BRAF,BRSK2,BRWD1,BRWD3,C15ORF62,C9ORF72,CALM1,CAMSAP1,CAP2,CAPN6,CAPZA1,CAPZA2,CASQ2,CCDC88A,CCNF,CD2AP,CD…
GO:BP	negative regulation of cellular component organization	GO:0051129	2.25643e-29	28.6466	417	4762	189	24356	ACAA2,ADD2,ADD3,ANKRD13A,ANKRD13B,ANTXR1,APC,ARFGEF1,ARHGAP6,ARHGAP28,ASAP1,ATAD2,ATG5,ATM,ATRX,BAG4,BCOR,BMP7,BRCA1,CAMSAP1,CAPZA1,CAPZA2,CAV1,CCNF,CDC42,CDK5R1,CHMP4B,CLASP1,CLEC16A,CTNNBIP1,DAB1,DACT1,DCP2,DFFA,DKK1,DMRT1,DNAJA4,DNAJB2,DNAJB6,DNAJC15,DNMT3B,DYRK1A,EFNA5,EFNB2,EPHA3,EPHA4,EPHA7,EPS8,ERCC4,FAM107A,FBLN1,FBXO5,FEZ2,FSTL4,GFI1,GMFB,GSK3B,H2AFY,HNRNPU,HORMAD1,IFRD1,IGF1,IMPACT,INPP…
GO:BP	positive regulation of catabolic process	GO:0009896	4.72797e-29	28.3253	274	4762	142	24356	ABCD2,ABHD4,ADRA2A,ANKIB1,APC,ARIH1,ARIH2,ASB9,ATG7,AURKA,AXIN1,BBS7,BNIP3L,BTG2,C9ORF72,CBFA2T3,CLEC16A,CNOT7,CNOT8,CNOT6L,CPEB3,CSNK1A1,CSNK1D,CSNK1E,CUL4B,DAB2,DAB2IP,DACT1,DNAJB2,DTL,DTX3L,EDEM1,FAM122A,FBXL5,FBXO22,FBXW7,FBXW8,FOXO1,FTO,FYCO1,GGA1,GGA3,GIGYF2,GNAI3,GPD1,GSK3B,HECW2,HIF1A,HK2,HMOX1,HSP90AA1,HTT,IFNG,IGF1,INSR,IRS1,ITCH,KDR,KIAA1324,LARP1,LRRK2,MAPK9,METTL16,MID2,MTDH,MYLIP,NA…
GO:BP	small GTPase mediated signal transduction	GO:0007264	5.1395e-29	28.2891	384	4762	178	24356	ABCA1,ABL1,ABR,ALS2,AMOT,ARF6,ARFGEF1,ARFGEF2,ARHGAP1,ARHGAP12,ARHGAP18,ARHGAP26,ARHGAP28,ARHGAP31,ARHGAP35,ARHGAP42,ARHGAP44,ARHGDIB,ARHGEF4,ARHGEF6,ARHGEF7,ARHGEF9,ARHGEF11,ARHGEF12,ARHGEF18,ARL3,AUTS2,BNIP2,BRAP,C15ORF62,CBL,CD2AP,CDC42,CDC42EP4,CDC42SE1,CDC42SE2,CDH13,CDKN2B,CDON,CNKSR1,CUL3,CYTH1,CYTH4,DAB1,DGKI,DNAJA3,DNAJC27,DOCK1,DOCK3,DOCK4,DOCK7,DOCK9,DOCK10,DOCK11,ELMO1,EPS8,FAM65A,FAM…
GO:BP	positive regulation of transport	GO:0051050	5.36254e-29	28.2706	478	4762	207	24356	ABCA1,ABL1,ABR,ACE2,ACSL3,ACTN2,ADAM9,ADIPOQ,AHSG,AKAP6,AKAP9,ANGPT1,ANKFY1,ANKRD1,ANO1,ANO6,ANXA13,AP1G1,APLN,APLNR,ARC,ARHGEF7,ARL6IP1,ATAD1,ATG5,ATP1B1,ATP1B3,ATP8A1,ATP8A2,AZIN1,BMP6,BMP7,BRAF,C5,C2CD2L,CA2,CACNA1D,CACNA1G,CACNB2,CADM1,CALM1,CAMK1D,CASK,CAV1,CBL,CBLL1,CD47,CD276,CDH1,CDH2,CDK5R1,CFTR,CHUK,CLASP1,CNST,CREB1,CRH,CSF1R,CTDSPL2,CYP19A1,DAB2,DMD,DNM1L,DRD2,EDEM1,EDN1,EHD3,FAM65A,F…
GO:BP	cellular response to oxygen-containing compound	GO:1901701	5.66279e-29	28.247	552	4762	229	24356	ABCA1,ABL1,ABL2,ACACA,ACTN2,ADAM9,ADCY5,ADCY6,ADCY7,ADIPOQ,ADNP2,ADPRHL2,ADRA2A,AKAP6,AKAP9,ANKRD1,ANO1,APC,APP,APPL1,ATP2B4,BAIAP2L1,BMP6,BRCA1,BRSK2,C2CD2L,CA2,CACNB1,CALCRL,CAV1,CAV2,CD80,CD86,CDC73,CDH1,CFTR,CHRM1,CHUK,COL1A1,COL4A1,COL5A2,CPEB2,CPEB3,CPEB4,CREB1,CRHR1,CRHR2,CTNNA1,CTNNB1,CX3CR1,CYP1B1,DAB2IP,DENND4C,DNMT3A,EFNA5,EIF4E,EIF4EBP2,EPHA3,EPHA4,EPHA5,ERN1,ESR1,FBLN5,FBXO32,FER,FOX…
GO:BP	epithelial cell differentiation	GO:0030855	1.62127e-28	27.7901	371	4762	173	24356	ABL1,ACVR1,ACVR2B,ADAM9,ADIPOQ,APOLD1,ARID4A,ASCL1,ATOH8,ATRX,B4GALT1,BCL2,BCL11B,BDH2,BMP2,BMP6,BMP7,BMPR2,C1GALT1,CASP6,CAV1,CBFA2T2,CCND1,CD109,CDC42,CDH2,CDK1,CDK6,CEP63,CLIC4,CLIC5,CLOCK,CLRN1,CNN3,CPT1A,CREB1,CTNNB1,DAB2,DACT2,DLX6,DMD,DMRT1,E2F8,EPB41L5,ERBB4,ESR1,FAM65B,FAT1,FAT4,FGF2,FGFR1,FLNB,FNDC3A,FOXF1,FOXJ1,FOXJ2,FOXL2,FOXP1,FRMD6,FZD1,FZD7,GATA5,GATA6,GDF2,GDF7,GDNF,GJA1,GREM1,GRH…
GO:BP	heart development	GO:0007507	4.86807e-28	27.3126	380	4762	175	24356	ACTN2,ACVR1,ACVR2B,ADAMTS6,ALPK3,ANK2,ANKRD1,AP1B1,AP2B1,APLN,APLNR,ARID2,ASXL1,ATG5,BBS7,BCOR,BMP2,BMP7,BMPR2,BMPR1A,CACNA1C,CALCRL,CASP7,CDC42,COL2A1,COL4A3BP,COL5A1,CREB1,CTNNB1,DCTN5,DKK1,DSG2,DUSP6,EDN1,EDNRA,EFNB2,EGLN1,ERBB4,FAT4,FBN1,FGF9,FGF19,FGFR1,FKBP1A,FLRT2,FN1,FOXF1,FOXJ1,FOXP1,FREM2,FZD1,FZD7,GATA5,GATA6,GJA1,GJA5,GJC1,GNG5,GREM1,GYS1,HAND1,HAS2,HES1,HEY1,HEY2,HEYL,HIF1A,HNRNPU,HO…
GO:BP	nervous system process	GO:0050877	5.61795e-28	27.2504	618	4762	246	24356	ABL1,ABR,ACE2,ACPP,ADARB1,ADCY1,ADCY5,ADORA2A,AFF2,AKAP9,AOC3,APP,ARC,ARF4,ATAD1,ATP8A1,ATP8A2,ATXN1,ATXN1L,B3GNT2,BDNF,BEST1,BRAF,BTBD9,BTG2,C1QL1,CACNA1D,CACNA1G,CACNB2,CACNG2,CACNG4,CALB1,CAMK4,CBLN1,CCDC50,CCND2,CDC14A,CDH23,CERS3,CHL1,CHMP2B,CHRNA2,CHRNA5,CHRNA6,CHRNB4,CLDN19,CLIC5,CLN8,CLRN1,CNGB3,CNTN2,CNTNAP2,COCH,COL1A1,COL2A1,CREB1,CSMD1,CUX2,DCDC2,DDHD2,DGKI,DKK1,DMRT3,DRD2,EIF4EBP2,EP…
GO:BP	regulation of cellular response to stress	GO:0080135	6.24568e-28	27.2044	403	4762	182	24356	ABL1,ACTR2,AIDA,AKT3,ANKRD1,APP,ARL6IP5,ATAD5,ATM,BCLAF1,BFAR,BMP2,BMPR1A,BRAF,BRCA1,BRCC3,CDK6,CDKN2B,CRY1,CTNNB1,CYLD,DAB2IP,DACT1,DDAH1,DDX5,DEK,DERL2,DKK1,DNAJC3,DTX3L,DUSP1,DYRK1A,EDAR,EDEM1,EDN1,EIF2AK3,ENO1,EPHA4,ERCC4,ERCC6,ERLEC1,ERN1,ERP29,EYA3,FAM168A,FBLN5,FBXO5,FBXW7,FGF19,FIGN,FKTN,FLT4,FMR1,FOXM1,FOXO1,FUT8,FZD1,FZD4,GCH1,GPR37,GPR37L1,HIF1A,HIPK2,HIPK3,HMGA1,HSPA5,IGF1R,IMPACT,INS…
GO:BP	morphogenesis of an epithelium	GO:0002009	7.15551e-28	27.1454	337	4762	161	24356	ABL1,ACVR1,ARHGAP12,ARHGAP35,BCL2,BMP2,BMP7,BRSK2,BTBD7,BTRC,CA2,CDC42,CDH2,CECR2,CLASP1,CLIC4,COL4A1,COL5A1,CTNNB1,CTNNBIP1,DAB2,DACT1,DAG1,DLG3,DVL3,EDN1,EDNRA,EFNB2,EPB41L5,EPHA4,EPHA7,ESR1,ESRP2,EXOC5,FAT4,FGF1,FGF7,FGFR1,FMN1,FOXF1,FOXF2,FREM2,FZD1,FZD3,GBX2,GDF2,GDF7,GDNF,GJA1,GNA13,GRB2,GREM1,GRHL3,GZF1,HAND1,HBEGF,HES1,HES5,HIF1A,HNF1B,HOXB13,HS2ST1,ID4,IGFBP5,ILK,KDM5B,KIF26B,KIF3A,KLHL3…
GO:BP	striated muscle tissue development	GO:0014706	8.72192e-28	27.0594	265	4762	137	24356	ACTN2,ACVR1,ALPK3,ANKRD1,ARID2,ATF3,ATG5,BCL2,BCL9L,BIN3,BMP2,BMP7,BMPR1A,BTG2,CAV1,CAV2,CDC42,CDON,CFL2,COPS2,CREB1,CTNNB1,DKK1,DMD,DMRTA2,DSG2,EDN1,EFNB2,EGLN1,ERBB4,FAM65B,FBXO22,FGF9,FGFR1,FKBP1A,FLNB,FOXL2,FOXN2,FOXP1,FOXP2,FZD7,GATA6,GJA1,GJA5,GJC1,GPCPD1,GREM1,HAND1,HDAC4,HEY2,HEYL,HIVEP3,HLF,HNRNPU,HOMER1,HOXD10,IFRD1,IGF1,ISL1,ITGB1,KIAA1161,KLF5,LEF1,LEMD2,LMNA,LMOD3,LRP2,MAFF,MAPK14,ME…
GO:BP	histone modification	GO:0016570	1.53649e-27	26.8135	308	4762	151	24356	ACTL6A,ARID4A,ASH1L,ASH2L,ASXL1,ATG5,ATM,ATRX,ATXN7L3,AURKA,AUTS2,BAP1,BCOR,BMI1,BRCA1,BRCC3,BRD1,BRPF3,CDC73,CDK1,CHD5,CLOCK,CREBBP,CUL4B,DNMT3B,DR1,DTX3L,ELK4,ELP3,EP400,EYA3,EZH1,FMR1,GATA2,GCG,GFI1,H2AFY,HDAC2,HDAC4,HDAC11,HLCS,HOPX,ING3,ING4,ING5,IRF4,ISL1,JAK2,JDP2,JMJD6,JMJD1C,KAT7,KAT2B,KAT6A,KAT6B,KDM1A,KDM1B,KDM2A,KDM4A,KDM5A,KDM5B,KDM6A,LEF1,LMNA,LRRK2,MAP3K7,MAP3K12,MEAF6,MECP2,METTL8…
GO:BP	renal system development	GO:0072001	2.47505e-27	26.6064	196	4762	112	24356	ACE,ACVR2B,ADIPOQ,ANGPT1,APH1A,ARID5B,ARL3,BCL2,BCL2L11,BMP2,BMP6,BMP7,BMPER,C1GALT1,CALB1,COL4A1,CTNNB1,CTNNBIP1,DACT2,EFNB2,EMX2,ENPEP,EPCAM,EPHA4,EPHA7,FAT4,FGF1,FGF2,FGFR1,FMN1,FOXF1,FOXJ1,GCNT1,GDF11,GDNF,GREM1,GZF1,HES1,HES5,HEYL,HNF1B,HS2ST1,ILK,ITGA6,JMJD6,KIF26B,KIF3A,KIRREL3,KLF15,KLHL3,LGR4,LIN28A,LRP4,LRRK2,LZTS2,MEF2C,MME,MYO1E,MYOCD,NFIA,NID1,NLE1,NPNT,NRP1,ODC1,OSR1,OSR2,OVOL1,PBX1…
GO:BP	cell-cell signaling by wnt	GO:0198738	2.60717e-27	26.5838	279	4762	141	24356	ABL1,APC,APCDD1,ATP6AP2,ATP6V1C2,AXIN1,BCL9L,BMP2,BTRC,CAV1,CCND1,CCNE1,CCNY,CDC73,CDH2,COL1A1,CSNK1A1,CSNK1D,CSNK1E,CSNK1G1,CSNK2A1,CSNK2A2,CTNNB1,CTNNBIP1,CTNND1,CUL3,CYLD,DAAM2,DAB2,DAB2IP,DACT1,DACT2,DCDC2,DEPDC1B,DIXDC1,DKK1,DKK2,DKK3,DVL3,EDA,FAM53B,FERMT2,FGF2,FGF9,FOXO1,FOXO3,FZD1,FZD3,FZD4,FZD7,G3BP1,GPRC5B,GRB10,GREM1,GRHL3,HIC1,HNF1B,ILK,ISL1,KREMEN1,LATS1,LATS2,LEF1,LGR4,LIMD1,LRP4,LR…
GO:BP	regulation of growth	GO:0040008	2.61679e-27	26.5822	381	4762	174	24356	ABL1,ACVR1B,ADAM10,ADNP2,APP,ATP8A2,ATRN,BAP1,BCL2,BCL2L11,BDNF,BMPR2,BMPR1A,CDC73,CDK5R1,CDKN2B,CELF1,CIRBP,CLSTN1,CLSTN3,COLQ,CREB1,CREG1,CRLF3,DCBLD2,DCUN1D3,DERL2,DNAJB2,DPYSL2,DRD2,DUSP6,EDN1,EFNA5,EI24,EIF4G1,ENO1,EPB41L3,EPHA7,ERBB4,ESM1,FAM107A,FAM122A,FGF9,FGFR1,FHL1,FLVCR1,FN1,FOXP1,FSTL4,FTO,GAP43,GATA6,GDF2,GDF9,GJA1,HEY2,HIF1A,HNF1B,HOPX,HOXB13,HTRA1,IFNG,IFRD1,IGF1,IGFBP4,IGFBP5,ING…
GO:BP	covalent chromatin modification	GO:0016569	3.74164e-27	26.4269	313	4762	152	24356	ACTL6A,ARID4A,ASH1L,ASH2L,ASXL1,ATG5,ATM,ATRX,ATXN7L3,AURKA,AUTS2,BAP1,BCOR,BMI1,BRCA1,BRCC3,BRD1,BRPF3,CDC73,CDK1,CHD5,CLOCK,CREBBP,CUL4B,DNMT3A,DNMT3B,DR1,DTX3L,ELK4,ELP3,EP400,EYA3,EZH1,FMR1,GATA2,GCG,GFI1,H2AFY,HDAC2,HDAC4,HDAC11,HLCS,HOPX,ING3,ING4,ING5,IRF4,ISL1,JAK2,JDP2,JMJD6,JMJD1C,KAT7,KAT2B,KAT6A,KAT6B,KDM1A,KDM1B,KDM2A,KDM4A,KDM5A,KDM5B,KDM6A,LEF1,LMNA,LRRK2,MAP3K7,MAP3K12,MEAF6,MECP2…
GO:BP	response to drug	GO:0042493	3.85938e-27	26.4135	447	4762	194	24356	ABAT,ABCC9,ABHD2,ABL1,ADAM9,ADCY5,ADCY6,ADCY7,ADIPOQ,ADORA2A,ANKRD1,ARL6IP1,ARL6IP5,ATG5,ATRX,BCL2,BMP6,BMP7,BRAF,BRCA1,CA2,CASQ2,CAV1,CCND1,CDH1,CFTR,CHRM1,CHRNA5,CHRNA6,CHRNB4,CLN8,CREB1,CRH,CRHR1,CTNNA1,CTNNB1,CYGB,CYP1B1,DRD2,EDN1,EFNA5,EGLN1,EIF4E,EMX2,EPHA5,EPS8,FBXO32,FKBP1A,FOXO1,FZD1,FZD4,GABPA,GABRA4,GALR1,GATA6,GDF9,GDNF,GHR,GLRA2,GNAI2,GNRH1,GPR37,GPR37L1,GRIN1,GRIN2A,GRIN3A,HLCS,HMOX…
GO:BP	metal ion transport	GO:0030001	4.09677e-27	26.3876	538	4762	221	24356	ABCC9,ABL1,ACTN2,AKAP6,AKAP9,ANK2,ANO6,APLNR,ARHGAP1,ARMC1,ATG5,ATOX1,ATP1B1,ATP1B3,ATP1B4,ATP2A3,ATP2B1,ATP2B2,ATP2B4,ATP2C1,ATP7B,BCL2,BEST1,CACHD1,CACNA1B,CACNA1C,CACNA1D,CACNA1E,CACNA1G,CACNB1,CACNB2,CACNB3,CACNG2,CACNG4,CACNG7,CALB1,CALCRL,CALM1,CAMK2G,CASK,CASQ2,CASR,CAV1,CHERP,CNNM2,CNNM4,CP,CTNNB1,DMD,DPP6,DRD2,EHD3,FAM155B,FASLG,FGF12,FHL1,FKBP1A,FLVCR1,FTH1,FXYD2,FXYD6,GCG,GCK,GRIN1,GRI…
GO:BP	positive regulation of transferase activity	GO:0051347	7.88489e-27	26.1032	387	4762	175	24356	ABI1,ABI2,ABL1,ACSL1,ACVR2B,ADAM9,ADCYAP1,ADIPOQ,ADRA2A,ADRA2B,AFAP1L2,ALS2,AMBRA1,ANGPT1,ARRDC3,ATG13,ATG14,ATP2B4,AXIN1,BCL10,BMI1,BMP2,CAB39,CARD11,CCDC88A,CCND1,CCNK,CCNY,CCNYL1,CD200,CDC42,CDK5R1,CHTF8,CRH,CSF1R,CTNNB1,DAB1,DAB2IP,DBF4,DCUN1D2,DCUN1D3,DCUN1D4,DCUN1D5,DKK1,DSCC1,DSTYK,DTX3L,EDN1,EPHA4,EPHA8,ERCC6,EREG,ERN1,ERP29,FBXW7,FGF1,FGF2,FGF18,FGFR1,FGR,FLT1,FZD4,GCG,GHR,GPRC5B,GPRC5C,…
GO:BP	regulation of hydrolase activity	GO:0051336	9.63212e-27	26.0163	735	4762	276	24356	ABCE1,ABHD4,ABL1,ABL2,ABR,ACVR1,ACVR1C,ADCYAP1,AGAP1,AGAP3,AGFG1,AHSG,ALS2,AMOT,ANTXR1,APP,ARF4,ARFGEF1,ARHGAP1,ARHGAP6,ARHGAP12,ARHGAP18,ARHGAP21,ARHGAP26,ARHGAP28,ARHGAP29,ARHGAP31,ARHGAP36,ARHGAP42,ARHGAP44,ARHGEF7,ARHGEF12,ARL1,ARL6IP5,ARPP19,ASAP1,ASAP2,ATP1B1,ATP1B3,BAG4,BCL2L11,BIRC6,BMP2,C5,CALM1,CASP8AP2,CASR,CAST,CAV1,CAV2,CD109,CD200,CNST,CRK,CSRNP3,CYFIP2,DAB2IP,DENND1B,DFFA,DGKI,DLG3…
GO:BP	urogenital system development	GO:0001655	9.69535e-27	26.0134	229	4762	123	24356	ACE,ACVR2B,ADIPOQ,ANGPT1,APH1A,ARID5B,ARL3,BCL2,BCL2L11,BMP2,BMP6,BMP7,BMPER,C1GALT1,CALB1,COL4A1,CTNNB1,CTNNBIP1,CYP19A1,DACT2,EFNB2,EMX2,ENPEP,EPCAM,EPHA4,EPHA7,EPHB3,ESR1,FAT4,FGF1,FGF2,FGFR1,FMN1,FOXF1,FOXJ1,GATA2,GCNT1,GDF11,GDNF,GREM1,GZF1,HES1,HES5,HEYL,HNF1B,HOXB13,HS2ST1,ID4,ILK,ITGA6,JMJD6,KIF26B,KIF3A,KIRREL3,KLF15,KLHL3,LGR4,LIN28A,LRP4,LRRK2,LZTS2,MEF2C,MME,MYO1E,MYOCD,NFIA,NID1,NLE1…
GO:BP	regulation of system process	GO:0044057	1.10267e-26	25.9576	273	4762	138	24356	ACE2,ACPP,ADIPOQ,AKAP9,ANK2,APP,ARHGAP42,ATP1B1,ATP2B4,BMP6,BMP7,BMPR2,CACNA1B,CACNA1C,CACNA1D,CACNA1G,CACNB2,CALM1,CAMK2G,CASQ2,CAV1,CBLN1,CHRM1,CHRNB4,CRH,CRHR1,CRY1,CRY2,CTTN,CUX2,DMD,DOCK4,DRD2,DSG2,EDN1,EHD3,ENO1,EPAS1,FAM19A4,FBXO32,FGF12,FGFR1,FGG,FKBP1A,FMR1,FOXL2,FTO,GALR1,GATA5,GCH1,GDF9,GHR,GJA1,GJA5,GJC1,GLS,GNAO1,GNRH1,GRIN2A,GRM1,GUCY1A3,HBEGF,HDAC4,HEY2,HOPX,HRH1,HRH2,HTR2C,IGF1,IG…
GO:BP	Wnt signaling pathway	GO:0016055	1.8083e-26	25.7427	277	4762	139	24356	ABL1,APC,APCDD1,ATP6AP2,ATP6V1C2,AXIN1,BCL9L,BMP2,BTRC,CAV1,CCND1,CCNE1,CCNY,CDC73,CDH2,COL1A1,CSNK1A1,CSNK1D,CSNK1E,CSNK1G1,CSNK2A1,CSNK2A2,CTNNB1,CTNNBIP1,CTNND1,CUL3,CYLD,DAAM2,DAB2,DAB2IP,DACT1,DACT2,DCDC2,DEPDC1B,DIXDC1,DKK1,DKK2,DKK3,DVL3,EDA,FAM53B,FERMT2,FGF2,FGF9,FOXO1,FOXO3,FZD1,FZD3,FZD4,FZD7,G3BP1,GPRC5B,GRB10,GREM1,GRHL3,HIC1,HNF1B,ILK,ISL1,KREMEN1,LATS1,LATS2,LEF1,LGR4,LIMD1,LRP4,LR…
GO:BP	regulation of response to external stimulus	GO:0032101	2.68549e-26	25.571	486	4762	204	24356	ABR,ADAM10,ADAMTS18,ADAR,ADCY7,ADIPOQ,ADORA2A,AHSG,ALPK1,ANGPT2,ANO6,AP1G1,APP,ASH1L,BAP1,BMP6,BMPR2,BRAF,C5,C5ORF30,CADM1,CAMK1D,CASK,CAV1,CD9,CD28,CD47,CD109,CD226,CD276,CDH13,CLASP1,CLOCK,CMKLR1,CNOT7,COCH,COLEC12,CRH,CRHR2,CRK,CXCL12,CXCR4,CYLD,CYP19A1,DAB2IP,DNASE1L1,DRD2,DROSHA,DTX3L,DUSP1,EFNB2,ELMOD2,ENPP4,EPHA4,EREG,ESR1,ETS1,FAM65B,FEM1A,FEZF2,FGF1,FGF18,FGFR1,FGG,FGR,FOXF1,GCG,GFI1,GHR…
GO:BP	regulation of cell cycle	GO:0051726	2.78394e-26	25.5553	667	4762	256	24356	ABL1,ADARB1,ADCYAP1,AFAP1L2,AHCTF1,ANKRD1,APC,APP,ASCL1,ATAD5,ATM,ATP2B4,ATRX,AURKA,BAP1,BCL2,BCL2L11,BIRC6,BMP2,BMP7,BRCA1,BRCC3,BTG2,BTG4,BTRC,CABLES1,CALM1,CASP2,CAV2,CCNC,CCND1,CCND2,CCNDBP1,CCNE1,CCNE2,CCNF,CCNG1,CCNI,CCNI2,CCNJ,CCNJL,CCNK,CCNY,CCNYL1,CCPG1,CD28,CDC6,CDC23,CDC27,CDC42,CDC73,CDC14A,CDC14B,CDK1,CDK6,CDK12,CDK19,CDK2AP2,CDK5R1,CDKN3,CDKN1A,CDKN2B,CEP63,CEP85,CEP120,CHMP1A,CHMP2…
GO:BP	cellular homeostasis	GO:0019725	6.4129e-26	25.1929	533	4762	217	24356	ABL1,ABL2,ADCY5,ADRA2A,ANK2,ANO1,ANO6,APLNR,APP,ARF1,ATG5,ATOX1,ATP13A3,ATP1B1,ATP1B3,ATP2A3,ATP2B1,ATP2B2,ATP2B4,ATP2C1,ATP6AP1,ATP6V0A2,ATP6V1A,ATP7B,AUTS2,BCL2,BMP6,BRSK2,C2CD2L,CA2,CA7,CACNA1C,CACNA1D,CACNB2,CALB1,CALB2,CALCR,CALM1,CASQ2,CASR,CAV1,CFL2,CFTR,CHERP,CHMP2B,CLIC4,CMKLR1,CP,CX3CR1,CXCR1,CXCR4,CXCR5,DLD,DMD,DMXL1,DNA2,DNAJC10,DNAJC16,EDN1,EFNA5,EGLN1,EPHA5,ERN1,ERP44,FAM155B,FASLG,…
GO:BP	positive regulation of cell development	GO:0010720	7.03646e-26	25.1526	295	4762	144	24356	ABL1,ABL2,ADIPOQ,ADRA2B,APP,ARHGAP35,ASCL1,ATP8A2,AURKA,BCL2,BDNF,BMP2,BMP6,BMP7,BMPR2,BNIP2,BRAF,CAMK1D,CAPRIN1,CBFA2T2,CDON,CRK,CTNNB1,CUX2,CX3CR1,DAB1,DAB2IP,DKK1,DLX1,DLX2,DMRTA2,DRD2,EDN1,EFNA5,EIF4G1,EPHA3,FBXW8,FEZF2,FGFR1,FN1,FZD3,FZD4,GDF7,GDPD5,GPRC5B,HES1,HEYL,HIF1A,IGF1,IGF2BP1,IL6ST,IMPACT,ITGB3,KDM1A,LIN28A,LMOD3,LRP2,LRRC7,MAP6,MAP1B,MAP2K1,MAPK8IP3,MAPT,MARK2,MEF2C,MMD,MMD2,MME,MY…
GO:BP	kidney development	GO:0001822	9.59642e-26	25.0179	180	4762	104	24356	ACE,ACVR2B,ADIPOQ,ANGPT1,APH1A,ARID5B,ARL3,BCL2,BCL2L11,BMP2,BMP6,BMP7,BMPER,C1GALT1,CALB1,CTNNB1,CTNNBIP1,DACT2,EFNB2,EMX2,ENPEP,EPCAM,EPHA4,EPHA7,FAT4,FGF1,FGF2,FGFR1,FMN1,FOXJ1,GCNT1,GDF11,GDNF,GREM1,GZF1,HES1,HES5,HEYL,HNF1B,HS2ST1,ILK,JMJD6,KIF26B,KIF3A,KIRREL3,KLF15,KLHL3,LGR4,LIN28A,LRP4,LRRK2,LZTS2,MEF2C,MME,MYO1E,NID1,NLE1,NPNT,NRP1,ODC1,OSR1,OSR2,OVOL1,PBX1,PCSK5,PDGFA,PDGFB,PDGFRA,PKD2…
GO:BP	positive regulation of nervous system development	GO:0051962	1.04719e-25	24.98	302	4762	146	24356	ABL2,ADRA2B,AMIGO2,APP,ARHGAP35,ASCL1,ATP8A2,BCL2,BDNF,BMP2,BMP6,BMP7,BMPR2,BNIP2,BRAF,CAMK1D,CAPRIN1,CBFA2T2,CBLN1,CBLN2,CDON,CLSTN1,CLSTN3,CTNNB1,CUX2,CX3CR1,DAB1,DAB2IP,DKK1,DLX1,DLX2,DMRTA2,DRD2,EFNA5,EIF4G1,EPHA3,EPHB3,FBXW8,FEZF2,FGF2,FGFR1,FLRT2,FN1,FZD3,FZD4,GDF7,GDPD5,GHR,GPR37L1,GPRC5B,HES1,HEYL,HIF1A,IGF2BP1,IL1RAP,IL6ST,IMPACT,KDM1A,LIN28A,LRP2,LRRC7,LRRN1,LRRTM1,LRRTM2,LRRTM3,MAP6,MA…
GO:BP	cell cycle process	GO:0022402	1.47775e-25	24.8304	786	4762	287	24356	ACTR2,ACTR3,ACVR1,ACVR1B,AHCTF1,ANK3,ANLN,ANXA11,APC,APP,ARF1,ARL3,ARPP19,ATAD5,ATM,ATP2B4,ATRX,AURKA,BACH1,BCL2,BIRC6,BMP7,BNIP2,BRCA1,BRCC3,BRSK2,CALM1,CAMK2G,CASP2,CAV2,CCND1,CCND2,CCNE1,CCNE2,CCNF,CCNG1,CCNI,CCNI2,CCNJ,CCNJL,CCNK,CCNY,CD28,CDC6,CDC23,CDC27,CDC42,CDC73,CDC14A,CDC14B,CDK1,CDK2AP2,CDK5R1,CDKN3,CDKN1A,CDKN2B,CEP63,CEP85,CEP120,CHMP6,CHMP7,CHMP1A,CHMP2B,CHMP4B,CHTF8,CIRBP,CIT,CKAP…
GO:BP	inorganic ion transmembrane transport	GO:0098660	1.73348e-25	24.7611	557	4762	223	24356	ABCC9,ABL1,ACTN2,AKAP6,AKAP9,ANK2,ANKH,ANO1,ANO6,APLNR,ATG5,ATP1B1,ATP1B3,ATP2A3,ATP2B1,ATP2B2,ATP2B4,ATP2C1,ATP5G3,ATP6AP1,ATP6V0A2,ATP6V1A,ATP6V1B2,ATP6V1C2,ATP6V1D,ATP7B,BEST1,BEST3,BEST4,CACHD1,CACNA1B,CACNA1C,CACNA1D,CACNA1E,CACNA1G,CACNB1,CACNB2,CACNB3,CACNG2,CACNG4,CALM1,CASQ2,CAV1,CFTR,CHERP,CLCC1,CLCN4,CLCN5,CLCN6,CLIC4,CLIC5,CNNM2,CNNM4,COX10,COX15,COX7C,DMD,DPP6,EHD3,FAM155B,FASLG,FGF1…
GO:BP	import into cell	GO:0098657	2.2029e-25	24.657	399	4762	176	24356	AAK1,ABCA1,ACSL1,ACSL3,ANGPT1,ANKFY1,ANKRD13A,ANKRD13B,ANO6,AP2A2,AP2B1,AP2M1,APLN,APP,ARC,ARHGAP12,ARL6IP1,ARL6IP5,ATAD1,ATP1B1,ATP1B3,ATP9A,BTBD9,C9ORF72,CACNG2,CACNG4,CALCRL,CANX,CAV1,CAV2,CBL,CBLL1,CD5,CD9,CDC42,CDH13,CLN8,CLTC,CNTN2,COLEC12,CSNK1E,CSNK1G1,CUBN,DAB2,DENND1B,DKK1,DNAJC6,DNAJC13,DNM1,DNM3,DRD2,EEA1,ELMO1,ENDOU,ENPP2,EPHA3,EPN2,EPS15,FAM155B,FMR1,FNBP1,FNBP1L,GDNF,GPR107,GRB2,GR…
GO:BP	cation transmembrane transport	GO:0098655	3.18359e-25	24.4971	573	4762	227	24356	ABCC9,ABL1,ACTN2,AKAP6,AKAP9,ANK2,ANO6,APLNR,ARC,ATG5,ATP1B1,ATP1B3,ATP2A3,ATP2B1,ATP2B2,ATP2B4,ATP2C1,ATP5G3,ATP6AP1,ATP6V0A2,ATP6V1A,ATP6V1B2,ATP6V1C2,ATP6V1D,ATP7B,CACHD1,CACNA1B,CACNA1C,CACNA1D,CACNA1E,CACNA1G,CACNB1,CACNB2,CACNB3,CACNG2,CACNG4,CACNG7,CALM1,CASQ2,CAV1,CHERP,CLCN4,CLCN5,CNGA3,CNGB3,CNIH3,CNNM2,CNNM4,COX10,COX15,COX7C,CRH,DMD,DPP6,EHD3,FAM155B,FASLG,FGF12,FHL1,FKBP1A,FXYD2,FXYD…
GO:BP	negative regulation of molecular function	GO:0044092	3.79734e-25	24.4205	623	4762	241	24356	ABCE1,ABL1,ACTN2,ADAR,ADARB1,ADIPOQ,ADORA3,AHSG,AIDA,AMOT,ANP32E,APBA3,APC,APP,ARFGEF1,ARHGAP28,ARPP19,ATP2B4,AURKA,BAG4,BIRC6,BMP7,BTAF1,C5,C9ORF72,CALM1,CAMK2N2,CASQ2,CAST,CAV1,CBL,CD109,CD200,CDKN1A,CDKN2B,CEP85,CHMP6,CHUK,CMKLR1,CNST,CSRNP3,CTNNBIP1,CTTNBP2NL,CYLD,CYP1B1,DAB2,DAB2IP,DACT1,DFFA,DGKI,DKK1,DLG3,DNAJB2,DNAJB6,DNAJC3,DTX3L,DUSP1,DUSP5,DUSP6,DUSP7,DUSP8,DUSP16,E2F1,EGLN1,ELFN1,ELFN…
GO:BP	positive regulation of kinase activity	GO:0033674	5.3936e-25	24.2681	337	4762	156	24356	ABI1,ABI2,ABL1,ACSL1,ACVR2B,ADAM9,ADCYAP1,ADIPOQ,ADRA2A,ADRA2B,AFAP1L2,ALS2,AMBRA1,ANGPT1,ATG13,ATG14,ATP2B4,AXIN1,BCL10,BMP2,CAB39,CARD11,CCDC88A,CCND1,CCNK,CCNY,CCNYL1,CDC42,CDK5R1,CSF1R,DAB1,DAB2IP,DBF4,DKK1,DSTYK,EDN1,EPHA4,EPHA8,ERCC6,EREG,ERN1,ERP29,FBXW7,FGF1,FGF2,FGF18,FGFR1,FGR,FLT1,FZD4,GCG,GHR,GPRC5B,GPRC5C,GREM1,GRM1,GRM4,GRM5,HSP90AA1,IFNG,IGF1,INSR,ITSN1,KIT,KITLG,LCP2,LRRK2,MAP2K1,…
GO:BP	reproduction	GO:0000003	6.63079e-25	24.1784	726	4762	269	24356	A1CF,ABHD2,ACSL4,ACTR2,ACTR3,ACVR1,ACVR1B,ACVR1C,ACVR2A,ADAM19,ADAMTS2,AFF4,AGFG1,ALKBH1,ALKBH5,ANTXR1,ANTXR2,APP,ARHGDIB,ARID4A,ARID5B,ARNT,ARSA,ASB1,ASH1L,ATP2B4,ATRX,AURKA,B4GALT1,BCL2,BCL2L11,BIRC6,BMP6,BMP7,BMPR2,BMPR1A,BMPR1B,CASP2,CCNE1,CCNE2,CCNF,CCNYL1,CCT8,CD9,CECR2,CELF1,CEP57,CFTR,CLDN11,CLIC4,CLOCK,CNTD1,CNTFR,CRH,CRTAP,CTNNB1,CYP19A1,DACH1,DACH2,DAZL,DDX20,DEDD,DHCR24,DLD,DMRT1,DMRT…
GO:BP	chromosome organization	GO:0051276	6.69822e-25	24.174	748	4762	275	24356	ABL1,ACTL6A,ACTR8,ANP32E,APC,ARID2,ARID1B,ARID4A,ASF1A,ASH1L,ASH2L,ASXL1,ATAD2,ATG5,ATM,ATRX,ATXN7L3,AURKA,AUTS2,BAP1,BCOR,BMI1,BRCA1,BRCC3,BRD1,BRPF3,CABIN1,CCNE1,CCNE2,CCT8,CDC6,CDC23,CDC27,CDC73,CDK1,CDKN2B,CECR2,CHAF1A,CHD5,CHMP6,CHMP7,CHMP1A,CHMP2B,CHMP4B,CHTF8,CLOCK,CREBBP,CTNNB1,CUL3,CUL4B,DCP2,DDX1,DNA2,DNMT3A,DNMT3B,DR1,DSCC1,DTX3L,ELK4,ELP3,EP400,ERCC4,ESCO1,ESCO2,ESPL1,EYA3,EZH1,FBXO5,…
GO:BP	regulation of cytoskeleton organization	GO:0051493	7.13537e-25	24.1466	360	4762	163	24356	ABL1,ACTN2,ACTR2,ACTR3,ACTR3B,ADD2,ADD3,AKAP9,APC,ARF6,ARFGEF1,ARHGAP6,ARHGAP18,ARHGAP28,ARHGAP35,ARHGAP44,ARHGDIB,ARPC4,ARPC1A,ARPC5L,BAG4,BAIAP2,BAIAP2L1,BRAF,C15ORF62,C9ORF72,CAMSAP1,CAPN6,CAPZA1,CAPZA2,CCDC88A,CCNF,CD2AP,CDC42,CDC42EP4,CDK2AP2,CDK5R1,CEP85,CEP120,CFL2,CHMP1A,CHMP2B,CHMP4B,CLASP1,CLIP1,CNTRL,CRK,CSF1R,CTNNB1,CTTN,CYLD,DIXDC1,DYRK1A,EDN1,EFNA5,EPHA3,EPHA5,EPS8,FAM107A,FCHSD1,FC…
GO:BP	proteasomal protein catabolic process	GO:0010498	7.33816e-25	24.1344	322	4762	151	24356	AGAP3,AMN1,ANKIB1,ARIH1,ARIH2,ARMC8,ATXN3,AURKA,BBS7,BFAR,BRSK2,BTRC,CBFA2T3,CCNF,CLEC16A,CLOCK,CSNK1A1,CSNK1D,CSNK1E,CUL1,CUL3,CUL4B,DAB2,DAB2IP,DERL2,DNAJB2,DNAJB12,DNAJC10,DNAJC18,EDEM1,EDEM3,ENC1,ERLEC1,ERLIN1,ERLIN2,FAF2,FAM122A,FAM192A,FBXL2,FBXL3,FBXL4,FBXL5,FBXL7,FBXL16,FBXL17,FBXL18,FBXL20,FBXO22,FBXO33,FBXO45,FBXW7,FBXW8,FOXRED2,GET4,GSK3B,HECW2,HSPA5,ITCH,KCTD2,KLHL15,LRRK2,LTN1,MAEA,M…
GO:BP	chromatin organization	GO:0006325	8.46556e-25	24.0723	466	4762	195	24356	ACTL6A,ACTR8,ANP32E,ARID2,ARID1B,ARID4A,ASF1A,ASH1L,ASH2L,ASXL1,ATAD2,ATG5,ATM,ATRX,ATXN7L3,AURKA,AUTS2,BAP1,BCOR,BMI1,BRCA1,BRCC3,BRD1,BRPF3,CABIN1,CDC73,CDK1,CDKN2B,CECR2,CHAF1A,CHD5,CLOCK,CREBBP,CTNNB1,CUL4B,DNMT3A,DNMT3B,DR1,DTX3L,ELK4,ELP3,EP400,EYA3,EZH1,FMR1,GATA2,GCG,GFI1,H2AFJ,H2AFV,H2AFY,H3F3B,HDAC2,HDAC4,HDAC11,HLCS,HMGA1,HMGN1,HNRNPU,HOPX,HP1BP3,ING3,ING4,ING5,INO80,IRF4,ISL1,JAK2,JDP…
GO:BP	reproductive process	GO:0022414	1.00667e-24	23.9971	724	4762	268	24356	A1CF,ABHD2,ACSL4,ACTR2,ACTR3,ACVR1,ACVR1B,ACVR1C,ACVR2A,ADAM19,ADAMTS2,AFF4,AGFG1,ALKBH1,ALKBH5,ANTXR1,ANTXR2,APP,ARHGDIB,ARID4A,ARID5B,ARNT,ARSA,ASB1,ASH1L,ATP2B4,ATRX,AURKA,B4GALT1,BCL2,BCL2L11,BIRC6,BMP6,BMP7,BMPR2,BMPR1A,BMPR1B,CASP2,CCNE1,CCNE2,CCNF,CCNYL1,CCT8,CD9,CECR2,CELF1,CEP57,CFTR,CLDN11,CLIC4,CLOCK,CNTD1,CNTFR,CRH,CRTAP,CTNNB1,CYP19A1,DACH1,DACH2,DAZL,DDX20,DEDD,DHCR24,DLD,DMRT1,DMRT…
GO:BP	negative regulation of protein modification process	GO:0031400	1.05374e-24	23.9773	361	4762	163	24356	ABL1,ADAR,ADARB1,ADIPOQ,AIDA,ANGPT1,APC,ARPP19,ASH1L,ATF3,ATG5,ATG14,BCOR,BMP7,BRCA1,C3ORF33,C9ORF72,CAMK2N2,CAV1,CBL,CD109,CDKN1A,CDKN2B,CEP85,CHMP6,CRTAP,CRY1,CTNNB1,CYLD,DAB2IP,DACT1,DAG1,DKK1,DMD,DNAJC3,DNAJC10,DNMT3B,DTX3L,DUSP1,DUSP5,DUSP6,DUSP7,DUSP8,DUSP16,EIF4G1,ENSA,FAM122A,FAM129A,FBLN1,FBXO5,FKBP1A,FKTN,FOXM1,FOXO1,FRY,GREM1,H2AFY,HIPK3,HMG20A,HMGCR,IBTK,IMPACT,INPP5K,ITCH,IVNS1ABP,JU…
GO:BP	regulation of cellular component size	GO:0032535	1.2989e-24	23.8864	247	4762	126	24356	ABL1,ACTN2,ACTR2,ACTR3,ACTR3B,ADD2,ADD3,AKT3,ALS2,ANO6,ARF6,ARFGEF1,ARHGAP18,ARHGAP28,ARHGAP35,ARPC4,ARPC1A,ARPC5L,BAG4,BAIAP2,BAIAP2L1,BDNF,BMPR2,C15ORF62,CAPZA1,CAPZA2,CDC42EP4,CDK5R1,CFL2,CLN8,CNTN2,CREB1,CTTN,DPYSL2,EDN1,EFNA5,EPHA7,EPS8,FCHSD1,FCHSD2,FER,FMN1,FN1,FSTL4,GMFB,GNB3,GRB2,HAX1,HP1BP3,IFRD1,IL7R,JMY,KANK4,KCNMA1,KIRREL,LATS1,LIMA1,LMOD1,LMOD3,LRRC8A,LRRC8B,LRRC8C,MAP1B,MAPT,NCK2,N…
GO:BP	mitotic cell cycle	GO:0000278	1.83962e-24	23.7353	572	4762	225	24356	ABL1,ACVR1,ACVR1B,AFAP1L2,ANK3,ANLN,APC,APP,ARF1,ARL3,ARPP19,ASCL1,ATAD5,ATM,ATRX,AURKA,AZI2,BACH1,BCL2,BMP7,BRSK2,BTG2,BTG4,CAMK2G,CASP2,CAV2,CCND1,CCND2,CCNE1,CCNE2,CCNF,CCNG1,CCNI,CCNI2,CCNJ,CCNJL,CCNY,CD28,CDC6,CDC23,CDC27,CDC42,CDC73,CDC14A,CDC14B,CDK1,CDK2AP2,CDKN1A,CDKN2B,CEP85,CHMP6,CHMP7,CHMP1A,CHMP2B,CHMP4B,CHTF8,CIT,CLASP1,CLTC,CNTRL,CRLF3,CTNNB1,CUL3,CUL4B,CYLD,DACT1,DCUN1D3,DMRT1,DNA…
GO:BP	developmental process involved in reproduction	GO:0003006	2.42157e-24	23.6159	399	4762	174	24356	ABHD2,ACVR1,ACVR2A,ADAM19,AFF4,AGFG1,ALKBH1,ARID4A,ARID5B,ARNT,ASB1,ASH1L,ATRX,AURKA,B4GALT1,BCL2,BCL2L11,BIRC6,BMP6,BMP7,BMPR2,BMPR1A,BMPR1B,CASP2,CCNF,CELF1,CEP57,CFTR,CNTFR,CTNNB1,CYP19A1,DACH1,DACH2,DAZL,DDX20,DEDD,DHCR24,DLD,DMRT1,DMRT3,DNAJB6,DZIP1,E2F8,EGLN1,EIF2S2,EPAS1,ESR1,FBXO5,FBXW8,FGF9,FNDC3A,FOXF2,FOXL2,FOXO3,FSHB,FZD4,GAS2,GATA2,GATA6,GDF7,GDF9,GHR,GNRH1,GOPC,GRB2,HAND1,HES1,HEY2,…
GO:BP	negative regulation of phosphorus metabolic process	GO:0010563	2.5219e-24	23.5983	344	4762	157	24356	ABL1,ADAR,ADARB1,ADIPOQ,AIDA,ANGPT1,APC,ARPP19,ASH1L,ATF3,ATG14,ATXN7,BAG4,BMP7,C3ORF33,C9ORF72,CAMK2N2,CAV1,CBFA2T3,CBL,CD109,CDKN1A,CDKN2B,CEP85,CHMP6,CNST,CSRNP3,CYLD,DAB2IP,DACT1,DAG1,DKK1,DLG3,DMD,DNAJC3,DNAJC10,DNAJC15,DUSP1,DUSP5,DUSP6,DUSP7,DUSP8,DUSP16,EIF4G1,ELFN1,ELFN2,ELL,ENSA,FAM122A,FAM129A,FBLN1,FKBP1A,FKTN,FOXM1,FOXO1,GRB10,GREM1,H2AFY,HDAC4,HIPK3,HMGCR,HNRNPU,IBTK,IMPACT,INPP5K,I…
GO:BP	negative regulation of phosphate metabolic process	GO:0045936	2.5219e-24	23.5983	344	4762	157	24356	ABL1,ADAR,ADARB1,ADIPOQ,AIDA,ANGPT1,APC,ARPP19,ASH1L,ATF3,ATG14,ATXN7,BAG4,BMP7,C3ORF33,C9ORF72,CAMK2N2,CAV1,CBFA2T3,CBL,CD109,CDKN1A,CDKN2B,CEP85,CHMP6,CNST,CSRNP3,CYLD,DAB2IP,DACT1,DAG1,DKK1,DLG3,DMD,DNAJC3,DNAJC10,DNAJC15,DUSP1,DUSP5,DUSP6,DUSP7,DUSP8,DUSP16,EIF4G1,ELFN1,ELFN2,ELL,ENSA,FAM122A,FAM129A,FBLN1,FKBP1A,FKTN,FOXM1,FOXO1,GRB10,GREM1,H2AFY,HDAC4,HIPK3,HMGCR,HNRNPU,IBTK,IMPACT,INPP5K,I…
GO:BP	positive regulation of neurogenesis	GO:0050769	3.54025e-24	23.451	252	4762	127	24356	ABL2,ADRA2B,APP,ARHGAP35,ASCL1,ATP8A2,BCL2,BDNF,BMP2,BMP6,BMP7,BMPR2,BNIP2,BRAF,CAMK1D,CAPRIN1,CBFA2T2,CDON,CTNNB1,CUX2,CX3CR1,DAB1,DAB2IP,DKK1,DLX1,DLX2,DMRTA2,DRD2,EFNA5,EIF4G1,EPHA3,FBXW8,FEZF2,FGFR1,FN1,FZD3,FZD4,GDF7,GDPD5,GPRC5B,HES1,HEYL,HIF1A,IGF2BP1,IL6ST,IMPACT,KDM1A,LIN28A,LRP2,LRRC7,MAP6,MAP1B,MAP2K1,MAPK8IP3,MAPT,MARK2,MEF2C,MMD,MMD2,MME,NAP1L1,NCOA1,NDNF,NEFL,NEGR1,NEUROD1,NEUROD2,N…
GO:BP	skeletal system development	GO:0001501	4.89986e-24	23.3098	365	4762	163	24356	ABI1,ACVR2A,ACVR2B,ALX4,ANO6,ARID5B,ASH1L,ASXL1,AUTS2,BARX2,BBX,BMI1,BMP2,BMP6,BMP7,BMPR2,BMPR1A,BMPR1B,CDH2,CHRD,CHST11,CHSY1,CLDN18,COCH,COL1A1,COL2A1,COL5A2,CREB3L2,CSGALNACT1,CTNNB1,CTSK,DLX1,DLX2,EDN1,EFEMP1,EXT1,FAT4,FBN1,FBN2,FBXW7,FGF9,FGF18,FGFR1,FLI1,FLVCR1,FMN1,FOXN3,GDF2,GDF11,GJA5,GLG1,GREM1,HAND1,HAPLN1,HAS2,HDAC4,HES5,HIF1A,HOXA7,HOXA10,HOXB5,HOXB9,HOXC8,HOXC9,HOXD10,IGF1,IMPAD1,IN…
GO:BP	positive regulation of organelle organization	GO:0010638	1.04262e-23	22.9819	367	4762	163	24356	ABL1,ACTN2,ACTR2,ACTR3,ACTR3B,AKAP9,ARF6,ARHGAP35,ARPC4,ARPC1A,ARPC5L,ASAP1,ATM,ATMIN,ATRX,AUTS2,BAG4,BAIAP2,BAIAP2L1,BCL2L11,BRAF,BRCA1,C15ORF62,CCDC88A,CCT8,CD28,CDC42EP4,CEP120,CFL2,CLEC16A,CLIP1,CNOT6,CNOT6L,CTNNB1,CTTN,CUL3,DAZL,DDHD1,DDHD2,DMRT1,DNM1L,DNMT3B,DZIP1,EDN1,EREG,FBXW7,FER,FMN1,FMR1,FYCO1,GCG,GMFB,GRB2,GSK3B,H2AFY,HAX1,HIF1A,HK2,HNRNPU,HTT,IGF1,INSR,ISL1,JDP2,JMY,KAT7,KDM1A,KDR,K…
GO:BP	modulation of chemical synaptic transmission	GO:0050804	1.17317e-23	22.9306	199	4762	108	24356	ABHD6,ABL1,ADCY1,ADIPOQ,ADORA2A,AKAP9,APP,ARC,ATAD1,BACE1,BDNF,BRAF,CA2,CA7,CACNA1B,CACNA1D,CACNB2,CACNG2,CACNG4,CALB1,CALB2,CBLN1,CDH2,CLSTN1,CLSTN3,CNR1,CNTN2,CNTNAP4,CPLX1,CPLX2,CPLX4,CRHR2,CUX2,CX3CR1,DGKI,DKK1,DRD2,EDN1,EIF4EBP2,EPHA4,FAM107A,GDNF,GRIA1,GRID1,GRIK3,GRIN1,GRIN2A,GRM1,GRM4,GRM5,GSK3B,GUCY1B3,HRH1,HRH2,ITPKA,KCNB1,KIF5B,KRAS,LGMN,LRRK2,LRRTM1,LRRTM2,MAPK1,MAPK8IP2,MECP2,MEF2C,M…
GO:BP	regulation of trans-synaptic signaling	GO:0099177	1.17317e-23	22.9306	199	4762	108	24356	ABHD6,ABL1,ADCY1,ADIPOQ,ADORA2A,AKAP9,APP,ARC,ATAD1,BACE1,BDNF,BRAF,CA2,CA7,CACNA1B,CACNA1D,CACNB2,CACNG2,CACNG4,CALB1,CALB2,CBLN1,CDH2,CLSTN1,CLSTN3,CNR1,CNTN2,CNTNAP4,CPLX1,CPLX2,CPLX4,CRHR2,CUX2,CX3CR1,DGKI,DKK1,DRD2,EDN1,EIF4EBP2,EPHA4,FAM107A,GDNF,GRIA1,GRID1,GRIK3,GRIN1,GRIN2A,GRM1,GRM4,GRM5,GSK3B,GUCY1B3,HRH1,HRH2,ITPKA,KCNB1,KIF5B,KRAS,LGMN,LRRK2,LRRTM1,LRRTM2,MAPK1,MAPK8IP2,MECP2,MEF2C,M…
GO:BP	endomembrane system organization	GO:0010256	1.43905e-23	22.8419	267	4762	131	24356	ABCA1,ACTN2,AGFG1,AKAP9,ALS2,ANK3,ANO3,ANO6,ARFGEF1,ARFGEF2,ARHGAP21,ARHGEF7,ARL1,ASAP1,ATL1,BAIAP2,BAIAP2L1,BAIAP2L2,CAV1,CAV2,CHMP7,CHMP2B,CHMP4B,CLASP1,COG3,COG4,COL4A3BP,COL5A1,CORO7,CREB1,CSNK1A1,CSNK1D,DNAJC13,DNM1,EHD3,EXOC8,FAT4,FBXW8,FNBP1L,GET4,GOLPH3,HOOK1,HOOK3,HTT,LAMTOR1,LAPTM4B,LEMD2,LEMD3,LMAN1,LMNA,LRRK2,MICALL1,MPP5,MTSS1,MTSS1L,MYH10,MYO18A,NDRG1,OBSL1,PACSIN1,PACSIN2,PAFAH1B1,…
GO:BP	organonitrogen compound biosynthetic process	GO:1901566	1.47241e-23	22.832	1116	4762	368	24356	AARS2,AASDHPPT,ABCA1,ABCE1,ACER3,ACSL3,ACSS2,ADCY1,ADCY2,ADCY5,ADCY6,ADCY7,ADCY9,ADIPOQ,AIMP1,AK2,AK3,AK4,ALG6,ALKBH1,AMD1,ANGPT1,APP,ARFGEF1,ASS1,ATG5,ATG7,ATG10,ATP2B4,ATP5G3,AZIN1,B3GALT2,B3GAT1,B3GNT2,B3GNT5,B3GNT7,B3GNT9,B4GALT1,B4GALT6,BCAT1,BCL2,BDH2,BHMT,BMPR2,BMPR1B,BTG2,C7,C1GALT1,CARD11,CARNS1,CD28,CD276,CDKAL1,CDS2,CERS2,CERS6,CHCHD1,CHDH,CHST3,CHST6,CHST11,CHSY1,CIRBP,CMPK1,CNOT7,CNO…
GO:BP	regulation of actin filament-based process	GO:0032970	1.50239e-23	22.8232	249	4762	125	24356	ABL1,ACTN2,ACTR2,ACTR3,ACTR3B,ADD2,ADD3,AKAP9,ANK2,ARF6,ARFGEF1,ARHGAP6,ARHGAP18,ARHGAP28,ARHGAP35,ARHGAP44,ARHGDIB,ARPC4,ARPC1A,ARPC5L,BAG4,BAIAP2,BAIAP2L1,BRAF,C15ORF62,C9ORF72,CACNA1C,CAPZA1,CAPZA2,CAV1,CCDC88A,CD2AP,CDC42,CDC42EP4,CDK5R1,CFL2,CLASP1,CRK,CSF1R,CTTN,DIXDC1,DSG2,EDN1,EFNA5,EPHA3,EPHA5,EPS8,FAM107A,FCHSD1,FCHSD2,FER,FMN1,FRMD6,GJA5,GMFB,GRB2,GRHL3,HAX1,INPP5K,ITGB3,JAM3,JMY,JUP,K…
GO:BP	regulation of anatomical structure size	GO:0090066	1.50281e-23	22.8231	323	4762	149	24356	ABL1,ACTN2,ACTR2,ACTR3,ACTR3B,ADCY6,ADD2,ADD3,AKT3,ALS2,ANO6,ARF6,ARFGEF1,ARHGAP18,ARHGAP28,ARHGAP35,ARHGAP42,ARPC4,ARPC1A,ARPC5L,ATG5,BAG4,BAIAP2,BAIAP2L1,BDNF,BMPR2,C15ORF62,CAPZA1,CAPZA2,CAV1,CDC42EP4,CDK5R1,CFL2,CHRM1,CLN8,CNTN2,CREB1,CTTN,DOCK4,DPYSL2,EDN1,EDNRA,EDNRB,EFNA5,EPHA7,EPS8,FCHSD1,FCHSD2,FER,FGG,FMN1,FN1,FSTL4,GJA5,GMFB,GNB3,GRB2,GRIP2,GUCY1A3,HAX1,HNF1B,HP1BP3,HRH1,HRH2,HTR7,IFRD…
GO:BP	regulation of Wnt signaling pathway	GO:0030111	1.83575e-23	22.7362	217	4762	114	24356	ABL1,APC,APCDD1,ATP6AP2,ATP6V1C2,AXIN1,BMP2,BTRC,CAV1,CCNY,CDC73,CDH2,COL1A1,CSNK1A1,CSNK1D,CSNK1E,CSNK1G1,CTNNBIP1,CTNND1,CYLD,DAAM2,DAB2,DAB2IP,DACT1,DACT2,DCDC2,DEPDC1B,DIXDC1,DKK1,DKK2,DKK3,EDA,FAM53B,FGF2,FGF9,FOXO1,FOXO3,FZD1,FZD7,G3BP1,GPRC5B,GRB10,GREM1,HIC1,HNF1B,ILK,ISL1,KREMEN1,LATS1,LATS2,LEF1,LGR4,LIMD1,LRP4,LRRK2,LZTS2,MAPK14,MCC,MLLT3,NKD1,NLE1,NOTUM,NRARP,PPM1A,PRDM15,PRICKLE1,PSE…
GO:BP	positive regulation of protein kinase activity	GO:0045860	3.13218e-23	22.5042	309	4762	144	24356	ABI1,ABI2,ABL1,ACSL1,ACVR2B,ADAM9,ADCYAP1,ADIPOQ,ADRA2A,ADRA2B,AFAP1L2,ALS2,ANGPT1,ATG13,ATP2B4,AXIN1,BMP2,CAB39,CARD11,CCDC88A,CCND1,CCNK,CCNY,CCNYL1,CDC42,CDK5R1,CSF1R,DAB1,DAB2IP,DBF4,DKK1,EDN1,EPHA4,ERCC6,EREG,ERN1,ERP29,FBXW7,FGF1,FGF2,FGF18,FGFR1,FLT1,FZD4,GCG,GHR,GPRC5B,GPRC5C,GREM1,GRM1,GRM4,GRM5,HSP90AA1,IFNG,IGF1,INSR,KIT,KITLG,LCP2,LRRK2,MAP2K1,MAP2K3,MAP2K4,MAP3K1,MAP3K3,MAP3K7,MAP3K8…
GO:BP	gland development	GO:0048732	3.18155e-23	22.4974	281	4762	135	24356	ABL1,ARF6,ARHGAP35,ARID5B,ASCL1,ASH1L,ASXL1,ATP7B,AURKA,BCL2,BCL11B,BCL2L11,BMP2,BMP7,BMPR1A,BRAF,BTBD7,BTRC,CAPN1,CAV1,CBX7,CCND1,CREB1,CRH,CRHR1,CTNNB1,CUL3,CYP19A1,DAG1,DRD2,E2F8,EDA,EDAR,EPHB3,ERBB4,ESR1,ESRP2,FGF2,FGF7,FGFR1,FKBP1A,FOXF1,GATA2,GATA6,GDF7,GJA1,HES1,HIF1A,HNF1B,HNF4G,HOXB9,HOXB13,HRH2,ID4,IGFBP5,INSR,ISL1,JUN,KDM5B,LATS1,LBH,LEF1,MAFB,MAP2K1,MAPK1,MET,MSX2,NFIB,NKX2-1,NR3C1,NR…
GO:BP	epithelial cell migration	GO:0010631	6.95906e-23	22.1574	188	4762	103	24356	ABL1,ADAM9,AKT3,AMOT,AMOTL1,ANGPT1,ANGPT2,ANLN,ARF6,ATOH8,BMPER,BMPR2,CCBE1,CDH13,CLASP1,CYP1B1,DAB2IP,EFNB2,EGR3,ENPP2,EPB41L5,ETS1,FAT2,FBXW7,FGF1,FGF2,FGF7,FGF18,FGFR1,FLT4,GATA2,GDF2,GLUL,GPI,GREM1,HBEGF,HIF1A,HMOX1,IFNG,ITGB1,JUN,JUP,KDR,KIT,LGALS8,LGMN,LOXL2,MAP2K3,MAP3K3,MCC,MECP2,MEF2C,MEOX2,MET,MYH9,NANOS1,NOV,NR2E1,NR2F2,NRP1,PDCD6,PDGFB,PDPK1,PFN2,PIK3C2A,PKN2,PKN3,PLCG1,PPARD,PPM1F,PR…
GO:BP	regulation of protein complex assembly	GO:0043254	9.95723e-23	22.0019	256	4762	126	24356	ABL1,ACTR2,ACTR3,ACTR3B,ADD2,ADD3,AKAP9,ANKRA2,ARF6,ARFGEF1,ARHGAP18,ARHGAP28,ARPC4,ARPC1A,ARPC5L,ASAP1,ATM,BAG4,BAIAP2,BAIAP2L1,BCL2L11,C15ORF62,CAMSAP1,CAPZA1,CAPZA2,CDC42,CDC42EP4,CDH17,CLIP1,CNOT6,CNOT6L,CTNNBIP1,CTTN,DAB2IP,DACT1,DKK1,DNAJC15,DNM1L,DR1,DYRK1A,EIF4G1,EPS8,ESR1,FBLIM1,FCHSD1,FCHSD2,FER,FMN1,FNIP2,GMFB,GRB2,GSK3B,HAX1,HSP90AA1,IDE,IFNG,IMPACT,JMY,KANK4,KIRREL,LATS1,LCMT1,LCP1,L…
GO:BP	regulation of secretion	GO:0051046	1.02234e-22	21.9904	393	4762	169	24356	ABL1,ABR,ACSL3,ACVR1C,ADAM9,ADCY5,ADRA2A,ANGPT1,ANKRD1,ANO1,AP1G1,ARFIP1,ARHGEF7,ATG5,BMP6,BMP7,BRAF,BRSK2,C5,C2CD2L,CACNA1D,CACNA1G,CACNB2,CADM1,CD200,CD276,CFTR,CHRNA6,CHUK,CIDEA,CLASP1,CLOCK,CPLX1,CPLX2,CPLX4,CREB1,CRH,CRHR1,CRY1,CRY2,CSF1R,CYP19A1,DNM1L,DRD2,EDN1,EFNA5,ENSA,EPHA5,ERP29,FER,FGFR1,FGG,FGR,FN1,FOXF1,FOXL2,G6PC2,GALR1,GCG,GCK,GDF9,GHR,GJA5,GNRH1,GPI,GPR173,GSK3B,HIF1A,HMGCR,HNF4G…
GO:BP	regulation of transmembrane transport	GO:0034762	1.07418e-22	21.9689	312	4762	144	24356	ABL1,ACTN2,ADIPOQ,AKAP6,AKAP9,ANK2,ANO6,APLNR,APPL1,ARC,ARL6IP1,ARL6IP5,ATG5,ATP1B1,ATP1B3,AZIN1,BCL2,BRAF,CA2,CACNA1B,CACNA1C,CACNA1D,CACNA1E,CACNA1G,CACNB1,CACNB2,CACNG2,CACNG4,CACNG7,CALM1,CASQ2,CAV1,CFTR,CLIC5,CNIH3,CRH,CTTNBP2NL,DMD,DPP6,EDN1,EDNRA,EHD3,FGF12,FGF19,FHL1,FKBP1A,FXYD2,FXYD6,GJA1,GJA5,GRB10,GRM5,GSG1L,HCN1,HCN2,HECW2,HK2,HOMER1,HTT,IGF1,INPP5K,INSR,IRS1,KCNA2,KCNA6,KCNAB1,KCNAB…
GO:BP	negative regulation of intracellular signal transduction	GO:1902532	1.19952e-22	21.921	325	4762	148	24356	ABL1,ADIPOQ,AIDA,APLNR,ARHGAP12,ARHGAP35,ARHGAP42,ARHGAP44,ARRDC3,ASH1L,ATAD5,ATF3,ATM,ATP2B4,BCL2,BMP7,C12ORF66,C3ORF33,CALM1,CASQ2,CAV1,CD2AP,CUL3,CYLD,DAB2IP,DACT1,DAG1,DEPTOR,DMD,DRD2,DUSP1,DUSP5,DUSP6,DUSP7,DUSP8,DUSP16,DYRK2,DYRK1A,ENO1,ESR1,FAM65B,FBLN1,FKBP1A,FKTN,FOXM1,FOXO1,GPATCH3,GSK3B,HIF1A,HIPK3,HMGCR,INPP5K,ITCH,ITFG2,ITGB1,ITPR1,IVNS1ABP,KDM1A,KIAA1024,LEMD2,LIMD1,LITAF,LMO3,LRRK2…
GO:BP	tissue migration	GO:0090130	1.36553e-22	21.8647	192	4762	104	24356	ABL1,ADAM9,AKT3,AMOT,AMOTL1,ANGPT1,ANGPT2,ANLN,ARF6,ATOH8,BMPER,BMPR2,CCBE1,CDH13,CLASP1,CYP1B1,DAB2IP,EFNB2,EGR3,ENPP2,EPB41L5,ETS1,FAT2,FBXW7,FGF1,FGF2,FGF7,FGF18,FGFR1,FLT4,FOXF1,GATA2,GDF2,GLUL,GPI,GREM1,HBEGF,HIF1A,HMOX1,IFNG,ITGB1,JUN,JUP,KDR,KIT,LGALS8,LGMN,LOXL2,MAP2K3,MAP3K3,MCC,MECP2,MEF2C,MEOX2,MET,MYH9,NANOS1,NOV,NR2E1,NR2F2,NRP1,PDCD6,PDGFB,PDPK1,PFN2,PIK3C2A,PKN2,PKN3,PLCG1,PPARD,PP…
GO:BP	response to hormone	GO:0009725	1.42999e-22	21.8447	441	4762	183	24356	ABHD2,ACACA,ACSL1,ACTN2,ACVR1C,ADCY6,ADIPOQ,ADIPOR2,ADRA2A,APC,APPL1,BAIAP2L1,BCL2,BMP7,BRCA1,CA2,CAV1,CAV2,CCND1,CHRM1,CLOCK,CPEB2,CREB1,CRHR1,CRHR2,CRY1,CRY2,CTNNB1,DAB2,DDX5,DENND4C,EFNA5,EIF4E,EIF4EBP2,EPHA5,EPHA8,ESR1,ESRRG,FAM107A,FBXO32,FER,FOXO1,FOXO3,FSHB,GATA6,GHR,GNAI2,GNG2,GNRH1,GPR83,GRB2,GRB10,HADHA,HEYL,HNF4G,HNRNPU,HRH4,IDH1,IGF1,IGF1R,INPP5K,INSR,IRS1,JAK2,JUN,KAT2B,KIT,KLF9,KLF1…
GO:BP	Ras protein signal transduction	GO:0007265	1.50052e-22	21.8238	316	4762	145	24356	ABCA1,ABL1,ABR,ALS2,ARF6,ARFGEF1,ARFGEF2,ARHGAP35,ARHGAP42,ARHGAP44,ARHGDIB,ARHGEF4,ARHGEF6,ARHGEF7,ARHGEF9,ARHGEF11,ARHGEF12,ARHGEF18,AUTS2,BRAP,C15ORF62,CBL,CDC42,CDC42EP4,CDC42SE1,CDC42SE2,CDH13,CDKN2B,CNKSR1,CUL3,CYTH1,CYTH4,DGKI,DNAJC27,ELMO1,EPS8,FAM65A,FAM65B,FARP1,FGD4,FGD5,FGD6,FOXM1,GNA13,GPR20,GPR55,GRB2,IGF1,IQSEC1,IQSEC3,ITGB1,ITPKB,ITSN1,JUN,KALRN,KITLG,KPNB1,KRAS,KSR2,LPAR4,MAPKAP1…
GO:BP	regulation of cell-cell adhesion	GO:0022407	1.62185e-22	21.79	198	4762	106	24356	ABL1,ADAM19,ADAMTS18,ADIPOQ,ADORA2A,AP3B1,ASS1,BMI1,BMP2,BMP7,CARD11,CAV1,CBFB,CD5,CD9,CD28,CD47,CD80,CD86,CD276,CDH1,CDH2,CYLD,DNAJA3,DTX1,EFNA5,EFNB2,EGR3,EPB41L5,EPCAM,EPHA7,EPHB3,ETS1,FGG,FLOT2,FOXJ1,GCNT2,HAS2,HES1,HHLA2,ICOS,IFNG,IGF1,IL15,IL6ST,IL7R,IRF1,ITCH,ITGA6,ITPKB,KIF26B,LEF1,LOXL3,MDGA1,MYB,NCK2,NCKAP1L,NEDD9,NF2,NFAT5,NFKBIZ,NKAP,NR4A3,NRARP,PAG1,PAWR,PDCD1LG2,PDE5A,PELI1,PODXL,PP…
GO:BP	epithelium migration	GO:0090132	2.18879e-22	21.6598	190	4762	103	24356	ABL1,ADAM9,AKT3,AMOT,AMOTL1,ANGPT1,ANGPT2,ANLN,ARF6,ATOH8,BMPER,BMPR2,CCBE1,CDH13,CLASP1,CYP1B1,DAB2IP,EFNB2,EGR3,ENPP2,EPB41L5,ETS1,FAT2,FBXW7,FGF1,FGF2,FGF7,FGF18,FGFR1,FLT4,GATA2,GDF2,GLUL,GPI,GREM1,HBEGF,HIF1A,HMOX1,IFNG,ITGB1,JUN,JUP,KDR,KIT,LGALS8,LGMN,LOXL2,MAP2K3,MAP3K3,MCC,MECP2,MEF2C,MEOX2,MET,MYH9,NANOS1,NOV,NR2E1,NR2F2,NRP1,PDCD6,PDGFB,PDPK1,PFN2,PIK3C2A,PKN2,PKN3,PLCG1,PPARD,PPM1F,PR…
GO:BP	muscle organ development	GO:0007517	2.64927e-22	21.5769	234	4762	118	24356	ADARB1,ALX4,ANKRD1,ARID5B,ATF3,BCL2,BCL9L,BIN3,BMP2,BMPR1A,BTG2,CAV1,CAV2,CDON,CFL2,CHD2,CNTFR,COPS2,CREB1,CTNNB1,DKK1,DMD,DMRTA2,EDN1,EFNB2,EGLN1,ERBB4,FAM65B,FBXO22,FGF9,FGFR1,FKBP1A,FLNB,FOXL2,FOXN2,FOXP1,FOXP2,FXR1,FZD1,FZD7,GATA6,GJA1,GPCPD1,GREM1,HAND1,HDAC4,HEY2,HEYL,HIVEP3,HLF,HOMER1,HOXD10,IGF1,ISL1,KIAA1161,KLF5,LEF1,LEMD2,LMOD3,LRP2,MAFF,MAPK14,MEF2C,MEF2D,MEGF10,MEOX2,METTL8,MSTN,MTM1…
GO:BP	mesenchyme development	GO:0060485	3.19953e-22	21.4949	205	4762	108	24356	ACVR1,BCL2,BCL9L,BMP2,BMP7,BMPR2,BMPR1A,BNC2,CLASP1,CLASP2,COL1A1,CTNNB1,DAB2,DAB2IP,DAG1,DDX5,EDN1,EDNRA,EDNRB,EPB41L5,ERBB4,FGF1,FGF2,FGF9,FGF19,FGFR1,FN1,FOXF1,GATA5,GBX2,GCNT2,GDNF,GREM1,GSK3B,HAND1,HAS2,HES1,HEY2,HEYL,HIF1A,ISL1,KBTBD8,KITLG,LEF1,LOXL2,LOXL3,LRP6,MAPK1,MEF2C,MSX2,NEDD4,NKX2-1,NOLC1,NRP1,NRP2,OLFM1,OSR1,PAX1,PDCD6,PHLDB1,PHLDB2,PHOX2B,PKD2,POFUT2,PPP2CA,PPP3R1,PTEN,RAC1,RBPJ,…
GO:BP	regulation of cell morphogenesis involved in differentiation	GO:0010769	3.50767e-22	21.455	188	4762	102	24356	ABL1,ARHGAP35,ARHGAP44,BDNF,BMPR2,BRAF,BRSK2,CAPRIN1,CDH2,CDK5R1,CNTN2,CRK,CUX2,DAB1,DPYSL2,EFNA5,EPHA4,EPHA7,EPHB3,FBLN1,FBXW8,FEZF2,FN1,FSTL4,GRIN1,HECW2,IFRD1,ITGB3,LRP4,LRRK2,MAP6,MAP1B,MAP2K1,MAPT,MARK2,NEDD4,NEDD9,NEDD4L,NEFL,NIN,NLGN1,NR2E1,NRP1,NTRK2,OBSL1,OLFM1,PAFAH1B1,PAK1,PAK3,PLXNA1,PLXNA2,PLXNA4,PLXNB3,PLXNC1,POU4F2,PPP3CA,PREX1,PSEN1,PTEN,PTPRS,RAB21,RAB11A,RAC1,RAP2A,RAPGEF2,RCC2,…
GO:BP	sensory system development	GO:0048880	3.72713e-22	21.4286	265	4762	128	24356	ACTL6A,ACVR2B,ADAMTS18,ARHGAP35,ATP8A2,BBS7,BCL2,BCL11B,BMP6,BMP7,BMPR2,BMPR1B,CACNA1C,CALB1,CDON,CHRDL1,CLIC4,CLN8,COL4A1,COL5A1,COL5A2,CTNNB1,CYP1B1,DCX,DLX1,DLX2,EFEMP1,FASLG,FAT1,FBN1,FBN2,FGF2,FGF9,FOXF2,FOXL2,FOXP2,FREM2,FZD4,GCLM,GDF11,GJA1,GNB1,GPD2,GPM6A,GRHL3,HCN1,HES5,HIF1A,HIPK1,HIPK2,HMGN1,INS-IGF2,IRX5,ISL1,JMJD6,JUN,LEF1,LIMK2,LIPA,MAF,MEIS1,MEIS2,MERTK,MIP,MITF,MYF5,MYH10,NEUROD1,…
GO:BP	organelle localization	GO:0051640	4.26861e-22	21.3697	364	4762	159	24356	ABCE1,ACTR2,ACTR3,AKAP9,AP3B1,AP3M1,AP3M2,ARCN1,ARHGAP21,ATG14,AURKA,BRAF,C17ORF75,CACNA1D,CACNB2,CAV2,CDC23,CDC42,CDH2,CEP19,CEP120,CFTR,CHMP6,CHMP7,CHMP1A,CHMP2B,CHMP4B,CLASP1,COPG2,CPLX1,CPLX2,CPLX4,CTNNB1,CUL3,DAB1,DCTN4,DMD,DNM1,DNM3,DNM1L,ESYT1,ESYT2,EXOC5,EXOC6,EXOC8,FAM65A,FAM91A1,FAM98A,FER,FGR,FNBP1L,FOXF1,FYCO1,GSK3B,HAP1,HIF1A,HNRNPU,HOOK3,HTT,KIF23,KIF1B,KIF3C,KIF5B,KIF5C,KIT,KPNB1,L…
GO:BP	telencephalon development	GO:0021537	4.89265e-22	21.3105	169	4762	95	24356	ASCL1,BCL11B,BMP2,BTBD3,BTG2,CCDC85C,CDH2,CDK5R1,CDON,CEP120,CNTN2,CNTNAP2,CRK,CSF1R,CTNNB1,DAB1,DAB2IP,DCX,DIXDC1,DLX1,DLX2,DMRTA2,DRD2,EFHC1,EMX2,EPHA5,EPHB3,ERBB4,EXT1,FAT4,FBXO45,FEZF2,FOXP2,FUT10,GNG12,GRIN1,GSK3B,HES1,HES5,HIF1A,ID4,IGF2BP1,KIF3A,KIRREL3,LEF1,LRRK2,MFSD2A,MYH10,NDE1,NDEL1,NEUROD1,NF2,NFIB,NIN,NKX2-1,NR2E1,NR4A3,NRP1,NRP2,NTRK2,PAFAH1B1,PAX5,PAX6,PEX5,PEX13,PLXNA4,PROX1,PSEN…
GO:BP	mesenchymal cell differentiation	GO:0048762	5.6396e-22	21.2488	172	4762	96	24356	ACVR1,BCL2,BCL9L,BMP2,BMP7,BMPR1A,CLASP1,CLASP2,COL1A1,CTNNB1,DAB2,DAB2IP,DAG1,DDX5,EDN1,EDNRA,EDNRB,EPB41L5,ERBB4,FGF1,FGF2,FGF19,FGFR1,FN1,GATA5,GBX2,GCNT2,GDNF,GREM1,GSK3B,HAS2,HES1,HEY2,HEYL,HIF1A,ISL1,KBTBD8,KITLG,LEF1,LOXL2,LOXL3,LRP6,MAPK1,MEF2C,MSX2,NKX2-1,NOLC1,NRP1,NRP2,OLFM1,OSR1,PDCD6,PHLDB1,PHLDB2,PHOX2B,POFUT2,PPP2CA,PPP3R1,PTEN,RAC1,RBPJ,RDH10,RET,RHOA,RRBP1,RTN4,RUNX2,SEMA3A,SEMA3…
GO:BP	cellular chemical homeostasis	GO:0055082	6.72925e-22	21.172	439	4762	181	24356	ABL1,ABL2,ADCY5,ADRA2A,ANK2,ANO1,APLNR,APP,ARF1,ATG5,ATOX1,ATP13A3,ATP1B1,ATP1B3,ATP2A3,ATP2B1,ATP2B2,ATP2B4,ATP2C1,ATP6AP1,ATP6V0A2,ATP6V1A,ATP7B,BCL2,BMP6,BRSK2,C2CD2L,CA2,CA7,CACNA1C,CACNA1D,CACNB2,CALB1,CALB2,CALCR,CALM1,CASQ2,CASR,CAV1,CFTR,CHERP,CLIC4,CMKLR1,CP,CX3CR1,CXCR1,CXCR4,CXCR5,DMD,DMXL1,EDN1,EFNA5,EGLN1,EPHA5,ERN1,FAM155B,FASLG,FGF23,FKBP1A,FTH1,GALR1,GCG,GCK,GPR12,GPR20,GPR55,GPR1…
GO:BP	lipid metabolic process	GO:0006629	6.75912e-22	21.1701	811	4762	284	24356	ABCA1,ABCD2,ABCD3,ABHD2,ABHD4,ABHD6,ABHD12,ACAA2,ACACA,ACER3,ACSBG2,ACSL1,ACSL3,ACSL4,ACSS2,ADIPOQ,ADRA2A,AGPAT3,AGPAT4,AGPS,AKR1D1,ALDH5A1,ALG6,AMBRA1,APP,ATG14,ATM,B3GALT2,B4GALT6,BCL11B,BDH2,BMP2,BMP6,BRCA1,C14ORF1,CAV1,CBR4,CDC42,CDS2,CERK,CERS2,CERS6,CFTR,CIDEA,CLN8,CLPS,COL4A3BP,CPT1A,CRABP1,CREB1,CRH,CRK,CROT,CSF1R,CYP19A1,CYP1B1,CYP27C1,CYP39A1,CYP4V2,DAB2IP,DAGLA,DDHD2,DDX20,DGKB,DGKE,DG…
GO:BP	epithelial cell proliferation	GO:0050673	6.92642e-22	21.1595	242	4762	120	24356	ACVR2A,AIMP1,AKT3,APLN,APLNR,ATOH8,B4GALT1,BCL11B,BMP2,BMP6,BMPER,BMPR2,BMPR1A,BTRC,CASK,CAV1,CAV2,CCND1,CD109,CDC42,CDH13,CDK6,CTNNB1,DAB2IP,DLX6,EFNB2,EGR3,EREG,ERN1,ESR1,ESRP2,FGF1,FGF2,FGF7,FGF9,FGFR1,FLT1,FLT4,FOXP1,FOXP2,FSHB,FZD7,GATA2,GDF2,GHR,HES1,HES5,HMGN1,HMOX1,HNF1B,IGF1,IGFBP4,IGFBP5,JUN,KDM5B,KDR,KIF3A,KLF9,LGR4,LOXL2,MAP2K1,MAPK1,MCC,MEF2C,NCSTN,NFIB,NGFR,NKX2-8,NOV,NR2F2,NR4A3,NR…
GO:BP	ossification	GO:0001503	6.95609e-22	21.1576	233	4762	117	24356	ACVR1,ACVR2A,ACVR2B,ADAR,AHSG,ANKH,ANO6,ASF1A,ASPN,BCL2,BCOR,BMP2,BMP6,BMP7,BMPR2,BMPR1A,BMPR1B,CALCR,CBFB,CD276,CDK6,CEBPD,CHRD,CHSY1,COL1A1,COL2A1,CSGALNACT1,CTNNB1,CTNNBIP1,DKK1,EIF2AK3,EXT1,FAT4,FBN2,FBXO5,FGF2,FGF9,FGF18,FGF23,FZD1,GDF2,GJA1,GREM1,HDAC4,HIF1A,ID4,IGF1,IGFBP5,IL6ST,ILK,IMPAD1,KLF10,KREMEN1,LEF1,LGR4,LIMD1,LRP4,MAPK1,MAPK14,MATN1,MEF2C,MEF2D,MMP16,MN1,MSX2,MYF5,NAB1,NBR1,NPNT,…
GO:BP	embryonic organ development	GO:0048568	7.93359e-22	21.1005	317	4762	144	24356	ABR,ACE,ACVR1,ALX4,ARID2,ARNT,ATP8A2,AUTS2,BIRC6,BMI1,BMP7,BMPR1A,CHST11,CLIC5,CLRN1,COL2A1,COL5A2,CTNNB1,DLX2,DLX6,DNAJB6,E2F8,EDN1,EFEMP1,EGLN1,EPAS1,FAM65B,FBN1,FBN2,FBXW8,FGF9,FGFR1,FLVCR1,FOXF1,FOXF2,FOXI1,FOXL2,FZD3,GATA2,GBX2,GDNF,GJA1,GJA5,GRB2,GRHL3,HAND1,HES1,HEY2,HIF1A,HIPK1,HIPK2,HMX2,HNF1B,HOXA7,HOXB5,HOXC9,HOXD10,IGF1,INSIG1,IRX5,KCNQ4,KIF3A,KIT,KITLG,LEF1,LRIG1,LRIG3,MAFB,MAP2K1,MA…
GO:BP	proteasome-mediated ubiquitin-dependent protein catabolic process	GO:0043161	7.97025e-22	21.0985	276	4762	131	24356	AGAP3,AMN1,ANKIB1,ARIH1,ARIH2,ARMC8,ATXN3,AURKA,BBS7,BFAR,BTRC,CBFA2T3,CCNF,CLEC16A,CLOCK,CSNK1A1,CSNK1D,CSNK1E,CUL1,CUL3,CUL4B,DAB2,DERL2,DNAJB2,DNAJB12,DNAJC10,DNAJC18,EDEM1,EDEM3,ERLEC1,ERLIN1,ERLIN2,FAF2,FAM122A,FBXL2,FBXL3,FBXL4,FBXL5,FBXL7,FBXL16,FBXL17,FBXL18,FBXL20,FBXO22,FBXO33,FBXO45,FBXW7,FBXW8,FOXRED2,GSK3B,HECW2,HSPA5,ITCH,KCTD2,KLHL15,LRRK2,LTN1,MAEA,MAPK9,MTM1,N4BP1,NEDD4,NEDD4L,NH…
GO:BP	eye development	GO:0001654	9.70284e-22	21.0131	261	4762	126	24356	ACTL6A,ACVR2B,ADAMTS18,ARHGAP35,ATP8A2,BBS7,BCL2,BCL11B,BMP6,BMP7,BMPR2,BMPR1B,CACNA1C,CALB1,CDON,CHRDL1,CLIC4,CLN8,COL4A1,COL5A1,COL5A2,CTNNB1,CYP1B1,DCX,DLX1,DLX2,EFEMP1,FASLG,FAT1,FBN1,FBN2,FGF2,FGF9,FOXF2,FOXL2,FOXP2,FREM2,FZD4,GCLM,GDF11,GJA1,GNB1,GPD2,GPM6A,GRHL3,HCN1,HES5,HIF1A,HIPK1,HIPK2,HMGN1,INS-IGF2,IRX5,JMJD6,JUN,LEF1,LIMK2,LIPA,MAF,MEIS1,MEIS2,MERTK,MIP,MITF,MYF5,MYH10,NEUROD1,NEURO…
GO:BP	visual system development	GO:0150063	9.70284e-22	21.0131	261	4762	126	24356	ACTL6A,ACVR2B,ADAMTS18,ARHGAP35,ATP8A2,BBS7,BCL2,BCL11B,BMP6,BMP7,BMPR2,BMPR1B,CACNA1C,CALB1,CDON,CHRDL1,CLIC4,CLN8,COL4A1,COL5A1,COL5A2,CTNNB1,CYP1B1,DCX,DLX1,DLX2,EFEMP1,FASLG,FAT1,FBN1,FBN2,FGF2,FGF9,FOXF2,FOXL2,FOXP2,FREM2,FZD4,GCLM,GDF11,GJA1,GNB1,GPD2,GPM6A,GRHL3,HCN1,HES5,HIF1A,HIPK1,HIPK2,HMGN1,INS-IGF2,IRX5,JMJD6,JUN,LEF1,LIMK2,LIPA,MAF,MEIS1,MEIS2,MERTK,MIP,MITF,MYF5,MYH10,NEUROD1,NEURO…
GO:BP	regulation of supramolecular fiber organization	GO:1902903	1.06061e-21	20.9744	219	4762	112	24356	ABL1,ACTN2,ACTR2,ACTR3,ACTR3B,ADD2,ADD3,AEBP1,AKAP9,APC,APP,ARF6,ARFGEF1,ARHGAP6,ARHGAP18,ARHGAP28,ARHGAP35,ARPC4,ARPC1A,ARPC5L,BAG4,BAIAP2,BAIAP2L1,BRAF,C15ORF62,C9ORF72,CAMSAP1,CAPZA1,CAPZA2,CDC42EP4,CFL2,CLASP1,CLIP1,CTTN,DYRK1A,EDN1,EPS8,FCHSD1,FCHSD2,FER,FMN1,GMFB,GRB2,HAX1,INPP5K,JMY,KANK4,KIRREL,LATS1,LIMA1,LMOD1,LMOD3,MAP1B,MAPRE1,MAPT,MECP2,MEF2C,MET,MID1,NAV3,NCK2,NCKAP1L,NF2,NIN,NRP1,P…
GO:BP	positive regulation of cellular catabolic process	GO:0031331	1.11504e-21	20.9527	228	4762	115	24356	ABCD2,ABHD4,ADRA2A,ANKIB1,ARIH1,ARIH2,AURKA,BBS7,BNIP3L,BTG2,C9ORF72,CBFA2T3,CLEC16A,CNOT7,CNOT8,CNOT6L,CPEB3,CSNK1A1,CSNK1D,CSNK1E,DAB2,DAB2IP,DACT1,DNAJB2,DTX3L,EDEM1,FAM122A,FBXL5,FBXO22,FBXW7,FBXW8,FOXO1,FTO,FYCO1,GIGYF2,GNAI3,GPD1,GSK3B,HIF1A,HK2,HMOX1,HSP90AA1,HTT,IFNG,IGF1,INSR,IRS1,ITCH,KDR,KIAA1324,LARP1,LRRK2,MAPK9,METTL16,MID2,MTDH,NANOS1,OSBPL7,PAFAH1B2,PIP4K2A,PIP4K2B,PNPT1,PRICKLE1,…
GO:BP	transmembrane receptor protein serine/threonine kinase signaling pathway	GO:0007178	1.8058e-21	20.7433	238	4762	118	24356	ABL1,ACVR1,ACVR1B,ACVR1C,ACVR2A,ACVR2B,ACVRL1,ADAM9,ASPN,ATOH8,BCL9L,BMP2,BMP6,BMP7,BMPER,BMPR2,BMPR1A,BMPR1B,CAV1,CAV2,CD109,CHRD,CHRDL1,CHST11,CHTOP,CIDEA,CREBBP,CTDSPL2,DAB2,DACT2,DDX5,DKK1,DLX1,DMRT1,FBN1,FBN2,FERMT2,FGF9,FKBP1A,FSHB,FUT8,FZD1,GCNT2,GDF2,GDF7,GDF9,GDF11,GLG1,GREM1,GREM2,HES1,HES5,HIPK2,HPGD,HTRA1,ILK,INHBE,JUN,LEF1,LEFTY2,LEMD2,LEMD3,LRP2,LRP4,LTBP1,MAPK14,MSTN,MSX2,MTMR4,MYO…
GO:BP	regulation of secretion by cell	GO:1903530	1.99119e-21	20.7009	365	4762	158	24356	ABL1,ABR,ACVR1C,ADAM9,ADCY5,ADRA2A,ANGPT1,ANKRD1,ANO1,AP1G1,ARFIP1,ARHGEF7,ATG5,BMP6,BMP7,BRAF,BRSK2,C5,C2CD2L,CACNA1D,CACNA1G,CACNB2,CADM1,CD200,CD276,CFTR,CHRNA6,CHUK,CIDEA,CLASP1,CLOCK,CPLX1,CPLX2,CPLX4,CREB1,CRH,CRHR1,CRY1,CRY2,CSF1R,CYP19A1,DNM1L,DRD2,EDN1,EFNA5,ENSA,EPHA5,ERP29,FER,FGFR1,FGG,FGR,FN1,FOXF1,FOXL2,G6PC2,GALR1,GCG,GCK,GDF9,GHR,GJA5,GNRH1,GPI,GPR173,GSK3B,HIF1A,HMGCR,HNF4G,HTR2C…
GO:BP	chemotaxis	GO:0006935	2.73662e-21	20.5628	356	4762	155	24356	ADAM10,ALCAM,ALKBH1,AMOT,ANGPT1,ANGPT2,ANO6,APP,ARHGAP35,B3GNT2,BCL11B,BMP7,BMPR2,BMPR1B,C5,CAMK1D,CDH13,CDK5R1,CHL1,CMKLR1,CNTN2,CNTN4,CRK,CSF1R,CX3CR1,CXCL12,CXCR1,CXCR4,CXCR5,CYFIP2,CYP19A1,DAG1,DOCK4,DPYSL2,DPYSL5,DUSP1,EDNRB,EFNA5,EFNB2,EGR3,ELMO2,ENPP2,EPHA3,EPHA4,EPHA5,EPHA7,EPHA8,EPHB3,EXT1,FAM65B,FER,FEZF2,FGF1,FGF7,FGF18,FGFR1,FLRT2,FLT1,FOXP1,FZD3,GAB1,GBX2,GDF7,GDNF,GPR183,HBEGF,HOXB9…
GO:BP	synapse organization	GO:0050808	3.65909e-21	20.4366	198	4762	104	24356	ABL1,ALS2,AMIGO2,APP,ARHGAP44,BDNF,C1QL1,CACNB1,CACNB2,CACNG2,CAPRIN1,CBLN1,CBLN2,CDC42,CDH2,CDK5R1,CHCHD10,CLSTN1,CLSTN3,CNTN2,COL4A1,COLQ,CTNNB1,CTTN,CUX2,CX3CR1,DAB2IP,DKK1,DNAJA3,EFNA5,EIF4G1,ELFN1,EPHA4,EPHA7,EPHB3,ERC2,FBXO45,FLRT2,FNTA,FRMPD4,GDNF,GHR,GLRB,GRIN1,GRM5,IL1RAP,KIRREL3,LGMN,LRP4,LRRK2,LRRN1,LRRTM1,LRRTM2,LRRTM3,MAPT,MDGA1,MECP2,MEF2C,MYO5A,NEDD4,NEUROD2,NFIA,NLGN1,NLGN4X,NRXN1…
GO:BP	taxis	GO:0042330	3.91667e-21	20.4071	357	4762	155	24356	ADAM10,ALCAM,ALKBH1,AMOT,ANGPT1,ANGPT2,ANO6,APP,ARHGAP35,B3GNT2,BCL11B,BMP7,BMPR2,BMPR1B,C5,CAMK1D,CDH13,CDK5R1,CHL1,CMKLR1,CNTN2,CNTN4,CRK,CSF1R,CX3CR1,CXCL12,CXCR1,CXCR4,CXCR5,CYFIP2,CYP19A1,DAG1,DOCK4,DPYSL2,DPYSL5,DUSP1,EDNRB,EFNA5,EFNB2,EGR3,ELMO2,ENPP2,EPHA3,EPHA4,EPHA5,EPHA7,EPHA8,EPHB3,EXT1,FAM65B,FER,FEZF2,FGF1,FGF7,FGF18,FGFR1,FLRT2,FLT1,FOXP1,FZD3,GAB1,GBX2,GDF7,GDNF,GPR183,HBEGF,HOXB9…
GO:BP	ion homeostasis	GO:0050801	5.70795e-21	20.2435	470	4762	188	24356	ABCA1,ABL1,ABL2,ADCY5,ANK2,APLNR,APP,ARF1,ATG5,ATOX1,ATP13A3,ATP1B1,ATP1B3,ATP2A3,ATP2B1,ATP2B2,ATP2B4,ATP2C1,ATP6AP1,ATP6V0A2,ATP6V1A,ATP7B,BCL2,BDH2,BMP6,BTBD9,CA2,CA7,CA12,CACNA1C,CACNA1D,CACNA1G,CACNB2,CALB1,CALB2,CALCR,CALM1,CASQ2,CASR,CAV1,CFTR,CHERP,CLIC4,CMKLR1,CNNM2,CNNM4,CP,CUTC,CX3CR1,CXCR1,CXCR4,CXCR5,DMD,DMXL1,DRD2,EDN1,EDNRB,EGLN1,EPAS1,FAM155B,FASLG,FBXL5,FGF23,FHL1,FKBP1A,FTH1,GAL…
GO:BP	regulation of ion transport	GO:0043269	7.14625e-21	20.1459	362	4762	156	24356	ABL1,ACE2,ACTN2,AKAP6,AKAP9,ANK2,ANO6,APLNR,ARC,ARL6IP1,ARL6IP5,ATG5,ATP1B1,ATP1B3,ATP8A1,ATP8A2,BCL2,BEST1,BEST3,CA2,CA7,CACNA1B,CACNA1C,CACNA1D,CACNA1E,CACNA1G,CACNB1,CACNB2,CACNG2,CACNG4,CACNG7,CALM1,CASK,CASQ2,CASR,CAV1,CFTR,CHRNA6,CLDN10,CLIC5,CNIH3,CRH,CTNNB1,DMD,DPP6,DRD2,EHD3,FGF12,FGF23,FGFR1,FHL1,FKBP1A,FXYD2,FXYD6,GABRE,GCG,GCK,GDNF,GJA1,GJA5,GRM5,GSG1L,HCN1,HCN2,HECW2,HOMER1,HTT,IL16,…
GO:BP	autophagy	GO:0006914	1.02333e-20	19.99	254	4762	122	24356	AMBRA1,ATG5,ATG7,ATG10,ATG13,ATG14,ATG2B,ATG4C,ATG9A,ATG9B,ATM,BCL2,BMF,BNIP3L,C9ORF72,CHMP4B,CISD2,CLEC16A,CTTN,DAP,DNM1L,DRAM1,EI24,EIF4G1,ERCC4,FBXL2,FBXW7,FEZ2,FOXO1,FUNDC1,FYCO1,GNAI3,HIF1A,HK2,HMOX1,HTT,IFNG,KDR,KIAA1324,LAMP2,LARP1,LEPR,LGALS8,LRRK2,LZTS1,MAP1LC3A,MAP1LC3B,MAPT,MCL1,MFSD8,MID2,MTDH,MTM1,MTMR3,MTMR9,NBR1,PAFAH1B2,PIK3C2B,PIK3R4,PIKFYVE,PIP4K2A,PIP4K2B,POLDIP2,PRKAA1,PRKAA2,…
GO:BP	process utilizing autophagic mechanism	GO:0061919	1.02333e-20	19.99	254	4762	122	24356	AMBRA1,ATG5,ATG7,ATG10,ATG13,ATG14,ATG2B,ATG4C,ATG9A,ATG9B,ATM,BCL2,BMF,BNIP3L,C9ORF72,CHMP4B,CISD2,CLEC16A,CTTN,DAP,DNM1L,DRAM1,EI24,EIF4G1,ERCC4,FBXL2,FBXW7,FEZ2,FOXO1,FUNDC1,FYCO1,GNAI3,HIF1A,HK2,HMOX1,HTT,IFNG,KDR,KIAA1324,LAMP2,LARP1,LEPR,LGALS8,LRRK2,LZTS1,MAP1LC3A,MAP1LC3B,MAPT,MCL1,MFSD8,MID2,MTDH,MTM1,MTMR3,MTMR9,NBR1,PAFAH1B2,PIK3C2B,PIK3R4,PIKFYVE,PIP4K2A,PIP4K2B,POLDIP2,PRKAA1,PRKAA2,…
GO:BP	protein localization to membrane	GO:0072657	1.06496e-20	19.9727	327	4762	145	24356	ACSL3,ACTN2,ADIPOQ,ANK2,ANK3,ANXA13,APPL1,ARF6,ARHGAP44,ARL3,ARL6IP1,ATP1B1,ATP1B3,BAG4,BBIP1,BRAF,CACNG2,CACNG4,CDH1,CDH2,CDK5R1,CHMP4B,CLASP2,CLIP1,CNST,COLQ,DAB2,DENND4C,DLG3,DPP10,EFR3A,EFR3B,EHD3,EPHA3,EXOC5,FAM126A,FERMT2,FLOT2,FNTA,FYB,GET4,GGA1,GGA3,GLRB,GOLPH3,GOPC,GPR158,GRIN1,GRIN2A,HSP90AA1,INPP5K,ITGB1,JUP,KCNB1,KIF5B,LDLRAP1,LIN7C,LRP4,LRP6,LRRC7,LRRC15,LYPLA1,LZTFL1,MFF,MICALL1,MYO…
GO:BP	regulation of protein catabolic process	GO:0042176	1.45943e-20	19.8358	261	4762	124	24356	ADRA2A,ANKIB1,APC,ARIH1,ARIH2,ASB9,ATG7,AURKA,AXIN1,AZIN1,BBS7,BTRC,CBFA2T3,CHMP6,CLEC16A,CSNK1A1,CSNK1D,CSNK1E,CSNK2A2,CUL4B,DAB2,DAB2IP,DACT1,DEDD,DERL2,DNAJB2,DTL,EDEM1,EPHA4,ERLEC1,FAM122A,FAM192A,FBXL5,FBXO22,FBXW7,FBXW8,FOXO1,GGA1,GGA3,GRIN2A,GSK3B,HECW2,HIPK2,HMGCR,HSP90AA1,IFNG,IGF1,ITCH,LAPTM4B,LATS1,LRRK2,MAPK9,MDM4,MTM1,MYLIP,N4BP1,NEDD4,NEDD4L,NKD1,NSF,OAZ2,ODC1,OPHN1,OSBPL7,PHB,PRICK…
GO:BP	response to lipid	GO:0033993	1.55088e-20	19.8094	391	4762	164	24356	ABCA1,ABHD2,ABL1,ABL2,ABR,ACACA,ADAM9,ADCY5,ADCY6,ADNP2,AKIRIN2,ANKRD1,ASCL1,ASXL1,BCL2,BMP6,BMP7,BRCA1,CAV1,CD80,CD86,CDC73,CFTR,CLK2,CLOCK,CREB1,CRY1,CRY2,CTNNB1,CX3CR1,DAB2,DAB2IP,DDX5,DKK1,EFNA5,EIF4E,EPHA3,EPHA5,ESR1,ESRRG,FAM107A,FBXO32,FER,GCH1,GDAP1,GDAP2,GFI1,GNG2,GNG12,GNRH1,GPR83,HEYL,HNF4G,HNRNPU,IDH1,INSIG1,IRAK2,JUN,KLF9,LANCL2,LATS1,LBH,LEF1,LIAS,LITAF,LMO3,LRP6,MAPK1,MAPK14,MAPKAP…
GO:BP	cell growth	GO:0016049	1.60457e-20	19.7946	280	4762	130	24356	ABL1,ACVR1B,ADAM10,ADNP2,ALCAM,APP,ARIH2,AURKA,AUTS2,BAP1,BCL2,BDNF,BIN3,BMPR2,C9ORF72,CDC73,CDK5R1,CDKN2B,CIRBP,CLSTN1,CLSTN3,CRLF3,CTNNB1,CYFIP2,DCBLD2,DCLK1,DCUN1D3,DCX,DERL2,DNAJB2,DPYSL2,EDN1,EFNA5,EI24,EIF4G1,EMP1,ENO1,EPB41L3,EPB41L5,EPHA7,ESM1,FAM107A,FAM122A,FHL1,FN1,FOXL2,FSTL4,GDF2,GDF9,GJA1,HSP90AA1,HTRA1,IFRD1,IGF1,IGFBP4,IGFBP5,IMPACT,INO80,IP6K2,ITGB1,KIAA1024,LAMTOR1,LEF1,LEFTY2,M…
GO:BP	positive regulation of cell death	GO:0010942	2.64539e-20	19.5775	336	4762	147	24356	ABL1,ACVR1C,ACVR2B,ADIPOQ,ADORA2A,AIFM2,ANKRD1,ANO6,APC,ARHGEF7,ARL6IP5,ASCL1,ATF3,ATG7,ATM,B4GALT1,BACE1,BCL10,BCL2L11,BCLAF1,BMF,BMP2,BMP7,BMPR1B,BNIP3L,CAMK1D,CASP2,CASP8AP2,CAV1,CSRNP3,CTNNA1,CTNNB1,CTSC,CYLD,CYP1B1,DAB2IP,DCUN1D3,DDX20,DFFA,DNM1L,DUSP6,E2F1,E2F3,EFNB2,EGLN3,EIF2S1,EIF4G1,EPHA7,FASLG,FBXW7,FOXL2,FOXO1,FOXO3,GRIN1,GRIN2A,GSK3B,HIP1,HMOX1,HTT,IFNG,ING3,ING4,ING5,INPP5D,IP6K2,IT…
GO:BP	canonical Wnt signaling pathway	GO:0060070	3.01466e-20	19.5208	205	4762	105	24356	APC,AXIN1,BCL9L,BMP2,BTRC,CAV1,CCNY,CDH2,COL1A1,CSNK1A1,CSNK1D,CSNK1E,CSNK1G1,CTNNB1,CTNND1,CYLD,DAAM2,DAB2,DAB2IP,DACT1,DIXDC1,DKK1,DKK2,DVL3,EDA,FAM53B,FGF2,FGF9,FOXO1,FOXO3,FZD1,FZD3,FZD4,FZD7,G3BP1,GPRC5B,GREM1,ILK,ISL1,KREMEN1,LATS1,LATS2,LEF1,LGR4,LIMD1,LRP4,LRP6,LRRK2,LZTS2,MAPK14,MCC,MITF,MLLT3,NKD1,NLE1,NOTUM,NRARP,PPM1A,PRDM15,PRICKLE1,PSEN1,PTEN,PTPRO,RAPGEF1,RBMS3,RBPJ,RNF146,RNF220,R…
GO:BP	regulation of canonical Wnt signaling pathway	GO:0060828	3.8719e-20	19.4121	168	4762	92	24356	APC,AXIN1,BMP2,BTRC,CAV1,CCNY,CDH2,COL1A1,CSNK1A1,CSNK1D,CSNK1E,CSNK1G1,CTNND1,CYLD,DAAM2,DAB2,DAB2IP,DACT1,DKK1,DKK2,EDA,FAM53B,FGF2,FGF9,FOXO1,FOXO3,FZD1,FZD7,G3BP1,GPRC5B,GREM1,ILK,ISL1,KREMEN1,LATS1,LATS2,LGR4,LIMD1,LRP4,LRRK2,LZTS2,MAPK14,MCC,MLLT3,NKD1,NLE1,NOTUM,NRARP,PPM1A,PRDM15,PRICKLE1,PSEN1,PTPRO,RAPGEF1,RBMS3,RBPJ,RNF146,RNF220,ROR2,RSPO2,SFRP1,SFRP2,SHISA6,SLC9A3R1,SOST,SOSTDC1,SOX4…
GO:BP	regulation of protein serine/threonine kinase activity	GO:0071900	4.27055e-20	19.3695	308	4762	138	24356	ABL1,ACSL1,ADAM9,ADIPOQ,ADRA2A,AIDA,ALS2,APC,ATP2B4,BMP2,BMP7,CAB39,CARD11,CAV1,CCNC,CCND1,CCND2,CCNE1,CCNF,CCNG1,CCNI,CCNI2,CCNJ,CCNJL,CCNK,CCNY,CCNYL1,CDK12,CDK5R1,CDKN1A,CDKN2B,CKS1B,CNPPD1,CSF1R,DAB2IP,DBF4,DKK1,DUSP1,DUSP5,DUSP6,DUSP7,DUSP8,DUSP16,DUSP19,EDN1,EPHA4,ERCC6,ERN1,ERP29,FGF1,FGF2,FGF18,FGFR1,FLT1,FZD4,GHR,GRM1,GRM4,H2AFY,HIPK3,HMGCR,HTT,IFNG,IGF1,INPP5K,INSR,KAT2B,KIT,KITLG,LATS1…
GO:BP	positive regulation of immune system process	GO:0002684	4.46084e-20	19.3506	484	4762	190	24356	ABL1,ACVR1B,ACVR2A,ADAM10,ALPK1,ANO6,AP1G1,AP3B1,APP,ATAD5,ATP11C,ATXN1L,BCL2,BMI1,BRAF,C7,CACNB3,CADM1,CAMK1D,CARD11,CAV1,CBFB,CD5,CD28,CD47,CD80,CD86,CD226,CD247,CD276,CMKLR1,CMTM3,COCH,COLEC12,CREB1,CTNNBIP1,CYLD,DAB2IP,DDX1,DENND1B,DNAJA3,EFNB2,EGR3,EIF2B1,ELF1,EREG,ESR1,ETS1,FAM65B,FER,FGR,FLOT2,FOXF1,FOXJ1,FOXO3,FOXP1,FYB,GATA2,GFI1,GPATCH3,GPI,GPR183,GPRC5B,HAX1,HES1,HHLA2,HIF1A,ICOS,IFNG,…
GO:BP	regulation of peptide transport	GO:0090087	5.09492e-20	19.2929	361	4762	154	24356	ABL1,ACSL3,ACVR1C,ADAM9,ADCY5,ADIPOQ,ADRA2A,ANGPT1,ANKRD1,ANO1,ANXA13,ARFIP1,ARHGEF7,ATG5,BAG4,BNIP3L,BRSK2,C5,C2CD2L,CA2,CADM1,CD200,CD276,CDH1,CDK5R1,CFTR,CHUK,CIDEA,CLOCK,CNST,CRH,CSF1R,CTDSPL2,DERL2,DNAJC27,DNM1L,DRD2,EDEM1,EFNA5,ENSA,EPHA5,ERLEC1,ERP29,FAM65A,FBXW7,FGG,FGR,FN1,G6PC2,GAPVD1,GCG,GCK,GHR,GJA5,GOPC,GPI,GPR173,GSK3B,HIF1A,HMGCR,HNF4G,HTR2C,ICA1,IFNG,IGF1,IL1RAP,INPP5K,INSIG1,IPO5…
GO:BP	regulation of actin cytoskeleton organization	GO:0032956	5.10543e-20	19.292	227	4762	112	24356	ABL1,ACTN2,ACTR2,ACTR3,ACTR3B,ADD2,ADD3,ARF6,ARFGEF1,ARHGAP6,ARHGAP18,ARHGAP28,ARHGAP35,ARHGAP44,ARHGDIB,ARPC4,ARPC1A,ARPC5L,BAG4,BAIAP2,BAIAP2L1,BRAF,C15ORF62,C9ORF72,CAPZA1,CAPZA2,CCDC88A,CD2AP,CDC42,CDC42EP4,CDK5R1,CFL2,CLASP1,CRK,CSF1R,CTTN,DIXDC1,EDN1,EFNA5,EPHA3,EPHA5,EPS8,FAM107A,FCHSD1,FCHSD2,FER,FMN1,GMFB,GRB2,GRHL3,HAX1,INPP5K,ITGB3,JAM3,JMY,KANK4,KIRREL,LATS1,LIMA1,LMOD1,LMOD3,MEF2C,ME…
GO:BP	regulation of cellular protein localization	GO:1903827	5.50601e-20	19.2592	299	4762	135	24356	ACSL3,ACTN2,ADIPOQ,ANGPT1,ANXA13,APC,APPL1,ARF6,BAG4,BNIP3L,CCDC88A,CCNE1,CCNE2,CCT8,CD247,CD2AP,CDH1,CDH2,CDK1,CDK5R1,CLDN18,CNST,CSNK1E,CTDSPL2,CTNNB1,CYLD,DAB2,DCLK1,DERL2,DNAJC27,DPP10,DTX3L,EDEM1,EPB41,EPHA3,ERBB4,ERLEC1,FAM65A,FAM65B,FBXW7,GOPC,GSK3B,H2AFY,HSP90AA1,INPP5K,INSIG1,IPO5,ITGB1,JUP,KAT7,KCNB1,KDM1A,KIF5B,LCP1,LDLRAP1,LEPROT,LEPROTL1,LMNA,LRP4,LRRC15,LRRK2,LYPLA1,LZTFL1,LZTS2,MAP…
GO:BP	negative regulation of phosphorylation	GO:0042326	6.23545e-20	19.2051	277	4762	128	24356	ABL1,ADAR,ADARB1,ADIPOQ,AIDA,ANGPT1,APC,ASH1L,ATF3,ATG14,ATXN7,BMP7,C3ORF33,C9ORF72,CAMK2N2,CAV1,CBFA2T3,CBL,CD109,CDKN1A,CDKN2B,CEP85,CHMP6,CYLD,DAB2IP,DACT1,DAG1,DKK1,DMD,DNAJC3,DNAJC10,DNAJC15,DUSP1,DUSP5,DUSP6,DUSP7,DUSP8,DUSP16,EIF4G1,FAM129A,FBLN1,FKBP1A,FKTN,FOXM1,FOXO1,GRB10,GREM1,H2AFY,HDAC4,HIPK3,HMGCR,HNRNPU,IBTK,IMPACT,INPP5K,ITCH,JUN,KAT2B,KIRREL,LATS1,LATS2,LEMD2,LMO3,LRP6,LRRK2,MAP…
GO:BP	response to organic cyclic compound	GO:0014070	6.27451e-20	19.2024	375	4762	158	24356	ABAT,ABHD2,ADCY5,ADCY6,AHR,AKAP6,AKAP9,ARNT,ARNT2,ATP2B4,BCL2,BMP2,BMP7,BRCA1,BTRC,CASP6,CASQ2,CAV1,CDH1,CFTR,CIDEA,CLOCK,COLEC12,CRY1,CRY2,CTNNA1,CTNNB1,CYP1B1,DAB2,DDX1,DDX5,DRD2,EFNA5,EIF4E,EPHA5,ESR1,ESRRG,FAM107A,FBXO32,FKBP1A,FOXF1,GABPA,GABRB3,GABRG2,GNG2,GNRH1,GPD1,GPR83,GRIN1,HCN1,HCN2,HEYL,HLCS,HNF4G,HNRNPU,HOMER1,IDH1,IGFBP5,IMPACT,INPP5K,INSIG1,JUN,JUP,KLF9,LARP1,LATS1,LBH,LEF1,LMO3,L…
GO:BP	positive regulation of neuron differentiation	GO:0045666	7.04668e-20	19.152	192	4762	100	24356	ABL2,ADRA2B,ARHGAP35,ATP8A2,BCL2,BDNF,BMP2,BMP6,BMP7,BMPR2,BNIP2,BRAF,CAMK1D,CAPRIN1,CBFA2T2,CDON,CUX2,DAB1,DAB2IP,DKK1,DLX1,DLX2,EFNA5,EIF4G1,EPHA3,FBXW8,FEZF2,FGFR1,FN1,FZD4,GDF7,GDPD5,GPRC5B,HEYL,IGF2BP1,IMPACT,LIN28A,LRRC7,MAP6,MAP1B,MAP2K1,MAPT,MARK2,MEF2C,MMD,MMD2,NCOA1,NDNF,NEFL,NEGR1,NEUROD1,NEUROD2,NEUROG1,NIN,NLGN1,NRP1,NTRK2,OBSL1,PACSIN1,PAFAH1B1,PCP4,PHOX2B,PLXNA1,PLXNA2,PLXNA4,PLXNB…
GO:BP	regulation of cellular response to growth factor stimulus	GO:0090287	7.3468e-20	19.1339	195	4762	101	24356	ABL1,ACVR1,ACVR2A,ADAMTS3,APLN,ASPN,BCL9L,BMPER,BMPR2,CASK,CAV1,CAV2,CD109,CHRD,CHRDL1,CHST11,CIDEA,CREBBP,CTDSPL2,CTNNB1,CYFIP2,DAB2,DAB2IP,DKK1,DLX1,DOK5,DSTYK,EPN2,FBN1,FBN2,FGF1,FGF9,FGF18,FGFR1,FLT1,FZD1,FZD4,GDF2,GLG1,GRB10,GREM1,GREM2,HES1,HES5,HIF1A,HIPK2,HTRA1,ILK,LEMD2,LEMD3,LRIT3,LRP2,LTBP1,MSX2,MYOCD,NEDD4,NEO1,NKX2-1,NPNT,ONECUT2,PDCD6,PDPK1,PMEPA1,PPM1A,PRDM16,PRKCB,PTPN1,RASL11B,RB…
GO:BP	in utero embryonic development	GO:0001701	7.98189e-20	19.0979	265	4762	124	24356	ACTL6A,ACVR1,ACVR1B,ADAM10,ALKBH1,AMOT,ANGPT1,APBA1,APBA3,ARNT,ARNT2,BCL2L11,BCOR,BIRC6,BMI1,BMP2,BMP7,BMPR1A,BNIP2,BTF3,CMTM3,COL4A3BP,CTNNB1,CUL3,DAD1,DNAJB6,E2F8,EDN1,EDNRA,EGLN1,EIF2S2,ELL,EMG1,EPAS1,EPB41L5,FBXW8,FGFR1,FLVCR1,FOXF1,FOXP1,GABPA,GATA2,GATA6,GJA1,GNA13,GPI,GRB2,HAND1,HES1,HEY2,HIF1A,HNF1B,HOPX,HORMAD1,IGF1,INPP5K,ITGB1,KIF3A,LATS1,LEF1,MAFF,MAFG,MAP2K1,MAPK1,MAPK8IP3,MATR3,MDFI…
GO:BP	muscle cell differentiation	GO:0042692	8.23851e-20	19.0842	225	4762	111	24356	ACTG1,ACTN2,ACVR1,ALPK3,ANKRD1,ASF1A,ATG5,BARX2,BCL2,BHLHE41,BIN3,BMP2,BNIP2,CASQ2,CAV2,CDH2,CDON,CFL2,CTNNB1,DKK1,DMD,EDN1,EDNRB,EFNB2,EREG,FAM65B,FBXO22,FBXO40,FOXF1,FOXP1,FZD7,GATA6,GREM1,HDAC4,HES1,HEY2,HNRNPU,HOMER1,HOPX,IFRD1,IGF1,IGFBP5,ITGB1,KIAA1161,KIT,KRAS,LMNA,LMOD1,LMOD3,MAPK14,MECP2,MEF2A,MEF2C,MEGF10,MKL1,MYF5,MYH9,MYH10,MYLK3,MYOCD,MYOM3,MYPN,NFATC2,NFATC3,NLN,NOV,NOX4,NPNT,PDGFB,…
GO:BP	cognition	GO:0050890	8.79679e-20	19.0557	161	4762	89	24356	ADCY1,AFF2,APP,ARC,ARF4,ATAD1,ATP8A1,ATXN1,ATXN1L,BDNF,BRAF,BTBD9,BTG2,C1QL1,CALB1,CAMK4,CCND2,CERS3,CHL1,CHMP2B,CLN8,CNTN2,CNTNAP2,CREB1,CUX2,DDHD2,DGKI,DKK1,DRD2,EIF4EBP2,FAM107A,FOXP2,GMFB,GPR155,GRIA1,GRIN1,GRIN2A,GRM5,HIF1A,HMGCR,HRH1,HRH2,HTT,ITGB1,KCNAB1,KRAS,LGMN,LHX8,MAPK8IP2,MAPT,MECP2,MEF2C,MEIS2,MME,NETO1,NEUROD2,NEUROG1,NPTX2,NRXN1,NTAN1,NTRK2,PAFAH1B1,PAIP2,PDE1B,PRNP,PSEN1,PTCHD1,P…
GO:BP	endocytosis	GO:0006897	1.09058e-19	18.9623	304	4762	136	24356	AAK1,ABCA1,ANGPT1,ANKFY1,ANKRD13A,ANKRD13B,ANO6,AP2A2,AP2B1,AP2M1,APLN,APP,ARC,ARHGAP12,ATAD1,ATP9A,BTBD9,C9ORF72,CACNG2,CACNG4,CALCRL,CANX,CAV1,CAV2,CBL,CBLL1,CD5,CD9,CDC42,CDH13,CLTC,CNTN2,COLEC12,CSNK1E,CSNK1G1,CUBN,DAB2,DENND1B,DKK1,DNAJC6,DNAJC13,DNM1,DNM3,EEA1,ELMO1,ENDOU,ENPP2,EPHA3,EPN2,EPS15,FMR1,FNBP1,FNBP1L,GPR107,GRB2,GREM1,GRIA1,HEATR5B,HHIPL1,HIP1,ITGB1,JMJD6,LDLRAD3,LDLRAP1,LMBR1L,…
GO:BP	inorganic ion homeostasis	GO:0098771	1.15651e-19	18.9369	428	4762	173	24356	ABL1,ABL2,ADCY5,ANK2,APLNR,APP,ARF1,ATG5,ATOX1,ATP13A3,ATP1B1,ATP1B3,ATP2A3,ATP2B1,ATP2B2,ATP2B4,ATP2C1,ATP6AP1,ATP6V0A2,ATP6V1A,ATP7B,BCL2,BDH2,BMP6,BTBD9,CA2,CA7,CA12,CACNA1C,CACNA1D,CACNB2,CALB1,CALB2,CALCR,CALM1,CASQ2,CASR,CAV1,CFTR,CHERP,CLIC4,CMKLR1,CNNM2,CNNM4,CP,CUTC,CX3CR1,CXCR1,CXCR4,CXCR5,DMD,DMXL1,DRD2,EDN1,EDNRB,EGLN1,EPAS1,FAM155B,FASLG,FBXL5,FGF23,FKBP1A,FTH1,GALR1,GPR12,GPR20,GPR5…
GO:BP	cytokine production	GO:0001816	1.25846e-19	18.9002	367	4762	155	24356	ABCA1,ABL1,ACVR2B,ADAMTS3,ADCY7,ADCYAP1,ADIPOQ,ADRA2A,AFAP1L2,AKIRIN2,ANGPT1,APP,ARFGEF2,ARNT,ASH1L,ATG5,ATP6AP2,AZI2,BAP1,BRCA1,C5,C5ORF30,CADM1,CARD11,CD28,CD47,CD200,CD226,CD247,CD276,CD2AP,CHUK,CIDEA,CMKLR1,CSF1R,CTNNB1,CX3CR1,CYP1B1,DDX1,DENND1B,DICER1,DRD2,EIF2AK3,ELF1,EREG,FGFR1,FGR,FLT4,FN1,FOXJ1,FOXP1,FSTL1,GATA6,GDF2,GHR,GPATCH3,GPRC5B,HHLA2,HIF1A,HPSE,IFNG,IL15,IL1RAP,IL5RA,IL6R,INPP5D…
GO:BP	epithelial tube morphogenesis	GO:0060562	1.28714e-19	18.8904	229	4762	112	24356	ABL1,ACVR1,ARHGAP35,BCL2,BMP2,BMP7,BTRC,CDH2,CECR2,CLIC4,COL4A1,CTNNB1,CTNNBIP1,DAG1,DVL3,EDN1,EDNRA,EFNB2,EPHA4,EPHA7,ESR1,ESRP2,FAT4,FGF1,FMN1,FOXF1,FZD1,FZD3,GBX2,GDF2,GDF7,GDNF,GJA1,GNA13,GREM1,GRHL3,GZF1,HAND1,HES1,HES5,HIF1A,HNF1B,HS2ST1,ILK,KDM5B,KIF26B,KIF3A,KLHL3,KRAS,LEF1,LGR4,LIAS,LRP2,LUZP1,MEF2C,MET,MIB1,MSX2,MTHFD1,MTHFD1L,MTHFR,NKX2-1,NPNT,NRARP,NRP1,OSR1,PAK1,PBX1,PGR,PKD2,PPP1CA,…
GO:BP	regulation of ossification	GO:0030278	1.29265e-19	18.8885	129	4762	77	24356	ACVR1,ACVR2A,ACVR2B,AHSG,ANKH,ANO6,BCL2,BCOR,BMP2,BMP6,BMP7,BMPR2,BMPR1A,BMPR1B,CALCR,CD276,CDK6,CEBPD,CHRD,CHSY1,CTNNB1,CTNNBIP1,DKK1,FBN2,FBXO5,FGF2,FGF23,GDF2,GJA1,GREM1,HDAC4,HIF1A,ID4,IGF1,IGFBP5,IL6ST,ILK,KREMEN1,LIMD1,LRP4,MAPK1,MAPK14,MATN1,MEF2C,MSX2,NBR1,NPNT,OSR1,OSR2,PBX1,PRKD1,PTCH1,PTK2B,RBPJ,RORB,RUNX2,SFRP1,SFRP2,SKI,SLC8A1,SMAD5,SMOC1,SMURF1,SOST,SOX9,TFAP2A,TGFB2,TGFB3,TMEM119,T…
GO:BP	Golgi vesicle transport	GO:0048193	1.33674e-19	18.874	208	4762	105	24356	ACSL3,ANK3,ANKFY1,ANXA13,AP1G1,ARCN1,ARF1,ARF4,ARFGEF2,ARL3,ATP9A,BCAP29,BET1,BET1L,CCDC91,CCDC93,CEP19,CNIH4,CNST,COG3,COG4,COG5,COPB2,COPG2,COPZ1,CREB3L2,CUL3,CUX1,CUX2,DDHD2,EHD3,EPS15,ERGIC1,EXOC5,EXOC6,GAS1,GGA1,GGA3,GOLPH3,GOPC,GOSR2,HTT,IER3IP1,INSIG1,KDELR2,LMAN1,LRRK2,LYPLA1,MIA3,MPPE1,MYO18A,MYO1B,MYO5A,NSF,PDCD6,PGAP1,PRKD1,RAB30,RAB31,RAB43,RAB1A,RAB33B,RAB6A,RAB8A,RAB8B,RABEP1,RNF139…
GO:BP	mitotic cell cycle process	GO:1903047	1.6659e-19	18.7784	457	4762	181	24356	ACVR1,ACVR1B,ANK3,ANLN,APC,APP,ARF1,ARL3,ARPP19,ATAD5,ATM,ATRX,AURKA,BACH1,BCL2,BMP7,BRSK2,CAMK2G,CASP2,CAV2,CCND1,CCND2,CCNE1,CCNE2,CCNF,CCNG1,CCNI,CCNI2,CCNJ,CCNJL,CCNY,CD28,CDC6,CDC23,CDC27,CDC42,CDC73,CDC14A,CDC14B,CDK1,CDK2AP2,CDKN2B,CEP85,CHMP6,CHMP7,CHMP1A,CHMP2B,CHMP4B,CHTF8,CIT,CLASP1,CRLF3,CUL3,CUL4B,DACT1,DCUN1D3,DMRT1,DNA2,DONSON,DSCC1,DTL,E2F1,E2F6,EDN1,EFHC1,EIF4E,EIF4G1,EME1,EML1,E…
GO:BP	morphogenesis of a branching structure	GO:0001763	1.96113e-19	18.7075	154	4762	86	24356	ABL1,ACVR1,BCL2,BMP2,BMP7,BTBD7,BTRC,CLIC4,COL4A1,CTNNB1,CTNNBIP1,DAG1,DLX2,DRD2,EDN1,EDNRA,EPHA7,ERMN,ESR1,ESRP2,FAT4,FGF1,FGF7,FGFR1,FOXF1,GBX2,GDF2,GDF7,GDNF,GNA13,GRB2,GREM1,GZF1,HNF1B,HOXB13,ILK,KDM5B,KRAS,LEF1,LGR4,LRRK2,MET,MSX2,NKX2-1,NPNT,NRARP,NRP1,PAK1,PBX1,PGR,PKD2,PLXNA1,PPP1CA,PPP3R1,PRDM1,PROX1,PTCH1,RDH10,RERE,RSPO2,RTN4,RXRA,SEMA3A,SEMA3C,SEMA3E,SFRP1,SFRP2,SHOX2,SIRT6,SIX1,SIX4,…
GO:BP	cellular response to organonitrogen compound	GO:0071417	2.44896e-19	18.611	290	4762	131	24356	ACTN2,ADCY6,ADIPOQ,AKAP6,AKAP9,APC,APP,APPL1,ATP2B4,BAIAP2L1,BRCA1,CA2,CACNB1,CASP6,CASQ2,CAV1,CAV2,CDH1,CFTR,COL1A1,COL4A1,COL5A2,CPEB2,CPEB3,CPEB4,CRHR1,CRHR2,CTNNA1,CTNNB1,DENND4C,DNMT3A,EIF4EBP2,EPHA4,FER,FOXO1,FOXO3,GABPA,GABRB3,GABRG2,GHR,GLRA2,GNG2,GPD1,GRB2,GRB10,GRM5,HCN1,HCN2,IGF1,IGF1R,IGFBP5,IMPACT,INPP5K,INSR,IPO5,IRS1,JAK2,JUP,KAT2B,LAMTOR1,LARP1,LEPROT,LGMN,LPIN2,LRRK2,MAPK1,MEF2C,…
GO:BP	positive regulation of hydrolase activity	GO:0051345	2.50075e-19	18.6019	434	4762	174	24356	ABHD4,ABL2,ABR,ACVR1,ACVR1C,ADCYAP1,AGAP1,AGAP3,AGFG1,ALS2,ANTXR1,ARF4,ARHGAP1,ARHGAP6,ARHGAP12,ARHGAP18,ARHGAP21,ARHGAP26,ARHGAP28,ARHGAP29,ARHGAP31,ARHGAP36,ARHGAP42,ARHGAP44,ARHGEF7,ARHGEF12,ARL1,ARL6IP5,ASAP1,ASAP2,ATP1B1,ATP1B3,BCL2L11,BMP2,CALM1,CASP8AP2,CASR,CAV1,CAV2,CD200,CRK,CYFIP2,DAB2IP,DENND1B,DNAJB2,DNAJC9,DNAJC10,DNAJC15,DNAJC24,DNAL4,DOCK1,DOCK4,DOCK7,DOCK11,EGLN3,ELMOD1,ELMOD2,EL…
GO:BP	cellular response to hormone stimulus	GO:0032870	2.88276e-19	18.5402	383	4762	159	24356	ABHD2,ACACA,ACSL1,ACTN2,ADCY6,ADIPOQ,ADIPOR2,ADRA2A,APC,APPL1,BAIAP2L1,BMP7,BRCA1,CA2,CAV1,CAV2,CHRM1,CLOCK,CPEB2,CRHR1,CRHR2,CRY1,CRY2,DAB2,DDX5,DENND4C,EFNA5,EIF4E,EIF4EBP2,EPHA5,EPHA8,ESR1,ESRRG,FAM107A,FBXO32,FER,FOXO1,FOXO3,FSHB,GATA6,GHR,GNAI2,GNG2,GRB2,GRB10,HEYL,HNF4G,HNRNPU,HRH4,IGF1R,INPP5K,INSR,IRS1,JAK2,JUN,KAT2B,KIT,KLF9,LANCL2,LATS1,LATS2,LBH,LEF1,LEPR,LEPROT,LGR4,LMO3,LPIN2,MED13,M…
GO:BP	negative regulation of locomotion	GO:0040013	3.18754e-19	18.4965	192	4762	99	24356	ABHD2,ABHD6,ABR,ACVR1C,ADARB1,ADIPOQ,ADORA3,ANGPT2,ARHGDIB,ARID2,ARRDC3,BCL2,BMPR1A,BRAF,C5,C5ORF30,CDH1,CDH2,CHRD,CLASP1,CLIC4,CRK,CTNNA1,CYP19A1,CYP1B1,DAB2IP,DACH1,DAG1,DRD2,DUSP1,ERBB4,FBLN1,FOXO3,GDF2,GHR,GNRH1,HOXA7,IGFBP5,JUP,LRCH1,MCC,MECP2,MEF2C,MEOX2,MID2,MITF,MYOCD,NAV3,NKX2-1,NOV,NR2F2,NRP1,OSBPL8,PADI2,PFN2,PHLDB2,PODN,PTEN,PTPRG,PTPRM,PTPRR,RAP2A,RAP2C,RHOA,RNF41,ROBO1,ROBO2,RYK,SCA…
GO:BP	regulation of vesicle-mediated transport	GO:0060627	3.31735e-19	18.4792	259	4762	121	24356	AAK1,ABR,ACSL3,ACTN2,ADIPOQ,AHSG,ANGPT1,ANKFY1,ANKRD13A,ANKRD13B,ANO6,ANXA13,AP1G1,APLN,ARHGAP1,ATAD1,ATG5,BET1L,BRAF,BTBD9,CACNA1D,CACNA1G,CACNB2,CAMK1D,CAV1,CBL,CBLL1,CD47,CDH13,CFTR,CLASP1,CNST,DAB2,DKK1,DNAJC6,DNAJC13,EPHA3,FER,FGG,FGR,FMR1,FOXF1,GAS1,GOPC,GREM1,GSK3B,HIP1,INSIG1,ITGAV,LDLRAP1,LRRK2,LRRTM1,LRRTM2,LYPLA1,MERTK,MIB1,MYO18A,NAPB,NCKAP1L,NLGN1,OPHN1,PACSIN2,PCLO,PDPK1,PFN2,PPP3CA…
GO:BP	regulation of epithelial cell proliferation	GO:0050678	3.368e-19	18.4726	198	4762	101	24356	AIMP1,AKT3,APLN,APLNR,ATOH8,B4GALT1,BCL11B,BMP2,BMP6,BMPR2,BMPR1A,CASK,CAV1,CAV2,CCND1,CD109,CDC42,CDH13,CDK6,CTNNB1,DAB2IP,DLX6,EFNB2,EGR3,ESRP2,FGF1,FGF2,FGF7,FGF9,FGFR1,FLT1,FLT4,FOXP1,FOXP2,FZD7,GATA2,GDF2,GHR,HES1,HES5,HMGN1,HMOX1,IGF1,JUN,KDM5B,KDR,KIF3A,KLF9,MCC,MEF2C,NFIB,NGFR,NKX2-8,NR2F2,NR4A3,NRARP,NRAS,OSR1,OSR2,PAX6,PDCD6,PDGFB,PDPK1,PGR,PLCG1,PPARD,PPP1R16B,PRKCA,PRKD1,PROX1,PTCH1,P…
GO:BP	positive regulation of MAPK cascade	GO:0043410	5.24994e-19	18.2798	318	4762	139	24356	ABL1,ADAM9,ADCYAP1,ADRA2A,ADRA2B,ANGPT1,APP,ARL6IP5,BMP2,BMPER,BNIP2,BRAF,CARD11,CAV2,CD44,CDC42,CDH2,CDON,CSF1R,CTNNB1,DAB2IP,DKK1,DNAJC27,DOK5,DSTYK,EDAR,EDN1,EPHA4,EPHA8,ERBB4,ERCC6,ERN1,ERP29,FBXW7,FGF1,FGF2,FGF18,FGF19,FGF23,FGFR1,FGG,FLT1,FLT4,FZD4,GCG,GCNT2,GHR,GPR37,GPR55,GPR183,GPR37L1,GRM1,GRM4,HIPK2,HTR2C,IGF1,IGF1R,IGFBP4,INSR,JUN,KDR,KIT,KITLG,KLHDC10,LAMTOR1,LRRK2,MAP2K1,MAP2K3,MAP2…
GO:BP	signal release	GO:0023061	5.96212e-19	18.2246	251	4762	118	24356	ACVR1C,ACVR2B,ADCY5,ADCYAP1,ADRA2A,ANO1,ARHGEF7,BMP6,BMP7,BRAF,BRSK2,C2CD2L,CACNA1B,CACNA1D,CACNB2,CFTR,CLOCK,CPLX1,CPLX2,CPLX4,CREB1,CRH,CRHR1,CRY1,CRY2,CYP19A1,DGKI,DRD2,EDN1,EFNA5,ENSA,EPHA5,FGFR1,FGG,FOXL2,FSHB,FZD4,G6PC2,GALR1,GCG,GCK,GDF9,GHR,GNRH1,GPR173,GSK3B,HIF1A,HNF1B,HNF4G,HTR2C,ICA1,IFNG,IGF1,ILDR2,IRS1,KCNB1,KDM5B,LIN7C,LRRK2,MAFA,MCU,MEF2C,MYO5A,NAPB,NEUROD1,NLGN1,NOV,NPVF,NR3C1,NR…
GO:BP	leukocyte differentiation	GO:0002521	6.79016e-19	18.1681	322	4762	140	24356	ABL1,ADIPOQ,AP3B1,APP,ATG5,ATP11C,AZI2,BCL2,BCL11B,BMI1,BRAF,CALCR,CAMK4,CARD11,CBFA2T3,CBFB,CD28,CD109,CDH17,CDK6,CLDN18,CREB1,CSF1R,CTNNB1,CTNNBIP1,CYLD,DNAJA3,DOCK11,DROSHA,DTX1,EGR3,FBN1,FBXW7,FOXJ1,FOXP1,FSHB,FZD7,GAB3,GATA2,GPR55,GPR183,HAX1,HDAC4,HOXA7,IFNG,IKZF1,IKZF3,IL15,IL34,IL7R,INPP5D,IREB2,IRF1,IRF4,ITFG2,ITPKB,JMJD6,JUN,KIT,KITLG,KLF10,L3MBTL3,LEF1,LEPR,LFNG,LOXL3,MAFB,MAPK14,MEF2C…
GO:BP	cell activation	GO:0001775	7.13237e-19	18.1468	501	4762	192	24356	ABL1,ABR,ACVR1,ADAM9,ADAM10,ADAMTS18,ADORA2A,AP1G1,AP3B1,APP,ATAD5,ATG5,ATM,ATP11C,AZI2,BCL2,BCL11B,BMI1,BMPER,BRAF,CAMK4,CARD11,CAV1,CBFB,CD5,CD9,CD28,CD47,CD80,CD86,CD200,CD226,CD276,CDH17,CDK6,CTLA4,CTNNB1,CXCR5,CYLD,DNAJA3,DNASE1L1,DOCK11,DROSHA,DTX1,EFNB2,EGR3,FER,FGG,FGR,FKBP1A,FLOT2,FOXF1,FOXJ1,FOXP1,FZD7,GNA13,GPR183,HDAC4,HES1,HHLA2,HRG,ICOS,IFNG,IGF1,IKZF1,IKZF3,IL15,IL6ST,IL7R,INPP5D,I…
GO:BP	positive regulation of programmed cell death	GO:0043068	7.53305e-19	18.123	319	4762	139	24356	ABL1,ACVR1C,ACVR2B,ADIPOQ,ADORA2A,AIFM2,ANKRD1,ANO6,APC,ARHGEF7,ARL6IP5,ASCL1,ATF3,ATG7,ATM,B4GALT1,BACE1,BCL10,BCL2L11,BCLAF1,BMF,BMP2,BMP7,BMPR1B,BNIP3L,CAMK1D,CASP2,CASP8AP2,CAV1,CSRNP3,CTNNA1,CTNNB1,CTSC,CYLD,CYP1B1,DAB2IP,DCUN1D3,DDX20,DFFA,DNM1L,DUSP6,E2F1,E2F3,EGLN3,EPHA7,FASLG,FBXW7,FOXL2,FOXO1,FOXO3,GRIN1,GRIN2A,HIP1,HMOX1,HTT,IFNG,ING3,ING4,ING5,INPP5D,IP6K2,ITGA6,ITGB1,JMY,JUN,KCNMA1,K…
GO:BP	learning or memory	GO:0007611	9.10641e-19	18.0407	140	4762	80	24356	ADCY1,AFF2,APP,ARC,ARF4,ATAD1,ATP8A1,ATXN1,ATXN1L,BDNF,BRAF,BTBD9,BTG2,C1QL1,CALB1,CAMK4,CCND2,CLN8,CNTN2,CNTNAP2,CREB1,CUX2,DDHD2,DGKI,DKK1,DRD2,EIF4EBP2,FOXP2,GMFB,GRIA1,GRIN1,GRIN2A,GRM5,HIF1A,HMGCR,HRH1,HRH2,HTT,ITGB1,KCNAB1,KRAS,LGMN,LHX8,MAPK8IP2,MAPT,MECP2,MEF2C,MEIS2,MME,NETO1,NEUROD2,NEUROG1,NPTX2,NRXN1,NTAN1,NTRK2,PAFAH1B1,PAIP2,PDE1B,PRNP,PSEN1,PTEN,PTN,PTPRZ1,RCAN1,RELN,RIC8A,SHC3,SLC…
GO:BP	reproductive structure development	GO:0048608	9.94174e-19	18.0025	268	4762	123	24356	ACVR2A,ADAM19,ALKBH1,ARID4A,ARID5B,ARNT,ASB1,ASH1L,ATRX,BCL2,BCL2L11,BIRC6,BMP6,BMP7,BMPR2,BMPR1B,CCNF,CTNNB1,CYP19A1,DEDD,DHCR24,DMRT1,DNAJB6,E2F8,EGLN1,EIF2S2,EPAS1,ESR1,FBXW8,FGF9,FNDC3A,FOXF2,FOXL2,FOXO3,FSHB,FZD4,GAS2,GATA2,GATA6,GDF7,GDF9,GHR,GNRH1,GRB2,HAND1,HES1,HEY2,HIF1A,HOXA10,HOXB13,HTRA1,ID4,IMMP2L,INSR,IRX5,KDM5B,KIT,KITLG,LEF1,LEPR,LFNG,LGR4,LHX8,LRP2,MAP2K1,MAPK1,MAPK14,MDFI,MERTK…
GO:BP	negative regulation of nervous system development	GO:0051961	1.0992e-18	17.9589	174	4762	92	24356	APP,ASAP1,ASCL1,BMP7,BMPR1A,CDK5R1,CNTN2,CNTN4,CTNNA1,CTNNB1,DAAM2,DAB1,DDX6,DIXDC1,DLX1,DLX2,DTX1,EDNRB,EFNB2,EIF4E,EPHA4,EPHA7,ERBB4,FEZF2,FSTL4,GFI1,GNRH1,GPR37L1,HES1,HES5,HMG20A,HOOK3,ID4,IFRD1,ISL1,KIAA0319,LEF1,LIN28A,LRP4,MEIS1,MIB1,MTMR2,MYLIP,NEUROD2,NLGN1,NR2E1,NRP1,PAQR3,PAX6,PBX1,PHOX2B,POU4F2,PPP3CA,PRTG,PSEN1,PTEN,PTPN9,PTPRS,RAP1GAP2,RAPGEF2,RTN4,RTN4R,RYK,SEMA3A,SEMA3C,SEMA3D,SEM…
GO:BP	negative regulation of cell development	GO:0010721	1.4121e-18	17.8501	192	4762	98	24356	APP,ASAP1,ASCL1,BCL2,BMP7,BMPR1A,CDK5R1,CLDN18,CNTN2,CNTN4,CTNNA1,CTNNB1,DAAM2,DAB1,DDX6,DIXDC1,DLX1,DLX2,DTX1,EDNRB,EFNA5,EFNB2,EIF4E,EPHA4,EPHA7,ERBB4,FBLN1,FBN1,FBXW7,FEZF2,FSTL4,GFI1,GNRH1,GPR37L1,HES1,HES5,HMG20A,HOOK3,ID4,IFRD1,IGF1,ISL1,KIAA0319,LEF1,LIN28A,LRP4,MEIS1,MIB1,MYLIP,NLGN1,NR2E1,NRP1,PAQR3,PAX6,PBX1,PHOX2B,POU4F2,PPP3CA,PRTG,PSEN1,PTEN,PTPN9,PTPRS,RAP1GAP2,RAPGEF2,RCC2,RTN4,RTN…
GO:BP	inorganic cation transmembrane transport	GO:0098662	1.4312e-18	17.8443	500	4762	191	24356	ABCC9,ABL1,ACTN2,AKAP6,AKAP9,ANK2,ANO6,APLNR,ATG5,ATP1B1,ATP1B3,ATP2A3,ATP2B1,ATP2B2,ATP2B4,ATP2C1,ATP5G3,ATP6AP1,ATP6V0A2,ATP6V1A,ATP6V1B2,ATP6V1C2,ATP6V1D,ATP7B,CACHD1,CACNA1B,CACNA1C,CACNA1D,CACNA1E,CACNA1G,CACNB1,CACNB2,CACNB3,CACNG2,CACNG4,CALM1,CASQ2,CAV1,CHERP,CLCN4,CLCN5,CNNM2,CNNM4,COX10,COX15,COX7C,DMD,DPP6,EHD3,FAM155B,FASLG,FGF12,FHL1,FKBP1A,FXYD2,FXYD6,GRIN1,GRIN2A,GRIN3A,HCN1,HCN2,H…
GO:BP	regulation of developmental growth	GO:0048638	1.43153e-18	17.8442	216	4762	106	24356	ABL1,APP,ATP8A2,ATRN,BCL2,BCL2L11,BDNF,BMPR2,BMPR1A,CDK5R1,CELF1,COLQ,CREB1,DPYSL2,DRD2,DUSP6,EDN1,EFNA5,EPHA7,ERBB4,FGF9,FGFR1,FLVCR1,FN1,FOXP1,FSTL4,FTO,GATA6,HEY2,HNF1B,HOPX,IFRD1,IGF1,INSR,LATS1,LGMN,MAEL,MAP1B,MAPK14,MAPT,MEF2C,MSTN,MTM1,NKD1,NRP1,NTRK2,OLFM1,PEX5,PHLDA2,PIM1,PLXNA4,POU1F1,POU4F2,PPARD,PROX1,PTCH1,PTEN,PTPN11,PTPRS,RAB11A,RBPJ,RIMS2,RTN4,RTN4R,RYK,SASH3,SEMA3A,SEMA3C,SEMA3D,…
GO:BP	negative regulation of protein phosphorylation	GO:0001933	1.45914e-18	17.8359	250	4762	117	24356	ABL1,ADAR,ADARB1,ADIPOQ,AIDA,ANGPT1,APC,ASH1L,ATF3,ATG14,BMP7,C3ORF33,C9ORF72,CAMK2N2,CAV1,CBL,CD109,CDKN1A,CDKN2B,CEP85,CHMP6,CYLD,DAB2IP,DACT1,DAG1,DKK1,DMD,DNAJC3,DNAJC10,DUSP1,DUSP5,DUSP6,DUSP7,DUSP8,DUSP16,EIF4G1,FAM129A,FBLN1,FKBP1A,FKTN,FOXM1,FOXO1,GREM1,H2AFY,HIPK3,HMGCR,IBTK,IMPACT,INPP5K,ITCH,JUN,KAT2B,KIRREL,LATS1,LATS2,LEMD2,LMO3,LRP6,LRRK2,MECOM,MLLT1,MYOCD,NCK2,NF2,NR2F2,PAFAH1B1,PA…
GO:BP	positive regulation of cell projection organization	GO:0031346	1.46036e-18	17.8355	198	4762	100	24356	ABL2,ANLN,APC,ARHGAP35,ATMIN,ATP8A2,AUTS2,BDNF,BMP7,BMPR2,BRAF,C15ORF62,CAMK1D,CAPRIN1,CBFA2T2,CCDC88A,CDC42,CDC42EP4,CEP120,CLRN1,CUX2,DAB2IP,DOCK11,DPYSL3,DZIP1,EFNA5,ENPP2,EPHA3,EPS8,FAM65B,FAM98A,FBXW8,FGFR1,FN1,FNBP1L,FZD4,GPRC5B,HTT,IGF2BP1,LRRC7,MAP6,MAP1B,MAP2K1,MAPT,MARK2,MSTN,NAV3,NDEL1,NDNF,NEFL,NEGR1,NIN,NLGN1,NRP1,NTRK2,OBSL1,PACSIN1,PAFAH1B1,PLXNA1,PLXNA2,PLXNA4,PLXNB3,PLXNC1,POU4F2…
GO:BP	positive regulation of apoptotic process	GO:0043065	1.71187e-18	17.7665	318	4762	138	24356	ABL1,ACVR1C,ACVR2B,ADIPOQ,ADORA2A,AIFM2,ANKRD1,ANO6,APC,ARHGEF7,ARL6IP5,ASCL1,ATF3,ATG7,ATM,B4GALT1,BACE1,BCL10,BCL2L11,BCLAF1,BMF,BMP2,BMP7,BMPR1B,BNIP3L,CAMK1D,CASP2,CASP8AP2,CAV1,CSRNP3,CTNNA1,CTNNB1,CTSC,CYLD,CYP1B1,DAB2IP,DCUN1D3,DDX20,DFFA,DNM1L,DUSP6,E2F1,E2F3,EGLN3,EPHA7,FASLG,FBXW7,FOXL2,FOXO1,FOXO3,GRIN1,GRIN2A,HIP1,HMOX1,HTT,IFNG,ING3,ING4,ING5,INPP5D,IP6K2,ITGA6,ITGB1,JMY,JUN,KCNMA1,K…
GO:BP	regulation of transmembrane receptor protein serine/threonine kinase signaling pathway	GO:0090092	1.76699e-18	17.7528	172	4762	91	24356	ABL1,ACVR1,ACVR1B,ACVR2A,ACVR2B,ASPN,BCL9L,BMP2,BMP6,BMP7,BMPER,BMPR2,BMPR1A,CAV1,CAV2,CD109,CHRD,CHRDL1,CHST11,CIDEA,CREBBP,CTDSPL2,DAB2,DACT2,DKK1,DLX1,DMRT1,FBN1,FBN2,FGF9,FKBP1A,FZD1,GDF2,GDF7,GDF9,GDF11,GLG1,GREM1,GREM2,HES1,HES5,HIPK2,HTRA1,ILK,INHBE,LEFTY2,LEMD2,LEMD3,LRP2,LTBP1,MSTN,MSX2,MYOCD,NEO1,NKX2-1,NOV,NPNT,ONECUT2,PDPK1,PMEPA1,PPM1A,PRDM16,RASL11B,RBPJ,RNF165,SDCBP,SFRP1,SFRP2,SIR…
GO:BP	camera-type eye development	GO:0043010	2.09118e-18	17.6796	226	4762	109	24356	ACTL6A,ACVR2B,ARHGAP35,ATP8A2,BCL2,BCL11B,BMP7,BMPR2,BMPR1B,CACNA1C,CALB1,CDON,CLIC4,CLN8,COL4A1,CTNNB1,CYP1B1,DCX,DLX1,DLX2,EFEMP1,FAT1,FBN1,FBN2,FGF2,FOXF2,FOXL2,FOXP2,FZD4,GCLM,GDF11,GJA1,GNB1,GPD2,GPM6A,GRHL3,HCN1,HES5,HIF1A,HIPK1,HIPK2,HMGN1,INS-IGF2,IRX5,JMJD6,JUN,LEF1,LIMK2,LIPA,MAF,MEIS1,MERTK,MIP,MITF,MYF5,MYH10,NEUROD1,NEUROD4,NF2,NHS,NR2E1,NRP1,NTRK2,OSR2,PAX6,PDE6C,PDGFRA,PDS5B,POU4F2…
GO:BP	reproductive system development	GO:0061458	2.20499e-18	17.6566	270	4762	123	24356	ACVR2A,ADAM19,ALKBH1,ARID4A,ARID5B,ARNT,ASB1,ASH1L,ATRX,BCL2,BCL2L11,BIRC6,BMP6,BMP7,BMPR2,BMPR1B,CCNF,CTNNB1,CYP19A1,DEDD,DHCR24,DMRT1,DNAJB6,E2F8,EGLN1,EIF2S2,EPAS1,ESR1,FBXW8,FGF9,FNDC3A,FOXF2,FOXL2,FOXO3,FSHB,FZD4,GAS2,GATA2,GATA6,GDF7,GDF9,GHR,GNRH1,GRB2,HAND1,HES1,HEY2,HIF1A,HOXA10,HOXB13,HTRA1,ID4,IMMP2L,INSR,IRX5,KDM5B,KIT,KITLG,LEF1,LEPR,LFNG,LGR4,LHX8,LRP2,MAP2K1,MAPK1,MAPK14,MDFI,MERTK…
GO:BP	cellular response to nitrogen compound	GO:1901699	2.44271e-18	17.6121	319	4762	138	24356	ACTN2,ADCY6,ADIPOQ,AKAP6,AKAP9,APC,APP,APPL1,ATP2B4,ATRX,BAIAP2L1,BRCA1,CA2,CACNB1,CASP6,CASQ2,CAV1,CAV2,CDH1,CFTR,CHRM1,COL1A1,COL4A1,COL5A2,COLEC12,CPEB2,CPEB3,CPEB4,CRHR1,CRHR2,CTNNA1,CTNNB1,DENND4C,DNMT3A,EIF4EBP2,EPHA4,FER,FOXO1,FOXO3,GABPA,GABRB3,GABRG2,GHR,GLRA2,GNAI2,GNG2,GPD1,GRB2,GRB10,GRM5,HCN1,HCN2,HRH4,IGF1,IGF1R,IGFBP5,IMPACT,INPP5K,INSR,IPO5,IRS1,JAK2,JUP,KAT2B,LAMTOR1,LARP1,LEPROT…
GO:BP	cellular ion homeostasis	GO:0006873	3.31353e-18	17.4797	377	4762	155	24356	ABL1,ABL2,ADCY5,ANK2,APLNR,APP,ARF1,ATG5,ATOX1,ATP13A3,ATP1B1,ATP1B3,ATP2A3,ATP2B1,ATP2B2,ATP2B4,ATP2C1,ATP6AP1,ATP6V0A2,ATP6V1A,ATP7B,BCL2,BMP6,CA2,CA7,CACNA1C,CACNA1D,CACNB2,CALB1,CALB2,CALCR,CALM1,CASQ2,CASR,CAV1,CFTR,CHERP,CLIC4,CMKLR1,CP,CX3CR1,CXCR1,CXCR4,CXCR5,DMD,DMXL1,EDN1,EGLN1,FAM155B,FASLG,FGF23,FKBP1A,FTH1,GALR1,GPR12,GPR20,GPR55,GRIA1,GRIN1,GRIN2A,GRM1,GRM5,HIF1A,HMOX1,HTR2C,HTT,IBT…
GO:BP	regulation of protein transport	GO:0051223	4.37193e-18	17.3593	344	4762	145	24356	ABL1,ACSL3,ACVR1C,ADAM9,ADCY5,ADIPOQ,ADRA2A,ANGPT1,ANKRD1,ANO1,ANXA13,ARFIP1,ATG5,BAG4,BNIP3L,BRSK2,C5,C2CD2L,CADM1,CD200,CD276,CDH1,CDK5R1,CFTR,CHUK,CIDEA,CLOCK,CNST,CSF1R,CTDSPL2,DERL2,DNAJC27,DNM1L,DRD2,EDEM1,EFNA5,ENSA,EPHA5,ERLEC1,ERP29,FAM65A,FBXW7,FGG,FGR,FN1,G6PC2,GAPVD1,GCG,GCK,GHR,GJA5,GOPC,GPI,GPR173,GSK3B,HIF1A,HMGCR,HNF4G,ICA1,IFNG,IGF1,IL1RAP,INPP5K,INSIG1,IPO5,IRS1,JUP,KCNB1,LCP1,L…
GO:BP	response to cytokine	GO:0034097	5.96555e-18	17.2243	491	4762	187	24356	ABCD4,ACSL1,ACTG1,ACTR2,ACTR3,ADAM9,ADAM10,ADAR,ADIPOQ,ADIPOR2,AFF3,ANGPT1,ANKRD1,AQP4,ARID5B,B3GNT2,BAG4,BCL2,BCLAF1,BRCA1,BSPRY,CAV1,CD44,CD47,CDC42,CDC42EP4,CHUK,CLDN18,CNOT7,CNTFR,CPNE1,CREB1,CSF1R,CX3CR1,CXCL12,CXCR1,CXCR4,CXCR5,CYLD,DAB2IP,DTX1,DUSP1,EPS8,EREG,FAM65B,FER,FKBP1A,FLNB,FOXF1,FOXO3,FZD4,GCH1,GFI1,GFPT2,GNPNAT1,GPD1,GREM2,HAS2,HAX1,HDAC4,HIF1A,HIPK1,HK2,HNRNPU,IFNAR1,IFNG,IKBKE,…
GO:BP	cation homeostasis	GO:0055080	7.29226e-18	17.1371	421	4762	167	24356	ABL1,ABL2,ADCY5,ANK2,APLNR,APP,ARF1,ATG5,ATOX1,ATP13A3,ATP1B1,ATP1B3,ATP2A3,ATP2B1,ATP2B2,ATP2B4,ATP2C1,ATP6AP1,ATP6V0A2,ATP6V1A,ATP7B,BCL2,BDH2,BMP6,BTBD9,CA2,CA7,CACNA1C,CACNA1D,CACNB2,CALB1,CALB2,CALCR,CALM1,CASQ2,CASR,CAV1,CFTR,CHERP,CLIC4,CMKLR1,CNNM2,CNNM4,CP,CUTC,CX3CR1,CXCR1,CXCR4,CXCR5,DMD,DMXL1,DRD2,EDN1,EDNRB,EGLN1,EPAS1,FAM155B,FASLG,FBXL5,FKBP1A,FTH1,GALR1,GPR12,GPR20,GPR55,GRIA1,GRI…
GO:BP	stem cell differentiation	GO:0048863	7.49786e-18	17.1251	149	4762	82	24356	ACVR1,ASCL1,BMP7,BMPR1A,CDK6,CDK12,CHD2,EDN1,EDNRA,EDNRB,EPCAM,ERBB4,ESR1,FGF2,FGF19,FN1,FZD1,GATA6,GBX2,GDNF,GPM6A,GREM1,HES1,HES5,HIF1A,HNF1B,HNRNPU,HOXA7,ISL1,KBTBD8,KIT,KITLG,LBH,LIN28A,LRP6,MAPK1,MEF2C,MSX2,MYOCD,NOLC1,NRP1,NRP2,OSR1,PDCD6,PHF19,PHOX2B,PRICKLE1,PTPRC,PUM1,PUS7,RAC1,RBPJ,RDH10,RET,RUNX2,SEMA3A,SEMA3C,SEMA3D,SEMA3F,SEMA3G,SEMA4B,SEMA5A,SEMA6A,SEMA6B,SEMA6D,SETD6,SFRP1,SIX3,SMO…
GO:BP	response to transforming growth factor beta	GO:0071559	7.49786e-18	17.1251	149	4762	82	24356	ACVR1,ACVR1B,ACVR1C,ACVR2A,ACVR2B,ACVRL1,ADAM9,ANKRD1,ASPN,BCL9L,BMPR2,BMPR1A,BMPR1B,CAV1,CAV2,CD109,CHST11,CHTOP,CIDEA,CREBBP,DAB2,DLX1,EPB41L5,FBN1,FBN2,FERMT2,FSHB,FUT8,GCNT2,GLG1,HIPK2,HPGD,HTRA1,JUN,LEMD3,LTBP1,MEF2C,MSTN,MTMR4,MYOCD,NKX2-1,NPNT,NR3C1,ONECUT2,PDE3A,PDPK1,PMEPA1,PPM1A,PRDM16,RASL11B,ROCK1,SDCBP,SFRP1,SIRT1,SKI,SKIL,SMAD5,SMAD9,SMURF1,SOX5,SOX6,SOX9,SRC,STUB1,TGFB2,TGFB3,TGFBR…
GO:BP	regulation of establishment of protein localization	GO:0070201	8.71861e-18	17.0596	363	4762	150	24356	ABL1,ACSL3,ACVR1C,ADAM9,ADCY5,ADIPOQ,ADRA2A,ANGPT1,ANKRD1,ANO1,ANXA13,ARFIP1,ATG5,BAG4,BNIP3L,BRSK2,C5,C2CD2L,CADM1,CCT8,CD200,CD276,CDH1,CDK5R1,CEP120,CFTR,CHUK,CIDEA,CLOCK,CNST,CSF1R,CTDSPL2,DERL2,DNAJC27,DNM1L,DRD2,EDEM1,EFNA5,ENSA,EPB41L5,EPHA5,ERLEC1,ERP29,FAM65A,FBXW7,FGG,FGR,FN1,G6PC2,GAPVD1,GCG,GCK,GHR,GJA5,GOPC,GPI,GPR173,GSK3B,HIF1A,HMGCR,HNF4G,ICA1,IFNG,IGF1,IL1RAP,INPP5K,INSIG1,IPO5,I…
GO:BP	apoptotic signaling pathway	GO:0097190	8.71861e-18	17.0596	363	4762	150	24356	ACAA2,ACVR1,ACVR1B,ADORA2A,ARL6IP5,ATAD5,ATF3,ATM,BCL2,BCL10,BCL2L11,BCLAF1,BIRC6,BMI1,BMPR1B,BRCA1,BRSK2,CASP2,CASP8AP2,CAV1,CD28,COL2A1,CTNNA1,CTNNB1,CTSC,CTTN,CYLD,CYP1B1,DAB2IP,DAP,DDX5,DEDD,DIDO1,DNAJC10,DNM1L,DYRK2,E2F1,EIF2AK3,ENO1,ERCC6,ERN1,ERP29,EYA3,FAIM2,FASLG,FBXW7,FGFR1,FGG,FNIP2,FOXO3,GDNF,HIC1,HIF1A,HIP1,HIPK1,HIPK2,HMOX1,HTT,IFNG,IGF1,IKBKE,ING5,ITGA6,ITGAV,ITPR1,IVNS1ABP,JMY,KDM…
GO:BP	small molecule metabolic process	GO:0044281	8.96377e-18	17.0475	1119	4762	350	24356	AARS2,AASDHPPT,ABAT,ABCA1,ABCD2,ABCD3,ABCD4,ABHD2,ABHD10,ACAA2,ACACA,ACER3,ACPP,ACSBG2,ACSL1,ACSL3,ACSL4,ACSS2,ADCY1,ADCY2,ADCY5,ADCY6,ADCY7,ADCY9,ADIPOQ,ADPGK,AGPS,AHCYL2,AIMP1,AK2,AK3,AK4,AKR1D1,ALDH1L2,ALDH4A1,ALDH5A1,AMD1,ANGPT1,AOX1,APP,ARPP19,ASRGL1,ASS1,ATF3,ATP2B4,ATP5G3,AZIN1,B4GALT1,BCAT1,BDH2,BHMT,BMP2,BMP6,BNIP2,BPGM,BRCA1,C14ORF1,CARNS1,CAV1,CBFA2T3,CBR4,CDS2,CFTR,CHST1,CHST3,CHST6,C…
GO:BP	leukocyte activation	GO:0045321	9.61533e-18	17.017	443	4762	173	24356	ABL1,ABR,ADAM9,ADAM10,ADORA2A,AP1G1,AP3B1,APP,ATAD5,ATG5,ATM,ATP11C,AZI2,BCL2,BCL11B,BMI1,BRAF,CAMK4,CARD11,CAV1,CBFB,CD5,CD28,CD47,CD80,CD86,CD200,CD226,CD276,CDH17,CDK6,CTLA4,CTNNB1,CXCR5,CYLD,DNAJA3,DNASE1L1,DOCK11,DROSHA,DTX1,EFNB2,EGR3,FER,FGR,FKBP1A,FLOT2,FOXF1,FOXJ1,FOXP1,FZD7,GPR183,HDAC4,HES1,HHLA2,ICOS,IFNG,IGF1,IKZF1,IKZF3,IL15,IL6ST,IL7R,INPP5D,IRF1,IRF4,ITCH,ITFG2,ITPKB,JMJD6,JUN,KIT…
GO:BP	actin filament organization	GO:0007015	9.68172e-18	17.014	290	4762	128	24356	ABI1,ABI2,ABL1,ACTN2,ACTR2,ACTR3,ACTR3B,ADD2,ADD3,ARF6,ARFGEF1,ARHGAP6,ARHGAP12,ARHGAP18,ARHGAP28,ARHGAP35,ARHGAP36,ARPC4,ARPC1A,ARPC5L,BAG4,BAIAP2,BAIAP2L1,BCL2,BRAF,C15ORF62,C9ORF72,CAP2,CAPZA1,CAPZA2,CD2AP,CDC42,CDC42EP4,CFL2,CLASP1,CLRN1,CORO7,CTNNA1,CTTN,CUL3,DPYSL3,EPS8,ERMN,FAM107A,FAT1,FCHSD1,FCHSD2,FER,FMN1,GHR,GMFB,GRB2,HAX1,HIP1,INPP5K,JMY,KANK4,KIRREL,LATS1,LCP1,LIMA1,LMOD1,LMOD3,MET,…
GO:BP	pattern specification process	GO:0007389	9.8904e-18	17.0048	323	4762	138	24356	ABI1,ACVR1,ACVR1B,ACVR1C,ACVR2A,ACVR2B,ACVRL1,AIDA,ALX4,AP1B1,APC,ARC,ASCL1,ATP6AP2,AURKA,BCOR,BMI1,BMP2,BMP7,BMPR2,BMPR1A,BMPR1B,BTG2,CDON,CHRD,CHSY1,CTNNB1,CTNNBIP1,DAAM2,DKK1,DLX1,DLX2,DMRT3,DMRTA2,EDN1,EMX2,EPB41L5,EPHA4,ERBB4,FEZF2,FGF1,FGF2,FGFR1,FN1,FOXF1,FOXJ1,GATA5,GBX2,GDF11,GDNF,GJA1,GREM1,GREM2,GRHL3,HAND1,HES1,HES5,HEY2,HIF1A,HIPK1,HIPK2,HNF1B,HOXA7,HOXA10,HOXB5,HOXB9,HOXC8,HOXC9,HOX…
GO:BP	negative regulation of neurogenesis	GO:0050768	1.1785e-17	16.9287	164	4762	87	24356	APP,ASAP1,ASCL1,BMP7,BMPR1A,CDK5R1,CNTN2,CNTN4,CTNNA1,CTNNB1,DAAM2,DAB1,DDX6,DIXDC1,DLX1,DLX2,DTX1,EDNRB,EFNB2,EIF4E,EPHA4,EPHA7,ERBB4,FEZF2,FSTL4,GFI1,GNRH1,GPR37L1,HES1,HES5,HMG20A,HOOK3,ID4,IFRD1,ISL1,KIAA0319,LEF1,LIN28A,LRP4,MEIS1,MIB1,MYLIP,NLGN1,NR2E1,NRP1,PAQR3,PAX6,PBX1,PHOX2B,POU4F2,PPP3CA,PRTG,PSEN1,PTEN,PTPN9,PTPRS,RAP1GAP2,RAPGEF2,RTN4,RTN4R,RYK,SEMA3A,SEMA3C,SEMA3D,SEMA3F,SEMA3G,SEM…
GO:BP	peptide secretion	GO:0002790	1.20621e-17	16.9186	307	4762	133	24356	ABCA1,ABL1,ACVR1C,ACVR2B,ADAM9,ADCY5,ADCYAP1,ADRA2A,ANGPT1,ANKRD1,ANO1,ARFIP1,ARHGEF7,ATG5,BRSK2,C5,C2CD2L,CADM1,CARD11,CBLN1,CD200,CD276,CFTR,CHUK,CIDEA,CLOCK,COPG2,CPLX1,CRH,CRHR1,CSF1R,DNM1L,DRD2,EDN1,EFNA5,ENSA,EPHA5,ERP29,FAM18B1,FGG,FGR,FN1,FOXP1,G6PC2,GCG,GCK,GHR,GJA5,GNPTAB,GPI,GPR173,HIF1A,HMGCR,HNF1B,HNF4G,HTR2C,ICA1,IFNG,IGF1,IL1RAP,ILDR2,IRS1,ITGAV,KCNB1,LCP2,LGR4,LPL,MAFA,MAPK14,MAPK…
GO:BP	pallium development	GO:0021543	1.32723e-17	16.8771	112	4762	68	24356	ASCL1,BTBD3,BTG2,CCDC85C,CDH2,CDK5R1,CDON,CEP120,CNTNAP2,CRK,CTNNB1,DAB1,DAB2IP,DCX,DIXDC1,DLX1,DLX2,DMRTA2,EFHC1,EMX2,EPHA5,FAT4,FBXO45,FEZF2,FOXP2,FUT10,GNG12,GRIN1,GSK3B,HIF1A,ID4,IGF2BP1,KIF3A,KIRREL3,LEF1,MFSD2A,NDE1,NDEL1,NEUROD1,NF2,NKX2-1,NR2E1,NR4A3,NRP1,NRP2,NTRK2,PAFAH1B1,PAX5,PAX6,PEX5,PEX13,PROX1,PSEN1,PTEN,PTPRS,RELN,RHOA,ROBO1,RTN4,SEMA3A,SMO,SOCS7,SRF,SRGAP2,TACC1,TACC3,TMEM108,UQ…
GO:BP	negative regulation of cell adhesion	GO:0007162	1.48176e-17	16.8292	153	4762	83	24356	ABL1,ADAM10,ADAMTS18,ADIPOQ,ADORA2A,ANGPT1,ANGPT2,ARHGAP6,ASS1,BMP2,CASK,CBFB,CBLL1,CD9,CD80,CD86,CD276,CDH1,CDH2,CDH13,CDKN2B,COL1A1,CYP1B1,DAB1,DACT2,DTX1,DUSP1,EFNA5,EPB41L5,EPCAM,FAM107A,FAM65B,FBLN1,FOXJ1,FZD4,FZD7,GCNT2,HOXA7,IRF1,ITCH,LOXL3,NEDD9,NF2,NRARP,PAG1,PAWR,PDCD1LG2,PDE3B,PDE5A,PELI1,PHLDB2,PIK3R1,PLXNA1,PLXNA2,PLXNA4,PLXNB3,PLXNC1,PPARA,PPM1F,PRKAR1A,PRNP,PTEN,PTPN11,PTPRC,RC3H1,…
GO:BP	regulation of hormone levels	GO:0010817	1.6958e-17	16.7706	285	4762	126	24356	ACE,ACVR1C,ACVR2B,ADCY5,ADCYAP1,ADRA2A,AKR1D1,ANO1,ARHGEF7,ARNT,ATP6AP2,BMP2,BMP6,BMP7,BRSK2,C2CD2L,CFTR,CLOCK,CPLX1,CRABP1,CREB1,CRH,CRHR1,CRY1,CRY2,CYP19A1,CYP1B1,CYP27C1,DHRS11,DIO1,DIO2,DRD2,EDN1,EFNA5,ENPEP,ENSA,EPHA5,ESR1,FGFR1,FGG,FOXL2,FSHB,FZD4,G6PC2,GALR1,GCG,GCK,GDF9,GFI1,GHR,GNB3,GNRH1,GPR173,HIF1A,HNF1B,HNF4G,HTR2C,ICA1,IDE,IFNG,IGF1,ILDR2,IRS1,IYD,KCNB1,KDM5B,LRAT,MAFA,MCU,MECP2,MYO…
GO:BP	regulation of axonogenesis	GO:0050770	1.79611e-17	16.7457	123	4762	72	24356	ABL1,ARHGAP35,BDNF,BMPR2,BRAF,BRSK2,CDH2,CDK5R1,CNTN2,DAB1,DPYSL2,EFNA5,EPHA4,EPHA7,EPHB3,FEZF2,FN1,FSTL4,GRIN1,IFRD1,LRP4,MAP6,MAP1B,MAP2K1,MAPT,MARK2,NEFL,NIN,NRP1,NTRK2,OLFM1,PAK1,PAK3,PLXNA1,PLXNA2,PLXNA4,PLXNB3,PLXNC1,POU4F2,PSEN1,PTEN,PTPRS,RAB11A,RET,ROBO1,ROBO2,RTN4,RTN4R,RUFY3,RYK,SEMA3A,SEMA3C,SEMA3D,SEMA3F,SEMA3G,SEMA4B,SEMA5A,SEMA6A,SEMA6B,SEMA6D,SHOX2,SIPA1L1,SRF,SSH2,TNR,ULK2,UST,WN…
GO:BP	cellular response to transforming growth factor beta stimulus	GO:0071560	1.90978e-17	16.719	145	4762	80	24356	ACVR1,ACVR1B,ACVR1C,ACVR2A,ACVR2B,ACVRL1,ADAM9,ANKRD1,ASPN,BCL9L,BMPR2,BMPR1A,BMPR1B,CAV1,CAV2,CD109,CHST11,CHTOP,CIDEA,CREBBP,DAB2,DLX1,EPB41L5,FBN1,FBN2,FERMT2,FSHB,FUT8,GCNT2,GLG1,HIPK2,HPGD,HTRA1,JUN,LEMD3,LTBP1,MEF2C,MSTN,MTMR4,MYOCD,NKX2-1,NPNT,NR3C1,ONECUT2,PDE3A,PDPK1,PMEPA1,PPM1A,PRDM16,RASL11B,SDCBP,SFRP1,SIRT1,SKI,SKIL,SMAD5,SMAD9,SMURF1,SOX5,SOX6,SOX9,SRC,STUB1,TGFB2,TGFB3,TGFBR1,TGFB…
GO:BP	embryonic organ morphogenesis	GO:0048562	2.10842e-17	16.676	222	4762	106	24356	ABR,ACVR1,ALX4,ATP8A2,AUTS2,BMI1,BMP7,CHST11,CLIC5,CLRN1,COL2A1,CTNNB1,DLX2,DLX6,EDN1,EFEMP1,FAM65B,FBN1,FBN2,FGF9,FGFR1,FLVCR1,FOXF1,FOXF2,FOXI1,FOXL2,FZD3,GATA2,GBX2,GJA1,GRHL3,HAND1,HES1,HIF1A,HIPK1,HIPK2,HMX2,HNF1B,HOXA7,HOXB5,HOXC9,HOXD10,IGF1,INSIG1,IRX5,KCNQ4,KIF3A,LRIG1,LRIG3,MAFB,MAPK1,MDFI,MEF2C,MIB1,MMP16,MTHFD1L,MYF5,NDST1,NEUROD1,NEUROG1,NR4A3,OSR1,OSR2,OTX1,PAX5,PAX6,PCDH15,PDGFRA,P…
GO:BP	stress-activated protein kinase signaling cascade	GO:0031098	2.4119e-17	16.6176	177	4762	91	24356	AIDA,APP,ARL6IP5,BMP2,CYLD,DAB2IP,DACT1,DKK1,DUSP1,EDAR,EDN1,EPHA4,ERCC6,ERN1,FGF19,FKTN,FLT4,FOXM1,FOXO1,FZD4,HIPK2,HIPK3,IGF1R,ITCH,KAT7,KLHDC10,MAGI3,MAP2K1,MAP2K3,MAP2K4,MAP3K1,MAP3K3,MAP3K7,MAP3K8,MAP3K12,MAP3K13,MAP3K14,MAP4K4,MAP4K5,MAPK1,MAPK9,MAPK10,MAPK14,MAPK8IP1,MAPK8IP2,MAPK8IP3,MAPKAPK2,MECOM,MID1,MYD88,NBR1,NEK1,NRK,OXSR1,PAFAH1B1,PAK1,PAK3,PHLPP1,PTK2B,PTPN1,RAP2A,RASGRP1,RB1CC1,R…
GO:BP	vesicle organization	GO:0016050	2.53093e-17	16.5967	183	4762	93	24356	ABCA1,AGFG1,ALS2,ANKFY1,AP3B1,ARFGEF2,BCL2,BET1,CAV2,CHMP2B,CREB1,CUL3,DNAJC13,DNM1,DNM3,EEA1,EXOC8,FBXO5,FNBP1L,GOLPH3,GOSR2,HOOK1,HOOK3,HPS1,INSIG1,LAMTOR1,LAPTM4B,MYO18A,PAFAH1B1,PDCD6,PI4K2A,PI4K2B,PTPRN,RAB38,RAB11A,RAB1A,RAB22A,RAB27A,RAB5B,RAB7A,RAB8A,RAB8B,RFX2,RNF26,SAR1A,SDC4,SEC16B,SEC22B,SEC23A,SEC24A,SEC24B,SEC24D,SEC31A,SNAP29,SNX10,SNX11,SNX19,SNX33,SORT1,SPACA1,SPG11,SRPX,STAM,STX…
GO:BP	cell fate commitment	GO:0045165	2.53093e-17	16.5967	183	4762	93	24356	ACVR1,APC,ASCL1,BCL2,BCL11B,BMP2,BMPR1A,BRAF,CDC42,CDC73,CDON,CHD5,CTNNB1,CYLD,DKK1,DLX1,DLX2,DMRT3,DMRTA2,DOCK7,EBF2,EPAS1,ERBB4,FEZF2,FGFR1,FZD7,GAS1,GATA2,GATA6,GDF7,HES1,HES5,HEY2,HNF1B,HOXD10,IRF4,ISL1,ITGB1,LATS1,LOXL3,MEF2C,MITF,MYT1L,NEUROD1,NEUROD4,NEUROG1,NKX2-1,NR2E1,NR2F2,ONECUT2,OTX2,PAX6,PAX7,POU1F1,PRDM1,PROX1,PRRX1,PSEN1,PTCH1,PTF1A,RBPJ,RHOA,ROR2,RORA,RTF1,RUNX2,SFRP1,SFRP2,SH3PX…
GO:BP	negative regulation of cellular component movement	GO:0051271	2.59324e-17	16.5862	189	4762	95	24356	ABHD2,ABHD6,ABR,ACVR1C,ADARB1,ADIPOQ,ADORA3,ANGPT2,ARHGDIB,ARID2,BCL2,BMPR1A,BRAF,C5,C5ORF30,CD9,CDH1,CDH2,CHRD,CLASP1,CLIC4,CRK,CTNNA1,CYP19A1,CYP1B1,DAB2IP,DACH1,DAG1,DRD2,DUSP1,ERBB4,FBLN1,FOXO3,GDF2,GNRH1,HOXA7,IGFBP5,JUP,LRCH1,MCC,MECP2,MEF2C,MEOX2,MITF,MYOCD,NAV3,NKX2-1,NOV,NR2F2,NRP1,OSBPL8,PADI2,PFN2,PHLDB2,PODN,PTEN,PTPRG,PTPRM,PTPRR,RAP2A,RAP2C,RHOA,RNF41,ROBO1,RYK,SCAI,SEMA3A,SEMA3C,SE…
GO:BP	myeloid cell differentiation	GO:0030099	2.80982e-17	16.5513	232	4762	109	24356	ABI1,ACE,ACVR1B,ACVR2A,ADAR,ADIPOQ,APP,ARID4A,CALCR,CAMK4,CBFA2T3,CBFB,CD109,CDC73,CDK6,CLDN18,CREB1,CSF1R,CTNNB1,CTNNBIP1,EPAS1,ETS1,FBN1,FBXW7,FLI1,FLVCR1,FOXO3,FSHB,GAB3,GABPA,GATA2,GPR55,GPR183,HAX1,HIF1A,HOXA7,IFNG,IKZF1,IL34,INPP5D,IREB2,IRF4,ITPKB,JAK2,JMJD6,JUN,KAT6A,KIT,KITLG,KLF10,KLF13,L3MBTL3,LEF1,MAEA,MAFB,MAPK14,MB,MEF2C,MEIS1,MEIS2,MITF,MYH9,NBEAL2,NCKAP1L,NCOA6,NFE2L1,NKAP,NOTCH2,…
GO:BP	dendrite development	GO:0016358	3.16185e-17	16.5001	132	4762	75	24356	ABI1,APP,ARF4,ARF6,ARHGAP44,ARID1B,ASAP1,BMP7,BTBD3,CAMK1D,CAPRIN1,CDC42,CDK5R1,CRK,CUX2,DAB1,DAB2IP,DCDC2,DCLK1,DCX,EPHA4,EPHB3,FBXW8,FEZF2,FMR1,FSTL4,GHR,GRIN1,GRIN3A,HECW2,ITGB1,KIAA0319,KLHL1,LRRK2,MAP6,MAP1B,MAPK8IP2,MARK1,MATN2,MECP2,MEF2C,NEDD4,NEDD4L,NLGN1,NR2E1,NRP1,OBSL1,PACSIN1,PAFAH1B1,PAK2,PAK3,PAK4,PPP3CA,PSEN1,PTEN,PTPRS,RAB21,RAP2A,RAPGEF2,RBFOX2,RELN,RERE,SDC2,SDK1,SEMA3A,SIPA1L1…
GO:BP	regulation of epithelial cell migration	GO:0010632	3.79645e-17	16.4206	149	4762	81	24356	ABL1,ADAM9,AKT3,AMOTL1,ANGPT1,ANGPT2,ARF6,ATOH8,BMPER,BMPR2,CCBE1,CLASP1,DAB2IP,ENPP2,EPB41L5,ETS1,FBXW7,FGF1,FGF2,FGF7,FGF18,FGFR1,FLT4,GATA2,GDF2,GLUL,GPI,HBEGF,HIF1A,HMOX1,IFNG,JUN,JUP,KDR,LGMN,MAP2K3,MAP3K3,MCC,MECP2,MEF2C,MEOX2,MET,NR2E1,NR2F2,NRP1,PDCD6,PDGFB,PDPK1,PFN2,PIK3C2A,PLCG1,PPM1F,PRCP,PRKCA,PRKCE,PROX1,PTEN,PTK2B,PTPRG,PTPRM,PTPRR,RAB25,RAB11A,RHOA,RHOJ,RTN4,SEMA3A,SIRT1,SMOC2,SOX…
GO:BP	regulation of membrane potential	GO:0042391	4.25772e-17	16.3708	268	4762	120	24356	ACTN2,ADORA2A,AKAP6,AKAP9,ANK2,APP,ARL6IP5,ATP1B1,ATP1B3,BCL2,CACNA1C,CACNA1D,CACNA1G,CACNB2,CACNG2,CASQ2,CAV1,CBLN1,CFTR,CHCHD10,CHRNA2,CHRNA5,CHRNA6,CHRNB4,CLDN19,CUX2,DGKI,DLD,DMD,DSG2,EHD3,FAM19A4,FGF12,FHL1,FMR1,FOXP1,GABRA1,GABRA2,GABRA3,GABRA4,GABRA6,GABRB2,GABRB3,GABRE,GABRG1,GABRG2,GABRP,GABRR1,GHR,GJA1,GJA5,GLRA2,GLRA4,GLRB,GRIA1,GRID1,GRIK3,GRIN1,GRIN2A,GRIN3A,GRM1,GRM5,HCN1,HCN2,HTR3A…
GO:BP	regulation of GTPase activity	GO:0043087	4.31477e-17	16.365	304	4762	131	24356	ABR,ADCYAP1,AGAP1,AGAP3,AGFG1,ALS2,AMOT,ARFGEF1,ARHGAP1,ARHGAP6,ARHGAP12,ARHGAP18,ARHGAP21,ARHGAP26,ARHGAP28,ARHGAP29,ARHGAP31,ARHGAP36,ARHGAP42,ARHGAP44,ARHGEF7,ARHGEF12,ASAP1,ASAP2,CAV2,CRK,DAB2IP,DENND1B,DGKI,DOCK1,DOCK4,DOCK7,DOCK11,EFNA5,ELMOD1,ELMOD2,ELMOD3,EPHA3,EPHA4,EPHA5,EPHB3,FGD6,FOXJ1,GAPVD1,GARNL3,GIT2,GRHL3,GSK3B,IQSEC1,ITGA6,ITGB1,JUN,LLGL1,LRCH1,LRRK2,MTSS1L,NCKAP1L,NDEL1,NEDD9,N…
GO:BP	dephosphorylation	GO:0016311	4.5926e-17	16.3379	341	4762	142	24356	ACPP,ACVR1,ARPP19,BAG4,BCL2,BMP2,BTRC,CALM1,CDC14A,CDC14B,CDCA2,CDKN3,CNST,CSRNP3,CTDSP1,CTDSPL2,CTTNBP2NL,DLG3,DUSP1,DUSP5,DUSP6,DUSP7,DUSP8,DUSP16,DUSP19,ELFN1,ELFN2,ELL,ENOPH1,ENSA,EYA3,EYA4,FAM122A,FBP2,FKBP1A,G6PC2,HDHD2,HTT,IFNG,IMPA1,IMPAD1,INPP5D,INPP5K,KIAA0430,LPIN2,MEF2C,MTM1,MTMR1,MTMR2,MTMR3,MTMR4,MTMR6,MTMR7,MTMR9,MYO1D,NCEH1,NCKAP1L,NPNT,NT5M,NUAK1,OCRL,PDP2,PFKFB2,PFKFB4,PGP,PHACT…
GO:BP	cell junction organization	GO:0034330	5.52236e-17	16.2579	164	4762	86	24356	ABL1,ACE2,ACTN2,ARF6,ARHGAP6,ARVCF,BCL2,CAPZA1,CAV1,CD9,CDC42,CDH1,CDH2,CDH6,CDH12,CDH13,CDH17,CDH18,CLASP1,CLDN1,CLDN19,COL17A1,CSF1R,CTNNA1,CTNNB1,CTNND1,DSG2,DST,EFNA5,EPB41L5,EPHA3,FAM107A,FERMT2,FMN1,FN1,GJA1,GJA5,GJC1,GREM1,GRHL1,HIPK1,ITGB3,JUP,KDR,LAMC1,MPP5,MPP7,NEDD9,NF2,NRP1,OCLN,OPHN1,PARD6B,PDCD2,PEAK1,PHLDB2,PIP5K1A,PKN2,PKP1,PLEKHA7,PPM1F,PRKCA,PTEN,PTPRO,RAC1,RAP1B,RAPGEF1,RAPGEF2…
GO:BP	positive regulation of cell adhesion	GO:0045785	5.8908e-17	16.2298	212	4762	102	24356	ABL1,ADAM9,ADAM19,ANGPT1,AP3B1,BAG4,BMI1,BMP7,BRAF,CARD11,CAV1,CBFB,CD5,CD28,CD47,CD80,CD86,CD276,CDH13,CDK6,CHRD,CRK,CYLD,DMD,DNAJA3,EFNB2,EGR3,EPB41L5,ETS1,FGG,FLOT2,FMN1,FN1,FOXF1,GCNT2,GSK3B,HAS2,HES1,HHLA2,ICOS,IFNG,IGF1,IL15,IL6ST,IL7R,ITGA6,ITGAV,ITGB3,ITPKB,JAK2,JUP,KDR,KIF26B,MIP,MYB,NCK2,NCKAP1L,NDNF,NEDD9,NFAT5,NFKBIZ,NID1,NKAP,NPNT,NR4A3,NRP1,PDCD1LG2,PPM1F,PPP3CA,PREX1,PRKCA,PRKCE,PT…
GO:BP	divalent inorganic cation transport	GO:0072511	6.84519e-17	16.1646	279	4762	123	24356	ABL1,ANK2,ANO6,APLNR,ATG5,ATP1B1,ATP2A3,ATP2B1,ATP2B2,ATP2B4,ATP2C1,BCL2,BEST1,CACHD1,CACNA1B,CACNA1C,CACNA1D,CACNA1E,CACNA1G,CACNB1,CACNB2,CACNB3,CACNG2,CACNG4,CACNG7,CALB1,CALCRL,CALM1,CAMK2G,CASK,CASQ2,CASR,CAV1,CHERP,CNNM2,CNNM4,CTNNB1,DMD,EHD3,FAM155B,FASLG,FKBP1A,GCG,GCK,GRIN1,GRIN2A,GRIN3A,HOMER1,HTR2C,HTT,IBTK,IL16,INPP5K,ITGAV,ITPR1,KCNJ2,MCOLN2,MCU,MICU1,MRS2,MYLK,MYO5A,NCS1,NIPA1,NOS1,…
GO:BP	anion transport	GO:0006820	7.3675e-17	16.1327	394	4762	157	24356	ABCA1,ABCC1,ABCC5,ABCD3,ACE,ACE2,ACSL1,ACSL3,ANKH,ANO1,ANO3,ANO5,ANO6,APBA1,ARL6IP1,ARL6IP5,ATP10B,ATP10D,ATP11A,ATP11B,ATP11C,ATP8A1,ATP8A2,ATP9A,BEST1,BEST3,BEST4,C2CD2L,CA2,CA7,CFTR,CLCC1,CLCN4,CLCN5,CLCN6,CLIC4,CLIC5,CLN8,COL4A3BP,CROT,DRD2,FGF23,FGFR1,GABRA1,GABRA2,GABRA3,GABRA4,GABRA6,GABRB3,GABRE,GABRG1,GABRG2,GLRA2,GLRA4,GLRB,GRM5,LRP2,LRRC8A,LRRC8B,LRRC8C,MFSD2A,MTTP,NTRK2,OC90,OSBPL8,OS…
GO:BP	regulation of binding	GO:0051098	8.00574e-17	16.0966	244	4762	112	24356	ABL1,ADD2,ADIPOQ,AIDA,ANGPT1,APP,ARHGAP28,ARHGEF7,AURKA,BCL2,BDNF,BMP2,BTAF1,C9ORF72,CAV1,CCPG1,CDC42,CDON,CRK,CSNK1A1,CTNNB1,CTNNBIP1,CYLD,DAB2,DAB2IP,DACT1,DKK1,DNAJB2,DTX3L,DZIP1,E2F1,EBF2,EIF4G1,EPB41,EPB41L5,EPHA4,ERCC4,FAM192A,FAM65B,FBXW7,FKBP1A,FMR1,GCG,GREM2,GSK3B,HAND1,HDAC4,HES1,HEY2,HIPK2,HOPX,HSPA5,ID4,IFNG,IGF1,IRF4,ISL1,JUN,KDM1A,KRIT1,LARP6,LDLRAP1,LEF1,LFNG,LRRK2,MAPRE1,MAPRE3,MA…
GO:BP	regulation of cell activation	GO:0050865	9.88282e-17	16.0051	280	4762	123	24356	ABL1,ABR,ADAMTS18,ADORA2A,AP1G1,AP3B1,APP,ATAD5,ATM,ATP11C,BCL2,BMI1,BRAF,CARD11,CAV1,CBFB,CD5,CD9,CD28,CD47,CD80,CD86,CD200,CD226,CD276,CTLA4,CTNNB1,CYLD,DNAJA3,DROSHA,DTX1,EFNB2,EGR3,FER,FGR,FLOT2,FOXF1,FOXJ1,GPR183,HES1,HHLA2,HRG,ICOS,IFNG,IGF1,IKZF3,IL15,IL6ST,IL7R,INPP5D,IRF1,ITCH,ITPKB,LMO1,LOXL3,MAPK8IP1,MEF2C,MERTK,MYB,MYD88,MYO18A,NCK2,NCKAP1L,NFATC2,NFKBIZ,NKAP,NR4A3,NRARP,PAG1,PAWR,PDC…
GO:BP	regulation of vasculature development	GO:1901342	1.0769e-16	15.9678	180	4762	91	24356	ABL1,ADAM12,AGGF1,AKT3,AMOT,ANGPT2,APLNR,BMP7,BMPER,BRCA1,CCBE1,CTNNB1,CX3CR1,CYP1B1,DAB2IP,EFNB2,EGLN1,ENPP2,EPN2,ERAP1,ETS1,FASLG,FBXW7,FGF1,FGF2,FGF18,FLT1,FOXJ2,GAB1,GATA2,GATA6,GDF2,GLUL,GREM1,HEY2,HIF1A,HIPK2,HK2,HMOX1,ISL1,ISM1,ITGB1,ITGB8,JUP,KDR,KIAA1024,KIT,KRIT1,MAP3K3,MECP2,MEOX2,MTDH,NFATC2,NFATC3,NGFR,NR2E1,NRP1,PAK4,PDCD6,PDE3B,PDGFB,PDPK1,PIK3C2A,PLCG1,PPP1R16B,PRKCA,PRKCB,PROK2,P…
GO:BP	regulation of cytokine production	GO:0001817	1.07949e-16	15.9668	320	4762	135	24356	ABL1,ACVR2B,ADCY7,ADCYAP1,ADIPOQ,ADRA2A,AFAP1L2,AKIRIN2,ANGPT1,APP,ARFGEF2,ARNT,ATG5,ATP6AP2,BAP1,BRCA1,C5,C5ORF30,CADM1,CARD11,CD28,CD47,CD200,CD226,CD276,CD2AP,CHUK,CIDEA,CMKLR1,CSF1R,CTNNB1,CX3CR1,CYP1B1,DDX1,DICER1,DRD2,EIF2AK3,ELF1,EREG,FGFR1,FGR,FLT4,FN1,FOXJ1,FSTL1,GATA6,GDF2,GHR,GPATCH3,GPRC5B,HHLA2,HIF1A,HPSE,IFNG,IL15,IL1RAP,IL5RA,IL6R,INPP5D,IRF1,IRF4,ISL1,ITGAV,ITGB8,LAPTM4B,LEF1,LGR4…
GO:BP	cellular response to organic cyclic compound	GO:0071407	1.08933e-16	15.9628	277	4762	122	24356	ABHD2,ADCY5,ADCY6,AKAP6,AKAP9,ATP2B4,BMP2,BMP7,BRCA1,BTRC,CASP6,CASQ2,CAV1,CDH1,CFTR,CLOCK,COLEC12,CRY1,CRY2,CTNNA1,CTNNB1,CYP1B1,DAB2,DDX5,EFNA5,EIF4E,EPHA5,ESR1,ESRRG,FAM107A,FBXO32,FOXF1,GABPA,GABRB3,GABRG2,GNG2,GPD1,HCN1,HCN2,HEYL,HNF4G,HNRNPU,IGFBP5,IMPACT,INPP5K,INSIG1,JUP,KLF9,LARP1,LATS1,LBH,LEF1,LMO3,LRP6,LRRK2,MAPK1,MED13,MED14,MEF2C,MSTN,MSX2,NCOA3,NEDD4,NR1D2,NR2C2,NR2E1,NR2F2,NR3C1,N…
GO:BP	posttranscriptional regulation of gene expression	GO:0010608	1.28645e-16	15.8906	284	4762	124	24356	A1CF,ADAR,ALKBH1,ALKBH5,APP,ATG14,BCDIN3D,BTG2,CALCR,CAV1,CIRBP,CNOT7,CNOT8,CNOT6L,CPEB1,CPEB2,CPEB3,CPEB4,CSDC2,CTIF,DAZL,DCP2,DDX5,DGCR8,DICER1,DNAJC3,DPH2,DROSHA,E2F1,EIF5,EIF2AK3,EIF2S1,EIF4E,EIF4EBP2,EIF4G1,EIF5A,ELAVL1,ENC1,EPB41L5,ESR1,FAM129A,FASTKD2,FMR1,FOXO3,FTO,FXR1,GCNT2,GDNF,GIGYF2,GRM5,HELZ,HNRNPA2B1,HNRNPU,IGF2BP1,IGF2BP3,IGFBP5,ILF3,IMPACT,IREB2,KLHL25,LARP1,LARP4,LARP6,LIMD1,LIN…
GO:BP	divalent metal ion transport	GO:0070838	1.5715e-16	15.8037	278	4762	122	24356	ABL1,ANK2,ANO6,APLNR,ATG5,ATP1B1,ATP2A3,ATP2B1,ATP2B2,ATP2B4,ATP2C1,BCL2,BEST1,CACHD1,CACNA1B,CACNA1C,CACNA1D,CACNA1E,CACNA1G,CACNB1,CACNB2,CACNB3,CACNG2,CACNG4,CACNG7,CALB1,CALCRL,CALM1,CAMK2G,CASK,CASQ2,CASR,CAV1,CHERP,CNNM2,CNNM4,CTNNB1,DMD,EHD3,FAM155B,FASLG,FKBP1A,GCG,GCK,GRIN1,GRIN2A,GRIN3A,HOMER1,HTR2C,HTT,IBTK,IL16,INPP5K,ITGAV,ITPR1,KCNJ2,MCOLN2,MCU,MICU1,MRS2,MYLK,MYO5A,NCS1,NIPA1,NOS1,…
GO:BP	protein autophosphorylation	GO:0046777	2.16507e-16	15.6645	155	4762	82	24356	ABL1,ABL2,ACVR1B,ADIPOQ,ATM,CAMK4,CAMK2G,CAV1,CDK12,CLK2,CLK3,CSF1R,DYRK1A,EEF2K,EIF2AK3,EIF2S1,EPHA4,EPHA7,EPHA8,EPHB3,ERBB4,ERN1,FER,FGFR1,FGR,FLT1,FLT4,GREM1,GRK5,GSK3B,IGF1R,IMPACT,INSR,JUN,KDR,KIT,LRRK2,MAP3K3,MAP3K12,MAP3K13,MAPKAPK2,MAPKAPK5,MARK3,MYLK2,NBN,NTRK2,OXSR1,PAK1,PAK2,PASK,PDGFA,PDGFB,PDGFC,PDGFD,PDGFRA,PEAK1,PIM1,PIM3,PPP2R5A,PPP2R5C,PPP2R5D,PTK2B,PTPRC,RAP2A,RAP2C,SIK2,SLA,SLK…
GO:BP	regulation of actin filament organization	GO:0110053	2.69441e-16	15.5695	170	4762	87	24356	ABL1,ACTN2,ACTR2,ACTR3,ACTR3B,ADD2,ADD3,ARF6,ARFGEF1,ARHGAP6,ARHGAP18,ARHGAP28,ARHGAP35,ARPC4,ARPC1A,ARPC5L,BAG4,BAIAP2,BAIAP2L1,BRAF,C15ORF62,C9ORF72,CAPZA1,CAPZA2,CDC42EP4,CFL2,CLASP1,CTTN,EPS8,FCHSD1,FCHSD2,FER,FMN1,GMFB,GRB2,HAX1,INPP5K,JMY,KANK4,KIRREL,LATS1,LIMA1,LMOD1,LMOD3,MET,NCK2,NCKAP1L,NF2,NRP1,PAK1,PAK3,PFN2,PHLDB2,PIK3R1,PLEKHH2,PPFIA1,PPM1E,PPM1F,PRKCE,PTK2B,RAC1,RDX,RHOA,RHOBTB1,R…
GO:BP	neuron death	GO:0070997	2.7549e-16	15.5599	173	4762	88	24356	ABL1,ACVR2B,ADARB1,ADNP,ALKBH1,AMBRA1,ANGPT1,APP,ASCL1,BACE1,BCL2,BCL2L11,BDNF,BRAF,CASP7,CHL1,CHMP4B,CIT,CNTFR,CTNNB1,DLX1,EFNB2,EGLN1,EIF2S1,EPHA7,FAIM2,FBXW7,FOXO3,FZD1,GABRB2,GABRB3,GDNF,GRIN1,GSK3B,HIF1A,HIPK2,IGF1,ISL1,ITSN1,JUN,KRAS,LGMN,LRRK2,MAP2K4,MAP3K12,MAPT,MCL1,MECP2,MEF2C,NAE1,NCOA7,NDNF,NEFL,NGFR,NONO,NR4A3,NRP1,NTRK2,PPARGC1A,PRNP,PSEN1,RB1,RHOA,RILPL1,ROCK1,RRAS2,SIGMAR1,SIRT1,S…
GO:BP	developmental growth involved in morphogenesis	GO:0060560	3.89158e-16	15.4099	159	4762	83	24356	ABL1,ALCAM,APP,AURKA,AUTS2,BDNF,BIN3,BMPR2,C9ORF72,CDK5R1,CTNNB1,CYFIP2,DCLK1,DCX,DPYSL2,EFNA5,EPB41L5,EPHA7,ESR1,FGF1,FMN1,FN1,FSTL4,HNF1B,HSP90AA1,IFRD1,IMPACT,ITGB1,KDM5B,KIF26B,MAP1B,MAPT,NDEL1,NIN,NKD1,NRP1,NRP2,NTRK2,OLFM1,PLXNA1,PLXNA4,POU4F2,PTPRS,RAB11A,RAPH1,RDH10,RIMS2,RTN4,RTN4R,RYK,SEMA3A,SEMA3C,SEMA3D,SEMA3F,SEMA3G,SEMA4B,SEMA5A,SEMA6A,SEMA6B,SEMA6D,SFRP1,SFRP2,SIX1,SIX4,SLC9A6,SMUR…
GO:BP	cellular cation homeostasis	GO:0030003	4.74456e-16	15.3238	369	4762	148	24356	ABL1,ABL2,ADCY5,ANK2,APLNR,APP,ARF1,ATG5,ATOX1,ATP13A3,ATP1B1,ATP1B3,ATP2A3,ATP2B1,ATP2B2,ATP2B4,ATP2C1,ATP6AP1,ATP6V0A2,ATP6V1A,ATP7B,BCL2,BMP6,CA2,CA7,CACNA1C,CACNA1D,CACNB2,CALB1,CALB2,CALCR,CALM1,CASQ2,CASR,CAV1,CFTR,CHERP,CLIC4,CMKLR1,CP,CX3CR1,CXCR1,CXCR4,CXCR5,DMD,DMXL1,EDN1,EGLN1,FAM155B,FASLG,FKBP1A,FTH1,GALR1,GPR12,GPR20,GPR55,GRIA1,GRIN1,GRIN2A,GRM1,GRM5,HIF1A,HMOX1,HTR2C,HTT,IBTK,IREB…
GO:BP	negative regulation of transport	GO:0051051	4.80871e-16	15.318	255	4762	114	24356	ABR,ACAA2,ACTN2,ACVR1C,ADIPOQ,ADRA2A,ANGPT1,ANKRD13A,ANKRD13B,ARHGAP1,ARL6IP5,ATG5,BAG4,BCL2,BEST3,BRAF,CALM1,CASQ2,CAV1,CD200,CIDEA,CRH,CRY1,CRY2,CTTNBP2NL,DERL2,DRD2,EPHA3,ERLEC1,ERP29,FKBP1A,FN1,FOXF1,GABRE,GHR,GOPC,GRB10,HECW2,HMGCR,IGF1,INPP5K,INSIG1,IRS1,ITGAV,KCNAB1,KCNB1,KCNH2,LGR4,LRRK2,LRRTM1,LRRTM2,LYPLA1,MAP1B,MAPKBP1,NEDD4,NEDD4L,NEUROG1,NOS1,NOV,NPVF,OAZ2,OPRM1,OSR1,OXSR1,PACSIN2,PI…
GO:BP	multicellular organismal homeostasis	GO:0048871	5.14739e-16	15.2884	278	4762	121	24356	ABHD6,ACACA,ACSL1,ACVR2B,ADAMTS5,ADCYAP1,ADIPOQ,ADIPOR2,AKT3,AQP4,ARRDC3,BBS12,BCL2,BMP6,BTBD9,CAV1,CDHR1,CFTR,CHMP4B,CIDEA,CLDN1,CLDN18,CLN8,CLRN1,CMKLR1,COL2A1,CRH,CTNNB1,CTSK,DIO2,DRD2,EBF2,EIF4G1,EPAS1,ERCC6,ESRRG,EXOC5,FGF2,FSHB,FTO,GATA2,GCNT2,GHR,GIGYF2,GJA1,GPR55,GRB10,GRHL1,GRHL3,HOMER1,IL15,ILDR2,INPP5D,INPP5K,IP6K1,IQCB1,IRF4,KRAS,LEPR,LGR4,LIPA,MDM1,MET,METRNL,NANOS1,NEUROD1,NOVA1,NOX…
GO:BP	organelle assembly	GO:0070925	6.05092e-16	15.2182	568	4762	203	24356	ABLIM3,ACTG1,ACTN2,ACTR2,ACTR3,AGFG1,AMBRA1,ANKRD1,ARHGAP35,ARL3,ASAP1,ATG5,ATG7,ATG13,ATG14,ATG2B,ATG4C,ATG9A,ATG9B,ATMIN,ATP6V1D,ATXN10,AURKA,BBIP1,BBS7,BBS9,C9ORF72,CASQ2,CCDC88A,CEP19,CEP63,CEP120,CEP164,CFL2,CHMP1A,CHMP2B,CHMP4B,CIRBP,CNOT6,CNOT7,CNOT6L,CSNK1D,CYLD,DCDC2,DCX,DDX6,DZIP1,EDN1,EHD3,EIF2S1,EXOC5,FAM175B,FASTKD2,FBXO5,FEZ2,FNBP1L,FOXJ1,FOXP1,G3BP1,G3BP2,HAUS3,HAUS6,HNRNPU,HPS1,HT…
GO:BP	cellular lipid metabolic process	GO:0044255	6.38138e-16	15.1951	632	4762	220	24356	ABCD2,ABCD3,ABHD2,ABHD4,ABHD6,ABHD12,ACAA2,ACACA,ACER3,ACSBG2,ACSL1,ACSL3,ACSL4,ADIPOQ,AGPAT3,AGPAT4,AGPS,ALDH5A1,ALG6,AMBRA1,ATG14,ATM,B3GALT2,B4GALT6,BDH2,BRCA1,C14ORF1,CAV1,CBR4,CDC42,CDS2,CERK,CERS2,CERS6,CLN8,COL4A3BP,CPT1A,CRABP1,CROT,CSF1R,CYP1B1,CYP27C1,CYP4V2,DAB2IP,DAGLA,DDHD2,DGKB,DGKE,DGKG,DGKI,DHDDS,EDN1,EFR3B,ELOVL2,ELOVL4,ELOVL5,ELOVL6,ENPP2,EPHA8,ERLIN1,ERLIN2,ETFA,ETNK1,FAM126A,F…
GO:BP	regulation of ion transmembrane transport	GO:0034765	7.01777e-16	15.1538	256	4762	114	24356	ABL1,ACTN2,AKAP6,AKAP9,ANK2,ANO6,APLNR,ARC,ARL6IP1,ARL6IP5,ATG5,ATP1B1,ATP1B3,CACNA1B,CACNA1C,CACNA1D,CACNA1E,CACNA1G,CACNB1,CACNB2,CACNG2,CACNG4,CACNG7,CALM1,CASQ2,CAV1,CFTR,CLIC5,CNIH3,CRH,DMD,DPP6,EHD3,FGF12,FHL1,FKBP1A,FXYD2,FXYD6,GJA1,GJA5,GRM5,GSG1L,HCN1,HCN2,HECW2,HOMER1,HTT,KCNA2,KCNA6,KCNAB1,KCNAB2,KCNB1,KCNC1,KCNC2,KCND2,KCNH1,KCNH2,KCNH7,KCNIP4,KCNJ2,KCNJ13,KCNJ16,KCNMA1,KCNS1,KLHL24,M…
GO:BP	sensory organ morphogenesis	GO:0090596	7.11746e-16	15.1477	190	4762	93	24356	ABR,ATP8A2,BCL2,BMP7,CALB1,CDON,CLIC5,CLRN1,COL2A1,COL5A1,COL5A2,CTNNB1,DLX6,EDN1,EFEMP1,FAM65B,FASLG,FAT1,FBN1,FBN2,FGF2,FGF9,FGFR1,FOXF2,FOXI1,FOXL2,FZD3,GATA2,GBX2,GCLM,GDF11,GRHL3,HCN1,HIF1A,HIPK1,HIPK2,HMGN1,HMX2,HOXC13,IGF1,INSIG1,IRX5,KCNQ4,LEF1,LRIG1,LRIG3,MAFB,MAPK1,MEIS1,NEUROG1,NR4A3,NTRK2,OSR1,OSR2,OTX1,PAX6,PCDH15,PDE6C,POU3F4,PRDM1,PROM1,PROX1,PRRX1,PTF1A,PTPRM,PTPRQ,RARB,ROR2,RORB,…
GO:BP	anion transmembrane transport	GO:0098656	7.3689e-16	15.1326	181	4762	90	24356	ABCA1,ABCD3,ANKH,ANO1,ANO6,ARL6IP1,ARL6IP5,BEST1,BEST3,BEST4,CFTR,CLCC1,CLCN4,CLCN5,CLCN6,CLIC4,CLIC5,CLN8,GABRA1,GABRA2,GABRA3,GABRA4,GABRA6,GABRB3,GABRE,GABRG1,GABRG2,GLRA2,GLRA4,GLRB,GRM5,LRP2,LRRC8A,LRRC8B,LRRC8C,OSR1,PRNP,PSEN1,SLC12A2,SLC13A5,SLC15A4,SLC16A1,SLC16A3,SLC16A7,SLC17A6,SLC17A8,SLC1A1,SLC1A2,SLC1A3,SLC1A4,SLC23A2,SLC25A12,SLC25A15,SLC25A17,SLC25A29,SLC25A30,SLC25A38,SLC26A2,SLC2…
GO:BP	morphogenesis of a branching epithelium	GO:0061138	7.71035e-16	15.1129	143	4762	77	24356	ABL1,ACVR1,BCL2,BMP2,BMP7,BTBD7,BTRC,CLIC4,COL4A1,CTNNB1,CTNNBIP1,DAG1,EDN1,EDNRA,ESR1,ESRP2,FAT4,FGF1,FGF7,FGFR1,FOXF1,GBX2,GDF2,GDF7,GDNF,GNA13,GRB2,GREM1,GZF1,HNF1B,HOXB13,ILK,KDM5B,KRAS,LEF1,LGR4,MET,MSX2,NKX2-1,NPNT,NRARP,NRP1,PAK1,PBX1,PGR,PKD2,PLXNA1,PPP1CA,PPP3R1,PROX1,PTCH1,RDH10,RSPO2,RXRA,SEMA3A,SEMA3C,SEMA3E,SFRP1,SFRP2,SIRT6,SIX1,SIX4,SMO,SOX9,SRC,SRF,STK4,SULF1,TBX3,TCF21,TGFBR2,TIM…
GO:BP	positive regulation of protein catabolic process	GO:0045732	9.55232e-16	15.0199	152	4762	80	24356	ADRA2A,ANKIB1,APC,ARIH1,ARIH2,ASB9,ATG7,AURKA,AXIN1,BBS7,CBFA2T3,CSNK1A1,CSNK1D,CSNK1E,CUL4B,DAB2,DAB2IP,DACT1,DNAJB2,DTL,EDEM1,FAM122A,FBXL5,FBXO22,FBXW7,FBXW8,FOXO1,GGA1,GGA3,GSK3B,HECW2,HSP90AA1,IFNG,IGF1,ITCH,LRRK2,MAPK9,MYLIP,NEDD4,NEDD4L,NKD1,NSF,OAZ2,OSBPL7,PRICKLE1,PSEN1,PTEN,PTK2B,RAB7A,RCHY1,RDX,RNF41,RNF139,RNF180,RNF185,RNF144A,RNF144B,RNF19A,SEC22B,SGTA,SMURF1,SNX9,SNX33,SOCS4,SOCS5,…
GO:BP	regulation of leukocyte activation	GO:0002694	1.22186e-15	14.913	264	4762	116	24356	ABL1,ABR,ADORA2A,AP1G1,AP3B1,APP,ATAD5,ATM,ATP11C,BCL2,BMI1,BRAF,CARD11,CAV1,CBFB,CD5,CD28,CD47,CD80,CD86,CD200,CD226,CD276,CTLA4,CTNNB1,CYLD,DNAJA3,DROSHA,DTX1,EFNB2,EGR3,FER,FGR,FLOT2,FOXF1,FOXJ1,GPR183,HES1,HHLA2,ICOS,IFNG,IGF1,IKZF3,IL15,IL6ST,IL7R,INPP5D,IRF1,ITCH,ITPKB,LMO1,LOXL3,MAPK8IP1,MEF2C,MERTK,MYB,MYD88,MYO18A,NCK2,NCKAP1L,NFATC2,NFKBIZ,NKAP,NR4A3,NRARP,PAG1,PAWR,PDCD1LG2,PDE5A,PDPK1…
GO:BP	negative regulation of neuron differentiation	GO:0045665	1.80155e-15	14.7444	136	4762	74	24356	APP,ASAP1,ASCL1,BMP7,CDK5R1,CNTN2,CNTN4,DAB1,DDX6,DIXDC1,DLX1,DLX2,DTX1,EDNRB,EFNB2,EIF4E,EPHA4,EPHA7,FEZF2,FSTL4,GFI1,GPR37L1,HES1,HES5,HMG20A,ID4,IFRD1,ISL1,KIAA0319,LEF1,LRP4,MEIS1,MIB1,MYLIP,NLGN1,NR2E1,NRP1,PAQR3,PAX6,PBX1,PHOX2B,POU4F2,PPP3CA,PSEN1,PTEN,PTPN9,PTPRS,RAP1GAP2,RAPGEF2,RTN4,RTN4R,RYK,SEMA3A,SEMA3C,SEMA3D,SEMA3F,SEMA3G,SEMA4B,SEMA5A,SEMA6A,SEMA6B,SEMA6D,SIX3,SOX9,SPOCK1,STMN2,TH…
GO:BP	protein secretion	GO:0009306	1.89231e-15	14.723	285	4762	122	24356	ABCA1,ABL1,ACVR1C,ACVR2B,ADAM9,ADCY5,ADCYAP1,ADRA2A,ANGPT1,ANKRD1,ANO1,ARFIP1,ATG5,BRSK2,C5,C2CD2L,CADM1,CARD11,CBLN1,CD200,CD276,CFTR,CHUK,CIDEA,CLOCK,COPG2,CPLX1,CSF1R,DNM1L,DRD2,EFNA5,ENSA,EPHA5,ERP29,FAM18B1,FGG,FGR,FN1,FOXP1,G6PC2,GCG,GCK,GHR,GJA5,GNPTAB,GPI,GPR173,HIF1A,HMGCR,HNF1B,HNF4G,ICA1,IFNG,IGF1,IL1RAP,ILDR2,IRS1,ITGAV,KCNB1,LCP2,LGR4,LPL,MAFA,MAPK14,MAPKBP1,MCOLN2,MCU,MIA3,MYH10,MYO…
GO:BP	skeletal muscle tissue development	GO:0007519	2.58722e-15	14.5872	131	4762	72	24356	ANKRD1,ATF3,BCL2,BCL9L,BIN3,BTG2,CAV1,CAV2,CDON,CFL2,COPS2,CTNNB1,DKK1,DMD,DMRTA2,FAM65B,FBXO22,FLNB,FOXL2,FOXN2,FOXP1,FOXP2,GPCPD1,HDAC4,HEYL,HIVEP3,HLF,HOMER1,HOXD10,KIAA1161,KLF5,LEMD2,LMOD3,MAFF,MAPK14,MEF2C,MEF2D,MEGF10,MEOX2,METTL8,MSTN,MTM1,MYF5,MYLK2,MYOCD,NLN,NR1D2,NR2F2,NR4A1,PAX5,PAX7,PHOX2B,PPP3CA,PRKAA1,RB1,RBFOX1,RCAN1,RHOA,SAP30,SDC4,SHOX2,SIX1,SIX4,SLC23A2,SMO,TCF21,TLL2,USP19,VAX…
GO:BP	locomotory behavior	GO:0007626	2.73076e-15	14.5637	154	4762	80	24356	ABHD12,ADAM22,ADCY5,ADORA2A,ALS2,APBA1,APP,ARCN1,ARRDC3,BTBD9,CACNA1B,CALB1,CCND2,CDH23,CHL1,CHRNB4,CLN8,CNP,CNTN2,CRH,DAB1,DDHD2,DMRT3,DRD2,EPHA4,EPS8,FEZF2,FGF12,FZD4,GAD1,GIGYF2,GLRB,GMFB,GNAO1,GPR37,GPRC5B,GRIN1,GRM1,GRM5,HIPK2,HOXD10,HTR2C,KCND2,KLHL1,LRRK2,LRRTM1,MECP2,MEIS1,MYO5A,NAV2,NCOA2,NEGR1,NKX2-1,NTAN1,OPRK1,OPRM1,PAFAH1B1,PCDH15,PDE1B,PEX13,PRKCE,PTEN,PUM1,RCAN1,SEZ6L,SLC18A2,SLC4A…
GO:BP	peptidyl-tyrosine modification	GO:0018212	2.74307e-15	14.5618	237	4762	107	24356	ABI1,ABI2,ABL1,ABL2,ADRA2A,AFAP1L2,ANGPT1,APP,CARD11,CAV1,CBL,CHMP6,CLK2,CLK3,CNOT7,CSF1R,DYRK2,DYRK1A,EFEMP1,EFNA5,ENPP2,EPHA3,EPHA4,EPHA5,EPHA6,EPHA7,EPHA8,EPHB3,ERBB4,ERCC6,FBXW7,FER,FGF7,FGFR1,FGR,FLT1,FLT4,GHR,GREM1,GRM5,HAX1,HBEGF,HES1,HES5,IBTK,IFNG,IGF1,IGF1R,IL15,IL22RA2,IL6R,IL6ST,INSR,ISL1,ITGB3,JAK2,KDR,KIT,KITLG,LRP4,MAP3K7,MERTK,MET,NEDD9,NF2,NOX4,NRP1,NTRK2,PAK2,PARP9,PDGFB,PDGFC,P…
GO:BP	lymphocyte activation	GO:0046649	2.78279e-15	14.5555	382	4762	150	24356	ABL1,ADORA2A,AP1G1,AP3B1,ATAD5,ATG5,ATM,ATP11C,AZI2,BCL2,BCL11B,BMI1,BRAF,CARD11,CAV1,CBFB,CD5,CD28,CD47,CD80,CD86,CD276,CDH17,CDK6,CTLA4,CTNNB1,CXCR5,CYLD,DNAJA3,DOCK11,DROSHA,DTX1,EFNB2,EGR3,FKBP1A,FLOT2,FOXJ1,FOXP1,FZD7,GPR183,HDAC4,HES1,HHLA2,ICOS,IFNG,IGF1,IKZF1,IKZF3,IL15,IL6ST,IL7R,INPP5D,IRF1,IRF4,ITCH,ITFG2,ITPKB,JMJD6,KIT,LCP1,LEF1,LEPR,LFNG,LMO1,LOXL3,MAFB,MAPK8IP1,MEF2C,MERTK,MYB,MYD8…
GO:BP	peptidyl-serine modification	GO:0018209	2.84984e-15	14.5452	218	4762	101	24356	AKAP9,ANGPT1,APP,ATM,ATP2B4,AURKA,BAG4,BCL2,BRAF,BRSK2,CAB39,CAMK4,CAV1,CDK1,CDK5R1,CSNK1A1,CSNK1D,CSNK1E,CSNK1G1,CSNK2A2,DCLK1,DKK1,DMD,DOCK7,DYRK1A,EIF4G1,ERN1,FNIP2,GALNT1,GALNT3,GCG,GCLM,GSK3B,HAX1,HIPK2,HIPK3,HSP90AA1,IFNG,IKBKE,ILK,INPP5K,LATS1,LRRK2,MAP3K12,MAPK1,MAPK9,MAPK14,MAPKAP1,MAPKAPK2,MAPKAPK5,MARK2,MARK3,MAST3,MAST4,MGAT5B,MORC3,NCK2,NDNF,NTRK2,PAK1,PAK2,PAQR3,PARP1,PDE4D,PDGFB,PD…
GO:BP	peptidyl-tyrosine phosphorylation	GO:0018108	2.97173e-15	14.527	234	4762	106	24356	ABI1,ABI2,ABL1,ABL2,ADRA2A,AFAP1L2,ANGPT1,APP,CARD11,CAV1,CBL,CHMP6,CLK2,CLK3,CNOT7,CSF1R,DYRK2,DYRK1A,EFEMP1,EFNA5,ENPP2,EPHA3,EPHA4,EPHA5,EPHA6,EPHA7,EPHA8,EPHB3,ERBB4,ERCC6,FBXW7,FER,FGF7,FGFR1,FGR,FLT1,FLT4,GHR,GREM1,GRM5,HAX1,HBEGF,HES1,HES5,IBTK,IFNG,IGF1,IGF1R,IL15,IL22RA2,IL6R,IL6ST,INSR,ISL1,ITGB3,JAK2,KDR,KIT,KITLG,LRP4,MAP3K7,MERTK,MET,NEDD9,NF2,NOX4,NRP1,NTRK2,PAK2,PARP9,PDGFB,PDGFC,P…
GO:BP	regulation of angiogenesis	GO:0045765	2.9954e-15	14.5235	163	4762	83	24356	ABL1,ADAM12,AGGF1,AKT3,AMOT,ANGPT2,APLNR,BMPER,BRCA1,CCBE1,CTNNB1,CX3CR1,CYP1B1,DAB2IP,EGLN1,ENPP2,EPN2,ERAP1,ETS1,FASLG,FBXW7,FGF1,FGF2,FGF18,FLT1,FOXJ2,GAB1,GATA2,GATA6,GDF2,GLUL,GREM1,HIF1A,HIPK2,HK2,HMOX1,ISL1,ISM1,ITGB1,ITGB8,JUP,KDR,KIAA1024,KRIT1,MAP3K3,MECP2,MEOX2,MTDH,NGFR,NR2E1,NRP1,PAK4,PDCD6,PDE3B,PDPK1,PIK3C2A,PLCG1,PPP1R16B,PRKCA,PRKCB,PROK2,PTK2B,PTPRM,RHOA,RHOJ,ROCK1,SEMA3E,SFRP2,…
GO:BP	protein polymerization	GO:0051258	3.08738e-15	14.5104	175	4762	87	24356	ABL1,ACTR2,ACTR3,ACTR3B,ADD2,ADD3,AKAP9,ARF6,ARFGEF1,ARHGAP18,ARHGAP28,ARPC4,ARPC1A,ARPC5L,BAG4,BAIAP2,BAIAP2L1,C15ORF62,CAMSAP1,CAPZA1,CAPZA2,CASQ2,CDC42EP4,CKAP5,CLASP1,CLIP1,CSNK1D,CTTN,DNM1L,DYRK1A,EPS8,FAM107A,FBXO5,FCHSD1,FCHSD2,FER,FGG,FMN1,GMFB,GRB2,HAX1,HSP90AA1,JMY,KANK4,KIRREL,LATS1,LMOD1,LMOD3,MAPRE1,MAPT,MECP2,MET,MZT1,NAV3,NCK2,NCKAP1L,NDE1,NDEL1,NIN,PAK1,PAK3,PFN2,PRKCE,PSTPIP2,PTK…
GO:BP	regionalization	GO:0003002	3.25577e-15	14.4873	270	4762	117	24356	ABI1,ACVR1,ACVR2A,ACVR2B,AIDA,ALX4,ARC,ASCL1,ATP6AP2,AURKA,BMI1,BMP2,BMPR2,BMPR1A,BMPR1B,BTG2,CDON,CHRD,CHSY1,CTNNB1,CTNNBIP1,DKK1,DLX1,DLX2,DMRT3,DMRTA2,EDN1,EMX2,EPB41L5,EPHA4,FEZF2,FGF1,FGF2,FGFR1,FN1,FOXF1,FOXJ1,GATA5,GBX2,GDF11,GDNF,GREM1,GREM2,HES1,HES5,HEY2,HIPK1,HIPK2,HNF1B,HOXA7,HOXA10,HOXB5,HOXB9,HOXC8,HOXC9,HOXC13,HOXD10,ISL1,KIF3A,LEF1,LFNG,LRP2,LRP4,MAFB,MEF2C,MEOX2,MIB1,MLLT3,MSX2,M…
GO:BP	regulation of proteolysis	GO:0030162	3.85587e-15	14.4139	415	4762	159	24356	ACVR1C,ADRA2A,AHSG,ANKIB1,ANTXR1,APP,ARIH1,ARIH2,ARL6IP5,AURKA,BBS7,BCL2L11,BIRC6,BTRC,C5,CASP8AP2,CAST,CAV1,CBFA2T3,CD109,CLEC16A,CNTN2,CSNK1A1,CSNK1D,CSNK1E,CSNK2A2,CYFIP2,DAB2,DAB2IP,DERL2,DNAJB2,DNAJB6,EDEM1,EGLN3,ENO1,EPHA4,EPHA7,ERLEC1,FAM122A,FAM192A,FASLG,FBLN1,FBXO22,FBXW7,FBXW8,FGF2,FN1,FOXL2,GAS1,GLG1,GSK3B,HDAC2,HIP1,HIPK2,HRG,IFNG,ITCH,ITIH5,LATS1,LDLRAD3,LEF1,LGMN,LRRK2,MAPK9,MAPK14…
GO:BP	peptidyl-serine phosphorylation	GO:0018105	3.94803e-15	14.4036	200	4762	95	24356	AKAP9,ANGPT1,APP,ATM,ATP2B4,AURKA,BAG4,BCL2,BRAF,BRSK2,CAB39,CAMK4,CAV1,CDK1,CDK5R1,CSNK1A1,CSNK1D,CSNK1E,CSNK1G1,CSNK2A2,DCLK1,DKK1,DMD,DOCK7,DYRK1A,EIF4G1,ERN1,FNIP2,GCG,GCLM,GSK3B,HAX1,HIPK2,HIPK3,HSP90AA1,IFNG,IKBKE,ILK,INPP5K,LATS1,LRRK2,MAP3K12,MAPK1,MAPK9,MAPK14,MAPKAP1,MAPKAPK2,MAPKAPK5,MARK2,MARK3,MAST3,MAST4,MORC3,NCK2,NTRK2,PAK1,PAK2,PAQR3,PDE4D,PDGFB,PDK3,PDPK1,PFN2,PKN2,PKN3,PPM1F,PR…
GO:BP	cellular response to cytokine stimulus	GO:0071345	3.97728e-15	14.4004	451	4762	169	24356	ABCD4,ACSL1,ACTG1,ACTR2,ACTR3,ADAR,ADIPOQ,ADIPOR2,ANGPT1,ANKRD1,AQP4,ARID5B,B3GNT2,BAG4,BCLAF1,BRCA1,BSPRY,CAV1,CD44,CD47,CDC42,CDC42EP4,CHUK,CLDN18,CNOT7,CNTFR,CPNE1,CREB1,CSF1R,CX3CR1,CXCL12,CXCR1,CXCR4,CXCR5,CYLD,DAB2IP,DTX1,DUSP1,EPS8,EREG,FAM65B,FER,FKBP1A,FLNB,FOXF1,FOXO3,FZD4,GFI1,GFPT2,GNPNAT1,GPD1,GREM2,HAS2,HAX1,HIF1A,HIPK1,HK2,HNRNPU,IFNAR1,IFNG,IL15,IL13RA1,IL17RD,IL1R1,IL1RAP,IL2RA,I…
GO:BP	axon guidance	GO:0007411	4.56894e-15	14.3402	155	4762	80	24356	ALCAM,APP,ARHGAP35,B3GNT2,BCL11B,BMP7,BMPR2,BMPR1B,CDK5R1,CHL1,CNTN2,CNTN4,CSF1R,CYFIP2,DAG1,DPYSL2,DPYSL5,EFNA5,EFNB2,EPHA3,EPHA4,EPHA5,EPHA7,EPHA8,EPHB3,EXT1,FEZF2,FLRT2,FOXP1,FZD3,GBX2,GDF7,GDNF,ISL1,KIF3A,KIF5C,MAPK8IP3,MATN2,MYH10,NEO1,NFIB,NKX2-1,NR4A3,NRCAM,NRP1,NRP2,OTX2,PAX6,PLXNA1,PLXNA2,PLXNA4,PLXNB3,PLXNC1,POU4F2,PTPRM,PTPRO,RELN,RNF165,ROBO1,ROBO2,RYK,SEMA3A,SEMA3C,SEMA3D,SEMA3F,SEMA…
GO:BP	cellular response to lipid	GO:0071396	4.57586e-15	14.3395	301	4762	126	24356	ABCA1,ABHD2,ABL1,ABL2,ACACA,ADAM9,ADCY5,ADCY6,ADNP2,ANKRD1,BMP6,BMP7,BRCA1,CD80,CD86,CDC73,CFTR,CLOCK,CREB1,CRY1,CRY2,CX3CR1,DAB2,DAB2IP,DDX5,EFNA5,EIF4E,EPHA3,EPHA5,ESR1,ESRRG,FAM107A,FBXO32,GFI1,GNG2,HEYL,HNF4G,HNRNPU,INSIG1,IRAK2,KLF9,LANCL2,LATS1,LBH,LEF1,LITAF,LMO3,LRP6,MAPK1,MAPK14,MED13,MED14,MEF2C,MSTN,MSX2,MTDH,MYD88,NCOA3,NEDD4,NR1D2,NR2C2,NR2E1,NR2F2,NR3C1,NR3C2,NR4A1,NR4A3,NR5A2,NR6A1…
GO:BP	cell junction assembly	GO:0034329	4.60853e-15	14.3364	132	4762	72	24356	ABL1,ACE2,ACTN2,ARHGAP6,ARVCF,BCL2,CAPZA1,CAV1,CD9,CDC42,CDH2,CDH6,CDH12,CDH13,CDH17,CDH18,CLASP1,CLDN1,CLDN19,COL17A1,CTNNA1,CTNNB1,CTNND1,DST,EFNA5,EPB41L5,EPHA3,FAM107A,FERMT2,FMN1,FN1,GJA5,GJC1,GREM1,HIPK1,ITGB3,JUP,KDR,LAMC1,MPP5,MPP7,NEDD9,NRP1,OCLN,OPHN1,PARD6B,PDCD2,PEAK1,PHLDB2,PIP5K1A,PKN2,PKP1,PPM1F,PRKCA,PTEN,PTPRO,RAC1,RAP1B,RAPGEF1,RAPGEF2,RCC2,RHOA,ROCK1,SLK,SRF,TEK,THY1,UGT8,VCL,V…
GO:BP	establishment of organelle localization	GO:0051656	4.63789e-15	14.3337	271	4762	117	24356	ABCE1,ACTR2,ACTR3,AP3B1,AP3M1,AP3M2,ARHGAP21,BRAF,C17ORF75,CACNA1D,CACNB2,CDC23,CDC42,CEP19,CEP120,CHMP6,CHMP7,CHMP1A,CHMP2B,CHMP4B,CLASP1,COPG2,CPLX1,CPLX2,CPLX4,CTNNB1,CUL3,DCTN4,DNM1,DNM3,FAM65A,FAM91A1,FER,FGR,FNBP1L,FOXF1,FYCO1,GSK3B,HAP1,HIF1A,HNRNPU,HOOK3,HTT,KIF23,KIF1B,KIF3C,KIF5B,KIF5C,KIT,KPNB1,LLGL1,LRRK2,MAP1B,MARK1,MREG,MYH9,MYH10,MYO19,MYO5A,NAPB,NDE1,NDEL1,NEFL,NLGN1,NMD3,NR4A3,PA…
GO:BP	gliogenesis	GO:0042063	4.71318e-15	14.3267	158	4762	81	24356	ABL1,ADAM22,APCDD1,APP,ASCL1,BMP2,CDH2,CDK6,CDK5R1,CNP,CNTN2,CTNNB1,DAAM2,DAB1,DAB2IP,DAG1,DCX,DLX1,DLX2,DMD,DTX1,EIF2B1,EPHA4,FGF2,FGF5,GPR183,GPR37L1,HES1,HES5,ID4,IL6ST,ILK,KLF15,KRAS,LEF1,LIN28A,LRP2,MAP2K1,MAPK1,MATN2,MMP24,MPP5,NAB1,NDRG1,NEUROD4,NF2,NFIB,NKX2-1,NR2E1,NTRK2,PAFAH1B1,PAX6,PHOX2B,PLAG1,PLP1,PPP3R1,PSEN1,PTEN,PTPN11,PTPRZ1,RELN,RHEB,RHOA,RTN4,SKI,SLC8A3,SMO,SOCS7,SOD1,SOX4,SOX…
GO:BP	homeostasis of number of cells	GO:0048872	4.88276e-15	14.3113	179	4762	88	24356	ABL1,ACE,ACVR1B,ACVR2A,ADAR,AKT3,ARID4A,ASXL1,BAP1,BCL2,BCL2L11,CARD11,CDH2,CDK6,CYLD,DNAJA3,DOCK11,EPAS1,ETS1,EXOC5,FLVCR1,FOXO3,GATA2,GIGYF2,GPI,GPR183,HIF1A,HMOX1,IKZF1,IL7R,ILDR2,INPP5D,IREB2,ITPKB,JAK2,JAM3,JMJD6,KIF3A,KIT,KITLG,KLF13,KRAS,L3MBTL3,LGR4,LIPA,LMO1,MAEA,MAFB,MAPK14,MB,MEF2C,MERTK,MTHFD1,NCKAP1L,NCSTN,NFE2L1,NLE1,NOV,P4HTM,PIK3CD,PTPN11,RB1,RBFOX2,RC3H1,RHAG,RRN3,SART3,SASH3,SEN…
GO:BP	regulation of DNA-binding transcription factor activity	GO:0051090	6.40748e-15	14.1933	220	4762	101	24356	ADCY1,ADORA3,APP,ARID5B,BCL10,BUD31,C3ORF33,CAMK1D,CARD11,CD200,CDKN2B,CHUK,CLOCK,CMKLR1,CTNNB1,CTNNBIP1,CYLD,CYP1B1,DAB2IP,EDA,EDN1,EGLN1,ESR1,FER,FOXJ1,FZD1,FZD4,GREM1,HAND1,HDAC2,HDAC4,HEYL,HIPK2,IL1RAP,IRAK2,ITCH,JMY,JUP,KDM1A,KDM5A,KIT,LRP6,MAP3K13,MBTPS2,MED13,MID2,MSX2,MTDH,MYD88,MYOCD,NEUROD1,NEUROD2,NEUROG1,NLRC5,PELI1,PEX14,PIM1,PKD2,PPARGC1A,PPP3CA,PPRC1,PRKCB,PRNP,PROX1,PTCH1,PTEN,REL…
GO:BP	cell-substrate adhesion	GO:0031589	6.86218e-15	14.1635	217	4762	100	24356	ABL1,ACTN2,ADAM9,ANGPT1,ANGPT2,ANTXR1,ARHGAP6,ATXN3,BCL2,BCL2L11,BRAF,CASK,CDH13,CDK6,CDKN2B,CLASP1,COL1A1,CRK,CTNNB1,DMD,EDA,EFNA5,EPB41L5,EPHA3,EPHB3,FAM107A,FAT2,FBLN1,FER,FERMT2,FGG,FMN1,FN1,FOXF1,FZD4,FZD7,GCNT2,GREM1,GSK3B,HOXA7,HPSE,ILK,ITGA2,ITGA6,ITGAV,ITGB1,ITGB3,ITGB8,JAK2,JAM3,JUP,KDR,LAMC1,MERTK,MKLN1,MYF5,NDNF,NEDD9,NID1,NPNT,NRP1,ONECUT2,PARVA,PEAK1,PHLDB2,PIK3R1,PIP5K1A,PPARD,PPM1…
GO:BP	negative regulation of cell migration	GO:0030336	7.35728e-15	14.1333	153	4762	79	24356	ABHD2,ABHD6,ABR,ACVR1C,ADARB1,ADIPOQ,ADORA3,ANGPT2,ARHGDIB,ARID2,BCL2,BMPR1A,BRAF,C5,C5ORF30,CDH1,CDH2,CHRD,CLASP1,CLIC4,CYP19A1,CYP1B1,DAB2IP,DACH1,DAG1,DRD2,DUSP1,ERBB4,FOXO3,GDF2,GNRH1,HOXA7,IGFBP5,JUP,LRCH1,MCC,MECP2,MEF2C,MEOX2,MITF,MYOCD,NAV3,NKX2-1,NOV,NR2F2,OSBPL8,PADI2,PFN2,PHLDB2,PODN,PTEN,PTPRG,PTPRM,PTPRR,RAP2A,RAP2C,RHOA,RNF41,ROBO1,SCAI,SEMA3A,SEMA6D,SFRP1,SFRP2,SLC9A3R1,SRGAP1,SRGA…
GO:BP	neuron projection guidance	GO:0097485	7.59257e-15	14.1196	156	4762	80	24356	ALCAM,APP,ARHGAP35,B3GNT2,BCL11B,BMP7,BMPR2,BMPR1B,CDK5R1,CHL1,CNTN2,CNTN4,CSF1R,CYFIP2,DAG1,DPYSL2,DPYSL5,EFNA5,EFNB2,EPHA3,EPHA4,EPHA5,EPHA7,EPHA8,EPHB3,EXT1,FEZF2,FLRT2,FOXP1,FZD3,GBX2,GDF7,GDNF,ISL1,KIF3A,KIF5C,MAPK8IP3,MATN2,MYH10,NEO1,NFIB,NKX2-1,NR4A3,NRCAM,NRP1,NRP2,OTX2,PAX6,PLXNA1,PLXNA2,PLXNA4,PLXNB3,PLXNC1,POU4F2,PTPRM,PTPRO,RELN,RNF165,ROBO1,ROBO2,RYK,SEMA3A,SEMA3C,SEMA3D,SEMA3F,SEMA…
GO:BP	leukocyte cell-cell adhesion	GO:0007159	7.77813e-15	14.1091	159	4762	81	24356	ADD2,ADORA2A,AP3B1,ASS1,BMI1,BMP7,CARD11,CAV1,CBFB,CD5,CD28,CD47,CD80,CD86,CD276,CX3CR1,CYLD,DNAJA3,DTX1,EFNB2,EGR3,ETS1,FLOT2,FOXJ1,GCNT1,HAS2,HES1,HHLA2,ICOS,IFNG,IGF1,IL15,IL6ST,IL7R,IRF1,ITCH,ITGB1,ITPKB,LOXL3,MYB,NCK2,NCKAP1L,NFAT5,NFKBIZ,NKAP,NR4A3,NRARP,NT5E,PAG1,PAWR,PDCD1LG2,PDE5A,PELI1,PPARA,PRKAR1A,PRNP,PTPRC,RAC2,RASGRP1,RC3H1,RELA,RHOA,RIPK2,ROCK1,SASH3,SDC4,SHB,SKAP1,SOCS5,SOCS6,TFR…
GO:BP	striated muscle cell differentiation	GO:0051146	7.86895e-15	14.1041	177	4762	87	24356	ACTG1,ACTN2,ACVR1,ALPK3,ANKRD1,ATG5,BARX2,BCL2,BHLHE41,BIN3,BMP2,BNIP2,CASQ2,CAV2,CDH2,CDON,CFL2,DKK1,DMD,EDN1,EFNB2,FAM65B,FBXO22,FOXP1,FZD7,GATA6,GREM1,HDAC4,HEY2,HNRNPU,HOMER1,HOPX,IGF1,IGFBP5,ITGB1,KIAA1161,KRAS,LMNA,LMOD1,LMOD3,MAPK14,MEF2A,MEF2C,MYF5,MYH9,MYH10,MYLK3,MYOCD,MYOM3,MYPN,NFATC2,NLN,NOV,NOX4,PDGFRA,PGM5,PPP3CA,PRKAR1A,PROX1,RAC1,RARB,RB1,RBPJ,RCAN1,RXRA,SGCB,SGCD,SHOX2,SIK1,SIX1…
GO:BP	negative regulation of cell motility	GO:2000146	7.9132e-15	14.1016	162	4762	82	24356	ABHD2,ABHD6,ABR,ACVR1C,ADARB1,ADIPOQ,ADORA3,ANGPT2,ARHGDIB,ARID2,BCL2,BMPR1A,BRAF,C5,C5ORF30,CDH1,CDH2,CHRD,CLASP1,CLIC4,CRK,CTNNA1,CYP19A1,CYP1B1,DAB2IP,DACH1,DAG1,DRD2,DUSP1,ERBB4,FBLN1,FOXO3,GDF2,GNRH1,HOXA7,IGFBP5,JUP,LRCH1,MCC,MECP2,MEF2C,MEOX2,MITF,MYOCD,NAV3,NKX2-1,NOV,NR2F2,OSBPL8,PADI2,PFN2,PHLDB2,PODN,PTEN,PTPRG,PTPRM,PTPRR,RAP2A,RAP2C,RHOA,RNF41,ROBO1,SCAI,SEMA3A,SEMA6D,SFRP1,SFRP2,SLC…
GO:BP	skeletal muscle organ development	GO:0060538	8.87975e-15	14.0516	136	4762	73	24356	ANKRD1,ATF3,BCL2,BCL9L,BIN3,BTG2,CAV1,CAV2,CDON,CFL2,CNTFR,COPS2,CTNNB1,DKK1,DMD,DMRTA2,FAM65B,FBXO22,FLNB,FOXL2,FOXN2,FOXP1,FOXP2,GPCPD1,HDAC4,HEYL,HIVEP3,HLF,HOMER1,HOXD10,KIAA1161,KLF5,LEMD2,LMOD3,MAFF,MAPK14,MEF2C,MEF2D,MEGF10,MEOX2,METTL8,MSTN,MTM1,MYF5,MYLK2,MYOCD,NLN,NR1D2,NR2F2,NR4A1,PAX5,PAX7,PHOX2B,PPP3CA,PRKAA1,RB1,RBFOX1,RCAN1,RHOA,SAP30,SDC4,SHOX2,SIX1,SIX4,SLC23A2,SMO,TCF21,TLL2,USP…
GO:BP	skin development	GO:0043588	9.58758e-15	14.0183	139	4762	74	24356	ACVR1B,ADAM9,ADAMTS2,ALX4,APCDD1,ARRDC3,ASH1L,ATP8A2,BCL2,BCL11B,CBX7,CD109,CLDN1,CLIC4,COL1A1,COL5A1,COL5A2,CTNNB1,DACT2,DHCR24,DKK1,EDA,EDAR,FGF7,FLNB,FZD3,GRHL1,GRHL3,H2AFY,HOXA7,HOXC13,HPSE,IGFBP5,ITGA6,JUP,LATS1,LGR4,LRP4,MAP2K1,MET,MSX2,MYO5A,NCOA3,OVOL1,PAX6,PSEN1,RBPJ,RELA,ROCK1,SLC27A4,SMO,SOS1,SOSTDC1,SOX9,SOX21,SRF,SRSF6,STK4,STMN1,SUFU,TGFB2,TMEM79,TNFRSF19,TXNIP,VANGL2,VDR,WDR48,WNT1…
GO:BP	regulation of neuron death	GO:1901214	1.18467e-14	13.9264	151	4762	78	24356	ABL1,ACVR2B,ADNP,ALKBH1,AMBRA1,ANGPT1,ASCL1,BACE1,BCL2,BCL2L11,BDNF,BRAF,CHL1,CHMP4B,CNTFR,CTNNB1,DLX1,EFNB2,EGLN1,EIF2S1,EPHA7,FAIM2,FBXW7,FOXO3,FZD1,GABRB2,GABRB3,GDNF,GRIN1,GSK3B,HIF1A,HIPK2,IGF1,ISL1,ITSN1,JUN,KRAS,LGMN,LRRK2,MAP2K4,MAP3K12,MAPT,MCL1,MECP2,MEF2C,NAE1,NCOA7,NDNF,NEFL,NONO,NR4A3,NRP1,NTRK2,PPARGC1A,PRNP,RHOA,RILPL1,ROCK1,RRAS2,SIGMAR1,SIRT1,SIX1,SIX4,SLC30A10,SLC7A11,SNCA,SOD1,…
GO:BP	positive regulation of cell cycle	GO:0045787	1.31333e-14	13.8816	225	4762	102	24356	ABL1,APP,ASCL1,ATAD5,ATRX,BCL2L11,BRCA1,CASP2,CCND1,CCND2,CCNE1,CCNF,CCNG1,CCNI,CCNI2,CCNJ,CCNJL,CCNK,CCNY,CCNYL1,CCPG1,CD28,CDC6,CDC42,CDC73,CDC14A,CDC14B,CDK1,CDK5R1,CEP120,CIT,CRLF3,CUL3,CUL4B,CXCR5,DAB2IP,DAZL,DMRT1,DRD2,DTL,E2F8,EDN1,EIF4E,EIF4G1,EREG,FBXO5,FGFR1,GATA6,GDPD5,H2AFY,HES1,HNRNPU,IGF1,INO80,INSR,KIF23,LFNG,LGMN,LRP6,LSM11,MAPRE3,MDM4,MECP2,MEIS2,MSX2,NEUROG1,NR2E1,NR4A3,OVOL1,PB…
GO:BP	respiratory tube development	GO:0030323	1.4237e-14	13.8466	134	4762	72	24356	ACVR2B,ADAMTS2,ASCL1,ASXL1,ATXN1,ATXN1L,BMPR2,BMPR1A,CCBE1,CDC42,CREB1,CRH,CTNNB1,DAG1,EPAS1,ESRP2,FBXW7,FGF1,FGF2,FGF7,FGF9,FGF18,FGFR1,FKBP1A,FLT4,FOXF1,FOXJ1,FOXP1,FOXP2,GATA6,HES1,HOPX,IGFBP5,JMJD6,KRAS,LIPA,LOXL3,MAP2K1,MAPK1,MAPK8IP3,MYOCD,NFIB,NKX2-1,NKX2-8,PCSK5,PDGFRA,PGR,PHF14,PPP1CA,PPP3R1,PROX1,RBPJ,RDH10,RSPO2,SEC24B,SLC7A11,SOX9,SRF,SRSF6,STK40,TBX4,TCF21,TGFBR2,TGFBR3,THRB,TIMELESS…
GO:BP	positive regulation of proteolysis	GO:0045862	1.48784e-14	13.8274	200	4762	94	24356	ACVR1C,ADRA2A,ANKIB1,ANTXR1,ARIH1,ARIH2,ARL6IP5,AURKA,BBS7,BCL2L11,BTRC,CASP8AP2,CAV1,CBFA2T3,CNTN2,CSNK1A1,CSNK1D,CSNK1E,CYFIP2,DAB2,DAB2IP,DNAJB2,EDEM1,EGLN3,ENO1,EPHA4,FAM122A,FASLG,FBLN1,FBXO22,FBXW7,FBXW8,FGF2,FN1,FOXL2,GSK3B,HDAC2,HIP1,IFNG,LGMN,LRRK2,MAPK9,MAPK14,MTCH1,MYH9,NGFR,OSBPL7,PCOLCE2,PDCD6,PMAIP1,PPM1F,PRICKLE1,PSEN1,PSME3,PSME4,PTEN,PTK2B,RCHY1,RHBDD1,RIPK2,RNF139,RNF180,RNF185,…
GO:BP	positive regulation of protein complex assembly	GO:0031334	1.53903e-14	13.8128	137	4762	73	24356	ACTR2,ACTR3,ACTR3B,AKAP9,ARF6,ARPC4,ARPC1A,ARPC5L,ASAP1,ATM,BAG4,BAIAP2,BAIAP2L1,BCL2L11,C15ORF62,CDC42EP4,CDH17,CLIP1,CNOT6,CNOT6L,CTTN,EIF4G1,ESR1,FER,FMN1,FNIP2,GMFB,GRB2,GSK3B,HSP90AA1,IDE,IFNG,JMY,KIRREL,LCP1,LMOD1,LMOD3,MAPK9,MAPRE1,MAPT,MECP2,MET,MMP1,MPP7,NAV3,NCK2,NCKAP1L,NIN,PAK1,PAN3,PFN2,PRKCE,PTK2B,RAC1,RHOA,RHOBTB1,RHOBTB2,RICTOR,RPS3,SKAP1,SLAIN2,SNX9,SPIRE1,SRC,STUB1,SUMO1,TAL1,TL…
GO:BP	defense response	GO:0006952	1.75612e-14	13.7554	621	4762	213	24356	ABCC9,ABR,ACTG1,ACTR2,ACTR3,ACVR1,ADAMTS5,ADAR,ADCY1,ADCY7,ADIPOQ,ADORA2A,AFAP1L2,AHSG,ALPK1,ALS2,ANO6,AP1G1,APP,AQP4,ASH1L,ATG7,B4GALT1,BAP1,BCL2,BMP2,BMP6,BMPR1B,BNIP3L,C5ORF30,CADM1,CAV1,CD28,CD44,CD47,CD226,CD276,CDC42,CDC42EP4,CLOCK,CMKLR1,CNOT7,COCH,COLEC12,CRH,CTNNBIP1,CXCL12,CYBB,CYLD,CYP19A1,DAB2IP,DNASE1L1,DRD2,DROSHA,DTX3L,EIF4E,EIF4G1,ELMOD2,EREG,ESR1,ETS1,FBXL20,FEM1A,FGR,FLNB,FOXF1,…
GO:BP	negative regulation of organelle organization	GO:0010639	1.82467e-14	13.7388	242	4762	107	24356	ACAA2,ADD2,ADD3,APC,ARFGEF1,ARHGAP6,ARHGAP28,ATAD2,ATG5,ATM,ATRX,BAG4,BCOR,BMP7,BRCA1,CAMSAP1,CAPZA1,CAPZA2,CCNF,CHMP4B,CLASP1,CLEC16A,DCP2,DMRT1,DNMT3B,DYRK1A,EPS8,ERCC4,FBXO5,FEZ2,GMFB,H2AFY,HNRNPU,HORMAD1,IGF1,INPP5K,INSIG1,KANK4,KAT2B,KDM4A,KDM5A,LCMT1,LIMA1,LMNA,LMOD1,LMOD3,LRRK2,MAPRE1,MAPT,MDM1,MECP2,MET,MID1,MTM1,NAT10,NAV3,NBN,NUBP1,ODF2L,OPA1,PAPD5,PAX5,PFN2,PHF2,PHLDB2,PIF1,PLEKHH2,PPF…
GO:BP	central nervous system neuron differentiation	GO:0021953	1.8321e-14	13.7371	146	4762	76	24356	ADARB1,ARHGAP35,ASCL1,AUTS2,BCL11B,BTG2,CBLN1,CLN8,CNTN2,CRK,CSF1R,CTNNB1,DCLK1,DCX,DKK1,DLX1,DLX2,DMRT3,DRD2,EPHA4,EPHB3,ERBB4,FAIM2,FBXO45,FEZF2,GATA2,GBA2,GBX2,GDF7,GDPD5,GIGYF2,HOXD10,HSP90AA1,ID4,ISL1,LHX8,NANOS1,NDEL1,NFIB,NIN,NKX2-1,NR2E1,NRP1,NRP2,NTRK2,OPHN1,OTP,PAFAH1B1,PAX6,PAX7,PEX5,PHOX2B,PLXNA4,POU3F4,PROX1,PSEN1,PTCH1,PTEN,ROBO1,RORA,RYK,SEMA3A,SFRP1,SFRP2,SLC4A10,SMARCC2,SMO,SOX4,…
GO:BP	rhythmic process	GO:0048511	1.90747e-14	13.7195	149	4762	77	24356	ADCY1,ASS1,ATG7,BHLHE41,BMP6,BMP7,BMPR1B,BTBD9,BTRC,CLOCK,CREB1,CRY1,CRY2,CSNK1D,CSNK1E,CSNK2A1,DRD2,DYRK1A,ENOX1,ESR1,FBXL3,FOXO3,FSHB,FZD4,GAS2,GDF9,GFPT1,GHR,HNRNPU,HTR7,ID4,KCNA2,KCND2,KDM5A,KDM5B,KLF9,KLF10,LGR4,MAPK9,MTTP,NCOA2,NGFR,NKX2-1,NLGN1,NONO,NR1D2,NRIP1,NTRK2,PDGFRA,PER3,PGR,PHLPP1,PLEKHA1,PPARA,PPARGC1A,PPP1CA,PPP1CB,PPP1CC,PRKAA1,PRKAA2,PROK2,PROX1,PTEN,ROBO2,RORA,RORB,SETX,SGPL1…
GO:BP	protein dephosphorylation	GO:0006470	1.93765e-14	13.7127	226	4762	102	24356	ARPP19,BCL2,BTRC,CALM1,CDC14A,CDC14B,CDCA2,CDKN3,CTDSP1,CTDSPL2,CTTNBP2NL,DUSP1,DUSP5,DUSP6,DUSP7,DUSP8,DUSP16,DUSP19,ENSA,EYA3,EYA4,FAM122A,FKBP1A,HTT,MTM1,MTMR1,MTMR2,MTMR3,MTMR4,MTMR6,NCEH1,NCKAP1L,NUAK1,PDP2,PGP,PHACTR2,PHLPP1,PHLPP2,PPA2,PPM1A,PPM1D,PPM1E,PPM1F,PPM1H,PPM1K,PPP1CA,PPP1CB,PPP1CC,PPP1R2,PPP1R16B,PPP1R3B,PPP1R3C,PPP2CA,PPP2R2A,PPP2R2C,PPP2R2D,PPP2R5A,PPP2R5C,PPP2R5D,PPP3CA,PPP3R…
GO:BP	macroautophagy	GO:0016236	1.97009e-14	13.7055	152	4762	78	24356	AMBRA1,ATG5,ATG7,ATG10,ATG13,ATG14,ATG2B,ATG4C,ATG9A,ATG9B,BNIP3L,C9ORF72,CHMP4B,CLEC16A,EI24,FEZ2,FYCO1,GNAI3,HIF1A,HMOX1,HTT,KDR,KIAA1324,LAMP2,LARP1,LGALS8,LRRK2,LZTS1,MAP1LC3A,MAP1LC3B,MTM1,MTMR3,NBR1,PAFAH1B2,PIK3C2B,PIK3R4,PIKFYVE,PIP4K2A,PIP4K2B,POLDIP2,PRKAA2,PSEN1,RAB23,RAB1A,RAB33B,RAB3GAP2,RAB7A,RALB,RB1CC1,RIPK2,RNF41,SCOC,SEC22B,SH3GLB1,SIRT1,SMCR8,SMURF1,SNAP29,SNX14,SPTLC2,STX12,ST…
GO:BP	peptidyl-lysine modification	GO:0018205	2.00238e-14	13.6985	239	4762	106	24356	ACTL6A,ARID4A,ARNT,ASH1L,ASH2L,ATG5,ATRX,AUTS2,BCOR,BMI1,BRCA1,BRD1,BRPF3,CBX4,CHD5,CLOCK,CREBBP,CTNNB1,DNMT3B,DR1,ELP3,EP400,ESCO1,EZH1,GATA2,GCG,GFI1,H2AFY,HDAC4,HMG20A,ING3,ING4,ING5,IRF4,ISL1,JMJD6,KAT7,KAT2B,KAT6A,KAT6B,KDM4A,KLF15,LEF1,LMNA,LOXL2,LOXL3,LOXL4,MAP3K7,MEAF6,MECP2,METTL8,MORF4L1,MSL1,MSL2,MSL3,MYB,MYOCD,NCOA1,NCOA3,NOS1,PAX5,PHF19,PHF20,PIAS2,PLOD1,PLOD2,POLE3,PRDM12,PRKAA1,PRK…
GO:BP	ear development	GO:0043583	2.05538e-14	13.6871	158	4762	80	24356	ABR,ATG5,ATP8A2,BCL2,BCL2L11,BMP2,BMPER,CDH23,CEBPD,CECR2,CLIC5,CLRN1,COL2A1,DLX6,EDN1,FAM65B,FAT4,FGF2,FGF9,FGFR1,FOXI1,FREM2,FZD3,GABRB2,GABRB3,GATA2,GBX2,GRHL3,HES1,HES5,HEY2,HMX2,IGF1,INSIG1,KCNQ4,KIF3A,LRIG1,LRIG3,LRTOMT,MAF,MAFB,MAPK1,MAPKAPK2,NEUROD1,NEUROG1,NR4A3,OC90,OSR1,OSR2,OTX1,PAFAH1B1,PCDH15,PHOX2B,POU3F4,PROX1,PRRX1,PTPN11,PTPRQ,RARB,RBPJ,RDH10,ROR2,RPGRIP1L,SDC4,SEC24B,SIX1,SIX4,…
GO:BP	regulation of protein polymerization	GO:0032271	2.47016e-14	13.6073	135	4762	72	24356	ABL1,ACTR2,ACTR3,ACTR3B,ADD2,ADD3,AKAP9,ARF6,ARFGEF1,ARHGAP18,ARHGAP28,ARPC4,ARPC1A,ARPC5L,BAG4,BAIAP2,BAIAP2L1,C15ORF62,CAMSAP1,CAPZA1,CAPZA2,CDC42EP4,CLIP1,CTTN,DYRK1A,EPS8,FCHSD1,FCHSD2,FER,FMN1,GMFB,GRB2,HAX1,HSP90AA1,JMY,KANK4,KIRREL,LATS1,LMOD1,LMOD3,MAPRE1,MAPT,MECP2,MET,NAV3,NCK2,NCKAP1L,NIN,PAK1,PAK3,PFN2,PRKCE,PTK2B,RAC1,RHOBTB1,RHOBTB2,RICTOR,SLAIN2,SNCA,SPIRE1,SPTBN1,STMN1,STMN2,TMOD1…
GO:BP	endothelial cell migration	GO:0043542	2.47016e-14	13.6073	135	4762	72	24356	ABL1,AKT3,AMOT,AMOTL1,ANGPT1,ANGPT2,ATOH8,BMPER,BMPR2,CCBE1,CDH13,CYP1B1,DAB2IP,EFNB2,EGR3,ETS1,FBXW7,FGF1,FGF2,FGF18,FGFR1,FLT4,GATA2,GDF2,GLUL,GPI,GREM1,HIF1A,HMOX1,ITGB1,JUP,KDR,LGALS8,LGMN,LOXL2,MAP2K3,MAP3K3,MECP2,MEF2C,MEOX2,MET,MYH9,NOV,NR2E1,NR2F2,NRP1,PDCD6,PDGFB,PDPK1,PIK3C2A,PLCG1,PRCP,PRKCA,PROX1,PTEN,PTK2B,PTPRM,RHOA,RHOJ,ROBO1,SIRT1,SMOC2,SP1,SPARC,SRF,STC1,TEK,TGFBR1,THBS1,VASH1,WN…
GO:BP	T cell activation	GO:0042110	2.90769e-14	13.5365	263	4762	113	24356	ABL1,ADORA2A,AP3B1,ATG5,AZI2,BCL2,BCL11B,BMI1,BRAF,CARD11,CAV1,CBFB,CD5,CD28,CD47,CD80,CD86,CD276,CDK6,CTLA4,CTNNB1,CYLD,DNAJA3,DROSHA,DTX1,EFNB2,EGR3,FKBP1A,FLOT2,FOXJ1,FOXP1,FZD7,GPR183,HES1,HHLA2,ICOS,IFNG,IGF1,IL15,IL6ST,IL7R,IRF1,IRF4,ITCH,ITPKB,JMJD6,KIT,LCP1,LEF1,LEPR,LFNG,LMO1,LOXL3,MAFB,MAPK8IP1,MYB,MYH9,NCAPH2,NCK2,NCKAP1L,NCSTN,NEDD4,NFKBIZ,NHEJ1,NKAP,NRARP,PAG1,PAWR,PAX1,PDCD1LG2,PDE5…
GO:BP	cellular carbohydrate metabolic process	GO:0044262	3.07517e-14	13.5121	180	4762	87	24356	ABHD10,ADIPOQ,AGL,ARPP19,B3GNT2,B3GNT5,B3GNT7,B3GNT9,B4GALT1,BRAF,CBFA2T3,CLK2,CRY1,CSGALNACT1,DYRK2,EXT1,FBP2,FOXO1,GCG,GCK,GK5,GNB3,GNPTAB,GSK3B,GYS1,HAS2,HDAC4,HK2,HS2ST1,IGF1,IGFBP4,IGFBP5,IL6ST,IMPA1,INPP5K,INSR,IRS1,ITPK1,ITPKA,KAT2B,LCMT1,LEPR,MAEA,MANBA,MECP2,MTMR2,MTMR7,NCOA2,NDST1,NDST2,NDST3,NLN,OCRL,PASK,PDK1,PDK3,PDK4,PFKFB2,PFKFB4,PGP,PHKA1,PHKB,PHLDA2,POU1F1,PPARA,PPIP5K1,PPIP5K2,P…
GO:BP	response to inorganic substance	GO:0010035	4.17239e-14	13.3796	228	4762	102	24356	ABL1,ADAM9,ADCY7,ADPRHL2,ANXA11,ATP2B4,ATP7B,ATRX,BAP1,BCL2,BMP6,BRAF,CA2,CACNA1G,CALM1,CASR,CAV1,CDH1,CHUK,CLIC4,CPNE1,CPNE3,CPNE8,CREB1,CYBRD1,CYP1B1,EGLN1,ERCC6,FBLN5,FGG,FOSB,FOXO1,GCH1,GLRA2,GPR37,GPR37L1,GUCA1A,HIF1A,HMOX1,HOMER1,IMPACT,ITPKB,JUN,KCNMA1,KCNMB4,KDR,KPNA4,LGMN,LOXL2,LRP11,LRRK2,MAPK1,MAPK9,MEF2A,MEF2C,MET,MTF1,NET1,NEUROD2,NR4A3,PAWR,PDCD6,PDE8A,PKD2,PLEKHA1,PPP3CA,PRKAA1,PRK…
GO:BP	metal ion homeostasis	GO:0055065	4.8854e-14	13.3111	371	4762	144	24356	ABL1,ABL2,ADCY5,ANK2,APLNR,APP,ARF1,ATG5,ATOX1,ATP13A3,ATP1B1,ATP1B3,ATP2A3,ATP2B1,ATP2B2,ATP2B4,ATP2C1,ATP6V0A2,ATP6V1A,ATP7B,BCL2,BDH2,BMP6,BTBD9,CACNA1C,CACNA1D,CACNB2,CALB1,CALB2,CALCR,CALM1,CASQ2,CASR,CAV1,CHERP,CMKLR1,CNNM2,CNNM4,CP,CUTC,CX3CR1,CXCR1,CXCR4,CXCR5,DMD,DRD2,EDN1,EGLN1,EPAS1,FAM155B,FASLG,FBXL5,FKBP1A,FTH1,GALR1,GPR12,GPR20,GPR55,GRIA1,GRIN1,GRIN2A,GRM1,GRM5,HIF1A,HMOX1,HTR2C,H…
GO:BP	cellular component disassembly	GO:0022411	4.94143e-14	13.3061	222	4762	100	24356	ABCE1,ACTN2,ACVR1C,ADD2,ADD3,AMBRA1,APC,ARID2,ATG5,ATG7,ATG13,ATG14,ATG2B,ATG9A,ATG9B,BNIP3L,CAMSAP1,CAPZA1,CAPZA2,CFL2,CIDEA,CISD2,CLASP1,CLEC16A,CTTN,DFFA,DNAJC6,DNASE1L1,DNM1L,EIF5A,EPS8,EXOC8,EXOG,FBXW7,FOXL2,FUNDC1,FYCO1,GSPT1,HIF1A,HK2,HTT,KIF24,KIF5B,LAMC1,LAMP2,LCP1,LIMA1,LMOD1,LMOD3,MAP1B,MAP1LC3A,MAP1LC3B,MID1,MTRF1,NAPB,NAV3,NSF,PADI2,PAFAH1B1,PEX14,PLEKHH2,RB1CC1,RNF41,RPL23,SETX,SH3P…
GO:BP	lung development	GO:0030324	6.36072e-14	13.1965	131	4762	70	24356	ACVR2B,ADAMTS2,ASCL1,ASXL1,ATXN1,ATXN1L,BMPR2,BMPR1A,CCBE1,CDC42,CREB1,CRH,CTNNB1,DAG1,EPAS1,ESRP2,FBXW7,FGF1,FGF2,FGF7,FGF9,FGF18,FGFR1,FKBP1A,FLT4,FOXF1,FOXJ1,FOXP1,FOXP2,GATA6,HES1,HOPX,IGFBP5,JMJD6,KRAS,LIPA,LOXL3,MAP2K1,MAPK1,MAPK8IP3,MYOCD,NFIB,NKX2-1,NKX2-8,PDGFRA,PGR,PHF14,PPP1CA,PPP3R1,PROX1,RBPJ,RDH10,RSPO2,SEC24B,SLC7A11,SOX9,SRF,SRSF6,STK40,TBX4,TCF21,TGFBR2,TGFBR3,THRB,TIMELESS,TNS3,…
GO:BP	heart morphogenesis	GO:0003007	6.49574e-14	13.1874	191	4762	90	24356	ACVR1,ANKRD1,ARID2,ASXL1,BMP2,BMP7,BMPR2,BMPR1A,COL2A1,COL4A3BP,COL5A1,CTNNB1,DKK1,EGLN1,FAT4,FKBP1A,FLRT2,FN1,FOXF1,FZD1,GATA5,GATA6,GJA1,GJA5,GNG5,HAND1,HAS2,HES1,HEY1,HEY2,HEYL,HIF1A,ILK,INSR,ISL1,JUN,KIF3A,LEMD2,LRP2,MEF2C,MIB1,MSX2,MYLK2,MYOM3,NEDD4,NOTCH2,NPY2R,NRP1,NRP2,OLFM1,PARVA,PIM1,PKD2,PROX1,PSEN1,PTCH1,RARB,RBPJ,RHOA,RRBP1,RTN4,RUNX2,RXRA,SEC24B,SEMA3C,SFRP2,SHOX2,SIX1,SMO,SOS1,SOX4…
GO:BP	transforming growth factor beta receptor signaling pathway	GO:0007179	6.78584e-14	13.1684	117	4762	65	24356	ACVR1,ACVR1B,ACVR1C,ACVR2A,ACVR2B,ACVRL1,ADAM9,ASPN,BCL9L,BMPR2,BMPR1A,BMPR1B,CAV1,CAV2,CD109,CHST11,CHTOP,CIDEA,CREBBP,DAB2,FBN1,FBN2,FERMT2,FSHB,FUT8,GCNT2,GLG1,HIPK2,HPGD,HTRA1,JUN,LEMD3,LTBP1,MSTN,MTMR4,MYOCD,NKX2-1,NPNT,ONECUT2,PDPK1,PMEPA1,PPM1A,PRDM16,RASL11B,SDCBP,SIRT1,SKI,SKIL,SMAD5,SMAD9,SMURF1,SRC,STUB1,TGFB2,TGFB3,TGFBR1,TGFBR2,TGFBR3,THBS1,TRIM33,TWSG1,USP15,WFIKKN2,ZEB1,ZNF451
GO:BP	positive regulation of epithelial cell migration	GO:0010634	6.98407e-14	13.1559	98	4762	58	24356	ABL1,ADAM9,AKT3,AMOTL1,ANGPT1,ARF6,ATOH8,BMPR2,CCBE1,CLASP1,ENPP2,EPB41L5,ETS1,FGF1,FGF2,FGF7,FGF18,FGFR1,FLT4,GATA2,GPI,HBEGF,HIF1A,HMOX1,IFNG,JUN,KDR,LGMN,MAP2K3,MAP3K3,MET,NRP1,PDCD6,PDGFB,PDPK1,PIK3C2A,PLCG1,PPM1F,PRKCA,PRKCE,PROX1,PTK2B,RAB25,RAB11A,RHOJ,RTN4,SIRT1,SMOC2,SOX9,SP1,SPARC,SRC,TEK,TGFB2,TGFBR2,THBS1,WNT5A,ZC3H12A
GO:BP	organophosphate metabolic process	GO:0019637	7.67271e-14	13.1151	632	4762	214	24356	ABHD4,ABHD6,ABHD12,ACACA,ACPP,ACSL3,ACSS2,ADCY1,ADCY2,ADCY5,ADCY6,ADCY7,ADCY9,AGPAT3,AGPAT4,AK2,AK3,AK4,ALDH5A1,AMBRA1,ATG14,ATM,ATP5G3,BPGM,CBFA2T3,CDC42,CDS2,CLN8,CMPK1,CNP,CROT,CSF1R,DAB2IP,DCK,DHDDS,DLAT,DLD,DUT,EFR3B,ELOVL4,ELOVL5,ENO1,ENPP2,EPHA8,ETNK1,FAM126A,FAR1,FBP2,FGR,FLT1,G6PC2,GART,GATA6,GCK,GDE1,GFPT1,GFPT2,GK5,GNAI3,GNB3,GPAT2,GPCPD1,GPD1,GPD2,GPI,GUCA1A,GUCA1B,GUCY1A3,GUCY1B3,H6P…
GO:BP	stress-activated MAPK cascade	GO:0051403	8.44646e-14	13.0733	149	4762	76	24356	AIDA,APP,ARL6IP5,BMP2,CYLD,DAB2IP,DACT1,DKK1,DUSP1,EDAR,EDN1,EPHA4,ERCC6,ERN1,FGF19,FKTN,FLT4,FOXM1,FOXO1,FZD4,HIPK2,HIPK3,IGF1R,ITCH,KLHDC10,MAGI3,MAP2K3,MAP2K4,MAP3K3,MAP3K7,MAP3K12,MAP3K13,MAP4K4,MAPK1,MAPK9,MAPK10,MAPK14,MAPK8IP1,MAPK8IP2,MAPK8IP3,MAPKAPK2,MECOM,MID1,MYD88,NBR1,PAFAH1B1,PAK1,PHLPP1,PTK2B,PTPN1,RAP2A,RASGRP1,RB1CC1,RELL1,RIPK2,ROR2,SEMA4C,SFRP1,SFRP2,SH3RF1,SH3RF3,STK3,TAOK1,T…
GO:BP	respiratory system development	GO:0060541	8.44646e-14	13.0733	149	4762	76	24356	ACVR2B,ADAMTS2,ASCL1,ASXL1,ATXN1,ATXN1L,BMPR2,BMPR1A,CCBE1,CDC42,CREB1,CRH,CTNNB1,DAG1,EDA,EPAS1,ESRP2,FBXW7,FGF1,FGF2,FGF7,FGF9,FGF18,FGFR1,FKBP1A,FLT4,FOXF1,FOXJ1,FOXP1,FOXP2,GATA6,HES1,HOPX,IGFBP5,JMJD6,KRAS,LEF1,LIPA,LOXL3,MAP2K1,MAPK1,MAPK8IP3,MYOCD,NFIB,NKX2-1,NKX2-8,PDGFRA,PGR,PHF14,PHOX2B,PPP1CA,PPP3R1,PROX1,RBPJ,RDH10,RPGRIP1L,RSPO2,SEC24B,SIX1,SIX4,SLC7A11,SOX9,SRF,SRSF6,STK40,TBX4,TCF2…
GO:BP	regulation of leukocyte differentiation	GO:1902105	8.60223e-14	13.0654	152	4762	77	24356	ABL1,ADIPOQ,AP3B1,ATP11C,BMI1,BRAF,CARD11,CBFB,CD28,CDK6,CLDN18,CREB1,CTNNB1,CTNNBIP1,CYLD,DROSHA,DTX1,EGR3,FBN1,FBXW7,FOXJ1,FSHB,GATA2,GPR55,HAX1,HOXA7,IFNG,IKZF3,IL15,IL34,IL7R,INPP5D,IRF1,ITPKB,KITLG,KLF10,LEF1,LOXL3,MAFB,MITF,MYB,NCKAP1L,NFKBIZ,NKAP,NOTCH2,NRARP,PIK3R1,POU4F2,PRDM1,PTPRC,RASGRP1,RB1,RBP1,RC3H1,RHOA,RIPK2,RNF41,RUNX1,SASH3,SFRP1,SHB,SLC46A2,SOCS5,SOS1,SOX13,TAL1,TGFBR2,TJP2,TO…
GO:BP	sex differentiation	GO:0007548	8.72655e-14	13.0592	161	4762	80	24356	ACVR2A,ARID4A,ARID5B,ASB1,ATRX,BCL2,BCL2L11,BMP6,BMP7,BMPR1A,BMPR1B,CNTFR,CTNNB1,CYP19A1,DACH1,DACH2,DHCR24,DMRT1,DMRT3,EIF2S2,ESR1,FGF9,FNDC3A,FOXF2,FOXL2,FOXO3,FSHB,FZD4,GAS2,GATA6,GDF9,GNRH1,HOXA10,IMMP2L,INSR,IRX5,KIT,KITLG,LEPR,LFNG,LGR4,LHFPL2,LHX8,LRP2,MERTK,NEUROG1,NKX2-1,NRIP1,OSR1,PCYT1B,PDGFA,PDGFRA,PGR,PLEKHA1,PTPN11,RDH10,RHOBTB3,ROBO2,ROR2,SEMA3A,SFRP1,SFRP2,SGPL1,SIRT1,SIX4,SOD1,SO…
GO:BP	protein localization to cell periphery	GO:1990778	1.07878e-13	12.9671	208	4762	95	24356	ACSL3,ACTN2,ADIPOQ,ANK2,ANK3,ANXA13,APPL1,ARF6,ARHGAP44,ARL3,ATP1B1,ATP1B3,BAG4,BBIP1,CACNG2,CACNG4,CDH1,CDH2,CLASP2,CLIP1,CNST,DAB2,DENND4C,DPP10,EFR3A,EFR3B,EHD3,EPB41,EPHA3,EXOC5,FAM126A,FLOT2,FYB,GGA1,GGA3,GOLPH3,GOPC,GPR158,GRIN1,GRIN2A,INPP5K,ITGB1,JUP,KIF5B,LDLRAP1,LIN7C,LRP6,LRRC7,LRRC15,LYPLA1,LZTFL1,MYO5A,NSF,NUBP1,PDPK1,PIK3R1,PIP5K1A,PPFIA1,PPP2R5A,PRNP,PTCH1,PTPN9,RAB10,RAB31,RAB11A,…
GO:BP	carbohydrate derivative metabolic process	GO:1901135	1.17509e-13	12.9299	665	4762	222	24356	ABHD10,ACACA,ACPP,ACSS2,ADCY1,ADCY2,ADCY5,ADCY6,ADCY7,ADCY9,AK2,AK3,AK4,ALDH5A1,ALG6,AMD1,ANGPT1,ARFGEF1,ATP5G3,B3GALT2,B3GAT1,B3GNT2,B3GNT5,B3GNT7,B3GNT9,B4GALT1,B4GALT6,BCL2,BMP2,BMPR2,BMPR1B,BPGM,C1GALT1,CBFA2T3,CBR4,CHST1,CHST3,CHST6,CHST11,CHSY1,COG3,COL2A1,CROT,CSGALNACT1,CTNNB1,DAD1,DHDDS,DLAT,DLD,DPY19L3,DPYD,DUT,EDEM1,EDEM3,ELOVL4,ELOVL5,ENO1,ENPP4,ERP44,EXT1,FAM20B,FAR1,FBN1,FBP2,FKTN,F…
GO:BP	branching morphogenesis of an epithelial tube	GO:0048754	1.22348e-13	12.9124	118	4762	65	24356	ABL1,ACVR1,BCL2,BMP2,BMP7,BTRC,CLIC4,COL4A1,CTNNB1,CTNNBIP1,DAG1,EDN1,EDNRA,ESR1,ESRP2,FAT4,FGF1,FOXF1,GBX2,GDF2,GDF7,GDNF,GNA13,GREM1,GZF1,HNF1B,ILK,KDM5B,KRAS,LEF1,LGR4,MET,MSX2,NKX2-1,NPNT,NRARP,NRP1,PAK1,PBX1,PGR,PKD2,PPP1CA,PPP3R1,PTCH1,RDH10,RSPO2,SEMA3E,SFRP2,SIRT6,SIX1,SIX4,SMO,SOX9,SRC,SRF,STK4,TBX3,TCF21,TGFBR2,TIMELESS,VANGL2,VDR,WNT4,WNT5A,YAP1
GO:BP	multicellular organism reproduction	GO:0032504	1.26485e-13	12.898	378	4762	145	24356	ABHD2,ACSL4,ACVR1,ACVR2A,ADAMTS2,AFF4,AGFG1,ALKBH5,APP,ARID4A,ASH1L,ATRX,AURKA,B4GALT1,BCL2,BCL2L11,BMP6,BMP7,BMPR2,BMPR1B,CCNYL1,CD9,CELF1,CEP57,CFTR,CLDN11,CLOCK,CNTD1,CRTAP,CTNNB1,DAZL,DDX20,DEDD,DLD,DMRT1,DNMT3A,DZIP1,EIF2S2,ESR1,ETV6,FBXO5,FNDC3A,FOXL2,FOXO3,FSHB,FZD4,GAS2,GDF9,GHR,GJA1,GOLGA3,GOPC,GRIN1,HOOK1,HORMAD1,HOXA10,HPGDS,IFT81,IGF1,IMMP2L,ITGB1,JAM3,KDM1B,KIAA0430,KIAA1524,KIT,KPNA…
GO:BP	protein targeting	GO:0006605	1.39578e-13	12.8552	162	4762	80	24356	AP1S3,AP3B1,ARL6IP1,BAG4,BNIP3L,CDK5R1,CHMP4B,DNAJC15,FBXW7,GDAP1,GNPTAB,GOSR2,HAP1,HSP90AA1,IMMP2L,INPP5K,KCNB1,LAMP2,LRRK2,MFF,MICALL1,NCOA4,NEDD4,PAN3,PEX3,PEX5,PEX13,PEX14,PEX26,PIK3R4,PMPCB,PRKAA1,PRNP,RAB27A,RAB7A,RAB8B,SEC62,SEC63,SEC61A1,SGTA,SGTB,SIAH3,SMURF1,SNX16,SORL1,SPCS3,SRP9,SRP54,SSR3,STOM,TIMM13,TIMM22,TIMM17A,TOMM20,TOMM22,TOMM40L,TRAK1,TRAM2,UQCRC2,VAMP7,VPS13A,VPS13C,VPS13D,V…
GO:BP	multi-organism reproductive process	GO:0044703	1.51774e-13	12.8188	440	4762	162	24356	A1CF,ABHD2,ACSL4,ACVR1,ACVR1B,ACVR1C,ACVR2A,ADAMTS2,AFF4,AGFG1,ALKBH5,APP,ARHGDIB,ARID4A,ARSA,ASH1L,ATRX,AURKA,B4GALT1,BCL2,BCL2L11,BMPR2,BMPR1B,CCNYL1,CCT8,CD9,CECR2,CELF1,CEP57,CFTR,CLDN11,CLIC4,CLOCK,CNTD1,CRH,CRTAP,CTNNB1,DAZL,DDX20,DEDD,DLD,DMRT1,DNMT3A,DZIP1,EIF2S2,EIF4H,ENDOU,ESR1,ETV6,FBXO5,FNDC3A,FOXL2,FOXO3,GAS2,GDF9,GHR,GJA1,GLRB,GOLGA3,GOPC,GRIN1,HOOK1,HORMAD1,HOXA10,HOXD10,HPGD,HPGDS…
GO:BP	regulation of lipid metabolic process	GO:0019216	1.67635e-13	12.7756	187	4762	88	24356	ABCD2,ABHD4,ABHD6,ACSL3,ADIPOQ,ADRA2A,AMBRA1,ATG14,BCL11B,BMP2,BMP6,BRCA1,CAV1,CDC42,CIDEA,CREB1,DAB2IP,DDX20,DNAJC15,ELOVL5,EPHA8,ERLIN1,ERLIN2,FGF1,FGF19,FGR,FLT1,FSHB,GFI1,GNB3,H2AFY,HTR2C,IDH1,IFNG,INSIG1,IRS1,LAMTOR1,LEPR,LPGAT1,MTMR2,MTMR3,MTMR4,MTMR9,NR1D2,NR4A3,OPA3,ORMDL1,ORMDL2,PDE3B,PDGFA,PDGFB,PDK1,PDK3,PDK4,PIBF1,PIK3R1,PIK3R3,PIK3R4,PPARA,PPARD,PPP2R5A,PRKAA1,PRKCE,PROX1,PTK2B,RB1,R…
GO:BP	regulation of hemopoiesis	GO:1903706	2.18312e-13	12.6609	213	4762	96	24356	ABL1,ACVR1B,ACVR2A,ADIPOQ,AP3B1,ATP11C,ATXN1L,BMI1,BRAF,CARD11,CBFB,CD28,CDC73,CDK6,CLDN18,CREB1,CTNNB1,CTNNBIP1,CYLD,DROSHA,DTX1,EGR3,ETS1,FBN1,FBXW7,FOXJ1,FOXO3,FSHB,GABPA,GATA2,GPR55,HAX1,HES1,HIF1A,HOXA7,IFNG,IKZF3,IL15,IL34,IL7R,INPP5D,IRF1,ITPKB,KITLG,KLF10,KLF13,LEF1,LOXL3,MAFB,MAPK14,MEF2C,MEIS1,MEIS2,MITF,MYB,NCKAP1L,NFKBIZ,NKAP,NOTCH2,NRARP,P4HTM,PIK3R1,POU4F2,PRDM1,PTK2B,PTPRC,PUS7,RAS…
GO:BP	cellular metal ion homeostasis	GO:0006875	2.43115e-13	12.6142	324	4762	129	24356	ABL1,ABL2,ADCY5,ANK2,APLNR,APP,ARF1,ATG5,ATOX1,ATP13A3,ATP1B1,ATP1B3,ATP2A3,ATP2B1,ATP2B2,ATP2B4,ATP2C1,ATP6V0A2,ATP6V1A,ATP7B,BCL2,BMP6,CACNA1C,CACNA1D,CACNB2,CALB1,CALB2,CALCR,CALM1,CASQ2,CASR,CAV1,CHERP,CMKLR1,CP,CX3CR1,CXCR1,CXCR4,CXCR5,DMD,EDN1,EGLN1,FAM155B,FASLG,FKBP1A,FTH1,GALR1,GPR12,GPR20,GPR55,GRIA1,GRIN1,GRIN2A,GRM1,GRM5,HIF1A,HMOX1,HTR2C,HTT,IBTK,IREB2,ITPR1,KCNMA1,LPAR4,LTB4R,MCOLN2…
GO:BP	regulation of lymphocyte activation	GO:0051249	2.46046e-13	12.609	223	4762	99	24356	ABL1,ADORA2A,AP1G1,AP3B1,ATAD5,ATM,ATP11C,BCL2,BMI1,BRAF,CARD11,CAV1,CBFB,CD5,CD28,CD47,CD80,CD86,CD276,CTLA4,CTNNB1,CYLD,DNAJA3,DROSHA,DTX1,EFNB2,EGR3,FLOT2,FOXJ1,GPR183,HES1,HHLA2,ICOS,IFNG,IGF1,IKZF3,IL15,IL6ST,IL7R,INPP5D,IRF1,ITCH,ITPKB,LMO1,LOXL3,MAPK8IP1,MEF2C,MERTK,MYB,MYD88,NCK2,NCKAP1L,NFATC2,NFKBIZ,NKAP,NRARP,PAG1,PAWR,PDCD1LG2,PDE5A,PELI1,PIBF1,PRDM1,PRKAR1A,PRNP,PTPRC,RAC2,RASGRP1,RC…
GO:BP	neuron apoptotic process	GO:0051402	3.17796e-13	12.4979	134	4762	70	24356	ACVR2B,ADARB1,ADNP,ALKBH1,AMBRA1,ANGPT1,APP,ASCL1,BACE1,BCL2,BCL2L11,BDNF,BRAF,CASP7,CHL1,CIT,CNTFR,CTNNB1,DLX1,EPHA7,FAIM2,FBXW7,FOXO3,GABRB2,GABRB3,GDNF,GRIN1,HIF1A,HIPK2,IGF1,ISL1,ITSN1,JUN,KRAS,LGMN,MAP2K4,MAP3K12,MCL1,MECP2,MEF2C,NAE1,NDNF,NEFL,NGFR,NONO,NR4A3,NRP1,NTRK2,PPARGC1A,PRNP,PSEN1,RB1,RHOA,ROCK1,SIGMAR1,SIX1,SIX4,SLC30A10,SNCA,SOD1,STAMBP,STXBP1,TFAP2A,TGFB2,THRB,TNFRSF21,TOX3,TYRO…
GO:BP	circulatory system process	GO:0003013	3.19765e-13	12.4952	260	4762	110	24356	ABR,ACE,ACE2,ADCY6,ADIPOQ,AKAP9,ANGPT1,ANK2,ARHGAP35,ARHGAP42,ATG5,ATP1B1,ATP2B4,ATP6AP2,BMPR2,CACNA1B,CACNA1C,CACNA1D,CACNA1G,CACNB2,CALM1,CASQ2,CAV1,CDC42,CHRM1,CTNNBIP1,DDAH1,DMD,DNM1L,DOCK4,DRD2,DSG2,EDN1,EDNRA,EDNRB,EHD3,ENPEP,EPAS1,ERAP1,FGG,FKBP1A,FLI1,GCH1,GJA1,GJA5,GJC1,GNAO1,GPR37L1,GRIP2,GUCY1A3,HBEGF,HDAC4,HEY2,HOPX,HRH1,HRH2,HTR7,IMMP2L,IRX5,JUP,KCNH2,KCNJ2,MAP2K3,MECP2,MEF2A,MYLK3,N…
GO:BP	regulation of leukocyte cell-cell adhesion	GO:1903037	3.43875e-13	12.4636	140	4762	72	24356	ADORA2A,AP3B1,ASS1,BMI1,CARD11,CAV1,CBFB,CD5,CD28,CD47,CD80,CD86,CD276,CYLD,DNAJA3,DTX1,EFNB2,EGR3,ETS1,FLOT2,FOXJ1,HAS2,HES1,HHLA2,ICOS,IFNG,IGF1,IL15,IL6ST,IL7R,IRF1,ITCH,ITPKB,LOXL3,MYB,NCK2,NCKAP1L,NFAT5,NFKBIZ,NKAP,NR4A3,NRARP,PAG1,PAWR,PDCD1LG2,PDE5A,PELI1,PPARA,PRKAR1A,PRNP,PTPRC,RASGRP1,RC3H1,RELA,RHOA,RIPK2,SASH3,SDC4,SHB,SKAP1,SOCS5,SOCS6,TFRC,TGFBR2,TNFRSF21,TRAF6,TWSG1,VTCN1,WNK1,ZBTB…
[truncated: 1,987 more rows]
