# Supplementary material for: Marek’s disease vaccines-induced differential expression of known and novel microRNAs in primary lymphoid organ bursae of White Leghorn
Source: Vet Res. 2020 Feb 24;51:19. doi: 10.1186/s13567-020-00746-4 (PMC7038564; doi:10.1186/s13567-020-00746-4)
Supplement: Supplementary file 9 — Additional file 9: GO terms enriched by target genes of differentially expressed miRNAs in bursae between Rispens and HVT vaccinated line 63birds 26 days post-inoculation. Gene Ontology analysis of a list of target genes of differentially expressed microRNAs between Rispens and HVT inoculated line 63 birds 26 days post-vaccination. [file 13567_2020_746_MOESM9_ESM.xlsx]

## Sheet: 3SigTGgProfiler_ggallus_6-13-20
source	term_name	term_id	adjusted_p_value	negative_log10_of_adjusted_p_value	term_size	query_size	intersection_size	effective_domain_size	intersections
GO:MF	molecular_function	GO:0003674	5e-324	323.306	12814	2844	2438	24356	A1CF,AAK1,AARS2,ABAT,ABCA1,ABCA5,ABCB5,ABCC1,ABCC3,ABCC4,ABCC9,ABCD3,ABCD4,ABCF2,ABCG4,ABHD2,ABHD5,ABI1,ABI2,ABL1,ABL2,ABLIM1,ABLIM3,ABR,ACACA,ACADL,ACADSB,ACAN,ACP2,ACPP,ACSL3,ACTN2,ACTR2,ACVR1B,ACVR2A,ACVR2B,ACVRL1,ADAM9,ADAM12,ADAM22,ADAM28,ADAM33,ADAMTS1,ADAMTS4,ADAMTS6,ADAMTS18,ADAMTSL1,ADARB2,ADCK1,ADCY1,ADCY2,ADCY6,ADCY7,ADD2,ADK,ADNP,ADRA2B,ADRB1,AEBP1,AEBP2,AFF1,AFF2,AFF3,AFF4,AGAP3,AGFG…
GO:MF	binding	GO:0005488	2.87574e-252	251.541	9937	2844	2006	24356	A1CF,AAK1,AARS2,ABAT,ABCA1,ABCA5,ABCB5,ABCC1,ABCC3,ABCC4,ABCC9,ABCD3,ABCD4,ABCF2,ABCG4,ABHD2,ABI1,ABI2,ABL1,ABL2,ABLIM1,ABLIM3,ABR,ACACA,ACADL,ACADSB,ACAN,ACPP,ACSL3,ACTN2,ACTR2,ACVR1B,ACVR2A,ACVR2B,ACVRL1,ADAM9,ADAM12,ADAMTS1,ADAMTS4,ADARB2,ADCK1,ADCY1,ADCY2,ADCY6,ADCY7,ADD2,ADNP,ADRA2B,ADRB1,AEBP1,AEBP2,AFF1,AFF2,AFF3,AFF4,AGAP3,AGFG1,AGGF1,AHI1,AHR,AIFM2,AIFM3,AK4,AKAP1,AKAP5,AKAP7,AKT1,AKT3,A…
GO:MF	protein binding	GO:0005515	5.30687e-172	171.275	6267	2844	1386	24356	AAK1,ABAT,ABCA1,ABCC9,ABCD3,ABCG4,ABI1,ABI2,ABL1,ABL2,ABLIM1,ABLIM3,ABR,ACACA,ACPP,ACSL3,ACTN2,ACTR2,ACVR1B,ACVR2A,ACVR2B,ACVRL1,ADAM9,ADAM12,ADAMTS4,ADCY6,ADD2,ADRB1,AGAP3,AGGF1,AHI1,AHR,AKAP1,AKAP5,AKAP7,AKT1,ALCAM,ALDH4A1,ALOX5,ALX4,AMN1,AMOTL1,AMOTL2,ANAPC7,ANGEL1,ANGPT1,ANGPT2,ANK2,ANK3,ANKFY1,ANKIB1,ANKLE2,ANKRD1,ANKRD22,ANKRD44,ANKRD52,ANKRD13B,ANKS6,ANO3,ANO5,ANP32A,ANTXR1,ANXA11,AP1G1,AP…
GO:MF	organic cyclic compound binding	GO:0097159	4.71589e-69	68.3264	4251	2844	861	24356	A1CF,AAK1,AARS2,ABAT,ABCA1,ABCA5,ABCB5,ABCC1,ABCC3,ABCC4,ABCC9,ABCD3,ABCD4,ABCF2,ABCG4,ABL1,ABL2,ACACA,ACADL,ACADSB,ACTR2,ACVR1B,ACVR2A,ACVR2B,ACVRL1,ADARB2,ADCK1,ADCY1,ADCY2,ADCY7,ADNP,ADRA2B,ADRB1,AEBP1,AEBP2,AFF1,AFF2,AFF3,AFF4,AGAP3,AGGF1,AHR,AIFM2,AIFM3,AK4,AKAP1,AKT1,AKT3,ALPK1,ALPK3,ALX4,ANKRD1,ARC,ARF1,ARHGAP35,ARID2,ARID3B,ARID5B,ARL3,ARL13B,ARL8A,ARNT,ARPP21,ASCL2,ASH1L,ATAD2,ATOH8,ATP1…
GO:MF	heterocyclic compound binding	GO:1901363	1.16194e-66	65.9348	4193	2844	846	24356	A1CF,AAK1,AARS2,ABAT,ABCA1,ABCA5,ABCB5,ABCC1,ABCC3,ABCC4,ABCC9,ABCD3,ABCD4,ABCF2,ABCG4,ABL1,ABL2,ACACA,ACADL,ACADSB,ACTR2,ACVR1B,ACVR2A,ACVR2B,ACVRL1,ADARB2,ADCK1,ADCY1,ADCY2,ADCY7,ADNP,AEBP1,AEBP2,AFF1,AFF2,AFF3,AFF4,AGAP3,AGGF1,AHR,AIFM2,AIFM3,AK4,AKAP1,AKT1,AKT3,ALPK1,ALPK3,ALX4,ANKRD1,ARC,ARF1,ARHGAP35,ARID2,ARID3B,ARID5B,ARL3,ARL13B,ARL8A,ARNT,ARPP21,ASCL2,ASH1L,ATAD2,ATOH8,ATP10B,ATP2B1,ATP…
GO:MF	ion binding	GO:0043167	4.4177e-64	63.3548	3825	2844	785	24356	AAK1,AARS2,ABAT,ABCA1,ABCA5,ABCB5,ABCC1,ABCC3,ABCC4,ABCC9,ABCD3,ABCD4,ABCF2,ABCG4,ABL1,ABL2,ABLIM1,ABLIM3,ACACA,ACADL,ACADSB,ACAN,ACTN2,ACTR2,ACVR1B,ACVR2A,ACVR2B,ACVRL1,ADAMTS1,ADCK1,ADCY1,ADCY2,ADCY7,AEBP1,AGAP3,AGFG1,AIFM2,AIFM3,AK4,AKT1,AKT3,ALOX5,ALPK1,ALPK3,ANKFY1,ANKIB1,ANTXR1,ANTXR2,ANXA11,AOC3,APOBEC4,APPL1,APPL2,ARF1,ARFIP1,ARFIP2,ARG2,ARHGAP35,ARHGEF18,ARIH1,ARIH2,ARL3,ARL13B,ARL8A,ARM…
GO:MF	enzyme binding	GO:0019899	8.25838e-50	49.0831	1425	2844	369	24356	ABCA1,ABL1,ABR,ACSL3,ADAMTS4,ADCY6,ADD2,ADRB1,AKAP5,AKAP7,AKT1,ANAPC7,ANGPT1,ANGPT2,ANK2,ANKFY1,ANKIB1,ANKLE2,ANKRD1,AP1G1,AP3M1,APBB1,APC,APPL1,ARHGEF1,ARHGEF4,ARHGEF6,ARHGEF7,ARHGEF12,ARHGEF18,ARHGEF38,ARIH1,ARIH2,ARPC4,ATG13,ATP1B3,ATP2B4,ATP6V0A1,ATXN3,AXIN2,BACE1,BAG4,BCL2,BCOR,BFAR,BRSK2,C15ORF62,CADPS,CALM1,CASC3,CBX4,CBX5,CCDC50,CCDC88A,CCND1,CCND2,CCNF,CCNI,CCNJL,CCNY,CCNYL1,CD74,CDC6,CD…
GO:MF	transcription regulator activity	GO:0140110	2.4369e-47	46.6132	1015	2844	290	24356	ACTN2,AEBP1,AEBP2,AFF1,AFF3,AFF4,AHCTF1,AHR,ALX4,ANKRD1,ARHGAP35,ARID3B,ARID5B,ARL2BP,ARNT,ASCL2,ATOH8,ATXN7L3,BACH1,BACH2,BARHL1,BARX2,BATF3,BCL9,BCL9L,BCOR,CBFA2T2,CBFA2T3,CCND1,CDYL2,CEBPB,CEBPG,CGGBP1,CIR1,CREB1,CREB5,CREB3L1,CREBL2,CSRNP2,CSRNP3,CUX2,DACH2,DDX54,DMBX1,DMRTA2,DMRTB1,E2F1,E2F3,EBF4,EGR1,EGR4,EHF,ELF2,ELF5,ELK4,ENO1,EPAS1,ERG,ETS1,ETV7,FEZF2,FLI1,FOS,FOSB,FOSL2,FOXF2,FOXG1,FOXJ…
GO:MF	catalytic activity	GO:0003824	3.51387e-46	45.4542	4775	2844	866	24356	AAK1,AARS2,ABAT,ABCA1,ABCA5,ABCB5,ABCC1,ABCC3,ABCC4,ABCC9,ABCD3,ABCD4,ABCF2,ABCG4,ABHD2,ABHD5,ABL1,ABL2,ACACA,ACADL,ACADSB,ACP2,ACPP,ACSL3,ACVR1B,ACVR2A,ACVR2B,ACVRL1,ADAM9,ADAM12,ADAM22,ADAM28,ADAM33,ADAMTS1,ADAMTS4,ADAMTS6,ADAMTS18,ADAMTSL1,ADARB2,ADCK1,ADCY1,ADCY2,ADCY6,ADCY7,ADK,AEBP1,AGAP3,AGPAT4,AHCYL2,AIFM2,AIFM3,AK4,AKR1E2,AKT1,AKT3,ALDH4A1,ALDH5A1,ALG1,ALG9,ALKBH5,ALOX5,ALPK1,ALPK3,ALPL,…
GO:MF	catalytic activity, acting on a protein	GO:0140096	1.47775e-42	41.8304	1768	2844	410	24356	AAK1,ABL1,ABL2,ACVR1B,ACVR2A,ACVR2B,ACVRL1,ADAM9,ADAM12,ADAM22,ADAM28,ADAM33,ADAMTS1,ADAMTS4,ADAMTS6,ADAMTS18,ADAMTSL1,ADCK1,AEBP1,AKT1,AKT3,ALPK1,ALPK3,AMN1,ANKIB1,ARIH1,ARIH2,ASH1L,ATG4A,ATXN3,BACE1,BCOR,BFAR,BMPR2,BMPR1B,BRAP,BRSK2,BTRC,C1GALT1,C9ORF3,CAB39L,CAMK2A,CAMK2G,CAMKK2,CAMKV,CAPN1,CAPN7,CASK,CCND1,CCND2,CCNF,CCNI,CCNJL,CDC14B,CDK6,CDK12,CDK14,CDK17,CDK18,CDK19,CIT,CLK2,CLK3,CPM,CPNE3…
GO:MF	nucleic acid binding	GO:0003676	1.07918e-40	39.9669	2577	2844	532	24356	A1CF,AARS2,ABL1,ADARB2,ADNP,AEBP1,AEBP2,AFF1,AFF2,AFF3,AFF4,AGGF1,AHR,AIFM2,AKAP1,ALX4,ANKRD1,ARC,ARHGAP35,ARID2,ARID3B,ARID5B,ARNT,ARPP21,ASCL2,ASH1L,ATOH8,ATXN1,ATXN1L,BACH1,BACH2,BARHL1,BARX2,BATF3,BCL2,BCLAF1,BCOR,BMI1,BNC2,BRAP,CASC3,CASZ1,CBX4,CBX6,CBX7,CDK12,CEBPB,CEBPG,CELF1,CELF2,CENPA,CERS2,CERS5,CGGBP1,CHD2,CNOT8,CNP,CPEB2,CPEB3,CPEB4,CPSF2,CPSF6,CREB1,CREB5,CREB3L1,CRY2,CRYZ,CSDC2,CSR…
GO:MF	DNA binding	GO:0003677	1.15201e-40	39.9385	1411	2844	346	24356	ABL1,ADNP,AEBP1,AEBP2,AFF1,AFF3,AFF4,AHR,AIFM2,ALX4,ANKRD1,ARHGAP35,ARID2,ARID3B,ARID5B,ARNT,ASCL2,ASH1L,ATOH8,BACH1,BACH2,BARHL1,BARX2,BATF3,BCL2,BCLAF1,BCOR,BMI1,BNC2,CBX4,CDK12,CEBPB,CEBPG,CENPA,CERS2,CERS5,CGGBP1,CHD2,CREB1,CREB3L1,CRY2,CSDC2,CSRNP2,CSRNP3,CUL4B,CUX1,CUX2,DICER1,DLX1,DLX3,DMBX1,DMRTA2,DMRTB1,DNAJB6,E2F1,E2F3,EBF4,EEPD1,EGR1,EGR4,EHF,ELF2,ELF5,ELK4,EMX2,ENO1,EPAS1,ERBB4,ERG,ET…
GO:MF	sequence-specific DNA binding	GO:0043565	1.4831e-38	37.8288	845	2844	241	24356	ABL1,AEBP1,AEBP2,AHR,ALX4,ARHGAP35,ARID3B,ARID5B,ARNT,ASCL2,ATOH8,BACH1,BACH2,BARHL1,BARX2,BATF3,BCL2,BCOR,BMI1,CEBPB,CEBPG,CGGBP1,CHD2,CREB1,CREB3L1,CRY2,CSRNP2,CSRNP3,CUX1,CUX2,DLX1,DLX3,DMBX1,DMRTA2,DMRTB1,E2F1,E2F3,EGR1,EGR4,EHF,ELF2,ELF5,ELK4,EMX2,ENO1,EPAS1,ERG,ETS1,ETV7,FEZF2,FLI1,FOS,FOSB,FOSL2,FOXF2,FOXG1,FOXJ2,FOXK1,FOXL2,FOXM1,FOXN2,FOXN3,FOXO1,FOXO3,FOXP1,FUBP3,GABPA,GADD45A,GATA2,GAT…
GO:MF	DNA-binding transcription factor activity	GO:0003700	1.62746e-38	37.7885	761	2844	225	24356	AEBP1,AEBP2,AFF1,AFF3,AFF4,AHCTF1,AHR,ALX4,ARHGAP35,ARID3B,ARID5B,ARNT,ASCL2,ATOH8,BACH1,BACH2,BARHL1,BARX2,BATF3,CBFA2T2,CBFA2T3,CEBPB,CEBPG,CGGBP1,CREB1,CREB5,CREB3L1,CREBL2,CSRNP2,CSRNP3,CUX2,DMBX1,DMRTA2,DMRTB1,E2F1,E2F3,EBF4,EGR1,EGR4,EHF,ELF2,ELF5,ELK4,ENO1,EPAS1,ERG,ETS1,ETV7,FEZF2,FLI1,FOS,FOSB,FOSL2,FOXF2,FOXG1,FOXJ2,FOXK1,FOXL2,FOXM1,FOXN2,FOXN3,FOXO1,FOXO3,FOXP1,FUBP3,GABPA,GATA2,GATA5…
GO:MF	transferase activity	GO:0016740	6.42615e-38	37.192	1861	2844	413	24356	AAK1,ABAT,ABHD5,ABL1,ABL2,ACVR1B,ACVR2A,ACVR2B,ACVRL1,ADCK1,ADK,AGPAT4,AK4,AKT1,AKT3,ALG1,ALG9,ALPK1,ALPK3,AMN1,ANKIB1,ARIH1,ARIH2,ASH1L,B3GNT9,B4GALT2,B4GALT6,BCOR,BFAR,BHMT,BMPR2,BMPR1B,BRAP,BRSK2,BTRC,C1GALT1,CAB39L,CAMK2A,CAMK2G,CAMKK2,CAMKV,CASK,CCND1,CCND2,CCNF,CCNI,CCNJL,CDK6,CDK12,CDK14,CDK17,CDK18,CDK19,CEPT1,CERK,CERS2,CERS5,CHST1,CHST3,CHST9,CHSY1,CIAPIN1,CIT,CLK2,CLK3,CLYBL,COL4A3BP,C…
GO:MF	anion binding	GO:0043168	5.57308e-37	36.2539	2119	2844	451	24356	AAK1,AARS2,ABAT,ABCA1,ABCA5,ABCB5,ABCC1,ABCC3,ABCC4,ABCC9,ABCD3,ABCD4,ABCF2,ABCG4,ABL1,ABL2,ACACA,ACADL,ACADSB,ACAN,ACTN2,ACTR2,ACVR1B,ACVR2A,ACVR2B,ACVRL1,ADAMTS1,ADCK1,ADCY1,ADCY2,ADCY7,AGAP3,AIFM2,AIFM3,AK4,AKT1,AKT3,ALPK1,ALPK3,ANKFY1,ANXA11,APPL1,APPL2,ARF1,ARFIP1,ARFIP2,ARHGAP35,ARL3,ARL13B,ARL8A,ATAD2,ATP10B,ATP2B1,ATP2B2,ATP2B4,ATP2C1,ATP8A1,ATP9A,BMPR2,BMPR1B,BRSK2,BTAF1,C2CD2L,CAMK2A,CA…
GO:MF	double-stranded DNA binding	GO:0003690	1.01553e-36	35.9933	675	2844	205	24356	ABL1,AEBP1,AEBP2,AFF1,AFF3,AFF4,AHR,ALX4,ARHGAP35,ARID3B,ARID5B,ARNT,ASCL2,ATOH8,BACH1,BACH2,BARHL1,BARX2,BATF3,BCOR,BMI1,CEBPB,CEBPG,CGGBP1,CHD2,CREB1,CREB3L1,CRY2,CUX1,CUX2,DLX1,DMBX1,E2F1,E2F3,EGR1,EGR4,EHF,ELF5,ELK4,ENO1,ERG,ETS1,ETV7,FEZF2,FLI1,FOS,FOSB,FOSL2,FOXF2,FOXJ2,FOXK1,FOXL2,FOXM1,FOXO3,FOXP1,FUBP3,GABPA,GADD45A,GATA2,GATA5,GATA6,GBX2,GMEB1,GRHL1,HAND1,HDAC4,HEYL,HLF,HNF4A,HNRNPU,HOX…
GO:MF	sequence-specific double-stranded DNA binding	GO:1990837	1.58424e-36	35.8002	621	2844	194	24356	ABL1,AEBP1,AEBP2,AHR,ALX4,ARHGAP35,ARID3B,ARID5B,ARNT,ASCL2,ATOH8,BACH1,BACH2,BARHL1,BARX2,BATF3,BCOR,BMI1,CEBPB,CEBPG,CGGBP1,CHD2,CREB1,CREB3L1,CRY2,CUX1,CUX2,DLX1,DMBX1,E2F1,E2F3,EGR1,EGR4,EHF,ELF5,ELK4,ENO1,ERG,ETS1,ETV7,FEZF2,FLI1,FOS,FOSB,FOSL2,FOXF2,FOXJ2,FOXK1,FOXL2,FOXM1,FOXO3,FOXP1,FUBP3,GABPA,GADD45A,GATA2,GATA5,GATA6,GBX2,GMEB1,GRHL1,HAND1,HDAC4,HEYL,HLF,HNF4A,HNRNPU,HOXA7,HOXB5,HOXB9,…
GO:MF	regulatory region nucleic acid binding	GO:0001067	8.03074e-36	35.0952	663	2844	201	24356	AEBP1,AEBP2,AHR,ALX4,ARHGAP35,ARID3B,ARID5B,ARNT,ASCL2,ATOH8,BACH1,BACH2,BARHL1,BARX2,BATF3,BCOR,BMI1,CBX4,CDK12,CEBPB,CEBPG,CGGBP1,CHD2,CREB1,CREB3L1,CRY2,CUX1,CUX2,DLX1,DMBX1,E2F1,E2F3,EGR1,EGR4,EHF,ELF5,ELK4,ENO1,ERBB4,ERG,ETS1,ETV7,FEZF2,FLI1,FOS,FOSB,FOSL2,FOXF2,FOXJ2,FOXK1,FOXL2,FOXM1,FOXO3,FOXP1,FUBP3,GABPA,GADD45A,GATA2,GATA5,GATA6,GBX2,GMEB1,GRHL1,HAND1,HDAC4,HEYL,HLF,HMGA2,HNF1B,HNF4A,H…
GO:MF	transcription regulatory region DNA binding	GO:0044212	8.03074e-36	35.0952	663	2844	201	24356	AEBP1,AEBP2,AHR,ALX4,ARHGAP35,ARID3B,ARID5B,ARNT,ASCL2,ATOH8,BACH1,BACH2,BARHL1,BARX2,BATF3,BCOR,BMI1,CBX4,CDK12,CEBPB,CEBPG,CGGBP1,CHD2,CREB1,CREB3L1,CRY2,CUX1,CUX2,DLX1,DMBX1,E2F1,E2F3,EGR1,EGR4,EHF,ELF5,ELK4,ENO1,ERBB4,ERG,ETS1,ETV7,FEZF2,FLI1,FOS,FOSB,FOSL2,FOXF2,FOXJ2,FOXK1,FOXL2,FOXM1,FOXO3,FOXP1,FUBP3,GABPA,GADD45A,GATA2,GATA5,GATA6,GBX2,GMEB1,GRHL1,HAND1,HDAC4,HEYL,HLF,HMGA2,HNF1B,HNF4A,H…
GO:MF	transcription regulatory region sequence-specific DNA binding	GO:0000976	2.76981e-35	34.5575	592	2844	186	24356	AEBP1,AEBP2,AHR,ALX4,ARHGAP35,ARID3B,ARID5B,ARNT,ASCL2,ATOH8,BACH1,BACH2,BARHL1,BARX2,BATF3,BCOR,BMI1,CEBPB,CEBPG,CGGBP1,CHD2,CREB1,CREB3L1,CRY2,CUX1,CUX2,DLX1,DMBX1,E2F1,E2F3,EGR1,EGR4,EHF,ELF5,ELK4,ENO1,ERG,ETS1,ETV7,FEZF2,FLI1,FOS,FOSB,FOSL2,FOXF2,FOXJ2,FOXK1,FOXL2,FOXM1,FOXO3,FOXP1,FUBP3,GABPA,GADD45A,GATA2,GATA5,GATA6,GBX2,GMEB1,GRHL1,HAND1,HDAC4,HEYL,HLF,HNF4A,HNRNPU,HOXA7,HOXB5,HOXB9,HOXC4…
GO:MF	DNA-binding transcription factor activity, RNA polymerase II-specific	GO:0000981	1.76282e-32	31.7538	537	2844	170	24356	AEBP1,AEBP2,ALX4,ARHGAP35,ARID3B,ARID5B,ARNT,ASCL2,BACH1,BACH2,BARHL1,BARX2,BATF3,CEBPB,CEBPG,CGGBP1,CREB1,CREB3L1,CSRNP2,CSRNP3,CUX2,DMBX1,E2F1,E2F3,EGR1,EGR4,EHF,ELF2,ELF5,ELK4,ENO1,EPAS1,ERG,ETS1,ETV7,FEZF2,FLI1,FOS,FOSB,FOSL2,FOXF2,FOXJ2,FOXK1,FOXL2,FOXO1,FOXO3,FOXP1,FUBP3,GABPA,GATA2,GATA5,GATA6,GBX2,GMEB1,GRHL1,HAND1,HEYL,HLF,HNF1B,HNF4A,HOXA7,HOXB5,HOXC4,HOXC5,HOXC13,HOXD13,IKZF3,JDP2,JUN,…
GO:MF	RNA polymerase II regulatory region sequence-specific DNA binding	GO:0000977	2.96386e-31	30.5281	553	2844	171	24356	AEBP1,AEBP2,ALX4,ARHGAP35,ARID3B,ARID5B,ASCL2,ATOH8,BACH1,BACH2,BARHL1,BARX2,BATF3,BCOR,BMI1,CEBPB,CEBPG,CGGBP1,CHD2,CREB1,CREB3L1,CUX1,CUX2,DLX1,DMBX1,E2F3,EGR1,EGR4,EHF,ELF5,ELK4,ENO1,ERG,ETS1,ETV7,FEZF2,FLI1,FOS,FOSB,FOSL2,FOXF2,FOXJ2,FOXK1,FOXL2,FOXM1,FOXO3,FOXP1,FUBP3,GABPA,GADD45A,GATA2,GATA6,GBX2,GMEB1,GRHL1,HAND1,HDAC4,HEYL,HLF,HNF4A,HNRNPU,HOXA7,HOXB5,HOXB9,HOXC4,HOXC5,HOXD13,IKZF3,JDP2,…
GO:MF	RNA polymerase II regulatory region DNA binding	GO:0001012	6.27897e-31	30.2021	556	2844	171	24356	AEBP1,AEBP2,ALX4,ARHGAP35,ARID3B,ARID5B,ASCL2,ATOH8,BACH1,BACH2,BARHL1,BARX2,BATF3,BCOR,BMI1,CEBPB,CEBPG,CGGBP1,CHD2,CREB1,CREB3L1,CUX1,CUX2,DLX1,DMBX1,E2F3,EGR1,EGR4,EHF,ELF5,ELK4,ENO1,ERG,ETS1,ETV7,FEZF2,FLI1,FOS,FOSB,FOSL2,FOXF2,FOXJ2,FOXK1,FOXL2,FOXM1,FOXO3,FOXP1,FUBP3,GABPA,GADD45A,GATA2,GATA6,GBX2,GMEB1,GRHL1,HAND1,HDAC4,HEYL,HLF,HNF4A,HNRNPU,HOXA7,HOXB5,HOXB9,HOXC4,HOXC5,HOXD13,IKZF3,JDP2,…
GO:MF	cation binding	GO:0043169	1.77576e-30	29.7506	2160	2844	438	24356	AARS2,ABL1,ABL2,ABLIM1,ABLIM3,ACACA,ACAN,ACTN2,ACVR2A,ACVR2B,ADAMTS1,ADCY1,ADCY2,ADCY7,AEBP1,AGAP3,AGFG1,ALOX5,ANKFY1,ANKIB1,ANTXR1,ANTXR2,ANXA11,AOC3,APOBEC4,ARF1,ARG2,ARHGEF18,ARIH1,ARIH2,ARL3,ARMC1,ASAP2,ASH1L,ATOX1,ATP10B,ATP8A1,ATP9A,ATXN7L3,BHMT,BMI1,BRAP,BRPF3,BRSK2,C1GALT1,C9ORF3,CA2,CA7,CA12,CA13,CABP7,CALM1,CALN1,CALU,CANX,CAPN1,CASR,CBFA2T2,CBFA2T3,CCBE1,CDH1,CDH23,CELSR2,CERK,CETN1,CH…
GO:MF	metal ion binding	GO:0046872	3.51054e-30	29.4546	2087	2844	426	24356	AARS2,ABL1,ABL2,ABLIM1,ABLIM3,ACACA,ACAN,ACTN2,ACVR2A,ACVR2B,ADAMTS1,ADCY1,ADCY2,ADCY7,AEBP1,AGAP3,AGFG1,ALOX5,ANKFY1,ANKIB1,ANTXR1,ANTXR2,ANXA11,AOC3,APOBEC4,ARF1,ARG2,ARHGEF18,ARIH1,ARIH2,ARL3,ARMC1,ASAP2,ASH1L,ATOX1,ATP10B,ATP8A1,ATP9A,ATXN7L3,BHMT,BMI1,BRAP,BRPF3,BRSK2,C1GALT1,C9ORF3,CA2,CA7,CA12,CA13,CABP7,CALM1,CALN1,CALU,CANX,CAPN1,CASR,CBFA2T2,CBFA2T3,CCBE1,CDH1,CDH23,CELSR2,CERK,CETN1,CH…
GO:MF	small molecule binding	GO:0036094	8.16582e-25	24.088	1915	2844	383	24356	AAK1,AARS2,ABAT,ABCA1,ABCA5,ABCB5,ABCC1,ABCC3,ABCC4,ABCC9,ABCD3,ABCD4,ABCF2,ABCG4,ABL1,ABL2,ACACA,ACADL,ACADSB,ACAN,ACTR2,ACVR1B,ACVR2A,ACVR2B,ACVRL1,ADCK1,ADCY1,ADCY2,ADCY7,AGAP3,AIFM2,AIFM3,AK4,AKT1,AKT3,ALPK1,ALPK3,ARF1,ARHGAP35,ARL3,ARL13B,ARL8A,ATAD2,ATP10B,ATP2B1,ATP2B2,ATP2B4,ATP2C1,ATP8A1,ATP9A,BAG3,BDH2,BMPR2,BMPR1B,BRSK2,BTAF1,CAMK2A,CAMK2G,CAMKK2,CAMKV,CASK,CASR,CD44,CDK6,CDK12,CDK14,C…
GO:MF	kinase activity	GO:0016301	1.6683e-24	23.7777	682	2844	182	24356	AAK1,ABL1,ABL2,ACVR1B,ACVR2A,ACVR2B,ACVRL1,ADCK1,ADK,AK4,AKT1,AKT3,ALPK1,ALPK3,BMPR2,BMPR1B,BRSK2,CAB39L,CAMK2A,CAMK2G,CAMKK2,CAMKV,CASK,CCND1,CCND2,CCNF,CCNI,CCNJL,CDK6,CDK12,CDK14,CDK17,CDK18,CDK19,CERK,CIT,CLK2,CLK3,COL4A3BP,CPNE3,CSF1R,CSNK1D,CSNK1G1,CSNK2A1,CSNK2A2,DCK,DCLK1,DGKB,DGKE,DGKG,DGKI,DSTYK,DYRK1A,EFEMP1,EPHA4,EPHA5,EPHA6,EPHA8,EPHB1,EPHB2,ERBB4,ETNK1,FASTKD2,FGFR1,FLT1,FLT4,GK5,GL…
GO:MF	phosphotransferase activity, alcohol group as acceptor	GO:0016773	4.2908e-24	23.3675	621	2844	170	24356	AAK1,ABL1,ABL2,ACVR1B,ACVR2A,ACVR2B,ACVRL1,ADCK1,ADK,AKT1,AKT3,ALPK1,ALPK3,BMPR2,BMPR1B,BRSK2,CAB39L,CAMK2A,CAMK2G,CAMKK2,CAMKV,CASK,CCND1,CCND2,CCNF,CCNI,CCNJL,CDK6,CDK12,CDK14,CDK17,CDK18,CDK19,CERK,CIT,CLK2,CLK3,CPNE3,CSF1R,CSNK1D,CSNK1G1,CSNK2A1,CSNK2A2,DCLK1,DGKB,DGKE,DGKG,DGKI,DSTYK,DYRK1A,EFEMP1,EPHA4,EPHA5,EPHA6,EPHA8,EPHB1,EPHB2,ERBB4,ETNK1,FAM20B,FASTKD2,FGFR1,FLT1,FLT4,GK5,GLYCTK,GSK3B…
GO:MF	carbohydrate derivative binding	GO:0097367	5.67557e-24	23.246	1657	2844	341	24356	AAK1,AARS2,ABCA1,ABCA5,ABCB5,ABCC1,ABCC3,ABCC4,ABCC9,ABCD3,ABCD4,ABCF2,ABCG4,ABL1,ABL2,ACACA,ACAN,ACTR2,ACVR1B,ACVR2A,ACVR2B,ACVRL1,ADAMTS1,ADCK1,ADCY1,ADCY2,ADCY7,AGAP3,AK4,AKT1,AKT3,ALPK1,ALPK3,ARF1,ARHGAP35,ARL3,ARL13B,ARL8A,ATAD2,ATP10B,ATP2B1,ATP2B2,ATP2B4,ATP2C1,ATP8A1,ATP9A,BMPR2,BMPR1B,BRSK2,BTAF1,CAMK2A,CAMK2G,CAMKK2,CAMKV,CASK,CD44,CDK6,CDK12,CDK14,CDK17,CDK18,CDK19,CFTR,CHD2,CHRD,CIT,C…
GO:MF	kinase binding	GO:0019900	3.51652e-22	21.4539	466	2844	137	24356	ABL1,ACSL3,ADCY6,ADD2,AKAP7,AKT1,ANGPT1,ANGPT2,ANK2,APC,APPL1,ARHGEF7,ATG13,BRSK2,CADPS,CALM1,CCDC88A,CCND1,CCND2,CCNF,CCNI,CCNJL,CCNY,CCNYL1,CDC6,CDK12,CDK5R1,CDKN2B,CEBPB,CIR1,CLTC,CPNE3,CRY2,CYLD,DACT2,DAZAP2,DLG3,DNAJC3,DNM1,DOCK4,DPYSL2,ELAVL1,EMP2,EPHA4,FAM83A,FOXM1,FOXO3,FRMD5,FRS2,GADD45A,GATA6,GPRC5B,GSK3B,HDAC4,HSP90AA1,IBTK,ILK,ITGB2,ITGB3,JAKMIP3,LATS1,LLGL1,LRP4,MAP2K3,MAP3K7,MAPK14,…
GO:MF	proximal promoter sequence-specific DNA binding	GO:0000987	8.30514e-22	21.0807	388	2844	121	24356	AEBP2,ARID3B,ASCL2,ATOH8,BATF3,BMI1,CEBPB,CEBPG,CHD2,CREB1,CREB3L1,CUX2,E2F1,E2F3,EHF,ELK4,ERG,ETS1,FEZF2,FLI1,FOS,FOSB,FOSL2,FOXJ2,FOXL2,FOXO3,FOXP1,FUBP3,GABPA,GATA2,GATA6,GMEB1,GRHL1,HAND1,HDAC4,HEYL,HNF4A,HNRNPU,HOXA7,HOXD13,JDP2,JUN,KDM6A,KLF15,MAF,MAFB,MAFF,MAFG,MEF2A,MEF2C,MEF2D,MEIS1,MEIS2,MITF,MLXIPL,MTF1,MXD1,MYBL1,NACC2,NCOA2,NEUROG1,NFAT5,NFATC3,NFIB,NKX2-1,NKX2-2,NONO,NR1D2,NR2C2,NR3…
GO:MF	transporter activity	GO:0005215	2.01337e-21	20.6961	980	2844	226	24356	ABCA1,ABCA5,ABCB5,ABCC1,ABCC3,ABCC4,ABCC9,ABCD3,ABCD4,ABCG4,ANKH,ANO3,ANO5,AQP2,AQP4,AQP9,ATP10B,ATP1B3,ATP2B1,ATP2B2,ATP2B4,ATP2C1,ATP6V0A1,ATP6V1H,ATP8A1,ATP9A,BCL2,BEST4,C2CD2L,CACHD1,CACNA1B,CACNA1C,CACNB1,CACNB2,CACNG2,CACNG4,CALCRL,CALHM1,CFTR,CHRNA2,CHRNA5,CHRNB2,CHRNG,CLCN4,CLCN5,CLCN6,CLIC4,CLIC5,CNGB3,CNNM2,COL4A3BP,COX10,COX15,DNAJC15,FAM155B,FLVCR1,GABRA1,GABRA3,GABRB2,GABRB3,GABRG2,G…
GO:MF	transferase activity, transferring phosphorus-containing groups	GO:0016772	3.13974e-21	20.5031	828	2844	200	24356	AAK1,ABL1,ABL2,ACVR1B,ACVR2A,ACVR2B,ACVRL1,ADCK1,ADK,AK4,AKT1,AKT3,ALPK1,ALPK3,BMPR2,BMPR1B,BRSK2,CAB39L,CAMK2A,CAMK2G,CAMKK2,CAMKV,CASK,CCND1,CCND2,CCNF,CCNI,CCNJL,CDK6,CDK12,CDK14,CDK17,CDK18,CDK19,CEPT1,CERK,CIT,CLK2,CLK3,COL4A3BP,CPNE3,CSF1R,CSNK1D,CSNK1G1,CSNK2A1,CSNK2A2,DCK,DCLK1,DGKB,DGKE,DGKG,DGKI,DPAGT1,DSTYK,DYRK1A,EFEMP1,EPHA4,EPHA5,EPHA6,EPHA8,EPHB1,EPHB2,ERBB4,ETNK1,FAM20B,FAM46A,FAS…
GO:MF	identical protein binding	GO:0042802	1.58191e-20	19.8008	1099	2844	243	24356	ABAT,ABCD3,ABCG4,ACACA,ACPP,ACTN2,ADD2,AHI1,AKT1,ALCAM,ALDH4A1,AMOTL1,AMOTL2,APC,APCDD1,APPL1,APPL2,ARNT,ATXN1,BCL2,BRAP,CADM3,CALHM1,CASC3,CASR,CBLN1,CBX5,CCDC91,CCDC88A,CD276,CDH1,CEBPB,CEBPG,CGGBP1,CHMP1B,CIDEA,CISD2,CLCN5,CLDN2,CLK2,CLK3,COL2A1,CREB1,CSF1R,CUL3,DAZAP2,DCK,DCP1A,DMBX1,DMRTA2,DMRTB1,DNM1,DNM1L,DYNLT3,DYRK1A,ECE1,EEA1,EIF4G1,ELAVL1,ENO1,EPHA4,EPHB2,ERBB4,ESYT2,ETS1,FAM161A,FBN1,…
GO:MF	molecular function regulator	GO:0098772	2.81671e-20	19.5503	1147	2844	250	24356	ABI1,ABI2,ABR,ADRB1,AGAP3,AGFG1,AHSG,AKT1,APC,APLN,ARHGAP21,ARHGAP28,ARHGAP31,ARHGAP35,ARHGAP36,ARHGEF1,ARHGEF4,ARHGEF6,ARHGEF7,ARHGEF12,ARHGEF18,ARHGEF38,ASAP2,ATG13,ATP1B3,ATP2B4,AZIN1,BAG3,BCL2,BDNF,BMI1,BMP7,C5,CACNG2,CACNG4,CACNG7,CALM1,CAMK2N2,CCNC,CCND1,CCND2,CCNF,CCNI,CCNJL,CCNY,CCNYL1,CDK5R1,CDKN1A,CDKN2B,CFTR,CLPS,CTSC,CXCL12,CYTH4,DAZAP2,DCP1A,DENND2C,DGKI,DIS3,DNAJA3,DNAJB2,DNAJB6,DNA…
GO:MF	nucleotide binding	GO:0000166	3.58981e-20	19.4449	1665	2844	330	24356	AAK1,AARS2,ABCA1,ABCA5,ABCB5,ABCC1,ABCC3,ABCC4,ABCC9,ABCD3,ABCD4,ABCF2,ABCG4,ABL1,ABL2,ACACA,ACADL,ACADSB,ACTR2,ACVR1B,ACVR2A,ACVR2B,ACVRL1,ADCK1,ADCY1,ADCY2,ADCY7,AGAP3,AIFM2,AIFM3,AK4,AKT1,AKT3,ALPK1,ALPK3,ARF1,ARHGAP35,ARL3,ARL13B,ARL8A,ATAD2,ATP10B,ATP2B1,ATP2B2,ATP2B4,ATP2C1,ATP8A1,ATP9A,BAG3,BDH2,BMPR2,BMPR1B,BRSK2,BTAF1,CAMK2A,CAMK2G,CAMKK2,CAMKV,CASK,CDK6,CDK12,CDK14,CDK17,CDK18,CDK19,CFT…
GO:MF	nucleoside phosphate binding	GO:1901265	3.58981e-20	19.4449	1665	2844	330	24356	AAK1,AARS2,ABCA1,ABCA5,ABCB5,ABCC1,ABCC3,ABCC4,ABCC9,ABCD3,ABCD4,ABCF2,ABCG4,ABL1,ABL2,ACACA,ACADL,ACADSB,ACTR2,ACVR1B,ACVR2A,ACVR2B,ACVRL1,ADCK1,ADCY1,ADCY2,ADCY7,AGAP3,AIFM2,AIFM3,AK4,AKT1,AKT3,ALPK1,ALPK3,ARF1,ARHGAP35,ARL3,ARL13B,ARL8A,ATAD2,ATP10B,ATP2B1,ATP2B2,ATP2B4,ATP2C1,ATP8A1,ATP9A,BAG3,BDH2,BMPR2,BMPR1B,BRSK2,BTAF1,CAMK2A,CAMK2G,CAMKK2,CAMKV,CASK,CDK6,CDK12,CDK14,CDK17,CDK18,CDK19,CFT…
GO:MF	protein kinase activity	GO:0004672	1.53232e-19	18.8146	532	2844	144	24356	AAK1,ABL1,ABL2,ACVR1B,ACVR2A,ACVR2B,ACVRL1,ADCK1,AKT1,AKT3,ALPK1,ALPK3,BMPR2,BMPR1B,BRSK2,CAB39L,CAMK2A,CAMK2G,CAMKK2,CAMKV,CASK,CCND1,CCND2,CCNF,CCNI,CCNJL,CDK6,CDK12,CDK14,CDK17,CDK18,CDK19,CIT,CLK2,CLK3,CPNE3,CSF1R,CSNK1D,CSNK1G1,CSNK2A1,CSNK2A2,DCLK1,DSTYK,DYRK1A,EFEMP1,EPHA4,EPHA5,EPHA6,EPHA8,EPHB1,EPHB2,ERBB4,FASTKD2,FGFR1,FLT1,FLT4,GSK3B,HCK,HIPK1,HIPK2,HUNK,ICK,IKBKE,ILK,INSR,IRAK2,KALRN,…
GO:MF	purine nucleotide binding	GO:0017076	2.4281e-19	18.6147	1492	2844	301	24356	AAK1,AARS2,ABCA1,ABCA5,ABCB5,ABCC1,ABCC3,ABCC4,ABCC9,ABCD3,ABCD4,ABCF2,ABCG4,ABL1,ABL2,ACACA,ACTR2,ACVR1B,ACVR2A,ACVR2B,ACVRL1,ADCK1,ADCY1,ADCY2,ADCY7,AGAP3,AK4,AKT1,AKT3,ALPK1,ALPK3,ARF1,ARHGAP35,ARL3,ARL13B,ARL8A,ATAD2,ATP10B,ATP2B1,ATP2B2,ATP2B4,ATP2C1,ATP8A1,ATP9A,BAG3,BMPR2,BMPR1B,BRSK2,BTAF1,CAMK2A,CAMK2G,CAMKK2,CAMKV,CASK,CDK6,CDK12,CDK14,CDK17,CDK18,CDK19,CFTR,CHD2,CIT,CLK2,CLK3,CNGB3,CNN…
GO:MF	DNA-binding transcription activator activity, RNA polymerase II-specific	GO:0001228	2.46853e-19	18.6076	311	2844	101	24356	ALX4,ARID3B,BACH1,BARHL1,BARX2,CEBPB,CEBPG,CREB1,CSRNP2,CSRNP3,E2F3,EGR1,EHF,ELF5,EPAS1,FEZF2,FLI1,FOS,FOSB,FOSL2,FOXF2,FOXJ2,FOXK1,FOXL2,FOXO3,FUBP3,GABPA,GATA2,GBX2,GMEB1,GRHL1,HEYL,HLF,HNF4A,HOXA7,HOXB5,HOXC4,HOXC5,HOXC13,HOXD13,IKZF3,JUN,KLF15,LMX1A,MACC1,MAF,MAFB,MAFF,MAFG,MEF2A,MEF2C,MEF2D,MEIS1,MEIS2,MITF,MLXIP,MTF1,MYBL1,MYT1L,NFAT5,NFATC3,NFIB,NR2C2,NR3C1,NR4A3,NR5A2,ONECUT2,OSR2,OTX2,PA…
GO:MF	DNA-binding transcription activator activity	GO:0001216	2.46853e-19	18.6076	311	2844	101	24356	ALX4,ARID3B,BACH1,BARHL1,BARX2,CEBPB,CEBPG,CREB1,CSRNP2,CSRNP3,E2F3,EGR1,EHF,ELF5,EPAS1,FEZF2,FLI1,FOS,FOSB,FOSL2,FOXF2,FOXJ2,FOXK1,FOXL2,FOXO3,FUBP3,GABPA,GATA2,GBX2,GMEB1,GRHL1,HEYL,HLF,HNF4A,HOXA7,HOXB5,HOXC4,HOXC5,HOXC13,HOXD13,IKZF3,JUN,KLF15,LMX1A,MACC1,MAF,MAFB,MAFF,MAFG,MEF2A,MEF2C,MEF2D,MEIS1,MEIS2,MITF,MLXIP,MTF1,MYBL1,MYT1L,NFAT5,NFATC3,NFIB,NR2C2,NR3C1,NR4A3,NR5A2,ONECUT2,OSR2,OTX2,PA…
GO:MF	ribonucleotide binding	GO:0032553	3.01359e-19	18.5209	1494	2844	301	24356	AAK1,AARS2,ABCA1,ABCA5,ABCB5,ABCC1,ABCC3,ABCC4,ABCC9,ABCD3,ABCD4,ABCF2,ABCG4,ABL1,ABL2,ACACA,ACTR2,ACVR1B,ACVR2A,ACVR2B,ACVRL1,ADCK1,ADCY1,ADCY2,ADCY7,AGAP3,AK4,AKT1,AKT3,ALPK1,ALPK3,ARF1,ARHGAP35,ARL3,ARL13B,ARL8A,ATAD2,ATP10B,ATP2B1,ATP2B2,ATP2B4,ATP2C1,ATP8A1,ATP9A,BMPR2,BMPR1B,BRSK2,BTAF1,CAMK2A,CAMK2G,CAMKK2,CAMKV,CASK,CDK6,CDK12,CDK14,CDK17,CDK18,CDK19,CFTR,CHD2,CIT,CLK2,CLK3,CNGB3,CNNM2,CP…
GO:MF	purine ribonucleotide binding	GO:0032555	3.78038e-19	18.4225	1483	2844	299	24356	AAK1,AARS2,ABCA1,ABCA5,ABCB5,ABCC1,ABCC3,ABCC4,ABCC9,ABCD3,ABCD4,ABCF2,ABCG4,ABL1,ABL2,ACACA,ACTR2,ACVR1B,ACVR2A,ACVR2B,ACVRL1,ADCK1,ADCY1,ADCY2,ADCY7,AGAP3,AK4,AKT1,AKT3,ALPK1,ALPK3,ARF1,ARHGAP35,ARL3,ARL13B,ARL8A,ATAD2,ATP10B,ATP2B1,ATP2B2,ATP2B4,ATP2C1,ATP8A1,ATP9A,BMPR2,BMPR1B,BRSK2,BTAF1,CAMK2A,CAMK2G,CAMKK2,CAMKV,CASK,CDK6,CDK12,CDK14,CDK17,CDK18,CDK19,CFTR,CHD2,CIT,CLK2,CLK3,CNGB3,CNNM2,CP…
GO:MF	purine ribonucleoside triphosphate binding	GO:0035639	4.09757e-19	18.3875	1438	2844	292	24356	AAK1,AARS2,ABCA1,ABCA5,ABCB5,ABCC1,ABCC3,ABCC4,ABCC9,ABCD3,ABCD4,ABCF2,ABCG4,ABL1,ABL2,ACACA,ACTR2,ACVR1B,ACVR2A,ACVR2B,ACVRL1,ADCK1,ADCY1,ADCY2,ADCY7,AGAP3,AK4,AKT1,AKT3,ALPK1,ALPK3,ARF1,ARHGAP35,ARL3,ARL13B,ARL8A,ATAD2,ATP10B,ATP2B1,ATP2B2,ATP2B4,ATP2C1,ATP8A1,ATP9A,BMPR2,BMPR1B,BRSK2,BTAF1,CAMK2A,CAMK2G,CAMKK2,CAMKV,CASK,CDK6,CDK12,CDK14,CDK17,CDK18,CDK19,CFTR,CHD2,CIT,CLK2,CLK3,CNNM2,CPS1,CSF…
GO:MF	RNA polymerase II proximal promoter sequence-specific DNA binding	GO:0000978	5.45827e-19	18.2629	379	2844	114	24356	AEBP2,ARID3B,ASCL2,ATOH8,BATF3,BMI1,CEBPB,CEBPG,CHD2,CREB1,CREB3L1,CUX2,EHF,ELK4,ERG,ETS1,FEZF2,FLI1,FOS,FOSB,FOSL2,FOXJ2,FOXL2,FOXO3,FOXP1,FUBP3,GABPA,GATA2,GATA6,GMEB1,GRHL1,HAND1,HDAC4,HEYL,HNF4A,HNRNPU,HOXA7,HOXD13,JDP2,JUN,KDM6A,KLF15,MAF,MAFB,MAFF,MAFG,MEF2A,MEF2C,MEF2D,MEIS1,MEIS2,MITF,MLXIPL,MTF1,MXD1,MYBL1,NACC2,NCOA2,NEUROG1,NFAT5,NFATC3,NFIB,NKX2-1,NONO,NR1D2,NR2C2,NR3C1,NR4A3,NR5A2,ON…
GO:MF	protein kinase binding	GO:0019901	8.32258e-18	17.0797	417	2844	119	24356	ABL1,ACSL3,ADCY6,ADD2,AKAP7,AKT1,ANGPT1,ANGPT2,ANK2,APC,APPL1,ARHGEF7,ATG13,BRSK2,CADPS,CALM1,CCDC88A,CCND1,CCND2,CCNF,CCNI,CCNJL,CCNY,CCNYL1,CDK12,CDK5R1,CDKN2B,CIR1,CLTC,CPNE3,CRY2,CYLD,DACT2,DAZAP2,DNAJC3,DNM1,DOCK4,DPYSL2,ELAVL1,EMP2,EPHA4,FAM83A,FOXM1,FOXO3,FRMD5,FRS2,GATA6,GPRC5B,GSK3B,HDAC4,HSP90AA1,IBTK,ILK,ITGB2,ITGB3,LATS1,LLGL1,LRP4,MAP2K3,MAP3K7,MAPK14,MAPK8IP3,MAPKAP1,MAPRE3,MAPT,MEF…
GO:MF	transmembrane transporter activity	GO:0022857	1.142e-17	16.9423	847	2844	194	24356	ABCA1,ABCA5,ABCB5,ABCC1,ABCC3,ABCC4,ABCC9,ABCD3,ABCD4,ABCG4,ANKH,ANO5,AQP2,AQP4,AQP9,ATP1B3,ATP2B1,ATP2B2,ATP2B4,ATP2C1,ATP6V0A1,ATP6V1H,BCL2,BEST4,CACHD1,CACNA1B,CACNA1C,CACNB1,CACNB2,CACNG2,CACNG4,CALHM1,CFTR,CHRNA2,CHRNA5,CHRNB2,CHRNG,CLCN4,CLCN5,CLCN6,CLIC4,CLIC5,CNGB3,CNNM2,COX10,COX15,FAM155B,FLVCR1,GABRA1,GABRA3,GABRB2,GABRB3,GABRG2,GABRP,GJA5,GJC1,GLRA2,GRIA1,GRIA2,GRIA3,GRIA4,GRID1,GRIK3…
GO:MF	protein dimerization activity	GO:0046983	1.98578e-17	16.7021	857	2844	195	24356	ABAT,ABCD3,ABCG4,ACPP,ACTN2,ADD2,ADRB1,AHR,AKT1,ALX4,ANO3,ANO5,APPL1,APPL2,ARF1,ARNT,ASCL2,ATOH8,BCL2,BTRC,CADM3,CASR,CBLN1,CBX5,CCDC88A,CEBPB,CEBPG,CENPA,CHRAC1,CIDEA,CISD2,CSF1R,CUL3,DAO,DCK,DMBX1,DMRTA2,DMRTB1,DNM1L,E2F1,E2F3,EBF4,ECE1,EEA1,ELAVL1,ENO1,EPAS1,ERBB4,FBXW11,FGFR1,FLOT2,FLT4,FMR1,FOS,FOXP1,FXR1,FZD4,GABBR2,GABPA,GADD45A,GDF6,GDNF,GGA1,GREM2,GRHL1,GRIN2B,GRPEL2,H2AFJ,H2AFV,HAND1,HE…
GO:MF	drug binding	GO:0008144	2.0724e-17	16.6835	1311	2844	267	24356	AAK1,AARS2,ABAT,ABCA1,ABCA5,ABCB5,ABCC1,ABCC3,ABCC4,ABCC9,ABCD3,ABCD4,ABCF2,ABCG4,ABL1,ABL2,ACACA,ACTR2,ACVR1B,ACVR2A,ACVR2B,ACVRL1,ADCK1,ADCY1,ADCY2,ADCY7,AK4,AKT1,AKT3,ALPK1,ALPK3,ATAD2,ATP10B,ATP2B1,ATP2B2,ATP2B4,ATP2C1,ATP8A1,ATP9A,BMPR2,BMPR1B,BRSK2,BTAF1,CAMK2A,CAMK2G,CAMKK2,CAMKV,CASK,CDK6,CDK12,CDK14,CDK17,CDK18,CDK19,CFTR,CHD2,CHRNB2,CHRNG,CIT,CLK2,CLK3,CNNM2,CPS1,CSF1R,CSNK1D,CSNK1G1,CS…
GO:MF	transcription factor binding	GO:0008134	4.12781e-17	16.3843	446	2844	123	24356	AHR,ANKRD1,APBB1,ARNT,ATOH8,BBS7,BCL2,BCOR,CBX5,CCND1,CDK12,CDKN2B,CEBPG,CREB1,CRY2,DACT2,DDX54,E2F1,E2F3,EIF4E,EPAS1,FOS,FOXF2,FOXL2,FOXO1,FOXO3,GABPA,GATA2,GATA6,GSK3B,HAND1,HDAC4,HIF1AN,HIPK2,HMGA1,HNF4A,HNRNPU,HOXA7,HOXC4,HOXC5,ID4,JUN,KAT6A,LATS1,LMO4,MAFB,MAPK14,MDFIC,MECP2,MED1,MED12,MED13,MEF2A,MEF2C,MEF2D,MEIS2,MIER3,MLXIPL,MSX2,MTDH,NCOA1,NCOA2,NCOA3,NCOA7,NFAT5,NFATC3,NKX2-2,NR1D2,NR4A…
GO:MF	ATP binding	GO:0005524	9.11184e-17	16.0404	1150	2844	240	24356	AAK1,AARS2,ABCA1,ABCA5,ABCB5,ABCC1,ABCC3,ABCC4,ABCC9,ABCD3,ABCD4,ABCF2,ABCG4,ABL1,ABL2,ACACA,ACTR2,ACVR1B,ACVR2A,ACVR2B,ACVRL1,ADCK1,ADCY1,ADCY2,ADCY7,AK4,AKT1,AKT3,ALPK1,ALPK3,ATAD2,ATP10B,ATP2B1,ATP2B2,ATP2B4,ATP2C1,ATP8A1,ATP9A,BMPR2,BMPR1B,BRSK2,BTAF1,CAMK2A,CAMK2G,CAMKK2,CAMKV,CASK,CDK6,CDK12,CDK14,CDK17,CDK18,CDK19,CFTR,CHD2,CIT,CLK2,CLK3,CNNM2,CPS1,CSF1R,CSNK1D,CSNK1G1,CSNK2A1,CSNK2A2,DCK,…
GO:MF	signaling receptor binding	GO:0005102	9.11258e-17	16.0404	942	2844	207	24356	AAK1,ABCA1,ABL1,ACVR2A,ACVR2B,ADAM9,ADRB1,AKAP5,ANGPT1,ANGPT2,APLN,ARHGEF12,ARNT,ARRDC3,BDNF,BMP7,CASK,CD9,CD74,CD276,CDK5R1,COL2A1,CPNE3,CRY2,CTGF,CUL3,CXCL12,DAO,DAZAP2,DDX54,DERL1,DLG3,DOCK4,DVL3,EDA,EDN1,EFEMP1,EFNA5,EFNB2,EMP2,ENSA,EPHB2,ERAP1,ERBB4,EREG,FBN1,FGA,FGF1,FGF2,FGF14,FGF18,FGF19,FGF23,FGFR1,FGG,FLRT2,FN1,FOXL2,FRMD5,FRS2,FSHB,FZD1,FZD7,GCG,GDF2,GDF5,GDF6,GDF11,GDNF,GHR,GNA13,GNAL…
GO:MF	adenyl nucleotide binding	GO:0030554	1.21247e-16	15.9163	1191	2844	246	24356	AAK1,AARS2,ABCA1,ABCA5,ABCB5,ABCC1,ABCC3,ABCC4,ABCC9,ABCD3,ABCD4,ABCF2,ABCG4,ABL1,ABL2,ACACA,ACTR2,ACVR1B,ACVR2A,ACVR2B,ACVRL1,ADCK1,ADCY1,ADCY2,ADCY7,AK4,AKT1,AKT3,ALPK1,ALPK3,ATAD2,ATP10B,ATP2B1,ATP2B2,ATP2B4,ATP2C1,ATP8A1,ATP9A,BAG3,BMPR2,BMPR1B,BRSK2,BTAF1,CAMK2A,CAMK2G,CAMKK2,CAMKV,CASK,CDK6,CDK12,CDK14,CDK17,CDK18,CDK19,CFTR,CHD2,CIT,CLK2,CLK3,CNNM2,CPS1,CSF1R,CSNK1D,CSNK1G1,CSNK2A1,CSNK2A2…
GO:MF	protein domain specific binding	GO:0019904	1.2392e-16	15.9069	382	2844	110	24356	ABI1,ABI2,ABL1,ACSL3,ACTN2,ACVR2A,ADAM9,ADAM12,ADRB1,ALX4,ANGEL1,ARF1,ARFIP1,ARFIP2,ARHGAP31,ARHGEF4,ATP2B2,ATP2B4,BCL2,CALM1,CAPN7,CD2AP,CFTR,CHMP1B,CHMP2B,CIT,CUL3,DAG1,DAZAP2,DDX6,DICER1,DOCK4,ELMO1,ENAH,EPHA4,FGFR1,FN1,FZD1,FZD3,FZD4,FZD7,GATA2,GNG5,GNG12,HEYL,HIF1AN,HIP1R,HSP90AA1,INSR,KCNH2,KPNB1,LIN7C,LRRFIP2,MAPT,MCL1,MECP2,MED1,MED12,MEF2C,MPP5,MYD88,MYH9,MYO5A,NCOA2,NCOA3,NKD1,NLGN1,PAX…
GO:MF	adenyl ribonucleotide binding	GO:0032559	2.95137e-16	15.53	1186	2844	244	24356	AAK1,AARS2,ABCA1,ABCA5,ABCB5,ABCC1,ABCC3,ABCC4,ABCC9,ABCD3,ABCD4,ABCF2,ABCG4,ABL1,ABL2,ACACA,ACTR2,ACVR1B,ACVR2A,ACVR2B,ACVRL1,ADCK1,ADCY1,ADCY2,ADCY7,AK4,AKT1,AKT3,ALPK1,ALPK3,ATAD2,ATP10B,ATP2B1,ATP2B2,ATP2B4,ATP2C1,ATP8A1,ATP9A,BMPR2,BMPR1B,BRSK2,BTAF1,CAMK2A,CAMK2G,CAMKK2,CAMKV,CASK,CDK6,CDK12,CDK14,CDK17,CDK18,CDK19,CFTR,CHD2,CIT,CLK2,CLK3,CNNM2,CPS1,CSF1R,CSNK1D,CSNK1G1,CSNK2A1,CSNK2A2,DCK,…
GO:MF	cytoskeletal protein binding	GO:0008092	3.0009e-16	15.5227	678	2844	162	24356	ABL1,ABLIM1,ABLIM3,ACTN2,ACTR2,ADD2,ANK2,ANKRD1,ANTXR1,AP1G1,APC,ARL3,ARPC2,ARPC4,ARPC5,ARPC5L,CACNA1C,CACNB2,CALM1,CAMSAP1,CCDC88A,CDH1,CDK5R1,CEP350,CETN1,CLASP1,CLMN,CNTRL,CORO2A,CORO2B,DAAM2,DAG1,DMD,DNM1,DNM3,DNM1L,DPYSL2,DPYSL3,DPYSL5,DST,DYNC1I1,DYRK1A,EFHC1,EML1,EML4,EML6,EPB41L1,EPS8,ERMN,FABP3,FAM161A,FARP1,FBLIM1,FERMT1,FERMT2,FEZ1,FMNL2,FMNL3,FRMD5,GSK3B,HIP1R,HNRNPU,HOOK1,HSP90AA1,IM…
GO:MF	ion transmembrane transporter activity	GO:0015075	5.9242e-14	13.2274	684	2844	157	24356	ABCA1,ABCC9,ANKH,ANO5,ATP1B3,ATP2B1,ATP2B2,ATP2B4,ATP2C1,ATP6V0A1,ATP6V1H,BEST4,CACHD1,CACNA1B,CACNA1C,CACNB1,CACNB2,CACNG2,CACNG4,CALHM1,CFTR,CHRNA2,CHRNA5,CHRNB2,CHRNG,CLCN4,CLCN5,CLCN6,CLIC4,CLIC5,CNGB3,CNNM2,COX10,COX15,FAM155B,GABRA1,GABRA3,GABRB2,GABRB3,GABRG2,GABRP,GJC1,GLRA2,GRIA1,GRIA2,GRIA3,GRIA4,GRID1,GRIK3,GRIN2A,GRIN2B,GRIN3A,HCN1,HTR3A,JPH1,KCNC1,KCNC2,KCND2,KCNE4,KCNH1,KCNH2,KCNH7,…
GO:MF	enzyme regulator activity	GO:0030234	2.16821e-13	12.6639	651	2844	150	24356	ABI1,ABI2,ABR,AGAP3,AGFG1,AHSG,AKT1,APC,ARHGAP21,ARHGAP28,ARHGAP31,ARHGAP35,ARHGAP36,ARHGEF12,ASAP2,ATG13,ATP1B3,ATP2B4,AZIN1,BAG3,BMI1,C5,CALM1,CAMK2N2,CCNC,CCND1,CCND2,CCNF,CCNI,CCNJL,CCNY,CCNYL1,CDK5R1,CDKN1A,CDKN2B,CLPS,CTSC,DAZAP2,DCP1A,DGKI,DNAJA3,DNAJB2,DNAJB6,DNAJC3,DNAJC15,DNAJC24,DOCK1,DOCK4,ELMOD1,ELMOD2,ELMOD3,ENSA,FAF2,FN1,FOXL2,GARNL3,GCLM,GHR,GINS4,GIT2,GPRC5B,GPRC5C,GRPEL2,HSP90AA…
GO:MF	protein serine/threonine kinase activity	GO:0004674	3.41735e-13	12.4663	329	2844	93	24356	AAK1,ACVR1B,ACVR2A,ACVR2B,ACVRL1,AKT1,AKT3,ALPK1,ALPK3,BMPR2,BMPR1B,BRSK2,CAB39L,CAMK2A,CAMK2G,CAMKK2,CAMKV,CDK6,CDK12,CDK14,CDK17,CDK18,CDK19,CIT,CLK2,CLK3,CPNE3,CSNK1D,CSNK1G1,CSNK2A1,CSNK2A2,DYRK1A,GSK3B,HIPK2,HUNK,ICK,IKBKE,ILK,IRAK2,LATS1,MAP2K3,MAP2K4,MAP3K7,MAP3K8,MAP3K14,MAP4K3,MAPK10,MAPK14,MARK2,MARK3,MAST3,MLKL,MYLK,MYLK2,MYLK4,NEK1,NEK7,NRK,PAK1,PAK2,PAK4,PDK3,PDPK1,PHKA1,PRKAB1,PRKCB…
GO:MF	protein-containing complex binding	GO:0044877	5.08437e-13	12.2938	651	2844	149	24356	AAK1,ABL1,ABLIM1,ABLIM3,ACTN2,ACTR2,ACVR1B,ACVR2A,ACVR2B,ACVRL1,ADAM9,ADD2,AEBP1,ANTXR1,APC,APPL1,APPL2,ARPC2,ARPC4,ARPC5,ARPC5L,BAG3,CACNB2,CBX5,CD9,CD74,CDK5R1,CENPA,CETN1,CFTR,CIR1,CLASP1,COCH,CORO2A,CORO2B,CPEB3,CPEB4,CTGF,CTSK,EIF2S1,EIF4H,EMP2,EPHB1,EPHB2,ERMN,FBN1,FERMT1,FERMT2,FGF1,FGF2,FMR1,FN1,FRMD5,FZD4,GNA13,GNAL,GNAO1,GNB1,GRB10,HIP1R,HNRNPU,HSD17B12,IGF1,IMPACT,INSR,IRS1,ITCH,ITGB2,…
GO:MF	inorganic molecular entity transmembrane transporter activity	GO:0015318	1.03537e-12	11.9849	644	2844	147	24356	ABCC9,ANKH,ANO5,AQP2,AQP4,AQP9,ATP1B3,ATP2B1,ATP2B2,ATP2B4,ATP2C1,ATP6V0A1,ATP6V1H,BEST4,CACHD1,CACNA1B,CACNA1C,CACNB1,CACNB2,CACNG2,CACNG4,CALHM1,CFTR,CHRNA2,CHRNA5,CHRNB2,CHRNG,CLCN4,CLCN5,CLCN6,CLIC4,CLIC5,CNGB3,CNNM2,COX10,COX15,FAM155B,GABRA1,GABRA3,GABRB2,GABRB3,GABRG2,GABRP,GJC1,GLRA2,GRIA1,GRIA2,GRIA3,GRIA4,GRID1,GRIK3,GRIN2A,GRIN2B,GRIN3A,HCN1,HTR3A,JPH1,KCNC1,KCNC2,KCND2,KCNE4,KCNH1,KCN…
GO:MF	protein homodimerization activity	GO:0042803	1.65313e-12	11.7817	534	2844	128	24356	ABAT,ABCD3,ABCG4,ACPP,ACTN2,ADD2,AKT1,APPL1,APPL2,ARNT,BCL2,CADM3,CASR,CBLN1,CBX5,CCDC88A,CEBPB,CEBPG,CIDEA,CISD2,CSF1R,CUL3,DCK,DMBX1,DMRTA2,DMRTB1,DNM1L,ECE1,EEA1,ELAVL1,ENO1,ERBB4,FGFR1,FLT4,FMR1,FOXP1,FXR1,FZD4,GADD45A,GDF6,GDNF,GREM2,GRHL1,GRPEL2,HAND1,HEYL,HIF1AN,HIP1R,HMOX1,HNF1B,HNF4A,HPGDS,HSP90AA1,IDE,IKZF2,IKZF3,IL6R,IMPA1,INPP5F,IRAK2,JUN,KCNH2,KIT,LRP4,LRP6,MAPT,MCL1,MEF2D,MID2,MMAA,…
GO:MF	transcription coregulator activity	GO:0003712	2.24196e-12	11.6494	322	2844	90	24356	ACTN2,AEBP1,AEBP2,ANKRD1,ARID5B,ARL2BP,ARNT,ATXN7L3,BCL9,BCL9L,BCOR,CBFA2T2,CBFA2T3,CCND1,CDYL2,CIR1,DDX54,GMEB1,HAND1,HDAC4,HEYL,HIPK2,HMGA1,HNRNPU,JMY,JUN,JUP,KAT6A,KDM5A,KDM5B,LIMD1,LMCD1,LPIN2,MAML2,MED1,MED12,MED13,MED14,MED22,MED27,MED13L,MEF2A,MEIS2,MIER3,MSX2,MTDH,NACC2,NCOA1,NCOA2,NCOA3,NCOA7,NKX2-2,NR1D2,PHF2,PHF12,POU2AF1,POU4F2,PPARGC1A,PPRC1,PRDM16,PRKCB,PSMC3IP,RALY,RAP2C,RBFOX2,RBM…
GO:MF	GTPase binding	GO:0051020	2.8174e-12	11.5502	383	2844	101	24356	ABCA1,ABR,ADRB1,ANKFY1,AP1G1,AP3M1,ARHGEF1,ARHGEF4,ARHGEF6,ARHGEF7,ARHGEF12,ARHGEF18,ARHGEF38,C15ORF62,CDC42EP1,CDC42SE1,CDC42SE2,CYTH4,DAAM2,DENND2C,DGKI,DIS3,DNM1L,DOCK1,DOCK3,DOCK4,DOCK7,DOCK9,ELMO1,ENO1,EPS8,EXOC5,FARP1,FGD4,FGD6,FMNL2,FMNL3,GCLM,GGA1,GIT2,GNB1,GNB3,HSP90AA1,IPO8,IPO9,IQSEC1,KALRN,KIF3B,KPNB1,LLGL1,MAPKAP1,MCF2,MYO5A,MYO9B,PAK1,PAK2,RAB11FIP2,RAB11FIP4,RAB3GAP1,RAB3IL1,RALBP1…
GO:MF	zinc ion binding	GO:0008270	1.02263e-11	10.9903	600	2844	137	24356	AARS2,ADAMTS1,AEBP1,APOBEC4,ARIH1,ATXN7L3,BHMT,BMI1,BRAP,C9ORF3,CA2,CA7,CA12,CA13,CHURC1,CPM,CRYZ,CYLD,DMD,DPF1,DRP2,DTNA,DTX4,EARS2,ECE1,EGR1,ERAP1,FBXO40,FGD4,GATA2,GATA5,GATA6,GATAD2B,GDA,HDAC4,HIF1AN,HNF4A,IDE,KAT7,KAT6A,KCMF1,KDM1B,KDM2A,KDM5A,KDM5B,L3MBTL3,LACTB2,LIN28A,LIN28B,LMCD1,MBTD1,MIB1,MIB2,MID2,MME,MMP16,MSRB3,MYT1,MYT1L,NANOS1,NBR1,NPEPPS,NR1D2,NR2C2,NR2F2,NR3C1,NR4A3,NR5A2,OTUD7B…
GO:MF	transition metal ion binding	GO:0046914	3.24837e-11	10.4883	795	2844	167	24356	AARS2,ABL1,ABL2,ADAMTS1,AEBP1,ALOX5,AOC3,APOBEC4,ARG2,ARIH1,ATOX1,ATXN7L3,BHMT,BMI1,BRAP,C9ORF3,CA2,CA7,CA12,CA13,CHURC1,CP,CPM,CRYZ,CYLD,CYP1A1,CYP1B1,CYP26B1,CYP27C1,CYP39A1,DCP2,DMD,DNAJC24,DPF1,DRP2,DTNA,DTX4,EARS2,ECE1,EGLN1,EGLN3,EGR1,ERAP1,EXTL2,FBXO40,FGD4,FTO,FXN,GALNT2,GATA2,GATA5,GATA6,GATAD2B,GDA,HDAC4,HIF1AN,HNF4A,IDE,IMPA1,KAT7,KAT6A,KCMF1,KDM1B,KDM2A,KDM5A,KDM5B,L3MBTL3,LACTB2,LIN2…
GO:MF	small GTPase binding	GO:0031267	8.40211e-11	10.0756	313	2844	85	24356	ABCA1,ABR,ADRB1,ANKFY1,AP1G1,AP3M1,ARHGEF1,ARHGEF4,ARHGEF6,ARHGEF7,ARHGEF12,ARHGEF18,ARHGEF38,C15ORF62,CDC42EP1,CDC42SE1,CDC42SE2,DAAM2,DENND2C,DGKI,DNM1L,DOCK4,DOCK7,EPS8,EXOC5,FARP1,FGD4,FGD6,FMNL2,FMNL3,GGA1,GIT2,IPO8,IPO9,KALRN,KIF3B,KPNB1,LLGL1,MAPKAP1,MCF2,MYO5A,MYO9B,PAK1,PAK2,RAB11FIP2,RAB11FIP4,RAB3GAP1,RAB3IL1,RALBP1,RAPGEF1,RAPGEF3,RASGEF1A,RASGRP1,RASGRP3,RASSF5,RGL1,RHOBTB3,RILPL1,RI…
GO:MF	passive transmembrane transporter activity	GO:0022803	1.83295e-10	9.73685	367	2844	94	24356	ABCC9,ANO5,AQP2,AQP4,AQP9,BCL2,BEST4,CACHD1,CACNA1B,CACNA1C,CACNB1,CACNB2,CACNG2,CACNG4,CALHM1,CFTR,CHRNA2,CHRNA5,CHRNB2,CHRNG,CLCN4,CLCN5,CLCN6,CLIC4,CLIC5,CNGB3,FAM155B,GABRA1,GABRA3,GABRB2,GABRB3,GABRG2,GABRP,GJA5,GJC1,GLRA2,GRIA1,GRIA2,GRIA3,GRIA4,GRID1,GRIK3,GRIN2A,GRIN2B,GRIN3A,HCN1,HTR3A,JPH1,KCNC1,KCNC2,KCND2,KCNE4,KCNH1,KCNH2,KCNH7,KCNJ2,KCNJ13,KCNK3,KCNK5,KCNK10,KCNK13,KCNMA1,KCNN3,KCNQ…
GO:MF	channel activity	GO:0015267	1.83295e-10	9.73685	367	2844	94	24356	ABCC9,ANO5,AQP2,AQP4,AQP9,BCL2,BEST4,CACHD1,CACNA1B,CACNA1C,CACNB1,CACNB2,CACNG2,CACNG4,CALHM1,CFTR,CHRNA2,CHRNA5,CHRNB2,CHRNG,CLCN4,CLCN5,CLCN6,CLIC4,CLIC5,CNGB3,FAM155B,GABRA1,GABRA3,GABRB2,GABRB3,GABRG2,GABRP,GJA5,GJC1,GLRA2,GRIA1,GRIA2,GRIA3,GRIA4,GRID1,GRIK3,GRIN2A,GRIN2B,GRIN3A,HCN1,HTR3A,JPH1,KCNC1,KCNC2,KCND2,KCNE4,KCNH1,KCNH2,KCNH7,KCNJ2,KCNJ13,KCNK3,KCNK5,KCNK10,KCNK13,KCNMA1,KCNN3,KCNQ…
GO:MF	Ras GTPase binding	GO:0017016	3.51834e-10	9.45366	304	2844	82	24356	ABR,ADRB1,ANKFY1,AP1G1,AP3M1,ARHGEF1,ARHGEF4,ARHGEF6,ARHGEF7,ARHGEF12,ARHGEF18,ARHGEF38,C15ORF62,CDC42EP1,CDC42SE1,CDC42SE2,DAAM2,DENND2C,DGKI,DNM1L,DOCK4,DOCK7,EPS8,EXOC5,FARP1,FGD4,FGD6,FMNL2,FMNL3,GIT2,IPO8,IPO9,KALRN,KIF3B,KPNB1,LLGL1,MAPKAP1,MCF2,MYO5A,MYO9B,PAK1,PAK2,RAB11FIP2,RAB11FIP4,RAB3GAP1,RAB3IL1,RALBP1,RAPGEF1,RAPGEF3,RASGEF1A,RASGRP1,RASGRP3,RASSF5,RGL1,RHOBTB3,RIMS2,RIMS3,RNF41,RO…
GO:MF	chromatin binding	GO:0003682	4.12007e-10	9.3851	366	2844	93	24356	ADNP,APBB1,ASH1L,ATAD2,ATXN7,AUTS2,BARX2,BMI1,CBX2,CBX4,CBX5,CBX7,CEBPB,CENPA,DLX1,EGR1,ELK4,FEZF2,FLI1,FOS,FOSL2,FOXO3,FOXP1,GABPA,GATA2,GATA6,GRHL1,HDAC4,HNF4A,HNRNPU,HOXC13,HOXD13,JDP2,JUN,KDM5A,KDM5B,KDM6A,MCMBP,MED1,MED12,MEF2A,MEF2C,MEIS1,MITF,MLH3,MLLT10,MSL1,NCAPH,NCOA1,NCOA2,NEUROG1,NFAT5,NFATC3,NKX2-2,NONO,NR5A2,NUCKS1,PAX6,PBRM1,PHF19,POU4F2,PPARGC1A,PRDM1,PRDM13,PRDM15,PRKCB,PTF1A,PWW…
GO:MF	cation transmembrane transporter activity	GO:0008324	7.36786e-10	9.13266	498	2844	115	24356	ABCC9,ATP1B3,ATP2B1,ATP2B2,ATP2B4,ATP2C1,ATP6V0A1,ATP6V1H,CACHD1,CACNA1B,CACNA1C,CACNB1,CACNB2,CACNG2,CACNG4,CALHM1,CHRNA2,CHRNA5,CHRNB2,CHRNG,CLCN4,CLCN5,CNGB3,CNNM2,COX10,COX15,FAM155B,GRIA1,GRIA2,GRIA3,GRIA4,GRIK3,GRIN2A,GRIN2B,GRIN3A,HCN1,HTR3A,JPH1,KCNC1,KCNC2,KCND2,KCNE4,KCNH1,KCNH2,KCNH7,KCNJ2,KCNJ13,KCNK3,KCNK5,KCNK10,KCNK13,KCNMA1,KCNN3,KCNQ3,KCNQ4,KCNQ5,KCNS1,KCNT2,MTMR6,NIPA1,ORAI2,PAN…
GO:MF	hydrolase activity	GO:0016787	1.11344e-09	8.95333	2109	2844	352	24356	ABCA1,ABCA5,ABCB5,ABCC1,ABCC3,ABCC4,ABCC9,ABCD3,ABCD4,ABCF2,ABCG4,ABHD2,ABHD5,ACP2,ACPP,ADAM9,ADAM12,ADAM22,ADAM28,ADAM33,ADAMTS1,ADAMTS4,ADAMTS6,ADAMTS18,ADAMTSL1,ADARB2,AEBP1,AGAP3,AHCYL2,ALPL,APOBEC4,ARG2,ARHGAP35,ARL3,ARSA,ATAD2,ATG4A,ATP10B,ATP1B3,ATP2B1,ATP2B2,ATP2B4,ATP2C1,ATP6V1H,ATP8A1,ATP9A,ATXN3,BACE1,C9ORF3,CA2,CAPN1,CAPN7,CDC14B,CFTR,CNOT8,CNP,CPM,CPS1,CTDSP1,CTDSPL,CTDSPL2,CTSC,CTSK…
GO:MF	ubiquitin-protein transferase activity	GO:0004842	1.28444e-09	8.89129	278	2844	76	24356	AMN1,ANKIB1,ARIH1,ARIH2,BCOR,BFAR,BRAP,BTRC,CUL1,CUL3,CUL4B,DTL,FBXL7,FBXL16,FBXL18,FBXL20,FBXO40,FBXO45,FBXW8,FBXW11,HECTD2,ITCH,KCMF1,MIB1,MIB2,MYLIP,NEDD4L,PDZRN3,PDZRN4,PELI2,RAG1,RC3H1,RLIM,RMND5A,RNF2,RNF7,RNF8,RNF24,RNF26,RNF38,RNF41,RNF121,RNF138,RNF141,RNF150,RNF165,RNF213,RNF220,RNF144A,RNF144B,SH3RF1,SH3RF3,SIAH3,SMURF1,STUB1,TNFAIP1,TRAF6,TRIM2,TRIM9,TRIM25,TTC3,UBE2D3,UBE2K,UBE2M,UBE…
GO:MF	ion channel activity	GO:0005216	1.93094e-09	8.71423	341	2844	87	24356	ABCC9,ANO5,BEST4,CACHD1,CACNA1B,CACNA1C,CACNB1,CACNB2,CACNG2,CACNG4,CALHM1,CFTR,CHRNA2,CHRNA5,CHRNB2,CHRNG,CLCN4,CLCN5,CLCN6,CLIC4,CLIC5,CNGB3,FAM155B,GABRA1,GABRA3,GABRB2,GABRB3,GABRG2,GABRP,GJC1,GLRA2,GRIA1,GRIA2,GRIA3,GRIA4,GRID1,GRIK3,GRIN2A,GRIN2B,GRIN3A,HCN1,HTR3A,JPH1,KCNC1,KCNC2,KCND2,KCNE4,KCNH1,KCNH2,KCNH7,KCNJ2,KCNJ13,KCNK3,KCNK5,KCNK10,KCNK13,KCNMA1,KCNN3,KCNQ3,KCNQ4,KCNQ5,KCNS1,KCNT2…
GO:MF	ubiquitin-like protein transferase activity	GO:0019787	5.50233e-09	8.25945	291	2844	77	24356	AMN1,ANKIB1,ARIH1,ARIH2,BCOR,BFAR,BRAP,BTRC,CUL1,CUL3,CUL4B,DTL,FBXL7,FBXL16,FBXL18,FBXL20,FBXO40,FBXO45,FBXW8,FBXW11,HECTD2,ITCH,KCMF1,MIB1,MIB2,MYLIP,NEDD4L,PDZRN3,PDZRN4,PELI2,RAG1,RC3H1,RLIM,RMND5A,RNF2,RNF7,RNF8,RNF24,RNF26,RNF38,RNF41,RNF121,RNF138,RNF141,RNF150,RNF165,RNF213,RNF220,RNF144A,RNF144B,SH3RF1,SH3RF3,SIAH3,SMURF1,STUB1,SUMO2,TNFAIP1,TRAF6,TRIM2,TRIM9,TRIM25,TTC3,UBE2D3,UBE2K,UBE…
GO:MF	metal ion transmembrane transporter activity	GO:0046873	2.80283e-08	7.5524	334	2844	83	24356	ABCC9,ATP1B3,ATP2B1,ATP2B2,ATP2B4,ATP2C1,CACHD1,CACNA1B,CACNA1C,CACNB1,CACNB2,CACNG2,CACNG4,CALHM1,CNNM2,FAM155B,GRIK3,GRIN2A,GRIN2B,GRIN3A,HCN1,JPH1,KCNC1,KCNC2,KCND2,KCNE4,KCNH1,KCNH2,KCNH7,KCNJ2,KCNJ13,KCNK3,KCNK5,KCNK10,KCNK13,KCNMA1,KCNN3,KCNQ3,KCNQ4,KCNQ5,KCNS1,KCNT2,MTMR6,NIPA1,ORAI2,PANX1,PKD2,PSEN1,SCN2A,SCN2B,SCN3A,SCN4B,SCN8A,SLC10A2,SLC11A2,SLC12A5,SLC13A3,SLC18A2,SLC1A2,SLC23A2,SLC24…
GO:MF	inorganic cation transmembrane transporter activity	GO:0022890	3.32071e-08	7.47877	459	2844	104	24356	ABCC9,ATP1B3,ATP2B1,ATP2B2,ATP2B4,ATP2C1,ATP6V0A1,ATP6V1H,CACHD1,CACNA1B,CACNA1C,CACNB1,CACNB2,CACNG2,CACNG4,CALHM1,CHRNA2,CHRNA5,CHRNB2,CHRNG,CLCN4,CLCN5,CNGB3,CNNM2,COX10,COX15,FAM155B,GRIA1,GRIA2,GRIA3,GRIA4,GRIK3,GRIN2A,GRIN2B,GRIN3A,HCN1,HTR3A,JPH1,KCNC1,KCNC2,KCND2,KCNE4,KCNH1,KCNH2,KCNH7,KCNJ2,KCNJ13,KCNK3,KCNK5,KCNK10,KCNK13,KCNMA1,KCNN3,KCNQ3,KCNQ4,KCNQ5,KCNS1,KCNT2,MTMR6,NIPA1,ORAI2,PAN…
GO:MF	enzyme activator activity	GO:0008047	3.38259e-08	7.47075	318	2844	80	24356	ABI1,ABI2,ABR,AGAP3,AGFG1,ARHGAP21,ARHGAP28,ARHGAP31,ARHGAP35,ARHGAP36,ARHGEF12,ASAP2,ATP1B3,AZIN1,CALM1,CDK5R1,CLPS,CTSC,DAZAP2,DCP1A,DNAJB2,DNAJB6,DNAJC15,DNAJC24,DOCK1,DOCK4,ELMOD1,ELMOD2,ELMOD3,FN1,GARNL3,GHR,GIT2,GPRC5B,GPRC5C,JUN,LLGL1,MYO9B,NCAPH,NRP1,OPHN1,PAK2,PARP16,PDPK1,PPP2R5A,PPP2R5C,PPP2R5D,PRKCE,PSME3,RAB3GAP1,RABEP1,RALBP1,RALGAPB,RAP1GAP2,RASAL2,RASGRP1,RASGRP3,RGS2,RGS6,RGS10,R…
GO:MF	ubiquitin-like protein ligase binding	GO:0044389	4.98496e-08	7.30234	205	2844	59	24356	APBB1,APC,ARIH1,ATXN3,AXIN2,BAG4,BCL2,CASC3,CCDC50,CEBPB,CUL1,CUL3,CUL4B,DBT,DERL1,DLG3,DNM1L,ERLIN1,ERLIN2,FAF2,FOXO1,FZD4,GPI,GSK3B,HSP90AA1,IKBKE,ITCH,JUN,KCNH2,MAP1LC3A,MFN2,NGFR,PAX6,PER3,PPARGC1A,PRDX6,PRKAR1A,PTPRN,RB1,RNF8,RTN4,SMAD3,SMAD5,SNCAIP,SNX9,SPOP,STAM,STUB1,SUMO1,SUMO2,SYT11,TRAF4,TRAF6,TRIB1,TXNIP,UBE2K,UBXN7,USP2,VCL
GO:MF	ubiquitin protein ligase activity	GO:0061630	6.2361e-08	7.20509	155	2844	49	24356	ANKIB1,ARIH1,ARIH2,BFAR,BRAP,BTRC,CUL1,CUL3,CUL4B,FBXL18,FBXO40,FBXW11,ITCH,KCMF1,MIB2,MYLIP,NEDD4L,PDZRN3,PDZRN4,PELI2,RAG1,RLIM,RNF2,RNF7,RNF24,RNF26,RNF41,RNF121,RNF138,RNF150,RNF165,RNF220,RNF144A,RNF144B,SH3RF1,SH3RF3,SIAH3,SMURF1,STUB1,TRAF6,TRIM2,TRIM25,UBE2K,UBR1,UHRF1,UHRF2,WWP1,XIAP,ZNRF2
GO:MF	lipid binding	GO:0008289	6.2634e-08	7.20319	482	2844	107	24356	ACTN2,AKT1,ANKFY1,ANXA11,APPL1,APPL2,ARFIP1,ARFIP2,ARHGAP35,C2CD2L,CCDC88A,CLVS1,COL4A3BP,CPNE3,CPNE8,CYP26B1,CYP27C1,DBT,EEA1,ERLIN1,ERLIN2,ESYT2,FABP3,FERMT2,FRMPD4,FZD7,GLTP,HIP1R,HNF4A,JAG1,KCNJ2,LPAR4,MAP1LC3A,MAPKAP1,MME,MPPE1,MREG,NR2F2,NR3C1,NR5A2,OPHN1,OPN4,OPN5,OSBP2,OSBPL6,OSBPL7,OSBPL8,OSBPL9,OSBPL11,PACSIN2,PARD3,PARD3B,PCYT1B,PGR,PHF12,PIK3C2B,PITPNA,PLEK2,PLEKHA8,PMP2,PRKCI,PTAFR,R…
GO:MF	ion gated channel activity	GO:0022839	7.03997e-08	7.15243	255	2844	68	24356	ANO5,CACHD1,CACNA1B,CACNA1C,CACNB1,CACNB2,CACNG2,CACNG4,CALHM1,CFTR,CHRNA2,CHRNA5,CHRNB2,CHRNG,CLCN4,CLCN5,CLCN6,CLIC5,CNGB3,FAM155B,GABRA1,GABRA3,GABRB2,GABRB3,GABRG2,GABRP,GLRA2,GRIA1,GRIA2,GRIA3,GRIA4,GRID1,GRIK3,GRIN2A,GRIN2B,GRIN3A,HCN1,HTR3A,JPH1,KCNC1,KCNC2,KCND2,KCNE4,KCNH1,KCNH2,KCNH7,KCNJ2,KCNJ13,KCNK3,KCNK5,KCNMA1,KCNN3,KCNQ3,KCNQ4,KCNQ5,KCNS1,KCNT2,MTMR6,NMUR2,NTRK2,PKD2,SCN2A,SCN3A,S…
GO:MF	gated channel activity	GO:0022836	7.73089e-08	7.11177	261	2844	69	24356	ANO5,CACHD1,CACNA1B,CACNA1C,CACNB1,CACNB2,CACNG2,CACNG4,CALHM1,CFTR,CHRNA2,CHRNA5,CHRNB2,CHRNG,CLCN4,CLCN5,CLCN6,CLIC5,CNGB3,FAM155B,GABRA1,GABRA3,GABRB2,GABRB3,GABRG2,GABRP,GLRA2,GRIA1,GRIA2,GRIA3,GRIA4,GRID1,GRIK3,GRIN2A,GRIN2B,GRIN3A,HCN1,HTR3A,JPH1,KCNC1,KCNC2,KCND2,KCNE4,KCNH1,KCNH2,KCNH7,KCNJ2,KCNJ13,KCNK3,KCNK5,KCNMA1,KCNN3,KCNQ3,KCNQ4,KCNQ5,KCNS1,KCNT2,MTMR6,NMUR2,NTRK2,PKD2,SCN2A,SCN3A,S…
GO:MF	transcription coactivator activity	GO:0003713	7.86298e-08	7.10441	176	2844	53	24356	ACTN2,ANKRD1,ARID5B,ARL2BP,ARNT,ATXN7L3,BCL9,BCL9L,GMEB1,HAND1,HIPK2,HMGA1,JMY,JUN,JUP,KAT6A,KDM5A,LPIN2,MAML2,MED1,MED12,MED13,MED14,MED27,MEF2A,MTDH,NCOA1,NCOA2,NCOA3,NCOA7,NKX2-2,NR1D2,PHF2,POU2AF1,PPARGC1A,PPRC1,PRDM16,PRKCB,PSMC3IP,RAP2C,RBM14,RERE,RRP1B,SERTAD2,SP4,SUPT7L,TAF5L,TFAP2A,THRA,THRB,VGLL2,WWC1,WWTR1
GO:MF	DNA-binding transcription repressor activity, RNA polymerase II-specific	GO:0001227	1.01882e-07	6.9919	172	2844	52	24356	AEBP1,AEBP2,ARHGAP35,ARID5B,ASCL2,BACH1,BACH2,BATF3,CGGBP1,CREB3L1,CUX2,DMBX1,E2F3,ENO1,ETV7,FEZF2,FOXK1,FOXO1,FOXO3,HAND1,HEYL,JDP2,KDM5A,KDM5B,KLF12,MECP2,MLXIPL,MSX2,MXD1,MYT1L,NFATC3,NR1D2,PAX6,PHF6,POU4F2,PRDM1,PROX1,PURA,PURG,RCOR1,RORC,SOX6,ST18,TBX2,TCF7,TFAP2A,TSHZ1,TSHZ2,VAX1,YY1,ZBTB5,ZEB1
GO:MF	SMAD binding	GO:0046332	1.4176e-07	6.84845	63	2844	28	24356	ACVR1B,ACVR2A,ACVR2B,ACVRL1,ANKRD1,AXIN2,BMPR2,BMPR1B,CREB3L1,DAB2,FOS,HIPK2,JUN,MEF2A,PAX6,PMEPA1,PPM1A,PRDM16,PURA,SMAD1,SMAD3,SMURF1,STUB1,TGFBR1,TGFBR2,TGFBR3,TRIM33,YY1
GO:MF	ubiquitin-like protein ligase activity	GO:0061659	1.71927e-07	6.76466	159	2844	49	24356	ANKIB1,ARIH1,ARIH2,BFAR,BRAP,BTRC,CUL1,CUL3,CUL4B,FBXL18,FBXO40,FBXW11,ITCH,KCMF1,MIB2,MYLIP,NEDD4L,PDZRN3,PDZRN4,PELI2,RAG1,RLIM,RNF2,RNF7,RNF24,RNF26,RNF41,RNF121,RNF138,RNF150,RNF165,RNF220,RNF144A,RNF144B,SH3RF1,SH3RF3,SIAH3,SMURF1,STUB1,TRAF6,TRIM2,TRIM25,UBE2K,UBR1,UHRF1,UHRF2,WWP1,XIAP,ZNRF2
GO:MF	ubiquitin protein ligase binding	GO:0031625	1.83246e-07	6.73696	190	2844	55	24356	APBB1,APC,ARIH1,ATXN3,AXIN2,BAG4,BCL2,CASC3,CCDC50,CUL1,CUL3,CUL4B,DBT,DERL1,DLG3,DNM1L,ERLIN1,ERLIN2,FAF2,FOXO1,FZD4,GPI,GSK3B,HSP90AA1,IKBKE,JUN,KCNH2,MAP1LC3A,MFN2,NGFR,PAX6,PER3,PPARGC1A,PRDX6,PRKAR1A,RB1,RNF8,RTN4,SMAD3,SMAD5,SNCAIP,SNX9,SPOP,STUB1,SUMO1,SUMO2,SYT11,TRAF4,TRAF6,TRIB1,TXNIP,UBE2K,UBXN7,USP2,VCL
GO:MF	actin binding	GO:0003779	3.83639e-07	6.41608	304	2844	75	24356	ABL1,ABLIM1,ABLIM3,ACTN2,ACTR2,ADD2,ANTXR1,ARPC2,ARPC4,ARPC5,ARPC5L,CACNB2,CCDC88A,CDK5R1,CLMN,CORO2A,CORO2B,DAAM2,DAG1,DMD,DST,EPB41L1,EPS8,ERMN,FERMT1,FERMT2,FMNL2,FMNL3,HIP1R,HNRNPU,HOOK1,IMPACT,IPP,JMY,KCNMA1,LMOD1,MAP1A,MAP1B,MSN,MYH9,MYH10,MYH11,MYO18A,MYO5A,MYO9B,MYOZ2,OPHN1,PANX1,PARVA,PHACTR2,PKNOX2,PLEKHH2,PRKCE,SHROOM2,SHROOM3,SHROOM4,SPTBN1,SSFA2,SSH2,SYNPO,SYNPO2,TLN1,TLN2,TMEM201,TM…
GO:MF	phosphoric ester hydrolase activity	GO:0042578	4.33429e-07	6.36308	299	2844	74	24356	ACP2,ACPP,ALPL,CDC14B,CNP,CTDSP1,CTDSPL,CTDSPL2,DUSP3,DUSP5,DUSP16,DUSP19,EYA4,G6PC2,HDHD2,IMPA1,IMPAD1,INPP5F,LPIN2,MPPE1,MTMR4,MTMR6,NT5E,PDE11A,PDE1A,PDE3B,PDE4B,PDE4D,PDE5A,PDE7A,PDE7B,PDE8A,PDP1,PFKFB2,PFKFB3,PGP,PHLPP1,PHLPP2,PHOSPHO1,PLCXD3,PLD6,PPM1A,PPM1B,PPM1D,PPM1E,PPP1CA,PPP1CB,PPP2R2A,PPP2R5A,PPP2R5D,PPP3R1,PPP4R1,PPP6C,PRKAR1A,PTEN,PTP4A1,PTP4A2,PTPN1,PTPN4,PTPN9,PTPN11,PTPN21,PTPRA…
GO:MF	transmembrane receptor protein kinase activity	GO:0019199	5.17647e-07	6.28597	70	2844	29	24356	ACVR1B,ACVR2A,ACVR2B,ACVRL1,BMPR2,BMPR1B,CSF1R,EFEMP1,EPHA4,EPHA5,EPHA8,EPHB1,EPHB2,ERBB4,FGFR1,FLT1,FLT4,INSR,KIT,NRP1,NRP2,NTRK2,PDGFRA,PDGFRB,RET,TGFBR1,TGFBR2,TGFBR3,TYRO3
GO:MF	nucleoside-triphosphatase regulator activity	GO:0060589	6.73055e-07	6.17195	223	2844	60	24356	ABR,AGAP3,AGFG1,ARHGAP21,ARHGAP28,ARHGAP31,ARHGAP35,ARHGAP36,ARHGEF12,ASAP2,ATP1B3,BAG3,DGKI,DNAJA3,DNAJB2,DNAJB6,DNAJC15,DNAJC24,DOCK1,DOCK4,ELMOD1,ELMOD2,ELMOD3,GARNL3,GIT2,GRPEL2,JUN,LLGL1,MYO9B,NCAPH,NRP1,OPHN1,RAB3GAP1,RABEP1,RALBP1,RALGAPB,RAP1GAP2,RASAL2,RASGRP1,RASGRP3,RGS2,RGS6,RGS10,RGS16,RIC8B,RUNDC1,SRGAP1,SRGAP2,SRGAP3,STXBP5,STXBP5L,TBC1D4,TBC1D5,TBC1D12,TBC1D13,TBC1D15,TBC1D30,TBC1…
GO:MF	phospholipid binding	GO:0005543	1.22802e-06	5.91079	323	2844	77	24356	ACTN2,AKT1,ANKFY1,ANXA11,APPL1,APPL2,ARFIP1,ARFIP2,ARHGAP35,C2CD2L,CCDC88A,CLVS1,COL4A3BP,CPNE3,CPNE8,EEA1,ESYT2,FERMT2,FRMPD4,FZD7,GLTP,HIP1R,JAG1,KCNJ2,LPAR4,MAP1LC3A,MAPKAP1,MME,MPPE1,MREG,NR5A2,OPHN1,OSBPL8,PACSIN2,PARD3,PARD3B,PCYT1B,PHF12,PIK3C2B,PITPNA,PLEK2,PLEKHA8,PRKCI,PTAFR,RASGRP1,SAP30L,SCARB2,SESTD1,SGIP1,SGK3,SH3PXD2A,SH3PXD2B,SNX1,SNX4,SNX6,SNX8,SNX9,SNX11,SNX24,SNX27,SNX30,SPTBN1…
GO:MF	RNA binding	GO:0003723	1.50083e-06	5.82367	761	2844	146	24356	A1CF,AARS2,ADARB2,AFF2,AKAP1,ARC,ATXN1,ATXN1L,CASC3,CBX4,CBX6,CBX7,CELF1,CELF2,CNP,CPEB2,CPEB3,CPEB4,CPSF2,CPSF6,CRYZ,CSDC2,CTIF,CTU2,DCP2,DCP1A,DDX6,DDX54,DHX35,DHX40,DICER1,DIS3,EARS2,EIF5,EIF2S1,EIF2S2,EIF3J,EIF4B,EIF4E,EIF4E3,EIF4G1,EIF4G3,EIF4H,ELAVL1,ENDOU,ESRP1,EXOSC2,FASTKD2,FMR1,FUBP3,FXR1,G3BP1,GRSF1,GSPT1,HBP1,HELZ,HNRNPA3,HNRNPH3,HNRNPK,HNRNPU,IGF2BP1,IGF2BP3,ILF3,KIAA0430,KIAA1456,LA…
GO:MF	DNA-binding transcription factor binding	GO:0140297	1.88371e-06	5.72499	234	2844	61	24356	AHR,ARNT,ATOH8,BBS7,CBX5,CDKN2B,CREB1,CRY2,DDX54,EIF4E,FOS,FOXL2,GABPA,GATA6,GSK3B,HAND1,HDAC4,HIF1AN,HIPK2,HMGA1,HNF4A,HOXC4,HOXC5,JUN,LATS1,MAPK14,MED1,MED12,MED13,MEF2A,MEF2C,MEF2D,MIER3,MTDH,NCOA1,NCOA2,NCOA3,NCOA7,NR4A3,PADI2,PPARGC1A,PRDM16,PRKCB,PROX1,RARG,RB1,RUNX2,SIRT1,SMAD3,SP1,SRF,STRN,SUMO1,TAF4,TLE1,TLE4,TOB2,VDR,WIPI1,YY1,ZNF516
GO:MF	cation channel activity	GO:0005261	3.87646e-06	5.41157	255	2844	64	24356	ABCC9,CACHD1,CACNA1B,CACNA1C,CACNB1,CACNB2,CACNG2,CACNG4,CALHM1,CHRNA2,CHRNA5,CHRNB2,CHRNG,CNGB3,FAM155B,GRIA1,GRIA2,GRIA3,GRIA4,GRIK3,GRIN2A,GRIN2B,GRIN3A,HCN1,HTR3A,JPH1,KCNC1,KCNC2,KCND2,KCNE4,KCNH1,KCNH2,KCNH7,KCNJ2,KCNJ13,KCNK3,KCNK5,KCNK10,KCNK13,KCNMA1,KCNN3,KCNQ3,KCNQ4,KCNQ5,KCNS1,KCNT2,MTMR6,ORAI2,PANX1,PKD2,PSEN1,SCN2A,SCN2B,SCN3A,SCN4B,SCN8A,SLC24A2,SLC24A4,SLC40A1,TMCO1,TMEM37,TRPA1,T…
GO:MF	phosphatidylinositol binding	GO:0035091	5.65337e-06	5.24769	185	2844	51	24356	ACTN2,AKT1,ANKFY1,APPL1,APPL2,ARFIP1,C2CD2L,CCDC88A,CLVS1,COL4A3BP,EEA1,ESYT2,FERMT2,FRMPD4,FZD7,HIP1R,KCNJ2,MAPKAP1,MPPE1,MREG,OSBPL8,PARD3,PARD3B,PHF12,PIK3C2B,PITPNA,PLEK2,PLEKHA8,SAP30L,SESTD1,SGK3,SH3PXD2A,SH3PXD2B,SNX1,SNX4,SNX6,SNX8,SNX9,SNX11,SNX24,SNX27,SNX30,STXBP6,SYT7,TLN1,TULP4,TWF1,VPS36,WDFY1,WDFY3,WIPI1
GO:MF	phosphatase activity	GO:0016791	6.34888e-06	5.1973	224	2844	58	24356	ACP2,ACPP,ALPL,CDC14B,CTDSP1,CTDSPL,CTDSPL2,DUSP3,DUSP5,DUSP16,DUSP19,EYA4,G6PC2,HDHD2,IMPA1,IMPAD1,INPP5F,LPIN2,MTMR4,MTMR6,NT5E,PDP1,PFKFB2,PFKFB3,PGP,PHLPP1,PHLPP2,PHOSPHO1,PPM1A,PPM1B,PPM1D,PPM1E,PPP1CA,PPP1CB,PPP2R2A,PPP2R5A,PPP2R5D,PPP3R1,PPP4R1,PPP6C,PTEN,PTP4A1,PTP4A2,PTPN1,PTPN4,PTPN9,PTPN11,PTPN21,PTPRA,PTPRB,PTPRD,PTPRE,PTPRN,PTPRQ,PTPRR,PTPRT,SSH2,SYNJ1
GO:MF	anion transmembrane transporter activity	GO:0008509	1.36412e-05	4.86515	234	2844	59	24356	ABCA1,ANKH,ANO5,BEST4,CFTR,CLCN4,CLCN5,CLCN6,CLIC4,CLIC5,GABRA1,GABRA3,GABRB3,GABRG2,GLRA2,LRRC8C,NMUR2,SLC10A2,SLC12A5,SLC13A3,SLC16A1,SLC16A6,SLC16A10,SLC17A5,SLC18A2,SLC1A2,SLC1A4,SLC23A2,SLC25A4,SLC25A12,SLC25A15,SLC25A24,SLC25A38,SLC26A2,SLC26A7,SLC26A9,SLC34A2,SLC35D1,SLC38A2,SLC38A4,SLC38A9,SLC46A1,SLC4A4,SLC4A5,SLC4A7,SLC4A8,SLC5A12,SLC6A1,SLC6A6,SLC6A15,SLC7A1,SLC7A2,SLC7A11,SLCO2A1,SLCO…
GO:MF	phosphoprotein phosphatase activity	GO:0004721	1.67941e-05	4.77484	153	2844	44	24356	CDC14B,CTDSP1,CTDSPL,CTDSPL2,DUSP3,DUSP5,DUSP16,DUSP19,EYA4,MTMR4,MTMR6,PDP1,PGP,PHLPP1,PHLPP2,PPM1A,PPM1B,PPM1D,PPM1E,PPP1CA,PPP1CB,PPP2R2A,PPP2R5A,PPP2R5D,PPP3R1,PPP4R1,PPP6C,PTEN,PTP4A1,PTP4A2,PTPN1,PTPN4,PTPN9,PTPN11,PTPN21,PTPRA,PTPRB,PTPRD,PTPRE,PTPRN,PTPRQ,PTPRR,PTPRT,SSH2
GO:MF	GTPase activator activity	GO:0005096	2.19441e-05	4.65868	181	2844	49	24356	ABR,AGAP3,AGFG1,ARHGAP21,ARHGAP28,ARHGAP31,ARHGAP35,ARHGAP36,ARHGEF12,ASAP2,DOCK1,DOCK4,ELMOD1,ELMOD2,ELMOD3,GARNL3,GIT2,JUN,LLGL1,MYO9B,NRP1,OPHN1,RAB3GAP1,RABEP1,RALBP1,RALGAPB,RAP1GAP2,RASAL2,RASGRP1,RASGRP3,RGS2,RGS6,RGS10,RGS16,RIC8B,RUNDC1,SRGAP1,SRGAP2,SRGAP3,STXBP5,STXBP5L,TBC1D4,TBC1D5,TBC1D12,TBC1D13,TBC1D15,TBC1D30,TBC1D22A,TNFAIP1
GO:MF	molecular transducer activity	GO:0060089	2.56997e-05	4.59007	896	2844	161	24356	ABCA1,ABCC9,ABHD2,ACVR1B,ACVR2A,ACVR2B,ACVRL1,ADRA2B,ADRB1,AGTR2,ANTXR1,ANTXR2,APLNR,AVPR1A,BMPR2,BMPR1B,CALCR,CALCRL,CASR,CD44,CD47,CD74,CDK6,CDK12,CDK14,CDK19,CELSR2,CHRM1,CHRNA2,CHRNA5,CHRNB2,CHRNG,CMKLR1,CNR1,CSF1R,CXCR1,DRD1,EDAR,EDNRA,EFEMP1,EPHA4,EPHA5,EPHA8,EPHB1,EPHB2,ERBB4,F2RL2,FGFR1,FLT1,FLT4,FZD1,FZD3,FZD4,FZD7,GABBR2,GABRA1,GABRA3,GABRB2,GABRB3,GABRG2,GABRP,GFRA1,GFRA2,GLRA2,GPR55,G…
GO:MF	GTPase regulator activity	GO:0030695	3.88005e-05	4.41116	195	2844	51	24356	ABR,AGAP3,AGFG1,ARHGAP21,ARHGAP28,ARHGAP31,ARHGAP35,ARHGAP36,ARHGEF12,ASAP2,DGKI,DNAJA3,DOCK1,DOCK4,ELMOD1,ELMOD2,ELMOD3,GARNL3,GIT2,JUN,LLGL1,MYO9B,NRP1,OPHN1,RAB3GAP1,RABEP1,RALBP1,RALGAPB,RAP1GAP2,RASAL2,RASGRP1,RASGRP3,RGS2,RGS6,RGS10,RGS16,RIC8B,RUNDC1,SRGAP1,SRGAP2,SRGAP3,STXBP5,STXBP5L,TBC1D4,TBC1D5,TBC1D12,TBC1D13,TBC1D15,TBC1D30,TBC1D22A,TNFAIP1
GO:MF	Rho GTPase binding	GO:0017048	4.08371e-05	4.38895	131	2844	39	24356	ABR,ARHGEF1,ARHGEF4,ARHGEF6,ARHGEF7,ARHGEF12,ARHGEF18,ARHGEF38,C15ORF62,CDC42EP1,CDC42SE1,CDC42SE2,DAAM2,DOCK4,DOCK7,EPS8,FARP1,FGD4,FGD6,FMNL2,FMNL3,GIT2,KALRN,KIF3B,MCF2,MYO9B,PAK1,PAK2,RALBP1,ROCK2,SIKE1,SOS1,SRGAP1,SRGAP2,SRGAP3,STXBP6,TNFAIP1,TRIO,VAV3
GO:MF	PDZ domain binding	GO:0030165	4.69455e-05	4.32841	52	2844	22	24356	ACVR2A,ADRB1,ATP2B2,ATP2B4,CFTR,CIT,DOCK4,FZD1,FZD3,FZD4,FZD7,GNG5,GNG12,NKD1,NLGN1,PSEN1,PTEN,SDC2,SHISA6,SHISA9,SNTG2,SSTR2
GO:MF	signaling receptor activity	GO:0038023	5.8131e-05	4.23559	865	2844	155	24356	ABCA1,ABCC9,ABHD2,ACVR1B,ACVR2A,ACVR2B,ACVRL1,ADRA2B,ADRB1,AGTR2,ANTXR1,ANTXR2,APLNR,AVPR1A,BMPR2,BMPR1B,CALCR,CALCRL,CASR,CD44,CD47,CD74,CELSR2,CHRM1,CHRNA2,CHRNA5,CHRNB2,CHRNG,CMKLR1,CNR1,CSF1R,CXCR1,DRD1,EDAR,EDNRA,EFEMP1,EPHA4,EPHA5,EPHA8,EPHB1,EPHB2,ERBB4,F2RL2,FGFR1,FLT1,FLT4,FZD1,FZD3,FZD4,FZD7,GABBR2,GABRA1,GABRA3,GABRB2,GABRB3,GABRG2,GABRP,GFRA1,GFRA2,GLRA2,GPR55,GPR83,GPR85,GPR158,GPR37…
GO:MF	protein tyrosine kinase activity	GO:0004713	6.91903e-05	4.15995	103	2844	33	24356	ABL1,ABL2,CLK2,CLK3,CSF1R,DYRK1A,EFEMP1,EPHA4,EPHA5,EPHA6,EPHA8,EPHB1,EPHB2,ERBB4,FGFR1,FLT1,FLT4,HCK,INSR,KIT,NRP1,NRP2,NTRK2,PDGFRA,PDGFRB,PEAK1,PKDCC,PTK2B,RET,TEC,TWF1,TYRO3,YES1
GO:MF	voltage-gated channel activity	GO:0022832	0.000147181	3.83215	142	2844	40	24356	CACHD1,CACNA1B,CACNA1C,CACNB1,CACNB2,CACNG2,CACNG4,CALHM1,CLCN4,CLCN5,CLCN6,CLIC5,GRIN2A,GRIN2B,GRIN3A,HCN1,KCNC1,KCNC2,KCND2,KCNE4,KCNH1,KCNH2,KCNH7,KCNJ2,KCNJ13,KCNK3,KCNK5,KCNMA1,KCNQ3,KCNQ4,KCNQ5,KCNS1,KCNT2,NTRK2,PKD2,SCN2A,SCN3A,SCN8A,TMEM37,VDAC3
GO:MF	voltage-gated ion channel activity	GO:0005244	0.000147181	3.83215	142	2844	40	24356	CACHD1,CACNA1B,CACNA1C,CACNB1,CACNB2,CACNG2,CACNG4,CALHM1,CLCN4,CLCN5,CLCN6,CLIC5,GRIN2A,GRIN2B,GRIN3A,HCN1,KCNC1,KCNC2,KCND2,KCNE4,KCNH1,KCNH2,KCNH7,KCNJ2,KCNJ13,KCNK3,KCNK5,KCNMA1,KCNQ3,KCNQ4,KCNQ5,KCNS1,KCNT2,NTRK2,PKD2,SCN2A,SCN3A,SCN8A,TMEM37,VDAC3
GO:MF	growth factor binding	GO:0019838	0.000193284	3.7138	102	2844	32	24356	ACVR1B,ACVR2A,ACVR2B,ACVRL1,BMPR2,BMPR1B,COL2A1,COL4A1,CTGF,FGFR1,FLT1,FLT4,FSTL4,GLG1,IGFBP4,IGFBP5,IL13RA1,IL6R,INSR,KAZALD1,KL,NGFR,NRP1,NTRK2,PCSK6,PDGFRA,PDGFRB,SORT1,TGFB3,TGFBR1,TGFBR2,TGFBR3
GO:MF	enhancer sequence-specific DNA binding	GO:0001158	0.000243867	3.61285	74	2844	26	24356	ARID3B,BACH1,BACH2,CEBPB,CREB1,FLI1,GATA2,GATA5,GATA6,HOXA7,HOXB5,HOXD13,JUN,LMO4,MED12,MEF2C,NFYA,NKX2-1,NONO,NR1D2,NR5A2,SIRT1,SOX10,YY1,ZNF395,ZNF704
GO:MF	enhancer binding	GO:0035326	0.000269984	3.56866	79	2844	27	24356	ARID3B,ARNT,BACH1,BACH2,CEBPB,CREB1,FLI1,GATA2,GATA5,GATA6,HOXA7,HOXB5,HOXD13,JUN,LMO4,MED12,MEF2C,NFYA,NKX2-1,NONO,NR1D2,NR5A2,SIRT1,SOX10,YY1,ZNF395,ZNF704
GO:MF	microtubule binding	GO:0008017	0.000395867	3.40245	180	2844	46	24356	APC,ARL3,CAMSAP1,CCDC88A,CEP350,CETN1,CLASP1,DNM1,DNM3,DNM1L,DPYSL2,DPYSL5,DST,EML1,EML4,EML6,FAM161A,HOOK1,JAKMIP3,KATNAL1,KIF6,KIF23,KIF24,KIF1A,KIF1B,KIF26B,KIF2A,KIF3B,KIF4A,MAP1A,MAP1B,MAP1LC3A,MAPRE3,MAPT,MID2,MTUS1,NAV3,PAFAH1B1,RAB11A,REEP1,SBDS,SGIP1,SPAST,TRIM54,TUBGCP4,VAPA
GO:MF	active transmembrane transporter activity	GO:0022804	0.000485291	3.314	257	2844	59	24356	ABCA1,ABCA5,ABCB5,ABCC1,ABCC3,ABCC4,ABCC9,ABCD3,ABCD4,ABCG4,ANKH,ATP1B3,ATP2B1,ATP2B2,ATP2B4,ATP2C1,ATP6V1H,CFTR,CLCN4,CLCN5,RALBP1,SLC10A2,SLC10A7,SLC11A2,SLC12A5,SLC13A3,SLC15A2,SLC16A2,SLC16A10,SLC18A2,SLC1A2,SLC1A4,SLC23A2,SLC24A2,SLC24A4,SLC25A4,SLC26A2,SLC26A7,SLC26A9,SLC2A12,SLC2A13,SLC34A2,SLC35D1,SLC35D3,SLC35E1,SLC41A1,SLC4A4,SLC4A5,SLC4A7,SLC4A8,SLC5A7,SLC6A1,SLC6A6,SLC6A15,SLC9A1,SLC9…
GO:MF	transcription corepressor activity	GO:0003714	0.000835833	3.07788	129	2844	36	24356	AEBP1,AEBP2,ANKRD1,BCOR,CBFA2T2,CBFA2T3,CCND1,CDYL2,CIR1,DDX54,HDAC4,HEYL,HIPK2,HNRNPU,KDM5B,LIMD1,LMCD1,MED1,MIER3,NACC2,PHF12,POU4F2,RBFOX2,RERE,RUNX1T1,RYBP,SCAI,SIRT1,TBL1XR1,TLE1,TLE4,TOB2,WNT4,WTIP,WWTR1,ZHX3
GO:MF	core promoter sequence-specific DNA binding	GO:0001046	0.00107551	2.96839	43	2844	18	24356	AHR,ARNT,CEBPB,FOS,GADD45A,GBX2,GRHL1,HNF4A,KDM5A,MED1,PAX6,POU2AF1,POU2F1,RRN3,SOX8,TBPL1,UBTF,ZNF827
GO:MF	tubulin binding	GO:0015631	0.00112854	2.94748	239	2844	55	24356	APC,ARL3,CAMSAP1,CCDC88A,CEP350,CETN1,CLASP1,DAG1,DNM1,DNM3,DNM1L,DPYSL2,DPYSL5,DST,EFHC1,EML1,EML4,EML6,FAM161A,FEZ1,HOOK1,INO80,JAKMIP3,KATNAL1,KIF6,KIF23,KIF24,KIF1A,KIF1B,KIF26B,KIF2A,KIF3B,KIF4A,MAP1A,MAP1B,MAP1LC3A,MAPRE3,MAPT,MID2,MTUS1,NAV3,PAFAH1B1,PHF6,RAB11A,REEP1,SBDS,SGIP1,SPAST,STMN2,STMN4,SYT11,TAOK1,TRIM54,TUBGCP4,VAPA
GO:MF	histone binding	GO:0042393	0.00135834	2.86699	126	2844	35	24356	ANP32A,APBB1,ATAD2,CBX2,CBX4,CBX5,CBX7,CDYL2,CHD2,DEK,FMR1,INO80,KAT7,KAT6A,KDM5A,KDM5B,MBTD1,MLLT10,PHF2,PHF6,PHF19,PHIP,PRKCB,PWWP2A,RAG1,RBBP5,RNF8,SAP30L,SIRT1,SUPT6H,TBL1XR1,TNKS,UHRF1,WDTC1,ZMYND11
GO:MF	guanyl-nucleotide exchange factor activity	GO:0005085	0.00184414	2.73421	155	2844	40	24356	ABR,ADRB1,ARHGEF1,ARHGEF4,ARHGEF6,ARHGEF7,ARHGEF12,ARHGEF18,ARHGEF38,CYTH4,DENND2C,DIS3,DOCK1,DOCK3,DOCK4,DOCK7,DOCK9,ELMO1,EPS8,FARP1,FGD4,FGD6,GCLM,IQSEC1,KALRN,MCF2,RAB3GAP1,RAB3IL1,RALGPS2,RAPGEF1,RAPGEF3,RASGEF1A,RASGRP1,RASGRP3,RGL1,RIC8B,SMCR8,SOS1,TRIO,VAV3
GO:MF	transmitter-gated channel activity	GO:0022835	0.00214988	2.66759	49	2844	19	24356	CHRNA2,CHRNA5,CHRNB2,CHRNG,GABRA1,GABRA3,GABRB3,GABRG2,GLRA2,GRIA1,GRIA2,GRIA3,GRIA4,GRID1,GRIK3,GRIN2A,GRIN2B,GRIN3A,HTR3A
GO:MF	core promoter binding	GO:0001047	0.00214988	2.66759	49	2844	19	24356	AHR,ARNT,CEBPB,FOS,GADD45A,GBX2,GRHL1,HNF4A,KDM5A,MED1,NR3C1,PAX6,POU2AF1,POU2F1,RRN3,SOX8,TBPL1,UBTF,ZNF827
GO:MF	transmitter-gated ion channel activity	GO:0022824	0.00214988	2.66759	49	2844	19	24356	CHRNA2,CHRNA5,CHRNB2,CHRNG,GABRA1,GABRA3,GABRB3,GABRG2,GLRA2,GRIA1,GRIA2,GRIA3,GRIA4,GRID1,GRIK3,GRIN2A,GRIN2B,GRIN3A,HTR3A
GO:MF	protein heterodimerization activity	GO:0046982	0.00220195	2.65719	318	2844	67	24356	ABCG4,ADD2,ADRB1,AHR,ALX4,ARF1,ARNT,BCL2,CEBPB,CEBPG,CENPA,CHRAC1,CUL3,DMBX1,DMRTA2,EPAS1,FLOT2,FMR1,FOS,FOXP1,FXR1,FZD4,GABBR2,GABPA,GADD45A,GGA1,GRIN2B,H2AFJ,H2AFV,HAND1,HEYL,HIP1R,HMG20A,HNF1B,IKZF3,IRAK2,JUN,MAFG,MCL1,MEF2A,MEF2C,MEF2D,MEIS1,MID2,MLXIPL,NCOA3,NR2C2,PBX1,PIK3R1,RALGAPB,RRAGD,SIM1,SMAD3,SNX1,SOS1,SOX6,SOX8,SOX14,SUPT7L,TAF4,TIMELESS,TIRAP,TMCC1,TOP2B,TYRO3,VAPA,ZHX3
GO:MF	secondary active transmembrane transporter activity	GO:0015291	0.00234576	2.62972	162	2844	41	24356	ANKH,CLCN4,CLCN5,SLC10A2,SLC10A7,SLC11A2,SLC12A5,SLC13A3,SLC15A2,SLC16A2,SLC16A10,SLC18A2,SLC1A2,SLC1A4,SLC23A2,SLC24A2,SLC24A4,SLC25A4,SLC26A2,SLC26A7,SLC26A9,SLC2A12,SLC2A13,SLC34A2,SLC35D1,SLC35D3,SLC35E1,SLC41A1,SLC4A4,SLC4A5,SLC4A7,SLC4A8,SLC5A7,SLC6A1,SLC6A6,SLC6A15,SLC9A1,SLC9A2,SLCO2A1,SLCO2B1,SLCO3A1
GO:MF	transmembrane receptor protein tyrosine kinase activity	GO:0004714	0.00264917	2.57689	54	2844	20	24356	CSF1R,EFEMP1,EPHA4,EPHA5,EPHA8,EPHB1,EPHB2,ERBB4,FGFR1,FLT1,FLT4,INSR,KIT,NRP1,NRP2,NTRK2,PDGFRA,PDGFRB,RET,TYRO3
GO:MF	transforming growth factor beta receptor binding	GO:0005160	0.00272566	2.56453	37	2844	16	24356	ACVR2A,ACVR2B,BMP7,GDF2,GDF5,GDF6,GDF11,INHBE,RASL11B,SMAD3,SNX6,TGFB2,TGFB3,TGFBR1,TGFBR2,TGFBR3
GO:MF	transferase activity, transferring acyl groups other than amino-acyl groups	GO:0016747	0.00358847	2.44509	176	2844	43	24356	ABHD5,AGPAT4,CERS2,CERS5,CPT1A,DBT,ELOVL2,ELOVL4,ESCO2,GLUL,GOLGA7,GPAT2,HGSNAT,HHAT,KAT7,KAT6A,LCLAT1,LPCAT1,LPCAT2,LPGAT1,LRAT,MEAF6,METTL8,NAA15,NAA25,NAA50,NCOA3,NMT2,OLAH,PDCD2,SH3GLB1,SPTLC2,SUPT7L,TAF5,TAF5L,YKT6,ZDHHC2,ZDHHC9,ZDHHC14,ZDHHC15,ZDHHC17,ZDHHC21,ZDHHC22
GO:MF	transforming growth factor beta-activated receptor activity	GO:0005024	0.00379819	2.42042	13	2844	9	24356	ACVR1B,ACVR2A,ACVR2B,ACVRL1,BMPR2,BMPR1B,TGFBR1,TGFBR2,TGFBR3
GO:MF	transferase activity, transferring acyl groups	GO:0016746	0.00393785	2.40474	200	2844	47	24356	ABHD5,AGPAT4,CERS2,CERS5,CLYBL,CPT1A,CS,DBT,ELOVL2,ELOVL4,ESCO2,GLUL,GOLGA7,GPAT2,HGSNAT,HHAT,KAT7,KAT6A,LCLAT1,LPCAT1,LPCAT2,LPGAT1,LRAT,MBOAT2,MEAF6,METTL8,NAA15,NAA25,NAA50,NCOA3,NMT2,OLAH,PDCD2,SH3GLB1,SPTLC2,SUPT7L,TAF5,TAF5L,TGM2,YKT6,ZDHHC2,ZDHHC9,ZDHHC14,ZDHHC15,ZDHHC17,ZDHHC21,ZDHHC22
GO:MF	monovalent inorganic cation transmembrane transporter activity	GO:0015077	0.00403984	2.39364	298	2844	63	24356	ABCC9,ATP1B3,ATP2C1,ATP6V0A1,ATP6V1H,CLCN4,CLCN5,COX10,COX15,GRIK3,HCN1,KCNC1,KCNC2,KCND2,KCNE4,KCNH1,KCNH2,KCNH7,KCNJ2,KCNJ13,KCNK3,KCNK5,KCNK10,KCNK13,KCNMA1,KCNN3,KCNQ3,KCNQ4,KCNQ5,KCNS1,KCNT2,MTMR6,PKD2,SCN2A,SCN2B,SCN3A,SCN4B,SCN8A,SLC10A2,SLC11A2,SLC12A5,SLC13A3,SLC15A2,SLC18A2,SLC1A2,SLC23A2,SLC24A2,SLC24A4,SLC2A12,SLC2A13,SLC34A2,SLC41A1,SLC46A1,SLC4A4,SLC4A5,SLC4A7,SLC4A8,SLC5A7,SLC6A1,S…
GO:MF	neurotransmitter receptor activity	GO:0030594	0.00512945	2.28993	85	2844	26	24356	CHRM1,CHRNA2,CHRNA5,CHRNB2,CHRNG,DRD1,GABBR2,GABRA1,GABRA3,GABRB3,GABRG2,GLRA2,GRIA1,GRIA2,GRIA3,GRIA4,GRID1,GRIK3,GRIN2A,GRIN2B,GRIN3A,GRM5,HRH1,HTR7,HTR3A,OPRM1
GO:MF	protein phosphatase regulator activity	GO:0019888	0.00577255	2.23863	43	2844	17	24356	CALM1,ENSA,GINS4,PHACTR2,PPP1R14C,PPP1R16B,PPP1R1A,PPP1R1B,PPP1R3B,PPP1R3C,PPP2R2A,PPP2R2D,PPP2R5A,PPP2R5C,PPP2R5D,PPP4R1,RCAN1
GO:MF	actin filament binding	GO:0051015	0.00658848	2.18121	151	2844	38	24356	ABL1,ABLIM1,ABLIM3,ACTN2,ACTR2,ADD2,ANTXR1,ARPC2,ARPC4,ARPC5,ARPC5L,CACNB2,CDK5R1,CORO2A,CORO2B,ERMN,FERMT1,FERMT2,HIP1R,MYH9,MYH10,MYH11,MYO18A,MYO5A,PANX1,PKNOX2,SHROOM2,SHROOM3,SHROOM4,SSFA2,TLN1,TLN2,TMEM201,TMOD1,TPM4,TWF1,VCL,WASL
GO:MF	RNA polymerase II-specific DNA-binding transcription factor binding	GO:0061629	0.00673096	2.17192	180	2844	43	24356	ARNT,BBS7,CDKN2B,CREB1,CRY2,DDX54,FOS,FOXL2,GATA6,GSK3B,HIF1AN,HIPK2,HMGA1,HNF4A,JUN,LATS1,MAPK14,MED1,MED12,MED13,MIER3,MTDH,NCOA1,NCOA2,NCOA3,NCOA7,NR4A3,PADI2,PPARGC1A,PRKCB,PROX1,RARG,RB1,SIRT1,SMAD3,SRF,STRN,SUMO1,TAF4,TOB2,VDR,WIPI1,YY1
GO:MF	growth factor activity	GO:0008083	0.00720915	2.14212	102	2844	29	24356	BDNF,BMP7,EREG,FGF1,FGF2,FGF14,FGF18,FGF19,FGF23,GDF2,GDF5,GDF6,GDF11,GDNF,IGF1,IL5,IL8,IL13,INHBE,JAG2,KITLG,NENF,PDGFC,PGF,RABEP1,TGFB2,TGFB3,VEGFA,VEGFC
GO:MF	organic anion transmembrane transporter activity	GO:0008514	0.00780653	2.10754	152	2844	38	24356	CFTR,SLC10A2,SLC13A3,SLC16A1,SLC16A6,SLC16A10,SLC17A5,SLC1A2,SLC1A4,SLC23A2,SLC25A4,SLC25A12,SLC25A15,SLC25A24,SLC25A38,SLC26A2,SLC26A7,SLC26A9,SLC35D1,SLC38A2,SLC38A4,SLC38A9,SLC46A1,SLC4A4,SLC4A5,SLC4A7,SLC4A8,SLC5A12,SLC6A1,SLC6A6,SLC6A15,SLC7A1,SLC7A2,SLC7A11,SLCO2A1,SLCO2B1,SLCO3A1,TMEM30A
GO:MF	cytokine receptor binding	GO:0005126	0.00848221	2.07149	164	2844	40	24356	ACVR2A,ACVR2B,BMP7,CXCL12,EDA,EFNA5,ERAP1,FRS2,GDF2,GDF5,GDF6,GDF11,IL5,IL8,IL13,IL15,IL6R,INHBE,ITCH,KITLG,PIK3R1,RASL11B,RNF41,SMAD3,SNX6,SOCS2,SPRED1,SPRED2,TGFB2,TGFB3,TGFBR1,TGFBR2,TGFBR3,TMBIM1,TNFSF8,TNFSF15,TRAF4,TRAF6,VEGFA,VEGFC
GO:MF	mRNA binding	GO:0003729	0.00874489	2.05825	170	2844	41	24356	ARC,CELF1,CPEB2,CPEB3,CPEB4,CRYZ,CSDC2,DCP1A,EIF4G1,EIF4G3,ELAVL1,ESRP1,FMR1,FXR1,G3BP1,HNRNPA3,HNRNPU,IGF2BP1,IGF2BP3,LARP6,LIN28A,LUC7L2,LUC7L3,MECP2,MYH10,NUDT21,PAIP2,PUM2,RBFOX1,RBFOX2,RBM8A,RBMX,RC3H1,SECISBP2L,SERBP1,SLC4A1AP,STK3,TARDBP,XPO5,ZC3H12A,ZFP36L1
GO:MF	ubiquitin conjugating enzyme binding	GO:0031624	0.0090703	2.04238	24	2844	12	24356	ANKIB1,ARIH1,ARIH2,DCUN1D2,DCUN1D3,DCUN1D4,DCUN1D5,FOXL2,RNF144A,RNF144B,SIAH3,TRAF6
GO:MF	glutamate receptor activity	GO:0008066	0.0090703	2.04238	24	2844	12	24356	GRIA1,GRIA2,GRIA3,GRIA4,GRID1,GRIK3,GRIN2A,GRIN2B,GRIN3A,GRM3,GRM5,GRM8
GO:MF	nuclear receptor transcription coactivator activity	GO:0030374	0.00943442	2.02528	40	2844	16	24356	ACTN2,ATXN7L3,HMGA1,MED1,NCOA1,NCOA2,NCOA3,NCOA7,NR1D2,PPARGC1A,PPRC1,PRKCB,PSMC3IP,RBM14,THRA,THRB
GO:MF	insulin receptor binding	GO:0005158	0.00952567	2.0211	14	2844	9	24356	GRB10,IGF1,IRS1,PHIP,PIK3R1,PTPN11,SNX1,SNX4,SORBS1
GO:BP	biological_process	GO:0008150	5e-324	323.306	12549	2844	2467	24356	A1CF,AAK1,AARS2,ABAT,ABCA1,ABCA5,ABCB5,ABCC1,ABCC3,ABCC4,ABCC9,ABCD3,ABCD4,ABCG4,ABHD2,ABHD5,ABI1,ABI2,ABL1,ABL2,ABLIM1,ABLIM3,ABR,ACACA,ACADL,ACADSB,ACAN,ACP2,ACPP,ACSL3,ACTN2,ACTR2,ACVR1B,ACVR2A,ACVR2B,ACVRL1,ADAM9,ADAM12,ADAM22,ADAM28,ADAM33,ADAMTS1,ADAMTS4,ADAMTS6,ADAMTS18,ADAMTSL1,ADARB2,ADCK1,ADCY1,ADCY2,ADCY6,ADCY7,ADD2,ADK,ADNP,ADRA2B,ADRB1,AEBP1,AEBP2,AFF1,AFF2,AFF3,AFF4,AGAP3,AGFG1,AGGF…
GO:BP	cellular process	GO:0009987	1.3846603e-316	315.859	10943	2844	2218	24356	A1CF,AAK1,AARS2,ABAT,ABCA1,ABCA5,ABCC1,ABCC4,ABCD3,ABCD4,ABCG4,ABHD2,ABHD5,ABI1,ABI2,ABL1,ABL2,ABLIM1,ABLIM3,ABR,ACACA,ACADL,ACAN,ACP2,ACPP,ACSL3,ACTN2,ACTR2,ACVR1B,ACVR2A,ACVR2B,ACVRL1,ADAM9,ADAM22,ADAMTS1,ADAMTS18,ADARB2,ADCK1,ADCY1,ADCY2,ADCY6,ADCY7,ADD2,ADK,ADNP,ADRA2B,ADRB1,AEBP1,AEBP2,AFF1,AFF2,AFF3,AFF4,AGAP3,AGFG1,AGPAT4,AGTR2,AHCTF1,AHCYL2,AHR,AHSG,AIFM2,AIFM3,AK4,AKAP1,AKAP7,AKT1,AKT3,A…
GO:BP	biological regulation	GO:0065007	1.43624e-254	253.843	7808	2844	1746	24356	A1CF,AAK1,ABAT,ABCA1,ABCA5,ABCC1,ABHD2,ABHD5,ABI1,ABI2,ABL1,ABL2,ABLIM3,ABR,ACACA,ACPP,ACSL3,ACTN2,ACTR2,ACVR1B,ACVR2A,ACVR2B,ACVRL1,ADAM9,ADAM12,ADAMTS1,ADAMTS18,ADCY1,ADCY2,ADCY6,ADCY7,ADD2,ADNP,ADRA2B,ADRB1,AEBP1,AEBP2,AFF1,AFF2,AFF3,AFF4,AGAP3,AGFG1,AGGF1,AGTR2,AHCTF1,AHR,AHSG,AIFM2,AKAP1,AKAP5,AKAP7,AKT1,AKT3,AKTIP,ALDH5A1,ALKBH5,ALPK1,ALX4,AMOTL1,ANGPT1,ANGPT2,ANK2,ANK3,ANKFY1,ANKH,ANKIB1,A…
GO:BP	regulation of biological process	GO:0050789	1.06857e-230	229.971	7271	2844	1634	24356	A1CF,AAK1,ABCA1,ABCA5,ABHD2,ABHD5,ABI1,ABI2,ABL1,ABL2,ABLIM3,ABR,ACPP,ACSL3,ACTN2,ACTR2,ACVR1B,ACVR2A,ACVR2B,ACVRL1,ADAM9,ADAM12,ADAMTS1,ADAMTS18,ADCY1,ADCY2,ADCY6,ADCY7,ADD2,ADNP,ADRA2B,ADRB1,AEBP1,AEBP2,AFF1,AFF2,AFF3,AFF4,AGAP3,AGGF1,AGTR2,AHCTF1,AHR,AHSG,AIFM2,AKAP1,AKAP7,AKT1,AKT3,AKTIP,ALKBH5,ALPK1,ALX4,AMOTL1,ANGPT1,ANGPT2,ANK2,ANK3,ANKFY1,ANKH,ANKIB1,ANKLE2,ANKRD1,ANKRD13B,ANTXR1,AP1G1,AP…
GO:BP	regulation of cellular process	GO:0050794	2.00798e-209	208.697	6829	2844	1536	24356	AAK1,ABCA1,ABCA5,ABHD2,ABHD5,ABI1,ABI2,ABL1,ABL2,ABLIM3,ABR,ACPP,ACSL3,ACTN2,ACTR2,ACVR1B,ACVR2A,ACVR2B,ACVRL1,ADAM9,ADAMTS1,ADAMTS18,ADCY1,ADCY2,ADCY6,ADCY7,ADD2,ADNP,ADRA2B,ADRB1,AEBP1,AEBP2,AFF1,AFF2,AFF3,AFF4,AGAP3,AGTR2,AHCTF1,AHR,AHSG,AIFM2,AKAP1,AKAP7,AKT1,AKT3,AKTIP,ALKBH5,ALPK1,ALX4,AMOTL1,ANGPT1,ANGPT2,ANK2,ANK3,ANKFY1,ANKIB1,ANKLE2,ANKRD1,ANKRD13B,ANTXR1,AP1G1,APBB1,APC,APCDD1,APLN,APL…
GO:BP	metabolic process	GO:0008152	9.73191e-179	178.012	7853	2844	1616	24356	A1CF,AAK1,AARS2,ABAT,ABCA1,ABCD3,ABCD4,ABHD2,ABHD5,ABI1,ABI2,ABL1,ABL2,ABLIM3,ACACA,ACADL,ACADSB,ACAN,ACP2,ACPP,ACSL3,ACTN2,ACTR2,ACVR1B,ACVR2A,ACVR2B,ACVRL1,ADAM9,ADAM12,ADAM22,ADAM28,ADAM33,ADAMTS1,ADAMTS4,ADAMTS6,ADAMTS18,ADAMTSL1,ADARB2,ADCK1,ADCY1,ADCY2,ADCY6,ADCY7,ADK,ADRA2B,ADRB1,AEBP1,AEBP2,AFF1,AFF2,AFF3,AFF4,AGAP3,AGPAT4,AGTR2,AHCTF1,AHCYL2,AHR,AHSG,AIFM2,AIFM3,AK4,AKR1E2,AKT1,AKT3,AKTI…
GO:BP	cellular metabolic process	GO:0044237	4.66038e-178	177.332	7171	2844	1524	24356	A1CF,AAK1,AARS2,ABAT,ABCA1,ABCD3,ABCD4,ABHD2,ABHD5,ABI1,ABI2,ABL1,ABL2,ABLIM3,ACACA,ACADL,ACAN,ACP2,ACPP,ACSL3,ACTN2,ACTR2,ACVR1B,ACVR2A,ACVR2B,ACVRL1,ADAM9,ADARB2,ADCK1,ADCY1,ADCY2,ADCY6,ADCY7,ADK,ADRA2B,AEBP1,AEBP2,AFF1,AFF2,AFF3,AFF4,AGAP3,AGPAT4,AGTR2,AHCTF1,AHCYL2,AHR,AHSG,AIFM2,AK4,AKT1,AKT3,AKTIP,ALDH4A1,ALDH5A1,ALG1,ALKBH5,ALOX5,ALPK1,ALPK3,ALPL,ALX4,AMD1,AMN1,ANAPC7,ANAPC16,ANGPT1,ANKIB1…
GO:BP	organic substance metabolic process	GO:0071704	4.15007e-171	170.382	7370	2844	1537	24356	A1CF,AAK1,AARS2,ABAT,ABCA1,ABCD3,ABCD4,ABHD2,ABHD5,ABI1,ABI2,ABL1,ABL2,ABLIM3,ACACA,ACADL,ACAN,ACPP,ACSL3,ACTN2,ACTR2,ACVR1B,ACVR2A,ACVR2B,ACVRL1,ADAM9,ADAM12,ADAM22,ADAM28,ADAM33,ADAMTS1,ADAMTS4,ADAMTS6,ADAMTS18,ADAMTSL1,ADARB2,ADCK1,ADCY1,ADCY2,ADCY6,ADCY7,ADK,ADRA2B,AEBP1,AEBP2,AFF1,AFF2,AFF3,AFF4,AGAP3,AGPAT4,AGTR2,AHCTF1,AHCYL2,AHR,AHSG,AK4,AKT1,AKT3,AKTIP,ALDH4A1,ALDH5A1,ALG1,ALKBH5,ALOX5,A…
GO:BP	macromolecule metabolic process	GO:0043170	1.64271e-164	163.784	6299	2844	1377	24356	A1CF,AAK1,AARS2,ABCA1,ABI1,ABI2,ABL1,ABL2,ABLIM3,ACACA,ACAN,ACTN2,ACTR2,ACVR1B,ACVR2A,ACVR2B,ACVRL1,ADAM9,ADAM12,ADAM22,ADAM28,ADAM33,ADAMTS1,ADAMTS4,ADAMTS6,ADAMTS18,ADAMTSL1,ADARB2,ADCK1,ADCY1,ADRA2B,AEBP1,AEBP2,AFF1,AFF2,AFF3,AFF4,AGAP3,AGPAT4,AGTR2,AHCTF1,AHR,AHSG,AKT1,AKT3,AKTIP,ALG1,ALKBH5,ALPK1,ALPK3,ALX4,AMN1,ANAPC7,ANAPC16,ANGPT1,ANK2,ANKIB1,ANKLE2,ANKRD1,ANKRD13B,ANTXR1,AP2B1,APBA1,APBB…
GO:BP	primary metabolic process	GO:0044238	1.73608e-161	160.76	7076	2844	1478	24356	A1CF,AAK1,AARS2,ABAT,ABCA1,ABCD3,ABHD2,ABHD5,ABI1,ABI2,ABL1,ABL2,ABLIM3,ACACA,ACADL,ACAN,ACPP,ACSL3,ACTN2,ACTR2,ACVR1B,ACVR2A,ACVR2B,ACVRL1,ADAM9,ADAM12,ADAM22,ADAM28,ADAM33,ADAMTS1,ADAMTS4,ADAMTS6,ADAMTS18,ADAMTSL1,ADARB2,ADCK1,ADCY1,ADCY2,ADCY6,ADCY7,ADK,ADRA2B,AEBP1,AEBP2,AFF1,AFF2,AFF3,AFF4,AGAP3,AGPAT4,AGTR2,AHCTF1,AHR,AHSG,AK4,AKT1,AKT3,AKTIP,ALDH4A1,ALDH5A1,ALG1,ALKBH5,ALPK1,ALPK3,ALX4,AMD…
GO:BP	nitrogen compound metabolic process	GO:0006807	1.63978e-158	157.785	6681	2844	1418	24356	A1CF,AAK1,AARS2,ABAT,ABCA1,ABCD4,ABI1,ABI2,ABL1,ABL2,ABLIM3,ACACA,ACAN,ACPP,ACSL3,ACTN2,ACTR2,ACVR1B,ACVR2A,ACVR2B,ACVRL1,ADAM9,ADAM12,ADAM22,ADAM28,ADAM33,ADAMTS1,ADAMTS4,ADAMTS6,ADAMTS18,ADAMTSL1,ADARB2,ADCK1,ADCY1,ADCY2,ADCY6,ADCY7,ADK,ADRA2B,AEBP1,AEBP2,AFF1,AFF2,AFF3,AFF4,AGAP3,AGTR2,AHCTF1,AHCYL2,AHR,AHSG,AK4,AKT1,AKT3,AKTIP,ALDH4A1,ALDH5A1,ALG1,ALKBH5,ALPK1,ALPK3,ALX4,AMD1,AMN1,ANAPC7,ANAP…
GO:BP	multicellular organismal process	GO:0032501	2.32839e-154	153.633	4100	2844	1029	24356	A1CF,ABAT,ABCA1,ABCA5,ABHD2,ABI1,ABL1,ABL2,ABR,ACACA,ACAN,ACP2,ACPP,ACSL3,ACTN2,ACVR1B,ACVR2A,ACVR2B,ACVRL1,ADAM9,ADAM12,ADAM22,ADAMTS1,ADAMTS6,ADAMTS18,ADCY1,ADCY6,ADCY7,ADD2,ADRA2B,ADRB1,AFF2,AFF3,AFF4,AGFG1,AGGF1,AGTR2,AHSG,AKT1,AKT3,ALCAM,ALDH5A1,ALKBH5,ALOX5,ALPK3,ALPL,ALX4,AMOTL1,ANGPT1,ANGPT2,ANK2,ANKH,ANKLE2,ANKRD1,ANTXR1,AOC3,AP2B1,APBA1,APC,APCDD1,APLN,APLNR,AQP2,AQP4,ARC,ARCN1,ARG2,ARH…
GO:BP	cellular macromolecule metabolic process	GO:0044260	8.76889e-151	150.057	5473	2844	1231	24356	AAK1,AARS2,ABCA1,ABI1,ABI2,ABL1,ABL2,ABLIM3,ACAN,ACTR2,ACVR1B,ACVR2A,ACVR2B,ACVRL1,ADAM9,ADCK1,ADCY1,ADRA2B,AEBP1,AEBP2,AFF1,AFF2,AFF3,AFF4,AGAP3,AGTR2,AHCTF1,AHR,AHSG,AKT1,AKT3,AKTIP,ALG1,ALKBH5,ALPK1,ALPK3,ALX4,AMN1,ANAPC7,ANAPC16,ANGPT1,ANKIB1,ANKLE2,ANKRD1,ANKRD13B,ANTXR1,AP2B1,APBB1,APC,APLN,APLNR,ARHGAP35,ARID2,ARID3B,ARID5B,ARIH1,ARIH2,ARL2BP,ARMC8,ARNT,ARRDC3,ASB6,ASB9,ASB13,ASCL2,ASH1L,A…
GO:BP	developmental process	GO:0032502	2.18405e-150	149.661	3584	2844	938	24356	A1CF,ABCA5,ABHD2,ABI1,ABL1,ABL2,ABR,ACAN,ACP2,ACTN2,ACVR1B,ACVR2A,ACVR2B,ACVRL1,ADAM9,ADAM12,ADAM22,ADAMTS1,ADAMTS6,ADAMTS18,ADCY1,ADD2,ADRA2B,ADRB1,AFF3,AFF4,AGFG1,AGGF1,AGTR2,AHSG,AKT1,AKT3,ALCAM,ALDH5A1,ALPK3,ALPL,ALX4,AMOTL1,ANGPT1,ANGPT2,ANK2,ANKH,ANKLE2,ANKRD1,ANTXR1,AP1G1,AP2B1,APBA1,APC,APCDD1,APLN,APLNR,AQP2,ARC,ARCN1,ARG2,ARHGAP35,ARHGEF7,ARID2,ARID5B,ARIH2,ARL3,ARL13B,ARNT,ARPC2,ARRDC3…
GO:BP	anatomical structure development	GO:0048856	1.38459e-144	143.859	3377	2844	893	24356	A1CF,ABHD2,ABI1,ABL1,ABL2,ABR,ACAN,ACP2,ACTN2,ACVR1B,ACVR2A,ACVR2B,ACVRL1,ADAM9,ADAM12,ADAM22,ADAMTS1,ADAMTS6,ADAMTS18,ADCY1,ADD2,ADRA2B,AFF3,AFF4,AGFG1,AGGF1,AGTR2,AHSG,AKT1,AKT3,ALCAM,ALDH5A1,ALPK3,ALPL,ALX4,AMOTL1,ANGPT1,ANGPT2,ANK2,ANKH,ANKLE2,ANKRD1,ANTXR1,AP2B1,APBA1,APC,APCDD1,APLN,APLNR,AQP2,ARC,ARCN1,ARG2,ARHGAP35,ARHGEF7,ARID2,ARID5B,ARIH2,ARL3,ARL13B,ARNT,ARPC2,ARRDC3,ASCL2,ASH1L,ATOH8…
GO:BP	regulation of metabolic process	GO:0019222	4.88801e-141	140.311	4059	2844	997	24356	A1CF,ABHD5,ABI1,ABI2,ABL1,ABL2,ABLIM3,ACSL3,ACTN2,ACTR2,ACVR1B,ACVR2A,ACVR2B,ACVRL1,ADAM9,ADCY1,ADRA2B,ADRB1,AEBP1,AEBP2,AFF1,AFF2,AFF3,AFF4,AGTR2,AHCTF1,AHR,AHSG,AKT1,AKTIP,ALKBH5,ALX4,ANGPT1,ANK2,ANKIB1,ANKLE2,ANKRD1,ANKRD13B,ANTXR1,APBA1,APBB1,APC,APLN,APLNR,ARG2,ARHGAP35,ARID2,ARID3B,ARID5B,ARIH1,ARIH2,ARL2BP,ARNT,ARRDC3,ASB9,ASCL2,ASH1L,ATAD2,ATG13,ATOH8,ATP1B4,ATP2B4,ATP6V0A1,ATXN1,ATXN7,AT…
GO:BP	multicellular organism development	GO:0007275	3.01925e-136	135.52	3029	2844	819	24356	A1CF,ABI1,ABL1,ABL2,ABR,ACAN,ACP2,ACTN2,ACVR1B,ACVR2A,ACVR2B,ACVRL1,ADAM9,ADAM12,ADAM22,ADAMTS1,ADAMTS6,ADAMTS18,ADCY1,ADD2,ADRA2B,AFF3,AGGF1,AGTR2,AHSG,AKT1,AKT3,ALCAM,ALDH5A1,ALPK3,ALPL,ALX4,AMOTL1,ANGPT1,ANGPT2,ANK2,ANKH,ANKLE2,ANKRD1,ANTXR1,AP2B1,APBA1,APC,APCDD1,APLN,APLNR,AQP2,ARC,ARCN1,ARG2,ARHGAP35,ARHGEF7,ARID2,ARID5B,ARIH2,ARL3,ARL13B,ARNT,ARRDC3,ASCL2,ASH1L,ATOH8,ATXN1,ATXN1L,AUTS2,AXI…
GO:BP	regulation of macromolecule metabolic process	GO:0060255	2.13064e-135	134.671	3764	2844	939	24356	A1CF,ABI1,ABI2,ABL1,ABLIM3,ACTN2,ACTR2,ACVR1B,ACVR2A,ACVR2B,ACVRL1,ADAM9,ADCY1,ADRA2B,AEBP1,AEBP2,AFF1,AFF2,AFF3,AFF4,AGTR2,AHCTF1,AHR,AHSG,AKT1,AKTIP,ALKBH5,ALX4,ANGPT1,ANK2,ANKIB1,ANKLE2,ANKRD1,ANKRD13B,ANTXR1,APBA1,APBB1,APC,APLN,APLNR,ARHGAP35,ARID2,ARID3B,ARID5B,ARIH1,ARIH2,ARL2BP,ARNT,ARRDC3,ASB9,ASCL2,ASH1L,ATAD2,ATG13,ATOH8,ATP1B4,ATP2B4,ATXN1,ATXN7,ATXN1L,ATXN7L3,AUTS2,AXIN2,AZIN1,BACH1,…
GO:BP	positive regulation of biological process	GO:0048518	1.67449e-133	132.776	3731	2844	930	24356	AAK1,ABCA1,ABHD5,ABI1,ABI2,ABL1,ABL2,ABLIM3,ABR,ACPP,ACSL3,ACTN2,ACTR2,ACVR1B,ACVR2A,ACVR2B,ADAM9,ADAM12,ADAMTS1,ADCY1,ADRA2B,ADRB1,AGGF1,AGTR2,AHR,AHSG,AIFM2,AKT1,AKT3,AKTIP,ALPK1,ALX4,AMOTL1,ANGPT1,ANK2,ANKFY1,ANKIB1,ANKLE2,ANKRD1,ANTXR1,AP1G1,APBB1,APC,APLN,APLNR,ARC,ARG2,ARHGAP35,ARHGEF7,ARID3B,ARID5B,ARIH1,ARIH2,ARL2BP,ARL6IP1,ARNT,ARPC2,ARPC4,ARPC5,ARPC5L,ARRDC3,ASB9,ASH1L,ATAD2,ATG13,ATOH8…
GO:BP	localization	GO:0051179	1.95493e-133	132.709	4040	2844	979	24356	A1CF,AAK1,ABCA1,ABCA5,ABCB5,ABCC1,ABCC3,ABCC4,ABCC9,ABCD3,ABCD4,ABCG4,ABHD2,ABHD5,ABL1,ABR,ACSL3,ACTN2,ACTR2,ACVR1B,ACVR2B,ADAM9,ADAMTS1,ADD2,AHSG,AKT1,AKT3,AKTIP,ALKBH5,AMOTL1,ANGPT1,ANGPT2,ANK2,ANK3,ANKFY1,ANKH,ANKRD1,ANKRD13B,ANO3,ANO5,ANP32A,ANTXR1,ANTXR2,ANXA11,AP1G1,AP1S3,AP2B1,AP3M1,AP3S2,APBA1,APC,APCDD1,APLN,APLNR,APPBP2,APPL1,AQP2,AQP4,AQP9,ARC,ARCN1,ARF1,ARFIP1,ARFIP2,ARG2,ARHGAP21,ARH…
GO:BP	response to stimulus	GO:0050896	6.07956e-133	132.216	5337	2844	1174	24356	AAK1,ABAT,ABCA1,ABCC9,ABCD4,ABCG4,ABHD2,ABL1,ABL2,ABR,ACACA,ACPP,ACTN2,ACTR2,ACVR1B,ACVR2A,ACVR2B,ACVRL1,ADAM9,ADAMTS18,ADCY1,ADCY2,ADCY6,ADCY7,ADRA2B,ADRB1,AFF3,AGAP3,AGTR2,AHR,AHSG,AKAP1,AKAP7,AKT1,AKT3,ALCAM,ALKBH5,ALOX5,ALPK1,ALPL,AMOTL1,ANGPT1,ANGPT2,ANK2,ANK3,ANKRD1,ANXA11,AP1G1,APBB1,APC,APCDD1,APLN,APLNR,APPL1,AQP2,AQP4,AQP9,ARC,ARF1,ARG2,ARHGAP21,ARHGAP24,ARHGAP28,ARHGAP31,ARHGAP35,ARHGA…
GO:BP	regulation of cellular metabolic process	GO:0031323	4.57979e-130	129.339	3792	2844	933	24356	ABHD5,ABI1,ABI2,ABL1,ABLIM3,ACSL3,ACTN2,ACTR2,ACVR1B,ACVR2A,ACVR2B,ACVRL1,ADAM9,ADCY1,ADRA2B,AEBP1,AEBP2,AFF1,AFF2,AFF3,AFF4,AGTR2,AHCTF1,AHR,AHSG,AKT1,AKTIP,ALKBH5,ALX4,ANGPT1,ANKIB1,ANKLE2,ANKRD1,ANKRD13B,ANTXR1,APBB1,APC,APLN,APLNR,ARG2,ARHGAP35,ARID2,ARID3B,ARID5B,ARIH1,ARIH2,ARL2BP,ARNT,ARRDC3,ASCL2,ASH1L,ATAD2,ATG13,ATOH8,ATP1B4,ATP2B4,ATP6V0A1,ATXN1,ATXN7,ATXN1L,ATXN7L3,AUTS2,AXIN2,BACH1,B…
GO:BP	system development	GO:0048731	3.66401e-128	127.436	2789	2844	763	24356	ABI1,ABL1,ABL2,ABR,ACAN,ACP2,ACTN2,ACVR1B,ACVR2A,ACVR2B,ADAM9,ADAM12,ADAM22,ADAMTS1,ADAMTS6,ADAMTS18,ADCY1,ADD2,ADRA2B,AGGF1,AGTR2,AHSG,AKT1,AKT3,ALCAM,ALDH5A1,ALPK3,ALPL,ALX4,AMOTL1,ANGPT1,ANGPT2,ANK2,ANKH,ANKLE2,ANKRD1,ANTXR1,AP2B1,APCDD1,APLN,APLNR,AQP2,ARCN1,ARG2,ARHGAP35,ARHGEF7,ARID2,ARID5B,ARIH2,ARL3,ARL13B,ARNT,ARRDC3,ASCL2,ASH1L,ATXN1,ATXN1L,AUTS2,AXIN2,B4GALT2,BARHL1,BARX2,BATF3,BBS7,BB…
GO:BP	regulation of primary metabolic process	GO:0080090	1.57841e-126	125.802	3661	2844	905	24356	ABHD5,ABI1,ABI2,ABL1,ABLIM3,ACSL3,ACTN2,ACTR2,ACVR1B,ACVR2A,ACVR2B,ACVRL1,ADAM9,ADCY1,ADRA2B,AEBP1,AEBP2,AFF1,AFF2,AFF3,AFF4,AGTR2,AHCTF1,AHR,AHSG,AKT1,AKTIP,ALKBH5,ALX4,ANGPT1,ANKIB1,ANKLE2,ANKRD1,ANTXR1,APBB1,APC,APLN,APLNR,ARHGAP35,ARID2,ARID3B,ARID5B,ARIH1,ARIH2,ARL2BP,ARNT,ARRDC3,ASB9,ASCL2,ASH1L,ATAD2,ATG13,ATOH8,ATP1B4,ATP2B4,ATXN1,ATXN7,ATXN1L,ATXN7L3,AUTS2,AXIN2,AZIN1,BACH1,BACH2,BAG3,BA…
GO:BP	regulation of nitrogen compound metabolic process	GO:0051171	6.98839e-126	125.156	3582	2844	891	24356	ABI1,ABI2,ABL1,ABLIM3,ACSL3,ACTN2,ACTR2,ACVR1B,ACVR2A,ACVR2B,ACVRL1,ADAM9,ADCY1,ADRA2B,AEBP1,AEBP2,AFF1,AFF2,AFF3,AFF4,AGTR2,AHCTF1,AHR,AHSG,AKT1,AKTIP,ALKBH5,ALX4,ANGPT1,ANKIB1,ANKLE2,ANKRD1,ANTXR1,APBB1,APC,APLN,APLNR,ARHGAP35,ARID2,ARID3B,ARID5B,ARIH1,ARIH2,ARL2BP,ARNT,ARRDC3,ASB9,ASCL2,ASH1L,ATAD2,ATG13,ATOH8,ATP1B4,ATP2B4,ATXN1,ATXN7,ATXN1L,ATXN7L3,AUTS2,AXIN2,AZIN1,BACH1,BACH2,BAG3,BAG4,BAR…
GO:BP	positive regulation of cellular process	GO:0048522	6.89568e-124	123.161	3275	2844	837	24356	AAK1,ABHD5,ABI1,ABI2,ABL1,ABL2,ABLIM3,ACPP,ACSL3,ACTN2,ACTR2,ACVR1B,ACVR2A,ACVR2B,ADAM9,ADAMTS1,ADCY1,ADRA2B,ADRB1,AGTR2,AHR,AIFM2,AKT1,AKT3,AKTIP,ALPK1,ALX4,AMOTL1,ANGPT1,ANKFY1,ANKIB1,ANKLE2,ANKRD1,ANTXR1,AP1G1,APBB1,APC,APLN,APLNR,ARC,ARG2,ARHGAP35,ARHGEF7,ARID3B,ARID5B,ARIH1,ARIH2,ARL2BP,ARNT,ARPC2,ARPC4,ARPC5,ARPC5L,ARRDC3,ASH1L,ATAD2,ATG13,ATOH8,ATP2B4,ATP8A1,ATXN7,ATXN1L,ATXN7L3,AUTS2,AXIN…
GO:BP	cellular response to stimulus	GO:0051716	6.35766e-115	114.197	4580	2844	1023	24356	AAK1,ABCA1,ABCD4,ABCG4,ABHD2,ABL1,ABL2,ABR,ACACA,ACPP,ACTN2,ACTR2,ACVR1B,ACVR2A,ACVR2B,ACVRL1,ADAM9,ADCY1,ADCY2,ADCY6,ADCY7,ADRA2B,ADRB1,AGAP3,AGTR2,AHR,AKAP1,AKAP7,AKT1,AKT3,ALPK1,ALPL,AMOTL1,ANGPT1,ANGPT2,ANK2,ANK3,ANKRD1,AP1G1,APBB1,APC,APCDD1,APLN,APLNR,APPL1,AQP2,AQP4,AQP9,ARC,ARG2,ARHGAP21,ARHGAP24,ARHGAP28,ARHGAP31,ARHGAP35,ARHGAP36,ARHGAP39,ARHGEF1,ARHGEF4,ARHGEF6,ARHGEF7,ARHGEF12,ARHGEF1…
GO:BP	negative regulation of biological process	GO:0048519	8.45973e-114	113.073	3159	2844	798	24356	ABCA5,ABHD2,ABHD5,ABL1,ABR,ACTN2,ACVR1B,ACVR2B,ADAMTS18,ADCY7,ADD2,ADNP,ADRB1,AEBP1,AEBP2,AFF2,AGTR2,AHSG,AKT1,AKT3,ALKBH5,ANGPT1,ANGPT2,ANK2,ANKLE2,ANKRD1,ANKRD13B,ANTXR1,APBB1,APC,APCDD1,APLN,APLNR,ARC,ARG2,ARHGAP28,ARHGAP35,ARID2,ARID5B,ARRDC3,ASCL2,ASH1L,ATAD2,ATOH8,ATP2B4,ATRIP,ATXN1,ATXN7,ATXN1L,AXIN2,AZIN1,BACH1,BACH2,BAG3,BAG4,BARHL1,BARX2,BATF3,BCL2,BCL9L,BCLAF1,BCOR,BDNF,BFAR,BMF,BMI1,B…
GO:BP	signaling	GO:0023052	5.72401e-108	107.242	3925	2844	908	24356	AAK1,ABCA1,ABHD2,ABL1,ABR,ACPP,ACTN2,ACVR1B,ACVR2A,ACVR2B,ACVRL1,ADAM9,ADCY1,ADCY2,ADCY6,ADCY7,ADRA2B,ADRB1,AGAP3,AGTR2,AKAP1,AKAP7,AKT1,AKT3,ALPK1,AMOTL1,ANGPT1,ANGPT2,ANK2,ANK3,ANKRD1,APBA1,APC,APCDD1,APLN,APLNR,APPL1,APPL2,ARC,ARHGAP21,ARHGAP24,ARHGAP28,ARHGAP31,ARHGAP35,ARHGAP36,ARHGAP39,ARHGEF1,ARHGEF4,ARHGEF6,ARHGEF7,ARHGEF12,ARHGEF18,ARHGEF38,ARID5B,ARL3,ARL13B,ARL2BP,ARRDC3,ASB6,ASB9,ASB1…
GO:BP	cell communication	GO:0007154	2.3475e-107	106.629	3966	2844	913	24356	AAK1,ABCA1,ABHD2,ABL1,ABR,ACPP,ACTN2,ACVR1B,ACVR2A,ACVR2B,ACVRL1,ADAM9,ADCY1,ADCY2,ADCY6,ADCY7,ADRA2B,ADRB1,AGAP3,AGTR2,AKAP1,AKAP7,AKT1,AKT3,ALPK1,AMOTL1,ANGPT1,ANGPT2,ANK2,ANK3,ANKRD1,APBA1,APC,APCDD1,APLN,APLNR,APPL1,AQP2,ARC,ARHGAP21,ARHGAP24,ARHGAP28,ARHGAP31,ARHGAP35,ARHGAP36,ARHGAP39,ARHGEF1,ARHGEF4,ARHGEF6,ARHGEF7,ARHGEF12,ARHGEF18,ARHGEF38,ARID5B,ARL3,ARL13B,ARL2BP,ARRDC3,ASB6,ASB9,ASB13…
GO:BP	organonitrogen compound metabolic process	GO:1901564	2.23361e-102	101.651	4455	2844	976	24356	AAK1,AARS2,ABAT,ABCA1,ABCD4,ABI1,ABI2,ABL1,ABL2,ACACA,ACAN,ACPP,ACSL3,ACVR1B,ACVR2A,ACVR2B,ACVRL1,ADAM9,ADAM12,ADAM22,ADAM28,ADAM33,ADAMTS1,ADAMTS4,ADAMTS6,ADAMTS18,ADAMTSL1,ADCK1,ADCY1,ADCY2,ADCY6,ADCY7,ADK,ADRA2B,AEBP1,AGAP3,AGTR2,AHCYL2,AHSG,AK4,AKT1,AKT3,AKTIP,ALDH4A1,ALDH5A1,ALG1,ALPK1,ALPK3,AMD1,AMN1,ANAPC7,ANAPC16,ANGPT1,ANKIB1,ANKLE2,ANTXR1,AOC3,APC,APLNR,ARG2,ARIH1,ARIH2,ARL2BP,ARMC8,ARN…
GO:BP	negative regulation of cellular process	GO:0048523	3.71264e-100	99.4303	2848	2844	719	24356	ABCA5,ABHD2,ABL1,ABR,ACVR1B,ACVR2B,ADAMTS18,ADD2,ADNP,AEBP1,AEBP2,AGTR2,AHSG,AKT1,AKT3,ANGPT1,ANGPT2,ANK2,ANKLE2,ANKRD1,ANKRD13B,ANTXR1,APBB1,APC,APCDD1,APLN,APLNR,ARC,ARG2,ARHGAP28,ARHGAP35,ARID2,ARID5B,ARRDC3,ASCL2,ASH1L,ATAD2,ATOH8,ATP2B4,ATRIP,ATXN1,ATXN7,ATXN1L,AXIN2,BACH1,BACH2,BAG3,BAG4,BARHL1,BARX2,BATF3,BCL2,BCL9L,BCLAF1,BCOR,BDNF,BFAR,BMF,BMI1,BMP7,BMPR2,BMPR1B,BRAP,BTG2,BTG4,BTRC,C5,C3…
GO:BP	protein metabolic process	GO:0019538	2.42614e-98	97.6151	3869	2844	878	24356	AAK1,AARS2,ABCA1,ABI1,ABI2,ABL1,ABL2,ACACA,ACAN,ACVR1B,ACVR2A,ACVR2B,ACVRL1,ADAM9,ADAM12,ADAM22,ADAM28,ADAM33,ADAMTS1,ADAMTS4,ADAMTS6,ADAMTS18,ADAMTSL1,ADCK1,ADRA2B,AEBP1,AGAP3,AGTR2,AHSG,AKT1,AKT3,AKTIP,ALG1,ALPK1,ALPK3,AMN1,ANAPC7,ANAPC16,ANGPT1,ANKIB1,ANKLE2,ANTXR1,APC,APLNR,ARIH1,ARIH2,ARL2BP,ARMC8,ARNT,ARRDC3,ASB6,ASB9,ASB13,ASH1L,ATG13,ATG4A,ATP2B4,ATXN3,ATXN7L3,AUTS2,AXIN2,AZIN1,B3GNT9,BAC…
GO:BP	cellular developmental process	GO:0048869	5.85448e-98	97.2325	2477	2844	652	24356	ABCA5,ABHD2,ABI1,ABL1,ABL2,ACAN,ACTN2,ACVR1B,ACVR2A,ACVR2B,ADAM9,ADAM22,ADCY1,ADRA2B,ADRB1,AFF4,AGFG1,AKT1,AKT3,ALCAM,ALPK3,ANKRD1,ANTXR1,AP1G1,APC,APCDD1,APLNR,ARC,ARG2,ARHGAP35,ARHGEF7,ARID5B,ARIH2,ARL3,ARL13B,ARNT,ARPC2,ASCL2,ATOH8,AUTS2,AXIN2,BARHL1,BARX2,BATF3,BBS7,BBS9,BCL2,BCL9,BCL9L,BDH2,BDNF,BMI1,BMP7,BMPR2,BMPR1B,BRSK2,BRWD1,BRWD3,BTBD3,BTBD6,BTG2,C15ORF62,C1GALT1,CALCR,CAMSAP1,CAPRIN1,…
GO:BP	regulation of gene expression	GO:0010468	5.62554e-95	94.2498	2636	2844	673	24356	A1CF,ABL1,ABLIM3,ACTR2,ACVR1B,ACVR2A,ACVR2B,ACVRL1,ADCY1,AEBP1,AEBP2,AFF1,AFF2,AFF3,AFF4,AGTR2,AHCTF1,AHR,AKT1,ALKBH5,ALX4,ANK2,ANKRD1,APBA1,APBB1,APLN,ARHGAP35,ARID2,ARID3B,ARID5B,ARNT,ASCL2,ASH1L,ATAD2,ATOH8,ATP1B4,ATP2B4,ATXN1,ATXN7,ATXN1L,ATXN7L3,AUTS2,AXIN2,BACH1,BACH2,BAG3,BARHL1,BARX2,BATF3,BBS7,BCL2,BCL9,BCL9L,BCLAF1,BCOR,BMI1,BMP7,BMPR2,BMPR1B,BRWD1,BTG2,BTRC,C3ORF33,CALCR,CASK,CASR,CASZ…
GO:BP	protein modification process	GO:0036211	2.6044e-94	93.5843	2662	2844	676	24356	AAK1,ABCA1,ABI1,ABI2,ABL1,ABL2,ACVR1B,ACVR2A,ACVR2B,ACVRL1,ADAM9,ADCK1,ADRA2B,AGTR2,AKT1,AKT3,AKTIP,ALG1,ALPK1,ALPK3,AMN1,ANAPC7,ANAPC16,ANGPT1,ANKIB1,ANKLE2,APC,APLNR,ARIH1,ARIH2,ARL2BP,ARNT,ARRDC3,ASB6,ASB9,ASB13,ASH1L,ATG13,ATP2B4,ATXN3,ATXN7L3,AUTS2,AXIN2,B3GNT9,BAG4,BCL2,BCOR,BFAR,BMI1,BMP7,BMPR2,BMPR1B,BRAP,BRPF3,BRSK2,BTG2,BTRC,C1GALT1,C3ORF33,CAB39L,CALM1,CAMK2A,CAMK2G,CAMK2N2,CAMKK2,CAMK…
GO:BP	cellular protein modification process	GO:0006464	2.6044e-94	93.5843	2662	2844	676	24356	AAK1,ABCA1,ABI1,ABI2,ABL1,ABL2,ACVR1B,ACVR2A,ACVR2B,ACVRL1,ADAM9,ADCK1,ADRA2B,AGTR2,AKT1,AKT3,AKTIP,ALG1,ALPK1,ALPK3,AMN1,ANAPC7,ANAPC16,ANGPT1,ANKIB1,ANKLE2,APC,APLNR,ARIH1,ARIH2,ARL2BP,ARNT,ARRDC3,ASB6,ASB9,ASB13,ASH1L,ATG13,ATP2B4,ATXN3,ATXN7L3,AUTS2,AXIN2,B3GNT9,BAG4,BCL2,BCOR,BFAR,BMI1,BMP7,BMPR2,BMPR1B,BRAP,BRPF3,BRSK2,BTG2,BTRC,C1GALT1,C3ORF33,CAB39L,CALM1,CAMK2A,CAMK2G,CAMK2N2,CAMKK2,CAMK…
GO:BP	cellular protein metabolic process	GO:0044267	3.55947e-94	93.4486	3371	2844	791	24356	AAK1,AARS2,ABCA1,ABI1,ABI2,ABL1,ABL2,ACVR1B,ACVR2A,ACVR2B,ACVRL1,ADAM9,ADCK1,ADRA2B,AGAP3,AGTR2,AHSG,AKT1,AKT3,AKTIP,ALG1,ALPK1,ALPK3,AMN1,ANAPC7,ANAPC16,ANGPT1,ANKIB1,ANKLE2,ANTXR1,APC,APLNR,ARIH1,ARIH2,ARL2BP,ARMC8,ARNT,ARRDC3,ASB6,ASB9,ASB13,ASH1L,ATG13,ATP2B4,ATXN3,ATXN7L3,AUTS2,AXIN2,B3GNT9,BAG4,BBS7,BCL2,BCOR,BFAR,BMI1,BMP7,BMPR2,BMPR1B,BRAP,BRPF3,BRSK2,BTG2,BTRC,C5,C7,C1GALT1,C3ORF33,CAB39…
GO:BP	cell differentiation	GO:0030154	3.37786e-93	92.4714	2334	2844	618	24356	ABCA5,ABHD2,ABI1,ABL1,ABL2,ACAN,ACTN2,ACVR1B,ACVR2A,ACVR2B,ADAM9,ADAM22,ADCY1,ADRA2B,ADRB1,AFF4,AGFG1,AKT1,ALCAM,ALPK3,ANKRD1,ANTXR1,AP1G1,APC,APCDD1,APLNR,ARHGAP35,ARHGEF7,ARID5B,ARIH2,ARL3,ARL13B,ARNT,ARPC2,ASCL2,ATOH8,AUTS2,AXIN2,BARHL1,BARX2,BATF3,BBS7,BBS9,BCL2,BCL9,BCL9L,BDH2,BDNF,BMI1,BMP7,BMPR2,BMPR1B,BRSK2,BTBD3,BTBD6,BTG2,C1GALT1,CALCR,CAMSAP1,CAPRIN1,CBFA2T2,CBFA2T3,CBLN1,CBX6,CCDC88A,…
GO:BP	macromolecule modification	GO:0043412	4.75716e-93	92.3227	2798	2844	696	24356	A1CF,AAK1,AARS2,ABCA1,ABI1,ABI2,ABL1,ABL2,ACVR1B,ACVR2A,ACVR2B,ACVRL1,ADAM9,ADARB2,ADCK1,ADRA2B,AGTR2,AKT1,AKT3,AKTIP,ALG1,ALKBH5,ALPK1,ALPK3,AMN1,ANAPC7,ANAPC16,ANGPT1,ANKIB1,ANKLE2,APC,APLNR,ARIH1,ARIH2,ARL2BP,ARNT,ARRDC3,ASB6,ASB9,ASB13,ASH1L,ATG13,ATP2B4,ATXN3,ATXN7L3,AUTS2,AXIN2,B3GNT9,BAG4,BCL2,BCOR,BFAR,BMI1,BMP7,BMPR2,BMPR1B,BRAP,BRPF3,BRSK2,BTG2,BTRC,C1GALT1,C3ORF33,CAB39L,CALM1,CAMK2A,C…
GO:BP	animal organ development	GO:0048513	1.10788e-92	91.9555	2032	2844	564	24356	ABI1,ABL1,ABR,ACAN,ACTN2,ACVR1B,ACVR2A,ACVR2B,ADAM9,ADAMTS1,ADAMTS6,ADAMTS18,ADD2,AGTR2,AHSG,AKT1,AKT3,ALPK3,ALPL,ALX4,ANGPT1,ANK2,ANKH,ANKRD1,AP2B1,APCDD1,APLN,APLNR,AQP2,ARCN1,ARG2,ARHGAP35,ARHGEF7,ARID2,ARID5B,ARIH2,ARL3,ARL13B,ARNT,ARRDC3,ASCL2,ASH1L,ATXN1,ATXN1L,AUTS2,AXIN2,B4GALT2,BARHL1,BARX2,BATF3,BBS7,BBX,BCL2,BCL9,BCL9L,BCOR,BMI1,BMP7,BMPR2,BMPR1B,BNC2,BTBD3,BTBD7,BTG2,BTRC,C1GALT1,CACN…
GO:BP	cellular component organization	GO:0016043	1.6555e-92	91.7811	4102	2844	900	24356	AAK1,AARS2,ABCA1,ABCA5,ABCC1,ABCC4,ABCD3,ABI1,ABI2,ABL1,ABL2,ABLIM1,ABLIM3,ABR,ACACA,ACAN,ACP2,ACPP,ACSL3,ACTN2,ACTR2,ACVR1B,ADAM9,ADCY1,ADD2,AEBP1,AFF2,AGFG1,AHCTF1,AIFM2,AKT1,AKT3,AKTIP,ALCAM,ALDH5A1,AMOTL1,ANGPT1,ANK3,ANKFY1,ANKLE2,ANKRD1,ANKRD13B,ANO3,ANTXR1,AP2B1,APBA1,APC,APLN,APOOL,ARC,ARF1,ARHGAP21,ARHGAP28,ARHGAP35,ARHGAP36,ARHGAP39,ARHGEF4,ARHGEF7,ARID2,ARL3,ARL13B,ARPC2,ARPC4,ARPC5,ARP…
GO:BP	signal transduction	GO:0007165	6.21684e-91	90.2064	3635	2844	825	24356	AAK1,ABCA1,ABHD2,ABL1,ABR,ACPP,ACTN2,ACVR1B,ACVR2A,ACVR2B,ACVRL1,ADAM9,ADCY1,ADCY2,ADCY6,ADCY7,ADRA2B,ADRB1,AGAP3,AGTR2,AKAP1,AKAP7,AKT1,AKT3,ALPK1,AMOTL1,ANGPT1,ANGPT2,ANK2,ANK3,ANKRD1,APC,APCDD1,APLN,APLNR,APPL1,ARC,ARHGAP21,ARHGAP24,ARHGAP28,ARHGAP31,ARHGAP35,ARHGAP36,ARHGAP39,ARHGEF1,ARHGEF4,ARHGEF6,ARHGEF7,ARHGEF12,ARHGEF18,ARHGEF38,ARID5B,ARL3,ARL13B,ARL2BP,ARRDC3,ASB6,ASB9,ASB13,ASH1L,ATOH…
GO:BP	anatomical structure morphogenesis	GO:0009653	1.62817e-89	88.7883	1723	2844	502	24356	ABI1,ABL1,ABR,ACAN,ACTN2,ACVR2A,ACVR2B,ADAM9,ADAM12,ADAMTS1,ADCY1,AFF3,AGFG1,AGGF1,AGTR2,AKT1,AKT3,ALCAM,ALPL,ALX4,AMOTL1,ANGPT1,ANGPT2,ANKRD1,ANTXR1,APLNR,ARC,ARHGAP35,ARID2,ARID5B,ARL13B,ARPC2,ASH1L,ATOH8,AUTS2,AXIN2,BARX2,BCL2,BCL9L,BCOR,BDNF,BMI1,BMP7,BMPR2,BMPR1B,BRSK2,BRWD1,BRWD3,BTBD3,BTBD7,BTRC,C15ORF62,C1GALT1,CA2,CACNA1C,CALCRL,CAMSAP1,CAPN1,CAPRIN1,CBLN1,CCBE1,CD9,CDC73,CDC42EP1,CDC42S…
GO:BP	cellular component organization or biogenesis	GO:0071840	8.58362e-89	88.0663	4228	2844	910	24356	AAK1,AARS2,ABCA1,ABCA5,ABCC1,ABCC4,ABCD3,ABI1,ABI2,ABL1,ABL2,ABLIM1,ABLIM3,ABR,ACACA,ACAN,ACP2,ACPP,ACSL3,ACTN2,ACTR2,ACVR1B,ADAM9,ADCY1,ADD2,AEBP1,AFF2,AGFG1,AHCTF1,AIFM2,AKT1,AKT3,AKTIP,ALCAM,ALDH5A1,AMOTL1,ANGPT1,ANK3,ANKFY1,ANKLE2,ANKRD1,ANKRD13B,ANO3,ANTXR1,AP2B1,APBA1,APC,APLN,APOOL,ARC,ARF1,ARHGAP21,ARHGAP28,ARHGAP35,ARHGAP36,ARHGAP39,ARHGEF4,ARHGEF7,ARID2,ARL3,ARL13B,ARPC2,ARPC4,ARPC5,ARP…
GO:BP	regulation of biosynthetic process	GO:0009889	9.27181e-87	86.0328	2475	2844	629	24356	ABL1,ABLIM3,ACSL3,ACTN2,ACTR2,ACVR1B,ACVR2A,ACVR2B,ACVRL1,ADCY1,AEBP1,AEBP2,AFF1,AFF2,AFF3,AFF4,AGTR2,AHCTF1,AHR,AKT1,ALX4,ANKRD1,APBB1,APLN,ARG2,ARHGAP35,ARID2,ARID3B,ARID5B,ARL2BP,ARNT,ASCL2,ASH1L,ATAD2,ATOH8,ATP1B4,ATP2B4,ATXN1,ATXN7,ATXN1L,ATXN7L3,AUTS2,BACH1,BACH2,BAG3,BARHL1,BARX2,BATF3,BBS7,BCL2,BCL9,BCL9L,BCLAF1,BCOR,BMI1,BMP7,BMPR2,BMPR1B,BRWD1,BTG2,BTRC,C3ORF33,CASK,CASZ1,CBFA2T2,CBFA2T…
GO:BP	regulation of cellular biosynthetic process	GO:0031326	1.5236e-86	85.8171	2448	2844	624	24356	ABL1,ABLIM3,ACSL3,ACTN2,ACTR2,ACVR1B,ACVR2A,ACVR2B,ACVRL1,ADCY1,AEBP1,AEBP2,AFF1,AFF2,AFF3,AFF4,AGTR2,AHCTF1,AHR,AKT1,ALX4,ANKRD1,APBB1,APLN,ARHGAP35,ARID2,ARID3B,ARID5B,ARL2BP,ARNT,ASCL2,ASH1L,ATAD2,ATOH8,ATP1B4,ATP2B4,ATXN1,ATXN7,ATXN1L,ATXN7L3,AUTS2,BACH1,BACH2,BAG3,BARHL1,BARX2,BATF3,BBS7,BCL2,BCL9,BCL9L,BCLAF1,BCOR,BMI1,BMP7,BMPR2,BMPR1B,BRWD1,BTG2,BTRC,C3ORF33,CASK,CASZ1,CBFA2T2,CBFA2T3,CBX…
GO:BP	biosynthetic process	GO:0009058	6.19771e-86	85.2078	3750	2844	831	24356	AARS2,ABCA1,ABCD3,ABHD2,ABHD5,ABL1,ABLIM3,ACACA,ACAN,ACSL3,ACTN2,ACTR2,ACVR1B,ACVR2A,ACVR2B,ACVRL1,ADCY1,ADCY2,ADCY6,ADCY7,ADK,AEBP1,AEBP2,AFF1,AFF2,AFF3,AFF4,AGTR2,AHCTF1,AHR,AK4,AKT1,ALG1,ALOX5,ALX4,AMD1,ANGPT1,ANKRD1,APBB1,APLN,ARG2,ARHGAP35,ARID2,ARID3B,ARID5B,ARL2BP,ARNT,ASCL2,ASH1L,ATAD2,ATOH8,ATP1B4,ATP2B4,ATXN1,ATXN7,ATXN1L,ATXN7L3,AUTS2,AZIN1,B3GNT9,B4GALT6,BACH1,BACH2,BAG3,BARHL1,BARX2,…
GO:BP	positive regulation of metabolic process	GO:0009893	7.21123e-86	85.142	2309	2844	599	24356	ABHD5,ABI1,ABI2,ABL1,ABL2,ABLIM3,ACSL3,ACTN2,ACTR2,ACVR1B,ACVR2A,ACVR2B,ADAM9,ADRA2B,ADRB1,AGTR2,AHR,AKT1,AKTIP,ALX4,ANGPT1,ANK2,ANKIB1,ANKLE2,ANKRD1,ANTXR1,APBB1,APC,APLN,APLNR,ARID3B,ARID5B,ARIH1,ARIH2,ARL2BP,ARNT,ARRDC3,ASB9,ASH1L,ATAD2,ATG13,ATOH8,ATP2B4,ATXN7,ATXN7L3,AUTS2,AXIN2,BACH1,BAG3,BAG4,BARHL1,BARX2,BBS7,BCL2,BCL9,BCL9L,BCLAF1,BMI1,BMP7,BMPR2,BMPR1B,BTG2,BTRC,CALM1,CASK,CASR,CASZ1,CB…
GO:BP	gene expression	GO:0010467	4.40496e-85	84.3561	3381	2844	772	24356	A1CF,AARS2,ABL1,ABLIM3,ACTR2,ACVR1B,ACVR2A,ACVR2B,ACVRL1,ADARB2,ADCY1,AEBP1,AEBP2,AFF1,AFF2,AFF3,AFF4,AGTR2,AHCTF1,AHR,AKT1,ALKBH5,ALX4,ANK2,ANKRD1,APBA1,APBB1,APLN,ARHGAP35,ARID2,ARID3B,ARID5B,ARNT,ASCL2,ASH1L,ATAD2,ATOH8,ATP1B4,ATP2B4,ATXN1,ATXN7,ATXN1L,ATXN7L3,AUTS2,AXIN2,BACH1,BACH2,BAG3,BARHL1,BARX2,BATF3,BBS7,BCL2,BCL9,BCL9L,BCLAF1,BCOR,BMI1,BMP7,BMPR2,BMPR1B,BRWD1,BTG2,BTRC,C7,C3ORF33,CALC…
GO:BP	organic substance biosynthetic process	GO:1901576	6.05031e-85	84.2182	3700	2844	821	24356	AARS2,ABCA1,ABCD3,ABHD2,ABHD5,ABL1,ABLIM3,ACACA,ACAN,ACSL3,ACTN2,ACTR2,ACVR1B,ACVR2A,ACVR2B,ACVRL1,ADCY1,ADCY2,ADCY6,ADCY7,ADK,AEBP1,AEBP2,AFF1,AFF2,AFF3,AFF4,AGTR2,AHCTF1,AHR,AK4,AKT1,ALG1,ALOX5,ALX4,AMD1,ANGPT1,ANKRD1,APBB1,APLN,ARG2,ARHGAP35,ARID2,ARID3B,ARID5B,ARL2BP,ARNT,ASCL2,ASH1L,ATAD2,ATOH8,ATP1B4,ATP2B4,ATXN1,ATXN7,ATXN1L,ATXN7L3,AUTS2,AZIN1,B3GNT9,B4GALT6,BACH1,BACH2,BAG3,BARHL1,BARX2,…
GO:BP	regulation of macromolecule biosynthetic process	GO:0010556	1.58485e-84	83.8	2384	2844	609	24356	ABL1,ABLIM3,ACTN2,ACTR2,ACVR1B,ACVR2A,ACVR2B,ACVRL1,ADCY1,AEBP1,AEBP2,AFF1,AFF2,AFF3,AFF4,AGTR2,AHCTF1,AHR,AKT1,ALX4,ANKRD1,APBB1,APLN,ARHGAP35,ARID2,ARID3B,ARID5B,ARL2BP,ARNT,ASCL2,ASH1L,ATAD2,ATOH8,ATP1B4,ATP2B4,ATXN1,ATXN7,ATXN1L,ATXN7L3,AUTS2,BACH1,BACH2,BAG3,BARHL1,BARX2,BATF3,BBS7,BCL2,BCL9,BCL9L,BCLAF1,BCOR,BMI1,BMP7,BMPR2,BMPR1B,BRWD1,BTG2,BTRC,C3ORF33,CASK,CASZ1,CBFA2T2,CBFA2T3,CBX2,CBX4…
GO:BP	regulation of multicellular organismal process	GO:0051239	1.72862e-84	83.7623	1801	2844	507	24356	ABL1,ABL2,ABR,ACPP,ACVR1B,ACVR2A,ACVR2B,ADAM9,ADAM12,ADAMTS18,ADCY7,ADRA2B,ADRB1,AGGF1,AGTR2,AHSG,AKT1,AKT3,AMOTL1,ANGPT1,ANGPT2,ANK2,ANKH,APLNR,ARG2,ARHGAP35,ARNT,ARRDC3,ATOH8,ATP2B4,ATXN1L,AVPR1A,AXIN2,BCL2,BCL9L,BCOR,BDNF,BMI1,BMP7,BMPR2,BMPR1B,BRSK2,BTBD7,C5,C5ORF30,CACNA1B,CACNA1C,CACNB2,CALCR,CALM1,CAMK2G,CAPN7,CAPRIN1,CBFA2T2,CBLN1,CCBE1,CCDC88A,CCND1,CD9,CD47,CD74,CD276,CD2AP,CDC73,CDK6,C…
GO:BP	regulation of RNA metabolic process	GO:0051252	4.26335e-84	83.3702	2260	2844	587	24356	ABL1,ABLIM3,ACTN2,ACTR2,ACVR1B,ACVR2A,ACVR2B,ACVRL1,ADCY1,AEBP1,AEBP2,AFF1,AFF2,AFF3,AFF4,AGTR2,AHCTF1,AHR,AKT1,ALKBH5,ALX4,ANKRD1,APBB1,APLN,ARHGAP35,ARID2,ARID3B,ARID5B,ARL2BP,ARNT,ASCL2,ASH1L,ATAD2,ATOH8,ATP1B4,ATP2B4,ATXN1,ATXN7,ATXN1L,ATXN7L3,AUTS2,AXIN2,BACH1,BACH2,BAG3,BARHL1,BARX2,BATF3,BBS7,BCL9,BCL9L,BCLAF1,BCOR,BMI1,BMP7,BMPR2,BMPR1B,BRWD1,BTG2,BTRC,C3ORF33,CALCR,CASK,CASZ1,CBFA2T2,CBF…
GO:BP	cellular biosynthetic process	GO:0044249	6.78016e-84	83.1688	3638	2844	809	24356	AARS2,ABCA1,ABCD3,ABHD2,ABHD5,ABL1,ABLIM3,ACACA,ACAN,ACSL3,ACTN2,ACTR2,ACVR1B,ACVR2A,ACVR2B,ACVRL1,ADCY1,ADCY2,ADCY6,ADCY7,ADK,AEBP1,AEBP2,AFF1,AFF2,AFF3,AFF4,AGTR2,AHCTF1,AHR,AK4,AKT1,ALG1,ALOX5,ALX4,AMD1,ANGPT1,ANKRD1,APBB1,APLN,ARG2,ARHGAP35,ARID2,ARID3B,ARID5B,ARL2BP,ARNT,ASCL2,ASH1L,ATAD2,ATOH8,ATP1B4,ATP2B4,ATXN1,ATXN7,ATXN1L,ATXN7L3,AUTS2,AZIN1,B3GNT9,B4GALT6,BACH1,BACH2,BAG3,BARHL1,BARX2,…
GO:BP	positive regulation of macromolecule metabolic process	GO:0010604	1.61283e-82	81.7924	2145	2844	564	24356	ABI1,ABI2,ABL1,ABLIM3,ACTN2,ACTR2,ACVR1B,ACVR2A,ACVR2B,ADAM9,ADRA2B,AGTR2,AHR,AKT1,AKTIP,ALX4,ANGPT1,ANK2,ANKIB1,ANKLE2,ANKRD1,ANTXR1,APBB1,APC,APLN,APLNR,ARID3B,ARID5B,ARIH1,ARIH2,ARL2BP,ARNT,ARRDC3,ASB9,ASH1L,ATAD2,ATG13,ATOH8,ATP2B4,ATXN7,ATXN7L3,AUTS2,AXIN2,BACH1,BAG4,BARHL1,BARX2,BBS7,BCL2,BCL9,BCL9L,BCLAF1,BMI1,BMP7,BMPR2,BMPR1B,BTG2,BTRC,CALM1,CASK,CASR,CASZ1,CBFA2T3,CCDC88A,CCNC,CCND1,CCN…
GO:BP	transport	GO:0006810	2.19392e-82	81.6588	2965	2844	700	24356	AAK1,ABCA1,ABCA5,ABCB5,ABCC1,ABCC3,ABCC4,ABCC9,ABCD3,ABCD4,ABCG4,ABL1,ABR,ACSL3,ACTN2,ACTR2,ACVR2B,ADAM9,AHSG,AKT1,AKTIP,ALKBH5,ANGPT1,ANK2,ANK3,ANKFY1,ANKH,ANKRD1,ANKRD13B,ANO3,ANO5,ANP32A,ANTXR1,ANTXR2,ANXA11,AP1G1,AP1S3,AP2B1,AP3M1,AP3S2,APBA1,APLN,APLNR,APPBP2,APPL1,AQP2,AQP4,AQP9,ARC,ARCN1,ARF1,ARFIP1,ARFIP2,ARG2,ARHGAP21,ARHGEF7,ARL3,ARL6IP1,ARL8A,ARMC1,ATG4A,ATG9B,ATOX1,ATP10B,ATP1B3,ATP1B…
GO:BP	establishment of localization	GO:0051234	2.24276e-82	81.6492	3059	2844	715	24356	AAK1,ABCA1,ABCA5,ABCB5,ABCC1,ABCC3,ABCC4,ABCC9,ABCD3,ABCD4,ABCG4,ABL1,ABR,ACSL3,ACTN2,ACTR2,ACVR2B,ADAM9,AHSG,AKT1,AKTIP,ALKBH5,ANGPT1,ANK2,ANK3,ANKFY1,ANKH,ANKRD1,ANKRD13B,ANO3,ANO5,ANP32A,ANTXR1,ANTXR2,ANXA11,AP1G1,AP1S3,AP2B1,AP3M1,AP3S2,APBA1,APLN,APLNR,APPBP2,APPL1,AQP2,AQP4,AQP9,ARC,ARCN1,ARF1,ARFIP1,ARFIP2,ARG2,ARHGAP21,ARHGEF7,ARL3,ARL6IP1,ARL8A,ARMC1,ATG4A,ATG9B,ATOX1,ATP10B,ATP1B3,ATP1B…
GO:BP	regulation of cellular macromolecule biosynthetic process	GO:2000112	5.25301e-81	80.2796	2321	2844	591	24356	ABL1,ABLIM3,ACTR2,ACVR1B,ACVR2A,ACVR2B,ACVRL1,ADCY1,AEBP1,AEBP2,AFF1,AFF2,AFF3,AFF4,AGTR2,AHCTF1,AHR,AKT1,ALX4,ANKRD1,APBB1,APLN,ARHGAP35,ARID2,ARID3B,ARID5B,ARNT,ASCL2,ASH1L,ATAD2,ATOH8,ATP1B4,ATP2B4,ATXN1,ATXN7,ATXN1L,ATXN7L3,AUTS2,BACH1,BACH2,BAG3,BARHL1,BARX2,BATF3,BBS7,BCL2,BCL9,BCL9L,BCLAF1,BCOR,BMI1,BMP7,BMPR2,BMPR1B,BRWD1,BTG2,BTRC,C3ORF33,CASK,CASZ1,CBFA2T2,CBFA2T3,CBX2,CBX4,CBX5,CBX6,CB…
GO:BP	regulation of RNA biosynthetic process	GO:2001141	8.4325e-81	80.074	2090	2844	551	24356	ABL1,ABLIM3,ACTN2,ACTR2,ACVR1B,ACVR2A,ACVR2B,ACVRL1,ADCY1,AEBP1,AEBP2,AFF1,AFF2,AFF3,AFF4,AGTR2,AHCTF1,AHR,AKT1,ALX4,ANKRD1,APBB1,APLN,ARHGAP35,ARID2,ARID3B,ARID5B,ARL2BP,ARNT,ASCL2,ASH1L,ATAD2,ATOH8,ATP1B4,ATP2B4,ATXN1,ATXN7,ATXN1L,ATXN7L3,AUTS2,BACH1,BACH2,BAG3,BARHL1,BARX2,BATF3,BBS7,BCL9,BCL9L,BCLAF1,BCOR,BMI1,BMP7,BMPR2,BMPR1B,BRWD1,BTRC,C3ORF33,CASK,CASZ1,CBFA2T2,CBFA2T3,CBX2,CBX4,CBX5,CBX6…
GO:BP	regulation of nucleic acid-templated transcription	GO:1903506	2.16017e-80	79.6655	2089	2844	550	24356	ABL1,ABLIM3,ACTN2,ACTR2,ACVR1B,ACVR2A,ACVR2B,ACVRL1,ADCY1,AEBP1,AEBP2,AFF1,AFF2,AFF3,AFF4,AGTR2,AHCTF1,AHR,AKT1,ALX4,ANKRD1,APBB1,APLN,ARHGAP35,ARID2,ARID3B,ARID5B,ARL2BP,ARNT,ASCL2,ASH1L,ATAD2,ATOH8,ATP1B4,ATP2B4,ATXN1,ATXN7,ATXN1L,ATXN7L3,AUTS2,BACH1,BACH2,BAG3,BARHL1,BARX2,BATF3,BBS7,BCL9,BCL9L,BCLAF1,BCOR,BMI1,BMP7,BMPR2,BMPR1B,BRWD1,BTRC,C3ORF33,CASK,CASZ1,CBFA2T2,CBFA2T3,CBX2,CBX4,CBX5,CBX6…
GO:BP	regulation of nucleobase-containing compound metabolic process	GO:0019219	6.56095e-80	79.183	2406	2844	603	24356	ABL1,ABLIM3,ACTN2,ACTR2,ACVR1B,ACVR2A,ACVR2B,ACVRL1,ADCY1,AEBP1,AEBP2,AFF1,AFF2,AFF3,AFF4,AGTR2,AHCTF1,AHR,AKT1,ALKBH5,ALX4,ANKRD1,APBB1,APLN,ARHGAP35,ARID2,ARID3B,ARID5B,ARL2BP,ARNT,ASCL2,ASH1L,ATAD2,ATOH8,ATP1B4,ATP2B4,ATXN1,ATXN7,ATXN1L,ATXN7L3,AUTS2,AXIN2,BACH1,BACH2,BAG3,BARHL1,BARX2,BATF3,BBS7,BCL9,BCL9L,BCLAF1,BCOR,BMI1,BMP7,BMPR2,BMPR1B,BRWD1,BTG2,BTRC,C3ORF33,CALCR,CASK,CASZ1,CBFA2T2,CBF…
GO:BP	regulation of developmental process	GO:0050793	3.25021e-79	78.4881	1560	2844	453	24356	ABCA5,ABL1,ABL2,ABR,ACVR1B,ACVR2A,ACVR2B,ADAM9,ADAM12,ADRA2B,ADRB1,AGGF1,AGTR2,AHSG,AKT1,AKT3,ANGPT2,ANKH,APC,APLNR,ARC,ARG2,ARHGAP35,ARPC2,ATOH8,ATXN1L,AXIN2,BCL2,BCL9L,BCOR,BDNF,BMI1,BMP7,BMPR2,BMPR1B,BRSK2,BRWD1,BRWD3,BTBD7,C15ORF62,CAMSAP1,CAPRIN1,CBFA2T2,CBLN1,CCBE1,CCDC88A,CCND1,CD74,CD276,CDC73,CDC42EP1,CDC42SE1,CDK6,CDK12,CDK5R1,CDKN2B,CEBPB,CELF1,CHRD,CLASP1,CLDN18,CMKLR1,CNTN2,COCH,COLQ…
GO:BP	macromolecule biosynthetic process	GO:0009059	1.49569e-78	77.8252	3064	2844	707	24356	AARS2,ABCA1,ABL1,ABLIM3,ACAN,ACTN2,ACTR2,ACVR1B,ACVR2A,ACVR2B,ACVRL1,ADCY1,AEBP1,AEBP2,AFF1,AFF2,AFF3,AFF4,AGTR2,AHCTF1,AHR,AKT1,ALG1,ALX4,ANGPT1,ANKRD1,APBB1,APLN,ARHGAP35,ARID2,ARID3B,ARID5B,ARL2BP,ARNT,ASCL2,ASH1L,ATAD2,ATOH8,ATP1B4,ATP2B4,ATXN1,ATXN7,ATXN1L,ATXN7L3,AUTS2,B3GNT9,BACH1,BACH2,BAG3,BARHL1,BARX2,BATF3,BBS7,BCL2,BCL9,BCL9L,BCLAF1,BCOR,BMI1,BMP7,BMPR2,BMPR1B,BRWD1,BTG2,BTRC,C7,C1GAL…
GO:BP	positive regulation of cellular metabolic process	GO:0031325	7.38102e-78	77.1319	2119	2844	550	24356	ABHD5,ABI1,ABI2,ABL1,ABLIM3,ACSL3,ACTN2,ACTR2,ACVR2A,ACVR2B,ADAM9,ADRA2B,AGTR2,AHR,AKT1,AKTIP,ALX4,ANGPT1,ANKIB1,ANKLE2,ANTXR1,APBB1,APLN,APLNR,ARID3B,ARID5B,ARIH1,ARIH2,ARL2BP,ARNT,ARRDC3,ASH1L,ATAD2,ATG13,ATOH8,ATP2B4,ATXN7,ATXN7L3,AUTS2,AXIN2,BACH1,BAG3,BAG4,BARHL1,BARX2,BBS7,BCL2,BCL9,BCL9L,BCLAF1,BMI1,BMP7,BMPR2,BMPR1B,BTG2,BTRC,CALM1,CASK,CASZ1,CBFA2T3,CCDC88A,CCNC,CCND1,CCNY,CCNYL1,CD44,CD…
GO:BP	RNA biosynthetic process	GO:0032774	1.00718e-77	76.9969	2179	2844	560	24356	ABL1,ABLIM3,ACTN2,ACTR2,ACVR1B,ACVR2A,ACVR2B,ACVRL1,ADCY1,AEBP1,AEBP2,AFF1,AFF2,AFF3,AFF4,AGTR2,AHCTF1,AHR,AKT1,ALX4,ANKRD1,APBB1,APLN,ARHGAP35,ARID2,ARID3B,ARID5B,ARL2BP,ARNT,ASCL2,ASH1L,ATAD2,ATOH8,ATP1B4,ATP2B4,ATXN1,ATXN7,ATXN1L,ATXN7L3,AUTS2,BACH1,BACH2,BAG3,BARHL1,BARX2,BATF3,BBS7,BCL9,BCL9L,BCLAF1,BCOR,BMI1,BMP7,BMPR2,BMPR1B,BRWD1,BTRC,C3ORF33,CASK,CASZ1,CBFA2T2,CBFA2T3,CBX2,CBX4,CBX5,CBX6…
GO:BP	regulation of transcription, DNA-templated	GO:0006355	2.17202e-77	76.6631	2055	2844	538	24356	ABL1,ABLIM3,ACTR2,ACVR1B,ACVR2A,ACVR2B,ACVRL1,ADCY1,AEBP1,AEBP2,AFF1,AFF2,AFF3,AFF4,AGTR2,AHCTF1,AHR,AKT1,ALX4,ANKRD1,APBB1,APLN,ARHGAP35,ARID2,ARID3B,ARID5B,ARNT,ASCL2,ASH1L,ATAD2,ATOH8,ATP1B4,ATP2B4,ATXN1,ATXN7,ATXN1L,ATXN7L3,AUTS2,BACH1,BACH2,BAG3,BARHL1,BARX2,BATF3,BBS7,BCL9,BCL9L,BCLAF1,BCOR,BMI1,BMP7,BMPR2,BMPR1B,BRWD1,BTRC,C3ORF33,CASK,CASZ1,CBFA2T2,CBFA2T3,CBX2,CBX4,CBX5,CBX6,CBX7,CCNC,CC…
GO:BP	nucleic acid-templated transcription	GO:0097659	2.44883e-77	76.611	2172	2844	558	24356	ABL1,ABLIM3,ACTN2,ACTR2,ACVR1B,ACVR2A,ACVR2B,ACVRL1,ADCY1,AEBP1,AEBP2,AFF1,AFF2,AFF3,AFF4,AGTR2,AHCTF1,AHR,AKT1,ALX4,ANKRD1,APBB1,APLN,ARHGAP35,ARID2,ARID3B,ARID5B,ARL2BP,ARNT,ASCL2,ASH1L,ATAD2,ATOH8,ATP1B4,ATP2B4,ATXN1,ATXN7,ATXN1L,ATXN7L3,AUTS2,BACH1,BACH2,BAG3,BARHL1,BARX2,BATF3,BBS7,BCL9,BCL9L,BCLAF1,BCOR,BMI1,BMP7,BMPR2,BMPR1B,BRWD1,BTRC,C3ORF33,CASK,CASZ1,CBFA2T2,CBFA2T3,CBX2,CBX4,CBX5,CBX6…
GO:BP	positive regulation of nitrogen compound metabolic process	GO:0051173	4.83494e-77	76.3156	2036	2844	534	24356	ABI1,ABI2,ABL1,ABLIM3,ACSL3,ACTN2,ACTR2,ACVR2A,ACVR2B,ADAM9,ADRA2B,AGTR2,AHR,AKT1,AKTIP,ALX4,ANGPT1,ANKIB1,ANKLE2,ANTXR1,APBB1,APC,APLN,APLNR,ARID3B,ARID5B,ARIH1,ARIH2,ARL2BP,ARNT,ARRDC3,ASB9,ASH1L,ATAD2,ATG13,ATOH8,ATP2B4,ATXN7,ATXN7L3,AUTS2,AXIN2,BACH1,BAG4,BARHL1,BARX2,BBS7,BCL2,BCL9,BCL9L,BCLAF1,BMI1,BMP7,BMPR2,BMPR1B,BTG2,BTRC,CALM1,CASK,CASZ1,CBFA2T3,CCDC88A,CCNC,CCND1,CCNY,CCNYL1,CD44,CD74…
GO:BP	regulation of biological quality	GO:0065008	5.82926e-77	76.2344	2408	2844	597	24356	AAK1,ABAT,ABCA1,ABCC1,ABHD5,ABL1,ABL2,ABR,ACACA,ACTN2,ACTR2,ACVR1B,ACVR2A,ACVR2B,ADAMTS18,ADCY1,ADCY6,ADD2,ADRB1,AGTR2,AKT1,AKT3,ALDH5A1,ALKBH5,ANGPT1,ANK2,ANK3,ANO3,APLNR,AQP2,AQP4,ARC,ARF1,ARHGAP21,ARHGAP28,ARHGAP35,ARHGEF7,ARID2,ARL2BP,ARL6IP1,ARNT,ARPC2,ARPC4,ARPC5,ARPC5L,ARRDC3,ATOX1,ATP10B,ATP1B3,ATP2B1,ATP2B2,ATP2B4,ATP2C1,ATP8A1,ATP9A,AUTS2,AVPR1A,AXIN2,BAG3,BAG4,BAIAP2L1,BCL2,BDH2,BDNF,B…
GO:BP	cellular macromolecule biosynthetic process	GO:0034645	2.55657e-75	74.5923	2998	2844	689	24356	AARS2,ABCA1,ABL1,ABLIM3,ACAN,ACTR2,ACVR1B,ACVR2A,ACVR2B,ACVRL1,ADCY1,AEBP1,AEBP2,AFF1,AFF2,AFF3,AFF4,AGTR2,AHCTF1,AHR,AKT1,ALG1,ALX4,ANKRD1,APBB1,APLN,ARHGAP35,ARID2,ARID3B,ARID5B,ARNT,ASCL2,ASH1L,ATAD2,ATOH8,ATP1B4,ATP2B4,ATXN1,ATXN7,ATXN1L,ATXN7L3,AUTS2,B3GNT9,BACH1,BACH2,BAG3,BARHL1,BARX2,BATF3,BBS7,BCL2,BCL9,BCL9L,BCLAF1,BCOR,BMI1,BMP7,BMPR2,BMPR1B,BRWD1,BTG2,BTRC,C7,C1GALT1,C3ORF33,CASK,CASZ…
GO:BP	RNA metabolic process	GO:0016070	2.79569e-75	74.5535	2829	2844	662	24356	A1CF,AARS2,ABL1,ABLIM3,ACTN2,ACTR2,ACVR1B,ACVR2A,ACVR2B,ACVRL1,ADARB2,ADCY1,AEBP1,AEBP2,AFF1,AFF2,AFF3,AFF4,AGTR2,AHCTF1,AHR,AKT1,ALKBH5,ALX4,ANKRD1,APBB1,APLN,ARHGAP35,ARID2,ARID3B,ARID5B,ARL2BP,ARNT,ASCL2,ASH1L,ATAD2,ATOH8,ATP1B4,ATP2B4,ATXN1,ATXN7,ATXN1L,ATXN7L3,AUTS2,AXIN2,BACH1,BACH2,BAG3,BARHL1,BARX2,BATF3,BBS7,BCL9,BCL9L,BCLAF1,BCOR,BMI1,BMP7,BMPR2,BMPR1B,BRWD1,BTG2,BTRC,C3ORF33,CALCR,CASC…
GO:BP	transcription, DNA-templated	GO:0006351	1.29596e-74	73.8874	2141	2844	547	24356	ABL1,ABLIM3,ACTR2,ACVR1B,ACVR2A,ACVR2B,ACVRL1,ADCY1,AEBP1,AEBP2,AFF1,AFF2,AFF3,AFF4,AGTR2,AHCTF1,AHR,AKT1,ALX4,ANKRD1,APBB1,APLN,ARHGAP35,ARID2,ARID3B,ARID5B,ARNT,ASCL2,ASH1L,ATAD2,ATOH8,ATP1B4,ATP2B4,ATXN1,ATXN7,ATXN1L,ATXN7L3,AUTS2,BACH1,BACH2,BAG3,BARHL1,BARX2,BATF3,BBS7,BCL9,BCL9L,BCLAF1,BCOR,BMI1,BMP7,BMPR2,BMPR1B,BRWD1,BTRC,C3ORF33,CASK,CASZ1,CBFA2T2,CBFA2T3,CBX2,CBX4,CBX5,CBX6,CBX7,CCNC,CC…
GO:BP	cellular nitrogen compound biosynthetic process	GO:0044271	1.19617e-73	72.9222	2966	2844	680	24356	AARS2,ABL1,ABLIM3,ACTN2,ACTR2,ACVR1B,ACVR2A,ACVR2B,ACVRL1,ADCY1,ADCY2,ADCY6,ADCY7,ADK,AEBP1,AEBP2,AFF1,AFF2,AFF3,AFF4,AGTR2,AHCTF1,AHR,AK4,AKT1,ALX4,AMD1,ANKRD1,APBB1,APLN,ARG2,ARHGAP35,ARID2,ARID3B,ARID5B,ARL2BP,ARNT,ASCL2,ASH1L,ATAD2,ATOH8,ATP1B4,ATP2B4,ATXN1,ATXN7,ATXN1L,ATXN7L3,AUTS2,AZIN1,B4GALT6,BACH1,BACH2,BAG3,BARHL1,BARX2,BATF3,BBS7,BCL9,BCL9L,BCLAF1,BCOR,BDH2,BMI1,BMP7,BMPR2,BMPR1B,BRWD…
GO:BP	nervous system development	GO:0007399	1.9423e-72	71.7117	1375	2844	406	24356	ABI1,ABL1,ABL2,ABR,ACAN,ACVR2B,ADAM22,ADCY1,ADRA2B,AKT1,AKT3,ALCAM,ALDH5A1,ANKLE2,APCDD1,ARCN1,ARHGAP35,ARL3,ARL13B,ATXN1,ATXN1L,AUTS2,B4GALT2,BARHL1,BBS7,BCL2,BDNF,BMI1,BMP7,BMPR2,BMPR1B,BRSK2,BTBD3,BTBD6,BTG2,CAMSAP1,CAPRIN1,CBFA2T2,CBLN1,CBX6,CCDC85C,CCDC88A,CD9,CDH23,CDK6,CDK5R1,CEBPB,CECR2,CHL1,CHRD,CLIC5,CLMN,CNP,CNR1,CNTN2,CNTNAP2,COL2A1,COL4A1,COLQ,CREB1,CSF1R,CUX2,CYFIP2,DAAM2,DAG1,DCDC2…
GO:BP	heterocycle biosynthetic process	GO:0018130	2.16674e-72	71.6642	2536	2844	608	24356	ABL1,ABLIM3,ACTN2,ACTR2,ACVR1B,ACVR2A,ACVR2B,ACVRL1,ADCY1,ADCY2,ADCY6,ADCY7,ADK,AEBP1,AEBP2,AFF1,AFF2,AFF3,AFF4,AGTR2,AHCTF1,AHR,AK4,AKT1,ALX4,AMD1,ANKRD1,APBB1,APLN,ARHGAP35,ARID2,ARID3B,ARID5B,ARL2BP,ARNT,ASCL2,ASH1L,ATAD2,ATOH8,ATP1B4,ATP2B4,ATXN1,ATXN7,ATXN1L,ATXN7L3,AUTS2,BACH1,BACH2,BAG3,BARHL1,BARX2,BATF3,BBS7,BCL9,BCL9L,BCLAF1,BCOR,BMI1,BMP7,BMPR2,BMPR1B,BRWD1,BTRC,C3ORF33,CASK,CASZ1,CBFA…
GO:BP	aromatic compound biosynthetic process	GO:0019438	2.55847e-72	71.592	2537	2844	608	24356	ABL1,ABLIM3,ACTN2,ACTR2,ACVR1B,ACVR2A,ACVR2B,ACVRL1,ADCY1,ADCY2,ADCY6,ADCY7,ADK,AEBP1,AEBP2,AFF1,AFF2,AFF3,AFF4,AGTR2,AHCTF1,AHR,AK4,AKT1,ALX4,AMD1,ANKRD1,APBB1,APLN,ARHGAP35,ARID2,ARID3B,ARID5B,ARL2BP,ARNT,ASCL2,ASH1L,ATAD2,ATOH8,ATP1B4,ATP2B4,ATXN1,ATXN7,ATXN1L,ATXN7L3,AUTS2,BACH1,BACH2,BAG3,BARHL1,BARX2,BATF3,BBS7,BCL9,BCL9L,BCLAF1,BCOR,BMI1,BMP7,BMPR2,BMPR1B,BRWD1,BTRC,C3ORF33,CASK,CASZ1,CBFA…
GO:BP	nucleobase-containing compound biosynthetic process	GO:0034654	1.1519e-71	70.9386	2491	2844	599	24356	ABL1,ABLIM3,ACTN2,ACTR2,ACVR1B,ACVR2A,ACVR2B,ACVRL1,ADCY1,ADCY2,ADCY6,ADCY7,ADK,AEBP1,AEBP2,AFF1,AFF2,AFF3,AFF4,AGTR2,AHCTF1,AHR,AK4,AKT1,ALX4,AMD1,ANKRD1,APBB1,APLN,ARHGAP35,ARID2,ARID3B,ARID5B,ARL2BP,ARNT,ASCL2,ASH1L,ATAD2,ATOH8,ATP1B4,ATP2B4,ATXN1,ATXN7,ATXN1L,ATXN7L3,AUTS2,BACH1,BACH2,BAG3,BARHL1,BARX2,BATF3,BBS7,BCL9,BCL9L,BCLAF1,BCOR,BMI1,BMP7,BMPR2,BMPR1B,BRWD1,BTRC,C3ORF33,CASK,CASZ1,CBFA…
GO:BP	organic cyclic compound biosynthetic process	GO:1901362	3.34589e-71	70.4755	2608	2844	617	24356	ABL1,ABLIM3,ACTN2,ACTR2,ACVR1B,ACVR2A,ACVR2B,ACVRL1,ADCY1,ADCY2,ADCY6,ADCY7,ADK,AEBP1,AEBP2,AFF1,AFF2,AFF3,AFF4,AGTR2,AHCTF1,AHR,AK4,AKT1,ALX4,AMD1,ANKRD1,APBB1,APLN,ARHGAP35,ARID2,ARID3B,ARID5B,ARL2BP,ARNT,ASCL2,ASH1L,ATAD2,ATOH8,ATP1B4,ATP2B4,ATXN1,ATXN7,ATXN1L,ATXN7L3,AUTS2,BACH1,BACH2,BAG3,BARHL1,BARX2,BATF3,BBS7,BCL9,BCL9L,BCLAF1,BCOR,BMI1,BMP7,BMPR2,BMPR1B,BRWD1,BTRC,C3ORF33,CASK,CASZ1,CBFA…
GO:BP	cellular nitrogen compound metabolic process	GO:0034641	9.17586e-70	69.0374	4082	2844	840	24356	A1CF,AARS2,ABL1,ABLIM3,ACACA,ACPP,ACTN2,ACTR2,ACVR1B,ACVR2A,ACVR2B,ACVRL1,ADARB2,ADCY1,ADCY2,ADCY6,ADCY7,ADK,AEBP1,AEBP2,AFF1,AFF2,AFF3,AFF4,AGTR2,AHCTF1,AHR,AK4,AKT1,ALDH5A1,ALKBH5,ALX4,AMD1,ANKRD1,APBB1,APLN,ARG2,ARHGAP35,ARID2,ARID3B,ARID5B,ARL2BP,ARNT,ASCL2,ASH1L,ATAD2,ATOH8,ATP1B4,ATP2B4,ATXN1,ATXN7,ATXN1L,ATXN7L3,AUTS2,AXIN2,AZIN1,B4GALT6,BACE1,BACH1,BACH2,BAG3,BARHL1,BARX2,BATF3,BBS7,BCL9,…
GO:BP	regulation of cell communication	GO:0010646	2.77452e-67	66.5568	2110	2844	526	24356	AAK1,ABCA1,ABL1,ABR,ACPP,ACVR1B,ACVR2A,ACVR2B,ADAM9,ADCY1,ADRA2B,ADRB1,AGTR2,AKAP1,AKAP7,AKT1,AKT3,ALPK1,ANGPT1,ANK2,ANKRD1,APC,APCDD1,APLN,APLNR,ARC,ARHGAP28,ARHGAP35,ARHGEF1,ARHGEF4,ARHGEF6,ARHGEF7,ARHGEF12,ARHGEF18,ARHGEF38,ARL2BP,ARRDC3,ASH1L,ATP2B4,ATXN7,AUTS2,AXIN2,BACE1,BAG4,BAIAP2L1,BCL2,BCL9L,BCLAF1,BDNF,BFAR,BMI1,BMP7,BMPR2,BMPR1B,BRAP,BRSK2,BTRC,C2CD2L,C3ORF33,CA2,CA7,CACNA1B,CACNB2,CA…
GO:BP	response to chemical	GO:0042221	4.19672e-67	66.3771	2359	2844	567	24356	ABAT,ABCA1,ABCC9,ABCD4,ABCG4,ABHD2,ABL1,ABL2,ABR,ACACA,ACTN2,ACTR2,ACVR1B,ACVR2A,ACVR2B,ACVRL1,ADAM9,ADCY6,ADCY7,AFF3,AGTR2,AHR,AKT1,ALCAM,ALPL,ANGPT1,ANGPT2,ANKRD1,ANXA11,APC,APLN,APPL1,AQP2,AQP4,AQP9,ARHGAP35,ARID5B,ARL6IP1,ARNT,ATP2B4,ATXN3,AVPR1A,BACH1,BAG3,BAG4,BAIAP2L1,BCL2,BCL9L,BCLAF1,BDNF,BFAR,BMP7,BMPR2,BMPR1B,BRSK2,BSPRY,BTRC,C5,C2CD2L,CA2,CACNA1B,CACNB1,CALCRL,CALHM1,CALM1,CASK,CASR,C…
GO:BP	regulation of signaling	GO:0023051	5.72666e-67	66.2421	2126	2844	528	24356	AAK1,ABCA1,ABL1,ABR,ACPP,ACVR1B,ACVR2A,ACVR2B,ADAM9,ADCY1,ADRA2B,ADRB1,AGTR2,AKAP1,AKAP7,AKT1,AKT3,ALPK1,ANGPT1,ANK2,ANKRD1,APC,APCDD1,APLN,APLNR,ARC,ARHGAP28,ARHGAP35,ARHGEF1,ARHGEF4,ARHGEF6,ARHGEF7,ARHGEF12,ARHGEF18,ARHGEF38,ARL2BP,ARRDC3,ASH1L,ATP2B4,ATXN7,AUTS2,AXIN2,BACE1,BAG4,BAIAP2L1,BCL2,BCL9L,BCLAF1,BDNF,BFAR,BMI1,BMP7,BMPR2,BMPR1B,BRAP,BRSK2,BTRC,C2CD2L,C3ORF33,CA2,CA7,CACNA1B,CACNB2,CA…
GO:BP	phosphate-containing compound metabolic process	GO:0006796	8.42297e-67	66.0745	2164	2844	534	24356	AAK1,ABHD5,ABI1,ABI2,ABL1,ABL2,ACACA,ACP2,ACPP,ACSL3,ACVR1B,ACVR2A,ACVR2B,ACVRL1,ADAM9,ADCK1,ADCY1,ADCY2,ADCY6,ADCY7,ADK,ADRA2B,AGPAT4,AGTR2,AK4,AKT1,AKT3,AKTIP,ALDH5A1,ALPK1,ALPK3,ALPL,ANGPT1,ANKLE2,APC,APLNR,ARL2BP,ASH1L,ATG13,ATP2B4,ATXN7,AXIN2,BAG4,BCL2,BMP7,BMPR2,BMPR1B,BRAP,BRSK2,BTRC,C3ORF33,CAB39L,CALM1,CAMK2A,CAMK2G,CAMK2N2,CAMKK2,CAMKV,CASK,CBFA2T3,CCDC88A,CCNC,CCND1,CCND2,CCNF,CCNI,CCN…
GO:BP	phosphorus metabolic process	GO:0006793	1.00987e-66	65.9957	2183	2844	537	24356	AAK1,ABHD5,ABI1,ABI2,ABL1,ABL2,ACACA,ACP2,ACPP,ACSL3,ACVR1B,ACVR2A,ACVR2B,ACVRL1,ADAM9,ADCK1,ADCY1,ADCY2,ADCY6,ADCY7,ADK,ADRA2B,AGPAT4,AGTR2,AK4,AKT1,AKT3,AKTIP,ALDH5A1,ALPK1,ALPK3,ALPL,ANGPT1,ANKLE2,APC,APLNR,ARL2BP,ASH1L,ATG13,ATP2B4,ATXN7,AXIN2,BAG4,BCL2,BMP7,BMPR2,BMPR1B,BRAP,BRSK2,BTRC,C3ORF33,CAB39L,CALM1,CAMK2A,CAMK2G,CAMK2N2,CAMKK2,CAMKV,CASK,CBFA2T3,CCDC88A,CCNC,CCND1,CCND2,CCNF,CCNI,CCN…
GO:BP	regulation of response to stimulus	GO:0048583	1.33223e-66	65.8754	2421	2844	576	24356	AAK1,ABCA1,ABL1,ABR,ACPP,ACTR2,ACVR1B,ACVR2A,ACVR2B,ADAM9,ADAMTS18,ADCY7,ADRA2B,ADRB1,AGTR2,AHSG,AKAP1,AKAP7,AKT1,AKT3,ALPK1,ANGPT1,ANGPT2,ANKRD1,AP1G1,APC,APCDD1,APLN,APLNR,ARC,ARG2,ARHGAP28,ARHGAP35,ARHGEF1,ARHGEF4,ARHGEF6,ARHGEF7,ARHGEF12,ARHGEF18,ARHGEF38,ARL2BP,ARL6IP1,ARRDC3,ASH1L,ATP2B4,ATXN7,AUTS2,AXIN2,BAG4,BAIAP2L1,BCL2,BCL9L,BCLAF1,BDNF,BFAR,BMI1,BMP7,BMPR2,BMPR1B,BRAP,BRSK2,BTRC,C5,C7…
GO:BP	heterocycle metabolic process	GO:0046483	4.58507e-66	65.3387	3676	2844	770	24356	A1CF,AARS2,ABCD4,ABL1,ABLIM3,ACACA,ACPP,ACTN2,ACTR2,ACVR1B,ACVR2A,ACVR2B,ACVRL1,ADARB2,ADCY1,ADCY2,ADCY6,ADCY7,ADK,AEBP1,AEBP2,AFF1,AFF2,AFF3,AFF4,AGTR2,AHCTF1,AHR,AK4,AKT1,ALDH4A1,ALKBH5,ALX4,AMD1,ANKRD1,APBB1,APLN,ARHGAP35,ARID2,ARID3B,ARID5B,ARL2BP,ARNT,ASCL2,ASH1L,ATAD2,ATOH8,ATP1B4,ATP2B4,ATXN1,ATXN7,ATXN1L,ATXN7L3,AUTS2,AXIN2,BACH1,BACH2,BAG3,BARHL1,BARX2,BATF3,BBS7,BCL9,BCL9L,BCLAF1,BCOR,B…
GO:BP	cellular aromatic compound metabolic process	GO:0006725	5.35546e-66	65.2712	3704	2844	774	24356	A1CF,AARS2,ABCD4,ABL1,ABLIM3,ACACA,ACPP,ACTN2,ACTR2,ACVR1B,ACVR2A,ACVR2B,ACVRL1,ADARB2,ADCY1,ADCY2,ADCY6,ADCY7,ADK,AEBP1,AEBP2,AFF1,AFF2,AFF3,AFF4,AGTR2,AHCTF1,AHR,AK4,AKT1,ALKBH5,ALX4,AMD1,ANKRD1,APBB1,APLN,ARHGAP35,ARID2,ARID3B,ARID5B,ARL2BP,ARNT,ASCL2,ASH1L,ATAD2,ATOH8,ATP1B4,ATP2B4,ATXN1,ATXN7,ATXN1L,ATXN7L3,AUTS2,AXIN2,BACH1,BACH2,BAG3,BARHL1,BARX2,BATF3,BBS7,BCL2,BCL9,BCL9L,BCLAF1,BCOR,BMI1…
GO:BP	organic cyclic compound metabolic process	GO:1901360	5.45333e-66	65.2633	3805	2844	789	24356	A1CF,AARS2,ABCA1,ABCD4,ABL1,ABLIM3,ACACA,ACPP,ACTN2,ACTR2,ACVR1B,ACVR2A,ACVR2B,ACVRL1,ADARB2,ADCY1,ADCY2,ADCY6,ADCY7,ADK,AEBP1,AEBP2,AFF1,AFF2,AFF3,AFF4,AGTR2,AHCTF1,AHR,AK4,AKT1,ALDH4A1,ALKBH5,ALX4,AMD1,ANKRD1,APBB1,APLN,ARHGAP35,ARID2,ARID3B,ARID5B,ARL2BP,ARNT,ASCL2,ASH1L,ATAD2,ATOH8,ATP1B4,ATP2B4,ATXN1,ATXN7,ATXN1L,ATXN7L3,AUTS2,AXIN2,BACH1,BACH2,BAG3,BARHL1,BARX2,BATF3,BBS7,BCL2,BCL9,BCL9L,BC…
GO:BP	nucleic acid metabolic process	GO:0090304	1.98286e-65	64.7027	3270	2844	707	24356	A1CF,AARS2,ABL1,ABLIM3,ACTN2,ACTR2,ACVR1B,ACVR2A,ACVR2B,ACVRL1,ADARB2,ADCY1,AEBP1,AEBP2,AFF1,AFF2,AFF3,AFF4,AGTR2,AHCTF1,AHR,AKT1,ALKBH5,ALX4,ANKRD1,APBB1,APLN,ARHGAP35,ARID2,ARID3B,ARID5B,ARL2BP,ARNT,ASCL2,ASH1L,ATAD2,ATOH8,ATP1B4,ATP2B4,ATXN1,ATXN7,ATXN1L,ATXN7L3,AUTS2,AXIN2,BACH1,BACH2,BAG3,BARHL1,BARX2,BATF3,BBS7,BCL9,BCL9L,BCLAF1,BCOR,BMI1,BMP7,BMPR2,BMPR1B,BRWD1,BTG2,BTRC,C3ORF33,CALCR,CASC…
GO:BP	nucleobase-containing compound metabolic process	GO:0006139	2.43526e-64	63.6135	3593	2844	753	24356	A1CF,AARS2,ABL1,ABLIM3,ACACA,ACPP,ACTN2,ACTR2,ACVR1B,ACVR2A,ACVR2B,ACVRL1,ADARB2,ADCY1,ADCY2,ADCY6,ADCY7,ADK,AEBP1,AEBP2,AFF1,AFF2,AFF3,AFF4,AGTR2,AHCTF1,AHR,AK4,AKT1,ALKBH5,ALX4,AMD1,ANKRD1,APBB1,APLN,ARHGAP35,ARID2,ARID3B,ARID5B,ARL2BP,ARNT,ASCL2,ASH1L,ATAD2,ATOH8,ATP1B4,ATP2B4,ATXN1,ATXN7,ATXN1L,ATXN7L3,AUTS2,AXIN2,BACH1,BACH2,BAG3,BARHL1,BARX2,BATF3,BBS7,BCL9,BCL9L,BCLAF1,BCOR,BMI1,BMP7,BMPR2…
GO:BP	regulation of localization	GO:0032879	2.49168e-64	63.6035	1591	2844	430	24356	AAK1,ABCA1,ABHD2,ABHD5,ABL1,ABR,ACSL3,ACTN2,ACVR1B,ADAM9,ADAMTS1,AHSG,AKT1,AKT3,AMOTL1,ANGPT1,ANGPT2,ANK2,ANKFY1,ANKRD1,ANKRD13B,AP1G1,APC,APLN,APLNR,APPL1,ARC,ARFIP1,ARG2,ARHGEF7,ARID2,ARL6IP1,ATOH8,ATP1B3,ATP8A1,AZIN1,BAG3,BAG4,BCL2,BMP7,BMPR2,BRSK2,C5,C2CD2L,C5ORF30,CA2,CA7,CACNA1B,CACNA1C,CACNB1,CACNB2,CACNG2,CACNG4,CACNG7,CADPS2,CALHM1,CALM1,CAPN7,CASK,CASR,CCBE1,CCDC88A,CD9,CD47,CD74,CD276,…
GO:BP	cell development	GO:0048468	6.55625e-64	63.1833	1353	2844	386	24356	ABHD2,ABI1,ABL1,ABL2,ACAN,ACTN2,ADAM22,ADCY1,ADRA2B,AFF4,AGFG1,AKT1,ALCAM,ALPK3,ANKRD1,ANTXR1,ARHGAP35,ARID5B,ARIH2,ARL3,ARL13B,ARPC2,AUTS2,AXIN2,BCL2,BDNF,BMP7,BMPR2,BMPR1B,BRSK2,BTBD3,BTG2,C1GALT1,CAMSAP1,CAPRIN1,CBFA2T2,CBX6,CCDC88A,CDH23,CDK6,CDK5R1,CECR2,CELF1,CFTR,CHL1,CHSY1,CLDN18,CLIC4,CLIC5,CLMN,CNP,CNR1,CNTN2,COCH,CREB1,CSF1R,CUL3,CUX2,CYFIP2,DAAM2,DACT2,DAG1,DCDC2,DCLK1,DCX,DDX6,DLX1,D…
GO:BP	regulation of multicellular organismal development	GO:2000026	6.73806e-64	63.1715	1209	2844	359	24356	ABL1,ABL2,ACVR1B,ACVR2A,ACVR2B,ADAM12,ADRA2B,AGGF1,AGTR2,AHSG,AKT1,AKT3,ANGPT2,ANKH,APLNR,ARHGAP35,ATOH8,ATXN1L,AXIN2,BCL2,BCL9L,BCOR,BDNF,BMI1,BMP7,BMPR2,BMPR1B,BRSK2,BTBD7,CAPRIN1,CBFA2T2,CBLN1,CCBE1,CCDC88A,CCND1,CD74,CD276,CDC73,CDK6,CDK5R1,CEBPB,CLASP1,CLDN18,CNTN2,COLQ,CREB1,CREB3L1,CTGF,CTSK,CUX2,CYLD,CYP1B1,CYP26B1,DAAM2,DAB2,DAG1,DDX6,DLX1,DMRTA2,DPYSL2,DPYSL3,DVL3,EDN1,EFEMP1,EFNA5,EFNB…
GO:BP	regulation of transcription by RNA polymerase II	GO:0006357	5.30733e-63	62.2751	1357	2844	385	24356	ABL1,ABLIM3,ACTR2,ACVR2A,ACVR2B,ACVRL1,AEBP1,AEBP2,AHR,AKT1,ALX4,ANKRD1,APBB1,APLN,ARHGAP35,ARID3B,ARID5B,ARNT,ASCL2,ASH1L,ATAD2,ATOH8,ATP2B4,ATXN1,ATXN7,ATXN1L,AUTS2,BACH1,BACH2,BAG3,BARHL1,BARX2,BATF3,BBS7,BCL9,BCL9L,BCOR,BMI1,BMP7,BMPR2,BMPR1B,BRWD1,CASK,CBFA2T2,CBX2,CBX4,CBX5,CBX6,CBX7,CCNC,CCND1,CDC73,CDK6,CDK12,CEBPB,CEBPG,CGGBP1,CHRD,CPEB3,CREB1,CREB3L1,CSRNP2,CSRNP3,CTDSP1,CTDSPL,CTDSPL2,…
GO:BP	tissue development	GO:0009888	1.92215e-62	61.7162	1202	2844	355	24356	ABI1,ABL1,ACAN,ACTN2,ACVR1B,ACVR2A,ACVR2B,ADAM9,AGTR2,AHSG,AKT1,ALPK3,ALX4,ANKH,ANKRD1,APCDD1,ARC,ARG2,ARHGAP35,ARID2,ARID5B,ARL13B,ARRDC3,ASCL2,ASH1L,ATOH8,ATP2C1,AXIN2,BARHL1,BARX2,BCL2,BCL9,BCL9L,BCOR,BDH2,BMI1,BMP7,BMPR2,BMPR1B,BNC2,BRSK2,BTBD7,BTG2,BTRC,C1GALT1,CA2,CBFA2T2,CCND1,CD276,CDC73,CDK6,CEBPB,CECR2,CHRD,CHSY1,CLASP1,CLIC4,CLIC5,COCH,COL12A1,COL2A1,COL4A1,CPT1A,CREB1,CSGALNACT1,CTGF,…
GO:BP	transcription by RNA polymerase II	GO:0006366	2.47136e-61	60.6071	1402	2844	390	24356	ABL1,ABLIM3,ACTR2,ACVR2A,ACVR2B,ACVRL1,AEBP1,AEBP2,AHR,AKT1,ALX4,ANKRD1,APBB1,APLN,ARHGAP35,ARID3B,ARID5B,ARNT,ASCL2,ASH1L,ATAD2,ATOH8,ATP2B4,ATXN1,ATXN7,ATXN1L,AUTS2,BACH1,BACH2,BAG3,BARHL1,BARX2,BATF3,BBS7,BCL9,BCL9L,BCOR,BMI1,BMP7,BMPR2,BMPR1B,BRWD1,CASK,CBFA2T2,CBX2,CBX4,CBX5,CBX6,CBX7,CCNC,CCND1,CDC73,CDK6,CDK12,CEBPB,CEBPG,CGGBP1,CHRD,CPEB3,CREB1,CREB3L1,CSRNP2,CSRNP3,CTDSP1,CTDSPL,CTDSPL2,…
GO:BP	regulation of cell differentiation	GO:0045595	1.15672e-58	57.9368	1055	2844	320	24356	ABCA5,ABL1,ABL2,ACVR1B,ACVR2A,ACVR2B,ADRA2B,AKT1,APC,ARHGAP35,ARPC2,ATOH8,AXIN2,BCL2,BCL9L,BDNF,BMI1,BMP7,BMPR2,BMPR1B,BRSK2,CAPRIN1,CBFA2T2,CCDC88A,CCND1,CD74,CD276,CDC73,CDK6,CDK12,CDK5R1,CEBPB,CHRD,CLASP1,CLDN18,CMKLR1,CNTN2,CREB1,CTGF,CUX2,CYLD,CYP26B1,DAAM2,DAB2,DAG1,DDX6,DLX1,DMRTA2,DPYSL2,DPYSL3,E2F1,EDN1,EFEMP1,EFNA5,EFNB2,EIF4E,EIF4G1,ELF5,EMP2,EPHA4,EPHB1,EPHB2,ERBB4,EREG,ETS1,FBN1,FBXW…
GO:BP	phosphorylation	GO:0016310	1.47236e-57	56.832	1551	2844	409	24356	AAK1,ABI1,ABI2,ABL1,ABL2,ACVR1B,ACVR2A,ACVR2B,ACVRL1,ADAM9,ADCK1,ADRA2B,AK4,AKT1,AKT3,AKTIP,ALPK1,ALPK3,ANGPT1,ANKLE2,APC,APLNR,ARL2BP,ASH1L,ATG13,ATP2B4,ATXN7,AXIN2,BAG4,BCL2,BMP7,BMPR2,BMPR1B,BRAP,BRSK2,C3ORF33,CAB39L,CAMK2A,CAMK2G,CAMK2N2,CAMKK2,CAMKV,CASK,CBFA2T3,CCDC88A,CCNC,CCND1,CCND2,CCNF,CCNI,CCNJL,CCNY,CCNYL1,CD44,CD74,CDK6,CDK12,CDK14,CDK17,CDK18,CDK19,CDK5R1,CDKN1A,CDKN2B,CEP85,CERK,C…
GO:BP	negative regulation of metabolic process	GO:0009892	3.87659e-57	56.4116	1723	2844	438	24356	ABL1,ACVR1B,ACVR2B,AEBP1,AEBP2,AFF2,AHSG,AKT1,ALKBH5,ANGPT1,ANKLE2,ANKRD1,ANKRD13B,APBB1,APC,APLN,ARHGAP35,ARID5B,ARRDC3,ASCL2,ASH1L,ATAD2,ATOH8,ATP2B4,ATXN1,ATXN7,ATXN1L,AXIN2,AZIN1,BACH1,BACH2,BAG3,BAG4,BARX2,BATF3,BCL2,BCLAF1,BCOR,BMF,BMI1,BMP7,BMPR2,BTG2,BTRC,C5,C3ORF33,CALCR,CAMK2N2,CBFA2T2,CBFA2T3,CBX2,CBX4,CBX5,CBX6,CBX7,CCND1,CD276,CDC73,CDK6,CDK5R1,CDKN1A,CDKN2B,CDYL2,CEBPB,CEP85,CGGBP1,…
GO:BP	response to organic substance	GO:0010033	2.89703e-56	55.538	1647	2844	423	24356	ABAT,ABCA1,ABCD4,ABCG4,ABHD2,ABL1,ABL2,ABR,ACACA,ACTN2,ACTR2,ACVR1B,ACVR2A,ACVR2B,ACVRL1,ADAM9,ADCY6,ADCY7,AFF3,AGTR2,AHR,AKT1,ALPL,ANGPT1,ANKRD1,APC,APLN,APPL1,AQP4,AQP9,ARID5B,ARNT,ATP2B4,ATXN3,AVPR1A,BAG3,BAG4,BAIAP2L1,BCL2,BCL9L,BCLAF1,BDNF,BFAR,BMP7,BMPR2,BMPR1B,BRSK2,BSPRY,BTRC,C2CD2L,CA2,CACNA1B,CACNB1,CALCRL,CASK,CCND1,CD9,CD44,CD47,CD74,CD86,CD274,CDC73,CDH1,CEBPB,CFTR,CHRD,CHRM1,CIDEA,C…
GO:BP	macromolecule localization	GO:0033036	3.33363e-56	55.4771	1829	2844	454	24356	A1CF,AAK1,ABCA1,ABCA5,ABCC1,ABCC4,ABCD3,ABCG4,ABHD5,ABL1,ACSL3,ACTN2,ACVR2B,ADAM9,AKT1,AKTIP,ALKBH5,ANGPT1,ANK2,ANK3,ANKRD1,ANO3,AP1G1,AP1S3,AP2B1,AP3M1,AP3S2,APBA1,APC,APPL1,ARC,ARCN1,ARF1,ARFIP1,ARFIP2,ARG2,ARL3,ARL13B,ARL2BP,ARL6IP1,ATG13,ATG4A,ATG9B,ATP10B,ATP1B3,ATP8A1,ATP9A,AXIN2,BAG3,BAG4,BBS7,BBS9,BCAP29,BCL2,BET1,BMP7,BRSK2,C5,C17ORF75,C2CD2L,CACNG2,CACNG4,CADM3,CALCRL,CASC3,CBLN1,CBLN4,…
GO:BP	regulation of signal transduction	GO:0009966	3.82849e-56	55.417	1907	2844	467	24356	AAK1,ABCA1,ABL1,ABR,ACPP,ACVR1B,ACVR2A,ACVR2B,ADAM9,ADRA2B,ADRB1,AGTR2,AKAP1,AKAP7,AKT1,AKT3,ALPK1,ANGPT1,ANKRD1,APC,APCDD1,APLN,APLNR,ARC,ARHGAP28,ARHGAP35,ARHGEF1,ARHGEF4,ARHGEF6,ARHGEF7,ARHGEF12,ARHGEF18,ARHGEF38,ARL2BP,ARRDC3,ASH1L,ATP2B4,ATXN7,AUTS2,AXIN2,BAG4,BAIAP2L1,BCL2,BCL9L,BCLAF1,BDNF,BFAR,BMI1,BMP7,BMPR2,BMPR1B,BRAP,BTRC,C3ORF33,CACNG2,CACNG4,CACNG7,CALM1,CBFA2T2,CBLN1,CCNY,CD44,CD74…
GO:BP	regulation of protein metabolic process	GO:0051246	9.04432e-56	55.0436	1723	2844	435	24356	ABI1,ABI2,ABL1,ACVR2A,ACVR2B,ADAM9,ADRA2B,AGTR2,AHSG,AKT1,AKTIP,ANGPT1,ANKIB1,ANKLE2,ANTXR1,APC,APLNR,ARIH1,ARIH2,ARL2BP,ARNT,ARRDC3,ASB9,ASH1L,ATG13,ATP2B4,AUTS2,AXIN2,AZIN1,BAG4,BBS7,BCL2,BCOR,BMI1,BMP7,BMPR2,BTG2,BTRC,C5,C3ORF33,CALM1,CAMK2N2,CBFA2T3,CCDC88A,CCNC,CCND1,CCND2,CCNF,CCNI,CCNJL,CCNY,CCNYL1,CD44,CD74,CD276,CDK12,CDK5R1,CDKN1A,CDKN2B,CEBPB,CEBPG,CEP85,CNOT8,CNTN2,CPEB2,CPEB3,CPEB4,C…
GO:BP	cellular response to chemical stimulus	GO:0070887	7.56099e-54	53.1214	1754	2844	436	24356	ABCA1,ABCD4,ABCG4,ABHD2,ABL1,ABL2,ACACA,ACTN2,ACTR2,ACVR1B,ACVR2A,ACVR2B,ACVRL1,ADAM9,ADCY6,ADCY7,AGTR2,AHR,AKT1,ALPL,ANGPT1,ANKRD1,APC,APLN,APPL1,AQP2,AQP4,AQP9,ARID5B,ARNT,ATP2B4,ATXN3,AVPR1A,BACH1,BAG3,BAG4,BAIAP2L1,BCL2,BCL9L,BCLAF1,BDNF,BFAR,BMP7,BMPR2,BMPR1B,BRSK2,BSPRY,BTRC,C5,C2CD2L,CA2,CACNB1,CALCRL,CASK,CCND1,CD44,CD47,CD74,CD86,CD274,CDC73,CDH1,CEBPB,CFTR,CHRD,CHRM1,CIDEA,CLDN18,CLIC4,…
GO:BP	negative regulation of cellular metabolic process	GO:0031324	4.80792e-53	52.318	1543	2844	398	24356	ABL1,ACVR2B,AEBP1,AEBP2,AHSG,AKT1,ANGPT1,ANKLE2,ANKRD1,ANKRD13B,APBB1,APC,ARHGAP35,ARID5B,ASCL2,ASH1L,ATAD2,ATOH8,ATP2B4,ATXN1,ATXN7,ATXN1L,AXIN2,BACH1,BACH2,BAG3,BAG4,BARX2,BATF3,BCL2,BCLAF1,BCOR,BMF,BMI1,BMP7,BMPR2,BTG2,BTRC,C5,C3ORF33,CAMK2N2,CBFA2T2,CBFA2T3,CBX2,CBX4,CBX5,CBX6,CBX7,CCND1,CD276,CDC73,CDK6,CDK5R1,CDKN1A,CDKN2B,CDYL2,CEBPB,CEP85,CGGBP1,CIR1,CLK2,CNOT8,CNST,CPEB2,CPEB3,CPEB4,CREB…
GO:BP	cell surface receptor signaling pathway	GO:0007166	5.16125e-53	52.2872	1671	2844	420	24356	AAK1,ABCA1,ABL1,ACPP,ACVR1B,ACVR2A,ACVR2B,ACVRL1,ADAM9,AGTR2,AKT1,ANGPT1,ANGPT2,APC,APCDD1,APLN,APPL1,ARC,ARID5B,ARL3,ARL13B,ARL2BP,ATOH8,ATXN7,AXIN2,BAG3,BAIAP2L1,BBS7,BCL2,BCL9,BCL9L,BDNF,BMP7,BMPR2,BMPR1B,BTRC,CACNG2,CACNG4,CACNG7,CALCR,CALCRL,CBFA2T2,CBLN1,CCND1,CCNY,CD9,CD44,CD74,CD86,CD274,CD276,CDC73,CDK6,CDK14,CDK5R1,CELSR2,CHRD,CHRNA2,CHRNA5,CHRNB2,CHRNG,CHSY1,CIDEA,CLDN18,CMKLR1,CMTM3,C…
GO:BP	positive regulation of gene expression	GO:0010628	6.20162e-53	52.2075	1307	2844	356	24356	ABLIM3,ACTR2,ACVR1B,ACVR2A,AGTR2,AHR,AKT1,ALX4,ANK2,ANKRD1,APBB1,APLN,ARID3B,ARNT,ASH1L,ATAD2,ATOH8,ATXN7,ATXN7L3,AUTS2,AXIN2,BACH1,BARHL1,BARX2,BCL9,BCL9L,BCLAF1,BMP7,BMPR2,BMPR1B,BTRC,CASK,CASR,CASZ1,CCNC,CD74,CDC73,CDH1,CDK6,CDK12,CEBPB,CEBPG,CHCHD10,CHURC1,CNTN2,CREB1,CREB5,CREB3L1,CSRNP2,CSRNP3,CTIF,CUX2,CYP26B1,DAB2,DLX1,DLX3,DNAJC3,DRD1,DYRK1A,E2F1,E2F3,EDA,EDAR,EDN1,EGLN1,EGR1,EGR4,EHF,EL…
GO:BP	neurogenesis	GO:0022008	7.47788e-53	52.1262	1027	2844	304	24356	ABI1,ABL1,ABL2,ADAM22,ADCY1,ADRA2B,AKT1,ALCAM,APCDD1,ARHGAP35,ARL3,AUTS2,BARHL1,BCL2,BDNF,BMP7,BMPR2,BMPR1B,BRSK2,BTBD3,BTBD6,BTG2,CAMSAP1,CAPRIN1,CBFA2T2,CBLN1,CBX6,CCDC88A,CDH23,CDK6,CDK5R1,CEBPB,CECR2,CHL1,CLIC5,CLMN,CNP,CNR1,CNTN2,CREB1,CSF1R,CUX2,CYFIP2,DAAM2,DAG1,DCDC2,DCLK1,DCX,DDX6,DLX1,DMD,DMRTA2,DOCK7,DPYSL2,DPYSL3,DPYSL5,DRD1,EFHD1,EFNA5,EFNB2,EIF4E,EIF4G1,EML1,EMX2,EPHA4,EPHA5,EPHA8,E…
GO:BP	regulation of cellular protein metabolic process	GO:0032268	1.07762e-52	51.9675	1611	2844	409	24356	ABI1,ABI2,ABL1,ACVR2A,ACVR2B,ADAM9,ADRA2B,AGTR2,AHSG,AKT1,AKTIP,ANGPT1,ANKIB1,ANKLE2,ANTXR1,APC,APLNR,ARIH1,ARIH2,ARL2BP,ARNT,ARRDC3,ASH1L,ATG13,ATP2B4,AUTS2,AXIN2,BAG4,BBS7,BCL2,BCOR,BMI1,BMP7,BMPR2,BTG2,BTRC,C5,C3ORF33,CALM1,CAMK2N2,CBFA2T3,CCDC88A,CCNC,CCND1,CCND2,CCNF,CCNI,CCNJL,CCNY,CCNYL1,CD44,CD74,CDK12,CDK5R1,CDKN1A,CDKN2B,CEBPB,CEP85,CNOT8,CNTN2,CPEB2,CPEB3,CPEB4,CSF1R,CSNK1D,CSNK2A2,CTD…
GO:BP	intracellular signal transduction	GO:0035556	8.24236e-52	51.0839	1734	2844	428	24356	ABCA1,ABL1,ABR,ADAM9,ADCY1,ADCY2,ADCY6,ADCY7,ADRA2B,ADRB1,AGTR2,AKAP1,AKAP7,AKT1,AKT3,ALPK1,AMOTL1,ANGPT1,ANK2,ANKRD1,APLNR,ARHGAP28,ARHGAP31,ARHGAP35,ARHGEF1,ARHGEF4,ARHGEF6,ARHGEF7,ARHGEF12,ARHGEF18,ARHGEF38,ARL3,ARRDC3,ASB6,ASB9,ASB13,ASH1L,ATP2B4,AUTS2,BAG4,BCL2,BCLAF1,BMP7,BRAP,BRSK2,BTRC,C15ORF62,C3ORF33,CALCR,CALCRL,CALM1,CAMKK2,CCDC88A,CD44,CD74,CD2AP,CDC42EP1,CDC42SE1,CDC42SE2,CDK12,CDKN…
GO:BP	protein phosphorylation	GO:0006468	1.39343e-51	50.8559	1289	2844	350	24356	AAK1,ABI1,ABI2,ABL1,ABL2,ACVR1B,ACVR2A,ACVR2B,ACVRL1,ADAM9,ADCK1,ADRA2B,AKT1,AKT3,AKTIP,ALPK1,ALPK3,ANGPT1,APC,APLNR,ARL2BP,ASH1L,ATG13,ATP2B4,AXIN2,BAG4,BCL2,BMP7,BMPR2,BMPR1B,BRAP,BRSK2,C3ORF33,CAB39L,CAMK2A,CAMK2G,CAMK2N2,CAMKK2,CAMKV,CASK,CCDC88A,CCNC,CCND1,CCND2,CCNF,CCNI,CCNJL,CCNY,CCNYL1,CD44,CD74,CDK6,CDK12,CDK14,CDK17,CDK18,CDK19,CDK5R1,CDKN1A,CDKN2B,CEP85,CIT,CLK2,CLK3,CPNE3,CREB1,CSF1R…
GO:BP	positive regulation of multicellular organismal process	GO:0051240	6.93047e-51	50.1592	999	2844	295	24356	ABL1,ABL2,ACVR1B,ACVR2A,ACVR2B,ADAM9,ADAM12,ADRA2B,ADRB1,AGGF1,AGTR2,AKT1,AKT3,AMOTL1,ANGPT1,APLNR,ARHGAP35,ARNT,ATOH8,ATXN1L,AVPR1A,AXIN2,BCL2,BCL9L,BDNF,BMI1,BMP7,BMPR2,BMPR1B,C5,CAPN7,CAPRIN1,CBFA2T2,CBLN1,CCBE1,CCND1,CD74,CD276,CEBPB,CEBPG,CELF1,CHRM1,CLASP1,CMKLR1,CREB1,CSF1R,CTTN,CUX2,CYLD,CYP1B1,CYP26B1,DAB2,DAG1,DIO2,DLX1,DMRTA2,EDN1,EFNA5,EFNB2,EGR1,EIF4G1,ENO1,EPAS1,EPHB1,EPHB2,ERAP1,ER…
GO:BP	tube development	GO:0035295	9.4791e-51	50.0232	674	2844	230	24356	ABL1,ACVR2B,ADAM12,AGGF1,AGTR2,AKT1,AKT3,ALX4,AMOTL1,ANGPT1,ANGPT2,APLNR,AQP2,ARG2,ARHGAP35,ARID2,ARL13B,ATOH8,ATXN1,ATXN1L,BCL2,BMI1,BMP7,BMPR2,BTRC,C1GALT1,CALCRL,CBFA2T2,CCBE1,CECR2,CLDN18,CLIC4,CLMP,COL2A1,COL4A1,CREB1,CREB3L1,CTGF,CYP1B1,DACT2,DAG1,DVL3,EDA,EDAR,EDN1,EDNRA,EFNB2,EGLN1,EMP2,EPAS1,EPHA4,EPHB1,EPHB2,ERAP1,ETS1,FGF1,FGF2,FGF18,FGFR1,FLT1,FLT4,FOXF2,FOXJ2,FOXP1,FZD1,FZD3,FZD4,GAB…
GO:BP	negative regulation of macromolecule metabolic process	GO:0010605	2.36829e-50	49.6256	1583	2844	399	24356	ABL1,ACVR1B,ACVR2B,AEBP1,AEBP2,AFF2,AHSG,AKT1,ALKBH5,ANGPT1,ANKRD1,ANKRD13B,APBB1,APC,APLN,ARHGAP35,ARID5B,ASCL2,ASH1L,ATAD2,ATOH8,ATXN1,ATXN1L,AXIN2,AZIN1,BACH1,BACH2,BAG3,BARX2,BATF3,BCLAF1,BCOR,BMI1,BMP7,BMPR2,BTG2,BTRC,C5,C3ORF33,CALCR,CAMK2N2,CBFA2T2,CBFA2T3,CBX2,CBX4,CBX5,CBX6,CBX7,CCND1,CD276,CDC73,CDK6,CDK5R1,CDKN1A,CDKN2B,CDYL2,CEBPB,CEP85,CGGBP1,CIR1,CNOT8,CPEB2,CPEB3,CPEB4,CREB1,CREB3L…
GO:BP	generation of neurons	GO:0048699	1.01385e-49	48.994	958	2844	285	24356	ABI1,ABL1,ABL2,ADCY1,ADRA2B,AKT1,ALCAM,ARHGAP35,ARL3,AUTS2,BARHL1,BCL2,BDNF,BMP7,BMPR2,BMPR1B,BRSK2,BTBD3,BTG2,CAMSAP1,CAPRIN1,CBFA2T2,CBLN1,CBX6,CCDC88A,CDH23,CDK5R1,CEBPB,CECR2,CHL1,CLIC5,CLMN,CNP,CNR1,CNTN2,CREB1,CSF1R,CUX2,CYFIP2,DAAM2,DAG1,DCDC2,DCLK1,DCX,DDX6,DLX1,DMRTA2,DOCK7,DPYSL2,DPYSL3,DPYSL5,DRD1,EFHD1,EFNA5,EFNB2,EIF4E,EIF4G1,EML1,EMX2,EPHA4,EPHA5,EPHA8,EPHB1,EPHB2,ERBB4,FBXO45,FBXW8…
GO:BP	protein localization	GO:0008104	1.59951e-49	48.796	1588	2844	398	24356	AAK1,ABCA1,ABL1,ACSL3,ACTN2,ACVR2B,ADAM9,AKT1,AKTIP,ALKBH5,ANGPT1,ANK2,ANK3,ANKRD1,AP1G1,AP1S3,AP2B1,AP3M1,AP3S2,APBA1,APC,APPL1,ARCN1,ARF1,ARFIP1,ARFIP2,ARG2,ARL3,ARL13B,ARL2BP,ARL6IP1,ATG13,ATG4A,ATG9B,ATP1B3,AXIN2,BAG3,BAG4,BBS7,BBS9,BCAP29,BCL2,BET1,BMP7,BRSK2,C5,C17ORF75,C2CD2L,CACNG2,CACNG4,CADM3,CALCRL,CBLN1,CBLN4,CCDC88A,CD74,CD276,CD2AP,CDH1,CDK5R1,CENPA,CEP128,CFTR,CHCHD4,CHCHD10,CHMP1B…
GO:BP	neuron differentiation	GO:0030182	4.68068e-49	48.3297	861	2844	265	24356	ABI1,ABL1,ABL2,ADCY1,ADRA2B,AKT1,ALCAM,ARHGAP35,ARL3,AUTS2,BCL2,BDNF,BMP7,BMPR2,BMPR1B,BRSK2,BTBD3,BTG2,CAMSAP1,CAPRIN1,CBFA2T2,CBLN1,CBX6,CCDC88A,CDH23,CDK5R1,CEBPB,CECR2,CHL1,CLIC5,CLMN,CNP,CNR1,CNTN2,CREB1,CSF1R,CUX2,CYFIP2,DAG1,DCDC2,DCLK1,DCX,DDX6,DLX1,DMRTA2,DOCK7,DPYSL2,DPYSL3,DPYSL5,DRD1,EFHD1,EFNA5,EFNB2,EIF4E,EIF4G1,EMX2,EPHA4,EPHA5,EPHA8,EPHB1,EPHB2,ERBB4,FBXO45,FBXW8,FEZF2,FGF2,FGFR1,…
GO:BP	positive regulation of RNA metabolic process	GO:0051254	4.68831e-49	48.329	1141	2844	318	24356	ABLIM3,ACTN2,ACTR2,ACVR2A,AGTR2,AHR,AKT1,ALX4,APBB1,APLN,ARID3B,ARID5B,ARL2BP,ARNT,ASH1L,ATAD2,ATOH8,ATXN7,ATXN7L3,AUTS2,BACH1,BARHL1,BARX2,BCL9,BCL9L,BCLAF1,BMP7,BMPR2,BMPR1B,BTG2,BTRC,CASK,CASZ1,CCNC,CD74,CDC73,CDH1,CDK12,CEBPB,CEBPG,CHCHD10,CHURC1,CNOT8,CPEB3,CREB1,CREB5,CREB3L1,CSRNP2,CSRNP3,DAB2,DLX1,DLX3,DYRK1A,E2F1,E2F3,EDN1,EGLN1,EGR1,EGR4,EHF,ELF2,ELF5,ELK4,EPAS1,ERBB4,ERG,ERLIN1,ERLIN2,…
GO:BP	negative regulation of nitrogen compound metabolic process	GO:0051172	7.54615e-49	48.1223	1423	2844	368	24356	ABL1,ACVR2B,AEBP1,AEBP2,AHSG,AKT1,ANGPT1,ANKRD1,APBB1,APC,ARHGAP35,ARID5B,ASCL2,ASH1L,ATAD2,ATOH8,ATP2B4,ATXN1,ATXN1L,AXIN2,AZIN1,BACH1,BACH2,BAG3,BARX2,BATF3,BCLAF1,BCOR,BMI1,BMP7,BMPR2,BTG2,BTRC,C5,C3ORF33,CAMK2N2,CBFA2T2,CBFA2T3,CBX2,CBX4,CBX5,CBX6,CBX7,CCND1,CD276,CDC73,CDK6,CDK5R1,CDKN1A,CDKN2B,CDYL2,CEBPB,CEP85,CGGBP1,CIR1,CNOT8,CPEB2,CPEB3,CPEB4,CREB1,CREB3L1,CRY2,CSNK2A2,CTDSPL,CUL3,CUX1,…
GO:BP	cellular response to organic substance	GO:0071310	3.92298e-48	47.4064	1409	2844	364	24356	ABCA1,ABCD4,ABCG4,ABHD2,ABL1,ABL2,ACACA,ACTN2,ACTR2,ACVR1B,ACVR2A,ACVR2B,ACVRL1,ADAM9,ADCY6,ADCY7,AGTR2,AKT1,ALPL,ANGPT1,ANKRD1,APC,APLN,APPL1,AQP4,AQP9,ARID5B,ATP2B4,ATXN3,AVPR1A,BAG3,BAG4,BAIAP2L1,BCL2,BCL9L,BCLAF1,BDNF,BFAR,BMP7,BMPR2,BMPR1B,BRSK2,BSPRY,BTRC,C2CD2L,CA2,CACNB1,CALCRL,CASK,CCND1,CD44,CD47,CD74,CD86,CD274,CDC73,CDH1,CEBPB,CFTR,CHRD,CHRM1,CIDEA,CLDN18,COL2A1,COL4A1,CPEB2,CPEB3,CPE…
GO:BP	cellular localization	GO:0051641	1.21561e-47	46.9152	1720	2844	416	24356	A1CF,ABCA1,ABCD3,ABL1,ACSL3,ACTN2,ACTR2,AKT1,AKTIP,ALKBH5,ANGPT1,ANK2,ANK3,ANKFY1,ANP32A,AP1G1,AP1S3,AP2B1,AP3M1,AP3S2,APBA1,APC,APLNR,APPBP2,APPL1,ARCN1,ARF1,ARFIP1,ARFIP2,ARHGAP21,ARL3,ARL13B,ARL2BP,ARL6IP1,ARL8A,ATG13,ATG9B,ATP1B3,ATXN1,AXIN2,BACH2,BAG3,BAG4,BBS7,BBS9,BCAP29,BCL2,BET1,BMP7,BRSK2,C17ORF75,C2CD2L,CACNA1B,CACNB2,CACNG2,CACNG4,CADPS,CADPS2,CALM1,CANX,CASC3,CCDC91,CCDC88A,CD74,CD2A…
GO:BP	cell migration	GO:0016477	1.62911e-47	46.788	865	2844	263	24356	ABHD2,ABL1,ABR,ACVR1B,ADAM9,ADAMTS1,ADD2,AKT1,AKT3,AMOTL1,ANGPT1,ANGPT2,APC,APCDD1,ARC,ARHGAP35,ARID2,ARID5B,ARL13B,ARPC5,ARPC5L,ATOH8,ATP8A1,AUTS2,BAG4,BARHL1,BCL2,BMP7,BMPR2,C5,C5ORF30,CAPN7,CCBE1,CCDC88A,CD74,CDH1,CDK5R1,CHL1,CHRD,CLASP1,CLIC4,CMKLR1,CNTN2,CPNE3,CSF1R,CTGF,CTTN,CUL3,CXCL12,CXCR1,CYP1B1,DAB2,DAG1,DCDC2,DCLK1,DCX,DOCK1,DOCK4,DOCK7,DPYSL3,DRD1,EDN1,EFHC1,EFNB2,ELMO1,EMP2,EMX2,EPH…
GO:BP	positive regulation of macromolecule biosynthetic process	GO:0010557	4.08488e-47	46.3888	1229	2844	330	24356	ABLIM3,ACTN2,ACTR2,ACVR2A,AGTR2,AHR,AKT1,ALX4,APBB1,APLN,ARID3B,ARID5B,ARL2BP,ARNT,ASH1L,ATAD2,ATOH8,ATXN7,ATXN7L3,AUTS2,BACH1,BARHL1,BARX2,BCL9,BCL9L,BCLAF1,BMP7,BMPR2,BMPR1B,BTRC,CASK,CASZ1,CCNC,CD74,CD276,CDC73,CDH1,CDK12,CEBPB,CEBPG,CHCHD10,CHURC1,CREB1,CREB5,CREB3L1,CSRNP2,CSRNP3,CTIF,DAB2,DLX1,DLX3,DNAJC3,E2F1,E2F3,EDN1,EGLN1,EGR1,EGR4,EHF,ELAVL1,ELF2,ELF5,ELK4,EPAS1,ERBB4,EREG,ERG,ERLIN1,E…
GO:BP	positive regulation of cellular biosynthetic process	GO:0031328	7.94539e-47	46.0999	1266	2844	336	24356	ABLIM3,ACSL3,ACTN2,ACTR2,ACVR2A,AGTR2,AHR,AKT1,ALX4,APBB1,APLN,ARID3B,ARID5B,ARL2BP,ARNT,ASH1L,ATAD2,ATOH8,ATXN7,ATXN7L3,AUTS2,BACH1,BARHL1,BARX2,BCL9,BCL9L,BCLAF1,BMP7,BMPR2,BMPR1B,BTRC,CASK,CASZ1,CCNC,CD74,CD276,CDC73,CDH1,CDK12,CEBPB,CEBPG,CHCHD10,CHURC1,CREB1,CREB5,CREB3L1,CSRNP2,CSRNP3,CTIF,DAB2,DDAH1,DLX1,DLX3,DNAJC3,E2F1,E2F3,EDN1,EGLN1,EGR1,EGR4,EHF,ELAVL1,ELF2,ELF5,ELK4,ENO1,EPAS1,ERBB4,…
GO:BP	positive regulation of nucleic acid-templated transcription	GO:1903508	9.84704e-47	46.0067	1090	2844	304	24356	ABLIM3,ACTN2,ACTR2,ACVR2A,AGTR2,AHR,AKT1,ALX4,APBB1,APLN,ARID3B,ARID5B,ARL2BP,ARNT,ASH1L,ATAD2,ATOH8,ATXN7,ATXN7L3,AUTS2,BACH1,BARHL1,BARX2,BCL9,BCL9L,BCLAF1,BMP7,BMPR2,BMPR1B,BTRC,CASK,CASZ1,CCNC,CD74,CDC73,CDH1,CDK12,CEBPB,CEBPG,CHCHD10,CHURC1,CREB1,CREB5,CREB3L1,CSRNP2,CSRNP3,DAB2,DLX1,DLX3,E2F1,E2F3,EDN1,EGLN1,EGR1,EGR4,EHF,ELF2,ELF5,ELK4,EPAS1,ERBB4,ERG,ERLIN1,ERLIN2,ETS1,FBXW11,FEZF2,FGF1,F…
GO:BP	positive regulation of RNA biosynthetic process	GO:1902680	9.84704e-47	46.0067	1090	2844	304	24356	ABLIM3,ACTN2,ACTR2,ACVR2A,AGTR2,AHR,AKT1,ALX4,APBB1,APLN,ARID3B,ARID5B,ARL2BP,ARNT,ASH1L,ATAD2,ATOH8,ATXN7,ATXN7L3,AUTS2,BACH1,BARHL1,BARX2,BCL9,BCL9L,BCLAF1,BMP7,BMPR2,BMPR1B,BTRC,CASK,CASZ1,CCNC,CD74,CDC73,CDH1,CDK12,CEBPB,CEBPG,CHCHD10,CHURC1,CREB1,CREB5,CREB3L1,CSRNP2,CSRNP3,DAB2,DLX1,DLX3,E2F1,E2F3,EDN1,EGLN1,EGR1,EGR4,EHF,ELF2,ELF5,ELK4,EPAS1,ERBB4,ERG,ERLIN1,ERLIN2,ETS1,FBXW11,FEZF2,FGF1,F…
GO:BP	regulation of molecular function	GO:0065009	1.35225e-46	45.8689	1923	2844	447	24356	ABHD5,ABI1,ABI2,ABL1,ABL2,ABR,ACTN2,ACVR2A,ACVR2B,ADAM9,ADCY1,ADD2,ADRA2B,ADRB1,AGAP3,AGFG1,AGTR2,AHSG,AKAP5,AKT1,AKTIP,ANGPT1,ANTXR1,APC,APLN,ARC,ARHGAP21,ARHGAP28,ARHGAP31,ARHGAP36,ARHGEF7,ARHGEF12,ARID5B,ARRDC3,ASAP2,ATG13,ATP1B3,ATP2B4,AZIN1,BAG3,BAG4,BCL2,BDNF,BMI1,BMP7,BTAF1,C5,C3ORF33,CACNB1,CACNB2,CACNG2,CACNG4,CACNG7,CALM1,CAMK2N2,CAPN1,CASR,CCDC88A,CCNC,CCND1,CCND2,CCNF,CCNI,CCNJL,CCNY,…
GO:BP	positive regulation of developmental process	GO:0051094	1.56792e-46	45.8047	828	2844	254	24356	ABL1,ABL2,ACVR1B,ACVR2A,ACVR2B,ADAM9,ADAM12,ADRA2B,AGGF1,AGTR2,AKT1,AKT3,APLNR,ARG2,ARHGAP35,ARPC2,ATOH8,ATXN1L,AXIN2,BCL2,BCL9L,BDNF,BMI1,BMP7,BMPR2,BMPR1B,CAPRIN1,CBFA2T2,CBLN1,CCBE1,CCND1,CD74,CD276,CDKN2B,CEBPB,CELF1,CLASP1,CMKLR1,CREB1,CTGF,CUX2,CXCL12,CYLD,CYP1B1,CYP26B1,DAB2,DAG1,DDHD1,DDHD2,DLX1,DMRTA2,DNM1L,EDN1,EFNA5,EFNB2,EIF4G1,EPHB1,EPHB2,ERAP1,ERBB4,ETS1,FBXW8,FEZF2,FGF1,FGF2,FGF18,…
GO:BP	positive regulation of biosynthetic process	GO:0009891	1.63309e-46	45.787	1281	2844	338	24356	ABLIM3,ACSL3,ACTN2,ACTR2,ACVR2A,AGTR2,AHR,AKT1,ALX4,APBB1,APLN,ARID3B,ARID5B,ARL2BP,ARNT,ASH1L,ATAD2,ATOH8,ATXN7,ATXN7L3,AUTS2,BACH1,BARHL1,BARX2,BCL9,BCL9L,BCLAF1,BMP7,BMPR2,BMPR1B,BTRC,CASK,CASZ1,CCNC,CD74,CD276,CDC73,CDH1,CDK12,CEBPB,CEBPG,CHCHD10,CHURC1,CREB1,CREB5,CREB3L1,CSRNP2,CSRNP3,CTIF,DAB2,DDAH1,DLX1,DLX3,DNAJC3,E2F1,E2F3,EDN1,EGLN1,EGR1,EGR4,EHF,ELAVL1,ELF2,ELF5,ELK4,ENO1,EPAS1,ERBB4,…
GO:BP	locomotion	GO:0040011	3.75441e-46	45.4255	1080	2844	301	24356	ABHD2,ABL1,ABR,ACVR1B,ADAM9,ADAMTS1,ADD2,AKT1,AKT3,ALCAM,AMOTL1,ANGPT1,ANGPT2,APC,APCDD1,ARC,ARHGAP35,ARID2,ARID5B,ARL13B,ARPC5,ARPC5L,ARRDC3,ASH1L,ATOH8,ATP2B4,ATP8A1,AUTS2,BAG4,BARHL1,BCL2,BMP7,BMPR2,BMPR1B,C5,C5ORF30,CAPN7,CCBE1,CCDC88A,CCNYL1,CD74,CDH1,CDK5R1,CHL1,CHMP2B,CHRD,CLASP1,CLIC4,CMKLR1,CNTN2,CPNE3,CSF1R,CTGF,CTTN,CUL3,CXCL12,CXCR1,CYFIP2,CYP1B1,DAB2,DAG1,DCDC2,DCLK1,DCX,DOCK1,DOCK4,…
GO:BP	positive regulation of nucleobase-containing compound metabolic process	GO:0045935	4.8452e-46	45.3147	1236	2844	329	24356	ABLIM3,ACTN2,ACTR2,ACVR2A,AGTR2,AHR,AKT1,ALX4,APBB1,APLN,ARID3B,ARID5B,ARL2BP,ARNT,ASH1L,ATAD2,ATOH8,ATXN7,ATXN7L3,AUTS2,BACH1,BARHL1,BARX2,BCL9,BCL9L,BCLAF1,BMP7,BMPR2,BMPR1B,BTG2,BTRC,CASK,CASZ1,CCNC,CD74,CDC73,CDH1,CDK12,CEBPB,CEBPG,CHCHD10,CHURC1,CNOT8,CPEB3,CREB1,CREB5,CREB3L1,CSRNP2,CSRNP3,DAB2,DLX1,DLX3,DYRK1A,E2F1,E2F3,EDN1,EGLN1,EGR1,EGR4,EHF,ELF2,ELF5,ELK4,ENO1,EPAS1,ERBB4,ERG,ERLIN1,ER…
GO:BP	organic substance transport	GO:0071702	5.01054e-45	44.3001	1572	2844	385	24356	ABCA1,ABCA5,ABCC1,ABCC4,ABCD3,ABCG4,ABL1,ACSL3,ACVR2B,ADAM9,AKT1,AKTIP,ALKBH5,ANGPT1,ANK3,ANKRD1,ANO3,AP1G1,AP1S3,AP2B1,AP3M1,AP3S2,APBA1,APPL1,AQP2,AQP9,ARC,ARCN1,ARF1,ARFIP1,ARFIP2,ARG2,ARHGEF7,ARL3,ARL6IP1,ATG4A,ATG9B,ATP10B,ATP8A1,ATP9A,AZIN1,BAG3,BAG4,BCAP29,BET1,BMP7,BRSK2,C5,C17ORF75,C2CD2L,CA2,CACNG2,CACNG4,CADPS,CALCRL,CALHM1,CBLN1,CBLN4,CD74,CD276,CDH1,CDK5R1,CFTR,CHCHD4,CHMP1B,CIDEA,CL…
GO:BP	movement of cell or subcellular component	GO:0006928	8.13331e-45	44.0897	1245	2844	328	24356	ABHD2,ABL1,ABR,ACTR2,ACVR1B,ADAM9,ADAMTS1,ADD2,AKT1,AKT3,ALCAM,AMOTL1,ANGPT1,ANGPT2,ANK2,AP3M1,APC,APCDD1,ARC,ARHGAP21,ARHGAP35,ARID2,ARID5B,ARL3,ARL13B,ARL8A,ARPC5,ARPC5L,ASH1L,ATOH8,ATP2B4,ATP8A1,AUTS2,BAG4,BARHL1,BCL2,BMP7,BMPR2,BMPR1B,C5,C5ORF30,CACNA1C,CACNB2,CAPN7,CCBE1,CCDC88A,CCNYL1,CD9,CD74,CDH1,CDK5R1,CHL1,CHRD,CLASP1,CLIC4,CMKLR1,CNTN2,COPG2,CPNE3,CSF1R,CTGF,CTTN,CUL3,CXCL12,CXCR1,CYFI…
GO:BP	regulation of protein modification process	GO:0031399	9.09077e-45	44.0414	1156	2844	312	24356	ABI1,ABI2,ABL1,ACVR2A,ACVR2B,ADAM9,ADRA2B,AGTR2,AKT1,AKTIP,ANGPT1,ANKLE2,APC,APLNR,ARL2BP,ARNT,ARRDC3,ASH1L,ATG13,ATP2B4,AUTS2,AXIN2,BAG4,BCL2,BCOR,BMI1,BMP7,BMPR2,C3ORF33,CALM1,CAMK2N2,CCDC88A,CCNC,CCND1,CCND2,CCNF,CCNI,CCNJL,CCNY,CCNYL1,CD44,CD74,CDK12,CDK5R1,CDKN1A,CDKN2B,CEBPB,CEP85,CSF1R,CSNK1D,CTDSPL,CTGF,CUL3,CYLD,DAB2,DAG1,DAZAP2,DBNDD2,DCUN1D2,DCUN1D3,DCUN1D4,DCUN1D5,DERL1,DMD,DNAJB2,DNA…
GO:BP	positive regulation of transcription, DNA-templated	GO:0045893	9.69444e-45	44.0135	1041	2844	291	24356	ABLIM3,ACTR2,ACVR2A,AGTR2,AHR,AKT1,ALX4,APBB1,APLN,ARID3B,ARNT,ASH1L,ATAD2,ATOH8,ATXN7,ATXN7L3,AUTS2,BACH1,BARHL1,BARX2,BCL9,BCL9L,BCLAF1,BMP7,BMPR2,BMPR1B,BTRC,CASK,CASZ1,CCNC,CD74,CDC73,CDH1,CDK12,CEBPB,CEBPG,CHCHD10,CHURC1,CREB1,CREB5,CREB3L1,CSRNP2,CSRNP3,DAB2,DLX1,DLX3,E2F1,E2F3,EDN1,EGLN1,EGR1,EGR4,EHF,ELF2,ELF5,ELK4,EPAS1,ERBB4,ERG,ERLIN1,ERLIN2,ETS1,FBXW11,FEZF2,FGF1,FGF2,FGF23,FGFR1,FLI1…
GO:BP	regulation of phosphate metabolic process	GO:0019220	3.61171e-44	43.4423	1091	2844	299	24356	ABI1,ABI2,ABL1,ACSL3,ACVR2A,ACVR2B,ADAM9,ADRA2B,AGTR2,AKT1,AKTIP,ANGPT1,ANKLE2,APC,APLNR,ARL2BP,ASH1L,ATG13,ATP2B4,ATXN7,AXIN2,BAG4,BCL2,BMP7,BMPR2,C3ORF33,CALM1,CAMK2N2,CBFA2T3,CCDC88A,CCNC,CCND1,CCND2,CCNF,CCNI,CCNJL,CCNY,CCNYL1,CD44,CD74,CDK12,CDK5R1,CDKN1A,CDKN2B,CEP85,CNST,CSF1R,CSNK1D,CSRNP2,CSRNP3,CTDSPL,CTGF,CYLD,DAB2,DAG1,DAZAP2,DBNDD2,DLG3,DMD,DNAJC3,DNAJC15,DNAJC27,DOCK7,DRD1,DSTYK,DUS…
GO:BP	regulation of phosphorus metabolic process	GO:0051174	4.43222e-44	43.3534	1092	2844	299	24356	ABI1,ABI2,ABL1,ACSL3,ACVR2A,ACVR2B,ADAM9,ADRA2B,AGTR2,AKT1,AKTIP,ANGPT1,ANKLE2,APC,APLNR,ARL2BP,ASH1L,ATG13,ATP2B4,ATXN7,AXIN2,BAG4,BCL2,BMP7,BMPR2,C3ORF33,CALM1,CAMK2N2,CBFA2T3,CCDC88A,CCNC,CCND1,CCND2,CCNF,CCNI,CCNJL,CCNY,CCNYL1,CD44,CD74,CDK12,CDK5R1,CDKN1A,CDKN2B,CEP85,CNST,CSF1R,CSNK1D,CSRNP2,CSRNP3,CTDSPL,CTGF,CYLD,DAB2,DAG1,DAZAP2,DBNDD2,DLG3,DMD,DNAJC3,DNAJC15,DNAJC27,DOCK7,DRD1,DSTYK,DUS…
GO:BP	negative regulation of biosynthetic process	GO:0009890	1.19832e-43	42.9214	929	2844	268	24356	ACVR2B,AEBP1,AEBP2,ANKRD1,APBB1,ARHGAP35,ARID5B,ASCL2,ATAD2,ATOH8,ATP2B4,ATXN1,ATXN1L,BACH1,BACH2,BAG3,BARX2,BATF3,BCLAF1,BCOR,BMI1,BMP7,BMPR2,BTG2,BTRC,CBFA2T2,CBFA2T3,CBX2,CBX4,CBX5,CBX6,CBX7,CCND1,CD276,CDC73,CDK6,CDK5R1,CDKN2B,CDYL2,CEBPB,CGGBP1,CIR1,CLK2,CNOT8,CPEB2,CPEB3,CPEB4,CREB1,CREB3L1,CRY2,CUL3,CUX1,CUX2,DAB2,DCP2,DDX54,DLX1,DMBX1,DNAJA3,DNAJB5,DNAJB6,E2F1,E2F3,EDN1,EGR1,EIF2S1,EIF4E,…
GO:BP	circulatory system development	GO:0072359	1.74754e-43	42.7576	689	2844	221	24356	ABL1,ACAN,ACTN2,ACVR2B,ADAM12,ADAMTS1,ADAMTS6,AGGF1,AKT1,AKT3,ALPK3,AMOTL1,ANGPT1,ANGPT2,ANK2,ANKRD1,ANTXR1,AP2B1,APLN,APLNR,ARID2,ARL13B,AXIN2,BBS7,BCOR,BMP7,BMPR2,C1GALT1,CACNA1C,CALCRL,CCBE1,CLIC4,COL2A1,COL4A1,COL4A3BP,CREB1,CREB3L1,CTGF,CYP1B1,ECE1,EDN1,EDNRA,EFNB2,EGLN1,EMP2,EPAS1,EPHB1,EPHB2,ERAP1,ERBB4,ETS1,FBN1,FBXW8,FGF1,FGF2,FGF18,FGF19,FGFR1,FLRT2,FLT1,FLT4,FLVCR1,FN1,FOXJ2,FOXO1,FOXP…
GO:BP	negative regulation of gene expression	GO:0010629	1.82684e-43	42.7383	1055	2844	291	24356	ACVR1B,ACVR2B,AEBP1,AEBP2,AFF2,AKT1,ALKBH5,ANKRD1,APBB1,APLN,ARHGAP35,ARID5B,ASCL2,ATAD2,ATOH8,ATXN1,ATXN1L,AXIN2,BACH1,BACH2,BAG3,BARX2,BATF3,BCLAF1,BCOR,BMI1,BMP7,BTG2,BTRC,CALCR,CBFA2T2,CBFA2T3,CBX2,CBX4,CBX5,CBX6,CBX7,CCND1,CDC73,CDK6,CDK5R1,CDKN2B,CEBPB,CGGBP1,CIR1,CNOT8,CPEB2,CPEB3,CPEB4,CREB1,CREB3L1,CRY2,CSDC2,CTGF,CUL3,CUX1,CUX2,DAB2,DCP2,DCP1A,DICER1,DLX1,DMBX1,DNAJA3,DNAJB5,DNAJB6,DYRK…
GO:BP	negative regulation of cellular biosynthetic process	GO:0031327	2.15836e-43	42.6659	921	2844	266	24356	ACVR2B,AEBP1,AEBP2,ANKRD1,APBB1,ARHGAP35,ARID5B,ASCL2,ATAD2,ATOH8,ATP2B4,ATXN1,ATXN1L,BACH1,BACH2,BAG3,BARX2,BATF3,BCLAF1,BCOR,BMI1,BMP7,BMPR2,BTG2,BTRC,CBFA2T2,CBFA2T3,CBX2,CBX4,CBX5,CBX6,CBX7,CCND1,CD276,CDC73,CDK6,CDK5R1,CDKN2B,CDYL2,CEBPB,CGGBP1,CIR1,CLK2,CNOT8,CPEB2,CPEB3,CPEB4,CREB1,CREB3L1,CRY2,CUL3,CUX1,CUX2,DAB2,DCP2,DDX54,DLX1,DMBX1,DNAJA3,DNAJB5,DNAJB6,E2F1,E2F3,EDN1,EGR1,EIF2S1,EIF4E,…
GO:BP	cell motility	GO:0048870	5.64744e-43	42.2481	952	2844	271	24356	ABHD2,ABL1,ABR,ACVR1B,ADAM9,ADAMTS1,ADD2,AKT1,AKT3,AMOTL1,ANGPT1,ANGPT2,APC,APCDD1,ARC,ARHGAP35,ARID2,ARID5B,ARL13B,ARPC5,ARPC5L,ASH1L,ATOH8,ATP2B4,ATP8A1,AUTS2,BAG4,BARHL1,BCL2,BMP7,BMPR2,C5,C5ORF30,CAPN7,CCBE1,CCDC88A,CCNYL1,CD74,CDH1,CDK5R1,CHL1,CHRD,CLASP1,CLIC4,CMKLR1,CNTN2,CPNE3,CSF1R,CTGF,CTTN,CUL3,CXCL12,CXCR1,CYP1B1,DAB2,DAG1,DCDC2,DCLK1,DCX,DOCK1,DOCK4,DOCK7,DPYSL3,DRD1,EDN1,EFHC1,EFNB2…
GO:BP	localization of cell	GO:0051674	5.64744e-43	42.2481	952	2844	271	24356	ABHD2,ABL1,ABR,ACVR1B,ADAM9,ADAMTS1,ADD2,AKT1,AKT3,AMOTL1,ANGPT1,ANGPT2,APC,APCDD1,ARC,ARHGAP35,ARID2,ARID5B,ARL13B,ARPC5,ARPC5L,ASH1L,ATOH8,ATP2B4,ATP8A1,AUTS2,BAG4,BARHL1,BCL2,BMP7,BMPR2,C5,C5ORF30,CAPN7,CCBE1,CCDC88A,CCNYL1,CD74,CDH1,CDK5R1,CHL1,CHRD,CLASP1,CLIC4,CMKLR1,CNTN2,CPNE3,CSF1R,CTGF,CTTN,CUL3,CXCL12,CXCR1,CYP1B1,DAB2,DAG1,DCDC2,DCLK1,DCX,DOCK1,DOCK4,DOCK7,DPYSL3,DRD1,EDN1,EFHC1,EFNB2…
GO:BP	regulation of cellular component organization	GO:0051128	1.44333e-42	41.8406	1470	2844	362	24356	AAK1,ABL1,ABL2,ACTN2,ACTR2,ACVR1B,ADAM9,ADD2,AEBP1,AKT1,ANGPT1,ANKFY1,ANKRD13B,ANTXR1,APC,APLN,ARC,ARHGAP28,ARHGAP35,ARPC2,ARPC4,ARPC5,ARPC5L,ATAD2,ATP8A1,AUTS2,AXIN2,BAG4,BAIAP2L1,BCL2,BCL9L,BCOR,BDNF,BMP7,BMPR2,BRSK2,BRWD1,BRWD3,C15ORF62,CAMSAP1,CAPRIN1,CBFA2T2,CBLN1,CCDC88A,CCND2,CCNF,CCNI,CCNJL,CD2AP,CDC6,CDC27,CDC73,CDC14B,CDC42EP1,CDC42SE1,CDK5R1,CDKN2B,CEBPB,CEP85,CETN1,CHMP1B,CHMP2B,CIDEA…
GO:BP	anatomical structure formation involved in morphogenesis	GO:0048646	4.13696e-42	41.3833	721	2844	225	24356	ABI1,ABL1,ACTN2,ACVR2A,ACVR2B,ADAM9,ADAM12,ADAMTS1,AGFG1,AGGF1,AKT1,AKT3,AMOTL1,ANGPT1,ANGPT2,ANKRD1,APLNR,ARHGAP35,ATOH8,AXIN2,BMP7,BMPR2,C1GALT1,CALCRL,CBLN1,CCBE1,CD9,CDC73,CDK5R1,CECR2,CHRD,CLASP1,CLIC4,COL12A1,COL2A1,COL4A1,CREB3L1,CTGF,CUL3,CYP1B1,DAG1,DCX,DVL3,EDA,EDAR,EDN1,EDNRA,EFNB2,EGLN1,ELF5,EMP2,EPAS1,EPHA4,EPHB1,EPHB2,ERAP1,ETS1,FGF1,FGF2,FGF18,FGFR1,FLT1,FLT4,FN1,FOXJ2,FOXP1,FRS2,F…
GO:BP	tube morphogenesis	GO:0035239	1.10175e-41	40.9579	544	2844	188	24356	ABL1,ACVR2B,ADAM12,AGGF1,AGTR2,AKT1,AKT3,AMOTL1,ANGPT1,ANGPT2,APLNR,ARHGAP35,ARID2,ARL13B,ATOH8,BCL2,BMP7,BMPR2,BTRC,C1GALT1,CALCRL,CCBE1,CECR2,CLIC4,COL4A1,CREB3L1,CTGF,CYP1B1,DAG1,DVL3,EDA,EDAR,EDN1,EDNRA,EFNB2,EGLN1,EMP2,EPAS1,EPHA4,EPHB1,EPHB2,ERAP1,ETS1,FGF1,FGF2,FGF18,FGFR1,FLT1,FLT4,FOXJ2,FZD1,FZD3,FZD4,GAB1,GATA2,GATA6,GBX2,GDF2,GDNF,GJA5,GJC1,GLUL,GNA13,HAND1,HIPK2,HK2,HMOX1,HNF1B,HOXA7,…
GO:BP	negative regulation of macromolecule biosynthetic process	GO:0010558	1.45494e-41	40.8372	892	2844	257	24356	ACVR2B,AEBP1,AEBP2,ANKRD1,APBB1,ARHGAP35,ARID5B,ASCL2,ATAD2,ATOH8,ATXN1,ATXN1L,BACH1,BACH2,BAG3,BARX2,BATF3,BCLAF1,BCOR,BMI1,BMP7,BMPR2,BTG2,BTRC,CBFA2T2,CBFA2T3,CBX2,CBX4,CBX5,CBX6,CBX7,CCND1,CD276,CDC73,CDK6,CDK5R1,CDKN2B,CDYL2,CEBPB,CGGBP1,CIR1,CNOT8,CPEB2,CPEB3,CPEB4,CREB1,CREB3L1,CRY2,CUL3,CUX1,CUX2,DAB2,DCP2,DDX54,DLX1,DMBX1,DNAJA3,DNAJB5,DNAJB6,E2F1,E2F3,EDN1,EGR1,EIF2S1,EIF4E,EIF4EBP2,EIF…
GO:BP	cell projection organization	GO:0030030	1.4558e-41	40.8369	924	2844	263	24356	ABCC4,ABI1,ABL1,ABL2,ABLIM1,ABLIM3,ACTN2,ACTR2,ADCY1,AKT1,ALCAM,APC,ARHGAP35,ARHGEF4,ARHGEF7,ARL3,ARL13B,ARPC2,AUTS2,BAG4,BBS7,BBS9,BCL2,BDNF,BMP7,BMPR2,BMPR1B,BRSK2,BTBD3,BTG2,C15ORF62,CAMSAP1,CAPRIN1,CBFA2T2,CBX6,CCDC88A,CDC42EP1,CDH23,CDK5R1,CECR2,CEP19,CEP164,CHL1,CLIC5,CLMN,CNP,CNR1,CNTN2,CREB1,CSF1R,CSNK1D,CTTN,CUX2,CYFIP2,CYLD,DAG1,DCDC2,DCLK1,DCX,DNAH8,DOCK7,DPYSL2,DPYSL3,DPYSL5,DZIP1,EFH…
GO:BP	embryo development	GO:0009790	3.04124e-41	40.5169	739	2844	227	24356	ABI1,ABL1,ABR,ACVR1B,ACVR2A,ACVR2B,AFF3,AKT1,ALX4,ANGPT1,APBA1,ARHGAP35,ARID2,ARL13B,ARNT,ASCL2,ATOH8,AUTS2,AXIN2,BCOR,BMI1,BMP7,BMPR2,BTF3,CACNA1C,CDC73,CEBPB,CECR2,CHRD,CLASP1,CLIC5,CMTM3,COL12A1,COL2A1,COL4A3BP,CUL3,CYP26B1,DAD1,DAG1,DLX1,DNAJB6,DVL3,ECE1,EDN1,EDNRA,EFEMP1,EGLN1,EIF2S2,ELF5,EPAS1,EPHA4,EPHB2,ERBB4,FBN1,FBXW8,FGF2,FGFR1,FLVCR1,FN1,FOXF2,FOXL2,FOXP1,FREM2,FRS2,FXN,FZD1,FZD3,FZD7…
GO:BP	response to stress	GO:0006950	7.55403e-41	40.1218	1983	2844	442	24356	ABCA1,ABCC9,ABHD2,ABL1,ABR,ACTR2,ADAM9,ADAMTS18,ADCY1,ADCY7,ADRB1,AGTR2,AHSG,AKT1,AKT3,ALKBH5,ALOX5,ALPK1,ANKRD1,AP1G1,APBB1,APC,AQP2,AQP4,ARG2,ARHGAP35,ARNT,ARPP21,ASCL2,ASH1L,ATG13,ATOX1,ATP2B4,ATRIP,ATXN3,AXIN2,BACH1,BAG3,BCL2,BCL9,BCLAF1,BDNF,BFAR,BMPR2,BMPR1B,BRSK2,BTG2,C5ORF30,CACNA1B,CADPS2,CASK,CBFA2T3,CBX5,CCND1,CD9,CD44,CD47,CD74,CD276,CDK6,CDKN2B,CEBPB,CEBPG,CFTR,CHD2,CLASP1,CMKLR1,COC…
GO:BP	cell population proliferation	GO:0008283	2.51975e-40	39.5986	1119	2844	296	24356	ABL1,ABL2,ACVR2A,ACVR2B,ADAMTS1,AKT1,AKT3,ANGPT1,ANKRD1,APC,APLN,APLNR,APPL1,APPL2,ARG2,ARID2,ARIH2,ATOH8,ATXN1L,AXIN2,BCL2,BMI1,BMP7,BMPR2,BMPR1B,BTG2,BTG4,BTRC,CALCRL,CASK,CBFA2T3,CCDC88A,CCND1,CCND2,CCNF,CCNI,CCNJL,CD9,CD47,CD74,CD86,CD274,CD276,CDC73,CDK6,CDKN2B,CEBPB,CHRD,CLMN,CNOT8,COL4A3BP,CSF1R,CTGF,CUL1,CYP1B1,DDAH1,DERL2,DMRTA2,DNAJA3,DNAJB2,DOCK7,E2F1,E2F3,EDN1,EFNB2,EGLN3,EHF,EIF2S2,E…
GO:BP	negative regulation of cellular macromolecule biosynthetic process	GO:2000113	2.52244e-40	39.5982	857	2844	248	24356	ACVR2B,AEBP1,AEBP2,ANKRD1,APBB1,ARHGAP35,ARID5B,ASCL2,ATAD2,ATOH8,ATXN1,ATXN1L,BACH1,BACH2,BAG3,BARX2,BATF3,BCLAF1,BCOR,BMI1,BMP7,BMPR2,BTG2,BTRC,CBFA2T2,CBFA2T3,CBX2,CBX4,CBX5,CBX6,CBX7,CCND1,CDC73,CDK6,CDK5R1,CDKN2B,CEBPB,CGGBP1,CIR1,CNOT8,CPEB2,CPEB3,CPEB4,CREB1,CREB3L1,CRY2,CUL3,CUX1,CUX2,DAB2,DCP2,DLX1,DMBX1,DNAJA3,DNAJB5,DNAJB6,E2F1,E2F3,EDN1,EGR1,EIF2S1,EIF4E,EIF4EBP2,EIF4G1,ELK4,ENO1,EREG…
GO:BP	plasma membrane bounded cell projection organization	GO:0120036	2.93858e-40	39.5319	911	2844	258	24356	ABCC4,ABI1,ABL1,ABL2,ABLIM1,ABLIM3,ACTN2,ACTR2,ADCY1,AKT1,ALCAM,APC,ARHGAP35,ARHGEF4,ARHGEF7,ARL3,ARL13B,ARPC2,AUTS2,BAG4,BBS7,BBS9,BCL2,BDNF,BMP7,BMPR2,BMPR1B,BRSK2,BTBD3,BTG2,C15ORF62,CAMSAP1,CAPRIN1,CBFA2T2,CBX6,CCDC88A,CDC42EP1,CDH23,CDK5R1,CECR2,CEP19,CEP164,CHL1,CLIC5,CLMN,CNP,CNR1,CNTN2,CREB1,CSF1R,CSNK1D,CTTN,CUX2,CYFIP2,CYLD,DAG1,DCDC2,DCLK1,DCX,DNAH8,DOCK7,DPYSL2,DPYSL3,DPYSL5,DZIP1,EFH…
GO:BP	cell-cell signaling	GO:0007267	4.33959e-40	39.3626	833	2844	243	24356	ABL1,ACVR2B,ADCY1,ANK2,APBA1,APC,APCDD1,ARC,ARHGEF7,AXIN2,BACE1,BCL9,BCL9L,BDNF,BMP7,BRSK2,BTRC,C2CD2L,CA2,CA7,CACNA1B,CACNA1C,CACNB1,CACNB2,CACNG2,CACNG4,CADPS,CADPS2,CBLN1,CCND1,CCNY,CDC73,CDK14,CFTR,CHRM1,CHRNA2,CHRNA5,CHRNB2,CHRNG,CNR1,CNTN2,CREB1,CRY2,CSNK1D,CSNK1G1,CSNK2A1,CSNK2A2,CUL3,CUX2,CYLD,DAAM2,DAB2,DACT2,DCDC2,DGKI,DKK3,DLG3,DLGAP1,DLGAP2,DRD1,DVL3,EDA,EDN1,EFNA5,EGR1,EIF4EBP2,ENSA,…
GO:BP	animal organ morphogenesis	GO:0009887	7.68203e-39	38.1145	695	2844	214	24356	ABL1,ABR,ACAN,ACVR2B,ADAMTS1,AGTR2,AKT3,ALPL,ALX4,ANKRD1,ARID2,ARID5B,ARL13B,ASH1L,AUTS2,AXIN2,BARX2,BCL2,BCOR,BMI1,BMP7,BMPR2,BMPR1B,BTBD7,BTRC,CAPN1,CEBPB,CHSY1,CLIC5,COCH,COL2A1,COL4A3BP,CSGALNACT1,CTGF,CUL1,CUL3,CYP26B1,DAB2,DAG1,DLX1,DVL3,EDA,EDAR,EDN1,EFEMP1,EFNB2,EGLN1,EMX2,EPHB1,EPHB2,FBN1,FGF1,FGF2,FGF18,FGFR1,FLI1,FLRT2,FLVCR1,FN1,FOXF2,FOXL2,FOXN3,FOXO3,FRS2,FZD1,FZD3,GATA2,GATA5,GATA6…
GO:BP	organelle organization	GO:0006996	1.31479e-38	37.8811	2638	2844	537	24356	AARS2,ABCA1,ABCC4,ABCD3,ABI1,ABI2,ABL1,ABLIM1,ABLIM3,ABR,ACP2,ACTN2,ACTR2,ADD2,AFF2,AGFG1,AHCTF1,AIFM2,AKT1,AKT3,AKTIP,AMOTL1,ANK3,ANKFY1,ANKLE2,ANKRD1,ANTXR1,APC,APOOL,ARC,ARHGAP21,ARHGAP28,ARHGAP35,ARHGAP36,ARHGEF7,ARID2,ARL3,ARL13B,ARPC2,ARPC4,ARPC5,ARPC5L,ASH1L,ATAD2,ATG13,ATG9B,ATP2C1,ATPAF1,ATXN7L3,AUTS2,AXIN2,BAG4,BAIAP2L1,BBS7,BBS9,BCL2,BCOR,BET1,BMI1,BMP7,BRPF3,BRSK2,BRWD1,BRWD3,C15ORF62…
GO:BP	regulation of phosphorylation	GO:0042325	2.16502e-38	37.6645	975	2844	266	24356	ABI1,ABI2,ABL1,ACVR2A,ACVR2B,ADAM9,ADRA2B,AKT1,AKTIP,ANGPT1,ANKLE2,APC,APLNR,ARL2BP,ASH1L,ATG13,ATP2B4,ATXN7,AXIN2,BAG4,BCL2,BMP7,BMPR2,C3ORF33,CAMK2N2,CBFA2T3,CCDC88A,CCNC,CCND1,CCND2,CCNF,CCNI,CCNJL,CCNY,CCNYL1,CD44,CD74,CDK12,CDK5R1,CDKN1A,CDKN2B,CEP85,CSF1R,CSNK1D,CTDSPL,CTGF,CYLD,DAB2,DAG1,DAZAP2,DBNDD2,DMD,DNAJC3,DNAJC15,DNAJC27,DOCK7,DRD1,DSTYK,DUSP3,DUSP5,DUSP16,DUSP19,EDAR,EDN1,EFNA5,EIF…
GO:BP	epithelium development	GO:0060429	3.23318e-38	37.4904	711	2844	216	24356	ABI1,ABL1,ACVR1B,ACVR2B,ADAM9,AGTR2,ALX4,APCDD1,ARG2,ARHGAP35,ARL13B,ATOH8,AXIN2,BCL2,BDH2,BMI1,BMP7,BMPR2,BRSK2,BTBD7,BTRC,C1GALT1,CA2,CBFA2T2,CCND1,CDK6,CEBPB,CECR2,CLASP1,CLIC4,CLIC5,COL2A1,COL4A1,CPT1A,CREB1,CYP26B1,DAB2,DACT2,DAG1,DLG3,DMD,DVL3,EDA,EDAR,EDN1,EDNRA,EFNB2,EHF,ELF5,EPHA4,ERBB4,EXOC5,FERMT1,FGF1,FGF2,FGFR1,FN1,FNDC3A,FOSL2,FOXF2,FOXJ2,FOXL2,FOXP1,FREM2,FRS2,FZD1,FZD3,FZD7,GATA5,…
GO:BP	negative regulation of nucleic acid-templated transcription	GO:1903507	4.44501e-38	37.3521	764	2844	226	24356	ACVR2B,AEBP1,AEBP2,APBB1,ARHGAP35,ARID5B,ASCL2,ATAD2,ATOH8,ATXN1,ATXN1L,BACH1,BACH2,BAG3,BARX2,BATF3,BCLAF1,BCOR,BMI1,BMP7,BTRC,CBFA2T2,CBFA2T3,CBX2,CBX4,CBX5,CBX6,CBX7,CCND1,CDC73,CDK6,CDK5R1,CDKN2B,CDYL2,CEBPB,CGGBP1,CIR1,CPEB3,CREB1,CREB3L1,CRY2,CUL3,CUX1,CUX2,DAB2,DDX54,DLX1,DMBX1,DNAJA3,DNAJB5,DNAJB6,E2F1,E2F3,EDN1,EGR1,ELK4,ENO1,EREG,ETV7,FBXW11,FEZF2,FGFR1,FOXF2,FOXG1,FOXK1,FOXL2,FOXM1,FOX…
GO:BP	negative regulation of RNA biosynthetic process	GO:1902679	4.44501e-38	37.3521	764	2844	226	24356	ACVR2B,AEBP1,AEBP2,APBB1,ARHGAP35,ARID5B,ASCL2,ATAD2,ATOH8,ATXN1,ATXN1L,BACH1,BACH2,BAG3,BARX2,BATF3,BCLAF1,BCOR,BMI1,BMP7,BTRC,CBFA2T2,CBFA2T3,CBX2,CBX4,CBX5,CBX6,CBX7,CCND1,CDC73,CDK6,CDK5R1,CDKN2B,CDYL2,CEBPB,CGGBP1,CIR1,CPEB3,CREB1,CREB3L1,CRY2,CUL3,CUX1,CUX2,DAB2,DDX54,DLX1,DMBX1,DNAJA3,DNAJB5,DNAJB6,E2F1,E2F3,EDN1,EGR1,ELK4,ENO1,EREG,ETV7,FBXW11,FEZF2,FGFR1,FOXF2,FOXG1,FOXK1,FOXL2,FOXM1,FOX…
GO:BP	positive regulation of cell differentiation	GO:0045597	4.70103e-38	37.3278	558	2844	185	24356	ABL1,ABL2,ACVR1B,ACVR2A,ACVR2B,ADRA2B,AKT1,ARHGAP35,ARPC2,ATOH8,AXIN2,BCL2,BCL9L,BDNF,BMI1,BMP7,BMPR2,BMPR1B,CAPRIN1,CBFA2T2,CD74,CD276,CEBPB,CMKLR1,CREB1,CTGF,CUX2,CYLD,CYP26B1,DAB2,DLX1,DMRTA2,EDN1,EFNA5,EFNB2,EIF4G1,EPHB2,ETS1,FBXW8,FEZF2,FGF2,FGF18,FGFR1,FN1,FNDC5,FOS,FOXO3,FOXP1,FZD3,FZD4,GATA2,GATA5,GATA6,GDF2,GDF5,GDF6,GDNF,GFAP,GPRC5B,HEYL,HIF1AN,HNRNPU,HOPX,ID4,IGF1,IGF2BP1,IL15,IL7R,ILK…
GO:BP	negative regulation of RNA metabolic process	GO:0051253	5.79324e-38	37.2371	823	2844	237	24356	ACVR2B,AEBP1,AEBP2,APBB1,ARHGAP35,ARID5B,ASCL2,ATAD2,ATOH8,ATXN1,ATXN1L,AXIN2,BACH1,BACH2,BAG3,BARX2,BATF3,BCLAF1,BCOR,BMI1,BMP7,BTRC,CBFA2T2,CBFA2T3,CBX2,CBX4,CBX5,CBX6,CBX7,CCND1,CDC73,CDK6,CDK5R1,CDKN2B,CDYL2,CEBPB,CGGBP1,CIR1,CPEB3,CREB1,CREB3L1,CRY2,CUL3,CUX1,CUX2,DAB2,DDX54,DLX1,DMBX1,DNAJA3,DNAJB5,DNAJB6,DYRK1A,E2F1,E2F3,EDN1,EGR1,ELAVL1,ELK4,ENO1,EREG,ETV7,FBXW11,FEZF2,FGFR1,FMR1,FOXF2,FO…
GO:BP	neuron projection development	GO:0031175	1.33959e-37	36.873	591	2844	191	24356	ABI1,ABL1,ABL2,ADCY1,AKT1,ALCAM,ARHGAP35,AUTS2,BCL2,BDNF,BMP7,BMPR2,BMPR1B,BRSK2,BTBD3,BTG2,CAMSAP1,CAPRIN1,CBFA2T2,CBX6,CCDC88A,CDH23,CDK5R1,CECR2,CHL1,CLIC5,CLMN,CNP,CNR1,CNTN2,CREB1,CSF1R,CUX2,CYFIP2,DAG1,DCDC2,DCLK1,DCX,DOCK7,DPYSL2,DPYSL3,DPYSL5,EFHD1,EFNA5,EFNB2,EPHA4,EPHA5,EPHA8,EPHB1,EPHB2,FBXO45,FBXW8,FEZF2,FGFR1,FLRT2,FMR1,FN1,FOXP1,FSTL4,FZD3,FZD4,GBX2,GDNF,GFAP,GHR,GPRC5B,GRIN3A,GSK3B…
GO:BP	response to endogenous stimulus	GO:0009719	1.59263e-37	36.7979	865	2844	244	24356	ABCA1,ABHD2,ABL1,ACACA,ACTN2,ACVR1B,ACVR2A,ACVR2B,ACVRL1,ADAM9,ADCY6,AGTR2,AKT1,ANKRD1,APC,APLN,APPL1,AQP9,ATP2B4,AVPR1A,BAG4,BAIAP2L1,BCL2,BCL9L,BDNF,BMP7,BMPR2,BMPR1B,CA2,CACNB1,CCND1,CD9,CDH1,CEBPB,CFTR,CHRD,CHRM1,CIDEA,COL2A1,COL4A1,CPEB2,CPEB3,CPEB4,CPS1,CREB1,CREB3L1,CRY2,CTDSPL2,CTGF,DAB2,DLX1,DRD1,DSTYK,DUSP3,EFNA5,EGR1,EIF4E,EIF4EBP2,EPHA4,EPHA5,EPHA8,ERBB4,FBN1,FBXO32,FERMT1,FERMT2,FGF1…
GO:BP	neuron development	GO:0048666	1.70488e-37	36.7683	682	2844	209	24356	ABI1,ABL1,ABL2,ADCY1,AKT1,ALCAM,ARHGAP35,ARL3,AUTS2,BCL2,BDNF,BMP7,BMPR2,BMPR1B,BRSK2,BTBD3,BTG2,CAMSAP1,CAPRIN1,CBFA2T2,CBX6,CCDC88A,CDH23,CDK5R1,CECR2,CHL1,CLIC5,CLMN,CNP,CNR1,CNTN2,CREB1,CSF1R,CUX2,CYFIP2,DAG1,DCDC2,DCLK1,DCX,DOCK7,DPYSL2,DPYSL3,DPYSL5,DRD1,EFHD1,EFNA5,EFNB2,EPHA4,EPHA5,EPHA8,EPHB1,EPHB2,FBXO45,FBXW8,FEZF2,FGFR1,FLRT2,FMR1,FN1,FOXP1,FSTL4,FZD3,FZD4,GABRB2,GABRB3,GATA2,GBA2,GBX…
GO:BP	negative regulation of transcription, DNA-templated	GO:0045892	2.41363e-37	36.6173	740	2844	220	24356	ACVR2B,AEBP1,AEBP2,APBB1,ARHGAP35,ARID5B,ASCL2,ATAD2,ATOH8,ATXN1,ATXN1L,BACH1,BACH2,BAG3,BARX2,BATF3,BCLAF1,BCOR,BMI1,BMP7,BTRC,CBFA2T2,CBFA2T3,CBX2,CBX4,CBX5,CBX6,CBX7,CCND1,CDC73,CDK6,CDK5R1,CDKN2B,CEBPB,CGGBP1,CIR1,CPEB3,CREB1,CREB3L1,CRY2,CUL3,CUX1,CUX2,DAB2,DLX1,DMBX1,DNAJA3,DNAJB5,DNAJB6,E2F1,E2F3,EDN1,EGR1,ELK4,ENO1,EREG,ETV7,FBXW11,FEZF2,FGFR1,FOXF2,FOXG1,FOXK1,FOXL2,FOXM1,FOXN3,FOXO3,FOX…
GO:BP	regulation of cell population proliferation	GO:0042127	5.14815e-37	36.2883	903	2844	250	24356	ABL1,ABL2,ADAMTS1,AKT1,AKT3,ANGPT1,ANKRD1,APC,APLN,APLNR,ARG2,ARID2,ATOH8,ATXN1L,AXIN2,BCL2,BMI1,BMP7,BMPR2,BMPR1B,BTG2,BTG4,CALCRL,CASK,CBFA2T3,CCDC88A,CCND1,CCND2,CCNF,CCNI,CCNJL,CD9,CD47,CD74,CD86,CD274,CD276,CDC73,CDK6,CDKN2B,CEBPB,CHRD,CLMN,CNOT8,CSF1R,CYP1B1,DDAH1,DERL2,DMRTA2,DNAJA3,DNAJB2,E2F1,E2F3,EDN1,EFNB2,EGLN3,EIF4G1,EMP2,EPHB1,ERBB4,EREG,FAM98A,FERMT1,FEZF2,FGF1,FGF2,FGF18,FGF19,FGF…
GO:BP	regulation of anatomical structure morphogenesis	GO:0022603	9.12589e-37	36.0397	623	2844	196	24356	ABL1,ABR,ADAM9,ADAM12,AGGF1,AGTR2,AKT3,ANGPT2,APLNR,ARC,ARHGAP35,ARPC2,BCL2,BCL9L,BCOR,BDNF,BMP7,BMPR2,BRSK2,BRWD1,BRWD3,BTBD7,C15ORF62,CAMSAP1,CAPRIN1,CCBE1,CDC42EP1,CDC42SE1,CDK5R1,CLASP1,CNTN2,COCH,CREB3L1,CSF1R,CUX2,CYP1B1,DAB2,DAG1,DDHD1,DDHD2,DNM1L,DPYSL2,DVL3,EDN1,EFNA5,EFNB2,EGLN1,EMP2,EPHA4,EPHB2,EPS8,ERAP1,ERMN,ETS1,FBXW8,FEZF2,FGF1,FGF2,FGF18,FGFR1,FLT1,FLT4,FMNL2,FMNL3,FN1,FOXJ2,FRS2,…
GO:BP	positive regulation of transcription by RNA polymerase II	GO:0045944	1.01255e-36	35.9946	820	2844	234	24356	ABLIM3,ACTR2,ACVR2A,AHR,AKT1,ALX4,APLN,ARID3B,ARNT,ASH1L,ATAD2,ATOH8,ATXN7,AUTS2,BACH1,BARHL1,BARX2,BCL9,BCL9L,BMP7,BMPR2,BMPR1B,CASK,CCNC,CDC73,CDK12,CEBPB,CEBPG,CREB1,CREB3L1,CSRNP2,CSRNP3,DLX1,DLX3,E2F1,E2F3,EDN1,EGLN1,EGR1,EGR4,EHF,ELF5,ELK4,EPAS1,ERG,ERLIN1,ERLIN2,ETS1,FEZF2,FGF1,FGF2,FLI1,FOS,FOSB,FOSL2,FOXF2,FOXJ2,FOXK1,FOXL2,FOXM1,FOXO1,FOXO3,FOXP1,FUBP3,GABPA,GATA2,GATA5,GATA6,GBX2,GCG,G…
GO:BP	regulation of protein phosphorylation	GO:0001932	1.41515e-36	35.8492	897	2844	248	24356	ABI1,ABI2,ABL1,ACVR2A,ACVR2B,ADAM9,ADRA2B,AKT1,AKTIP,ANGPT1,APC,APLNR,ARL2BP,ASH1L,ATG13,ATP2B4,AXIN2,BAG4,BCL2,BMP7,BMPR2,C3ORF33,CAMK2N2,CCDC88A,CCNC,CCND1,CCND2,CCNF,CCNI,CCNJL,CCNY,CCNYL1,CD44,CD74,CDK12,CDK5R1,CDKN1A,CDKN2B,CEP85,CSF1R,CSNK1D,CTDSPL,CTGF,CYLD,DAB2,DAG1,DAZAP2,DBNDD2,DMD,DNAJC3,DNAJC27,DOCK7,DRD1,DSTYK,DUSP3,DUSP5,DUSP16,DUSP19,EDAR,EDN1,EFNA5,EIF4G1,EMP2,EPHA4,EPHA8,EPHB1,EP…
GO:BP	negative regulation of nucleobase-containing compound metabolic process	GO:0045934	1.85433e-36	35.7318	882	2844	245	24356	ACVR2B,AEBP1,AEBP2,ANKRD1,APBB1,ARHGAP35,ARID5B,ASCL2,ATAD2,ATOH8,ATXN1,ATXN1L,AXIN2,BACH1,BACH2,BAG3,BARX2,BATF3,BCLAF1,BCOR,BMI1,BMP7,BMPR2,BTRC,CBFA2T2,CBFA2T3,CBX2,CBX4,CBX5,CBX6,CBX7,CCND1,CDC73,CDK6,CDK5R1,CDKN2B,CDYL2,CEBPB,CGGBP1,CIR1,CPEB3,CREB1,CREB3L1,CRY2,CUL3,CUX1,CUX2,DAB2,DCP2,DDX54,DLX1,DMBX1,DNAJA3,DNAJB5,DNAJB6,DYRK1A,E2F1,E2F3,EDN1,EGR1,ELAVL1,ELK4,ENO1,EREG,ETV7,FBXW11,FEZF2,F…
GO:BP	cellular response to endogenous stimulus	GO:0071495	5.03214e-36	35.2982	806	2844	230	24356	ABHD2,ABL1,ACACA,ACTN2,ACVR1B,ACVR2A,ACVR2B,ACVRL1,ADAM9,ADCY6,AGTR2,AKT1,ANKRD1,APC,APLN,APPL1,AQP9,ATP2B4,AVPR1A,BAG4,BAIAP2L1,BCL9L,BDNF,BMP7,BMPR2,BMPR1B,CA2,CACNB1,CDH1,CEBPB,CFTR,CHRD,CHRM1,CIDEA,COL2A1,COL4A1,CPEB2,CPEB3,CPEB4,CPS1,CREB3L1,CRY2,CTDSPL2,CTGF,DAB2,DLX1,DRD1,DSTYK,DUSP3,EFNA5,EGR1,EIF4E,EIF4EBP2,EPHA4,EPHA5,EPHA8,ERBB4,FBN1,FBXO32,FERMT1,FERMT2,FGF1,FGF2,FGF18,FGF19,FGF23,FGF…
GO:BP	negative regulation of multicellular organismal process	GO:0051241	7.33257e-36	35.1347	682	2844	206	24356	ABR,ACVR2B,ADAMTS18,ADCY7,ADRB1,AGTR2,AHSG,ANGPT1,ANGPT2,ARG2,ARRDC3,ATP2B4,AXIN2,BCL2,BCOR,BMP7,BMPR2,C5ORF30,CALCR,CBLN1,CD9,CD74,CD276,CD2AP,CDC73,CDK6,CDK5R1,CHRD,CHSY1,CIDEA,CLDN18,CMKLR1,CNTN2,CREB3L1,CRY2,CTSK,DAAM2,DDX6,DICER1,DLX1,DOCK4,EFEMP1,EFNB2,EIF4E,EPHA4,EPHB1,EPHB2,ERBB4,FBN1,FERMT1,FEZF2,FGA,FGF23,FGFR1,FGG,FN1,FOXJ2,FOXP1,FRS2,FSTL4,FXN,FZD3,FZD7,GABPA,GATA2,GATA5,GATA6,GDF2,GD…
GO:BP	cellular macromolecule localization	GO:0070727	1.14056e-35	34.9429	1172	2844	295	24356	A1CF,ACSL3,ACTN2,AKT1,ALKBH5,ANGPT1,ANK2,ANK3,AP1G1,AP1S3,AP2B1,AP3M1,AP3S2,APBA1,APC,APPL1,ARF1,ARFIP1,ARFIP2,ARL3,ARL13B,ARL2BP,ARL6IP1,ATG13,ATG9B,ATP1B3,AXIN2,BAG3,BAG4,BBS9,BCAP29,BMP7,C17ORF75,CACNG2,CACNG4,CASC3,CCDC88A,CD74,CD2AP,CDH1,CDK5R1,CENPA,CHCHD4,CHCHD10,CLDN18,CLTC,CNST,CNTN2,CNTNAP2,COLQ,COPG2,CRY2,CSNK1D,CTDSPL2,CTTN,CYLD,DAB2,DAG1,DCLK1,DCP1A,DERL1,DERL2,DLG3,DMD,DNAJB6,DNAJC1…
GO:BP	positive regulation of protein metabolic process	GO:0051247	1.64914e-35	34.7827	1037	2844	271	24356	ABI1,ABI2,ABL1,ACVR2A,ACVR2B,ADAM9,ADRA2B,AGTR2,AKT1,AKTIP,ANGPT1,ANKIB1,ANKLE2,ANTXR1,APC,APLNR,ARIH1,ARIH2,ARL2BP,ARNT,ARRDC3,ASB9,ATG13,ATP2B4,AUTS2,AXIN2,BAG4,BBS7,BCL2,BMI1,BMP7,BMPR2,BTRC,CALM1,CBFA2T3,CCDC88A,CCND1,CCNY,CCNYL1,CD44,CD74,CD276,CDK5R1,CEBPB,CEBPG,CNTN2,CSF1R,CSNK1D,CTGF,CTIF,CUL3,CUL4B,CYFIP2,DAB2,DAZAP2,DCUN1D2,DCUN1D3,DCUN1D4,DCUN1D5,DERL1,DNAJB2,DNAJC3,DNAJC27,DOCK7,DSTYK…
GO:BP	nitrogen compound transport	GO:0071705	4.24582e-35	34.372	1279	2844	312	24356	ABCA1,ABCC1,ABL1,ACSL3,ACVR2B,ADAM9,AKTIP,ALKBH5,ANGPT1,ANK3,ANKRD1,AP1G1,AP1S3,AP2B1,AP3M1,AP3S2,APBA1,AQP9,ARC,ARCN1,ARF1,ARFIP1,ARFIP2,ARG2,ARHGEF7,ARL3,ARL6IP1,ATG4A,ATG9B,AZIN1,BAG3,BAG4,BCAP29,BET1,BRSK2,C5,C17ORF75,C2CD2L,CA2,CACNG2,CACNG4,CADPS,CALCRL,CALHM1,CBLN1,CBLN4,CD74,CD276,CDH1,CDK5R1,CFTR,CHCHD4,CHMP1B,CIDEA,CLTC,CMTM6,CNST,COL4A3BP,COPG2,CRY2,CSF1R,CTDSPL2,CTTN,DERL1,DERL2,DNAJC…
GO:BP	cellular component morphogenesis	GO:0032989	5.66567e-35	34.2467	748	2844	217	24356	ABI1,ABL1,ACTN2,ADCY1,AGFG1,ALCAM,ANKRD1,ANTXR1,ARC,ARHGAP35,ARL13B,ARPC2,AUTS2,BCL2,BCL9L,BDNF,BMP7,BMPR2,BMPR1B,BRSK2,BRWD1,BRWD3,BTBD3,C15ORF62,CAMSAP1,CAPRIN1,CD9,CDC42EP1,CDC42SE1,CDK5R1,CHL1,CLASP1,CLIC4,CLIC5,CNP,CNTN2,COCH,COL4A3BP,CREB1,CSF1R,CUL3,CUX2,CYFIP2,DACT2,DAG1,DCDC2,DCLK1,DCX,DNM1L,DOCK7,DPYSL2,DPYSL5,EDN1,EFNA5,EFNB2,EPHA4,EPHA5,EPHA8,EPHB1,EPHB2,EPS8,ERMN,FBXO45,FBXW8,FERMT2,…
GO:BP	cellular protein localization	GO:0034613	5.77065e-35	34.2388	1164	2844	292	24356	ACSL3,ACTN2,AKT1,ALKBH5,ANGPT1,ANK2,ANK3,AP1G1,AP1S3,AP2B1,AP3M1,AP3S2,APBA1,APC,APPL1,ARF1,ARFIP1,ARFIP2,ARL3,ARL13B,ARL2BP,ARL6IP1,ATG13,ATG9B,ATP1B3,AXIN2,BAG3,BAG4,BBS9,BCAP29,BMP7,C17ORF75,CACNG2,CACNG4,CCDC88A,CD74,CD2AP,CDH1,CDK5R1,CENPA,CHCHD4,CHCHD10,CLDN18,CLTC,CNST,CNTN2,CNTNAP2,COLQ,COPG2,CRY2,CSNK1D,CTDSPL2,CTTN,CYLD,DAB2,DAG1,DCLK1,DCP1A,DERL1,DERL2,DLG3,DMD,DNAJB6,DNAJC15,DNAJC27,D…
GO:BP	regulation of transport	GO:0051049	9.35078e-35	34.0292	990	2844	261	24356	AAK1,ABCA1,ABL1,ABR,ACSL3,ACTN2,ADAM9,AHSG,AKT1,ANGPT1,ANK2,ANKFY1,ANKRD1,ANKRD13B,AP1G1,APLN,APLNR,APPL1,ARC,ARFIP1,ARG2,ARHGEF7,ARL6IP1,ATP1B3,ATP8A1,AZIN1,BAG3,BAG4,BCL2,BMP7,BRSK2,C5,C2CD2L,CA2,CA7,CACNA1B,CACNA1C,CACNB1,CACNB2,CACNG2,CACNG4,CACNG7,CADPS2,CALHM1,CALM1,CASK,CASR,CD47,CD74,CD276,CDH1,CDK5R1,CEBPB,CFTR,CIDEA,CLASP1,CLDN10,CLIC5,CNST,CREB1,CRY2,CSF1R,CTDSPL2,CTTNBP2NL,DAB2,DDI1,D…
GO:BP	regulation of catalytic activity	GO:0050790	4.42634e-34	33.354	1377	2844	326	24356	ABHD5,ABI1,ABI2,ABL1,ABL2,ABR,ACVR2A,ACVR2B,ADAM9,ADRA2B,ADRB1,AGAP3,AGFG1,AGTR2,AHSG,AKAP5,AKT1,ANGPT1,ANTXR1,APC,ARHGAP21,ARHGAP28,ARHGAP31,ARHGAP36,ARHGEF7,ARHGEF12,ARRDC3,ASAP2,ATG13,ATP1B3,ATP2B4,AZIN1,BAG3,BAG4,BCL2,BMI1,BMP7,C5,CALM1,CAMK2N2,CAPN1,CASR,CCDC88A,CCNC,CCND1,CCND2,CCNF,CCNI,CCNJL,CCNY,CCNYL1,CD74,CDK12,CDK5R1,CDKN1A,CDKN2B,CEP85,CLPS,CNST,CSF1R,CSRNP2,CSRNP3,CYFIP2,DAZAP2,DBND…
GO:BP	regulation of intracellular signal transduction	GO:1902531	7.29199e-34	33.1372	1052	2844	270	24356	ABCA1,ABL1,ABR,ADAM9,ADRA2B,ADRB1,AKAP1,AKAP7,AKT1,AKT3,ALPK1,ANGPT1,ANKRD1,APLNR,ARHGAP28,ARHGAP35,ARHGEF1,ARHGEF4,ARHGEF6,ARHGEF7,ARHGEF12,ARHGEF18,ARHGEF38,ARRDC3,ASH1L,ATP2B4,AUTS2,BAG4,BCL2,BCLAF1,BMP7,BTRC,C3ORF33,CALM1,CD44,CD74,CD2AP,CDC42SE1,CDC42SE2,CDK12,CMKLR1,CSF1R,CTGF,CUL3,CYLD,CYTH4,DAG1,DEPTOR,DGKI,DMD,DNAJC27,DNM1L,DSTYK,DUSP3,DUSP5,DUSP16,DUSP19,DYRK1A,EDA,EDAR,EDN1,ENO1,EPHA4,…
GO:BP	negative regulation of response to stimulus	GO:0048585	2.53595e-33	32.5959	957	2844	252	24356	ABL1,ABR,ADAMTS18,ADCY7,AGTR2,AKT1,AKT3,ANGPT1,ANGPT2,APC,APCDD1,APLN,APLNR,ARG2,ARHGAP35,ARRDC3,ASH1L,ATP2B4,ATXN7,AXIN2,BCL2,BCL9L,BFAR,BMI1,BMP7,BRAP,C5,C3ORF33,C5ORF30,CALM1,CASK,CBFA2T2,CBLN1,CD9,CD74,CD276,CD2AP,CDK6,CHRD,CIDEA,CLASP1,COL2A1,CREB3L1,CRY2,CTDSPL2,CTTN,CUL3,CYLD,CYP26B1,DAB2,DACT2,DAG1,DDAH1,DEPTOR,DERL2,DKK3,DLX1,DMD,DNAJC3,DUSP3,DUSP5,DUSP16,DYRK1A,EGR1,ENO1,EPHA4,EPHB2,ERL…
GO:BP	cellular component assembly	GO:0022607	6.40441e-33	32.1935	1816	2844	394	24356	AARS2,ABCA1,ABCC4,ABL1,ABLIM1,ABLIM3,ACACA,ACPP,ACSL3,ACTN2,ACTR2,ADD2,AGFG1,AHCTF1,ALDH5A1,ANGPT1,ANK3,ANKRD1,ANTXR1,APBA1,APC,ARC,ARHGAP28,ARHGAP35,ARHGEF4,ARHGEF7,ARL3,ARL13B,ARPC2,ARPC4,ARPC5,ARPC5L,ATG13,ATG9B,ATPAF1,AUTS2,BAG4,BAIAP2L1,BBS7,BBS9,BCL2,BDNF,BMP7,C15ORF62,CADPS,CADPS2,CALHM1,CAMSAP1,CBLN1,CCDC88A,CD9,CD74,CDC73,CDC42EP1,CDKN2B,CELF1,CELF2,CENPA,CENPP,CEP19,CEP164,CETN1,CHMP1B,…
GO:BP	positive regulation of cellular protein metabolic process	GO:0032270	1.0084e-32	31.9964	970	2844	253	24356	ABI1,ABI2,ABL1,ACVR2A,ACVR2B,ADAM9,ADRA2B,AGTR2,AKT1,AKTIP,ANGPT1,ANKIB1,ANKLE2,ANTXR1,APLNR,ARIH1,ARIH2,ARL2BP,ARNT,ARRDC3,ATG13,ATP2B4,AUTS2,AXIN2,BAG4,BBS7,BCL2,BMI1,BMP7,BMPR2,BTRC,CALM1,CBFA2T3,CCDC88A,CCND1,CCNY,CCNYL1,CD44,CD74,CDK5R1,CEBPB,CNTN2,CSF1R,CSNK1D,CTGF,CTIF,CUL3,CYFIP2,DAB2,DAZAP2,DCUN1D2,DCUN1D3,DCUN1D4,DCUN1D5,DERL1,DNAJB2,DNAJC3,DNAJC27,DOCK7,DSTYK,DYRK1A,EDAR,EDEM1,EDN1,EFN…
GO:BP	negative regulation of developmental process	GO:0051093	1.70926e-32	31.7672	576	2844	179	24356	ABCA5,ABL1,ABR,ADRB1,AHSG,AKT3,ANGPT2,AXIN2,BCL2,BCOR,BMP7,BMPR2,CCND1,CD74,CDC73,CDK6,CDK12,CDK5R1,CHRD,CLASP1,CLDN18,CNTN2,CREB3L1,CTSK,DAAM2,DDX6,DLX1,E2F1,EFEMP1,EFNA5,EFNB2,EIF4E,ELF5,EPHA4,EPHB1,EPHB2,ERBB4,EREG,FBN1,FERMT1,FEZF2,FGF23,FOXJ2,FOXM1,FOXO1,FOXP1,FRS2,FSTL4,FXN,FZD3,FZD7,GABPA,GATA2,GDF5,GDF11,GFAP,GNRH1,GPR55,GPR37L1,HDAC4,HMG20A,HNF1B,HNRNPU,HOPX,HOXA7,ID4,IFRD1,IGF1,IGFBP5,I…
GO:BP	regulation of cell migration	GO:0030334	3.39449e-32	31.4692	514	2844	166	24356	ABHD2,ABL1,ABR,ACVR1B,ADAM9,ADAMTS1,AKT1,AKT3,AMOTL1,ANGPT1,ANGPT2,APC,ARID2,ATOH8,ATP8A1,BAG4,BCL2,BMP7,BMPR2,C5,C5ORF30,CAPN7,CCBE1,CD74,CDH1,CHRD,CLASP1,CLIC4,CMKLR1,CPNE3,CSF1R,CXCL12,CYP1B1,DAB2,DAG1,DOCK4,DOCK7,DPYSL3,DRD1,EDN1,EMP2,ERBB4,ETS1,FAM65A,FGF1,FGF2,FGF18,FGFR1,FLRT2,FLT1,FLT4,FN1,FOXO3,FRMD5,GATA2,GDF2,GLUL,GNA13,GNRH1,GPI,HMOX1,HOXA7,IGF1,IGFBP5,INSR,ITGB3,JAG1,JUN,JUP,KIF2A,KI…
GO:BP	system process	GO:0003008	4.08168e-32	31.3892	1006	2844	258	24356	ABL1,ABR,ACPP,ACTN2,ADCY1,ADCY6,ADRB1,AFF2,AGTR2,ANGPT1,ANK2,AOC3,AQP2,ARC,ARG2,ARHGAP35,ATP2B4,ATP8A1,ATXN1,ATXN1L,AVPR1A,B4GALT2,BARHL1,BCL2,BDNF,BMP7,BMPR2,BTG2,CACNA1B,CACNA1C,CACNB2,CACNG2,CACNG4,CALHM1,CALM1,CAMK2G,CBLN1,CCBE1,CCDC50,CCND2,CDH23,CERS3,CHL1,CHMP2B,CHRM1,CHRNA2,CHRNA5,CHRNB2,CHRNG,CLDN19,CLIC5,CNGB3,CNTN2,CNTNAP2,COCH,COL2A1,COL4A3BP,CPS1,CREB1,CRY2,CSMD1,CTTN,CUX2,DCDC2,DDAH…
GO:BP	positive regulation of molecular function	GO:0044093	4.83521e-32	31.3156	1047	2844	265	24356	ABHD5,ABI1,ABI2,ABL1,ABL2,ABR,ACTN2,ACVR2B,ADAM9,ADCY1,ADD2,ADRA2B,ADRB1,AGAP3,AGFG1,AGTR2,AKAP5,AKT1,AKTIP,ANGPT1,ANTXR1,ARC,ARHGAP21,ARHGAP28,ARHGAP31,ARHGAP36,ARHGEF7,ARHGEF12,ARID5B,ARRDC3,ASAP2,ATG13,ATP1B3,ATP2B4,AZIN1,BCL2,BDNF,BMI1,CALM1,CASR,CCDC88A,CCND1,CCNY,CCNYL1,CD74,CDK5R1,CFTR,CLPS,CSF1R,CYFIP2,DAZAP2,DCP1A,DCUN1D2,DCUN1D3,DCUN1D4,DCUN1D5,DERL1,DMD,DNAJB2,DNAJC15,DNAJC24,DOCK1,DOC…
GO:BP	cell morphogenesis	GO:0000902	5.14138e-32	31.2889	673	2844	197	24356	ABI1,ABL1,ADCY1,ALCAM,ANTXR1,ARC,ARHGAP35,ARL13B,ARPC2,AUTS2,BCL2,BCL9L,BDNF,BMP7,BMPR2,BMPR1B,BRSK2,BRWD1,BRWD3,BTBD3,C15ORF62,CAMSAP1,CAPRIN1,CDC42EP1,CDC42SE1,CDK5R1,CHL1,CLIC4,CLIC5,CNP,CNTN2,COCH,COL4A3BP,CREB1,CSF1R,CUL3,CUX2,CYFIP2,DACT2,DAG1,DCDC2,DCLK1,DCX,DOCK7,DPYSL2,DPYSL5,EFNA5,EFNB2,EPHA4,EPHA5,EPHA8,EPHB1,EPHB2,EPS8,ERMN,FBXO45,FBXW8,FERMT2,FEZF2,FLRT2,FMNL2,FMNL3,FN1,FOXP1,FSTL4,F…
GO:BP	regulation of locomotion	GO:0040012	7.44819e-32	31.1279	592	2844	181	24356	ABHD2,ABL1,ABR,ACVR1B,ADAM9,ADAMTS1,AKT1,AKT3,AMOTL1,ANGPT1,ANGPT2,APC,ARID2,ARRDC3,ATOH8,ATP8A1,BAG4,BCL2,BMP7,BMPR2,C5,C5ORF30,CAPN7,CCBE1,CD74,CDH1,CHMP2B,CHRD,CLASP1,CLIC4,CMKLR1,CPNE3,CSF1R,CXCL12,CYP1B1,DAB2,DAG1,DOCK4,DOCK7,DPYSL3,DRD1,EDN1,EFNB2,EMP2,ERBB4,ETS1,FAM65A,FEZF2,FGF1,FGF2,FGF18,FGFR1,FLRT2,FLT1,FLT4,FN1,FOXO3,FRMD5,GATA2,GDF2,GHR,GLUL,GNA13,GNRH1,GPI,HMOX1,HOXA7,IGF1,IGFBP5,IL…
GO:BP	vasculature development	GO:0001944	1.72046e-31	30.7644	452	2844	152	24356	ABL1,ACVR2B,ADAM12,ADAMTS6,AGGF1,AKT1,AKT3,AMOTL1,ANGPT1,ANGPT2,ANTXR1,AP2B1,APLN,APLNR,ARID2,BMP7,BMPR2,C1GALT1,CALCRL,CCBE1,CLIC4,COL4A1,CREB3L1,CTGF,CYP1B1,EDN1,EDNRA,EFNB2,EGLN1,EMP2,EPAS1,EPHB1,EPHB2,ERAP1,ETS1,FBXW8,FGF1,FGF2,FGF18,FGFR1,FLT1,FLT4,FLVCR1,FOXJ2,FOXO1,FZD4,GAB1,GATA2,GATA6,GBX2,GDF2,GJA5,GJC1,GLUL,GNA13,HAND1,HIPK2,HK2,HMOX1,HOXA7,IL8,ISM1,JAG1,JUN,JUP,KIAA1024,KIT,LAMA4,LEMD…
GO:BP	cardiovascular system development	GO:0072358	1.83299e-31	30.7368	457	2844	153	24356	ABL1,ACVR2B,ADAM12,ADAMTS6,AGGF1,AKT1,AKT3,AMOTL1,ANGPT1,ANGPT2,ANTXR1,AP2B1,APLN,APLNR,ARID2,BMP7,BMPR2,C1GALT1,CALCRL,CCBE1,CLIC4,COL4A1,CREB3L1,CTGF,CYP1B1,EDN1,EDNRA,EFNB2,EGLN1,EMP2,EPAS1,EPHB1,EPHB2,ERAP1,ETS1,FBXW8,FGF1,FGF2,FGF18,FGFR1,FLT1,FLT4,FLVCR1,FOXJ2,FOXO1,FOXP1,FZD4,GAB1,GATA2,GATA6,GBX2,GDF2,GJA5,GJC1,GLUL,GNA13,HAND1,HIPK2,HK2,HMOX1,HOXA7,IL8,ISM1,JAG1,JUN,JUP,KIAA1024,KIT,LAMA…
GO:BP	establishment of localization in cell	GO:0051649	2.77989e-31	30.556	1239	2844	296	24356	ABCA1,ABCD3,ABL1,ACTN2,ACTR2,AKTIP,ALKBH5,ANGPT1,ANK2,ANKFY1,ANP32A,AP1G1,AP1S3,AP2B1,AP3M1,AP3S2,APBA1,APLNR,APPBP2,ARCN1,ARF1,ARFIP1,ARFIP2,ARHGAP21,ARL3,ARL6IP1,ARL8A,ATXN1,BACH2,BAG3,BAG4,BBS7,BCAP29,BCL2,BET1,BRSK2,C17ORF75,C2CD2L,CACNA1B,CACNB2,CACNG2,CACNG4,CADPS,CADPS2,CALM1,CANX,CCDC91,CCDC88A,CD74,CDH1,CDK5R1,CENPA,CEP19,CFTR,CHCHD4,CHMP1B,CHMP2B,CLASP1,CLTC,CMTM6,COL4A3BP,COPG2,CRY2,CT…
GO:BP	central nervous system development	GO:0007417	4.95148e-31	30.3053	544	2844	170	24356	ABL1,ABR,ACAN,AKT3,ALDH5A1,ANKLE2,ARCN1,ARHGAP35,ARL13B,ATXN1,ATXN1L,AUTS2,B4GALT2,BARHL1,BBS7,BCL2,BMI1,BMP7,BTBD3,BTG2,CBLN1,CCDC85C,CDK5R1,CHRD,CNP,CNTN2,CNTNAP2,COL2A1,COL4A1,CREB1,CSF1R,DAAM2,DCLK1,DCX,DLX1,DMBX1,DMRTA2,DPYSL2,DRD1,E2F1,EFHC1,EML1,EMX2,EPHA4,EPHA5,EPHB1,EPHB2,ERBB4,FBXO45,FEZF2,FGF2,FGFR1,FOXO3,FOXP1,FRS2,FUT10,FZD3,FZD4,GATA2,GBA2,GBX2,GDF11,GDNF,GFAP,GNG12,GPR37L1,GSK3B,HA…
GO:BP	enzyme linked receptor protein signaling pathway	GO:0007167	5.99001e-31	30.2226	616	2844	184	24356	ABL1,ACVR1B,ACVR2A,ACVR2B,ACVRL1,ADAM9,AGTR2,AKT1,ANGPT1,ANGPT2,APC,APLN,APPL1,ARID5B,ATOH8,ATXN7,BAIAP2L1,BCL9L,BDNF,BMP7,BMPR2,BMPR1B,CDK5R1,CHRD,CIDEA,COL4A1,CPNE3,CREB3L1,CSF1R,CTDSPL2,CTGF,CYFIP2,DAB2,DACT2,DLX1,DSTYK,DUSP3,EFEMP1,EFNA5,EFNB2,EGR1,EIF4EBP2,EPHA4,EPHA5,EPHA8,EPHB1,EPHB2,ERBB4,EREG,FAM83A,FBN1,FERMT1,FERMT2,FGF1,FGF2,FGF18,FGF19,FGF23,FGFR1,FLRT2,FLT1,FLT4,FOS,FOXO1,FOXO3,FRS2…
GO:BP	blood vessel development	GO:0001568	9.42892e-31	30.0255	434	2844	147	24356	ABL1,ACVR2B,ADAM12,ADAMTS6,AGGF1,AKT1,AKT3,AMOTL1,ANGPT1,ANGPT2,ANTXR1,AP2B1,APLN,APLNR,ARID2,BMP7,BMPR2,C1GALT1,CALCRL,CCBE1,CLIC4,COL4A1,CREB3L1,CTGF,CYP1B1,EDN1,EDNRA,EFNB2,EGLN1,EMP2,EPAS1,EPHB1,EPHB2,ERAP1,ETS1,FBXW8,FGF1,FGF2,FGF18,FGFR1,FLT1,FLT4,FLVCR1,FOXJ2,FOXO1,FZD4,GAB1,GATA2,GATA6,GBX2,GDF2,GJA5,GJC1,GLUL,GNA13,HAND1,HIPK2,HK2,HMOX1,HOXA7,IL8,ISM1,JAG1,JUN,JUP,KIAA1024,LAMA4,LEMD3,LR…
GO:BP	regulation of nervous system development	GO:0051960	1.02867e-30	29.9877	562	2844	173	24356	ABL1,ABL2,ADRA2B,AKT1,ARHGAP35,BCL2,BDNF,BMP7,BMPR2,BRSK2,CAPRIN1,CBFA2T2,CBLN1,CCDC88A,CDK5R1,CNTN2,COLQ,CUX2,DAAM2,DDX6,DLX1,DMRTA2,DPYSL2,DPYSL3,DVL3,EFNA5,EFNB2,EIF4E,EIF4G1,EPHA4,EPHB1,EPHB2,ERBB4,FBXW8,FEZF2,FGF2,FGFR1,FLRT2,FMR1,FN1,FSTL4,FZD1,FZD3,FZD4,GATA2,GDF6,GFAP,GHR,GNRH1,GPR37L1,GPRC5B,HEYL,HMG20A,ID4,IFRD1,IGF2BP1,IL1RAPL1,IMPACT,INPP5F,JAG1,LIN28A,LMX1A,LRP2,LRP4,LRRC7,LRRTM1,LRR…
GO:BP	regulation of cellular component movement	GO:0051270	1.18006e-30	29.9281	588	2844	178	24356	ABHD2,ABL1,ABR,ACVR1B,ADAM9,ADAMTS1,AKT1,AKT3,AMOTL1,ANGPT1,ANGPT2,ANK2,APC,ARID2,ATOH8,ATP8A1,BAG4,BCL2,BMP7,BMPR2,C5,C5ORF30,CACNA1C,CAPN7,CCBE1,CD9,CD74,CDH1,CHRD,CLASP1,CLIC4,CMKLR1,CPNE3,CSF1R,CXCL12,CYP1B1,DAB2,DAG1,DOCK4,DOCK7,DPYSL3,DRD1,EDN1,EMP2,ERBB4,ETS1,FAM65A,FEZF2,FGF1,FGF2,FGF18,FGFR1,FLRT2,FLT1,FLT4,FN1,FOXO3,FRMD5,GATA2,GDF2,GJA5,GLUL,GNA13,GNRH1,GPI,HMOX1,HOXA7,IGF1,IGFBP5,INPP…
GO:BP	regulation of cell motility	GO:2000145	1.77981e-30	29.7496	544	2844	169	24356	ABHD2,ABL1,ABR,ACVR1B,ADAM9,ADAMTS1,AKT1,AKT3,AMOTL1,ANGPT1,ANGPT2,APC,ARID2,ATOH8,ATP8A1,BAG4,BCL2,BMP7,BMPR2,C5,C5ORF30,CAPN7,CCBE1,CD74,CDH1,CHRD,CLASP1,CLIC4,CMKLR1,CPNE3,CSF1R,CXCL12,CYP1B1,DAB2,DAG1,DOCK4,DOCK7,DPYSL3,DRD1,EDN1,EMP2,ERBB4,ETS1,FAM65A,FGF1,FGF2,FGF18,FGFR1,FLRT2,FLT1,FLT4,FN1,FOXO3,FRMD5,GATA2,GDF2,GLUL,GNA13,GNRH1,GPI,HMOX1,HOXA7,IGF1,IGFBP5,INPP5F,INSR,ITGB3,JAG1,JUN,JUP,K…
GO:BP	positive regulation of signaling	GO:0023056	8.44951e-30	29.0732	1025	2844	256	24356	AAK1,ABL1,ACPP,ACVR1B,ACVR2A,ACVR2B,ADAM9,ADCY1,ADRA2B,ADRB1,AGTR2,AKT1,AKT3,ALPK1,ANGPT1,ANKRD1,ARC,ARHGEF7,ARL2BP,AUTS2,BAG4,BCLAF1,BMP7,BMPR2,BMPR1B,C2CD2L,CA2,CA7,CACNB2,CACNG2,CACNG4,CALM1,CD44,CD74,CDC73,CFTR,CHSY1,CMTM3,CNTN2,CREB1,CSF1R,CSNK1D,CSNK1G1,CTGF,CTSC,CUX2,CYFIP2,CYLD,CYP1B1,DAAM2,DAB2,DCDC2,DGKI,DNAJC27,DNM1L,DRD1,DSTYK,ECE1,EDA,EDAR,EDN1,EMP2,EPHA4,EPHA8,EPHB2,EPS8,ERBB4,F2RL2…
GO:BP	positive regulation of cell communication	GO:0010647	2.18082e-29	28.6614	1019	2844	254	24356	AAK1,ABL1,ACPP,ACVR1B,ACVR2A,ACVR2B,ADAM9,ADCY1,ADRA2B,ADRB1,AGTR2,AKT1,AKT3,ALPK1,ANGPT1,ANKRD1,ARC,ARHGEF7,ARL2BP,AUTS2,BAG4,BCLAF1,BMP7,BMPR2,BMPR1B,C2CD2L,CA2,CA7,CACNB2,CACNG2,CACNG4,CALM1,CD44,CD74,CDC73,CFTR,CHSY1,CMTM3,CNTN2,CREB1,CSF1R,CSNK1D,CSNK1G1,CTGF,CTSC,CUX2,CYFIP2,CYLD,CYP1B1,DAAM2,DAB2,DCDC2,DGKI,DNAJC27,DNM1L,DRD1,DSTYK,EDA,EDAR,EDN1,EMP2,EPHA4,EPHA8,EPHB2,EPS8,ERBB4,F2RL2,FAM5…
GO:BP	cellular catabolic process	GO:0044248	5.71189e-29	28.2432	1280	2844	297	24356	ABAT,ABCD3,ABHD2,ABHD5,ACADL,AGAP3,AKT1,ALDH4A1,ALDH5A1,ALKBH5,AMN1,ANKIB1,ARG2,ARIH1,ARIH2,ARMC8,ATG13,ATG4A,ATG9B,ATP2B4,ATP6V0A1,ATXN3,AXIN2,BAG3,BBS7,BCL2,BDH2,BFAR,BMF,BRSK2,BTG2,BTRC,CALCR,CAPN1,CBFA2T3,CCNF,CIDEA,CISD2,CNOT8,CNP,CPEB3,CPS1,CRYZ,CSDC2,CSNK1D,CSNK2A2,CTSC,CTSK,CTTN,CUL1,CUL3,CUL4B,CYLD,CYP1B1,CYP26B1,DAB2,DAO,DCP2,DCP1A,DDAH1,DDHD2,DERL1,DERL2,DIO2,DIS3,DNAJB2,DNAJB12,DNAJC3…
GO:BP	regulation of cell development	GO:0060284	7.06861e-29	28.1507	564	2844	170	24356	ABL1,ABL2,ADRA2B,AKT1,ARHGAP35,ARPC2,AXIN2,BCL2,BDNF,BMP7,BMPR2,BRSK2,CAPRIN1,CBFA2T2,CCDC88A,CDK5R1,CLDN18,CNTN2,CUX2,DAAM2,DDX6,DLX1,DMRTA2,DPYSL2,DPYSL3,EDN1,EFNA5,EFNB2,EIF4E,EIF4G1,EPHA4,EPHB2,ERBB4,FBN1,FBXW8,FEZF2,FGF2,FGFR1,FLRT2,FMR1,FN1,FSTL4,FZD3,FZD4,GATA2,GDF6,GFAP,GNRH1,GPR37L1,GPRC5B,HDAC4,HEYL,HMG20A,ID4,IFRD1,IGF1,IGF2BP1,IMPACT,INPP5F,ITGB3,JAG1,LIN28A,LMX1A,LRP2,LRP4,LRRC7,MAP1…
GO:BP	cellular component biogenesis	GO:0044085	7.12547e-29	28.1472	1969	2844	406	24356	AARS2,ABCA1,ABCC4,ABL1,ABLIM1,ABLIM3,ACACA,ACPP,ACSL3,ACTN2,ACTR2,ADD2,AGFG1,AHCTF1,ALDH5A1,ANGPT1,ANK3,ANKRD1,ANTXR1,APBA1,APC,ARC,ARHGAP28,ARHGAP35,ARHGEF4,ARHGEF7,ARL3,ARL13B,ARPC2,ARPC4,ARPC5,ARPC5L,ATG13,ATG9B,ATPAF1,AUTS2,BAG4,BAIAP2L1,BBS7,BBS9,BCL2,BDNF,BMP7,C15ORF62,CADPS,CADPS2,CALHM1,CAMSAP1,CBLN1,CCDC88A,CD9,CD74,CDC73,CDC42EP1,CDKN2B,CELF1,CELF2,CENPA,CENPP,CEP19,CEP164,CETN1,CHMP1B,…
GO:BP	negative regulation of transcription by RNA polymerase II	GO:0000122	9.77637e-29	28.0098	550	2844	167	24356	ACVR2B,AEBP1,AEBP2,APBB1,ARHGAP35,ARID5B,ASCL2,ATXN1,ATXN1L,BACH1,BACH2,BAG3,BARX2,BATF3,BCOR,BMI1,CBFA2T2,CBX2,CBX4,CBX5,CBX6,CBX7,CCND1,CDC73,CDK6,CGGBP1,CPEB3,CREB3L1,CUL3,CUX1,CUX2,DLX1,DMBX1,DNAJA3,DNAJB5,E2F1,E2F3,EDN1,EGR1,ELK4,ENO1,ETV7,FEZF2,FGFR1,FOXK1,FOXL2,FOXM1,FOXO3,FOXP1,GABPA,GATA2,GATA6,HAND1,HDAC4,HIF1AN,HIPK2,HMG20A,HNF1B,HNRNPU,HOPX,HOXA7,ID4,IMPACT,JDP2,JUN,KDM5A,KDM5B,KLF3,K…
GO:BP	catabolic process	GO:0009056	2.24122e-28	27.6495	1474	2844	327	24356	ABAT,ABCD3,ABHD2,ABHD5,ACADL,AGAP3,AKT1,ALDH4A1,ALDH5A1,ALKBH5,AMN1,ANKIB1,APC,ARG2,ARIH1,ARIH2,ARMC8,ASB9,ATG13,ATG4A,ATG9B,ATP2B4,ATP6V0A1,ATXN3,AXIN2,AZIN1,BACE1,BAG3,BBS7,BCL2,BDH2,BFAR,BMF,BRSK2,BTG2,BTRC,CALCR,CAPN1,CBFA2T3,CCNF,CIDEA,CISD2,CLPS,CNOT8,CNP,CPEB3,CPS1,CRYZ,CSDC2,CSNK1D,CSNK2A2,CTSC,CTSK,CTTN,CUL1,CUL3,CUL4B,CYLD,CYP1B1,CYP26B1,CYP39A1,DAB2,DAO,DCP2,DCP1A,DDAH1,DDHD2,DERL1,DER…
GO:BP	positive regulation of response to stimulus	GO:0048584	2.57922e-28	27.5885	1266	2844	293	24356	AAK1,ABL1,ACPP,ACTR2,ACVR1B,ACVR2A,ACVR2B,ADAM9,ADRA2B,ADRB1,AGTR2,AKT1,AKT3,ALPK1,ANGPT1,ANKRD1,AP1G1,ARC,ARG2,ARL2BP,ARL6IP1,AUTS2,BAG4,BCL2,BCLAF1,BMP7,BMPR2,BMPR1B,C7,C2CD2L,CALM1,CD44,CD47,CD74,CD276,CDC73,CDKN2B,CEBPB,CEBPG,CFTR,CHSY1,CMKLR1,CMTM3,CNTN2,COCH,CSF1R,CSNK1D,CSNK1G1,CTGF,CTSC,CUX2,CXCL12,CYFIP2,CYLD,CYP1B1,DAAM2,DAB2,DCDC2,DGKI,DNAJC27,DNM1L,DSTYK,DUSP3,EDA,EDAR,EDEM1,EDN1,EMP2…
GO:BP	regulation of neurogenesis	GO:0050767	3.05948e-28	27.5144	489	2844	154	24356	ABL1,ABL2,ADRA2B,AKT1,ARHGAP35,BCL2,BDNF,BMP7,BMPR2,BRSK2,CAPRIN1,CBFA2T2,CCDC88A,CDK5R1,CNTN2,CUX2,DAAM2,DDX6,DLX1,DMRTA2,DPYSL2,DPYSL3,EFNA5,EFNB2,EIF4E,EIF4G1,EPHA4,EPHB2,ERBB4,FBXW8,FEZF2,FGFR1,FLRT2,FMR1,FN1,FSTL4,FZD3,FZD4,GATA2,GDF6,GFAP,GNRH1,GPR37L1,GPRC5B,HEYL,HMG20A,ID4,IFRD1,IGF2BP1,IMPACT,INPP5F,JAG1,LIN28A,LMX1A,LRP2,LRP4,LRRC7,MAP1B,MAPK8IP3,MAPT,MARK2,MED1,MEF2C,MEIS1,MIB1,MMD,MMD…
GO:BP	cellular response to growth factor stimulus	GO:0071363	3.11897e-28	27.506	411	2844	138	24356	ABL1,ACVR1B,ACVR2A,ACVR2B,ACVRL1,ADAM9,AGTR2,AKT1,ANKRD1,APLN,BAG4,BCL9L,BDNF,BMP7,BMPR2,BMPR1B,CASK,CHRD,CIDEA,COL2A1,CPNE3,CREB1,CREB3L1,CTDSPL2,CTGF,CYFIP2,DAB2,DLX1,DSTYK,DUSP3,EGR1,EGR4,ERBB4,FBN1,FERMT1,FERMT2,FGF1,FGF2,FGF18,FGF19,FGF23,FGFR1,FLRT2,FLT1,FLT4,FOS,FRS2,FSHB,FUT8,FZD1,FZD4,GAB1,GATA5,GATA6,GDF2,GDF5,GDF6,GLG1,GRB10,GREM2,HEYL,HIPK2,ILK,INSR,ITGB3,JUN,KL,LEMD2,LEMD3,LRP2,LRP4,…
GO:BP	negative regulation of cell communication	GO:0010648	5.03851e-28	27.2977	798	2844	212	24356	ABL1,AGTR2,AKT1,APC,APCDD1,APLN,APLNR,ARC,ARHGAP35,ARRDC3,ASH1L,ATP2B4,ATXN7,AXIN2,BCL2,BCL9L,BFAR,BMI1,BMP7,BRAP,C3ORF33,CALM1,CBFA2T2,CBLN1,CD74,CD2AP,CHRD,CIDEA,COL2A1,CREB3L1,CRY2,CTDSPL2,CTTN,CUL3,CYLD,CYP26B1,DAB2,DACT2,DAG1,DEPTOR,DGKI,DKK3,DLX1,DMD,DRD1,DUSP3,DUSP5,DUSP16,DYRK1A,EGR1,ENO1,EPHB2,FBN1,FBXW11,FERMT1,FGA,FGG,FKTN,FOXM1,FOXO1,FOXO3,FSTL4,FXN,FZD1,G3BP1,GATA2,GDNF,GHR,GLG1,GPR3…
GO:BP	response to oxygen-containing compound	GO:1901700	5.13773e-28	27.2892	732	2844	200	24356	ABAT,ABCA1,ABHD2,ABL1,ABL2,ABR,ACACA,ACTN2,ACVR2B,ADAM9,ADCY6,ADCY7,AGTR2,AKT1,ALPL,ANKRD1,APC,APPL1,AQP2,AQP9,ATP2B4,BAIAP2L1,BCL2,BRSK2,C2CD2L,CA2,CACNA1B,CACNB1,CALCRL,CD86,CD274,CDC73,CDH1,CEBPB,CFTR,CHRM1,CLK2,COL4A1,CPEB2,CPEB3,CPEB4,CPS1,CREB1,CRY2,CYP1B1,CYP26B1,DRD1,EDEM1,EDEM3,EFNA5,EGLN1,EGR1,EIF4E,EIF4EBP2,EPHA4,EPHA5,EPS8,FBXO32,FOS,FOXO1,FOXO3,FXN,GABPA,GCG,GDAP2,GHR,GLRA2,GLUL,GNG2…
GO:BP	amide transport	GO:0042886	6.97439e-28	27.1565	1081	2844	261	24356	ABCA1,ABL1,ACSL3,ACVR2B,ADAM9,AKTIP,ALKBH5,ANGPT1,ANK3,ANKRD1,AP1G1,AP1S3,AP2B1,AP3M1,AP3S2,APBA1,ARCN1,ARF1,ARFIP1,ARFIP2,ARG2,ARHGEF7,ARL3,ARL6IP1,ATG4A,ATG9B,BAG3,BAG4,BCAP29,BET1,BRSK2,C5,C17ORF75,C2CD2L,CA2,CACNG2,CACNG4,CALCRL,CBLN1,CBLN4,CD74,CD276,CDH1,CDK5R1,CFTR,CHCHD4,CHMP1B,CIDEA,CLTC,CMTM6,CNST,COL4A3BP,COPG2,CRY2,CSF1R,CTDSPL2,CTTN,DERL1,DERL2,DNAJC15,DNAJC27,DNM1,DNM3,DNM1L,DPH3,DR…
GO:BP	negative regulation of signaling	GO:0023057	1.0778e-27	26.9675	802	2844	212	24356	ABL1,AGTR2,AKT1,APC,APCDD1,APLN,APLNR,ARC,ARHGAP35,ARRDC3,ASH1L,ATP2B4,ATXN7,AXIN2,BCL2,BCL9L,BFAR,BMI1,BMP7,BRAP,C3ORF33,CALM1,CBFA2T2,CBLN1,CD74,CD2AP,CHRD,CIDEA,COL2A1,CREB3L1,CRY2,CTDSPL2,CTTN,CUL3,CYLD,CYP26B1,DAB2,DACT2,DAG1,DEPTOR,DGKI,DKK3,DLX1,DMD,DRD1,DUSP3,DUSP5,DUSP16,DYRK1A,EGR1,ENO1,EPHB2,FBN1,FBXW11,FERMT1,FGA,FGG,FKTN,FOXM1,FOXO1,FOXO3,FSTL4,FXN,FZD1,G3BP1,GATA2,GDNF,GHR,GLG1,GPR3…
GO:BP	response to growth factor	GO:0070848	1.37714e-27	26.861	421	2844	139	24356	ABL1,ACVR1B,ACVR2A,ACVR2B,ACVRL1,ADAM9,AGTR2,AKT1,ANKRD1,APLN,BAG4,BCL9L,BDNF,BMP7,BMPR2,BMPR1B,CASK,CHRD,CIDEA,COL2A1,CPNE3,CREB1,CREB3L1,CTDSPL2,CTGF,CYFIP2,DAB2,DLX1,DSTYK,DUSP3,EGR1,EGR4,ERBB4,FBN1,FERMT1,FERMT2,FGF1,FGF2,FGF18,FGF19,FGF23,FGFR1,FLRT2,FLT1,FLT4,FOS,FRS2,FSHB,FUT8,FZD1,FZD4,GAB1,GATA5,GATA6,GDF2,GDF5,GDF6,GLG1,GRB10,GREM2,HEYL,HIPK2,ILK,INSR,ITGB3,JUN,KL,LEMD2,LEMD3,LRP2,LRP4,…
GO:BP	cell death	GO:0008219	1.49897e-27	26.8242	1074	2844	259	24356	ABL1,ACVR1B,ACVR2B,ADNP,AGTR2,AIFM2,AIFM3,AKT1,AKTIP,ALX4,ANGPT1,ANKLE2,ANKRD1,APBB1,APC,ARG2,ARHGEF7,AXIN2,BACE1,BAG3,BARHL1,BCL2,BCLAF1,BDNF,BFAR,BMF,BMI1,BMP7,BMPR2,BMPR1B,BRSK2,CD74,CDC73,CEBPB,CHL1,CIAPIN1,CIDEA,CIT,COL2A1,CSF1R,CSRNP3,CTGF,CTSC,CTTN,CUL1,CUL3,CYFIP2,CYLD,CYP1B1,CYP26B1,DAB2,DAD1,DCUN1D3,DLX1,DNAJA3,DNAJB6,DNAJC3,DNM1L,DSTYK,E2F1,E2F3,EBAG9,EFNB2,EGLN1,EGLN3,EGR1,EIF2S1,EIF4…
GO:BP	head development	GO:0060322	1.70855e-27	26.7674	451	2844	145	24356	ABL1,ABR,AKT3,ARCN1,ARHGAP35,ARID5B,ARL13B,ATXN1,ATXN1L,AUTS2,B4GALT2,BARHL1,BBS7,BCL2,BMI1,BMP7,BTBD3,BTG2,CBLN1,CCDC85C,CDK5R1,CHRD,CNTN2,CNTNAP2,COL2A1,COL4A1,CREB1,CRISPLD1,CSF1R,DCLK1,DCX,DLX1,DMBX1,DMRTA2,DPYSL2,DRD1,E2F1,EDNRA,EFHC1,EML1,EMX2,EPHA5,EPHB2,ERBB4,FBXO45,FEZF2,FGF2,FGFR1,FLVCR1,FOXO3,FRS2,FUT10,FZD3,FZD4,GATA2,GBX2,GNG12,GPR37L1,GSK3B,HMX2,HNF1B,ID4,IGF2BP1,KIRREL3,KLHL1,KRAS,…
GO:BP	peptide transport	GO:0015833	1.96462e-27	26.7067	1058	2844	256	24356	ABCA1,ABL1,ACSL3,ACVR2B,ADAM9,AKTIP,ALKBH5,ANGPT1,ANK3,ANKRD1,AP1G1,AP1S3,AP2B1,AP3M1,AP3S2,APBA1,ARCN1,ARF1,ARFIP1,ARFIP2,ARG2,ARHGEF7,ARL3,ARL6IP1,ATG4A,ATG9B,BAG3,BAG4,BCAP29,BET1,BRSK2,C5,C17ORF75,C2CD2L,CA2,CACNG2,CACNG4,CALCRL,CBLN1,CBLN4,CD74,CD276,CDH1,CDK5R1,CFTR,CHCHD4,CHMP1B,CIDEA,CLTC,CMTM6,CNST,COPG2,CRY2,CSF1R,CTDSPL2,CTTN,DERL1,DERL2,DNAJC15,DNAJC27,DNM1,DNM3,DNM1L,DPH3,DRD1,EDEM1,…
GO:BP	positive regulation of protein modification process	GO:0031401	2.77287e-27	26.5571	757	2844	203	24356	ABI1,ABI2,ABL1,ACVR2A,ACVR2B,ADAM9,ADRA2B,AGTR2,AKT1,AKTIP,ANGPT1,ANKLE2,APLNR,ARL2BP,ARNT,ARRDC3,ATG13,ATP2B4,AUTS2,AXIN2,BAG4,BCL2,BMI1,BMP7,BMPR2,CALM1,CCDC88A,CCND1,CCNY,CCNYL1,CD44,CD74,CDK5R1,CEBPB,CSF1R,CSNK1D,CTGF,CUL3,DAB2,DAZAP2,DCUN1D2,DCUN1D3,DCUN1D4,DCUN1D5,DERL1,DNAJC27,DOCK7,DSTYK,DYRK1A,EDAR,EDN1,EFNA5,EIF4G1,EMP2,EPHA4,EPHA8,ERBB4,EREG,FAM129A,FAM161A,FGA,FGF1,FGF2,FGF18,FGF19,FG…
GO:BP	establishment of protein localization	GO:0045184	5.44527e-27	26.264	1100	2844	262	24356	ABCA1,ABL1,ACSL3,ACVR2B,ADAM9,AKT1,AKTIP,ALKBH5,ANGPT1,ANK3,ANKRD1,AP1G1,AP1S3,AP2B1,AP3M1,AP3S2,APBA1,ARCN1,ARF1,ARFIP1,ARFIP2,ARG2,ARL3,ARL6IP1,ATG4A,ATG9B,BAG3,BAG4,BCAP29,BET1,BRSK2,C5,C17ORF75,C2CD2L,CACNG2,CACNG4,CALCRL,CBLN1,CBLN4,CD74,CD276,CDH1,CDK5R1,CFTR,CHCHD4,CHMP1B,CIDEA,CLTC,CMTM6,CNST,CNTN2,COLQ,COPG2,CRY2,CSF1R,CTDSPL2,CTTN,DERL1,DERL2,DNAJC15,DNAJC27,DNM1,DNM3,DNM1L,DPH3,DRD1,DZ…
GO:BP	homeostatic process	GO:0042592	7.57057e-27	26.1209	1126	2844	266	24356	ABCA1,ABHD5,ABL1,ABL2,ACACA,ACVR1B,ACVR2A,ACVR2B,ADRB1,AKT1,AKT3,ANK2,APLNR,AQP2,AQP4,ARF1,ARID2,ARRDC3,ATOX1,ATP1B3,ATP2B1,ATP2B2,ATP2B4,ATP2C1,AUTS2,BAG3,BCL2,BDH2,BRSK2,C2CD2L,CA2,CA7,CA12,CACNA1C,CACNB2,CALCR,CALM1,CASR,CD74,CDK6,CEBPB,CEBPG,CFTR,CHMP2B,CIDEA,CLDN18,CLIC4,CMKLR1,CNNM2,CNR1,COL2A1,COL4A3BP,COMMD9,CP,CRY2,CSMD1,CTGF,CTSK,CXCR1,CYLD,CYP26B1,CYP39A1,DCP2,DIO2,DMD,DMXL1,DNAJA3,DRA…
GO:BP	embryonic morphogenesis	GO:0048598	1.04215e-26	25.9821	443	2844	142	24356	ABL1,ABR,ACVR2A,ACVR2B,AFF3,ALX4,ARHGAP35,ARL13B,ATOH8,AUTS2,BMI1,BMP7,BMPR2,CACNA1C,CDC73,CECR2,CHRD,CLASP1,CLIC5,COL12A1,COL2A1,CUL3,CYP26B1,DAG1,DNAJB6,DVL3,ECE1,EDN1,EFEMP1,ELF5,EPHB2,FBN1,FGF2,FGFR1,FLVCR1,FN1,FOXF2,FOXL2,FREM2,FRS2,FZD1,FZD3,FZD7,GATA2,GATA6,GBX2,GDF5,GDNF,GJA5,GPI,GREM2,GRSF1,HAND1,HIPK1,HIPK2,HIRA,HMX2,HNF1B,HNF4A,HOXA7,HOXB5,HOXC4,HOXC5,HOXC9,HOXD13,IGF1,IMPAD1,ITGB2,JAG…
GO:BP	vesicle-mediated transport	GO:0016192	2.40687e-26	25.6185	887	2844	224	24356	AAK1,ABCA1,ABL1,ABR,ACSL3,ACTN2,AHSG,AKTIP,ANGPT1,ANK3,ANKFY1,ANKRD13B,ANXA11,AP1G1,AP1S3,AP2B1,AP3M1,AP3S2,APLN,ARC,ARCN1,ARF1,ARL3,ATP6V1H,ATP9A,BCAP29,BET1,C17ORF75,CACNB2,CACNG2,CACNG4,CADPS,CADPS2,CALCRL,CANX,CCDC91,CCDC93,CD5,CD9,CD47,CEP19,CFTR,CHMP1B,CLASP1,CLTC,CMTM6,CNST,CNTN2,COG5,COPG2,CSNK1G1,CUL3,CUX1,CUX2,DAB2,DDHD2,DDI1,DNAJC6,DNM1,DNM3,EEA1,EHD3,EHD4,ELMO1,EMP2,ENDOU,EXOC5,EXOC6,…
GO:BP	protein transport	GO:0015031	3.02903e-26	25.5187	1028	2844	248	24356	ABCA1,ABL1,ACSL3,ACVR2B,ADAM9,AKTIP,ALKBH5,ANGPT1,ANK3,ANKRD1,AP1G1,AP1S3,AP2B1,AP3M1,AP3S2,APBA1,ARCN1,ARF1,ARFIP1,ARFIP2,ARG2,ARL3,ARL6IP1,ATG4A,ATG9B,BAG3,BAG4,BCAP29,BET1,BRSK2,C5,C17ORF75,C2CD2L,CACNG2,CACNG4,CALCRL,CBLN1,CBLN4,CD74,CD276,CDH1,CDK5R1,CFTR,CHCHD4,CHMP1B,CIDEA,CLTC,CMTM6,CNST,COPG2,CRY2,CSF1R,CTDSPL2,CTTN,DERL1,DERL2,DNAJC15,DNAJC27,DNM1,DNM3,DNM1L,DPH3,DRD1,EDEM1,EFNA5,ENSA,E…
GO:BP	cellular response to stress	GO:0033554	3.40433e-26	25.468	1154	2844	269	24356	ABL1,ACTR2,AKT1,AKT3,ANKRD1,APBB1,APC,AQP2,ARG2,ARNT,ARPP21,ATG13,ATRIP,ATXN3,AXIN2,BACH1,BAG3,BCL2,BCLAF1,BFAR,BMPR2,BRSK2,BTG2,CADPS2,CBX5,CCND1,CD74,CDK6,CDKN2B,CEBPB,CEBPG,CFTR,CHD2,COL4A3BP,CPEB2,CREB3L1,CTGF,CUL3,CUL4B,CYLD,CYP1B1,DDAH1,DEK,DERL1,DERL2,DNAJB2,DNAJB12,DNAJC3,DNAJC15,DNAJC18,DTL,DUSP3,DYRK1A,E2F1,EDAR,EDEM1,EDEM3,EDN1,EEPD1,EGR1,EIF2S1,ENO1,EPAS1,EPHA4,EPHB1,ERLEC1,ERLIN1,ERL…
GO:BP	blood vessel morphogenesis	GO:0048514	4.56968e-26	25.3401	371	2844	126	24356	ABL1,ADAM12,AGGF1,AKT1,AKT3,AMOTL1,ANGPT1,ANGPT2,APLNR,ARID2,BMPR2,C1GALT1,CALCRL,CCBE1,CLIC4,COL4A1,CREB3L1,CTGF,CYP1B1,EDN1,EDNRA,EFNB2,EGLN1,EMP2,EPAS1,EPHB1,EPHB2,ERAP1,ETS1,FGF1,FGF2,FGF18,FGFR1,FLT1,FLT4,FOXJ2,FZD4,GAB1,GATA2,GATA6,GBX2,GDF2,GJA5,GJC1,GLUL,GNA13,HAND1,HIPK2,HK2,HMOX1,HOXA7,IL8,ISM1,JAG1,JUN,JUP,KIAA1024,LEMD3,LRP2,MAPK14,MECP2,MED1,MEIS1,MTDH,MYH9,MYLK,NDNF,NGFR,NR2F2,NRP1,…
GO:BP	regulation of cell death	GO:0010941	6.48291e-26	25.1882	887	2844	223	24356	ABL1,ACVR2B,ADNP,AGTR2,AIFM2,AKT1,ALX4,ANGPT1,ANKLE2,ANKRD1,APBB1,APC,ARG2,ARHGEF7,AXIN2,BACE1,BAG3,BARHL1,BCL2,BCLAF1,BDNF,BFAR,BMF,BMI1,BMP7,BMPR1B,CD74,CDC73,CEBPB,CHL1,CIAPIN1,CIDEA,COL2A1,CSF1R,CSRNP3,CTGF,CTSC,CTTN,CYLD,CYP1B1,DAB2,DAD1,DCUN1D3,DLX1,DNAJA3,DNAJB6,DNAJC3,DNM1L,DSTYK,E2F1,E2F3,EFNB2,EGLN1,EGLN3,EGR1,EIF2S1,EIF4G1,ENO1,EPHB1,FGA,FGF2,FGFR1,FGG,FLT4,FOXL2,FOXO1,FOXO3,FRS2,FXN,F…
GO:BP	brain development	GO:0007420	9.81422e-26	25.0081	417	2844	135	24356	ABL1,ABR,AKT3,ARCN1,ARHGAP35,ARL13B,ATXN1,ATXN1L,AUTS2,B4GALT2,BARHL1,BBS7,BCL2,BMI1,BMP7,BTBD3,BTG2,CBLN1,CCDC85C,CDK5R1,CHRD,CNTN2,CNTNAP2,COL4A1,CREB1,CSF1R,DCLK1,DCX,DLX1,DMBX1,DMRTA2,DPYSL2,DRD1,E2F1,EFHC1,EML1,EMX2,EPHA5,EPHB2,ERBB4,FBXO45,FEZF2,FGF2,FGFR1,FOXO3,FRS2,FUT10,FZD3,FZD4,GATA2,GBX2,GNG12,GPR37L1,GSK3B,HMX2,HNF1B,ID4,IGF2BP1,KIRREL3,KLHL1,KRAS,LHX8,LMX1A,LRP2,MAFB,MAPK8IP3,MECP2,…
GO:BP	response to external stimulus	GO:0009605	1.3095e-25	24.8829	1310	2844	293	24356	ABCA1,ABCC9,ABL1,ABR,ACTR2,ADAM9,ADAMTS18,ADCY7,ADRB1,AHSG,AKT1,ALCAM,ALPK1,ALPL,ANGPT1,ANGPT2,ANKRD1,AP1G1,AQP2,AQP4,ARF1,ARG2,ARHGAP35,ASH1L,AUTS2,BAG3,BAIAP2L1,BATF3,BCL2,BMP7,BMPR2,BMPR1B,C5,C5ORF30,CADPS2,CASK,CD9,CD47,CD74,CD86,CD274,CD276,CDC73,CDK6,CDK5R1,CEBPB,CEBPG,CHL1,CLASP1,CLCN6,CLPS,CMKLR1,CNTN2,CNTNAP2,COCH,CPS1,CRY2,CSF1R,CSMD1,CXCL12,CXCR1,CYFIP2,CYLD,DAG1,DCLK1,DGKB,DMD,DNAJC15…
GO:BP	heart development	GO:0007507	1.57132e-25	24.8037	380	2844	127	24356	ACAN,ACTN2,ACVR2B,ADAMTS1,ADAMTS6,ALPK3,ANK2,ANKRD1,AP2B1,APLN,APLNR,ARID2,ARL13B,AXIN2,BBS7,BCOR,BMP7,BMPR2,CACNA1C,CALCRL,COL2A1,COL4A3BP,CREB1,ECE1,EDN1,EDNRA,EFNB2,EGLN1,ERBB4,FBN1,FGF19,FGFR1,FLRT2,FN1,FOXP1,FREM2,FRS2,FZD1,FZD7,GATA5,GATA6,GJA5,GJC1,GNG5,HAND1,HEYL,HNRNPU,HOPX,IGF1,ILK,INSR,JAG1,JUN,LEMD2,LMNA,LMO4,LRP2,LUZP1,MAPK14,MB,MED1,MED12,MEF2A,MEF2C,MEF2D,MIB1,MKS1,MSX2,MYH10,MYH11…
GO:BP	intracellular transport	GO:0046907	2.22393e-25	24.6529	1017	2844	244	24356	ABCA1,ABCD3,ACTN2,ACTR2,AKTIP,ALKBH5,ANGPT1,ANKFY1,ANP32A,AP1G1,AP1S3,AP2B1,AP3M1,AP3S2,APBA1,APPBP2,ARCN1,ARF1,ARFIP1,ARFIP2,ARHGAP21,ARL3,ARL6IP1,ARL8A,ATXN1,BACH2,BAG3,BAG4,BBS7,BCAP29,BET1,C17ORF75,CACNB2,CACNG2,CACNG4,CADPS,CADPS2,CCDC91,CCDC88A,CD74,CDH1,CDK5R1,CHCHD4,CHMP1B,CLTC,CMTM6,COL4A3BP,COPG2,CRY2,CTDSPL2,CTTN,CUL3,DAB2,DDHD2,DERL1,DERL2,DNAJC15,DNAJC27,DNM1,DNM3,DRD1,DYNC1I1,EDEM1,…
GO:BP	positive regulation of catalytic activity	GO:0043085	2.58047e-25	24.5883	832	2844	212	24356	ABHD5,ABI1,ABI2,ABL1,ABL2,ABR,ACVR2B,ADAM9,ADRA2B,ADRB1,AGAP3,AGFG1,AGTR2,AKAP5,AKT1,ANGPT1,ANTXR1,ARHGAP21,ARHGAP28,ARHGAP31,ARHGAP36,ARHGEF7,ARHGEF12,ARRDC3,ASAP2,ATG13,ATP1B3,ATP2B4,AZIN1,BCL2,BMI1,CALM1,CASR,CCDC88A,CCND1,CCNY,CCNYL1,CD74,CDK5R1,CLPS,CSF1R,CYFIP2,DAZAP2,DCP1A,DCUN1D2,DCUN1D3,DCUN1D4,DCUN1D5,DNAJB2,DNAJC15,DNAJC24,DOCK1,DOCK4,DOCK7,DSTYK,DYNLL2,EDN1,EGLN3,ELMOD1,ELMOD2,ELMOD3,…
GO:BP	negative regulation of signal transduction	GO:0009968	2.86571e-25	24.5428	748	2844	197	24356	ABL1,AGTR2,AKT1,APC,APCDD1,APLN,APLNR,ARHGAP35,ARRDC3,ASH1L,ATP2B4,ATXN7,AXIN2,BCL2,BCL9L,BFAR,BMI1,BMP7,BRAP,C3ORF33,CALM1,CBFA2T2,CBLN1,CD74,CD2AP,CHRD,CIDEA,COL2A1,CREB3L1,CRY2,CTDSPL2,CTTN,CUL3,CYLD,CYP26B1,DAB2,DACT2,DAG1,DEPTOR,DKK3,DLX1,DMD,DUSP3,DUSP5,DUSP16,DYRK1A,EGR1,ENO1,EPHB2,FBN1,FBXW11,FERMT1,FGA,FGG,FKTN,FOXM1,FOXO1,FOXO3,FSTL4,FXN,FZD1,G3BP1,GATA2,GDNF,GLG1,GPR37L1,GRB10,GREM2,GS…
GO:BP	tissue morphogenesis	GO:0048729	2.99334e-25	24.5238	431	2844	137	24356	ABL1,ACVR2A,ACVR2B,AGTR2,ANKRD1,ARHGAP35,ARL13B,BCL2,BMP7,BMPR2,BRSK2,BTBD7,BTRC,CA2,CECR2,CHRD,CLASP1,CLIC4,COCH,COL4A1,DAB2,DAG1,DLG3,DVL3,EDN1,EDNRA,EFNB2,EGLN1,EPHA4,EXOC5,FGF1,FGF2,FGFR1,FOXF2,FREM2,FRS2,FZD1,FZD3,GATA5,GBX2,GDF2,GDNF,GNA13,GPI,GRSF1,HAND1,HEYL,HNF1B,HOXD13,ID4,IGF1,IGFBP5,ILK,JAG1,JAG2,KDM5B,KIF26B,KRAS,LIAS,LIN7C,LMO4,LRP2,LUZP1,MATN1,MED1,MED12,MEF2C,MIB1,MKS1,MPP5,MSN,MS…
GO:BP	cell projection morphogenesis	GO:0048858	3.47759e-25	24.4587	407	2844	132	24356	ABI1,ABL1,ADCY1,ALCAM,ARHGAP35,AUTS2,BCL2,BDNF,BMP7,BMPR2,BMPR1B,BRSK2,BTBD3,CAPRIN1,CDK5R1,CHL1,CNP,CNTN2,CREB1,CSF1R,CUX2,CYFIP2,DAG1,DCDC2,DCLK1,DCX,DOCK7,DPYSL2,DPYSL5,EFNA5,EFNB2,EPHA4,EPHA5,EPHA8,EPHB1,EPHB2,FBXO45,FBXW8,FEZF2,FLRT2,FN1,FOXP1,FSTL4,FZD3,FZD4,GBX2,GDNF,HSP90AA1,IFRD1,IMPACT,KIRREL3,LMX1A,LRP2,LRP4,MAP1A,MAP1B,MAPK8IP3,MAPT,MARK2,MYH10,NEDD4L,NEO1,NFASC,NFIB,NKX2-1,NLGN1,NPTX…
GO:BP	positive regulation of phosphate metabolic process	GO:0045937	3.72454e-25	24.4289	683	2844	185	24356	ABI1,ABI2,ABL1,ACSL3,ACVR2A,ACVR2B,ADAM9,ADRA2B,AGTR2,AKT1,AKTIP,ANGPT1,ANKLE2,APLNR,ARL2BP,ATG13,ATP2B4,AXIN2,BAG4,BCL2,BMP7,BMPR2,CALM1,CCDC88A,CCND1,CCNY,CCNYL1,CD44,CD74,CDK5R1,CSF1R,CSNK1D,CTGF,DAB2,DAZAP2,DNAJC27,DOCK7,DSTYK,EDAR,EDN1,EFNA5,EIF4G1,EMP2,ENO1,EPHA4,EPHA8,ERBB4,EREG,FAM129A,FGA,FGF1,FGF2,FGF18,FGF19,FGF23,FGFR1,FGG,FLT1,FLT4,FMR1,FRS2,FZD1,FZD4,FZD7,GADD45A,GADD45G,GCG,GCLM,GD…
GO:BP	positive regulation of phosphorus metabolic process	GO:0010562	3.72454e-25	24.4289	683	2844	185	24356	ABI1,ABI2,ABL1,ACSL3,ACVR2A,ACVR2B,ADAM9,ADRA2B,AGTR2,AKT1,AKTIP,ANGPT1,ANKLE2,APLNR,ARL2BP,ATG13,ATP2B4,AXIN2,BAG4,BCL2,BMP7,BMPR2,CALM1,CCDC88A,CCND1,CCNY,CCNYL1,CD44,CD74,CDK5R1,CSF1R,CSNK1D,CTGF,DAB2,DAZAP2,DNAJC27,DOCK7,DSTYK,EDAR,EDN1,EFNA5,EIF4G1,EMP2,ENO1,EPHA4,EPHA8,ERBB4,EREG,FAM129A,FGA,FGF1,FGF2,FGF18,FGF19,FGF23,FGFR1,FGG,FLT1,FLT4,FMR1,FRS2,FZD1,FZD4,FZD7,GADD45A,GADD45G,GCG,GCLM,GD…
GO:BP	transmembrane transport	GO:0055085	4.40422e-25	24.3561	1105	2844	258	24356	ABCA1,ABCA5,ABCB5,ABCC1,ABCC3,ABCC4,ABCC9,ABCD3,ABCD4,ABCG4,ABL1,ACTN2,AKT1,ANK2,ANKH,ANO5,APLNR,APPL1,AQP2,AQP4,AQP9,ARC,ARL6IP1,ATP1B3,ATP2B1,ATP2B2,ATP2B4,ATP2C1,ATP6V0A1,ATP6V1H,AZIN1,BCL2,BEST4,CA2,CACHD1,CACNA1B,CACNA1C,CACNB1,CACNB2,CACNG2,CACNG4,CACNG7,CALHM1,CALM1,CFTR,CHCHD4,CHRNA2,CHRNA5,CHRNB2,CHRNG,CLCN4,CLCN5,CLCN6,CLIC4,CLIC5,CNGB3,CNNM2,COX10,COX15,CTTNBP2NL,DDI1,DMD,DNAJC15,DPP6,…
GO:BP	cell part morphogenesis	GO:0032990	4.91156e-25	24.3088	423	2844	135	24356	ABI1,ABL1,ADCY1,ALCAM,ARHGAP35,AUTS2,BCL2,BDNF,BMP7,BMPR2,BMPR1B,BRSK2,BTBD3,CAPRIN1,CDK5R1,CHL1,CNP,CNTN2,COL4A3BP,CREB1,CSF1R,CUX2,CYFIP2,DAG1,DCDC2,DCLK1,DCX,DNM1L,DOCK7,DPYSL2,DPYSL5,EFNA5,EFNB2,EPHA4,EPHA5,EPHA8,EPHB1,EPHB2,FBXO45,FBXW8,FEZF2,FLRT2,FN1,FOXP1,FSTL4,FZD3,FZD4,GBX2,GDNF,HSP90AA1,IFRD1,IMPACT,KIRREL3,LMX1A,LRP2,LRP4,MAP1A,MAP1B,MAPK8IP3,MAPT,MARK2,MYH10,NEDD4L,NEO1,NFASC,NFIB,NK…
GO:BP	negative regulation of cell differentiation	GO:0045596	8.19242e-25	24.0866	420	2844	134	24356	ABCA5,AXIN2,BCL2,BMP7,CCND1,CD74,CDC73,CDK6,CDK12,CDK5R1,CHRD,CLDN18,CNTN2,DAAM2,DDX6,DLX1,E2F1,EFEMP1,EFNA5,EFNB2,EIF4E,ELF5,EPHA4,EPHB1,EPHB2,ERBB4,EREG,FBN1,FEZF2,FGF23,FOXJ2,FOXO1,FOXP1,FRS2,FSTL4,FZD7,GABPA,GATA2,GDF5,GDF11,GFAP,GNRH1,GPR55,GPR37L1,HDAC4,HMG20A,HNRNPU,HOPX,HOXA7,ID4,IFRD1,IGF1,IGFBP5,INPP5F,ITPKB,JAG1,JDP2,KRAS,LBH,LIMD1,LIN28A,LMX1A,LRP4,MAFB,MBNL3,MECP2,MED1,MEIS1,MEIS2,MI…
GO:BP	regulation of neuron differentiation	GO:0045664	9.35143e-25	24.0291	396	2844	129	24356	ABL1,ABL2,ADRA2B,AKT1,ARHGAP35,BCL2,BDNF,BMP7,BMPR2,BRSK2,CAPRIN1,CBFA2T2,CCDC88A,CDK5R1,CNTN2,CUX2,DDX6,DLX1,DPYSL2,DPYSL3,EFNA5,EFNB2,EIF4E,EIF4G1,EPHA4,EPHB2,FBXW8,FEZF2,FGFR1,FMR1,FN1,FSTL4,FZD4,GATA2,GDF6,GFAP,GPR37L1,GPRC5B,HEYL,HMG20A,ID4,IFRD1,IGF2BP1,IMPACT,INPP5F,JAG1,LIN28A,LMX1A,LRP4,LRRC7,MAP1B,MAPT,MARK2,MED1,MEF2C,MEIS1,MIB1,MMD,MMD2,MYLIP,NCOA1,NDNF,NEDD4L,NEGR1,NEUROG1,NKX2-2,NLG…
GO:BP	plasma membrane bounded cell projection morphogenesis	GO:0120039	9.98476e-25	24.0007	406	2844	131	24356	ABI1,ABL1,ADCY1,ALCAM,ARHGAP35,AUTS2,BCL2,BDNF,BMP7,BMPR2,BMPR1B,BRSK2,BTBD3,CAPRIN1,CDK5R1,CHL1,CNP,CNTN2,CREB1,CSF1R,CUX2,CYFIP2,DAG1,DCDC2,DCLK1,DCX,DOCK7,DPYSL2,DPYSL5,EFNA5,EFNB2,EPHA4,EPHA5,EPHA8,EPHB1,EPHB2,FBXO45,FBXW8,FEZF2,FLRT2,FN1,FOXP1,FSTL4,FZD3,FZD4,GBX2,GDNF,HSP90AA1,IFRD1,IMPACT,KIRREL3,LMX1A,LRP2,LRP4,MAP1A,MAP1B,MAPK8IP3,MAPT,MARK2,MYH10,NEDD4L,NEO1,NFASC,NFIB,NKX2-1,NLGN1,NPTX…
GO:BP	chordate embryonic development	GO:0043009	1.71682e-24	23.7653	473	2844	144	24356	ABI1,ABL1,ACVR1B,ACVR2A,AKT1,ALX4,ANGPT1,APBA1,ARHGAP35,ARL13B,ARNT,ASCL2,AUTS2,AXIN2,BCOR,BMI1,BMP7,BMPR2,BTF3,CEBPB,CECR2,CMTM3,COL2A1,COL4A3BP,CUL3,DAD1,DLX1,DNAJB6,DVL3,ECE1,EDN1,EDNRA,EGLN1,EIF2S2,EPAS1,EPHA4,FBXW8,FGFR1,FLVCR1,FN1,FOXP1,FZD1,FZD3,GABPA,GATA2,GATA6,GBX2,GNA13,GPI,HAND1,HNF1B,HOPX,HOXA7,HOXB5,HOXB9,HOXC4,HOXC5,HOXC9,IGF1,ITPK1,JAG2,KBTBD8,LATS1,LIAS,LMO4,LRP2,LRP6,LUZP1,MAFF,…
GO:BP	cell morphogenesis involved in differentiation	GO:0000904	1.71682e-24	23.7653	473	2844	144	24356	ABI1,ABL1,ADCY1,ALCAM,ANTXR1,ARHGAP35,ARL13B,ARPC2,AUTS2,BCL2,BDNF,BMP7,BMPR2,BMPR1B,BRSK2,BTBD3,CAPRIN1,CDK5R1,CHL1,CLIC4,CLIC5,CNP,CNTN2,COCH,CREB1,CSF1R,CUL3,CUX2,CYFIP2,DACT2,DAG1,DCDC2,DCLK1,DCX,DOCK7,DPYSL2,DPYSL5,EFNA5,EFNB2,EPHA4,EPHA5,EPHA8,EPHB1,EPHB2,FBXO45,FBXW8,FERMT2,FEZF2,FLRT2,FN1,FOXP1,FSTL4,FZD3,FZD4,FZD7,GBX2,GDNF,HSP90AA1,IFRD1,ILK,ITGB3,LAMC1,LATS1,LMX1A,LRP4,MAP1A,MAP1B,MAPK…
GO:BP	neuron projection morphogenesis	GO:0048812	2.69518e-24	23.5694	395	2844	128	24356	ABI1,ABL1,ADCY1,ALCAM,ARHGAP35,AUTS2,BCL2,BDNF,BMP7,BMPR2,BMPR1B,BRSK2,BTBD3,CAPRIN1,CDK5R1,CHL1,CNP,CNTN2,CREB1,CSF1R,CUX2,CYFIP2,DAG1,DCDC2,DCLK1,DCX,DOCK7,DPYSL2,DPYSL5,EFNA5,EFNB2,EPHA4,EPHA5,EPHA8,EPHB1,EPHB2,FBXO45,FBXW8,FEZF2,FLRT2,FN1,FOXP1,FSTL4,FZD3,FZD4,GBX2,GDNF,HSP90AA1,IFRD1,IMPACT,KIRREL3,LMX1A,LRP2,LRP4,MAP1A,MAP1B,MAPK8IP3,MAPT,MARK2,MYH10,NEDD4L,NEO1,NFASC,NFIB,NKX2-1,NLGN1,NPTX…
GO:BP	ion transport	GO:0006811	2.97315e-24	23.5268	1118	2844	258	24356	ABCA1,ABCC1,ABCC4,ABCC9,ABCD3,ABL1,ACSL3,ACTN2,AKT1,ANK2,ANKH,ANO3,ANO5,APBA1,APLNR,ARC,ARL6IP1,ARMC1,ATOX1,ATP10B,ATP1B3,ATP1B4,ATP2B1,ATP2B2,ATP2B4,ATP2C1,ATP6V0A1,ATP6V1H,ATP8A1,ATP9A,BCL2,BEST4,C2CD2L,CA2,CA7,CACHD1,CACNA1B,CACNA1C,CACNB1,CACNB2,CACNG2,CACNG4,CACNG7,CALCRL,CALHM1,CALM1,CAMK2G,CASK,CASR,CEBPB,CFTR,CHRNA2,CHRNA5,CHRNB2,CHRNG,CLCN4,CLCN5,CLCN6,CLDN10,CLIC4,CLIC5,CNGB3,CNNM2,COL4…
GO:BP	cell morphogenesis involved in neuron differentiation	GO:0048667	6.00231e-24	23.2217	364	2844	121	24356	ABI1,ABL1,ADCY1,ALCAM,ARHGAP35,AUTS2,BCL2,BDNF,BMP7,BMPR2,BMPR1B,BRSK2,BTBD3,CAPRIN1,CDK5R1,CHL1,CLIC5,CNP,CNTN2,CREB1,CSF1R,CUX2,CYFIP2,DAG1,DCDC2,DCLK1,DCX,DOCK7,DPYSL2,DPYSL5,EFNA5,EFNB2,EPHA4,EPHA5,EPHA8,EPHB1,EPHB2,FBXO45,FBXW8,FEZF2,FLRT2,FN1,FOXP1,FSTL4,FZD3,GBX2,GDNF,HSP90AA1,IFRD1,LMX1A,LRP4,MAP1A,MAP1B,MAPK8IP3,MAPT,MARK2,MEF2C,MYH10,NEDD4L,NEO1,NFASC,NFIB,NKX2-1,NLGN1,NPTX1,NR4A3,NRP1,…
GO:BP	organic substance catabolic process	GO:1901575	6.51416e-24	23.1861	1246	2844	278	24356	ABAT,ABCD3,ABHD2,ABHD5,ACADL,AGAP3,AKT1,ALDH4A1,ALDH5A1,ALKBH5,AMN1,ANKIB1,APC,ARG2,ARIH1,ARIH2,ARMC8,ASB9,ATP2B4,ATXN3,AXIN2,AZIN1,BACE1,BBS7,BDH2,BFAR,BRSK2,BTG2,BTRC,CALCR,CAPN1,CBFA2T3,CCNF,CIDEA,CLPS,CNOT8,CNP,CPEB3,CPS1,CSDC2,CSNK1D,CSNK2A2,CTSC,CTSK,CUL1,CUL3,CUL4B,CYLD,CYP1B1,CYP26B1,CYP39A1,DAB2,DAO,DCP2,DCP1A,DDAH1,DDHD2,DERL1,DERL2,DIO2,DIS3,DNAJB2,DNAJB12,DNAJC3,DNAJC18,DPYS,DTL,DUT,E…
GO:BP	cell adhesion	GO:0007155	7.67107e-24	23.1151	749	2844	194	24356	ABL1,ACAN,ACTN2,ADAM9,ADAMTS18,ADD2,AKT1,ALCAM,ANGPT1,ANGPT2,ANTXR1,ARG2,ARPC2,ATP2C1,ATXN3,BAG4,BCL2,BMI1,BMP7,CADM3,CASK,CBLN1,CD5,CD9,CD34,CD44,CD47,CD74,CD86,CD274,CD276,CDH1,CDH23,CDK6,CDK5R1,CDKN2B,CEBPB,CELSR2,CHRD,CLASP1,CLDN2,COL15A1,CTGF,CYFIP2,CYLD,CYP1B1,DACT2,DLG3,DMD,DNAJA3,DNAJB6,DUSP3,EDA,EFNA5,EFNB2,EGFLAM,EMP2,EPHA4,EPHA8,EPHB1,ETS1,FAT2,FAT3,FBLIM1,FBN1,FERMT1,FERMT2,FGA,FGG,FL…
GO:BP	positive regulation of signal transduction	GO:0009967	8.27977e-24	23.082	922	2844	224	24356	AAK1,ABL1,ACPP,ACVR1B,ACVR2A,ACVR2B,ADAM9,ADRA2B,ADRB1,AGTR2,AKT1,AKT3,ALPK1,ANGPT1,ANKRD1,ARC,ARL2BP,AUTS2,BAG4,BCLAF1,BMP7,BMPR2,BMPR1B,CALM1,CD44,CD74,CDC73,CHSY1,CMTM3,CNTN2,CSF1R,CSNK1D,CSNK1G1,CTGF,CTSC,CUX2,CYFIP2,CYLD,CYP1B1,DAAM2,DAB2,DCDC2,DGKI,DNAJC27,DNM1L,DSTYK,EDA,EDAR,EDN1,EMP2,EPHA4,EPHA8,EPHB2,EPS8,ERBB4,F2RL2,FAM53B,FERMT1,FGA,FGF1,FGF2,FGF18,FGF19,FGF23,FGFR1,FGG,FLT1,FLT4,FRS2…
GO:BP	growth	GO:0040007	8.67139e-24	23.0619	590	2844	165	24356	ABL1,ACVR1B,ACVR2B,ADRB1,AKT1,ALCAM,APBA1,ARID2,ARID5B,ARIH2,AUTS2,BCL2,BCL9,BDNF,BMPR2,BMPR1B,BNC2,CDC73,CDK5R1,CDKN2B,CELF1,CLIC4,COCH,COLQ,CREB1,CTGF,CYFIP2,DCBLD2,DCLK1,DCUN1D3,DCX,DERL2,DMBX1,DNAJB2,DPYSL2,EDN1,EFNA5,EI24,EIF4G1,EIF4H,ENO1,ERBB4,EXOSC2,FGF1,FGF2,FGFR1,FLVCR1,FN1,FOXL2,FOXO3,FOXP1,FSTL4,FTO,FXN,FZD7,GATA6,GDF2,GDF5,GPD2,HNF1B,HNF4A,HOPX,HOXD13,HSP90AA1,IFRD1,IGF1,IGFBP4,IGFBP…
GO:BP	programmed cell death	GO:0012501	9.88747e-24	23.0049	994	2844	236	24356	ABL1,ACVR1B,ACVR2B,ADNP,AGTR2,AIFM2,AIFM3,AKT1,AKTIP,ALX4,ANGPT1,ANKLE2,ANKRD1,APBB1,APC,ARG2,ARHGEF7,BACE1,BAG3,BARHL1,BCL2,BCLAF1,BDNF,BFAR,BMF,BMI1,BMP7,BMPR2,BMPR1B,BRSK2,CD74,CDC73,CEBPB,CHL1,CIAPIN1,CIDEA,CIT,COL2A1,CSF1R,CSRNP3,CTSC,CTTN,CUL1,CUL3,CYFIP2,CYLD,CYP1B1,CYP26B1,DAB2,DAD1,DCUN1D3,DLX1,DNAJA3,DNAJB6,DNAJC3,DNM1L,DSTYK,E2F1,E2F3,EBAG9,EGLN3,EGR1,ENO1,ERBB4,EXOC5,EXOG,FGA,FGF2,FGF…
GO:BP	embryo development ending in birth or egg hatching	GO:0009792	1.43401e-23	22.8434	487	2844	145	24356	ABI1,ABL1,ACVR1B,ACVR2A,AKT1,ALX4,ANGPT1,APBA1,ARHGAP35,ARL13B,ARNT,ASCL2,AUTS2,AXIN2,BCOR,BMI1,BMP7,BMPR2,BTF3,CEBPB,CECR2,CMTM3,COL2A1,COL4A3BP,CUL3,DAD1,DLX1,DNAJB6,DVL3,ECE1,EDN1,EDNRA,EGLN1,EIF2S2,EPAS1,EPHA4,FBXW8,FGFR1,FLVCR1,FN1,FOXP1,FXN,FZD1,FZD3,GABPA,GATA2,GATA6,GBX2,GNA13,GPI,HAND1,HNF1B,HOPX,HOXA7,HOXB5,HOXB9,HOXC4,HOXC5,HOXC9,IGF1,ITPK1,JAG2,KBTBD8,LATS1,LIAS,LMO4,LRP2,LRP6,LUZP1,M…
GO:BP	biological adhesion	GO:0022610	1.88988e-23	22.7236	754	2844	194	24356	ABL1,ACAN,ACTN2,ADAM9,ADAMTS18,ADD2,AKT1,ALCAM,ANGPT1,ANGPT2,ANTXR1,ARG2,ARPC2,ATP2C1,ATXN3,BAG4,BCL2,BMI1,BMP7,CADM3,CASK,CBLN1,CD5,CD9,CD34,CD44,CD47,CD74,CD86,CD274,CD276,CDH1,CDH23,CDK6,CDK5R1,CDKN2B,CEBPB,CELSR2,CHRD,CLASP1,CLDN2,COL15A1,CTGF,CYFIP2,CYLD,CYP1B1,DACT2,DLG3,DMD,DNAJA3,DNAJB6,DUSP3,EDA,EFNA5,EFNB2,EGFLAM,EMP2,EPHA4,EPHA8,EPHB1,ETS1,FAT2,FAT3,FBLIM1,FBN1,FERMT1,FERMT2,FGA,FGG,FL…
GO:BP	positive regulation of phosphorylation	GO:0042327	3.30636e-23	22.4806	640	2844	173	24356	ABI1,ABI2,ABL1,ACVR2A,ACVR2B,ADAM9,ADRA2B,AKT1,AKTIP,ANGPT1,APLNR,ARL2BP,ATG13,ATP2B4,AXIN2,BAG4,BCL2,BMP7,BMPR2,CCDC88A,CCND1,CCNY,CCNYL1,CD44,CD74,CDK5R1,CSF1R,CSNK1D,CTGF,DAB2,DAZAP2,DNAJC27,DOCK7,DSTYK,EDAR,EDN1,EFNA5,EIF4G1,EMP2,EPHA4,EPHA8,ERBB4,EREG,FAM129A,FGA,FGF1,FGF2,FGF18,FGF19,FGF23,FGFR1,FGG,FLT1,FLT4,FMR1,FRS2,FZD1,FZD4,FZD7,GADD45A,GADD45G,GCG,GCLM,GDF2,GDF5,GDF6,GDF11,GHR,GPR55,G…
GO:BP	positive regulation of cell development	GO:0010720	3.77269e-23	22.4233	295	2844	105	24356	ABL1,ABL2,ADRA2B,ARHGAP35,ARPC2,BCL2,BDNF,BMP7,BMPR2,CAPRIN1,CBFA2T2,CUX2,DLX1,DMRTA2,EDN1,EFNA5,EIF4G1,EPHB2,FBXW8,FEZF2,FGFR1,FN1,FZD3,FZD4,GDF6,GFAP,GPRC5B,HEYL,IGF1,IGF2BP1,IMPACT,ITGB3,LIN28A,LRP2,LRRC7,MAP1B,MAPK8IP3,MAPT,MARK2,MEF2C,MMD,MMD2,MME,NAP1L1,NCOA1,NDNF,NEGR1,NEUROG1,NKX2-2,NLGN1,NRP1,NTRK2,NUMB,OBSL1,OPRM1,OTP,PAFAH1B1,PAX6,PCP4,PDE5A,PHOX2B,PLAG1,PLXNA2,PLXNA4,POU4F2,PRKCI,PROX…
GO:BP	positive regulation of cell population proliferation	GO:0008284	3.98084e-23	22.4	507	2844	148	24356	ABL1,ADAMTS1,AKT1,AKT3,ANKRD1,APLN,APLNR,ATXN1L,BCL2,BMI1,BMPR2,CALCRL,CCND1,CCND2,CCNF,CCNI,CCNJL,CD47,CD74,CD86,CD274,CD276,CDK6,CHRD,CNOT8,CSF1R,DERL2,DMRTA2,DNAJA3,E2F1,E2F3,EDN1,EFNB2,EIF4G1,EMP2,ERBB4,EREG,FAM98A,FGF1,FGF2,FGF18,FGF19,FGFR1,FLT1,FLT4,FN1,FOSL2,FOXJ2,FOXM1,FOXP1,FXN,FZD3,FZD7,GATA2,GATA6,GDF2,GDNF,GFAP,GNG5,GPR37L1,HDAC4,HIPK1,HIPK2,HMOX1,HMX2,HNRNPU,HPSE2,ID4,IGF1,IGFBP5,IL…
GO:BP	apoptotic process	GO:0006915	5.92425e-23	22.2274	970	2844	230	24356	ABL1,ACVR1B,ACVR2B,ADNP,AGTR2,AIFM2,AIFM3,AKT1,AKTIP,ALX4,ANGPT1,ANKLE2,ANKRD1,APBB1,APC,ARG2,ARHGEF7,BACE1,BAG3,BARHL1,BCL2,BCLAF1,BDNF,BFAR,BMF,BMI1,BMP7,BMPR2,BMPR1B,BRSK2,CD74,CDC73,CEBPB,CHL1,CIAPIN1,CIDEA,CIT,COL2A1,CSF1R,CSRNP3,CTSC,CTTN,CUL1,CUL3,CYFIP2,CYLD,CYP1B1,DAB2,DAD1,DCUN1D3,DLX1,DNAJA3,DNAJB6,DNAJC3,DNM1L,DSTYK,E2F1,E2F3,EBAG9,EGLN3,EGR1,ENO1,ERBB4,EXOC5,EXOG,FGA,FGFR1,FGG,FLT4,F…
GO:BP	macromolecule catabolic process	GO:0009057	5.92686e-23	22.2272	835	2844	207	24356	AGAP3,AKT1,ALKBH5,AMN1,ANKIB1,APC,ARIH1,ARIH2,ARMC8,ASB9,ATXN3,AXIN2,AZIN1,BACE1,BBS7,BFAR,BRSK2,BTG2,BTRC,CALCR,CAPN1,CBFA2T3,CCNF,CIDEA,CNOT8,CPEB3,CSDC2,CSNK1D,CSNK2A2,CTSC,CTSK,CUL1,CUL3,CUL4B,CYLD,DAB2,DCP2,DCP1A,DERL1,DERL2,DIS3,DNAJB2,DNAJB12,DNAJC3,DNAJC18,DTL,E2F1,EDEM1,EDEM3,ELAVL1,EPHA4,ERI1,ERLEC1,ERLIN1,ERLIN2,EXOG,FAF2,FAM192A,FBXL7,FBXL16,FBXL18,FBXL20,FBXO33,FBXO45,FBXW8,FBXW11,FM…
GO:BP	positive regulation of neurogenesis	GO:0050769	7.31649e-23	22.1357	252	2844	95	24356	ABL2,ADRA2B,ARHGAP35,BCL2,BDNF,BMP7,BMPR2,CAPRIN1,CBFA2T2,CUX2,DLX1,DMRTA2,EFNA5,EIF4G1,EPHB2,FBXW8,FEZF2,FGFR1,FN1,FZD3,FZD4,GDF6,GFAP,GPRC5B,HEYL,IGF2BP1,IMPACT,LIN28A,LRP2,LRRC7,MAP1B,MAPK8IP3,MAPT,MARK2,MEF2C,MMD,MMD2,MME,NAP1L1,NCOA1,NDNF,NEGR1,NEUROG1,NKX2-2,NLGN1,NRP1,NTRK2,NUMB,OBSL1,OPRM1,OTP,PAFAH1B1,PAX6,PCP4,PHOX2B,PLAG1,PLXNA2,PLXNA4,POU4F2,PRKCI,PROX1,PSEN1,PTK2B,RAB11A,RAPGEF1,RASS…
GO:BP	positive regulation of nervous system development	GO:0051962	8.03997e-23	22.0947	302	2844	106	24356	ABL2,ADRA2B,ARHGAP35,BCL2,BDNF,BMP7,BMPR2,CAPRIN1,CBFA2T2,CBLN1,CUX2,DLX1,DMRTA2,EFNA5,EIF4G1,EPHB1,EPHB2,FBXW8,FEZF2,FGF2,FGFR1,FLRT2,FN1,FZD3,FZD4,GDF6,GFAP,GHR,GPR37L1,GPRC5B,HEYL,IGF2BP1,IMPACT,LIN28A,LRP2,LRRC7,LRRTM1,LRRTM2,MAP1B,MAPK8IP3,MAPT,MARK2,MECP2,MEF2C,MMD,MMD2,MME,NAP1L1,NCOA1,NDNF,NEGR1,NEUROG1,NKX2-2,NLGN1,NRP1,NTRK2,NUMB,OBSL1,OPRM1,OTP,PAFAH1B1,PAX6,PCP4,PHOX2B,PLAG1,PLXNA2,PL…
GO:BP	positive regulation of protein phosphorylation	GO:0001934	8.54166e-23	22.0685	612	2844	167	24356	ABI1,ABI2,ABL1,ACVR2A,ACVR2B,ADAM9,ADRA2B,AKT1,AKTIP,ANGPT1,APLNR,ARL2BP,ATG13,ATP2B4,AXIN2,BAG4,BCL2,BMP7,BMPR2,CCDC88A,CCND1,CCNY,CCNYL1,CD44,CD74,CDK5R1,CSF1R,CSNK1D,CTGF,DAB2,DAZAP2,DNAJC27,DOCK7,DSTYK,EDAR,EDN1,EFNA5,EIF4G1,EMP2,EPHA4,EPHA8,ERBB4,EREG,FAM129A,FGA,FGF1,FGF2,FGF18,FGF19,FGF23,FGFR1,FGG,FLT1,FLT4,FMR1,FRS2,FZD1,FZD4,GADD45A,GADD45G,GCG,GCLM,GDF2,GDF5,GDF6,GDF11,GHR,GPR55,GPR37L…
GO:BP	axon development	GO:0061564	8.99795e-23	22.0459	307	2844	107	24356	ABL1,ADCY1,ALCAM,ARHGAP35,AUTS2,BCL2,BDNF,BMP7,BMPR2,BMPR1B,BRSK2,CDK5R1,CHL1,CNP,CNR1,CNTN2,CREB1,CSF1R,CYFIP2,DAG1,DCLK1,DCX,DOCK7,DPYSL2,DPYSL5,EFNA5,EFNB2,EPHA4,EPHA5,EPHA8,EPHB1,EPHB2,FBXO45,FEZF2,FLRT2,FN1,FOXP1,FSTL4,FZD3,GBX2,GDNF,HSP90AA1,IFRD1,INPP5F,JUN,LMX1A,LRP4,MAP1A,MAP1B,MAPK8IP3,MAPT,MARK2,MYH10,NEO1,NFASC,NFIB,NKX2-1,NPTX1,NR4A3,NRP1,NRP2,NTNG1,NTRK2,NUMB,OTX2,PAFAH1B1,PAK1,PAX6…
GO:BP	regulation of programmed cell death	GO:0043067	1.0368e-22	21.9843	821	2844	204	24356	ABL1,ACVR2B,ADNP,AGTR2,AIFM2,AKT1,ALX4,ANGPT1,ANKLE2,ANKRD1,APBB1,APC,ARG2,ARHGEF7,BACE1,BAG3,BARHL1,BCL2,BCLAF1,BDNF,BFAR,BMF,BMI1,BMP7,BMPR1B,CD74,CDC73,CEBPB,CHL1,CIAPIN1,CIDEA,COL2A1,CSF1R,CSRNP3,CTSC,CTTN,CYLD,CYP1B1,DAB2,DAD1,DCUN1D3,DLX1,DNAJA3,DNAJB6,DNAJC3,DNM1L,DSTYK,E2F1,E2F3,EGLN3,EGR1,ENO1,FGA,FGF2,FGFR1,FGG,FLT4,FOXL2,FOXO1,FOXO3,FRS2,FXN,FZD3,GABRB2,GABRB3,GADD45A,GADD45G,GATA2,GAT…
GO:BP	skeletal system development	GO:0001501	1.18051e-22	21.9279	365	2844	119	24356	ABI1,ACAN,ACP2,ACVR2A,ACVR2B,ALPL,ALX4,ARID5B,ASH1L,AUTS2,AXIN2,BARX2,BBX,BMI1,BMP7,BMPR2,BMPR1B,CHRD,CHSY1,CLDN18,COCH,COL2A1,CSGALNACT1,CTGF,CTSK,CYP26B1,DLX1,EDN1,EFEMP1,FBN1,FGF18,FGFR1,FLI1,FLVCR1,FOXN3,GDF2,GDF5,GDF6,GDF11,GJA5,GLG1,HAND1,HAPLN1,HDAC4,HOXA7,HOXB5,HOXB9,HOXC4,HOXC5,HOXC9,HOXD13,IGF1,IMPAD1,JAG2,KIT,MAF,MAPK14,MATN1,MBTD1,MBTPS2,MED1,MED12,MEF2C,MEF2D,MEIS1,MKS1,MMP16,MSX2,ND…
GO:BP	morphogenesis of an epithelium	GO:0002009	1.51395e-22	21.8199	337	2844	113	24356	ABL1,AGTR2,ARHGAP35,ARL13B,BCL2,BMP7,BRSK2,BTBD7,BTRC,CA2,CECR2,CLASP1,CLIC4,COL4A1,DAB2,DAG1,DLG3,DVL3,EDN1,EDNRA,EFNB2,EPHA4,EXOC5,FGF1,FGFR1,FOXF2,FREM2,FRS2,FZD1,FZD3,GBX2,GDF2,GDNF,GNA13,GRSF1,HAND1,HNF1B,HOXD13,ID4,IGFBP5,ILK,JAG1,JAG2,KDM5B,KIF26B,KRAS,LIAS,LIN7C,LMO4,LRP2,LUZP1,MED1,MED12,MEF2C,MIB1,MKS1,MPP5,MSN,MSX2,MTHFR,NKD1,NKX2-1,NRP1,OPHN1,PAFAH1B1,PAK1,PAX2,PBX1,PCDH15,PGR,PKD2,PP…
GO:BP	developmental growth	GO:0048589	1.74465e-22	21.7583	431	2844	132	24356	ABL1,ACVR2B,ADRB1,AKT1,ALCAM,APBA1,ARID2,ARID5B,ARIH2,AUTS2,BCL2,BCL9,BDNF,BMPR2,BMPR1B,BNC2,CDK5R1,CELF1,CLIC4,COCH,COLQ,CREB1,CYFIP2,DCLK1,DCX,DMBX1,DPYSL2,EDN1,EFNA5,EIF4H,ERBB4,FGF1,FGF2,FGFR1,FLVCR1,FN1,FOXL2,FOXO3,FOXP1,FSTL4,FTO,FXN,FZD7,GATA6,GDF5,GPD2,HNF1B,HOPX,HOXD13,HSP90AA1,IFRD1,IGF1,IMPACT,INSR,KDM5B,KIF26B,LATS1,LRP4,MAP1B,MAPK14,MAPT,MATN1,MED1,MED12,MEF2C,MSX2,NKD1,NRP1,NRP2,NTR…
GO:BP	angiogenesis	GO:0001525	4.59365e-22	21.3378	303	2844	105	24356	ABL1,ADAM12,AGGF1,AKT1,AKT3,AMOTL1,ANGPT1,ANGPT2,APLNR,C1GALT1,CALCRL,CCBE1,CLIC4,COL4A1,CREB3L1,CTGF,CYP1B1,EDN1,EDNRA,EFNB2,EGLN1,EMP2,EPAS1,EPHB1,EPHB2,ERAP1,ETS1,FGF1,FGF2,FGF18,FGFR1,FLT1,FLT4,FOXJ2,GAB1,GATA2,GATA6,GBX2,GDF2,GJA5,GLUL,GNA13,HAND1,HIPK2,HK2,HMOX1,HOXA7,IL8,ISM1,JUN,JUP,KIAA1024,LEMD3,MAPK14,MECP2,MED1,MEIS1,MTDH,MYH9,NDNF,NGFR,NRP1,NRP2,NUS1,PAK4,PARVA,PDE3B,PDGFRA,PDPK1,PIK…
GO:BP	muscle structure development	GO:0061061	4.96482e-22	21.3041	395	2844	124	24356	ACTN2,AKT1,ALPK3,ALX4,ANKRD1,ARID5B,BARX2,BCL2,BCL9,BCL9L,BTG2,CHD2,CREB1,CYP26B1,DMD,DMRTA2,EDN1,EFNB2,EGLN1,EGR1,EPAS1,EPHB1,ERBB4,EREG,FBXO40,FGFR1,FLOT2,FOS,FOXL2,FOXN2,FOXP1,FRS2,FXR1,FZD1,FZD7,GATA6,HAND1,HDAC4,HEYL,HIF1AN,HIRA,HLF,HNRNPU,HOMER1,HOPX,IFRD1,IGF1,IGFBP5,JPH1,KIT,KRAS,LEMD2,LMNA,LMOD1,LRP2,LUC7L2,MAFF,MAPK14,MBNL3,MECP2,MED1,MEF2A,MEF2C,MEF2D,MEGF10,METTL8,MYH9,MYH10,MYH11,MYL…
GO:BP	signal transduction by protein phosphorylation	GO:0023014	6.41456e-22	21.1928	509	2844	146	24356	ABL1,ADAM9,ADRA2B,ANGPT1,ASH1L,BMP7,BRAP,C3ORF33,CAB39L,CD44,CD74,CDK12,CSF1R,CTGF,CYLD,DAG1,DMD,DNAJC27,DSTYK,DUSP3,DUSP5,DUSP16,DUSP19,EDAR,EDN1,EPHA4,EPHA8,EPHB1,EPHB2,ERBB4,FGA,FGF1,FGF2,FGF18,FGF19,FGF23,FGFR1,FGG,FKTN,FLT1,FLT4,FN1,FOXM1,FOXO1,FRS2,FZD4,GADD45A,GADD45G,GCG,GDF2,GDF5,GDF6,GDF11,GHR,GPR55,GPR37L1,GRIN2B,HIPK2,IGF1,IGFBP4,INHBE,INSR,ITCH,ITPKB,JUN,KIT,KITLG,KL,LEMD2,MAP2K3,MAP…
GO:BP	positive regulation of cellular component organization	GO:0051130	9.277e-22	21.0326	691	2844	179	24356	ABL1,ABL2,ACTN2,ACTR2,ADAM9,ANGPT1,ANKFY1,APC,APLN,ARHGAP35,ARPC2,ARPC4,ARPC5,ARPC5L,ATP8A1,AUTS2,BAG4,BAIAP2L1,BDNF,BMP7,BMPR2,C15ORF62,CAPRIN1,CBFA2T2,CBLN1,CCDC88A,CDC42EP1,CEBPB,CLASP1,CTGF,CTTN,CUL3,CUX2,DAB2,DAG1,DDHD1,DDHD2,DNM1L,DPYSL3,DZIP1,EDN1,EFNA5,EIF4G1,EPHB1,EPHB2,EPS8,EREG,FAM98A,FBXW8,FGFR1,FLRT2,FMR1,FN1,FRMPD4,FZD4,GCG,GHR,GPRC5B,GSK3B,HIP1R,HK2,HNRNPU,HSP90AA1,IDE,IGF1,IGF2BP1…
GO:BP	immune system process	GO:0002376	1.03001e-21	20.9872	1247	2844	272	24356	ABCC9,ABI1,ABL1,ABR,ACTR2,ACVR1B,ACVR2A,ADAM9,ADCY7,ADD2,AKT1,ALCAM,ALPK1,ANGPT1,AP1G1,AQP4,ARG2,ARHGEF7,ARIH2,ATXN1L,BATF3,BCL2,BMI1,C5,C7,CACNA1C,CALCR,CBFA2T3,CD5,CD47,CD74,CD86,CD274,CD276,CDC73,CDK6,CEBPB,CEBPG,CHD2,CIAPIN1,CLDN18,CMKLR1,CMTM3,COCH,COL24A1,CREB1,CSF1R,CTSC,CXCL12,CXCR1,CYLD,CYP26B1,DACT2,DNAJA3,DOCK1,DUSP3,EDA,EFNB2,EGR1,ELMOD2,EML1,EMP2,ENDOU,EPAS1,EPS8,ERAP1,EREG,ESCO2,ETS…
GO:BP	cellular macromolecule catabolic process	GO:0044265	1.12522e-21	20.9488	709	2844	182	24356	AGAP3,AKT1,ALKBH5,AMN1,ANKIB1,ARIH1,ARIH2,ARMC8,ATXN3,AXIN2,BBS7,BFAR,BRSK2,BTG2,BTRC,CALCR,CBFA2T3,CCNF,CIDEA,CNOT8,CPEB3,CSDC2,CSNK1D,CSNK2A2,CTSC,CTSK,CUL1,CUL3,CUL4B,CYLD,DAB2,DCP2,DCP1A,DERL1,DERL2,DIS3,DNAJB2,DNAJB12,DNAJC3,DNAJC18,DTL,E2F1,EDEM1,EDEM3,ELAVL1,EPHA4,ERI1,ERLEC1,ERLIN1,ERLIN2,EXOG,FAF2,FAM192A,FBXL7,FBXL16,FBXL18,FBXL20,FBXO33,FBXO45,FBXW8,FBXW11,FMR1,FOXL2,FOXRED2,FTO,FXR1,G…
GO:BP	regulation of apoptotic process	GO:0042981	1.24239e-21	20.9057	807	2844	199	24356	ABL1,ACVR2B,ADNP,AGTR2,AIFM2,AKT1,ALX4,ANGPT1,ANKLE2,ANKRD1,APBB1,APC,ARG2,ARHGEF7,BACE1,BAG3,BARHL1,BCL2,BCLAF1,BDNF,BFAR,BMF,BMI1,BMP7,BMPR1B,CD74,CDC73,CEBPB,CHL1,CIAPIN1,CIDEA,COL2A1,CSF1R,CSRNP3,CTSC,CTTN,CYLD,CYP1B1,DAB2,DAD1,DCUN1D3,DLX1,DNAJB6,DNAJC3,DNM1L,DSTYK,E2F1,E2F3,EGLN3,EGR1,ENO1,FGA,FGFR1,FGG,FLT4,FOXL2,FOXO1,FOXO3,FRS2,FXN,FZD3,GABRB2,GABRB3,GADD45A,GADD45G,GATA2,GATA6,GCG,GDF2,…
GO:BP	axonogenesis	GO:0007409	1.38776e-21	20.8577	288	2844	101	24356	ABL1,ADCY1,ALCAM,ARHGAP35,AUTS2,BCL2,BDNF,BMP7,BMPR2,BMPR1B,BRSK2,CDK5R1,CHL1,CNP,CNTN2,CREB1,CSF1R,CYFIP2,DAG1,DCLK1,DCX,DOCK7,DPYSL2,DPYSL5,EFNA5,EFNB2,EPHA4,EPHA5,EPHA8,EPHB1,EPHB2,FBXO45,FEZF2,FLRT2,FN1,FOXP1,FSTL4,FZD3,GBX2,GDNF,HSP90AA1,IFRD1,LMX1A,LRP4,MAP1A,MAP1B,MAPK8IP3,MAPT,MARK2,MYH10,NEO1,NFASC,NFIB,NKX2-1,NPTX1,NR4A3,NRP1,NRP2,NTNG1,NTRK2,NUMB,OTX2,PAFAH1B1,PAK1,PAX6,PHOX2B,PITPNA,P…
GO:BP	MAPK cascade	GO:0000165	3.77373e-21	20.4232	496	2844	142	24356	ABL1,ADAM9,ADRA2B,ANGPT1,ASH1L,BMP7,BRAP,C3ORF33,CD44,CD74,CDK12,CSF1R,CTGF,CYLD,DAG1,DMD,DNAJC27,DSTYK,DUSP3,DUSP5,DUSP16,DUSP19,EDAR,EDN1,EPHA4,EPHA8,EPHB1,EPHB2,ERBB4,FGA,FGF1,FGF2,FGF18,FGF19,FGF23,FGFR1,FGG,FKTN,FLT1,FLT4,FN1,FOXM1,FOXO1,FRS2,FZD4,GADD45A,GADD45G,GCG,GDF2,GDF5,GDF6,GDF11,GHR,GPR55,GPR37L1,GRIN2B,HIPK2,IGF1,IGFBP4,INHBE,INSR,ITCH,ITPKB,JUN,KIT,KITLG,KL,LEMD2,MAP2K3,MAP2K4,MAP…
GO:BP	organonitrogen compound catabolic process	GO:1901565	1.14467e-20	19.9413	809	2844	197	24356	ABAT,AGAP3,AKT1,ALDH4A1,ALDH5A1,AMN1,ANKIB1,APC,ARG2,ARIH1,ARIH2,ARMC8,ASB9,ATP2B4,ATXN3,AZIN1,BACE1,BBS7,BFAR,BRSK2,BTRC,CBFA2T3,CCNF,CSNK1D,CSNK2A2,CTSC,CTSK,CUL1,CUL3,CUL4B,CYLD,DAB2,DAO,DDAH1,DERL1,DERL2,DIO2,DNAJB2,DNAJB12,DNAJC3,DNAJC18,DPYS,DTL,DUT,ECE1,EDEM1,EDEM3,ENTPD4,EPHA4,ERAP1,ERLEC1,ERLIN1,ERLIN2,FAF2,FAM192A,FBXL7,FBXL16,FBXL18,FBXL20,FBXO33,FBXO45,FBXW8,FBXW11,FOXO1,FOXRED2,GALC,…
GO:BP	behavior	GO:0007610	1.35151e-20	19.8692	378	2844	118	24356	ABAT,ADAM22,ADCY1,AFF2,AGTR2,APBA1,ARC,ARCN1,ARRDC3,ATP8A1,ATXN1,ATXN3,ATXN1L,B4GALT2,BCL2,BDNF,BTG2,CACNA1B,CCND2,CDH23,CHL1,CHRNA5,CNP,CNTN2,CNTNAP2,CREB1,CUX2,DDHD2,DERL2,DGKI,DMBX1,DRD1,EGR1,EIF4E,EIF4EBP2,EIF4G1,EPHA4,EPHB2,EPS8,FBXL20,FEZF2,FOXP1,FXN,FZD4,GABRG2,GAD1,GHR,GLS,GNAO1,GPRC5B,GRIA1,GRID1,GRIN2A,GRIN2B,GRM5,HIPK2,HOMER1,HRH1,INPP5F,KCND2,KIRREL3,KLHL1,KRAS,LHX8,LMX1A,LRRTM1,MAFG,…
GO:BP	peptidyl-amino acid modification	GO:0018193	2.98041e-20	19.5257	815	2844	197	24356	ABI1,ABI2,ABL1,ABL2,ACVR1B,AKT1,ANGPT1,ARL2BP,ARNT,ASH1L,ATP2B4,AUTS2,BAG4,BCL2,BCOR,BMI1,BMP7,BRPF3,BRSK2,CBX4,CD74,CDK5R1,CEBPB,CHCHD4,CLK2,CLK3,CSF1R,CSNK1D,CSNK1G1,CSNK2A2,DCLK1,DMD,DOCK7,DPH3,DPY19L3,DRD1,DYRK1A,EFEMP1,EFNA5,EGFLAM,EGLN1,EGLN3,EGR1,EIF4G1,EPHA4,EPHA5,EPHA6,EPHA8,EPHB1,EPHB2,ERBB4,EZH1,FGFR1,FKBP3,FKBP5,FLT1,FLT4,FUT8,GALNT2,GATA2,GCG,GCLM,GHR,GOLGA7,GRM5,GSK3B,HCK,HDAC4,HIF1…
GO:BP	regulation of catabolic process	GO:0009894	4.03284e-20	19.3944	534	2844	147	24356	ABHD5,AKT1,ALKBH5,ANKIB1,APC,ARIH1,ARIH2,ASB9,ATP2B4,ATP6V0A1,AXIN2,AZIN1,BAG3,BBS7,BCL2,BMF,BTG2,BTRC,CALCR,CBFA2T3,CIDEA,CISD2,CNOT8,CPEB3,CSDC2,CSNK1D,CSNK2A2,CTTN,CUL4B,DAB2,DCP2,DERL2,DNAJB2,DNM1L,DRAM2,DTL,E2F1,EDEM1,EIF4G1,ELAVL1,EPHA4,ERLEC1,FAM192A,FBXW8,FMR1,FOXO1,FTO,FXR1,GDNF,GFAP,GGA1,GRIN2A,GSK3B,HDAC4,HIPK2,HK2,HMOX1,HNRNPU,HSP90AA1,IGF1,IGF2BP1,INSR,IRS1,ITCH,KIAA1324,LATS1,LPCAT1…
GO:BP	ameboidal-type cell migration	GO:0001667	6.56887e-20	19.1825	268	2844	94	24356	ABL1,ACVR1B,ADAM9,AKT1,AKT3,AMOTL1,ANGPT1,ANGPT2,ARID5B,ATOH8,BAG4,BMP7,BMPR2,C5ORF30,CAPN7,CCBE1,CLASP1,CYP1B1,EFNB2,EMP2,ERBB4,ETS1,FAT2,FERMT1,FGF1,FGF2,FGF18,FGF19,FGFR1,FLT4,FN1,GATA2,GBX2,GDF2,GDNF,GLUL,GPI,HMOX1,ILK,ITGB3,JUN,JUP,KIT,KITLG,LGALS8,MAP2K3,MCC,MECP2,MEF2C,MYH9,NANOS1,NR2F2,NRP1,NRP2,NUS1,PAFAH1B1,PDPK1,PHOX2B,PIP5K1A,PRKCE,PROX1,PTEN,PTK2B,PTPN11,PTPRR,RAB11A,RET,RHOA,RHOJ,RO…
GO:BP	positive regulation of transport	GO:0051050	7.40391e-20	19.1305	478	2844	136	24356	ABCA1,ABL1,ABR,ACSL3,ACTN2,ADAM9,AHSG,AKT1,ANGPT1,ANKFY1,ANKRD1,AP1G1,APLN,APLNR,ARC,ARHGEF7,ARL6IP1,ATP1B3,ATP8A1,AZIN1,BAG3,BMP7,C5,C2CD2L,CA2,CACNB2,CADPS2,CALM1,CASK,CD47,CD276,CDH1,CDK5R1,CEBPB,CFTR,CLASP1,CNST,CREB1,CSF1R,CTDSPL2,DAB2,DMD,DNM1L,DRD1,EDEM1,EDN1,EHD3,EPHB2,FAM65A,FERMT1,FGA,FGF14,FGF19,FGFR1,FGG,FMR1,FOXL2,GCG,GHR,GNRH1,GPI,GRIN2B,GSK3B,HIP1R,HOMER1,IGF1,ILDR1,INSR,IRS1,ITGB2…
GO:BP	secretion	GO:0046903	9.01622e-20	19.045	604	2844	159	24356	ABCA1,ABCC4,ABL1,ABR,ACSL3,ACVR2B,ADAM9,ANGPT1,ANKRD1,AP1G1,APBA1,ARFIP1,ARG2,ARHGEF7,BMP7,BRSK2,C5,C2CD2L,CA2,CACNA1B,CACNB2,CADPS,CADPS2,CBLN1,CBLN4,CCND1,CD74,CD276,CFTR,CHRM1,CIDEA,CLASP1,COPG2,CREB1,CRY2,CSF1R,DDI1,DGKI,DNM1L,DPH3,EDN1,EFNA5,ENSA,EPHA5,ERBB4,EXOC5,EXOC6,EXOC3L4,FERMT1,FGA,FGFR1,FGG,FN1,FOXL2,FOXP1,FSHB,FZD4,G6PC2,GCG,GHR,GJA5,GNRH1,GPI,GRIN2B,GSK3B,HIP1R,HNF1B,HNF4A,IGF1,IL1…
GO:BP	sensory organ development	GO:0007423	9.80001e-20	19.0088	391	2844	119	24356	ABR,ACVR2B,ADAMTS18,ARHGAP35,BBS7,BCL2,BMP7,BMPR2,BMPR1B,BNC2,CACNA1C,CDH23,CECR2,CLIC4,CLIC5,COL2A1,COL4A1,CYP1B1,CYP26B1,DCX,DLX1,ECE1,EDN1,EFEMP1,EPHB1,EPHB2,FBN1,FGF2,FGFR1,FOXF2,FOXL2,FREM2,FRS2,FZD3,FZD4,GABRB2,GABRB3,GATA2,GBX2,GCLM,GDF11,GNB1,GPD2,HCN1,HIPK1,HIPK2,HMX2,HOXC13,IGF1,JAG1,JAG2,JUN,KCNQ4,LPCAT1,MAF,MAFB,MED1,MEIS1,MEIS2,MFN2,MITF,MKS1,MYH10,NEUROG1,NR4A3,NRP1,NTRK2,OSR2,PAFAH…
GO:BP	muscle tissue development	GO:0060537	1.48918e-19	18.8271	280	2844	96	24356	ACTN2,ALPK3,ANKRD1,ARID2,BCL2,BCL9,BCL9L,BMP7,BTG2,CREB1,CXCL12,CYP26B1,DMD,DMRTA2,EDN1,EFNB2,EGLN1,EGR1,EPHB1,ERBB4,FGFR1,FOS,FOXL2,FOXN2,FOXP1,FRS2,FZD7,GATA6,GJA5,GJC1,HAND1,HDAC4,HEYL,HLF,HNRNPU,HOMER1,IFRD1,IGF1,IGFBP5,LEMD2,LMNA,LRP2,LUC7L2,MAFF,MAPK14,MED1,MEF2A,MEF2C,MEF2D,MEGF10,METTL8,MYH10,MYH11,MYLK,MYLK2,MYOZ2,NOX4,NR1D2,NR2F2,PAX5,PAX7,PDGFRA,PHOX2B,PKD2,PPARGC1A,PRKAR1A,PROX1,PTEN,…
GO:BP	protein modification by small protein conjugation or removal	GO:0070647	2.19211e-19	18.6591	620	2844	161	24356	ABL1,AKT1,AMN1,ANAPC7,ANAPC16,ANGPT1,ANKIB1,ARIH1,ARIH2,ARNT,ARRDC3,ASB6,ASB9,ASB13,ATXN3,ATXN7L3,BCL2,BCOR,BFAR,BMI1,BRAP,BTRC,CBX4,CCNF,CDC27,CUL1,CUL3,CUL4B,CYLD,DCAF17,DCUN1D2,DCUN1D3,DCUN1D4,DCUN1D5,DERL1,DNAJB2,DTL,DTX4,EGR1,FAM188A,FBXL7,FBXL16,FBXL18,FBXL20,FBXO32,FBXO40,FBXO45,FBXW8,FBXW11,HDAC4,HECTD2,HMG20A,HSP90AA1,ITCH,JOSD1,KBTBD8,KCMF1,KIAA1024,KLHL15,KLHL24,MIB1,MIB2,MYLIP,NEDD4L,…
GO:BP	regulation of MAPK cascade	GO:0043408	2.9852e-19	18.525	458	2844	131	24356	ABL1,ADAM9,ADRA2B,ANGPT1,ASH1L,BMP7,C3ORF33,CD44,CD74,CDK12,CSF1R,CTGF,CYLD,DAG1,DMD,DNAJC27,DSTYK,DUSP3,DUSP5,DUSP16,DUSP19,EDAR,EDN1,EPHA4,EPHA8,EPHB1,EPHB2,ERBB4,FGA,FGF1,FGF2,FGF18,FGF19,FGF23,FGFR1,FGG,FKTN,FLT1,FLT4,FN1,FOXM1,FOXO1,FRS2,FZD4,GADD45A,GADD45G,GCG,GDF2,GDF5,GDF6,GDF11,GHR,GPR55,GPR37L1,GRIN2B,HIPK2,IGF1,IGFBP4,INHBE,INSR,ITCH,JUN,KIT,KITLG,KL,LEMD2,MAP2K3,MAP2K4,MAP3K7,MAP4K3,…
GO:BP	response to organonitrogen compound	GO:0010243	3.16863e-19	18.4991	453	2844	130	24356	ABAT,ABCA1,ACTN2,ADCY6,AGTR2,AKT1,APC,APPL1,AQP9,ATP2B4,BAIAP2L1,BRSK2,CA2,CACNA1B,CACNB1,CD9,CDH1,CEBPB,CFTR,COL4A1,CPEB2,CPEB3,CPEB4,CPS1,CREB1,CRY2,DERL1,DERL2,DNAJB2,DNAJB12,DNAJC18,DRD1,EDEM1,EDEM3,EGR1,EIF4EBP2,EPHA4,ERLEC1,ERLIN1,ERLIN2,FAF2,FOXO1,FOXO3,FOXRED2,GABPA,GABRB3,GABRG2,GET4,GHR,GLRA2,GNG2,GNRH1,GRB10,GRIN2A,GRM5,HCN1,HLCS,HOMER1,HSPA5,IGF1,IGFBP5,IMPACT,INSR,IRS1,JAG1,JUN,JUP,K…
GO:BP	regulation of kinase activity	GO:0043549	3.54883e-19	18.4499	534	2844	145	24356	ABI1,ABI2,ABL1,ACVR2B,ADAM9,ADRA2B,AKT1,ANGPT1,APC,ATG13,ATP2B4,BMP7,CAMK2N2,CCDC88A,CCNC,CCND1,CCND2,CCNF,CCNI,CCNJL,CCNY,CCNYL1,CD74,CDK12,CDK5R1,CDKN1A,CDKN2B,CEP85,CSF1R,DAZAP2,DBNDD2,DNAJC3,DSTYK,DUSP3,DUSP5,DUSP16,DUSP19,EDN1,EMP2,EPHA4,EPHA8,EPHB2,EREG,FGF1,FGF2,FGF18,FGFR1,FLT1,FRS2,FZD4,GADD45A,GADD45G,GCG,GHR,GPRC5B,GPRC5C,GRM5,HNRNPU,HSP90AA1,IBTK,IGF1,INSR,ITGB3,KIT,KITLG,LATS1,LMO4,L…
GO:BP	actin filament-based process	GO:0030029	4.61933e-19	18.3354	519	2844	142	24356	ABI1,ABI2,ABL1,ABLIM3,ABR,ACTN2,ACTR2,ADD2,AMOTL1,ANK2,ANKRD1,ANTXR1,ARHGAP28,ARHGAP35,ARHGAP36,ARPC2,ARPC4,ARPC5,ARPC5L,ATP2C1,AUTS2,BAG4,BAIAP2L1,BCL2,BRSK2,C15ORF62,CACNA1C,CACNB2,CCDC88A,CD2AP,CDC42EP1,CDK5R1,CLASP1,CORO2B,CSF1R,CTGF,CTTN,CUL3,DAAM2,DNAJB6,DPYSL3,EDN1,EFNA5,ELMO1,EMP2,EPB41L1,EPHA5,EPS8,ERMN,FCHSD1,FMNL2,FMNL3,FOXP1,FRMD5,GAB1,GHR,GJA5,HIP1R,IQSEC1,ITGB3,JMY,JUP,KCNE4,KCNH2,K…
GO:BP	proteolysis involved in cellular protein catabolic process	GO:0051603	6.60162e-19	18.1803	483	2844	135	24356	AGAP3,AKT1,AMN1,ANKIB1,ARIH1,ARIH2,ARMC8,ATXN3,BBS7,BFAR,BRSK2,BTRC,CBFA2T3,CCNF,CSNK1D,CSNK2A2,CTSC,CTSK,CUL1,CUL3,CUL4B,CYLD,DAB2,DERL1,DERL2,DNAJB2,DNAJB12,DNAJC3,DNAJC18,DTL,EDEM1,EDEM3,EPHA4,ERLEC1,ERLIN1,ERLIN2,FAF2,FAM192A,FBXL7,FBXL16,FBXL18,FBXL20,FBXO33,FBXO45,FBXW8,FBXW11,FOXRED2,GET4,GSK3B,HIPK2,HSPA5,IDE,ITCH,KCTD2,KCTD6,KLHL15,LATS1,MYLIP,NEDD4L,OPHN1,OSBPL7,OTUD7B,PCNP,PCYOX1,PPP2R…
GO:BP	immune system development	GO:0002520	1.11529e-18	17.9526	573	2844	151	24356	ABI1,ABL1,ACVR1B,ACVR2A,ADD2,ANGPT1,ARHGEF7,ARIH2,ATXN1L,BATF3,BCL2,BMI1,CACNA1C,CALCR,CBFA2T3,CD74,CDC73,CDK6,CEBPB,CEBPG,CHD2,CIAPIN1,CLDN18,COL24A1,CREB1,CSF1R,CYLD,CYP26B1,DACT2,DNAJA3,DOCK1,EGR1,EML1,EPAS1,ESCO2,ETS1,FBN1,FLI1,FLVCR1,FOS,FOXO3,FOXP1,FSHB,FZD7,GABPA,GATA2,GPR55,HDAC4,HOXA7,IKZF3,IL8,IL15,IL7R,ITCH,ITFG2,ITPKB,JAG1,JAG2,JUN,KAT6A,KIRREL3,KIT,KITLG,L3MBTL3,LMO4,MAFB,MAPK14,MB,M…
GO:BP	regulation of transferase activity	GO:0051338	1.3579e-18	17.8671	602	2844	156	24356	ABI1,ABI2,ABL1,ACVR2B,ADAM9,ADRA2B,AKT1,ANGPT1,APC,ARRDC3,ATG13,ATP2B4,BMI1,BMP7,CAMK2N2,CCDC88A,CCNC,CCND1,CCND2,CCNF,CCNI,CCNJL,CCNY,CCNYL1,CD74,CDK12,CDK5R1,CDKN1A,CDKN2B,CEP85,CSF1R,DAZAP2,DBNDD2,DCUN1D2,DCUN1D3,DCUN1D4,DCUN1D5,DNAJC3,DSTYK,DUSP3,DUSP5,DUSP16,DUSP19,EDN1,EMP2,EPHA4,EPHA8,EPHB2,EREG,FGF1,FGF2,FGF18,FGFR1,FLT1,FRS2,FZD4,GADD45A,GADD45G,GCG,GHR,GPRC5B,GPRC5C,GRM5,HNRNPU,HSP90AA1…
GO:BP	cellular response to oxygen-containing compound	GO:1901701	1.38617e-18	17.8582	552	2844	147	24356	ABCA1,ABL1,ABL2,ACACA,ACTN2,ADAM9,ADCY6,ADCY7,AGTR2,AKT1,ANKRD1,APC,APPL1,AQP2,AQP9,ATP2B4,BAIAP2L1,BRSK2,C2CD2L,CA2,CACNB1,CALCRL,CD86,CD274,CDC73,CDH1,CEBPB,CFTR,CHRM1,COL4A1,CPEB2,CPEB3,CPEB4,CPS1,CREB1,CYP1B1,CYP26B1,DRD1,EFNA5,EIF4E,EIF4EBP2,EPHA4,EPHA5,FBXO32,FOS,FOXO1,FOXO3,FXN,GABPA,GCG,GHR,GLRA2,GNG2,GPR37L1,GRB10,GRM5,HCN1,IGF1,IGFBP5,IL8,IMPACT,INSR,IRAK2,IRS1,JUN,JUP,KL,KLF9,LIN28A,LP…
GO:BP	regulation of cellular catabolic process	GO:0031329	1.74023e-18	17.7594	445	2844	127	24356	ABHD5,AKT1,ALKBH5,ANKIB1,ARIH1,ARIH2,ATP2B4,ATP6V0A1,AXIN2,BAG3,BBS7,BCL2,BMF,BTG2,BTRC,CALCR,CBFA2T3,CIDEA,CISD2,CNOT8,CPEB3,CSDC2,CSNK1D,CSNK2A2,CTTN,DAB2,DCP2,DERL2,DNAJB2,DNM1L,DRAM2,E2F1,EDEM1,EIF4G1,ELAVL1,EPHA4,ERLEC1,FAM192A,FBXW8,FMR1,FOXO1,FTO,FXR1,GDNF,GFAP,GSK3B,HIPK2,HK2,HMOX1,HNRNPU,HSP90AA1,IGF1,IGF2BP1,INSR,IRS1,ITCH,KIAA1324,LATS1,MAPT,MCL1,MFN2,MID2,MLXIPL,MSN,MTDH,MYLIP,NANOS1,…
GO:BP	protein catabolic process	GO:0030163	1.75747e-18	17.7551	626	2844	160	24356	AGAP3,AKT1,AMN1,ANKIB1,APC,ARIH1,ARIH2,ARMC8,ASB9,ATXN3,AZIN1,BACE1,BBS7,BFAR,BRSK2,BTRC,CBFA2T3,CCNF,CSNK1D,CSNK2A2,CTSC,CTSK,CUL1,CUL3,CUL4B,CYLD,DAB2,DERL1,DERL2,DNAJB2,DNAJB12,DNAJC3,DNAJC18,DTL,EDEM1,EDEM3,EPHA4,ERLEC1,ERLIN1,ERLIN2,FAF2,FAM192A,FBXL7,FBXL16,FBXL18,FBXL20,FBXO33,FBXO45,FBXW8,FBXW11,FOXO1,FOXRED2,GET4,GFAP,GGA1,GRIN2A,GSK3B,HIPK2,HSP90AA1,HSPA5,IDE,IGF1,ITCH,KCTD2,KCTD6,KLHL1…
GO:BP	striated muscle tissue development	GO:0014706	1.88106e-18	17.7256	265	2844	91	24356	ACTN2,ALPK3,ANKRD1,ARID2,BCL2,BCL9,BCL9L,BMP7,BTG2,CREB1,CYP26B1,DMD,DMRTA2,EDN1,EFNB2,EGLN1,EGR1,EPHB1,ERBB4,FGFR1,FOS,FOXL2,FOXN2,FOXP1,FRS2,FZD7,GATA6,GJA5,GJC1,HAND1,HDAC4,HEYL,HLF,HNRNPU,HOMER1,IFRD1,IGF1,LEMD2,LMNA,LRP2,LUC7L2,MAFF,MAPK14,MED1,MEF2A,MEF2C,MEF2D,MEGF10,METTL8,MYH10,MYH11,MYLK2,MYOZ2,NOX4,NR1D2,NR2F2,PAX5,PAX7,PDGFRA,PHOX2B,PRKAR1A,PROX1,PTEN,RB1,RBFOX1,RCAN1,RHOA,SEMA3C,SGCB…
GO:BP	secretion by cell	GO:0032940	2.72289e-18	17.565	528	2844	142	24356	ABCA1,ABL1,ABR,ACVR2B,ADAM9,ANGPT1,ANKRD1,AP1G1,APBA1,ARFIP1,ARG2,ARHGEF7,BMP7,BRSK2,C5,C2CD2L,CACNA1B,CACNB2,CADPS,CADPS2,CBLN1,CBLN4,CD276,CFTR,CIDEA,CLASP1,COPG2,CREB1,CRY2,CSF1R,DDI1,DGKI,DNM1L,DPH3,EDN1,EFNA5,ENSA,EPHA5,EXOC5,EXOC6,EXOC3L4,FERMT1,FGA,FGFR1,FGG,FN1,FOXL2,FOXP1,FSHB,FZD4,G6PC2,GCG,GHR,GJA5,GNRH1,GPI,GRIN2B,GSK3B,HNF1B,HNF4A,IGF1,IL1RAPL1,ILDR1,ILDR2,IRS1,ITGB2,KDM5B,KIT,LIN7C,…
GO:BP	ubiquitin-dependent protein catabolic process	GO:0006511	3.17946e-18	17.4976	411	2844	120	24356	AGAP3,AKT1,AMN1,ANKIB1,ARIH1,ARIH2,ARMC8,ATXN3,BBS7,BFAR,BTRC,CBFA2T3,CCNF,CSNK1D,CSNK2A2,CUL1,CUL3,CUL4B,CYLD,DAB2,DERL1,DERL2,DNAJB2,DNAJB12,DNAJC18,DTL,EDEM1,EDEM3,ERLEC1,ERLIN1,ERLIN2,FAF2,FBXL7,FBXL16,FBXL18,FBXL20,FBXO33,FBXO45,FBXW8,FBXW11,FOXRED2,GSK3B,HIPK2,HSPA5,ITCH,KCTD2,KCTD6,KLHL15,LATS1,MYLIP,NEDD4L,OTUD7B,PCNP,PPP2R5C,PRICKLE1,PSEN1,PSMA4,PSMA5,PTEN,PTK2B,RAD23B,RLIM,RMND5A,RNF4,R…
GO:BP	hematopoietic or lymphoid organ development	GO:0048534	3.30081e-18	17.4814	540	2844	144	24356	ABI1,ABL1,ACVR1B,ACVR2A,ADD2,ANGPT1,ARHGEF7,ARIH2,ATXN1L,BATF3,BCL2,BMI1,CALCR,CBFA2T3,CD74,CDC73,CDK6,CEBPB,CEBPG,CHD2,CIAPIN1,CLDN18,COL24A1,CREB1,CSF1R,CYLD,CYP26B1,DACT2,DNAJA3,DOCK1,EGR1,EML1,EPAS1,ESCO2,ETS1,FBN1,FLI1,FLVCR1,FOS,FOXO3,FOXP1,FSHB,FZD7,GABPA,GATA2,GPR55,HDAC4,HOXA7,IKZF3,IL8,IL15,IL7R,ITFG2,ITPKB,JAG1,JAG2,JUN,KAT6A,KIRREL3,KIT,KITLG,L3MBTL3,LMO4,MAFB,MAPK14,MB,MED1,MEF2C,MEI…
GO:BP	regulation of response to stress	GO:0080134	3.46233e-18	17.4606	722	2844	176	24356	ABL1,ABR,ACTR2,ADAMTS18,ADCY7,AHSG,AKT3,ALPK1,ANKRD1,AP1G1,ARG2,ASH1L,ATP2B4,AXIN2,BCLAF1,BFAR,C5ORF30,CASK,CD9,CD47,CD74,CD276,CDK6,CDKN2B,CEBPB,CEBPG,CLASP1,COCH,CTGF,CYLD,DDAH1,DEK,DERL2,DNAJC3,DUSP3,DYRK1A,EDAR,EDEM1,EDN1,ELMOD2,ENO1,EPHA4,EPHB1,EREG,ERLEC1,ETS1,FAM168A,FAM19A3,FGA,FGF19,FGG,FIGN,FKTN,FLT4,FMR1,FOXM1,FOXO1,FUT8,FZD1,FZD4,GADD45A,GADD45G,GDF6,GHR,GPR37L1,GPRC5B,HIPK2,HMGA1,HOP…
GO:BP	modification-dependent protein catabolic process	GO:0019941	3.78856e-18	17.4215	417	2844	121	24356	AGAP3,AKT1,AMN1,ANKIB1,ARIH1,ARIH2,ARMC8,ATXN3,BBS7,BFAR,BTRC,CBFA2T3,CCNF,CSNK1D,CSNK2A2,CUL1,CUL3,CUL4B,CYLD,DAB2,DERL1,DERL2,DNAJB2,DNAJB12,DNAJC18,DTL,EDEM1,EDEM3,ERLEC1,ERLIN1,ERLIN2,FAF2,FBXL7,FBXL16,FBXL18,FBXL20,FBXO33,FBXO45,FBXW8,FBXW11,FOXRED2,GSK3B,HIPK2,HSPA5,ITCH,KCTD2,KCTD6,KLHL15,LATS1,MYLIP,NEDD4L,OTUD7B,PCNP,PCYOX1,PPP2R5C,PRICKLE1,PSEN1,PSMA4,PSMA5,PTEN,PTK2B,RAD23B,RLIM,RMND5A…
GO:BP	hemopoiesis	GO:0030097	3.9278e-18	17.4059	508	2844	138	24356	ABI1,ABL1,ACVR1B,ACVR2A,ADD2,ANGPT1,ARHGEF7,ARIH2,ATXN1L,BATF3,BCL2,BMI1,CALCR,CBFA2T3,CD74,CDC73,CDK6,CEBPB,CEBPG,CHD2,CIAPIN1,CLDN18,COL24A1,CREB1,CSF1R,CYLD,CYP26B1,DACT2,DNAJA3,DOCK1,EGR1,EML1,EPAS1,ESCO2,ETS1,FBN1,FLI1,FLVCR1,FOS,FOXO3,FOXP1,FSHB,FZD7,GABPA,GATA2,GPR55,HDAC4,HOXA7,IKZF3,IL8,IL15,IL7R,ITFG2,ITPKB,JAG1,JAG2,JUN,KAT6A,KIRREL3,KIT,KITLG,L3MBTL3,MAFB,MAPK14,MB,MED1,MEF2C,MEIS1,ME…
GO:BP	cell surface receptor signaling pathway involved in cell-cell signaling	GO:1905114	5.87249e-18	17.2312	342	2844	106	24356	ABL1,APC,APCDD1,AXIN2,BCL9,BCL9L,BTRC,CBLN1,CCND1,CCNY,CDC73,CDK14,CHRNA2,CHRNA5,CHRNB2,CHRNG,CSNK1D,CSNK1G1,CSNK2A1,CSNK2A2,CUL3,CUX2,CYLD,DAAM2,DAB2,DACT2,DCDC2,DGKI,DKK3,DVL3,EDA,EGR1,FAM53B,FERMT1,FERMT2,FGF2,FOXO1,FOXO3,FZD1,FZD3,FZD4,FZD7,G3BP1,GABRB3,GHR,GLRA2,GPRC5B,GRB10,GRIN2A,GRIN2B,HNF1B,ILK,KREMEN1,LATS1,LIMD1,LRP4,LRP6,LZTS2,MAPK14,MCC,MECP2,MED12,MEF2C,MITF,MKS1,NDP,NKD1,NLGN1,NOTU…
GO:BP	negative regulation of cell population proliferation	GO:0008285	6.81886e-18	17.1663	373	2844	112	24356	APC,APLN,ARG2,ARID2,ATOH8,AXIN2,BCL2,BMP7,BMPR2,BMPR1B,BTG2,BTG4,CASK,CBFA2T3,CD9,CD86,CD274,CD276,CDC73,CDK6,CDKN2B,CEBPB,CLMN,CSF1R,CYP1B1,DDAH1,DNAJA3,DNAJB2,E2F1,E2F3,EFNB2,EPHB1,ERBB4,EREG,FERMT1,FEZF2,FGF2,FKTN,FLT1,GATA2,GDF2,GDF5,GDF11,GHR,HDAC4,HMGA1,HMOX1,HNF4A,HPGDS,IGFBP5,IL8,ILK,ITCH,JUN,KIAA1024,KLF9,KLF11,LMNA,LZTS2,MCC,MED1,MEF2C,MFN2,MSX2,NACC2,NFIB,NGFR,NOX4,NR2F2,PAK1,PAX6,PBRM…
GO:BP	regulation of neuron projection development	GO:0010975	1.24728e-17	16.904	281	2844	93	24356	ABL1,ABL2,AKT1,ARHGAP35,BDNF,BMP7,BMPR2,BRSK2,CAPRIN1,CBFA2T2,CCDC88A,CDK5R1,CNTN2,CUX2,DPYSL2,DPYSL3,EFNA5,EFNB2,EPHA4,EPHB2,FBXW8,FEZF2,FGFR1,FMR1,FN1,FSTL4,FZD4,GFAP,GPRC5B,IFRD1,IGF2BP1,INPP5F,LRP4,LRRC7,MAP1B,MAPT,MARK2,MEF2C,MYLIP,NDNF,NEDD4L,NEGR1,NLGN1,NRP1,NTRK2,OBSL1,PAFAH1B1,PAK1,PAQR3,PLXNA2,PLXNA4,POU4F2,PRKCI,PSEN1,PTEN,PTK2B,PTPN9,RAB11A,RAP1GAP2,RAPGEF1,RET,RHOA,RIMS2,ROBO1,RTN4,R…
GO:BP	regulation of cell projection organization	GO:0031344	1.68261e-17	16.774	382	2844	113	24356	ABL1,ABL2,AKT1,APC,ARHGAP35,ARPC2,AUTS2,BDNF,BMP7,BMPR2,BRSK2,C15ORF62,CAPRIN1,CBFA2T2,CCDC88A,CDC42EP1,CDK5R1,CNTN2,CUX2,CYLD,DCDC2,DPYSL2,DPYSL3,DZIP1,EFNA5,EFNB2,EPHA4,EPHB2,EPS8,ERMN,FAM98A,FBXW8,FEZF2,FGFR1,FMR1,FN1,FSTL4,FZD4,GFAP,GPRC5B,IFRD1,IGF2BP1,INPP5F,LRP4,LRRC7,MAP1B,MAPT,MARK2,MEF2C,MYLIP,NAV3,NDNF,NEDD4L,NEGR1,NLGN1,NRP1,NTRK2,OBSL1,PAFAH1B1,PAK1,PAQR3,PLEK2,PLXNA2,PLXNA4,POU4F2,P…
GO:BP	regulation of plasma membrane bounded cell projection organization	GO:0120035	1.74479e-17	16.7583	377	2844	112	24356	ABL1,ABL2,AKT1,APC,ARHGAP35,ARPC2,AUTS2,BDNF,BMP7,BMPR2,BRSK2,C15ORF62,CAPRIN1,CBFA2T2,CCDC88A,CDC42EP1,CDK5R1,CNTN2,CUX2,CYLD,DCDC2,DPYSL2,DPYSL3,DZIP1,EFNA5,EFNB2,EPHA4,EPHB2,EPS8,FAM98A,FBXW8,FEZF2,FGFR1,FMR1,FN1,FSTL4,FZD4,GFAP,GPRC5B,IFRD1,IGF2BP1,INPP5F,LRP4,LRRC7,MAP1B,MAPT,MARK2,MEF2C,MYLIP,NAV3,NDNF,NEDD4L,NEGR1,NLGN1,NRP1,NTRK2,OBSL1,PAFAH1B1,PAK1,PAQR3,PLEK2,PLXNA2,PLXNA4,POU4F2,PRKCI,…
GO:BP	positive regulation of cell migration	GO:0030335	1.87541e-17	16.7269	297	2844	96	24356	ABL1,ACVR1B,ADAM9,ADAMTS1,AKT1,AKT3,AMOTL1,ANGPT1,APC,ATOH8,ATP8A1,BAG4,BCL2,BMP7,BMPR2,CAPN7,CCBE1,CD74,CLASP1,CMKLR1,CPNE3,CSF1R,CXCL12,DAB2,DOCK4,DOCK7,DRD1,EDN1,ETS1,FAM65A,FGF1,FGF2,FGF18,FGFR1,FLT1,FLT4,FN1,GATA2,GPI,HMOX1,IGF1,IGFBP5,INSR,ITGB3,JUN,KIT,KITLG,MAP2K3,MAPK14,MAPK8IP3,MYLK,NR4A3,NRP1,NUMB,NUS1,ONECUT2,PAK1,PDGFC,PDGFRB,PDPK1,PIK3CD,PIK3R1,PRKCE,PROX1,PTK2B,PTP4A1,RAB11A,RET,RH…
GO:BP	embryonic organ development	GO:0048568	2.04882e-17	16.6885	317	2844	100	24356	ABR,AKT1,ALX4,ARID2,ARL13B,ARNT,ASCL2,AUTS2,BMI1,BMP7,CEBPB,CLIC5,COL2A1,DNAJB6,EDN1,EFEMP1,EGLN1,EPAS1,EPHB2,FBN1,FBXW8,FGFR1,FLVCR1,FOXF2,FOXL2,FRS2,FZD3,GATA2,GBX2,GDNF,GJA5,GLI3,HAND1,HIPK1,HIPK2,HMX2,HNF1B,HOXA7,HOXB5,HOXC4,HOXC5,HOXC9,IGF1,KCNQ4,KIT,KITLG,MAFB,MED1,MED12,MEF2C,MIB1,MKS1,MMP16,NCOA1,NDST1,NEUROG1,NR2F2,NR4A3,OSR2,PAX5,PAX6,PBX1,PCDH15,PDGFC,PDGFRA,PKD2,PKDCC,PRDM1,PROX1,PSEN…
GO:BP	modification-dependent macromolecule catabolic process	GO:0043632	2.71148e-17	16.5668	426	2844	121	24356	AGAP3,AKT1,AMN1,ANKIB1,ARIH1,ARIH2,ARMC8,ATXN3,BBS7,BFAR,BTRC,CBFA2T3,CCNF,CSNK1D,CSNK2A2,CUL1,CUL3,CUL4B,CYLD,DAB2,DERL1,DERL2,DNAJB2,DNAJB12,DNAJC18,DTL,EDEM1,EDEM3,ERLEC1,ERLIN1,ERLIN2,FAF2,FBXL7,FBXL16,FBXL18,FBXL20,FBXO33,FBXO45,FBXW8,FBXW11,FOXRED2,GSK3B,HIPK2,HSPA5,ITCH,KCTD2,KCTD6,KLHL15,LATS1,MYLIP,NEDD4L,OTUD7B,PCNP,PCYOX1,PPP2R5C,PRICKLE1,PSEN1,PSMA4,PSMA5,PTEN,PTK2B,RAD23B,RLIM,RMND5A…
GO:BP	positive regulation of neuron differentiation	GO:0045666	3.23521e-17	16.4901	192	2844	73	24356	ABL2,ADRA2B,ARHGAP35,BCL2,BDNF,BMP7,BMPR2,CAPRIN1,CBFA2T2,CUX2,DLX1,EFNA5,EIF4G1,FBXW8,FEZF2,FGFR1,FN1,FZD4,GDF6,GPRC5B,HEYL,IGF2BP1,IMPACT,LIN28A,LRRC7,MAP1B,MAPT,MARK2,MEF2C,MMD,MMD2,NCOA1,NDNF,NEGR1,NEUROG1,NKX2-2,NLGN1,NRP1,NTRK2,OBSL1,PAFAH1B1,PCP4,PHOX2B,PLXNA2,PLXNA4,POU4F2,PRKCI,PROX1,PSEN1,PTK2B,RAB11A,RAPGEF1,RET,RHOA,RIMS2,ROBO1,SEMA4D,SHOX2,SMURF1,SOCS2,SPAG9,SRF,STMN2,SYT2,SYT4,TMEM1…
GO:BP	cellular protein catabolic process	GO:0044257	3.99242e-17	16.3988	520	2844	138	24356	AGAP3,AKT1,AMN1,ANKIB1,ARIH1,ARIH2,ARMC8,ATXN3,BBS7,BFAR,BRSK2,BTRC,CBFA2T3,CCNF,CSNK1D,CSNK2A2,CTSC,CTSK,CUL1,CUL3,CUL4B,CYLD,DAB2,DERL1,DERL2,DNAJB2,DNAJB12,DNAJC3,DNAJC18,DTL,EDEM1,EDEM3,EPHA4,ERLEC1,ERLIN1,ERLIN2,FAF2,FAM192A,FBXL7,FBXL16,FBXL18,FBXL20,FBXO33,FBXO45,FBXW8,FBXW11,FOXRED2,GET4,GSK3B,HIPK2,HSP90AA1,HSPA5,IDE,ITCH,KCTD2,KCTD6,KLHL15,LATS1,MSN,MYLIP,NEDD4L,OPHN1,OSBPL7,OTUD7B,PCNP…
GO:BP	regulation of protein kinase activity	GO:0045859	4.32276e-17	16.3642	482	2844	131	24356	ABI1,ABI2,ABL1,ACVR2B,ADAM9,ADRA2B,AKT1,ANGPT1,APC,ATG13,ATP2B4,BMP7,CAMK2N2,CCDC88A,CCNC,CCND1,CCND2,CCNF,CCNI,CCNJL,CCNY,CCNYL1,CDK12,CDK5R1,CDKN1A,CDKN2B,CEP85,CSF1R,DAZAP2,DBNDD2,DNAJC3,DUSP3,DUSP5,DUSP16,DUSP19,EDN1,EMP2,EPHA4,EPHB2,EREG,FGF1,FGF2,FGF18,FGFR1,FLT1,FRS2,FZD4,GADD45A,GADD45G,GCG,GHR,GPRC5B,GPRC5C,GRM5,HSP90AA1,IBTK,IGF1,INSR,ITGB3,KIT,KITLG,LATS1,LRP6,MAP2K3,MAP2K4,MAP3K7,MAP3…
GO:BP	regulation of protein localization	GO:0032880	5.55449e-17	16.2554	544	2844	142	24356	AAK1,ABL1,ACSL3,ACTN2,ADAM9,AKT1,ANGPT1,ANKRD1,APC,APPL1,ARFIP1,ARG2,BAG3,BAG4,BCL2,BRSK2,C5,C2CD2L,CCDC88A,CD276,CD2AP,CDH1,CDK5R1,CFTR,CIDEA,CLDN18,CNST,CSF1R,CTDSPL2,CYLD,DAB2,DCLK1,DERL2,DNAJB6,DNAJC27,DNM1L,DPH3,DPP10,EDEM1,EFNA5,ENSA,EPHA5,ERBB4,ERLEC1,FAM65A,FERMT1,FGA,FGG,FN1,G6PC2,GCG,GHR,GJA5,GPI,GSK3B,HNF4A,HSP90AA1,IGF1,IRS1,JUP,KAT7,LEPROTL1,LMNA,LRP4,LZTFL1,LZTS2,MAPK14,MAPKBP1,MAPT…
GO:BP	response to nitrogen compound	GO:1901698	8.64971e-17	16.063	502	2844	134	24356	ABAT,ABCA1,ACTN2,ADCY6,AGTR2,AKT1,APC,APPL1,AQP9,ATP2B4,BAIAP2L1,BRSK2,CA2,CACNA1B,CACNB1,CD9,CDH1,CEBPB,CFTR,CHRM1,COL4A1,CPEB2,CPEB3,CPEB4,CPS1,CREB1,CRY2,DERL1,DERL2,DNAJB2,DNAJB12,DNAJC18,DRD1,EDEM1,EDEM3,EGLN1,EGR1,EIF4EBP2,EPHA4,ERLEC1,ERLIN1,ERLIN2,FAF2,FOXO1,FOXO3,FOXRED2,GABPA,GABRB3,GABRG2,GET4,GHR,GLRA2,GNG2,GNRH1,GRB10,GRIN2A,GRM5,HCN1,HLCS,HOMER1,HSPA5,IGF1,IGFBP5,IMPACT,INSR,IRS1,JA…
GO:BP	positive regulation of cell motility	GO:2000147	9.34111e-17	16.0296	308	2844	97	24356	ABL1,ACVR1B,ADAM9,ADAMTS1,AKT1,AKT3,AMOTL1,ANGPT1,APC,ATOH8,ATP8A1,BAG4,BCL2,BMP7,BMPR2,CAPN7,CCBE1,CD74,CLASP1,CMKLR1,CPNE3,CSF1R,CXCL12,DAB2,DOCK4,DOCK7,DRD1,EDN1,ETS1,FAM65A,FGF1,FGF2,FGF18,FGFR1,FLT1,FLT4,FN1,GATA2,GPI,HMOX1,IGF1,IGFBP5,INSR,ITGB3,JUN,KIT,KITLG,MAP2K3,MAPK14,MAPK8IP3,MYLK,NR4A3,NRP1,NUMB,NUS1,ONECUT2,PAK1,PDGFC,PDGFRB,PDPK1,PIK3CD,PIK3R1,PRKCE,PROX1,PTK2B,PTP4A1,RAB11A,RET,RH…
GO:BP	ossification	GO:0001503	1.61717e-16	15.7912	233	2844	81	24356	ACVR2A,ACVR2B,AHSG,AKT1,ALPL,ANKH,AXIN2,BCL2,BCOR,BMP7,BMPR2,BMPR1B,CALCR,CD276,CDK6,CEBPB,CHRD,CHSY1,COL2A1,CSGALNACT1,CTGF,FGF2,FGF18,FGF23,FZD1,GDF2,HDAC4,HIRA,ID4,IGF1,IGFBP5,ILK,IMPAD1,JAG1,KL,KREMEN1,LIMD1,LRP4,MAPK14,MATN1,MEF2C,MEF2D,MMP16,MN1,MSX2,NBR1,OSR2,PBX1,PHOSPHO1,PKDCC,PTK2B,RHOA,RORB,RSPO2,RUNX2,SBDS,SEMA4D,SFRP1,SH3PXD2B,SHOX2,SLC26A2,SMAD3,SMAD5,SMO,SMOC1,SMURF1,SOX8,SP7,TAPT1…
GO:BP	ion transmembrane transport	GO:0034220	1.71515e-16	15.7657	777	2844	181	24356	ABCA1,ABCC9,ABCD3,ABL1,ACTN2,AKT1,ANK2,ANKH,ANO5,APLNR,ARC,ARL6IP1,ATP1B3,ATP2B1,ATP2B2,ATP2B4,ATP2C1,ATP6V0A1,ATP6V1H,BEST4,CACHD1,CACNA1B,CACNA1C,CACNB1,CACNB2,CACNG2,CACNG4,CACNG7,CALHM1,CALM1,CFTR,CHRNA2,CHRNA5,CHRNB2,CHRNG,CLCN4,CLCN5,CLCN6,CLIC4,CLIC5,CNGB3,CNNM2,COX10,COX15,DMD,DPP6,DRD1,EHD3,EPHB2,FAM155B,FGF14,GABRA1,GABRA3,GABRB2,GABRB3,GABRG2,GABRP,GJA5,GJC1,GLRA2,GRIA1,GRIA2,GRIA3,GRI…
GO:BP	supramolecular fiber organization	GO:0097435	2.01068e-16	15.6967	468	2844	127	24356	ABI1,ABI2,ABL1,ACAN,ACTN2,ACTR2,ADD2,AEBP1,AGFG1,ANKRD1,APC,ARHGAP28,ARHGAP35,ARHGAP36,ARPC2,ARPC4,ARPC5,ARPC5L,BAG4,BAIAP2L1,BCL2,C15ORF62,CAMSAP1,CCDC88A,CD2AP,CDC42EP1,CLASP1,COL12A1,COL2A1,CSNK1D,CTGF,CTTN,CUL3,CYP1B1,DNAJB6,DPYSL3,DST,DYRK1A,EDN1,EMP2,EPS8,ERMN,FCHSD1,FIGN,FOXP1,GFAP,GHR,HIP1R,HOOK1,JMY,KATNAL1,KIF24,KIRREL,KLHL24,KPNB1,LATS1,LMOD1,LOXL4,MAP1A,MAP1B,MAPT,MECP2,MEF2A,MEF2C,MF…
GO:BP	synaptic signaling	GO:0099536	2.44794e-16	15.6112	373	2844	109	24356	ABL1,ADCY1,APBA1,ARC,BACE1,BDNF,CA2,CA7,CACNA1B,CACNB1,CACNB2,CACNG2,CACNG4,CADPS,CADPS2,CBLN1,CHRM1,CHRNA2,CHRNA5,CHRNB2,CHRNG,CNR1,CNTN2,CUX2,DGKI,DLG3,DLGAP1,DLGAP2,DRD1,EDN1,EIF4EBP2,EPHA4,EPHB2,FCHSD1,GABRA1,GABRA3,GABRB2,GABRB3,GABRG2,GABRP,GDNF,GFAP,GHR,GJC1,GLRA2,GLS,GRIA1,GRID1,GRIK3,GRIN2A,GRIN2B,GRM3,GRM5,GSK3B,HRH1,HTR7,HTR3A,IL1RAPL1,ITPKA,KIF1B,KPNA1,KRAS,LIN7C,LRRTM1,LRRTM2,MECP2,M…
GO:BP	forebrain development	GO:0030900	2.46549e-16	15.6081	258	2844	86	24356	ARHGAP35,ARL13B,AUTS2,BTBD3,BTG2,CCDC85C,CDK5R1,CHRD,CNTN2,CNTNAP2,CREB1,CSF1R,DCLK1,DCX,DLX1,DMRTA2,DRD1,E2F1,EFHC1,EMX2,EPHA5,EPHB2,ERBB4,FBXO45,FEZF2,FGF2,FGFR1,FRS2,FUT10,GATA2,GBX2,GNG12,GSK3B,ID4,IGF2BP1,KIRREL3,KRAS,LHX8,LMX1A,LRP2,MAPK8IP3,MYH10,NDST1,NFIB,NKX2-1,NR2F2,NR3C1,NR4A3,NRP1,NRP2,NTRK2,NUMB,OPHN1,OTP,PAFAH1B1,PAX5,PAX6,PGAP1,PLXNA4,PROX1,PSEN1,PTCHD1,PTEN,RAB3GAP1,RFX4,RHOA,ROB…
GO:BP	positive regulation of locomotion	GO:0040017	2.5404e-16	15.5951	327	2844	100	24356	ABL1,ACVR1B,ADAM9,ADAMTS1,AKT1,AKT3,AMOTL1,ANGPT1,APC,ATOH8,ATP8A1,BAG4,BCL2,BMP7,BMPR2,CAPN7,CCBE1,CD74,CHMP2B,CLASP1,CMKLR1,CPNE3,CSF1R,CXCL12,DAB2,DOCK4,DOCK7,DRD1,EDN1,ETS1,FAM65A,FGF1,FGF2,FGF18,FGFR1,FLT1,FLT4,FN1,GATA2,GPI,HMOX1,IGF1,IGFBP5,IL16,INSR,ITGB3,JUN,KIT,KITLG,MAP2K3,MAPK14,MAPK8IP3,MYLK,NR4A3,NRP1,NUMB,NUS1,ONECUT2,PAK1,PDGFC,PDGFRB,PDPK1,PIK3CD,PIK3R1,PRKCE,PROX1,PTK2B,PTP4A1,R…
GO:BP	positive regulation of cellular component movement	GO:0051272	2.59119e-16	15.5865	312	2844	97	24356	ABL1,ACVR1B,ADAM9,ADAMTS1,AKT1,AKT3,AMOTL1,ANGPT1,APC,ATOH8,ATP8A1,BAG4,BCL2,BMP7,BMPR2,CAPN7,CCBE1,CD74,CLASP1,CMKLR1,CPNE3,CSF1R,CXCL12,DAB2,DOCK4,DOCK7,DRD1,EDN1,ETS1,FAM65A,FGF1,FGF2,FGF18,FGFR1,FLT1,FLT4,FN1,GATA2,GPI,HMOX1,IGF1,IGFBP5,INSR,ITGB3,JUN,KIT,KITLG,MAP2K3,MAPK14,MAPK8IP3,MYLK,NR4A3,NRP1,NUMB,NUS1,ONECUT2,PAK1,PDGFC,PDGFRB,PDPK1,PIK3CD,PIK3R1,PRKCE,PROX1,PTK2B,PTP4A1,RAB11A,RET,RH…
GO:BP	regulation of anatomical structure size	GO:0090066	3.28631e-16	15.4833	323	2844	99	24356	ABL1,ACTN2,ACTR2,ADCY6,ADD2,ADRB1,AGTR2,AKT3,ARHGAP28,ARHGAP35,ARPC2,ARPC4,ARPC5,ARPC5L,AVPR1A,BAG4,BAIAP2L1,BDNF,BMPR2,C15ORF62,CDC42EP1,CDK5R1,CHRM1,CNTN2,CPS1,CREB1,CTTN,DOCK4,DPYSL2,DRD1,EDN1,EDNRA,EFNA5,EPS8,FCHSD1,FGA,FGG,FN1,FSTL4,GJA5,GNB3,GRIP2,GUCY1A3,HIP1R,HNF1B,HRH1,HTR7,IFRD1,IL7R,JMY,KCNMA1,KIRREL,LATS1,LMOD1,LRRC8C,MAP1B,MAPT,MSN,NOS1,NRP1,NTRK2,PAX2,PLEKHH2,PLXNA4,POU4F2,PRKCE,PTE…
GO:BP	regulation of cellular component biogenesis	GO:0044087	3.36662e-16	15.4728	571	2844	145	24356	ABL1,ACTR2,ADD2,ANTXR1,APC,ARHGAP28,ARHGAP35,ARPC2,ARPC4,ARPC5,ARPC5L,AUTS2,BAG4,BAIAP2L1,BDNF,BMP7,C15ORF62,CAMSAP1,CBLN1,CCDC88A,CDC42EP1,CHMP1B,CHMP2B,CLASP1,COLQ,CTGF,CTTN,CUX2,CYLD,DAG1,DCDC2,DNAJB2,DNAJB6,DNAJC15,DNM1L,DPYSL3,DUSP3,DYRK1A,DZIP1,EDN1,EFNA5,EIF4G1,EPHB1,EPHB2,EPS8,FAM98A,FBLIM1,FCHSD1,FLRT2,FMR1,GHR,GSK3B,HIP1R,HNRNPU,HSP90AA1,IDE,IL1RAPL1,IMPACT,JMY,KIAA1324,KIRREL,LATS1,LCM…
GO:BP	intracellular protein transport	GO:0006886	3.6528e-16	15.4374	652	2844	159	24356	ALKBH5,ANGPT1,AP1G1,AP1S3,AP2B1,AP3M1,AP3S2,APBA1,ARF1,ARFIP1,ARFIP2,ARL3,ARL6IP1,BAG3,BAG4,BCAP29,C17ORF75,CACNG2,CACNG4,CD74,CDH1,CDK5R1,CHCHD4,CLTC,COPG2,CRY2,CTDSPL2,CTTN,DERL1,DERL2,DNAJC15,DNAJC27,DNM1,DNM3,DRD1,EDEM1,ERLEC1,FAF2,FAM65A,FERMT1,GGA1,GOLGA7,GOSR2,GSK3B,HSP90AA1,ICK,IPO8,IPO9,JUP,KPNA1,KPNA6,KPNB1,LMNA,LRRC7,LTV1,MAPK14,MAPK8IP3,MFN2,NMD3,OPHN1,PA2G4,PAN3,PEX26,PIK3R1,PMPCB,PO…
GO:BP	cell-cell signaling by wnt	GO:0198738	3.922e-16	15.4065	279	2844	90	24356	ABL1,APC,APCDD1,AXIN2,BCL9,BCL9L,BTRC,CCND1,CCNY,CDC73,CDK14,CSNK1D,CSNK1G1,CSNK2A1,CSNK2A2,CUL3,CYLD,DAAM2,DAB2,DACT2,DCDC2,DKK3,DVL3,EDA,EGR1,FAM53B,FERMT1,FERMT2,FGF2,FOXO1,FOXO3,FZD1,FZD3,FZD4,FZD7,G3BP1,GPRC5B,GRB10,HNF1B,ILK,KREMEN1,LATS1,LIMD1,LRP4,LRP6,LZTS2,MAPK14,MCC,MED12,MITF,MKS1,NDP,NKD1,NOTUM,OPRM1,PKD2,PPM1A,PRDM15,PRICKLE1,PSEN1,PTEN,RAPGEF1,RNF213,RNF220,RSPO2,SFRP1,SHISA2,SHISA…
GO:BP	transmembrane receptor protein tyrosine kinase signaling pathway	GO:0007169	4.07209e-16	15.3902	391	2844	112	24356	ABL1,AGTR2,AKT1,ANGPT1,ANGPT2,APC,APLN,APPL1,ARID5B,ATXN7,BAIAP2L1,BDNF,CDK5R1,COL4A1,CPNE3,CREB3L1,CSF1R,CTGF,CYFIP2,DSTYK,DUSP3,EFEMP1,EFNA5,EFNB2,EIF4EBP2,EPHA4,EPHA5,EPHA8,EPHB1,EPHB2,ERBB4,EREG,FAM83A,FGF1,FGF2,FGF18,FGF19,FGF23,FGFR1,FLRT2,FLT1,FLT4,FOXO1,FOXO3,FRS2,FSTL4,FZD4,GAB1,GFRA2,GRB10,HCK,HIP1R,IGF1,IGFBP4,IGFBP5,INSR,IRS1,ITGB3,KIT,KL,MAPK14,NDST1,NR4A3,NRP1,NRP2,NTRK2,NUS1,OSBPL8…
GO:BP	protein modification by small protein conjugation	GO:0032446	4.09226e-16	15.388	527	2844	137	24356	ABL1,AKT1,AMN1,ANAPC7,ANAPC16,ANGPT1,ANKIB1,ARIH1,ARIH2,ARNT,ARRDC3,ASB6,ASB9,ASB13,ATXN7L3,BCL2,BCOR,BFAR,BMI1,BRAP,BTRC,CBX4,CCNF,CDC27,CUL1,CUL3,CUL4B,DCAF17,DCUN1D2,DCUN1D3,DCUN1D4,DCUN1D5,DERL1,DNAJB2,DTL,DTX4,EGR1,FBXL7,FBXL16,FBXL18,FBXL20,FBXO32,FBXO40,FBXO45,FBXW8,FBXW11,HDAC4,HECTD2,HMG20A,HSP90AA1,ITCH,KBTBD8,KCMF1,KIAA1024,KLHL15,KLHL24,MIB1,MIB2,MYLIP,NEDD4L,PCGF3,PCGF5,PCNP,PDZRN3,P…
GO:BP	trans-synaptic signaling	GO:0099537	5.03574e-16	15.2979	371	2844	108	24356	ABL1,ADCY1,APBA1,ARC,BACE1,BDNF,CA2,CA7,CACNA1B,CACNB1,CACNB2,CACNG2,CACNG4,CADPS,CADPS2,CBLN1,CHRM1,CHRNA2,CHRNA5,CHRNB2,CHRNG,CNR1,CNTN2,CUX2,DGKI,DLG3,DLGAP1,DLGAP2,DRD1,EDN1,EIF4EBP2,EPHA4,EPHB2,FCHSD1,GABRA1,GABRA3,GABRB2,GABRB3,GABRG2,GABRP,GDNF,GFAP,GHR,GJC1,GLRA2,GLS,GRIA1,GRID1,GRIK3,GRIN2A,GRIN2B,GRM3,GRM5,GSK3B,HRH1,HTR7,HTR3A,IL1RAPL1,ITPKA,KIF1B,KRAS,LIN7C,LRRTM1,LRRTM2,MECP2,MEF2C,M…
GO:BP	regulation of organelle organization	GO:0033043	8.38187e-16	15.0767	788	2844	181	24356	ABL1,ACTN2,ACTR2,ADD2,AKT1,APC,ARHGAP28,ARHGAP35,ARPC2,ARPC4,ARPC5,ARPC5L,ATAD2,AUTS2,AXIN2,BAG4,BAIAP2L1,BCOR,BMP7,C15ORF62,CAMSAP1,CCDC88A,CCND2,CCNF,CCNI,CCNJL,CD2AP,CDC6,CDC27,CDC14B,CDC42EP1,CDK5R1,CEBPB,CEP85,CETN1,CHMP1B,CHMP2B,CLASP1,CNTRL,CSF1R,CTGF,CTTN,CUL3,CYLD,DCDC2,DCP2,DDHD1,DDHD2,DNM1L,DYRK1A,DZIP1,EDN1,EFNA5,EHD3,EPHA5,EPS8,EREG,FCHSD1,FMR1,FXN,GATA2,GCG,GSK3B,HIP1R,HK2,HNRNPU,IG…
GO:BP	small GTPase mediated signal transduction	GO:0007264	8.78474e-16	15.0563	384	2844	110	24356	ABCA1,ABL1,ABR,ARHGAP28,ARHGAP31,ARHGAP35,ARHGEF1,ARHGEF4,ARHGEF6,ARHGEF7,ARHGEF12,ARHGEF18,ARHGEF38,ARL3,AUTS2,BRAP,C15ORF62,CD2AP,CDC42EP1,CDC42SE1,CDC42SE2,CDKN2B,CUL3,CYTH4,DGKI,DNAJA3,DNAJC27,DOCK1,DOCK3,DOCK4,DOCK7,DOCK9,DOK3,ELMO1,EPHB2,EPS8,F2RL2,FAM65A,FARP1,FGD4,FGD6,FOXM1,GARNL3,GCLM,GNA13,GPR55,IGF1,IQSEC1,ITPKB,JUN,KALRN,KITLG,KPNB1,KRAS,KSR2,LPAR4,MAPKAP1,MCF2,MFN2,MMD2,MYO9B,NGFR,N…
GO:BP	negative regulation of phosphorus metabolic process	GO:0010563	1.28109e-15	14.8924	344	2844	102	24356	ABL1,AKT1,ANGPT1,ANKLE2,APC,ASH1L,ATXN7,BAG4,BMP7,C3ORF33,CAMK2N2,CBFA2T3,CDKN1A,CDKN2B,CEP85,CNST,CSRNP2,CSRNP3,CTDSPL,CYLD,DAG1,DBNDD2,DLG3,DMD,DNAJC3,DNAJC15,DUSP3,DUSP5,DUSP16,EIF4G1,ENSA,EPHB2,FAM129A,FKTN,FOXM1,FOXO1,GADD45A,GRB10,HDAC4,HNRNPU,IBTK,IMPACT,INPP5F,ITCH,JUN,KIAA0430,KIRREL,LATS1,LEMD2,LPCAT1,LRP6,MAPT,MECOM,MLXIPL,NR2F2,PAFAH1B1,PAQR3,PAX6,PDE4D,PDPK1,PDZD3,PHACTR2,PHB,PIK3IP1…
GO:BP	negative regulation of phosphate metabolic process	GO:0045936	1.28109e-15	14.8924	344	2844	102	24356	ABL1,AKT1,ANGPT1,ANKLE2,APC,ASH1L,ATXN7,BAG4,BMP7,C3ORF33,CAMK2N2,CBFA2T3,CDKN1A,CDKN2B,CEP85,CNST,CSRNP2,CSRNP3,CTDSPL,CYLD,DAG1,DBNDD2,DLG3,DMD,DNAJC3,DNAJC15,DUSP3,DUSP5,DUSP16,EIF4G1,ENSA,EPHB2,FAM129A,FKTN,FOXM1,FOXO1,GADD45A,GRB10,HDAC4,HNRNPU,IBTK,IMPACT,INPP5F,ITCH,JUN,KIAA0430,KIRREL,LATS1,LEMD2,LPCAT1,LRP6,MAPT,MECOM,MLXIPL,NR2F2,PAFAH1B1,PAQR3,PAX6,PDE4D,PDPK1,PDZD3,PHACTR2,PHB,PIK3IP1…
GO:BP	actin cytoskeleton organization	GO:0030036	1.68286e-15	14.774	468	2844	125	24356	ABI1,ABI2,ABL1,ABLIM3,ABR,ACTN2,ACTR2,ADD2,AMOTL1,ANKRD1,ANTXR1,ARHGAP28,ARHGAP35,ARHGAP36,ARPC2,ARPC4,ARPC5,ARPC5L,ATP2C1,AUTS2,BAG4,BAIAP2L1,BCL2,BRSK2,C15ORF62,CCDC88A,CD2AP,CDC42EP1,CDK5R1,CLASP1,CORO2B,CSF1R,CTGF,CTTN,CUL3,DAAM2,DNAJB6,DPYSL3,EDN1,EFNA5,ELMO1,EMP2,EPB41L1,EPHA5,EPS8,ERMN,FCHSD1,FMNL2,FMNL3,FOXP1,FRMD5,GAB1,GHR,HIP1R,IQSEC1,ITGB3,JMY,KIF23,KIRREL,KIT,KRAS,LATS1,LLGL1,LMOD1,MA…
GO:BP	gland development	GO:0048732	2.44375e-15	14.6119	281	2844	89	24356	ABL1,ARHGAP35,ARID5B,ASH1L,BCL2,BMP7,BTBD7,BTRC,CAPN1,CBX7,CCND1,CEBPB,CEBPG,CREB1,CUL3,DAG1,EDA,EDAR,ELF5,ERBB4,FGF2,FGFR1,FRS2,GATA2,GATA6,HNF1B,HNF4A,HOXB9,HOXD13,ID4,IGFBP5,IGSF3,INSR,JUN,KDM5B,LATS1,LBH,LMO4,MAFB,MED1,MSN,MSX2,NFIB,NKX2-1,NR3C1,NRP1,ONECUT2,OTP,PAX6,PBX1,PDGFRA,PGR,PKD2,PLAG1,PROX1,PSEN1,PTEN,RAG1,RARG,ROBO1,RPGRIP1L,RREB1,RTN4,SEC63,SEMA3A,SEMA3C,SFRP1,SIX4,SMAD3,SMO,SOCS2,…
GO:BP	Wnt signaling pathway	GO:0016055	3.11879e-15	14.506	277	2844	88	24356	ABL1,APC,APCDD1,AXIN2,BCL9,BCL9L,BTRC,CCND1,CCNY,CDC73,CDK14,CSNK1D,CSNK1G1,CSNK2A1,CSNK2A2,CUL3,CYLD,DAAM2,DAB2,DACT2,DCDC2,DKK3,DVL3,EDA,EGR1,FAM53B,FERMT1,FERMT2,FGF2,FOXO1,FOXO3,FZD1,FZD3,FZD4,FZD7,G3BP1,GPRC5B,GRB10,HNF1B,ILK,KREMEN1,LATS1,LIMD1,LRP4,LRP6,LZTS2,MAPK14,MCC,MED12,MITF,MKS1,NDP,NKD1,NOTUM,PPM1A,PRDM15,PRICKLE1,PSEN1,PTEN,RAPGEF1,RNF213,RNF220,RSPO2,SFRP1,SHISA2,SHISA6,SOX10,STK…
GO:BP	muscle organ development	GO:0007517	3.60031e-15	14.4437	234	2844	79	24356	ALX4,ANKRD1,ARID5B,BCL2,BCL9,BCL9L,BTG2,CHD2,CREB1,CYP26B1,DMD,DMRTA2,EDN1,EFNB2,EGLN1,EGR1,EPHB1,ERBB4,FGFR1,FOS,FOXL2,FOXN2,FOXP1,FRS2,FXR1,FZD1,FZD7,GATA6,HAND1,HDAC4,HEYL,HLF,HOMER1,IGF1,JPH1,LEMD2,LRP2,LUC7L2,MAFF,MAPK14,MED1,MEF2C,MEF2D,MEGF10,METTL8,MYLK,MYLK2,MYOZ2,NEUROG1,NR1D2,NR2F2,PAX3,PAX5,PAX7,PHOX2B,PROX1,PTEN,RB1,RBFOX1,RCAN1,RHOA,SGCB,SHOX2,SIX4,SLC23A2,SMAD3,SMO,SOX6,SOX8,TBX2,T…
GO:BP	cytoskeleton organization	GO:0007010	3.60974e-15	14.4425	1060	2844	223	24356	ABI1,ABI2,ABL1,ABLIM1,ABLIM3,ABR,ACTN2,ACTR2,ADD2,AGFG1,AMOTL1,ANK3,ANKRD1,ANTXR1,APC,ARC,ARHGAP28,ARHGAP35,ARHGAP36,ARPC2,ARPC4,ARPC5,ARPC5L,ATP2C1,AUTS2,BAG4,BAIAP2L1,BCL2,BRSK2,BRWD1,BRWD3,C15ORF62,CALM1,CAMSAP1,CCDC88A,CCNF,CD2AP,CDC14B,CDC42EP1,CDK5R1,CENPA,CEP19,CEP85,CEP350,CETN1,CHMP1B,CHMP2B,CLASP1,CNTN2,CNTRL,CORO2B,CSF1R,CSNK1D,CTGF,CTTN,CUL3,CYLD,DAAM2,DAG1,DCX,DNAH8,DNAJB6,DOCK1,DOCK…
GO:BP	regulation of cell adhesion	GO:0030155	3.62131e-15	14.4411	380	2844	108	24356	ABL1,ADAM9,ADAMTS18,AKT1,ANGPT1,ANGPT2,ARG2,ARPC2,ATXN3,BAG4,BCL2,BMI1,BMP7,CASK,CD5,CD9,CD47,CD74,CD86,CD274,CD276,CDH1,CDK6,CDKN2B,CEBPB,CHRD,CLASP1,CYLD,CYP1B1,DACT2,DMD,DNAJA3,DUSP3,EFNA5,EFNB2,EGFLAM,EMP2,EPHA8,ETS1,FERMT1,FGA,FGG,FLOT2,FN1,FRMD5,FZD4,FZD7,GSK3B,HOXA7,HSD17B12,IGF1,IL15,IL7R,ITCH,ITGB3,ITPKB,JAG1,JAG2,JUP,KIF26B,LAMA4,MDGA1,NDNF,NFAT5,NR4A3,NRP1,ONECUT2,PDCD1LG2,PDE3B,PDE5A,…
GO:BP	pattern specification process	GO:0007389	3.81291e-15	14.4187	323	2844	97	24356	ABI1,ACVR1B,ACVR2A,ACVR2B,ACVRL1,ALX4,APC,ARC,ARL13B,AXIN2,BCOR,BMI1,BMP7,BMPR2,BMPR1B,BTG2,CHRD,CHSY1,CYP26B1,DAAM2,DLX1,DMRTA2,EDN1,EMX2,EPHA4,ERBB4,FEZF2,FGF1,FGF2,FGFR1,FN1,FRS2,GATA5,GBX2,GDF11,GDNF,GLI3,GREM2,GRSF1,HAND1,HIPK1,HIPK2,HNF1B,HOXA7,HOXB5,HOXB9,HOXC4,HOXC5,HOXC9,HOXC13,HOXD13,LRP2,LRP4,MAFB,MED12,MEF2C,MIB1,MKS1,MSX2,NEUROG1,NKX2-1,NKX2-2,NR2F2,NRP1,NRP2,OTX2,PAX2,PAX6,PAX7,PBX1…
GO:BP	proteolysis	GO:0006508	4.52755e-15	14.3441	1171	2844	240	24356	ADAM9,ADAM12,ADAM22,ADAM28,ADAM33,ADAMTS1,ADAMTS4,ADAMTS6,ADAMTS18,ADAMTSL1,AEBP1,AGAP3,AHSG,AKT1,AMN1,ANKIB1,ANTXR1,ARIH1,ARIH2,ARMC8,ATG4A,ATXN3,ATXN7L3,BACE1,BBS7,BFAR,BRSK2,BTRC,C5,C9ORF3,CAPN1,CAPN7,CBFA2T3,CCNF,CNTN2,CPM,CSNK1D,CSNK2A2,CTSC,CTSK,CUL1,CUL3,CUL4B,CYFIP2,CYLD,DAB2,DAG1,DDI1,DERL1,DERL2,DHCR24,DNAJB2,DNAJB6,DNAJB12,DNAJC3,DNAJC18,DPP4,DPP6,DPP10,DTL,ECE1,ECE2,EDEM1,EDEM3,EGLN3,…
GO:BP	positive regulation of intracellular signal transduction	GO:1902533	4.63924e-15	14.3336	575	2844	143	24356	ABL1,ADAM9,ADRA2B,ADRB1,AKT1,AKT3,ALPK1,ANGPT1,ANKRD1,AUTS2,BAG4,BCLAF1,CALM1,CD44,CD74,CSF1R,CTGF,DGKI,DNAJC27,DNM1L,DSTYK,EDA,EDAR,EDN1,EPHA4,EPHA8,ERBB4,F2RL2,FGA,FGF1,FGF2,FGF18,FGF19,FGF23,FGFR1,FGG,FLT1,FLT4,FRS2,FZD4,GADD45A,GADD45G,GCG,GDF6,GHR,GPR55,GPR37L1,GPRC5B,GUCY1A3,HIPK2,HSP90AA1,IGF1,IGFBP4,IGFBP5,IKBKE,ILK,INSR,ITPKB,JUN,KIT,KITLG,KL,KRAS,LIN28A,LMCD1,LPAR4,MAP2K3,MAP2K4,MAP3K7,…
GO:BP	epithelial cell differentiation	GO:0030855	5.07269e-15	14.2948	371	2844	106	24356	ABL1,ACVR2B,ADAM9,ATOH8,BCL2,BDH2,BMP7,BMPR2,C1GALT1,CBFA2T2,CCND1,CDK6,CEBPB,CLIC4,CLIC5,CPT1A,CREB1,CYP26B1,DAB2,DACT2,DMD,EHF,ELF5,ERBB4,FGF2,FGFR1,FNDC3A,FOSL2,FOXJ2,FOXL2,FOXP1,FRS2,FZD1,FZD7,GATA5,GATA6,GDF2,GDNF,GRHL1,HNF1B,HNF4A,HNRNPH3,HOXA7,HOXB5,JAG1,JAG2,JUN,KLF15,LATS1,LBH,MAF,MAFF,MAFG,MED1,MEF2C,MSN,MSX2,MYD88,NCOA3,NFIB,NKX2-1,NKX2-2,NR2F2,NR5A2,ONECUT2,OPHN1,PAFAH1B1,PAX6,PCDH15,…
GO:BP	chemical synaptic transmission	GO:0007268	5.37504e-15	14.2696	366	2844	105	24356	ABL1,ADCY1,APBA1,ARC,BACE1,BDNF,CA2,CA7,CACNA1B,CACNB1,CACNB2,CACNG2,CACNG4,CADPS,CADPS2,CBLN1,CHRM1,CHRNA2,CHRNA5,CHRNB2,CHRNG,CNR1,CNTN2,CUX2,DGKI,DLG3,DLGAP1,DLGAP2,DRD1,EDN1,EIF4EBP2,EPHA4,EPHB2,FCHSD1,GABRA1,GABRA3,GABRB2,GABRB3,GABRG2,GABRP,GDNF,GFAP,GHR,GJC1,GLRA2,GLS,GRIA1,GRID1,GRIK3,GRIN2A,GRIN2B,GRM3,GRM5,GSK3B,HRH1,HTR7,HTR3A,ITPKA,KIF1B,KRAS,LIN7C,LRRTM1,LRRTM2,MECP2,MEF2C,MME,MYLK2,…
GO:BP	anterograde trans-synaptic signaling	GO:0098916	5.37504e-15	14.2696	366	2844	105	24356	ABL1,ADCY1,APBA1,ARC,BACE1,BDNF,CA2,CA7,CACNA1B,CACNB1,CACNB2,CACNG2,CACNG4,CADPS,CADPS2,CBLN1,CHRM1,CHRNA2,CHRNA5,CHRNB2,CHRNG,CNR1,CNTN2,CUX2,DGKI,DLG3,DLGAP1,DLGAP2,DRD1,EDN1,EIF4EBP2,EPHA4,EPHB2,FCHSD1,GABRA1,GABRA3,GABRB2,GABRB3,GABRG2,GABRP,GDNF,GFAP,GHR,GJC1,GLRA2,GLS,GRIA1,GRID1,GRIK3,GRIN2A,GRIN2B,GRM3,GRM5,GSK3B,HRH1,HTR7,HTR3A,ITPKA,KIF1B,KRAS,LIN7C,LRRTM1,LRRTM2,MECP2,MEF2C,MME,MYLK2,…
GO:BP	membrane organization	GO:0061024	7.18246e-15	14.1437	410	2844	113	24356	ABCA1,ABCC1,AKT1,ANK3,ANKFY1,ANKLE2,ANO3,AP2B1,APOOL,ARF1,ATP10B,ATP8A1,ATP9A,BAIAP2L1,BCL2,BET1,CACNG2,CACNG4,CCDC88A,CD9,CHMP1B,CHMP2B,CNTN2,COL4A3BP,COLQ,CUL3,DHCR24,DNAJC11,DNM1,DNM3,DNM1L,EEA1,ELMO1,EMP2,FLOT2,GDNF,GET4,GLDN,GLTP,GOSR2,HIP1R,HK2,HSP90AA1,KLHL15,LEMD2,LEMD3,LMNA,LRP4,LRRC7,MEGF10,MFN2,MPP5,MYH9,MYH10,MYO18A,NAIF1,NFASC,NLGN1,OPHN1,PACSIN2,PAFAH1B1,PDCD2,PLEKHA8,PMP2,PTEN,RAB1…
GO:BP	negative regulation of cell death	GO:0060548	8.71882e-15	14.0595	533	2844	135	24356	ABL1,ADNP,AKT1,ANGPT1,ANKLE2,ANKRD1,ARG2,BAG3,BARHL1,BCL2,BDNF,BFAR,BMI1,BMP7,CD74,CDC73,CEBPB,CHL1,CIAPIN1,CIDEA,COL2A1,CSF1R,CTGF,CTTN,DAB2,DAD1,DLX1,DNAJA3,DNAJB6,DNAJC3,DSTYK,ENO1,FGA,FGG,FLT4,FOXO1,FXN,FZD1,FZD3,GABRB2,GABRB3,GATA2,GATA6,GCG,GDF5,GDNF,GHR,GPR37L1,GSK3B,HIP1R,HIPK2,HMOX1,HNF1B,IGF1,IL7R,IMPACT,ITCH,ITPKB,JUN,KIT,KITLG,KRAS,LMNA,LRP6,MAP2K4,MCL1,MDM4,MECOM,MECP2,MED1,MEF2C,MGM…
GO:BP	regulation of cell morphogenesis	GO:0022604	8.74695e-15	14.0581	296	2844	91	24356	ABL1,ARC,ARHGAP35,ARPC2,BCL9L,BDNF,BMPR2,BRSK2,BRWD1,BRWD3,C15ORF62,CAMSAP1,CAPRIN1,CDC42EP1,CDC42SE1,CDK5R1,CNTN2,COCH,CSF1R,CUX2,DPYSL2,EFNA5,EPHA4,EPHB2,EPS8,ERMN,FBXW8,FEZF2,FMNL2,FMNL3,FN1,FSTL4,FZD4,GNA13,IFRD1,ITGB3,KIT,LARP4,LIMD1,LRP4,MAP1B,MAPT,MARK2,MKLN1,MSN,MYH9,MYH10,NEDD4L,NLGN1,NRP1,NTRK2,OBSL1,PAFAH1B1,PAK1,PHIP,PLXNA2,PLXNA4,POU4F2,PSEN1,PTEN,PTK2B,RAB11A,RET,RHOBTB3,RHOJ,RHOQ,R…
GO:BP	proteasomal protein catabolic process	GO:0010498	1.00592e-14	13.9974	322	2844	96	24356	AGAP3,AKT1,AMN1,ANKIB1,ARIH1,ARIH2,ARMC8,ATXN3,BBS7,BFAR,BRSK2,BTRC,CBFA2T3,CCNF,CSNK1D,CUL1,CUL3,CUL4B,DAB2,DERL1,DERL2,DNAJB2,DNAJB12,DNAJC18,EDEM1,EDEM3,ERLEC1,ERLIN1,ERLIN2,FAF2,FAM192A,FBXL7,FBXL16,FBXL18,FBXL20,FBXO33,FBXO45,FBXW8,FBXW11,FOXRED2,GET4,GSK3B,HSPA5,ITCH,KCTD2,KLHL15,NEDD4L,OPHN1,OSBPL7,PCNP,PPP2R5C,PRICKLE1,PSEN1,PSMA4,PSMA5,PSME3,RAD23B,RMND5A,RNF4,RNF7,RNF41,RNF121,RNF144A,R…
GO:BP	protein ubiquitination	GO:0016567	1.06182e-14	13.9739	489	2844	127	24356	ABL1,AKT1,AMN1,ANAPC7,ANAPC16,ANGPT1,ANKIB1,ARIH1,ARIH2,ARRDC3,ASB6,ASB9,ASB13,ATXN7L3,BCL2,BCOR,BFAR,BMI1,BRAP,BTRC,CCNF,CDC27,CUL1,CUL3,CUL4B,DCAF17,DCUN1D2,DCUN1D3,DCUN1D4,DCUN1D5,DERL1,DNAJB2,DTL,DTX4,FBXL7,FBXL16,FBXL18,FBXL20,FBXO32,FBXO40,FBXO45,FBXW8,FBXW11,HECTD2,HSP90AA1,ITCH,KBTBD8,KCMF1,KIAA1024,KLHL15,KLHL24,MIB1,MIB2,MYLIP,NEDD4L,PCGF3,PCGF5,PCNP,PDZRN3,PDZRN4,PELI2,PRICKLE1,PRKCE,P…
GO:BP	response to abiotic stimulus	GO:0009628	1.89454e-14	13.7225	572	2844	141	24356	ADRB1,AKT1,ALKBH5,ANKRD1,AQP2,ARNT,ARPP21,ASCL2,ATP2B4,ATXN3,B4GALT2,BACH1,BAG3,BCL2,BDNF,BMF,CBFA2T3,CCND1,CCND2,CLCN6,CLK2,CNTNAP2,CPEB2,CRY2,CUL4B,DCUN1D3,DDAH1,DDHD2,DMD,DNAJA3,DNAJC3,DRD1,DTL,EDN1,EDNRA,EGLN1,EGLN3,EGR1,EIF2S1,ENO1,EPAS1,EPHB1,FGF1,FOS,FOXO1,GADD45A,GATA6,GRIN2A,HIF1AN,HIF3A,HMOX1,HRH1,HSPA5,IGF1,IMPACT,INO80,INTS3,INTS7,JUN,JUP,KCNMA1,KIT,KRAS,LIMD1,LMNA,MAP2K4,MAP3K14,MAP4…
GO:BP	cell growth	GO:0016049	2.41001e-14	13.618	280	2844	87	24356	ABL1,ACVR1B,AKT1,ALCAM,ARIH2,AUTS2,BCL2,BDNF,BMPR2,CDC73,CDK5R1,CDKN2B,CTGF,CYFIP2,DCBLD2,DCLK1,DCUN1D3,DCX,DERL2,DNAJB2,DPYSL2,EDN1,EFNA5,EI24,EIF4G1,ENO1,EXOSC2,FN1,FOXL2,FSTL4,FXN,GDF2,HNF4A,HSP90AA1,IFRD1,IGF1,IGFBP4,IGFBP5,IMPACT,INO80,IP6K2,KAZALD1,KIAA1024,LMX1A,MAP1B,MAPT,NAIF1,NANOS1,NRP1,NRP2,NTRK2,PHB,PLXNA4,POU4F2,RAB11A,RAPH1,RARG,RB1,RIMS2,RTN4,RTN4R,SEMA3A,SEMA3C,SEMA3D,SEMA3G,SEMA…
GO:BP	regulation of ossification	GO:0030278	2.90048e-14	13.5375	129	2844	54	24356	ACVR2A,ACVR2B,AHSG,ANKH,AXIN2,BCL2,BCOR,BMP7,BMPR2,BMPR1B,CALCR,CD276,CDK6,CEBPB,CHRD,CHSY1,FGF2,FGF23,GDF2,HDAC4,ID4,IGF1,IGFBP5,ILK,JAG1,KL,KREMEN1,LIMD1,LRP4,MAPK14,MATN1,MEF2C,MSX2,NBR1,OSR2,PBX1,PKDCC,PTK2B,RORB,RUNX2,SEMA4D,SFRP1,SMAD3,SMAD5,SMOC1,SMURF1,TFAP2A,TGFB2,TGFB3,TMEM119,TOB2,WNT4,WNT5A,ZHX3
GO:BP	proteasome-mediated ubiquitin-dependent protein catabolic process	GO:0043161	3.0971e-14	13.509	276	2844	86	24356	AGAP3,AKT1,AMN1,ANKIB1,ARIH1,ARIH2,ARMC8,ATXN3,BBS7,BFAR,BTRC,CBFA2T3,CCNF,CSNK1D,CUL1,CUL3,CUL4B,DAB2,DERL1,DERL2,DNAJB2,DNAJB12,DNAJC18,EDEM1,EDEM3,ERLEC1,ERLIN1,ERLIN2,FAF2,FBXL7,FBXL16,FBXL18,FBXL20,FBXO33,FBXO45,FBXW8,FBXW11,FOXRED2,GSK3B,HSPA5,ITCH,KCTD2,KLHL15,NEDD4L,PCNP,PPP2R5C,PRICKLE1,PSEN1,PSMA4,PSMA5,RAD23B,RMND5A,RNF4,RNF7,RNF121,RNF144A,RNF144B,RYBP,SENP1,SIAH3,SIRT1,SMURF1,SOCS4,S…
GO:BP	response to lipid	GO:0033993	3.60066e-14	13.4436	391	2844	108	24356	ABCA1,ABHD2,ABL1,ABL2,ABR,ACACA,ADAM9,ADCY6,AKT1,ALPL,ANKRD1,BCL2,BMP7,CD86,CD274,CDC73,CEBPB,CFTR,CLK2,CPS1,CREB1,CRY2,CYP26B1,DAB2,EFNA5,EIF4E,EPHA5,FBXO32,GDAP2,GNG2,GNG12,GNRH1,GPR83,HEYL,HNF4A,HNRNPU,IL8,IRAK2,JUN,KLF9,LATS1,LBH,LIAS,LRP6,MAPK14,MED1,MED12,MED13,MED14,MEF2C,MSN,MSX2,MTDH,MYD88,NCOA2,NCOA3,NOS1,NR1D2,NR2C2,NR2F2,NR3C1,NR4A3,NR5A2,OSBPL7,PADI2,PAK1,PDCD1LG2,PDE4D,PDK3,PGR,PHB,…
GO:BP	transmembrane receptor protein serine/threonine kinase signaling pathway	GO:0007178	4.35306e-14	13.3612	238	2844	78	24356	ABL1,ACVR1B,ACVR2A,ACVR2B,ACVRL1,ADAM9,ATOH8,BCL9L,BMP7,BMPR2,BMPR1B,CHRD,CIDEA,CTDSPL2,DAB2,DACT2,DLX1,EGR1,FBN1,FERMT1,FERMT2,FOS,FSHB,FUT8,FZD1,GDF2,GDF5,GDF6,GDF11,GLG1,GREM2,HIPK2,HNF4A,ILK,INHBE,JUN,LEMD2,LEMD3,LRP2,LRP4,MAPK14,MSX2,MTMR4,NCEH1,NEO1,NKX2-1,ONECUT2,PDPK1,PMEPA1,PPM1A,PRDM16,RASL11B,RBM14,RGMB,RNF165,RUNX2,SFRP1,SIRT1,SMAD1,SMAD3,SMAD5,SMAD7,SMAD9,SMURF1,SPTBN1,STUB1,SULF1,TG…
GO:BP	regulation of system process	GO:0044057	5.12251e-14	13.2905	273	2844	85	24356	ACPP,ADRB1,AGTR2,ANK2,ATP2B4,AVPR1A,BMP7,BMPR2,CACNA1B,CACNA1C,CACNB2,CALM1,CAMK2G,CBLN1,CHRM1,CRY2,CTTN,CUX2,DMD,DOCK4,EDN1,EHD3,EMP2,ENO1,EPAS1,FBXO32,FGA,FGFR1,FGG,FMR1,FOXL2,FTO,GATA5,GHR,GJA5,GJC1,GLS,GNAO1,GNRH1,GRIN2A,GUCY1A3,HDAC4,HIP1R,HOPX,HRH1,IGF1,IGFBP5,JUP,KCNE4,KCNH2,KCNJ2,LMCD1,LMNA,MECP2,MEF2A,MYLK2,NEUROG1,NLGN1,NOS1,NR3C1,PDE4D,PDE5A,PHOX2B,PTEN,PTGER3,PTPN11,RGS2,RHOA,SCN2B,SC…
GO:BP	negative regulation of protein metabolic process	GO:0051248	6.34063e-14	13.1979	656	2844	154	24356	ABL1,AHSG,AKT1,ANGPT1,APC,ASH1L,AZIN1,BCOR,BMP7,BTG2,C5,C3ORF33,CAMK2N2,CD276,CDKN1A,CDKN2B,CEP85,CNOT8,CPEB2,CPEB3,CPEB4,CSNK2A2,CTDSPL,CYLD,DAG1,DBNDD2,DERL2,DMD,DNAJB6,DNAJC3,DUSP3,DUSP5,DUSP16,EDN1,EIF2S1,EIF4E,EIF4EBP2,EIF4G1,ENSA,EPHA4,EPHB2,ERLEC1,FAM129A,FAM192A,FKTN,FLOT2,FOXM1,FOXO1,FTO,FXR1,GADD45A,GHR,GLG1,GRIN2A,HIPK2,HMG20A,IBTK,IGF2BP1,IGFBP5,ILF3,IMPACT,INPP5F,ITCH,ITIH5,JUN,KDM5A…
GO:BP	negative regulation of cellular protein metabolic process	GO:0032269	7.8733e-14	13.1038	616	2844	147	24356	ABL1,AHSG,AKT1,ANGPT1,APC,ASH1L,BCOR,BMP7,BTG2,C5,C3ORF33,CAMK2N2,CDKN1A,CDKN2B,CEP85,CNOT8,CPEB2,CPEB3,CPEB4,CSNK2A2,CTDSPL,CYLD,DAG1,DBNDD2,DERL2,DMD,DNAJB6,DNAJC3,DUSP3,DUSP5,DUSP16,EDN1,EIF2S1,EIF4E,EIF4EBP2,EIF4G1,ENSA,EPHA4,EPHB2,ERLEC1,FAM129A,FAM192A,FKTN,FOXM1,FOXO1,FTO,FXR1,GADD45A,GLG1,HIPK2,HMG20A,IBTK,IGF2BP1,IGFBP5,ILF3,IMPACT,INPP5F,ITCH,ITIH5,JUN,KDM5A,KIAA1024,KIRREL,KLF15,LATS1,…
GO:BP	sensory system development	GO:0048880	8.43462e-14	13.0739	265	2844	83	24356	ACVR2B,ADAMTS18,ARHGAP35,BBS7,BCL2,BMP7,BMPR2,BMPR1B,CACNA1C,CLIC4,COL4A1,CYP1B1,DCX,DLX1,EFEMP1,EPHB1,EPHB2,FBN1,FGF2,FOXF2,FOXL2,FREM2,FRS2,FZD4,GCLM,GDF11,GNB1,GPD2,HCN1,HIPK1,HIPK2,JAG1,JUN,LPCAT1,MAF,MED1,MEIS1,MEIS2,MFN2,MITF,MYH10,NRP1,NTRK2,OSR2,PAX6,PDGFRA,PDS5B,PHOX2B,POU4F2,PRDM1,PRKCI,PROX1,PRPH2,PTF1A,RAB11FIP4,RAB3GAP1,RARG,RDH10,RHOJ,RORB,RPGRIP1L,SDK2,SH3PXD2B,SLC4A5,SMAD3,SMOC1,S…
GO:BP	Ras protein signal transduction	GO:0007265	8.95103e-14	13.0481	316	2844	93	24356	ABCA1,ABL1,ABR,ARHGAP35,ARHGEF1,ARHGEF4,ARHGEF6,ARHGEF7,ARHGEF12,ARHGEF18,ARHGEF38,AUTS2,BRAP,C15ORF62,CDC42EP1,CDC42SE1,CDC42SE2,CDKN2B,CUL3,CYTH4,DGKI,DNAJC27,DOK3,ELMO1,EPHB2,EPS8,F2RL2,FAM65A,FARP1,FGD4,FGD6,FOXM1,GNA13,GPR55,IGF1,IQSEC1,ITPKB,JUN,KALRN,KITLG,KPNB1,KRAS,KSR2,LPAR4,MAPKAP1,MCF2,MFN2,MMD2,MYO9B,NGFR,NRP1,OPHN1,RAB24,RAB30,RAB31,RAB37,RAB11A,RAB22A,RAB27A,RAB33B,RAB39B,RAB3B,RAB…
GO:BP	negative regulation of programmed cell death	GO:0043069	9.39044e-14	13.0273	490	2844	125	24356	ABL1,ADNP,AKT1,ANGPT1,ANKLE2,ANKRD1,ARG2,BAG3,BARHL1,BCL2,BDNF,BFAR,BMI1,BMP7,CD74,CDC73,CEBPB,CHL1,CIAPIN1,CIDEA,COL2A1,CSF1R,CTTN,DAB2,DAD1,DLX1,DNAJA3,DNAJB6,DNAJC3,DSTYK,ENO1,FGA,FGG,FLT4,FOXO1,FXN,FZD3,GABRB2,GABRB3,GATA2,GATA6,GCG,GDF5,GDNF,GHR,GSK3B,HIP1R,HIPK2,HMOX1,HNF1B,IGF1,IL7R,ITCH,ITPKB,JUN,KIT,KITLG,KRAS,LMNA,LRP6,MAP2K4,MCL1,MDM4,MECOM,MECP2,MED1,MEF2C,MGMT,MITF,MSX2,MTDH,MYO18A,N…
GO:BP	eye development	GO:0001654	1.08042e-13	12.9664	261	2844	82	24356	ACVR2B,ADAMTS18,ARHGAP35,BBS7,BCL2,BMP7,BMPR2,BMPR1B,CACNA1C,CLIC4,COL4A1,CYP1B1,DCX,DLX1,EFEMP1,EPHB1,EPHB2,FBN1,FGF2,FOXF2,FOXL2,FREM2,FRS2,FZD4,GCLM,GDF11,GNB1,GPD2,HCN1,HIPK1,HIPK2,JAG1,JUN,LPCAT1,MAF,MED1,MEIS1,MEIS2,MFN2,MITF,MYH10,NRP1,NTRK2,OSR2,PAX6,PDGFRA,PDS5B,POU4F2,PRDM1,PRKCI,PROX1,PRPH2,PTF1A,RAB11FIP4,RAB3GAP1,RARG,RDH10,RHOJ,RORB,RPGRIP1L,SDK2,SH3PXD2B,SLC4A5,SMAD3,SMOC1,SOS1,SOX…
GO:BP	visual system development	GO:0150063	1.08042e-13	12.9664	261	2844	82	24356	ACVR2B,ADAMTS18,ARHGAP35,BBS7,BCL2,BMP7,BMPR2,BMPR1B,CACNA1C,CLIC4,COL4A1,CYP1B1,DCX,DLX1,EFEMP1,EPHB1,EPHB2,FBN1,FGF2,FOXF2,FOXL2,FREM2,FRS2,FZD4,GCLM,GDF11,GNB1,GPD2,HCN1,HIPK1,HIPK2,JAG1,JUN,LPCAT1,MAF,MED1,MEIS1,MEIS2,MFN2,MITF,MYH10,NRP1,NTRK2,OSR2,PAX6,PDGFRA,PDS5B,POU4F2,PRDM1,PRKCI,PROX1,PRPH2,PTF1A,RAB11FIP4,RAB3GAP1,RARG,RDH10,RHOJ,RORB,RPGRIP1L,SDK2,SH3PXD2B,SLC4A5,SMAD3,SMOC1,SOS1,SOX…
GO:BP	response to decreased oxygen levels	GO:0036293	1.10671e-13	12.956	124	2844	52	24356	AKT1,ALKBH5,ARNT,ASCL2,BACH1,BCL2,CBFA2T3,CPEB2,DDAH1,EDN1,EDNRA,EGLN1,EGLN3,EGR1,ENO1,EPAS1,GATA6,HIF1AN,HIF3A,HMOX1,KCNMA1,LIMD1,LMNA,MB,MDM4,MECP2,NDNF,NOS1,NPEPPS,PDK3,PGK1,PLOD2,PRKCE,PTEN,RORA,SFRP1,SIRT1,SLC11A2,SMAD3,SRF,SUV39H1,TBL2,TGFB2,TGFB3,TGFBR2,TGFBR3,TM9SF4,UBQLN1,VEGFA,VEGFC,WTIP,ZFP36L1
GO:BP	response to organic cyclic compound	GO:0014070	1.10782e-13	12.9555	375	2844	104	24356	ABAT,ABHD2,ADCY6,AHR,ALPL,AQP9,ARNT,ATP2B4,BCL2,BMP7,BTRC,CDH1,CFTR,CIDEA,CPS1,CRY2,CYP1B1,DAB2,DRD1,EFNA5,EIF4E,EPHA5,FBXO32,GABPA,GABRB3,GABRG2,GNG2,GNRH1,GPR83,HCN1,HEYL,HLCS,HNF4A,HNRNPU,HOMER1,IGFBP5,IMPACT,JUN,JUP,KLF9,LATS1,LBH,LRP6,MED1,MED12,MED13,MED14,MEF2C,MSN,MSX2,NCOA2,NCOA3,NR1D2,NR2C2,NR2F2,NR3C1,NR4A3,NR5A2,OSBPL7,PADI2,PAK1,PAK2,PAK4,PANX1,PDE4D,PGR,PHB,PKD2,POU4F2,PPP2R2A,PRKCE…
GO:BP	response to hormone	GO:0009725	1.21273e-13	12.9162	441	2844	116	24356	ABHD2,ACACA,ACTN2,ADCY6,AGTR2,AKT1,APC,APPL1,AVPR1A,BAIAP2L1,BCL2,BMP7,CA2,CCND1,CHRM1,CPEB2,CREB1,CRY2,DAB2,EFNA5,EGR1,EIF4E,EIF4EBP2,EPHA5,EPHA8,FBXO32,FOXO1,FOXO3,FSHB,GATA6,GHR,GNG2,GNRH1,GPR83,GRB10,HEYL,HNF4A,HNRNPU,IGF1,INSR,IRS1,JUN,KIT,KL,KLF9,KLF15,LATS1,LBH,LPIN2,MED1,MED12,MED13,MED14,MEF2C,MSN,MSX2,MYO5A,NCOA1,NCOA2,NCOA3,NKX2-1,NOS1,NR1D2,NR2C2,NR2F2,NR3C1,NR4A3,NR5A2,OSBPL8,PADI2,P…
GO:BP	epithelial cell proliferation	GO:0050673	1.29445e-13	12.8879	242	2844	78	24356	ACVR2A,AKT1,AKT3,APLN,APLNR,ATOH8,BMPR2,BTRC,CASK,CCND1,CDK6,CEBPB,EFNB2,EHF,EREG,FERMT1,FGF1,FGF2,FGFR1,FLT1,FLT4,FOXP1,FRS2,FSHB,FZD7,GATA2,GDF2,GDF5,GHR,HMOX1,HNF1B,IGF1,IGFBP4,IGFBP5,JUN,KDM5B,KLF9,MCC,MED1,MEF2C,NFIB,NGFR,NR2F2,NR4A3,NRAS,OSR2,PAX2,PAX6,PDPK1,PGR,PPP1R16B,PROX1,PSEN1,PTEN,PTPRN,RB1,ROBO1,RREB1,RTN4,SFRP1,SIRT1,SIX4,SMAD3,SMO,SP1,SULF1,TGFB2,TGFBR1,VASH1,VASH2,VDR,VEGFA,VEGFC…
GO:BP	morphogenesis of a branching structure	GO:0001763	1.30723e-13	12.8836	154	2844	59	24356	ABL1,AGTR2,BCL2,BMP7,BTBD7,BTRC,CLIC4,COL4A1,DAG1,EDN1,EDNRA,ERMN,FGF1,FGFR1,FRS2,GBX2,GDF2,GDNF,GNA13,HNF1B,HOXD13,ILK,KDM5B,KRAS,MED1,MKS1,MSX2,NKX2-1,NRP1,PAK1,PAX2,PBX1,PGR,PKD2,PPP1CA,PPP3R1,PRDM1,PROX1,RDH10,RERE,RSPO2,RTN4,SEMA3A,SEMA3C,SFRP1,SHOX2,SIX4,SMO,SOX8,SOX10,SRF,STK4,SULF1,TGFBR2,TGM2,TIMELESS,VDR,WNT4,WNT5A
GO:BP	response to drug	GO:0042493	1.31605e-13	12.8807	447	2844	117	24356	ABAT,ABCC9,ABHD2,ABL1,ADAM9,ADCY6,ADCY7,ANKRD1,ARL6IP1,BCL2,BMP7,CA2,CALHM1,CCND1,CDH1,CFTR,CHRM1,CHRNA5,CHRNB2,CHRNG,CREB1,CYP1B1,DRD1,EDN1,EFNA5,EGLN1,EIF4E,EMX2,EPHA5,EPS8,FBXO32,FOS,FOXO1,FXN,FZD1,FZD4,GABPA,GATA6,GDNF,GHR,GLRA2,GNRH1,GOT2,GPR37L1,GRIN2A,GRIN2B,GRIN3A,HLCS,HMOX1,HOMER1,IMPACT,JAG1,JUN,JUP,KAT7,KCNH2,KCNMA1,KLF9,LRP2,MAPK14,MB,MEF2C,NCOA1,NCOA2,NOS1,NR3C1,NR4A3,OPRM1,PANX1,PDE…
GO:BP	regulation of cellular component size	GO:0032535	1.3318e-13	12.8756	247	2844	79	24356	ABL1,ACTN2,ACTR2,ADD2,AKT3,ARHGAP28,ARHGAP35,ARPC2,ARPC4,ARPC5,ARPC5L,BAG4,BAIAP2L1,BDNF,BMPR2,C15ORF62,CDC42EP1,CDK5R1,CNTN2,CREB1,CTTN,DPYSL2,EDN1,EFNA5,EPS8,FCHSD1,FN1,FSTL4,GNB3,HIP1R,IFRD1,IL7R,JMY,KCNMA1,KIRREL,LATS1,LMOD1,LRRC8C,MAP1B,MAPT,MSN,NRP1,NTRK2,PLEKHH2,PLXNA4,POU4F2,PRKCE,PTEN,PTK2B,RAB11A,RAB22A,RAB3B,RAP1GAP2,RET,RHOA,RHOBTB2,RTN4,RTN4R,SEMA3A,SEMA3C,SEMA3D,SEMA3G,SEMA4D,SEMA6A…
GO:BP	regulation of cellular response to stress	GO:0080135	1.33692e-13	12.8739	403	2844	109	24356	ABL1,ACTR2,AKT3,ANKRD1,ARG2,AXIN2,BCLAF1,BFAR,CD74,CDK6,CDKN2B,CEBPG,CTGF,CYLD,DDAH1,DEK,DERL2,DNAJC3,DUSP3,DYRK1A,EDAR,EDEM1,EDN1,ENO1,EPHA4,EPHB1,ERLEC1,FAM168A,FGF19,FIGN,FKTN,FLT4,FMR1,FOXM1,FOXO1,FUT8,FZD1,FZD4,GADD45A,GADD45G,GDF6,GPR37L1,HIPK2,HMGA1,HSPA5,IMPACT,INPP5F,ITCH,KLHL15,MAP2K4,MAP3K7,MAPK8IP3,MAPKAP1,MAPT,MCL1,MECOM,MGMT,MLKL,MYD88,NACC2,NBR1,NCOA7,NONO,NR4A3,OPRM1,PAFAH1B1,PAK1…
GO:BP	negative regulation of phosphorylation	GO:0042326	1.38885e-13	12.8573	277	2844	85	24356	ABL1,AKT1,ANGPT1,ANKLE2,APC,ASH1L,ATXN7,BMP7,C3ORF33,CAMK2N2,CBFA2T3,CDKN1A,CDKN2B,CEP85,CTDSPL,CYLD,DAG1,DBNDD2,DMD,DNAJC3,DNAJC15,DUSP3,DUSP5,DUSP16,EIF4G1,EPHB2,FAM129A,FKTN,FOXM1,FOXO1,GADD45A,GRB10,HDAC4,HNRNPU,IBTK,IMPACT,INPP5F,ITCH,JUN,KIRREL,LATS1,LEMD2,LRP6,MAPT,MECOM,MLXIPL,NR2F2,PAFAH1B1,PAQR3,PAX6,PDE4D,PDPK1,PHB,PIK3IP1,PKIA,PMEPA1,PPM1E,PPP2R5A,PRDM15,PRKAR1A,PSEN1,PTEN,PTPN1,PTPRR…
GO:BP	muscle system process	GO:0003012	1.65897e-13	12.7802	214	2844	72	24356	ACTN2,ANK2,ARG2,ATP2B4,CACNA1C,CACNB2,CALM1,CAMK2G,CHRM1,COL4A3BP,CTTN,DMD,DOCK4,DRD1,EDN1,EDNRA,EHD3,ENO1,FBXO32,GATA5,GATA6,GDNF,GHR,GJA5,GRIP2,GUCY1A3,HDAC4,HOMER1,HTR7,IGF1,IGFBP5,INPP5F,JUP,KCNE4,KCNH2,KCNJ2,KCNMA1,KLF15,LMCD1,LMNA,LMOD1,MAP2K3,MEF2A,MEF2C,MYLK,MYLK2,MYOZ2,NEUROG1,NOS1,PDE4D,PDE5A,PTGER3,RGS2,RHOA,ROCK2,SCN2B,SCN4B,SGCD,SLC9A1,SMAD5,SRF,SRL,SRSF1,SULF1,SUMO1,TACR1,TMOD1,TMOD…
GO:BP	epithelial tube morphogenesis	GO:0060562	1.98382e-13	12.7025	229	2844	75	24356	ABL1,AGTR2,ARHGAP35,ARL13B,BCL2,BMP7,BTRC,CECR2,CLIC4,COL4A1,DAG1,DVL3,EDN1,EDNRA,EFNB2,EPHA4,FGF1,FZD1,FZD3,GBX2,GDF2,GDNF,GNA13,HAND1,HNF1B,ILK,KDM5B,KIF26B,KRAS,LIAS,LMO4,LRP2,LUZP1,MED1,MED12,MEF2C,MIB1,MKS1,MSX2,MTHFR,NKX2-1,NRP1,PAK1,PAX2,PBX1,PGR,PKD2,PPP1CA,PPP3R1,PRICKLE1,PSEN1,RARG,RDH10,RET,RHOA,RSPO2,SEMA4C,SFRP1,SHROOM3,SIM1,SIX4,SMAD3,SMO,SOX8,SRF,STK3,STK4,SUFU,TBX2,TGFBR2,TIMELESS…
GO:BP	regulation of cellular localization	GO:0060341	1.99359e-13	12.7004	483	2844	123	24356	ABL1,ACSL3,ACTN2,AKT1,ANGPT1,ANK2,APC,APLNR,APPL1,BAG3,BAG4,BCL2,BRSK2,C2CD2L,CACNB2,CALM1,CCDC88A,CD2AP,CDH1,CDK5R1,CFTR,CLDN18,CNST,CTDSPL2,CYLD,DAB2,DCLK1,DERL2,DMD,DNAJC27,DPP10,DRD1,EDEM1,EFNA5,EPHA5,ERBB4,ERLEC1,FAM65A,FERMT1,GCG,GDNF,GSK3B,HNRNPU,HSP90AA1,INPP5F,JUP,KAT7,LEPROTL1,LMNA,LRP4,LZTFL1,LZTS2,MAP1B,MAPK14,MAPT,MEF2C,MSN,MYLK2,MYO5A,NGFR,NLGN1,NOS1,NUMB,NUS1,OPHN1,OTUD7B,PCDH17,PD…
GO:BP	negative regulation of locomotion	GO:0040013	2.56229e-13	12.5914	192	2844	67	24356	ABHD2,ABR,AKT1,ANGPT2,ARID2,ARRDC3,BCL2,C5,C5ORF30,CDH1,CHRD,CLASP1,CLIC4,CYP1B1,DAG1,ERBB4,FOXO3,FRMD5,GDF2,GHR,GNRH1,HOXA7,IGFBP5,JAG1,JUP,LRCH1,MCC,MECP2,MEF2C,MID2,MITF,NAV3,NKX2-1,NR2F2,NRP1,OSBPL8,PADI2,PODN,PTEN,PTPRR,RAP2C,RHOA,RNF41,ROBO1,SCAI,SEMA3A,SEMA3C,SEMA3D,SEMA3G,SEMA4D,SEMA6A,SEMA6D,SFRP1,SPRED1,SRGAP1,SRGAP2,SRGAP3,STK24,SULF1,TMEFF2,TP53INP1,TRIB1,TRIM25,VASH1,WASL,WNT4,WNT5A
GO:BP	nervous system process	GO:0050877	2.61204e-13	12.583	618	2844	146	24356	ABL1,ABR,ACPP,ADCY1,AFF2,AGTR2,AOC3,ARC,ATP8A1,ATXN1,ATXN1L,B4GALT2,BARHL1,BDNF,BTG2,CACNB2,CACNG2,CACNG4,CALHM1,CBLN1,CCDC50,CCND2,CDH23,CERS3,CHL1,CHMP2B,CHRNA2,CHRNA5,CHRNB2,CHRNG,CLDN19,CLIC5,CNGB3,CNTN2,CNTNAP2,COCH,COL2A1,CREB1,CSMD1,CUX2,DCDC2,DDHD2,DGKI,DRAM2,DRD1,EIF4EBP2,EPAS1,EPHB1,EPHB2,EYA4,FGFR1,FMR1,FXN,FZD4,GABRA1,GABRA3,GABRB2,GABRB3,GABRG2,GABRP,GHR,GJB6,GJC1,GLRA2,GLS,GNAL,GNB1…
GO:BP	regionalization	GO:0003002	2.95944e-13	12.5288	270	2844	83	24356	ABI1,ACVR2A,ACVR2B,ALX4,ARC,ARL13B,AXIN2,BMI1,BMPR2,BMPR1B,BTG2,CHRD,CHSY1,CYP26B1,DLX1,DMRTA2,EDN1,EMX2,EPHA4,FEZF2,FGF1,FGF2,FGFR1,FN1,FRS2,GATA5,GBX2,GDF11,GDNF,GLI3,GREM2,GRSF1,HIPK1,HIPK2,HNF1B,HOXA7,HOXB5,HOXB9,HOXC4,HOXC5,HOXC9,HOXC13,HOXD13,LRP2,LRP4,MAFB,MED12,MEF2C,MIB1,MKS1,MSX2,NEUROG1,NKX2-1,NKX2-2,NR2F2,NRP1,NRP2,PAX2,PAX6,PAX7,PBX1,PCSK6,PGAP1,PLD6,PLXNA2,POFUT1,PSEN1,RARG,RFX4,RNF…
GO:BP	epithelial cell migration	GO:0010631	3.10952e-13	12.5073	188	2844	66	24356	ABL1,ADAM9,AKT1,AKT3,AMOTL1,ANGPT1,ANGPT2,ATOH8,BMPR2,CAPN7,CCBE1,CLASP1,CYP1B1,EFNB2,EMP2,ETS1,FAT2,FERMT1,FGF1,FGF2,FGF18,FGFR1,FLT4,GATA2,GDF2,GLUL,GPI,HMOX1,JUN,JUP,KIT,LGALS8,MAP2K3,MCC,MECP2,MEF2C,MYH9,NANOS1,NR2F2,NRP1,NUS1,PDPK1,PRKCE,PROX1,PTEN,PTK2B,PTPN11,PTPRR,RAB11A,RHOA,RHOJ,ROBO1,ROCK2,RREB1,RTN4,SEMA3A,SIRT1,SP1,SPRED1,SRF,TGFB2,TGFBR1,TGFBR2,VASH1,WNT5A,ZC3H12A
GO:BP	chemical homeostasis	GO:0048878	3.14963e-13	12.5017	667	2844	154	24356	ABCA1,ABHD5,ABL1,ABL2,ACACA,AKT1,ANK2,APLNR,AQP2,AQP4,ARF1,ATOX1,ATP1B3,ATP2B1,ATP2B2,ATP2B4,ATP2C1,BCL2,BDH2,BRSK2,C2CD2L,CA2,CA7,CA12,CACNA1C,CACNB2,CALCR,CALM1,CASR,CFTR,CLIC4,CMKLR1,CNNM2,CNR1,COL4A3BP,COMMD9,CP,CRY2,CSMD1,CXCR1,CYP26B1,CYP39A1,DMD,DMXL1,DRD1,EDN1,EFNA5,EGLN1,EPAS1,EPHA5,F2RL2,FABP3,FAM155B,FGF23,FOXO1,FOXO3,FXN,G6PC2,GCG,GJA5,GPI,GPR55,GPRC5B,GRHL1,GRIA1,GRIN2A,GRIN2B,GRM5,H…
GO:BP	regulation of growth	GO:0040008	3.71746e-13	12.4298	381	2844	104	24356	ABL1,ACVR1B,ADRB1,AKT1,BCL2,BDNF,BMPR2,CDC73,CDK5R1,CDKN2B,CELF1,COLQ,CREB1,CTGF,DCBLD2,DCUN1D3,DERL2,DNAJB2,DPYSL2,EDN1,EFNA5,EI24,EIF4G1,ENO1,ERBB4,EXOSC2,FGFR1,FLVCR1,FN1,FOXP1,FSTL4,FTO,FXN,GATA6,GDF2,GDF5,HNF1B,HNF4A,HOPX,IFRD1,IGF1,IGFBP4,IGFBP5,INO80,INSR,IP6K2,KAZALD1,KIAA1024,LATS1,LMX1A,MAP1B,MAPK14,MAPT,MEF2C,MYD88,NAIF1,NANOS1,NKD1,NRP1,NTRK2,PHB,PLXNA4,POU4F2,PROX1,PTEN,PTPN11,RAB11A…
GO:BP	regulation of transmembrane transport	GO:0034762	3.79225e-13	12.4211	312	2844	91	24356	ABL1,ACTN2,AKT1,ANK2,APLNR,APPL1,ARC,ARL6IP1,ATP1B3,AZIN1,BCL2,CA2,CACNA1B,CACNA1C,CACNB1,CACNB2,CACNG2,CACNG4,CACNG7,CALHM1,CALM1,CFTR,CLIC5,CTTNBP2NL,DDI1,DMD,DPP6,DRD1,EDN1,EDNRA,EHD3,EPHB2,FGF14,FGF19,GJA5,GRB10,GRM5,HCN1,HK2,HOMER1,IGF1,INSR,IRS1,KCNC1,KCNC2,KCND2,KCNE4,KCNH1,KCNH2,KCNH7,KCNJ2,KCNJ13,KCNMA1,KCNS1,KLF15,KLHL24,MAPK14,MEF2A,MEF2C,MYO5A,NEDD4L,NETO2,NLGN1,NR4A3,OSBPL8,PDE4D,PDP…
GO:BP	response to hypoxia	GO:0001666	4.04339e-13	12.3933	123	2844	51	24356	ALKBH5,ARNT,ASCL2,BACH1,BCL2,CBFA2T3,CPEB2,DDAH1,EDN1,EDNRA,EGLN1,EGLN3,EGR1,ENO1,EPAS1,GATA6,HIF1AN,HIF3A,HMOX1,KCNMA1,LIMD1,LMNA,MB,MDM4,MECP2,NDNF,NOS1,NPEPPS,PDK3,PGK1,PLOD2,PRKCE,PTEN,RORA,SFRP1,SIRT1,SLC11A2,SMAD3,SRF,SUV39H1,TBL2,TGFB2,TGFB3,TGFBR2,TGFBR3,TM9SF4,UBQLN1,VEGFA,VEGFC,WTIP,ZFP36L1
GO:BP	epithelium migration	GO:0090132	5.7638e-13	12.2393	190	2844	66	24356	ABL1,ADAM9,AKT1,AKT3,AMOTL1,ANGPT1,ANGPT2,ATOH8,BMPR2,CAPN7,CCBE1,CLASP1,CYP1B1,EFNB2,EMP2,ETS1,FAT2,FERMT1,FGF1,FGF2,FGF18,FGFR1,FLT4,GATA2,GDF2,GLUL,GPI,HMOX1,JUN,JUP,KIT,LGALS8,MAP2K3,MCC,MECP2,MEF2C,MYH9,NANOS1,NR2F2,NRP1,NUS1,PDPK1,PRKCE,PROX1,PTEN,PTK2B,PTPN11,PTPRR,RAB11A,RHOA,RHOJ,ROBO1,ROCK2,RREB1,RTN4,SEMA3A,SIRT1,SP1,SPRED1,SRF,TGFB2,TGFBR1,TGFBR2,VASH1,WNT5A,ZC3H12A
GO:BP	cell cycle	GO:0007049	6.10246e-13	12.2145	1028	2844	211	24356	ABL1,ACTR2,ACVR1B,ADAMTS1,AHCTF1,ANK3,ANKLE2,ANKRD1,ANXA11,APC,ARF1,ARL3,ARL8A,ATP2B4,ATRIP,AXIN2,BACH1,BCL2,BMP7,BRSK2,BTG2,BTG4,BTRC,CALM1,CAMK2G,CCNC,CCND1,CCND2,CCNF,CCNI,CCNJL,CCNY,CCNYL1,CDC6,CDC27,CDC73,CDC14B,CDK6,CDK12,CDK14,CDK19,CDK5R1,CDKN1A,CDKN2B,CENPA,CEP85,CETN1,CHMP1B,CHMP2B,CIT,CLASP1,CLTC,CNTRL,CSNK1D,CSNK2A2,CTDSPL,CUL3,CUL4B,CYLD,CYP26B1,DCUN1D3,DTL,DUSP3,E2F1,E2F3,EDN1,EFHC1…
GO:BP	regulation of immune system process	GO:0002682	6.28871e-13	12.2014	690	2844	157	24356	ABL1,ABR,ACVR1B,ACVR2A,ADCY7,AKT1,ALPK1,ANGPT1,AP1G1,ARG2,ATXN1L,BCL2,BMI1,C5,C7,CD5,CD47,CD74,CD86,CD274,CD276,CDC73,CDK6,CEBPB,CLDN18,CMKLR1,CMTM3,COCH,CREB1,CYLD,CYP26B1,DNAJA3,DUSP3,EFNB2,ELMOD2,EREG,ETS1,FAM19A3,FBN1,FLOT2,FOS,FOXO3,FOXP1,FSHB,GABPA,GATA2,GPI,GPR55,GPRC5B,HOXA7,IGF1,IKZF3,IL15,IL7R,IRAK2,ITCH,ITGB2,ITGB3,ITPKB,JAG1,KIT,KITLG,LRCH1,LTB4R,MAFB,MAP3K7,MAPK14,MED1,MEF2C,MEIS1,ME…
GO:BP	regulation of supramolecular fiber organization	GO:1902903	6.84904e-13	12.1644	219	2844	72	24356	ABL1,ACTN2,ACTR2,ADD2,AEBP1,APC,ARHGAP28,ARHGAP35,ARPC2,ARPC4,ARPC5,ARPC5L,BAG4,BAIAP2L1,C15ORF62,CAMSAP1,CDC42EP1,CLASP1,CTGF,CTTN,DYRK1A,EDN1,EPS8,FCHSD1,HIP1R,JMY,KIRREL,LATS1,LMOD1,MAP1A,MAP1B,MAPT,MECP2,MEF2C,MID1IP1,NAV3,NRP1,PAK1,PIK3R1,PLEKHH2,PPFIA1,PPM1E,PRKCE,PROX1,PSEN1,PTK2B,RAPGEF3,RB1,RHOA,RHOBTB2,ROCK2,SH3PXD2B,SPAST,SPTBN1,SSH2,STMN2,SWAP70,SYNPO,SYNPO2,TAOK1,TGFB3,TGFBR1,TGFBR2,…
GO:BP	negative regulation of apoptotic process	GO:0043066	7.09422e-13	12.1491	479	2844	121	24356	ABL1,ADNP,AKT1,ANGPT1,ANKLE2,ANKRD1,ARG2,BAG3,BARHL1,BCL2,BDNF,BFAR,BMI1,BMP7,CD74,CDC73,CEBPB,CHL1,CIAPIN1,CIDEA,COL2A1,CSF1R,CTTN,DAB2,DAD1,DLX1,DNAJB6,DNAJC3,DSTYK,ENO1,FGA,FGG,FLT4,FOXO1,FXN,FZD3,GABRB2,GABRB3,GATA2,GATA6,GCG,GDF5,GDNF,GHR,GSK3B,HIP1R,HIPK2,HMOX1,HNF1B,IGF1,IL7R,ITCH,ITPKB,JUN,KITLG,KRAS,LMNA,LRP6,MAP2K4,MCL1,MDM4,MECP2,MED1,MEF2C,MGMT,MITF,MSX2,MTDH,MYO18A,NAA15,NDNF,NONO,NR…
GO:BP	positive regulation of catabolic process	GO:0009896	7.84303e-13	12.1055	274	2844	83	24356	ABHD5,AKT1,ANKIB1,APC,ARIH1,ARIH2,ASB9,BAG3,BBS7,BTG2,CBFA2T3,CNOT8,CPEB3,CSNK1D,CUL4B,DAB2,DNAJB2,DTL,EDEM1,FBXW8,FOXO1,FTO,GGA1,GSK3B,HK2,HMOX1,HSP90AA1,IGF1,INSR,IRS1,ITCH,KIAA1324,LPCAT1,MFN2,MID2,MLXIPL,MSN,MTDH,MYLIP,NANOS1,NEDD4L,NKD1,OSBPL7,PAFAH1B2,PIP4K2A,PRICKLE1,PRKCE,PSEN1,PTEN,PTK2B,PTPN1,RAB3GAP1,RC3H1,RNF41,RNF144A,RNF144B,SCOC,SESN1,SH3GLB1,SIRT1,SMCR8,SMURF1,SNX9,SOCS4,SOCS5,SPT…
GO:BP	in utero embryonic development	GO:0001701	1.03071e-12	11.9869	265	2844	81	24356	ACVR1B,AKT1,ANGPT1,APBA1,ARNT,ASCL2,BCOR,BMI1,BMP7,BTF3,CEBPB,CMTM3,COL4A3BP,CUL3,DAD1,DNAJB6,EDN1,EDNRA,EGLN1,EIF2S2,EPAS1,FBXW8,FGFR1,FLVCR1,FOXP1,GABPA,GATA2,GATA6,GNA13,GPI,HAND1,HNF1B,HOPX,IGF1,JAG2,LATS1,MAFF,MAFG,MAPK8IP3,MED1,MFN2,MIB1,MYH9,MYH10,NCOA1,NECAB1,NR2F2,PDGFRA,PHF6,PKD2,PRDM1,PTPRR,RDH10,RPGRIP1L,RRN3,RTN4,SBDS,SEC24D,SLC25A34,SLC34A2,SMAD3,SMO,SOX6,SOX8,SOX10,SRF,SRSF1,STK3,S…
GO:BP	tissue migration	GO:0090130	1.05655e-12	11.9761	192	2844	66	24356	ABL1,ADAM9,AKT1,AKT3,AMOTL1,ANGPT1,ANGPT2,ATOH8,BMPR2,CAPN7,CCBE1,CLASP1,CYP1B1,EFNB2,EMP2,ETS1,FAT2,FERMT1,FGF1,FGF2,FGF18,FGFR1,FLT4,GATA2,GDF2,GLUL,GPI,HMOX1,JUN,JUP,KIT,LGALS8,MAP2K3,MCC,MECP2,MEF2C,MYH9,NANOS1,NR2F2,NRP1,NUS1,PDPK1,PRKCE,PROX1,PTEN,PTK2B,PTPN11,PTPRR,RAB11A,RHOA,RHOJ,ROBO1,ROCK2,RREB1,RTN4,SEMA3A,SIRT1,SP1,SPRED1,SRF,TGFB2,TGFBR1,TGFBR2,VASH1,WNT5A,ZC3H12A
GO:BP	positive regulation of transferase activity	GO:0051347	1.20401e-12	11.9194	387	2844	104	24356	ABI1,ABI2,ABL1,ACVR2B,ADAM9,ADRA2B,ANGPT1,ARRDC3,ATG13,ATP2B4,BMI1,CCDC88A,CCND1,CCNY,CCNYL1,CD74,CDK5R1,CSF1R,DAZAP2,DCUN1D2,DCUN1D3,DCUN1D4,DCUN1D5,DSTYK,EDN1,EMP2,EPHA4,EPHA8,EREG,FGF1,FGF2,FGF18,FGFR1,FLT1,FRS2,FZD4,GADD45A,GADD45G,GCG,GHR,GPRC5B,GPRC5C,GRM5,HSP90AA1,IGF1,INSR,KIT,KITLG,LMO4,MAP2K3,MAP2K4,MAP3K7,MAP3K8,MAP3K14,MAP4K3,MAPK8IP3,MAPRE3,MLKL,MMD,MMD2,NEK1,NEK7,NOX4,NRK,OSBPL8,PAK…
GO:BP	positive regulation of cell projection organization	GO:0031346	1.55092e-12	11.8094	198	2844	67	24356	ABL2,APC,ARHGAP35,ARPC2,AUTS2,BDNF,BMP7,BMPR2,C15ORF62,CAPRIN1,CBFA2T2,CCDC88A,CDC42EP1,CUX2,DPYSL3,DZIP1,EFNA5,EPS8,FAM98A,FBXW8,FGFR1,FN1,FZD4,GPRC5B,IGF2BP1,LRRC7,MAP1B,MAPT,MARK2,NAV3,NDNF,NEGR1,NLGN1,NRP1,NTRK2,OBSL1,PAFAH1B1,PLEK2,PLXNA2,PLXNA4,POU4F2,PRKCI,PSEN1,PTK2B,RAB11A,RAPGEF1,RET,RHOQ,RIMS2,ROBO1,RREB1,SEMA4D,SHOX2,SMURF1,SRF,STMN2,SYT2,SYT4,TAPT1,TGFBR1,TMEM106B,TMEM30A,TRIM67,TWF1…
GO:BP	response to oxygen levels	GO:0070482	1.66972e-12	11.7774	135	2844	53	24356	AKT1,ALKBH5,ARNT,ASCL2,BACH1,BCL2,CBFA2T3,CPEB2,DDAH1,EDN1,EDNRA,EGLN1,EGLN3,EGR1,ENO1,EPAS1,FOXO1,GATA6,HIF1AN,HIF3A,HMOX1,KCNMA1,LIMD1,LMNA,MB,MDM4,MECP2,NDNF,NOS1,NPEPPS,PDK3,PGK1,PLOD2,PRKCE,PTEN,RORA,SFRP1,SIRT1,SLC11A2,SMAD3,SRF,SUV39H1,TBL2,TGFB2,TGFB3,TGFBR2,TGFBR3,TM9SF4,UBQLN1,VEGFA,VEGFC,WTIP,ZFP36L1
GO:BP	negative regulation of cellular component movement	GO:0051271	1.74953e-12	11.7571	189	2844	65	24356	ABHD2,ABR,AKT1,ANGPT2,ARID2,BCL2,C5,C5ORF30,CD9,CDH1,CHRD,CLASP1,CLIC4,CYP1B1,DAG1,ERBB4,FOXO3,FRMD5,GDF2,GNRH1,HOXA7,IGFBP5,JAG1,JUP,LRCH1,MCC,MECP2,MEF2C,MITF,NAV3,NKX2-1,NR2F2,NRP1,OSBPL8,PADI2,PODN,PTEN,PTPRR,RAP2C,RHOA,RNF41,ROBO1,SCAI,SEMA3A,SEMA3C,SEMA3D,SEMA3G,SEMA4D,SEMA6A,SEMA6D,SFRP1,SPRED1,SRGAP1,SRGAP2,SRGAP3,STK24,SULF1,TGFBR3,TMEFF2,TP53INP1,TRIB1,VASH1,WASL,WNT4,WNT5A
GO:BP	regulation of vasculature development	GO:1901342	1.91893e-12	11.7169	180	2844	63	24356	ABL1,ADAM12,AGGF1,AKT3,ANGPT2,APLNR,BMP7,CCBE1,CREB3L1,CYP1B1,EFNB2,EGLN1,EMP2,ERAP1,ETS1,FGF1,FGF2,FGF18,FLT1,FOXJ2,GAB1,GATA2,GATA6,GDF2,GLUL,HIPK2,HK2,HMOX1,ISM1,JUP,KIAA1024,KIT,MECP2,MTDH,NFATC3,NGFR,NRP1,PAK4,PDE3B,PDPK1,PIK3R6,PPP1R16B,PRKCB,PTK2B,RAPGEF3,RHOA,RHOJ,ROCK2,SIRT1,SMAD1,SP1,SPRED1,SULF1,TGFB2,TGFBR2,VASH1,VASH2,VEGFA,VEGFC,WNT4,WNT5A,XDH,ZC3H12A
GO:BP	positive regulation of kinase activity	GO:0033674	2.73923e-12	11.5624	337	2844	94	24356	ABI1,ABI2,ABL1,ACVR2B,ADAM9,ADRA2B,ANGPT1,ATG13,ATP2B4,CCDC88A,CCND1,CCNY,CCNYL1,CD74,CDK5R1,CSF1R,DAZAP2,DSTYK,EDN1,EMP2,EPHA4,EPHA8,EREG,FGF1,FGF2,FGF18,FGFR1,FLT1,FRS2,FZD4,GADD45A,GADD45G,GCG,GHR,GPRC5B,GPRC5C,GRM5,HSP90AA1,IGF1,INSR,KIT,KITLG,LMO4,MAP2K3,MAP2K4,MAP3K7,MAP3K8,MAP3K14,MAP4K3,MAPK8IP3,MAPRE3,MLKL,MMD,MMD2,NEK1,NOX4,NRK,OSBPL8,PAK1,PARP16,PDE5A,PDGFC,PDGFRB,PDPK1,PIK3R6,PRLR,PRO…
GO:BP	mesenchymal cell differentiation	GO:0048762	2.80224e-12	11.5525	172	2844	61	24356	AXIN2,BCL2,BCL9L,BMP7,CLASP1,DAB2,DAG1,EDN1,EDNRA,ERBB4,FGF1,FGF2,FGF19,FGFR1,FN1,GATA5,GBX2,GDNF,GSK3B,HEYL,JAG1,KBTBD8,KITLG,LRP6,MEF2C,MSX2,NKX2-1,NRP1,NRP2,PHLDB1,PHOX2B,PPP3R1,PTEN,RDH10,RET,RHOA,RTN4,RUNX2,SEMA3A,SEMA3C,SEMA3D,SEMA3G,SEMA4D,SEMA6A,SEMA6D,SFRP1,SMAD3,SMO,SOX8,SOX10,TAPT1,TGFB2,TGFB3,TGFBR1,TGFBR2,TGFBR3,VEGFA,WNT4,WNT16,WNT5A,WWTR1
GO:BP	canonical Wnt signaling pathway	GO:0060070	2.95155e-12	11.53	205	2844	68	24356	APC,AXIN2,BCL9,BCL9L,BTRC,CCNY,CDK14,CSNK1D,CSNK1G1,CYLD,DAAM2,DAB2,DVL3,EDA,EGR1,FAM53B,FERMT1,FGF2,FOXO1,FOXO3,FZD1,FZD3,FZD4,FZD7,G3BP1,GPRC5B,ILK,KREMEN1,LATS1,LIMD1,LRP4,LRP6,LZTS2,MAPK14,MCC,MED12,MITF,MKS1,NDP,NKD1,NOTUM,PPM1A,PRDM15,PRICKLE1,PSEN1,PTEN,RAPGEF1,RNF220,RSPO2,SFRP1,SHISA6,SOX10,STK3,STK4,TBL1XR1,TCF7,TLE1,TLE4,TMEM170B,TNKS,USP8,USP34,USP47,WNT4,WNT5A,WNT8A,WWTR1,XIAP
GO:BP	mesenchyme development	GO:0060485	2.95155e-12	11.53	205	2844	68	24356	AXIN2,BCL2,BCL9L,BMP7,BMPR2,BNC2,CLASP1,DAB2,DAG1,EDN1,EDNRA,ERBB4,FGF1,FGF2,FGF19,FGFR1,FN1,GATA5,GBX2,GDNF,GSK3B,HAND1,HEYL,JAG1,KBTBD8,KITLG,LRP6,MEF2C,MSX2,NKX2-1,NRP1,NRP2,PHLDB1,PHOX2B,PKD2,PPP3R1,PTEN,RDH10,RET,RHOA,RTN4,RUNX2,SEMA3A,SEMA3C,SEMA3D,SEMA3G,SEMA4D,SEMA6A,SEMA6D,SFRP1,SIX4,SMAD3,SMO,SOX8,SOX10,TAPT1,TBX2,TGFB2,TGFB3,TGFBR1,TGFBR2,TGFBR3,VEGFA,WNT4,WNT16,WNT5A,WWTR1,ZFP36L1
GO:BP	regulation of developmental growth	GO:0048638	4.2839e-12	11.3682	216	2844	70	24356	ABL1,ADRB1,AKT1,BCL2,BDNF,BMPR2,CDK5R1,CELF1,COLQ,CREB1,DPYSL2,EDN1,EFNA5,ERBB4,FGFR1,FLVCR1,FN1,FOXP1,FSTL4,FTO,FXN,GATA6,GDF5,HNF1B,HOPX,IFRD1,IGF1,INSR,LATS1,MAP1B,MAPK14,MAPT,MEF2C,NKD1,NRP1,NTRK2,PLXNA4,POU4F2,PROX1,PTEN,PTPN11,RAB11A,RIMS2,RTN4,RTN4R,SEMA3A,SEMA3C,SEMA3D,SEMA3G,SEMA4D,SEMA6A,SEMA6D,SFRP1,SH3PXD2B,SIX4,SMO,SMURF1,SOCS2,SRF,STC2,STK3,STK4,SYT2,SYT4,TBX2,TGFBR1,TLL2,TSHR,WNT5A…
GO:BP	regulation of hydrolase activity	GO:0051336	4.35841e-12	11.3607	735	2844	162	24356	ABHD5,ABL1,ABL2,ABR,ADRB1,AGAP3,AGFG1,AGTR2,AHSG,AKT1,ANTXR1,ARHGAP21,ARHGAP28,ARHGAP31,ARHGAP36,ARHGEF7,ARHGEF12,ASAP2,ATP1B3,BAG4,C5,CALM1,CASR,CNST,CSRNP2,CSRNP3,CYFIP2,DGKI,DLG3,DNAJB2,DNAJB6,DNAJC15,DNAJC24,DOCK1,DOCK4,DOCK7,DYNLL2,EFNA5,EGLN3,ELMOD1,ELMOD2,ELMOD3,ENSA,EPHA4,EPHA5,FGD6,FGFR1,FLT1,FN1,FOXL2,GARNL3,GINS4,GIT2,GNA13,GPR55,GSK3B,HIP1R,IQSEC1,ITIH5,JUN,KDM5A,KIAA0430,LLGL1,LRCH1,…
GO:BP	camera-type eye development	GO:0043010	4.54422e-12	11.3425	226	2844	72	24356	ACVR2B,ARHGAP35,BCL2,BMP7,BMPR2,BMPR1B,CACNA1C,CLIC4,COL4A1,CYP1B1,DCX,DLX1,EFEMP1,EPHB1,EPHB2,FBN1,FGF2,FOXF2,FOXL2,FRS2,FZD4,GCLM,GDF11,GNB1,GPD2,HCN1,HIPK1,HIPK2,JAG1,JUN,LPCAT1,MAF,MED1,MEIS1,MFN2,MITF,MYH10,NRP1,NTRK2,OSR2,PAX6,PDGFRA,PDS5B,POU4F2,PROX1,PRPH2,PTF1A,RAB11FIP4,RAB3GAP1,RARG,RDH10,RHOJ,RORB,RPGRIP1L,SDK2,SLC4A5,SMAD3,SOS1,SOX8,SRF,TBX2,TFAP2A,TGFBR1,TGFBR2,THRB,THY1,TMEM231,TMO…
GO:BP	cellular response to organic cyclic compound	GO:0071407	5.30267e-12	11.2755	277	2844	82	24356	ABHD2,ADCY6,ALPL,AQP9,ATP2B4,BMP7,BTRC,CDH1,CFTR,CPS1,CRY2,CYP1B1,DAB2,DRD1,EFNA5,EIF4E,EPHA5,FBXO32,GABPA,GABRB3,GABRG2,GNG2,HCN1,HEYL,HNF4A,HNRNPU,IGFBP5,IMPACT,JUP,KLF9,LATS1,LBH,LRP6,MED1,MED12,MED13,MED14,MEF2C,MSN,MSX2,NCOA3,NR1D2,NR2C2,NR2F2,NR3C1,NR4A3,NR5A2,OSBPL7,PADI2,PAK1,PAK2,PAK4,PDE4D,PGR,PHB,PKD2,POU4F2,RAPGEF1,RAPGEF3,RARG,RBFOX2,RECQL5,RHOA,RIOK3,ROCK2,RORA,RORB,RORC,RPS6KB1,RWD…
GO:BP	regulation of epithelial cell proliferation	GO:0050678	6.10482e-12	11.2143	198	2844	66	24356	AKT1,AKT3,APLN,APLNR,ATOH8,BMPR2,CASK,CCND1,CDK6,EFNB2,FGF1,FGF2,FGFR1,FLT1,FLT4,FOXP1,FRS2,FZD7,GATA2,GDF2,GDF5,GHR,HMOX1,IGF1,JUN,KDM5B,KLF9,MCC,MED1,MEF2C,NFIB,NGFR,NR2F2,NR4A3,NRAS,OSR2,PAX2,PAX6,PDPK1,PGR,PPP1R16B,PROX1,PTEN,PTPRN,RB1,ROBO1,RREB1,RTN4,SFRP1,SIRT1,SIX4,SMAD3,SMO,SP1,SULF1,TGFB2,TGFBR1,VASH1,VASH2,VDR,VEGFA,VEGFC,WDR48,WNT5A,XDH,ZFP36L1
GO:BP	cation transport	GO:0006812	6.11183e-12	11.2138	750	2844	164	24356	ABCC9,ABL1,ACTN2,AKT1,ANK2,APLNR,ARC,ARMC1,ATOX1,ATP1B3,ATP1B4,ATP2B1,ATP2B2,ATP2B4,ATP2C1,ATP6V0A1,ATP6V1H,BCL2,CACHD1,CACNA1B,CACNA1C,CACNB1,CACNB2,CACNG2,CACNG4,CACNG7,CALCRL,CALHM1,CALM1,CAMK2G,CASK,CASR,CLCN4,CLCN5,CNGB3,CNNM2,COX10,COX15,CP,DMD,DPP6,DRD1,EHD3,EPHB2,FAM155B,FGF14,FLVCR1,GCG,GDNF,GRIN2A,GRIN2B,GRIN3A,HCN1,HOMER1,IBTK,IL16,JPH1,KCNC1,KCNC2,KCND2,KCNE4,KCNH1,KCNH2,KCNH7,KCNJ2,K…
GO:BP	morphogenesis of a branching epithelium	GO:0061138	6.34086e-12	11.1979	143	2844	54	24356	ABL1,AGTR2,BCL2,BMP7,BTBD7,BTRC,CLIC4,COL4A1,DAG1,EDN1,EDNRA,FGF1,FGFR1,FRS2,GBX2,GDF2,GDNF,GNA13,HNF1B,HOXD13,ILK,KDM5B,KRAS,MED1,MKS1,MSX2,NKX2-1,NRP1,PAK1,PAX2,PBX1,PGR,PKD2,PPP1CA,PPP3R1,PROX1,RDH10,RSPO2,SEMA3A,SEMA3C,SFRP1,SIX4,SMO,SOX8,SOX10,SRF,STK4,SULF1,TGFBR2,TGM2,TIMELESS,VDR,WNT4,WNT5A
GO:BP	cell-cell adhesion	GO:0098609	8.47339e-12	11.0719	448	2844	113	24356	ABL1,ADAM9,ADAMTS18,ADD2,AKT1,ALCAM,ARG2,ATP2C1,BCL2,BMI1,BMP7,CADM3,CBLN1,CD5,CD9,CD47,CD74,CD86,CD274,CD276,CDH1,CDH23,CDK5R1,CEBPB,CELSR2,CLDN2,CYFIP2,CYLD,CYP1B1,DLG3,DNAJA3,DNAJB6,DUSP3,EFNA5,EFNB2,ETS1,FAT2,FAT3,FBLIM1,FGA,FGG,FLOT2,FNDC3A,GATA5,IGF1,IL15,IL7R,ITCH,ITGB2,ITGB3,ITPKB,JAG1,JUP,KIF26B,KIRREL,KIRREL3,KIT,LRRC7,MDGA1,MEGF10,MPZ,MSN,MYH9,NEGR1,NFASC,NFAT5,NLGN1,NR4A3,NT5E,NTNG1,P…
GO:BP	response to transforming growth factor beta	GO:0071559	1.09147e-11	10.962	149	2844	55	24356	ACVR1B,ACVR2A,ACVR2B,ACVRL1,ADAM9,ANKRD1,BCL9L,BMPR2,BMPR1B,CIDEA,DAB2,DLX1,FBN1,FERMT1,FERMT2,FOS,FSHB,FUT8,GLG1,HIPK2,JUN,LEMD3,MEF2C,MTMR4,NKX2-1,NR3C1,ONECUT2,PDPK1,PMEPA1,PPM1A,PRDM16,RASL11B,RUNX3,SFRP1,SIRT1,SMAD1,SMAD3,SMAD5,SMAD7,SMAD9,SMURF1,SOX6,STUB1,TGFB2,TGFB3,TGFBR1,TGFBR2,TGFBR3,TRIM33,WNT4,WNT5A,YES1,ZEB1,ZFP36L1,ZYX
GO:BP	reproductive process	GO:0022414	1.1528e-11	10.9382	724	2844	159	24356	A1CF,ABHD2,ACTR2,ACVR1B,ACVR2A,ADAMTS1,AFF4,AGFG1,AKT1,ALKBH5,ALPL,ANTXR1,ANTXR2,ARID5B,ARNT,ARSA,ASCL2,ASH1L,ATP2B4,BCL2,BMP7,BMPR2,BMPR1B,CBX2,CCNF,CCNYL1,CD9,CEBPB,CECR2,CELF1,CFTR,CLIC4,CYP26B1,DACH2,DHCR24,DNAJB6,DRD1,DZIP1,EGLN1,EGR1,EIF2S2,EIF4H,EMP2,ENDOU,EPAS1,FBXW8,FNDC3A,FOXF2,FOXL2,FOXO3,FRS2,FSHB,FZD4,GATA2,GATA6,GHR,GNRH1,GOLGA3,HAND1,HNF4A,HOOK1,HORMAD2,HOXD13,HPGDS,HSD11B2,ID4,IGF…
GO:BP	cellular response to transforming growth factor beta stimulus	GO:0071560	1.27303e-11	10.8952	145	2844	54	24356	ACVR1B,ACVR2A,ACVR2B,ACVRL1,ADAM9,ANKRD1,BCL9L,BMPR2,BMPR1B,CIDEA,DAB2,DLX1,FBN1,FERMT1,FERMT2,FOS,FSHB,FUT8,GLG1,HIPK2,JUN,LEMD3,MEF2C,MTMR4,NKX2-1,NR3C1,ONECUT2,PDPK1,PMEPA1,PPM1A,PRDM16,RASL11B,SFRP1,SIRT1,SMAD1,SMAD3,SMAD5,SMAD7,SMAD9,SMURF1,SOX6,STUB1,TGFB2,TGFB3,TGFBR1,TGFBR2,TGFBR3,TRIM33,WNT4,WNT5A,YES1,ZEB1,ZFP36L1,ZYX
GO:BP	multi-organism process	GO:0051704	1.28985e-11	10.8895	1175	2844	229	24356	A1CF,ABCA1,ABCC9,ABHD2,ABL1,ABR,ACTR2,ACVR1B,ACVR2A,ADAM9,ADAMTS1,AFF4,AGFG1,AKT1,ALKBH5,ALPK1,ANKRD1,AP1G1,AQP4,ARF1,ARG2,ARSA,ASH1L,ATXN1,ATXN1L,BAIAP2L1,BATF3,BCL2,BMPR2,BMPR1B,CALM1,CCNYL1,CD9,CD47,CD74,CD86,CD274,CDC73,CDK6,CEBPB,CEBPG,CECR2,CELF1,CFTR,CHMP1B,CHMP2B,CLIC4,CLPS,CNTNAP2,COCH,CPS1,CYLD,CYP26B1,DAG1,DCLK1,DDX6,DERL2,DGKB,DRD1,DZIP1,EEA1,EIF2S2,EIF4EBP2,EIF4H,ELMOD2,EMP2,ENDOU,EN…
GO:BP	connective tissue development	GO:0061448	1.44204e-11	10.841	182	2844	62	24356	ACAN,ARID5B,ARRDC3,AXIN2,BARX2,BMP7,BMPR2,BMPR1B,CHSY1,COCH,COL2A1,CSGALNACT1,CTGF,CTSK,EDN1,EFEMP1,FGF18,FGFR1,FTO,GDF2,GDF5,GDF6,GLG1,HAND1,ID4,IMPAD1,MAF,MAPK14,MATN1,MEF2C,MEF2D,MSX2,NFIB,OSR2,PAX7,PKDCC,POU4F2,PPARGC1A,RARG,RSPO2,RUNX2,RUNX3,SH3PXD2B,SHOX2,SIRT1,SLC39A13,SMAD3,SMAD5,SOX6,SOX8,SRF,SULF1,TAPT1,TBL1XR1,TGFBR1,TGFBR2,THRA,TRIP11,WNT4,WNT5A,ZEB1,ZNF516
GO:BP	reproduction	GO:0000003	1.48986e-11	10.8269	726	2844	159	24356	A1CF,ABHD2,ACTR2,ACVR1B,ACVR2A,ADAMTS1,AFF4,AGFG1,AKT1,ALKBH5,ALPL,ANTXR1,ANTXR2,ARID5B,ARNT,ARSA,ASCL2,ASH1L,ATP2B4,BCL2,BMP7,BMPR2,BMPR1B,CBX2,CCNF,CCNYL1,CD9,CEBPB,CECR2,CELF1,CFTR,CLIC4,CYP26B1,DACH2,DHCR24,DNAJB6,DRD1,DZIP1,EGLN1,EGR1,EIF2S2,EIF4H,EMP2,ENDOU,EPAS1,FBXW8,FNDC3A,FOXF2,FOXL2,FOXO3,FRS2,FSHB,FZD4,GATA2,GATA6,GHR,GNRH1,GOLGA3,HAND1,HNF4A,HOOK1,HORMAD2,HOXD13,HPGDS,HSD11B2,ID4,IGF…
GO:BP	negative regulation of cell development	GO:0010721	1.67603e-11	10.7757	192	2844	64	24356	BCL2,BMP7,CDK5R1,CLDN18,CNTN2,DAAM2,DDX6,DLX1,EFNA5,EFNB2,EIF4E,EPHA4,EPHB2,ERBB4,FBN1,FEZF2,FSTL4,GFAP,GNRH1,GPR37L1,HMG20A,ID4,IFRD1,IGF1,INPP5F,JAG1,LIN28A,LMX1A,LRP4,MED1,MEIS1,MIB1,MYLIP,NKX2-2,NLGN1,NRP1,PAQR3,PAX6,PBX1,PHOX2B,POU4F2,PRTG,PSEN1,PTEN,PTPN9,RAP1GAP2,RTN4,RTN4R,SEMA3A,SEMA3C,SEMA3D,SEMA3G,SEMA4D,SEMA6A,SEMA6D,SOX8,STMN2,SYT4,THRB,THY1,TJP2,TLX3,VAX1,WNT5A
GO:BP	negative regulation of neurogenesis	GO:0050768	1.7328e-11	10.7613	164	2844	58	24356	BMP7,CDK5R1,CNTN2,DAAM2,DDX6,DLX1,EFNB2,EIF4E,EPHA4,EPHB2,ERBB4,FEZF2,FSTL4,GFAP,GNRH1,GPR37L1,HMG20A,ID4,IFRD1,INPP5F,JAG1,LIN28A,LMX1A,LRP4,MED1,MEIS1,MIB1,MYLIP,NKX2-2,NLGN1,NRP1,PAQR3,PAX6,PBX1,PHOX2B,POU4F2,PRTG,PSEN1,PTEN,PTPN9,RAP1GAP2,RTN4,RTN4R,SEMA3A,SEMA3C,SEMA3D,SEMA3G,SEMA4D,SEMA6A,SEMA6D,SOX8,STMN2,SYT4,THRB,THY1,TLX3,VAX1,WNT5A
GO:BP	positive regulation of protein kinase activity	GO:0045860	1.914e-11	10.7181	309	2844	87	24356	ABI1,ABI2,ABL1,ACVR2B,ADAM9,ADRA2B,ANGPT1,ATG13,ATP2B4,CCDC88A,CCND1,CCNY,CCNYL1,CDK5R1,CSF1R,DAZAP2,EDN1,EMP2,EPHA4,EREG,FGF1,FGF2,FGF18,FGFR1,FLT1,FRS2,FZD4,GADD45A,GADD45G,GCG,GHR,GPRC5B,GPRC5C,GRM5,HSP90AA1,IGF1,INSR,KIT,KITLG,MAP2K3,MAP2K4,MAP3K7,MAP3K8,MAP3K14,MAP4K3,MAPK8IP3,MAPRE3,MLKL,MMD,MMD2,NEK1,NOX4,NRK,OSBPL8,PAK1,PARP16,PDE5A,PDGFC,PDPK1,PIK3R6,PRLR,PROX1,PSEN1,PTK2B,PTPN1,PTPN11,R…
GO:BP	telencephalon development	GO:0021537	1.95551e-11	10.7087	169	2844	59	24356	ARL13B,BTBD3,BTG2,CCDC85C,CDK5R1,CNTN2,CNTNAP2,CSF1R,DCX,DLX1,DMRTA2,DRD1,EFHC1,EMX2,EPHA5,EPHB2,ERBB4,FBXO45,FEZF2,FUT10,GNG12,GSK3B,ID4,IGF2BP1,KIRREL3,LMX1A,MYH10,NFIB,NKX2-1,NR4A3,NRP1,NRP2,NTRK2,NUMB,PAFAH1B1,PAX5,PAX6,PLXNA4,PROX1,PSEN1,PTEN,RFX4,RHOA,ROBO1,RPGRIP1L,RTN4,RTN4R,SEMA3A,SLC1A2,SLC7A11,SMO,SOCS7,SRF,SRGAP2,TACC1,TMEM108,UCHL5,UQCRQ,WNT5A
GO:BP	regulation of Wnt signaling pathway	GO:0030111	2.05921e-11	10.6863	217	2844	69	24356	ABL1,APC,APCDD1,AXIN2,BTRC,CCNY,CDC73,CDK14,CSNK1D,CSNK1G1,CYLD,DAAM2,DAB2,DACT2,DCDC2,DKK3,EDA,EGR1,FAM53B,FERMT1,FGF2,FOXO1,FOXO3,FZD1,FZD7,G3BP1,GPRC5B,GRB10,HNF1B,ILK,KREMEN1,LATS1,LIMD1,LRP4,LZTS2,MAPK14,MCC,MED12,MKS1,NKD1,NOTUM,PPM1A,PRDM15,PRICKLE1,PSEN1,RAPGEF1,RNF213,RNF220,RSPO2,SFRP1,SHISA2,SHISA6,SOX10,STK3,STK4,SULF1,TBL1XR1,TLE1,TLE4,TMEM237,TMEM170B,TNKS,USP8,USP34,USP47,WNT5A,WNT…
GO:BP	myeloid cell differentiation	GO:0030099	2.12273e-11	10.6731	232	2844	72	24356	ABI1,ACVR1B,ACVR2A,BATF3,CALCR,CBFA2T3,CD74,CDC73,CDK6,CEBPB,CEBPG,CLDN18,CREB1,CSF1R,EPAS1,ETS1,FBN1,FLI1,FLVCR1,FOS,FOXO3,FSHB,GABPA,GATA2,GPR55,HOXA7,ITPKB,JAG1,JUN,KAT6A,KIT,KITLG,L3MBTL3,MAFB,MAPK14,MB,MED1,MEF2C,MEIS1,MEIS2,MITF,MYH9,PAFAH1B1,PIK3R1,PIP4K2A,POU4F2,PSEN1,PTK2B,PTPN11,RARG,RB1,RBFOX2,RNF41,RUNX1,SENP1,SFRP1,SH3PXD2A,SIRT1,SLC25A38,SMAD5,SOX6,SRF,TGFBR2,THRA,TJP2,TMOD2,TOB2,TR…
GO:BP	negative regulation of nervous system development	GO:0051961	2.17538e-11	10.6625	174	2844	60	24356	BMP7,CDK5R1,CNTN2,DAAM2,DDX6,DLX1,EFNB2,EIF4E,EPHA4,EPHB2,ERBB4,FEZF2,FSTL4,GFAP,GNRH1,GPR37L1,HMG20A,ID4,IFRD1,INPP5F,JAG1,LIN28A,LMX1A,LRP4,MED1,MEIS1,MIB1,MYLIP,NKX2-2,NLGN1,NRP1,PAQR3,PAX6,PBX1,PHOX2B,POU4F2,PRTG,PSEN1,PTEN,PTPN9,RAP1GAP2,RFX4,RTN4,RTN4R,SEMA3A,SEMA3C,SEMA3D,SEMA3G,SEMA4D,SEMA6A,SEMA6D,SOX8,STMN2,SUFU,SYT4,THRB,THY1,TLX3,VAX1,WNT5A
GO:BP	protein localization to organelle	GO:0033365	2.23295e-11	10.6511	500	2844	121	24356	AKT1,ANGPT1,ANK2,AP2B1,APC,ARL3,ARL13B,ARL2BP,BAG3,BAG4,BBS9,BCAP29,BMP7,CACNG2,CACNG4,CCDC88A,CD2AP,CDH1,CENPA,CHCHD4,CHCHD10,CLDN18,CRY2,CSNK1D,DCLK1,DCP1A,DNAJB6,DNAJC15,DNM1,DNM3,DNM1L,DRD1,DZIP1,ESCO2,FAM65A,FERMT1,GET4,GGA1,GOSR2,GSK3B,HK2,HNRNPU,HSP90AA1,IPO8,IPO9,JUP,KAT7,KPNA1,KPNA6,KPNB1,LEMD2,LMNA,LRRC7,LZTFL1,LZTS2,MAPK14,MAPRE3,MAPT,MAU2,MFN2,MID2,MSN,NGFR,NRP1,OBSL1,OPHN1,OSBPL8,OTU…
GO:BP	mitotic cell cycle	GO:0000278	2.65828e-11	10.5754	572	2844	133	24356	ABL1,ACVR1B,ADAMTS1,ANK3,ANKLE2,APC,ARF1,ARL3,BACH1,BCL2,BMP7,BRSK2,BTG2,BTG4,CAMK2G,CCND1,CCND2,CCNF,CCNI,CCNJL,CCNY,CDC6,CDC27,CDC73,CDC14B,CDK14,CDKN1A,CDKN2B,CENPA,CEP85,CETN1,CHMP1B,CHMP2B,CIT,CLASP1,CLTC,CNTRL,CTDSPL,CUL3,CUL4B,CYLD,DCUN1D3,DTL,DUSP3,E2F1,EDN1,EFHC1,EIF4E,EIF4G1,EML1,ENSA,EPS8,EREG,FBXL7,FBXL18,FGFR1,FOXM1,FOXN3,FZD3,GADD45A,HECA,HNRNPU,ID4,IGF1,INO80,INSR,INTS3,KIF23,KIF2A…
GO:BP	regulation of secretion by cell	GO:1903530	2.77397e-11	10.5569	365	2844	97	24356	ABL1,ABR,ADAM9,ANGPT1,ANKRD1,AP1G1,ARFIP1,ARG2,ARHGEF7,BMP7,BRSK2,C5,C2CD2L,CACNB2,CADPS2,CD276,CFTR,CIDEA,CLASP1,CREB1,CRY2,CSF1R,DDI1,DNM1L,DPH3,EDN1,EFNA5,ENSA,EPHA5,FERMT1,FGA,FGFR1,FGG,FN1,FOXL2,G6PC2,GCG,GHR,GJA5,GNRH1,GPI,GRIN2B,GSK3B,HNF4A,IGF1,IL1RAPL1,ILDR1,IRS1,ITGB2,KDM5B,MAPK14,MAPKBP1,MEF2C,MYH10,MYO18A,NLGN1,NR3C1,OPRM1,PANX1,PCLO,PDPK1,PRKCE,PTPN11,RAB27A,RAB33B,RAB3B,RAB3GAP1,RAS…
GO:BP	regulation of secretion	GO:0051046	2.9094e-11	10.5362	393	2844	102	24356	ABL1,ABR,ACSL3,ADAM9,ANGPT1,ANKRD1,AP1G1,ARFIP1,ARG2,ARHGEF7,BMP7,BRSK2,C5,C2CD2L,CACNB2,CADPS2,CD74,CD276,CFTR,CIDEA,CLASP1,CREB1,CRY2,CSF1R,DDI1,DNM1L,DPH3,EDN1,EFNA5,ENSA,EPHA5,FERMT1,FGA,FGFR1,FGG,FN1,FOXL2,G6PC2,GCG,GHR,GJA5,GNRH1,GPI,GRIN2B,GSK3B,HIP1R,HNF4A,IGF1,IL1RAPL1,ILDR1,IRS1,ITGB2,KDM5B,MAPK14,MAPKBP1,MEF2C,MYH10,MYO18A,NEUROG1,NLGN1,NR3C1,OPRM1,PANX1,PCLO,PDPK1,PRKCE,PTGER3,PTPN11,…
GO:BP	regulation of cytoskeleton organization	GO:0051493	3.05066e-11	10.5156	360	2844	96	24356	ABL1,ACTN2,ACTR2,ADD2,APC,ARHGAP28,ARHGAP35,ARPC2,ARPC4,ARPC5,ARPC5L,BAG4,BAIAP2L1,C15ORF62,CAMSAP1,CCDC88A,CCNF,CD2AP,CDC42EP1,CDK5R1,CEP85,CETN1,CHMP1B,CHMP2B,CLASP1,CNTRL,CSF1R,CTGF,CTTN,CYLD,DYRK1A,EDN1,EFNA5,EPHA5,EPS8,FCHSD1,GSK3B,HIP1R,HNRNPU,ITGB3,JMY,KIRREL,LATS1,LMOD1,MAP1A,MAP1B,MAPRE3,MAPT,MARK2,MECP2,MEF2C,MID1IP1,NAV3,NRP1,PAFAH1B1,PAK1,PHLDB1,PIK3R1,PLEKHH2,PPFIA1,PPM1E,PRKCE,PROX1…
GO:BP	developmental process involved in reproduction	GO:0003006	3.12754e-11	10.5048	399	2844	103	24356	ABHD2,ACVR2A,ADAMTS1,AFF4,AGFG1,AKT1,ALPL,ARID5B,ARNT,ASCL2,ASH1L,BCL2,BMP7,BMPR2,BMPR1B,CBX2,CCNF,CEBPB,CELF1,CFTR,DACH2,DHCR24,DNAJB6,DZIP1,EGLN1,EIF2S2,EPAS1,FBXW8,FNDC3A,FOXF2,FOXL2,FOXO3,FRS2,FSHB,FZD4,GATA2,GATA6,GHR,GNRH1,HAND1,HNF4A,HOOK1,HOXD13,ID4,IGF1,INSR,KDM5B,KIAA0430,KIT,KITLG,LHFPL2,LHX8,LIN28A,LRP2,MAPK14,MED1,NCOA1,NEUROG1,NKX2-1,NR2F2,OSBP2,PAFAH1B1,PCYT1B,PDE5A,PDGFRA,PGR,PKD2…
GO:BP	cellular response to lipid	GO:0071396	3.32624e-11	10.478	301	2844	85	24356	ABCA1,ABHD2,ABL1,ABL2,ACACA,ADAM9,ADCY6,AKT1,ANKRD1,BMP7,CD86,CD274,CDC73,CFTR,CREB1,CRY2,CYP26B1,DAB2,EFNA5,EIF4E,EPHA5,FBXO32,GNG2,HEYL,HNF4A,HNRNPU,IL8,IRAK2,KLF9,LATS1,LBH,LRP6,MAPK14,MED1,MED12,MED13,MED14,MEF2C,MSN,MSX2,MTDH,MYD88,NCOA3,NR1D2,NR2C2,NR2F2,NR3C1,NR4A3,NR5A2,OSBPL7,PADI2,PAK1,PDCD1LG2,PDE4D,PDK3,PGR,PHB,POU4F2,PRKCE,PTAFR,PTK2B,RARG,RBFOX2,RET,RHOA,ROCK2,RORA,RORB,RORC,RPS6KB1…
GO:BP	regulation of cellular response to growth factor stimulus	GO:0090287	3.89132e-11	10.4099	195	2844	64	24356	ABL1,ACVR2A,AGTR2,APLN,BCL9L,BMPR2,CASK,CHRD,CIDEA,CREB3L1,CTDSPL2,CYFIP2,DAB2,DLX1,DSTYK,FBN1,FERMT1,FGF1,FGF18,FGFR1,FLT1,FZD1,FZD4,GDF2,GDF5,GLG1,GRB10,GREM2,HIPK2,ILK,LEMD2,LEMD3,LRP2,MSX2,NEO1,NKX2-1,ONECUT2,PDPK1,PMEPA1,PPM1A,PRDM16,PRKCB,PTPN1,RASL11B,RNF165,ROBO1,RUNX2,SFRP1,SHISA2,SIRT1,SMAD3,SMURF1,SPRY3,STUB1,SULF1,TGFBR3,TMEM108,TRIM33,VWC2L,WNT4,WNT5A,WNT8A,XDH,ZEB1
GO:BP	negative regulation of cell migration	GO:0030336	4.11238e-11	10.3859	153	2844	55	24356	ABHD2,ABR,AKT1,ANGPT2,ARID2,BCL2,C5,C5ORF30,CDH1,CHRD,CLASP1,CLIC4,CYP1B1,DAG1,ERBB4,FOXO3,GDF2,GNRH1,HOXA7,IGFBP5,JAG1,JUP,LRCH1,MCC,MECP2,MEF2C,MITF,NAV3,NKX2-1,NR2F2,OSBPL8,PADI2,PODN,PTEN,PTPRR,RAP2C,RHOA,RNF41,ROBO1,SCAI,SEMA3A,SEMA6D,SFRP1,SPRED1,SRGAP1,SRGAP2,SRGAP3,STK24,SULF1,TMEFF2,TP53INP1,TRIB1,VASH1,WASL,WNT4
GO:BP	regulation of epithelial cell migration	GO:0010632	4.8903e-11	10.3107	149	2844	54	24356	ABL1,ADAM9,AKT1,AKT3,AMOTL1,ANGPT1,ANGPT2,ATOH8,BMPR2,CAPN7,CCBE1,CLASP1,EMP2,ETS1,FGF1,FGF2,FGF18,FGFR1,FLT4,GATA2,GDF2,GLUL,GPI,HMOX1,JUN,JUP,MAP2K3,MCC,MECP2,MEF2C,NR2F2,NRP1,NUS1,PDPK1,PRKCE,PROX1,PTEN,PTK2B,PTPRR,RAB11A,RHOA,RHOJ,ROCK2,RREB1,RTN4,SEMA3A,SIRT1,SP1,SPRED1,TGFB2,TGFBR2,VASH1,WNT5A,ZC3H12A
GO:BP	regulation of angiogenesis	GO:0045765	5.34771e-11	10.2718	163	2844	57	24356	ABL1,ADAM12,AGGF1,AKT3,ANGPT2,APLNR,CCBE1,CREB3L1,CYP1B1,EGLN1,EMP2,ERAP1,ETS1,FGF1,FGF2,FGF18,FLT1,FOXJ2,GAB1,GATA2,GATA6,GDF2,GLUL,HIPK2,HK2,HMOX1,ISM1,JUP,KIAA1024,MECP2,MTDH,NGFR,NRP1,PAK4,PDE3B,PDPK1,PIK3R6,PPP1R16B,PRKCB,PTK2B,RAPGEF3,RHOA,RHOJ,ROCK2,SIRT1,SMAD1,SP1,SPRED1,SULF1,TGFB2,TGFBR2,VASH1,VASH2,VEGFA,VEGFC,WNT5A,ZC3H12A
GO:BP	negative regulation of neuron differentiation	GO:0045665	5.60675e-11	10.2513	136	2844	51	24356	BMP7,CDK5R1,CNTN2,DDX6,DLX1,EFNB2,EIF4E,EPHA4,EPHB2,FEZF2,FSTL4,GFAP,GPR37L1,HMG20A,ID4,IFRD1,INPP5F,JAG1,LMX1A,LRP4,MED1,MEIS1,MIB1,MYLIP,NKX2-2,NLGN1,NRP1,PAQR3,PAX6,PBX1,PHOX2B,POU4F2,PSEN1,PTEN,PTPN9,RAP1GAP2,RTN4,RTN4R,SEMA3A,SEMA3C,SEMA3D,SEMA3G,SEMA4D,SEMA6A,SEMA6D,SOX8,STMN2,THRB,THY1,TLX3,WNT5A
GO:BP	regulation of cell growth	GO:0001558	5.78719e-11	10.2375	226	2844	70	24356	ABL1,ACVR1B,AKT1,BCL2,BDNF,BMPR2,CDC73,CDK5R1,CDKN2B,CTGF,DCBLD2,DCUN1D3,DERL2,DNAJB2,DPYSL2,EDN1,EFNA5,EI24,EIF4G1,ENO1,EXOSC2,FN1,FSTL4,FXN,GDF2,HNF4A,IFRD1,IGF1,IGFBP4,IGFBP5,INO80,IP6K2,KAZALD1,KIAA1024,LMX1A,MAP1B,MAPT,NAIF1,NANOS1,NRP1,NTRK2,PHB,PLXNA4,POU4F2,RAB11A,RB1,RIMS2,RTN4,RTN4R,SEMA3A,SEMA3C,SEMA3D,SEMA3G,SEMA4D,SEMA6A,SEMA6D,SERTAD2,SFRP1,SIRT1,SMAD3,SMURF1,SOCS2,SRF,SYT2,SYT4,TGF…
GO:BP	developmental growth involved in morphogenesis	GO:0060560	6.47671e-11	10.1886	159	2844	56	24356	ABL1,ALCAM,AUTS2,BDNF,BMPR2,CDK5R1,CYFIP2,DCLK1,DCX,DPYSL2,EFNA5,FGF1,FN1,FSTL4,HNF1B,HOXD13,HSP90AA1,IFRD1,IMPACT,KDM5B,KIF26B,MAP1B,MAPT,MED1,MED12,NKD1,NRP1,NRP2,NTRK2,PLXNA4,POU4F2,RAB11A,RAPH1,RARG,RDH10,RIMS2,RTN4,RTN4R,SEMA3A,SEMA3C,SEMA3D,SEMA3G,SEMA4D,SEMA6A,SEMA6D,SFRP1,SIX4,SMURF1,SRF,SYT2,SYT4,TBX2,TGFBR2,TMEM108,VCL,WNT5A
GO:BP	embryonic organ morphogenesis	GO:0048562	7.43525e-11	10.1287	222	2844	69	24356	ABR,ALX4,ARL13B,AUTS2,BMI1,BMP7,CLIC5,COL2A1,EDN1,EFEMP1,EPHB2,FBN1,FGFR1,FLVCR1,FOXF2,FOXL2,FRS2,FZD3,GATA2,GBX2,HAND1,HIPK1,HIPK2,HMX2,HNF1B,HOXA7,HOXB5,HOXC4,HOXC5,HOXC9,IGF1,KCNQ4,MAFB,MED12,MEF2C,MIB1,MMP16,NDST1,NEUROG1,NR4A3,OSR2,PAX5,PAX6,PCDH15,PDGFRA,PKD2,PROX1,PSEN1,PTPRQ,RARG,RDH10,RUNX2,SHOX2,SIX4,SMAD3,SMO,SOBP,SOX21,SRF,SUFU,TBX2,TCF7,TFAP2A,TGFBR1,TGFBR2,TSHR,TSHZ1,WNT5A,ZEB1
GO:BP	axon guidance	GO:0007411	7.80827e-11	10.1074	155	2844	55	24356	ALCAM,ARHGAP35,BMP7,BMPR2,BMPR1B,CDK5R1,CHL1,CNTN2,CSF1R,CYFIP2,DAG1,DPYSL2,DPYSL5,EFNA5,EFNB2,EPHA4,EPHA5,EPHA8,EPHB1,EPHB2,FEZF2,FLRT2,FOXP1,FZD3,GBX2,GDNF,LMX1A,MAPK8IP3,MYH10,NEO1,NFASC,NFIB,NKX2-1,NR4A3,NRP1,NRP2,OTX2,PAX6,PLXNA2,PLXNA4,POU4F2,RNF165,ROBO1,SEMA3A,SEMA3C,SEMA3D,SEMA3G,SEMA4D,SEMA6A,SEMA6D,SMO,UNC5C,UNC5D,VAX1,WNT5A
GO:BP	import into cell	GO:0098657	8.45709e-11	10.0728	399	2844	102	24356	AAK1,ABCA1,ACSL3,AKT1,ANGPT1,ANKFY1,ANKRD13B,AP2B1,APLN,ARC,ARL6IP1,ATP1B3,ATP6V1H,ATP9A,CACNG2,CACNG4,CALCRL,CANX,CD5,CD9,CLTC,CNTN2,CSNK1G1,DAB2,DNAJC6,DNM1,DNM3,EEA1,ELMO1,ENDOU,FABP3,FAM155B,FMR1,GDNF,GFAP,GPR107,GRIA1,HIP1R,ILDR1,INPP5F,KCNH2,KCNJ2,KCNJ13,LDLRAD3,LMBR1L,LOXL4,LRP2,LRP6,LRP8,LRRTM1,LRRTM2,MARCO,MEGF10,MIB1,MYH9,NECAP1,NLGN1,NOS1,OPHN1,PACSIN2,PSEN1,PTPN1,RAB31,RAB22A,RAB3B,RA…
GO:BP	cellular response to organonitrogen compound	GO:0071417	9.40221e-11	10.0268	290	2844	82	24356	ACTN2,ADCY6,AGTR2,AKT1,APC,APPL1,AQP9,ATP2B4,BAIAP2L1,CA2,CACNB1,CDH1,CEBPB,CFTR,COL4A1,CPEB2,CPEB3,CPEB4,CPS1,DRD1,EIF4EBP2,EPHA4,FOXO1,FOXO3,GABPA,GABRB3,GABRG2,GHR,GLRA2,GNG2,GRB10,GRM5,HCN1,IGF1,IGFBP5,IMPACT,INSR,IRS1,JUP,KL,LPIN2,MEF2C,MYO5A,NGFR,NR3C1,NR4A3,NTRK2,OSBPL8,PDE4D,PDGFC,PDGFRA,PDPK1,PHIP,PIK3R1,PKD2,POU4F2,PRKCI,PSEN1,PTPN1,PTPN11,PTPRA,RAB31,RAPGEF1,RAPGEF3,RECQL5,RHOQ,RPS6KB1…
GO:BP	cellular response to hormone stimulus	GO:0032870	9.84789e-11	10.0067	383	2844	99	24356	ABHD2,ACACA,ACTN2,ADCY6,AGTR2,AKT1,APC,APPL1,AVPR1A,BAIAP2L1,BMP7,CA2,CHRM1,CPEB2,CRY2,DAB2,EFNA5,EIF4E,EIF4EBP2,EPHA5,EPHA8,FBXO32,FOXO1,FOXO3,FSHB,GATA6,GHR,GNG2,GRB10,HEYL,HNF4A,HNRNPU,INSR,IRS1,JUN,KIT,KL,KLF9,LATS1,LBH,LPIN2,MED1,MED12,MED13,MED14,MEF2C,MSN,MSX2,MYO5A,NCOA1,NCOA2,NCOA3,NR1D2,NR2C2,NR2F2,NR3C1,NR4A3,NR5A2,OSBPL8,PADI2,PAK1,PDPK1,PGR,PHB,PHIP,PIK3R1,POU4F2,PRKCE,PRKCI,PRLR,PTP…
GO:BP	regulation of peptide transport	GO:0090087	1.03664e-10	9.98437	361	2844	95	24356	ABL1,ACSL3,ADAM9,ANGPT1,ANKRD1,ARFIP1,ARG2,ARHGEF7,BAG3,BAG4,BRSK2,C5,C2CD2L,CA2,CD74,CD276,CDH1,CDK5R1,CFTR,CIDEA,CNST,CSF1R,CTDSPL2,DERL2,DNAJC27,DNM1L,DPH3,EDEM1,EFNA5,ENSA,EPHA5,ERLEC1,FAM65A,FERMT1,FGA,FGG,FN1,G6PC2,GCG,GHR,GJA5,GPI,GSK3B,HNF4A,IGF1,ILDR1,IRS1,JUP,MAPK14,MAPKBP1,MYH10,MYO18A,NR3C1,OPHN1,OPRM1,PANX1,PIK3R1,PKDCC,PPM1A,PRKCE,PTPN1,PTPN11,RAPGEF3,RASGRP1,RASL10B,RFX6,SEC16B,SEC…
GO:BP	neuron projection guidance	GO:0097485	1.07024e-10	9.97052	156	2844	55	24356	ALCAM,ARHGAP35,BMP7,BMPR2,BMPR1B,CDK5R1,CHL1,CNTN2,CSF1R,CYFIP2,DAG1,DPYSL2,DPYSL5,EFNA5,EFNB2,EPHA4,EPHA5,EPHA8,EPHB1,EPHB2,FEZF2,FLRT2,FOXP1,FZD3,GBX2,GDNF,LMX1A,MAPK8IP3,MYH10,NEO1,NFASC,NFIB,NKX2-1,NR4A3,NRP1,NRP2,OTX2,PAX6,PLXNA2,PLXNA4,POU4F2,RNF165,ROBO1,SEMA3A,SEMA3C,SEMA3D,SEMA3G,SEMA4D,SEMA6A,SEMA6D,SMO,UNC5C,UNC5D,VAX1,WNT5A
GO:BP	regulation of actin filament-based process	GO:0032970	1.11279e-10	9.95359	249	2844	74	24356	ABL1,ACTN2,ACTR2,ADD2,ANK2,ARHGAP28,ARHGAP35,ARPC2,ARPC4,ARPC5,ARPC5L,BAG4,BAIAP2L1,C15ORF62,CACNA1C,CCDC88A,CD2AP,CDC42EP1,CDK5R1,CLASP1,CSF1R,CTGF,CTTN,EDN1,EFNA5,EPHA5,EPS8,FCHSD1,GJA5,HIP1R,ITGB3,JMY,JUP,KIRREL,LATS1,LMOD1,MEF2C,MYH9,MYLK2,NRP1,PAK1,PDE4D,PIK3R1,PLEKHH2,PPFIA1,PPM1E,PRKCE,PROX1,PTK2B,RAPGEF3,RHOA,RHOBTB2,RHOBTB3,RHOJ,RHOU,ROCK2,SH3PXD2B,SPTBN1,SSH2,SUMO1,SWAP70,SYNPO,SYNPO2,T…
GO:BP	cognition	GO:0050890	1.20313e-10	9.91969	161	2844	56	24356	ADCY1,AFF2,ARC,ATP8A1,ATXN1,ATXN1L,B4GALT2,BDNF,BTG2,CCND2,CERS3,CHL1,CHMP2B,CNTN2,CNTNAP2,CREB1,CUX2,DDHD2,DGKI,DRD1,EIF4EBP2,EPHB2,GRIA1,GRIN2A,GRIN2B,GRM5,HRH1,KRAS,LHX8,LMX1A,MAPT,MECP2,MEF2C,MEIS2,MME,NEUROG1,NTRK2,PAFAH1B1,PAIP2,PSEN1,PTCHD1,PTEN,RCAN1,SHC3,SHROOM4,SLC12A5,SLC1A4,SLC24A2,SLC7A11,SOBP,SRF,SYNJ1,SYT4,THRA,TMOD2,TTBK1
GO:BP	positive regulation of MAPK cascade	GO:0043410	1.20972e-10	9.91731	318	2844	87	24356	ABL1,ADAM9,ADRA2B,ANGPT1,CD44,CD74,CSF1R,CTGF,DNAJC27,DSTYK,EDAR,EDN1,EPHA4,EPHA8,ERBB4,FGA,FGF1,FGF2,FGF18,FGF19,FGF23,FGFR1,FGG,FLT1,FLT4,FRS2,FZD4,GADD45A,GADD45G,GCG,GDF6,GHR,GPR55,GPR37L1,HIPK2,IGF1,IGFBP4,INSR,JUN,KIT,KITLG,KL,MAP2K3,MAP2K4,MAP3K7,MAP4K3,MAPK8IP3,MLKL,MYD88,NDST1,NENF,NOX4,NRP1,NTRK2,PAK1,PDE5A,PDE8A,PDGFC,PDGFRB,PELI2,PHB,PIK3R6,PRKCE,PSEN1,PTEN,PTK2B,PTPN1,PTPN11,RASGRP1,…
GO:BP	negative regulation of protein phosphorylation	GO:0001933	1.40248e-10	9.8531	250	2844	74	24356	ABL1,AKT1,ANGPT1,APC,ASH1L,BMP7,C3ORF33,CAMK2N2,CDKN1A,CDKN2B,CEP85,CTDSPL,CYLD,DAG1,DBNDD2,DMD,DNAJC3,DUSP3,DUSP5,DUSP16,EIF4G1,EPHB2,FAM129A,FKTN,FOXM1,FOXO1,GADD45A,IBTK,IMPACT,INPP5F,ITCH,JUN,KIRREL,LATS1,LEMD2,LRP6,MECOM,MLXIPL,NR2F2,PAFAH1B1,PAQR3,PAX6,PDE4D,PDPK1,PHB,PKIA,PMEPA1,PPM1E,PRDM15,PRKAR1A,PSEN1,PTEN,PTPN1,PTPRR,RAPGEF1,RB1,RGS2,SEMA4D,SFRP1,SIRT1,SMCR8,SOCS4,SOCS5,SPRED1,SPRED2,…
GO:BP	negative regulation of cell motility	GO:2000146	1.63171e-10	9.78736	162	2844	56	24356	ABHD2,ABR,AKT1,ANGPT2,ARID2,BCL2,C5,C5ORF30,CDH1,CHRD,CLASP1,CLIC4,CYP1B1,DAG1,ERBB4,FOXO3,FRMD5,GDF2,GNRH1,HOXA7,IGFBP5,JAG1,JUP,LRCH1,MCC,MECP2,MEF2C,MITF,NAV3,NKX2-1,NR2F2,OSBPL8,PADI2,PODN,PTEN,PTPRR,RAP2C,RHOA,RNF41,ROBO1,SCAI,SEMA3A,SEMA6D,SFRP1,SPRED1,SRGAP1,SRGAP2,SRGAP3,STK24,SULF1,TMEFF2,TP53INP1,TRIB1,VASH1,WASL,WNT4
GO:BP	stress-activated protein kinase signaling cascade	GO:0031098	2.09122e-10	9.6796	177	2844	59	24356	CTGF,CYLD,DUSP3,EDAR,EDN1,EPHA4,EPHB1,FGF19,FKTN,FLT4,FOXM1,FOXO1,FZD4,GADD45A,GADD45G,GDF6,HIPK2,ITCH,KAT7,MAP2K3,MAP2K4,MAP3K7,MAP3K8,MAP3K14,MAP4K3,MAPK10,MAPK14,MAPK8IP3,MECOM,MLKL,MYD88,NBR1,NEK1,NRK,PAFAH1B1,PAK1,PHLPP1,PTK2B,PTPN1,RASGRP1,RELL1,SEMA4C,SFRP1,SH3RF1,SH3RF3,STK3,STK24,TAOK1,TGFB2,TIRAP,TRAF4,TRAF6,TRIB1,WNT16,WNT5A,XDH,ZC3H12A,ZFP36L1,ZMYND11
GO:BP	stem cell differentiation	GO:0048863	2.12876e-10	9.67187	149	2844	53	24356	BMP7,CDK6,CDK12,CHD2,EDN1,EDNRA,ERBB4,FGF2,FGF19,FN1,FZD1,GATA6,GBX2,GDNF,HNF1B,HNRNPU,HOXA7,JAG1,KBTBD8,KIT,KITLG,LBH,LIN28A,LRP6,MEF2C,MSX2,NRP1,NRP2,OCIAD1,PHF19,PHOX2B,PRICKLE1,RDH10,RET,RUNX2,SEMA3A,SEMA3C,SEMA3D,SEMA3G,SEMA4D,SEMA6A,SEMA6D,SFRP1,SMO,SOX6,SOX8,SOX10,SOX21,SP7,SRF,TAPT1,TBX2,TGFB2
GO:BP	cell cycle process	GO:0022402	2.28393e-10	9.64132	786	2844	165	24356	ACTR2,ACVR1B,ADAMTS1,AHCTF1,ANK3,ANKLE2,ANXA11,APC,ARF1,ARL3,ATP2B4,AXIN2,BACH1,BCL2,BMP7,BRSK2,CALM1,CAMK2G,CCND1,CCND2,CCNF,CCNI,CCNJL,CCNY,CDC6,CDC27,CDC73,CDC14B,CDK14,CDK5R1,CDKN1A,CDKN2B,CENPA,CEP85,CETN1,CHMP1B,CHMP2B,CIT,CLASP1,CSNK1D,CSNK2A2,CTDSPL,CUL3,CUL4B,CYP26B1,DCUN1D3,DTL,E2F1,EDN1,EFHC1,EIF4E,EIF4G1,EML1,ENSA,EPS8,EREG,ESCO2,FBXL7,FBXL18,FGFR1,FOXM1,FOXN3,GADD45A,GATA6,HAUS3,HAUS…
GO:BP	positive regulation of cellular component biogenesis	GO:0044089	2.43554e-10	9.61341	327	2844	88	24356	ABL1,ACTR2,APC,ARHGAP35,ARPC2,ARPC4,ARPC5,ARPC5L,AUTS2,BAG4,BAIAP2L1,BDNF,BMP7,C15ORF62,CBLN1,CCDC88A,CDC42EP1,CLASP1,CTGF,CTTN,CUX2,DAG1,DPYSL3,DZIP1,EDN1,EFNA5,EIF4G1,EPHB1,EPHB2,EPS8,FAM98A,FLRT2,GHR,GSK3B,HIP1R,HSP90AA1,IDE,JMY,KIAA1324,KIRREL,LMOD1,LRRTM1,LRRTM2,MAPT,MECP2,MSN,NAV3,NLGN1,NRP1,NTRK2,PAK1,PAN3,PHLDB1,PIP4K2A,PLEK2,PPM1E,PRKCE,PROX1,PTK2B,RAB3GAP1,RAPGEF3,RHOA,RHOBTB2,RHOQ,ROCK…
GO:BP	mitotic cell cycle process	GO:1903047	2.47131e-10	9.60707	457	2844	111	24356	ACVR1B,ADAMTS1,ANK3,ANKLE2,APC,ARF1,ARL3,BACH1,BCL2,BMP7,BRSK2,CAMK2G,CCND1,CCND2,CCNF,CCNI,CCNJL,CCNY,CDC6,CDC27,CDC73,CDC14B,CDK14,CDKN2B,CENPA,CEP85,CETN1,CHMP1B,CHMP2B,CIT,CLASP1,CTDSPL,CUL3,CUL4B,DCUN1D3,DTL,E2F1,EDN1,EFHC1,EIF4E,EIF4G1,EML1,ENSA,EPS8,EREG,FBXL7,FBXL18,FGFR1,FOXM1,FOXN3,HNRNPU,ID4,IGF1,INO80,INSR,INTS3,KIF23,KIF2A,KIF3B,KIF4A,KLF11,KPNB1,LATS1,LCMT1,MAU2,MECP2,MYH10,NAA50,NA…
GO:BP	positive regulation of neuron projection development	GO:0010976	2.57166e-10	9.58979	136	2844	50	24356	ABL2,ARHGAP35,BDNF,BMP7,BMPR2,CAPRIN1,CBFA2T2,CUX2,EFNA5,FBXW8,FGFR1,FN1,FZD4,GPRC5B,IGF2BP1,LRRC7,MAP1B,MAPT,MARK2,NDNF,NEGR1,NLGN1,NRP1,NTRK2,OBSL1,PAFAH1B1,PLXNA2,PLXNA4,POU4F2,PRKCI,PSEN1,PTK2B,RAB11A,RAPGEF1,RET,RIMS2,ROBO1,SEMA4D,SHOX2,SMURF1,SRF,STMN2,SYT2,SYT4,TMEM106B,TMEM30A,TRIM67,TWF1,TXLNB,WNT5A
GO:BP	negative regulation of protein modification process	GO:0031400	2.87264e-10	9.54172	361	2844	94	24356	ABL1,AKT1,ANGPT1,APC,ASH1L,BCOR,BMP7,C3ORF33,CAMK2N2,CDKN1A,CDKN2B,CEP85,CTDSPL,CYLD,DAG1,DBNDD2,DMD,DNAJC3,DUSP3,DUSP5,DUSP16,EIF4G1,ENSA,EPHB2,FAM129A,FKTN,FOXM1,FOXO1,GADD45A,HMG20A,IBTK,IMPACT,INPP5F,ITCH,JUN,KDM5A,KIAA1024,KIRREL,KLF15,LATS1,LEMD2,LRP6,MAPT,MECOM,MECP2,MLXIPL,NCOA7,NR2F2,PAFAH1B1,PAQR3,PAX5,PAX6,PDE4D,PDPK1,PHACTR2,PHB,PKIA,PMEPA1,PPM1E,PPP1R14C,PPP1R16B,PRDM15,PRKAR1A,PRKCE…
GO:BP	synapse organization	GO:0050808	3.24698e-10	9.48852	198	2844	63	24356	ABL1,ARHGAP39,BDNF,CACNB1,CACNB2,CACNG2,CAPRIN1,CBLN1,CDK5R1,CHCHD10,CNTN2,COL4A1,COLQ,CTTN,CUX2,DNAJA3,EFNA5,EIF4G1,EPHA4,EPHB1,EPHB2,ERC2,FBXO45,FLRT2,FRMPD4,GDNF,GHR,GRM5,IL1RAPL1,KIRREL3,LMX1A,LRP4,LRRTM1,LRRTM2,MAPT,MDGA1,MECP2,MEF2C,MYO5A,NFASC,NLGN1,NTNG1,NTRK2,PAFAH1B1,PCDH17,PCLO,PDCD2,PDZRN3,PSEN1,PTEN,PTPRD,RAB39B,ROBO1,SDK2,SHISA6,SIX4,SLC7A11,SYNDIG1,SYNPO,TMEM108,TPBG,WASL,WNT5A
GO:BP	positive regulation of cellular catabolic process	GO:0031331	3.24761e-10	9.48844	228	2844	69	24356	ABHD5,AKT1,ANKIB1,ARIH1,ARIH2,BAG3,BBS7,BTG2,CBFA2T3,CNOT8,CPEB3,CSNK1D,DAB2,DNAJB2,EDEM1,FBXW8,FOXO1,FTO,GSK3B,HK2,HMOX1,HSP90AA1,IGF1,INSR,IRS1,ITCH,KIAA1324,MFN2,MID2,MLXIPL,MSN,MTDH,NANOS1,OSBPL7,PAFAH1B2,PIP4K2A,PRICKLE1,PSEN1,PTEN,PTK2B,PTPN1,RAB3GAP1,RC3H1,RNF144A,RNF144B,SCOC,SESN1,SH3GLB1,SIRT1,SMCR8,SMURF1,SNX9,SOCS4,SOCS5,SPTLC2,STUB1,SUMO1,SUMO2,TNRC6B,TNRC6C,TP53INP1,TP53INP2,TRIB1,T…
GO:BP	reproductive system development	GO:0061458	3.71134e-10	9.43047	270	2844	77	24356	ACVR2A,ADAMTS1,AKT1,ARID5B,ARNT,ASCL2,ASH1L,BCL2,BMP7,BMPR2,BMPR1B,CCNF,CEBPB,DHCR24,DNAJB6,EGLN1,EIF2S2,EPAS1,FBXW8,FNDC3A,FOXF2,FOXL2,FOXO3,FRS2,FSHB,FZD4,GATA2,GATA6,GHR,GNRH1,HAND1,HOXD13,ID4,INSR,KDM5B,KIT,KITLG,LHX8,LRP2,MAPK14,MED1,NCOA1,NEUROG1,NKX2-1,NR2F2,PCYT1B,PDGFRA,PGR,PKD2,PLAG1,PRDM1,PTEN,PTPN11,RARG,RDH10,RHOBTB3,SEMA3A,SFRP1,SIRT1,SIX4,SOX8,STK3,STK4,SULF1,TAF4,TCF7,TGFBR1,TYRO3…
GO:BP	circulatory system process	GO:0003013	4.14117e-10	9.38288	260	2844	75	24356	ABR,ADCY6,ADRB1,AGTR2,ANGPT1,ANK2,ARHGAP35,ATP2B4,AVPR1A,BMPR2,CACNA1B,CACNA1C,CACNB2,CALM1,CHRM1,CPS1,DDAH1,DMD,DNM1L,DOCK4,DRD1,ECE1,EDN1,EDNRA,EHD3,EMP2,EPAS1,ERAP1,FGA,FGG,FLI1,GJA5,GJC1,GNAO1,GPR37L1,GRIP2,GUCY1A3,HDAC4,HOPX,HRH1,HTR7,JUP,KCNE4,KCNH2,KCNJ2,MAP2K3,MECP2,MEF2A,NDST2,NOS1,NOX4,NPR3,PDE4D,PDE5A,PTGS1,RASL10B,RGS2,RHOA,SCN2B,SCN4B,SEMA3A,SGCD,SGCZ,SLC4A5,SLC9A1,SMAD5,SRSF1,SUMO1,…
GO:BP	dephosphorylation	GO:0016311	4.31021e-10	9.3655	341	2844	90	24356	ACP2,ACPP,AGTR2,ALPL,ANKLE2,BAG4,BCL2,BTRC,CALM1,CDC14B,CNST,CSRNP2,CSRNP3,CTDSP1,CTDSPL,CTDSPL2,CTTNBP2NL,DLG3,DUSP3,DUSP5,DUSP16,DUSP19,ENSA,EYA4,FBXW11,G6PC2,GINS4,HDHD2,IMPA1,IMPAD1,INPP5F,KIAA0430,LPIN2,MEF2C,MTMR4,MTMR6,NCEH1,PDGFRB,PDP1,PFKFB2,PFKFB3,PGP,PHACTR2,PHLPP1,PHLPP2,PHOSPHO1,PPM1A,PPM1B,PPM1D,PPM1E,PPP1CA,PPP1CB,PPP1R14C,PPP1R16B,PPP1R3B,PPP1R3C,PPP2R2A,PPP2R2D,PPP2R5A,PPP2R5C,PP…
GO:BP	protein-containing complex subunit organization	GO:0043933	4.63856e-10	9.33362	1213	2844	229	24356	AARS2,ABCA1,ABCA5,ABL1,ACACA,ACAN,ACPP,ACSL3,ACTN2,ACTR2,ADD2,AEBP1,AHCTF1,ALDH5A1,ANGPT1,APBA1,APC,ARC,ARHGAP28,ARID2,ARPC2,ARPC4,ARPC5,ARPC5L,ATPAF1,BAG4,BAIAP2L1,C15ORF62,CADPS,CADPS2,CALHM1,CAMSAP1,CD74,CDC73,CDC42EP1,CELF1,CELF2,CENPA,CENPP,CLASP1,CLTC,CLYBL,COL12A1,COL2A1,COX10,COX15,CRYZ,CSNK1D,CTTN,CUL3,CYLD,CYP1B1,DDX6,DERL1,DICER1,DMD,DNAH8,DNAJC6,DNAJC15,DNM1L,DYRK1A,EHD3,EHD4,EIF2S1,E…
GO:BP	positive regulation of vasculature development	GO:1904018	4.68201e-10	9.32957	103	2844	42	24356	ABL1,ADAM12,AGGF1,AKT3,APLNR,CCBE1,CYP1B1,EFNB2,ERAP1,ETS1,FGF1,FGF2,FGF18,FLT1,GAB1,GATA2,GATA6,GDF2,HIPK2,HK2,HMOX1,JUP,KIT,MTDH,NRP1,PAK4,PDPK1,PIK3R6,PPP1R16B,PRKCB,PTK2B,RAPGEF3,RHOJ,SIRT1,SMAD1,SP1,TGFBR2,VASH2,VEGFA,VEGFC,WNT5A,ZC3H12A
GO:BP	positive regulation of angiogenesis	GO:0045766	5.19564e-10	9.28436	95	2844	40	24356	ABL1,ADAM12,AGGF1,AKT3,APLNR,CCBE1,CYP1B1,ERAP1,ETS1,FGF1,FGF2,FGF18,FLT1,GAB1,GATA2,GATA6,GDF2,HIPK2,HK2,HMOX1,JUP,MTDH,NRP1,PAK4,PDPK1,PIK3R6,PPP1R16B,PRKCB,PTK2B,RAPGEF3,RHOJ,SIRT1,SMAD1,SP1,TGFBR2,VASH2,VEGFA,VEGFC,WNT5A,ZC3H12A
GO:BP	cellular homeostasis	GO:0019725	5.32434e-10	9.27373	533	2844	123	24356	ABL1,ABL2,ANK2,APLNR,ARF1,ATOX1,ATP1B3,ATP2B1,ATP2B2,ATP2B4,ATP2C1,AUTS2,BAG3,BCL2,BRSK2,C2CD2L,CA2,CA7,CACNA1C,CACNB2,CALCR,CALM1,CASR,CFTR,CHMP2B,CLIC4,CMKLR1,CP,CXCR1,DMD,DMXL1,DRD1,EDN1,EFNA5,EGLN1,EPHA5,ERP44,F2RL2,FAM155B,FGF23,FXN,GCG,GNB3,GPR55,GRIA1,GRIN2A,GRIN2B,GRM5,HK2,HMOX1,IBTK,IDE,JPH1,KCNMA1,KCTD7,KLF15,LIN28A,LPAR4,LRRC8C,LTB4R,MLXIPL,MYO5A,NMUR2,NOX4,ORMDL1,PDE4D,PDPK1,PGK1,PIK3…
GO:BP	muscle cell differentiation	GO:0042692	5.34573e-10	9.27199	225	2844	68	24356	ACTN2,AKT1,ALPK3,ANKRD1,BARX2,BCL2,BCL9,CYP26B1,DMD,EDN1,EFNB2,EREG,FBXO40,FOXP1,FRS2,FZD7,GATA6,HDAC4,HIRA,HNRNPU,HOMER1,HOPX,IFRD1,IGF1,IGFBP5,KIT,KRAS,LMNA,LMOD1,MAPK14,MECP2,MEF2A,MEF2C,MEGF10,MYH9,MYH10,MYH11,MYOZ2,NFATC3,NOX4,PDGFRA,PGK1,PRKAR1A,PROX1,RB1,RCAN1,RORA,SEMA4C,SGCB,SGCD,SHOX2,SIRT1,SIX4,SLC23A2,SLC9A1,SMO,SORT1,SOX6,SPAG9,SRF,SUPT6H,TBX2,TMOD1,TMOD2,TRIM54,WNT4,XK,ZEB1
GO:BP	regulation of cellular protein localization	GO:1903827	6.00915e-10	9.22119	299	2844	82	24356	ACSL3,ACTN2,AKT1,ANGPT1,APC,APPL1,BAG3,BAG4,CCDC88A,CD2AP,CDH1,CDK5R1,CLDN18,CNST,CTDSPL2,CYLD,DAB2,DCLK1,DERL2,DNAJC27,DPP10,EDEM1,ERBB4,ERLEC1,FAM65A,FERMT1,GSK3B,HSP90AA1,JUP,KAT7,LEPROTL1,LMNA,LRP4,LZTFL1,LZTS2,MAPK14,MAPT,MSN,NGFR,NUMB,OPHN1,OTUD7B,PDPK1,PIK3R1,PKDCC,PPFIA1,PPM1A,PPP2R5A,PRKCI,PTPN1,PTPN9,PTPN11,RAPGEF3,RASSF5,RB1,RHOQ,ROCK2,RTN4,SEC16B,SEMA3A,SH3GLB1,SHISA6,SIAH3,SLC35D3,SL…
GO:BP	bone development	GO:0060348	6.04269e-10	9.21877	157	2844	54	24356	ABI1,ALPL,AXIN2,BBX,BMPR2,BMPR1B,CHSY1,CLDN18,COCH,COL2A1,CSGALNACT1,CYP26B1,FBN1,FGF18,FLI1,FOXN3,GLG1,IGF1,IMPAD1,KIT,MATN1,MBTPS2,MED1,MEF2C,MEF2D,MEIS1,MMP16,MSX2,NEUROG1,OSR2,PAFAH1B1,PAPSS2,PDGFC,PHOSPHO1,PIP4K2A,PRPSAP2,PTPN11,RARG,RHOA,RUNX2,SBDS,SEMA4D,SH3PXD2B,SHOX2,SMAD5,SRF,SULF1,TAPT1,TGFBR2,TJP2,TMEM119,TRIP11,TTC9,WASF2
GO:BP	negative regulation of cellular component organization	GO:0051129	6.79626e-10	9.16773	417	2844	103	24356	ADD2,AKT1,ANKRD13B,ANTXR1,APC,ARHGAP28,ATAD2,BAG4,BCOR,BMP7,CAMSAP1,CCNF,CDK5R1,CLASP1,DCP2,DNAJB2,DNAJB6,DNAJC15,DYRK1A,EFNA5,EFNB2,EPHA4,EPHB2,EPS8,FSTL4,FXN,GFAP,GSK3B,HIP1R,HNRNPU,IFRD1,IGF1,IMPACT,INPP5F,KDM5A,LCMT1,LMNA,LMO4,LMOD1,LRP4,LRRTM1,LRRTM2,MAPT,MECP2,MID1IP1,MYLIP,NAV3,NLGN1,NRP1,PACSIN2,PAQR3,PAX5,PHF2,PLEKHH2,PMEPA1,PPFIA1,PPM1A,PSEN1,PTEN,PTPN9,RAD1,RAD21,RAP1GAP2,RAPGEF3,RBM14…
GO:BP	reproductive structure development	GO:0048608	7.49365e-10	9.12531	268	2844	76	24356	ACVR2A,ADAMTS1,AKT1,ARID5B,ARNT,ASCL2,ASH1L,BCL2,BMP7,BMPR2,BMPR1B,CCNF,CEBPB,DHCR24,DNAJB6,EGLN1,EIF2S2,EPAS1,FBXW8,FNDC3A,FOXF2,FOXL2,FOXO3,FRS2,FSHB,FZD4,GATA2,GATA6,GHR,GNRH1,HAND1,HOXD13,ID4,INSR,KDM5B,KIT,KITLG,LHX8,LRP2,MAPK14,MED1,NCOA1,NEUROG1,NKX2-1,NR2F2,PCYT1B,PDGFRA,PGR,PKD2,PLAG1,PRDM1,PTEN,PTPN11,RARG,RDH10,RHOBTB3,SEMA3A,SFRP1,SIRT1,SIX4,SOX8,STK3,STK4,SULF1,TAF4,TCF7,TGFBR1,TYRO3…
GO:BP	regulation of membrane potential	GO:0042391	7.49365e-10	9.12531	268	2844	76	24356	ACTN2,ADRB1,AKT1,ANK2,ATP1B3,BCL2,CACNA1C,CACNB2,CACNG2,CBLN1,CFTR,CHCHD10,CHRNA2,CHRNA5,CHRNB2,CHRNG,CLDN19,CUX2,DGKI,DMD,DRD1,EHD3,FMR1,FOXP1,GABRA1,GABRA3,GABRB2,GABRB3,GABRG2,GABRP,GHR,GJA5,GLRA2,GRIA1,GRIA3,GRID1,GRIK3,GRIN2A,GRIN2B,GRIN3A,GRM5,HCN1,HTR3A,JUP,KCND2,KCNE4,KCNH1,KCNH2,KCNH7,KCNJ2,KCNK3,KCNK5,KCNK10,KCNK13,KCNMA1,KCNQ3,KCNT2,KCTD7,MAPT,MECP2,MEF2C,NLGN1,NTRK2,PSEN1,PTEN,RAB3GAP…
GO:BP	blood circulation	GO:0008015	8.87412e-10	9.05187	253	2844	73	24356	ABR,ADCY6,ADRB1,AGTR2,ANGPT1,ANK2,ARHGAP35,ATP2B4,AVPR1A,BMPR2,CACNA1B,CACNA1C,CACNB2,CALM1,CHRM1,CPS1,DDAH1,DMD,DNM1L,DOCK4,DRD1,ECE1,EDN1,EDNRA,EHD3,EMP2,EPAS1,ERAP1,FGA,FGG,FLI1,GJA5,GJC1,GNAO1,GPR37L1,GRIP2,GUCY1A3,HDAC4,HOPX,HRH1,HTR7,JUP,KCNE4,KCNH2,KCNJ2,MAP2K3,MECP2,MEF2A,NDST2,NOS1,NPR3,PDE4D,PDE5A,PTGS1,RASL10B,RGS2,RHOA,SCN2B,SCN4B,SEMA3A,SGCD,SGCZ,SLC4A5,SLC9A1,SMAD5,SRSF1,SUMO1,TGFB2…
GO:BP	stress-activated MAPK cascade	GO:0051403	9.00102e-10	9.04571	149	2844	52	24356	CTGF,CYLD,DUSP3,EDAR,EDN1,EPHA4,EPHB1,FGF19,FKTN,FLT4,FOXM1,FOXO1,FZD4,GADD45A,GADD45G,GDF6,HIPK2,ITCH,MAP2K3,MAP2K4,MAP3K7,MAPK10,MAPK14,MAPK8IP3,MECOM,MLKL,MYD88,NBR1,PAFAH1B1,PAK1,PHLPP1,PTK2B,PTPN1,RASGRP1,RELL1,SEMA4C,SFRP1,SH3RF1,SH3RF3,STK3,TAOK1,TGFB2,TIRAP,TRAF4,TRAF6,TRIB1,WNT16,WNT5A,XDH,ZC3H12A,ZFP36L1,ZMYND11
GO:BP	regulation of canonical Wnt signaling pathway	GO:0060828	9.50321e-10	9.02213	168	2844	56	24356	APC,AXIN2,BTRC,CCNY,CDK14,CSNK1D,CSNK1G1,CYLD,DAAM2,DAB2,EDA,EGR1,FAM53B,FERMT1,FGF2,FOXO1,FOXO3,FZD1,FZD7,G3BP1,GPRC5B,ILK,KREMEN1,LATS1,LIMD1,LRP4,LZTS2,MAPK14,MCC,MKS1,NKD1,NOTUM,PPM1A,PRDM15,PRICKLE1,PSEN1,RAPGEF1,RNF220,RSPO2,SFRP1,SHISA6,SOX10,STK3,STK4,TBL1XR1,TLE1,TLE4,TMEM170B,TNKS,USP8,USP34,USP47,WNT5A,WNT8A,WWTR1,XIAP
GO:BP	peptide secretion	GO:0002790	9.99956e-10	9.00002	307	2844	83	24356	ABCA1,ABL1,ACVR2B,ADAM9,ANGPT1,ANKRD1,ARFIP1,ARG2,ARHGEF7,BRSK2,C5,C2CD2L,CBLN1,CBLN4,CD74,CD276,CFTR,CIDEA,COPG2,CSF1R,DNM1L,DPH3,EDN1,EFNA5,ENSA,EPHA5,FERMT1,FGA,FGG,FN1,FOXP1,G6PC2,GCG,GHR,GJA5,GPI,HNF1B,HNF4A,IGF1,ILDR1,ILDR2,IRS1,MAPK14,MAPKBP1,MYH10,MYO18A,MYO5A,NR3C1,OPRM1,PAFAH1B1,PANX1,PCLO,PRKCE,PTPN11,PTPRN,RAB11FIP2,RAB3B,RASGRP1,RASL10B,RFX6,SEC24A,SEL1L,SFRP1,SLC16A1,SLC30A8,SMPD3,S…
GO:BP	metal ion transport	GO:0030001	1.07867e-09	8.96711	538	2844	123	24356	ABCC9,ABL1,ACTN2,AKT1,ANK2,APLNR,ARMC1,ATOX1,ATP1B3,ATP1B4,ATP2B1,ATP2B2,ATP2B4,ATP2C1,BCL2,CACHD1,CACNA1B,CACNA1C,CACNB1,CACNB2,CACNG2,CACNG4,CACNG7,CALCRL,CALM1,CAMK2G,CASK,CASR,CNNM2,CP,DMD,DPP6,DRD1,EHD3,FAM155B,FGF14,FLVCR1,GCG,GRIN2A,GRIN2B,GRIN3A,HCN1,HOMER1,IBTK,IL16,JPH1,KCNC1,KCNC2,KCND2,KCNE4,KCNH1,KCNH2,KCNH7,KCNJ2,KCNJ13,KCNK3,KCNK5,KCNK10,KCNK13,KCNMA1,KCNN3,KCNQ3,KCNQ4,KCNQ5,KCNS1,…
GO:BP	regulation of protein serine/threonine kinase activity	GO:0071900	1.21451e-09	8.9156	308	2844	83	24356	ABL1,ADAM9,APC,ATP2B4,BMP7,CCNC,CCND1,CCND2,CCNF,CCNI,CCNJL,CCNY,CCNYL1,CDK12,CDK5R1,CDKN1A,CDKN2B,CSF1R,DAZAP2,DUSP3,DUSP5,DUSP16,DUSP19,EDN1,EPHA4,EPHB2,FGF1,FGF2,FGF18,FGFR1,FLT1,FRS2,FZD4,GADD45A,GADD45G,GHR,IGF1,INSR,KIT,KITLG,LATS1,LRP6,MAP2K3,MAP2K4,MAP3K7,MAP4K3,MAPK8IP3,MAPRE3,MLKL,NOX4,NR2F2,PAK1,PAQR3,PARP16,PDE5A,PDGFC,PIK3R6,PKIA,PRKAR1A,PROX1,PSEN1,PTPN1,PTPN11,RASGRP1,RET,RGS2,RHOA…
GO:BP	cellular response to nitrogen compound	GO:1901699	1.22557e-09	8.91166	319	2844	85	24356	ACTN2,ADCY6,AGTR2,AKT1,APC,APPL1,AQP9,ATP2B4,BAIAP2L1,CA2,CACNB1,CDH1,CEBPB,CFTR,CHRM1,COL4A1,CPEB2,CPEB3,CPEB4,CPS1,DRD1,EIF4EBP2,EPHA4,FOXO1,FOXO3,GABPA,GABRB3,GABRG2,GHR,GLRA2,GNG2,GRB10,GRM5,HCN1,IGF1,IGFBP5,IMPACT,INSR,IRS1,JUP,KL,LPIN2,MEF2C,MYO5A,NGFR,NR3C1,NR4A3,NTRK2,OSBPL8,PDE4D,PDGFC,PDGFRA,PDPK1,PHIP,PIK3R1,PKD2,POU4F2,PRKCI,PSEN1,PTPN1,PTPN11,PTPRA,RAB31,RAPGEF1,RAPGEF3,RECQL5,RGS10,…
GO:BP	muscle contraction	GO:0006936	1.26127e-09	8.89919	169	2844	56	24356	ACTN2,ANK2,ARG2,CACNA1C,CACNB2,CALM1,CHRM1,COL4A3BP,CTTN,DMD,DOCK4,DRD1,EDN1,EDNRA,EHD3,ENO1,GDNF,GHR,GJA5,GRIP2,GUCY1A3,HDAC4,HOMER1,HTR7,JUP,KCNE4,KCNH2,KCNJ2,KCNMA1,LMOD1,MAP2K3,MYLK,MYLK2,NEUROG1,NOS1,PDE4D,PDE5A,PTGER3,RGS2,RHOA,ROCK2,SCN2B,SCN4B,SGCD,SLC9A1,SMAD5,SRF,SRSF1,SULF1,SUMO1,TACR1,TMOD1,TMOD2,TNNI1,TNNT2,ZC3H12A
GO:BP	gland morphogenesis	GO:0022612	1.2896e-09	8.88955	89	2844	38	24356	BCL2,BMP7,BTBD7,BTRC,CAPN1,CEBPB,CUL3,DAG1,EDA,EDAR,FGFR1,FRS2,HOXD13,ID4,IGFBP5,KDM5B,MED1,MSN,MSX2,NFIB,NRP1,PAX6,PGR,PLAG1,PROX1,RARG,SEMA3A,SEMA3C,SFRP1,SULF1,TBX2,TGFB2,TGFB3,TGFBR2,TGM2,VDR,WNT4,WNT5A
GO:BP	positive regulation of cell death	GO:0010942	1.32708e-09	8.8771	336	2844	88	24356	ABL1,ACVR2B,AGTR2,AIFM2,ANKRD1,APBB1,APC,ARHGEF7,AXIN2,BACE1,BCLAF1,BMF,BMP7,BMPR1B,CSRNP3,CTSC,CYLD,CYP1B1,DCUN1D3,DNM1L,E2F1,E2F3,EFNB2,EGLN3,EIF2S1,EIF4G1,FOXL2,FOXO1,FOXO3,GADD45A,GADD45G,GRIN2A,GSK3B,HIP1R,HMOX1,IP6K2,JMY,JUN,KCNMA1,KLF11,LATS1,MAP2K4,MAPT,MCL1,MEF2C,MFN2,MSX2,NACC2,NCOA1,NGFR,NR4A3,PAK2,PHB,PIK3CD,PLAGL2,PPP1CA,PRKCI,PSEN1,PTEN,RARG,ROBO1,RRP1B,RYBP,SENP1,SFRP1,SH3GLB1,SIRT…
GO:BP	urogenital system development	GO:0001655	1.37152e-09	8.8628	229	2844	68	24356	ACVR2B,ADAMTS1,AGTR2,ANGPT1,AQP2,ARG2,ARID5B,ARL3,BCL2,BMP7,C1GALT1,COL4A1,DACT2,EFNB2,EMX2,EPHA4,EPHB2,FGF1,FGF2,FGFR1,FRS2,GATA2,GDF11,GDNF,HEYL,HNF1B,HOXD13,ID4,ILK,JAG1,KIF26B,KIRREL3,KLF15,LIN28A,LMX1B,LRP4,LZTS2,MEF2C,MME,NRP1,OSR2,PAX2,PBX1,PDGFRA,PKD2,PLAG1,PROX1,PTEN,RARG,RDH10,RET,RPGRIP1L,SEC63,SFRP1,SIM1,SIX4,SMAD3,SMAD5,SMO,SOX8,SULF1,TBX18,TFAP2A,TGFBR1,TGFBR3,WNT4,WNT5A,WWTR1
GO:BP	central nervous system neuron differentiation	GO:0021953	1.48837e-09	8.82729	146	2844	51	24356	ARHGAP35,AUTS2,BTG2,CBLN1,CNTN2,CSF1R,DCLK1,DCX,DLX1,DRD1,EPHA4,EPHB1,EPHB2,ERBB4,FBXO45,FEZF2,GATA2,GBA2,GBX2,HSP90AA1,ID4,LHX8,LMO4,LMX1A,NANOS1,NFIB,NKX2-1,NKX2-2,NRP1,NRP2,NTRK2,OPHN1,OTP,PAFAH1B1,PAX6,PAX7,PHOX2B,PLXNA4,PROX1,PSEN1,PTEN,ROBO1,RORA,SEMA3A,SFRP1,SMARCC2,SMO,SUFU,UNC5D,UQCRQ,WNT5A
GO:BP	regulation of trans-synaptic signaling	GO:0099177	1.50288e-09	8.82307	199	2844	62	24356	ABL1,ADCY1,ARC,BACE1,BDNF,CA2,CA7,CACNA1B,CACNB2,CACNG2,CACNG4,CBLN1,CNR1,CNTN2,CUX2,DGKI,DRD1,EDN1,EIF4EBP2,EPHA4,EPHB2,GDNF,GFAP,GRIA1,GRID1,GRIK3,GRIN2A,GRIN2B,GRM3,GRM5,GSK3B,HRH1,ITPKA,KRAS,LRRTM1,LRRTM2,MECP2,MEF2C,MME,NLGN1,NTRK2,OPHN1,PAIP2,PCDH17,PRKCE,PSEN1,PTEN,RAB3B,RAB3GAP1,RIMS2,RIMS3,SHISA6,SHISA9,SLC24A2,SLC7A11,SNCAIP,SRF,STXBP1,SYNGR1,SYT4,SYT7,TMEM108
GO:BP	modulation of chemical synaptic transmission	GO:0050804	1.50288e-09	8.82307	199	2844	62	24356	ABL1,ADCY1,ARC,BACE1,BDNF,CA2,CA7,CACNA1B,CACNB2,CACNG2,CACNG4,CBLN1,CNR1,CNTN2,CUX2,DGKI,DRD1,EDN1,EIF4EBP2,EPHA4,EPHB2,GDNF,GFAP,GRIA1,GRID1,GRIK3,GRIN2A,GRIN2B,GRM3,GRM5,GSK3B,HRH1,ITPKA,KRAS,LRRTM1,LRRTM2,MECP2,MEF2C,MME,NLGN1,NTRK2,OPHN1,PAIP2,PCDH17,PRKCE,PSEN1,PTEN,RAB3B,RAB3GAP1,RIMS2,RIMS3,SHISA6,SHISA9,SLC24A2,SLC7A11,SNCAIP,SRF,STXBP1,SYNGR1,SYT4,SYT7,TMEM108
GO:BP	fat cell differentiation	GO:0045444	1.65509e-09	8.78118	151	2844	52	24356	ADRB1,AKT1,ARID5B,BBS7,BBS9,CCND1,CEBPB,CMKLR1,CREB1,E2F1,FNDC5,FOXO1,FTO,GATA2,GDF6,GNB3,HNRNPU,ID4,JAG1,JDP2,LAMA4,LRRC8C,MAPK14,MB,MED1,METTL8,MSX2,NR4A3,OSBPL8,OSBPL11,PPARGC1A,PRDM16,RGS2,RNASEL,RORA,SFRP1,SH3PXD2B,SIRT1,SMAD3,SOCS7,SORT1,SOX8,STK3,STK4,SYAP1,TBL1XR1,TRIO,WNT5A,WWTR1,ZC3H12A,ZFP36L1,ZNF516
GO:BP	endomembrane system organization	GO:0010256	1.86039e-09	8.7304	267	2844	75	24356	ABCA1,ACTN2,AGFG1,AKT1,AKTIP,ANK3,ANKLE2,ANO3,ARHGAP21,ARHGEF7,BAIAP2L1,CHMP2B,CLASP1,COL4A3BP,CREB1,CSNK1D,DNM1,EHD3,FBXW8,GET4,HOOK1,LEMD2,LEMD3,LMAN1,LMNA,MPP5,MYH10,MYO18A,OBSL1,PACSIN2,PAFAH1B1,PI4K2A,PTEN,PTPRN,RAB30,RAB11A,RAB22A,RAB27A,RAB33B,RAB3GAP1,RAB5B,REEP1,REEP3,RNF26,RTN4,SEC16B,SGIP1,SNX9,SPAST,SPTBN1,STX5,STX6,SYNJ1,SYT7,SYT11,TARDBP,TBPL1,TGFB2,TMCC1,TMED3,TMED7,TMED10,TMEFF2,T…
GO:BP	regulation of protein transport	GO:0051223	2.06064e-09	8.686	344	2844	89	24356	ABL1,ACSL3,ADAM9,ANGPT1,ANKRD1,ARFIP1,ARG2,BAG3,BAG4,BRSK2,C5,C2CD2L,CD276,CDH1,CDK5R1,CFTR,CIDEA,CNST,CSF1R,CTDSPL2,DERL2,DNAJC27,DNM1L,DPH3,EDEM1,EFNA5,ENSA,EPHA5,ERLEC1,FAM65A,FERMT1,FGA,FGG,FN1,G6PC2,GCG,GHR,GJA5,GPI,GSK3B,HNF4A,IGF1,IRS1,JUP,MAPK14,MAPKBP1,MYH10,MYO18A,OPHN1,OPRM1,PANX1,PIK3R1,PKDCC,PPM1A,PRKCE,PTPN1,PTPN11,RAPGEF3,RASGRP1,RFX6,SEC16B,SEC24A,SFRP1,SIAH3,SLC16A1,SLC35D3,SLC7A…
GO:BP	chemotaxis	GO:0006935	2.36176e-09	8.62676	356	2844	91	24356	ALCAM,ANGPT1,ANGPT2,ARHGAP35,BMP7,BMPR2,BMPR1B,C5,CD74,CDK5R1,CHL1,CMKLR1,CNTN2,CSF1R,CXCL12,CXCR1,CYFIP2,DAG1,DOCK4,DPYSL2,DPYSL5,EFNA5,EFNB2,EPHA4,EPHA5,EPHA8,EPHB1,EPHB2,FEZF2,FGF1,FGF18,FGFR1,FLRT2,FLT1,FOXP1,FZD3,GAB1,GBX2,GDNF,HOXB9,HRH1,IL8,IL16,ITGB2,KIT,LMX1A,MAPK14,MAPK8IP3,MTUS1,MYH10,NEO1,NFASC,NFIB,NKX2-1,NR4A3,NRP1,NRP2,OTX2,PADI2,PARVA,PAX6,PDE4D,PDGFRA,PDGFRB,PIP5K1A,PLXNA2,PLXNA4…
GO:BP	taxis	GO:0042330	2.81238e-09	8.55093	357	2844	91	24356	ALCAM,ANGPT1,ANGPT2,ARHGAP35,BMP7,BMPR2,BMPR1B,C5,CD74,CDK5R1,CHL1,CMKLR1,CNTN2,CSF1R,CXCL12,CXCR1,CYFIP2,DAG1,DOCK4,DPYSL2,DPYSL5,EFNA5,EFNB2,EPHA4,EPHA5,EPHA8,EPHB1,EPHB2,FEZF2,FGF1,FGF18,FGFR1,FLRT2,FLT1,FOXP1,FZD3,GAB1,GBX2,GDNF,HOXB9,HRH1,IL8,IL16,ITGB2,KIT,LMX1A,MAPK14,MAPK8IP3,MTUS1,MYH10,NEO1,NFASC,NFIB,NKX2-1,NR4A3,NRP1,NRP2,OTX2,PADI2,PARVA,PAX6,PDE4D,PDGFRA,PDGFRB,PIP5K1A,PLXNA2,PLXNA4…
GO:BP	pallium development	GO:0021543	2.85408e-09	8.54453	112	2844	43	24356	BTBD3,BTG2,CCDC85C,CDK5R1,CNTNAP2,DCX,DLX1,DMRTA2,DRD1,EFHC1,EMX2,EPHA5,FBXO45,FEZF2,FUT10,GNG12,GSK3B,ID4,IGF2BP1,KIRREL3,LMX1A,NKX2-1,NR4A3,NRP1,NRP2,NTRK2,PAFAH1B1,PAX5,PAX6,PROX1,PSEN1,PTEN,RHOA,ROBO1,RTN4,SEMA3A,SMO,SOCS7,SRF,SRGAP2,TACC1,TMEM108,UQCRQ
GO:BP	positive regulation of cell adhesion	GO:0045785	3.08634e-09	8.51056	212	2844	64	24356	ABL1,ADAM9,ANGPT1,ARPC2,BAG4,BMI1,BMP7,CD5,CD47,CD74,CD86,CD274,CD276,CDK6,CHRD,CYLD,DMD,DNAJA3,EFNB2,EGFLAM,EMP2,ETS1,FERMT1,FGA,FGG,FLOT2,FN1,FRMD5,GSK3B,HSD17B12,IGF1,IL15,IL7R,ITGB3,ITPKB,JUP,KIF26B,NDNF,NFAT5,NR4A3,NRP1,PDCD1LG2,PIK3R6,PRKCE,PTK2B,RAG1,RASGRP1,RET,RHOA,RREB1,SDC3,SOCS5,SPOCK2,TGFB2,TGFBR2,TGM2,THY1,TRAF6,VAV3,VEGFA,VTCN1,WNT4,WNT5A,ZMIZ1
GO:BP	transforming growth factor beta receptor signaling pathway	GO:0007179	3.56138e-09	8.44838	117	2844	44	24356	ACVR1B,ACVR2A,ACVR2B,ACVRL1,ADAM9,BCL9L,BMPR2,BMPR1B,CIDEA,DAB2,FBN1,FERMT1,FERMT2,FOS,FSHB,FUT8,GLG1,HIPK2,JUN,LEMD3,MTMR4,NKX2-1,ONECUT2,PDPK1,PMEPA1,PPM1A,PRDM16,RASL11B,SIRT1,SMAD1,SMAD3,SMAD5,SMAD7,SMAD9,SMURF1,STUB1,TGFB2,TGFB3,TGFBR1,TGFBR2,TGFBR3,TRIM33,ZEB1,ZYX
GO:BP	endothelial cell migration	GO:0043542	3.58916e-09	8.44501	135	2844	48	24356	ABL1,AKT1,AKT3,AMOTL1,ANGPT1,ANGPT2,ATOH8,BMPR2,CCBE1,CYP1B1,EFNB2,EMP2,ETS1,FGF1,FGF2,FGF18,FGFR1,FLT4,GATA2,GDF2,GLUL,GPI,HMOX1,JUP,LGALS8,MAP2K3,MECP2,MEF2C,MYH9,NR2F2,NRP1,NUS1,PDPK1,PROX1,PTEN,PTK2B,RHOA,RHOJ,ROBO1,ROCK2,SIRT1,SP1,SPRED1,SRF,TGFBR1,VASH1,WNT5A,ZC3H12A
GO:BP	negative regulation of intracellular signal transduction	GO:1902532	3.74859e-09	8.42613	325	2844	85	24356	ABL1,APLNR,ARHGAP35,ARRDC3,ASH1L,ATP2B4,BCL2,BMP7,C3ORF33,CALM1,CD74,CD2AP,CUL3,CYLD,DAG1,DEPTOR,DMD,DUSP3,DUSP5,DUSP16,DYRK1A,ENO1,EPHB2,FBXW11,FKTN,FOXM1,FOXO1,GSK3B,ITCH,ITFG2,KIAA1024,LEMD2,LIMD1,MAPKAP1,MAPKBP1,MARK3,MCL1,MECOM,MFN2,MYOZ2,NONO,OTUD7B,PAFAH1B1,PAQR3,PDE11A,PDE3B,PDE4D,PDZD3,PHB,PHLPP1,PIK3IP1,PKD2,PPM1A,PRDM15,PTEN,PTPN1,PTPRR,RAPGEF1,RGS2,RIOK3,RORA,RRN3,RTKN2,SCAI,SESN1,SFR…
GO:BP	neuron death	GO:0070997	3.8029e-09	8.41988	173	2844	56	24356	ABL1,ACVR2B,ADNP,ANGPT1,BACE1,BARHL1,BCL2,BDNF,CEBPB,CHL1,CIT,DLX1,EFNB2,EGLN1,EIF2S1,EPHB1,FOXO3,FZD1,GABRB2,GABRB3,GDNF,GSK3B,HIPK2,IGF1,JUN,KRAS,MAP2K4,MAPT,MCL1,MECP2,MEF2C,NCOA7,NDNF,NGFR,NONO,NR4A3,NRP1,NTRK2,PPARGC1A,PRKCI,PSEN1,RB1,RHOA,RILPL1,SIRT1,SIX4,SLC7A11,STAMBP,STXBP1,TBC1D24,TFAP2A,TGFB2,THRB,TYRO3,WNT5A,XIAP
GO:BP	Golgi vesicle transport	GO:0048193	3.99712e-09	8.39825	208	2844	63	24356	ACSL3,ANK3,ANKFY1,AP1G1,ARCN1,ARF1,ARL3,ATP9A,BCAP29,BET1,CCDC91,CCDC93,CEP19,CNST,COG5,COPG2,CUL3,CUX1,CUX2,DDHD2,EHD3,EXOC5,EXOC6,GGA1,GOLGA7,GOSR2,LMAN1,MPPE1,MYO18A,MYO5A,PGAP1,PITPNM3,PKDCC,RAB30,RAB31,RAB33B,RABEP1,SEC16B,SEC23A,SEC24A,SEC24C,SEC24D,SNX1,SNX8,SORT1,SPAST,SPTBN1,STX5,STX6,STXBP6,TFG,TMED3,TMED7,TMED10,TMEM115,TNFAIP1,TRAPPC10,UVRAG,VAPA,VTI1A,WIPI1,YIPF5,YKT6
GO:BP	learning or memory	GO:0007611	4.06881e-09	8.39053	140	2844	49	24356	ADCY1,AFF2,ARC,ATP8A1,ATXN1,ATXN1L,B4GALT2,BDNF,BTG2,CCND2,CNTN2,CNTNAP2,CREB1,CUX2,DDHD2,DGKI,DRD1,EIF4EBP2,EPHB2,GRIA1,GRIN2A,GRIN2B,GRM5,HRH1,KRAS,LHX8,LMX1A,MAPT,MECP2,MEF2C,MEIS2,MME,NEUROG1,NTRK2,PAFAH1B1,PAIP2,PSEN1,PTEN,RCAN1,SHC3,SLC12A5,SLC24A2,SLC7A11,SRF,SYNJ1,SYT4,THRA,TMOD2,TTBK1
GO:BP	regulation of protein catabolic process	GO:0042176	4.90909e-09	8.309	261	2844	73	24356	AKT1,ANKIB1,APC,ARIH1,ARIH2,ASB9,AZIN1,BBS7,BTRC,CBFA2T3,CSNK1D,CSNK2A2,CUL4B,DAB2,DERL2,DNAJB2,DTL,EDEM1,EPHA4,ERLEC1,FAM192A,FBXW8,FOXO1,GFAP,GGA1,GRIN2A,GSK3B,HIPK2,HSP90AA1,IGF1,ITCH,LATS1,LPCAT1,MDM4,MSN,MYLIP,NEDD4L,NKD1,OPHN1,OSBPL7,PHB,PRICKLE1,PSEN1,PSME3,PTEN,PTK2B,RAD23B,RNF41,RNF144A,RNF144B,RYBP,SENP1,SF3B3,SMURF1,SNX9,SOCS4,SOCS5,STUB1,STX5,SUFU,SUMO1,SUMO2,TIMP3,TLK2,TRIB1,TRIM67,U…
GO:BP	developmental cell growth	GO:0048588	4.92336e-09	8.30774	136	2844	48	24356	ABL1,ALCAM,ARIH2,AUTS2,BDNF,BMPR2,CDK5R1,CYFIP2,DCLK1,DCX,DPYSL2,EDN1,EFNA5,FN1,FOXL2,FSTL4,HSP90AA1,IFRD1,IGF1,IMPACT,MAP1B,MAPT,NRP1,NRP2,NTRK2,PLXNA4,POU4F2,RAB11A,RAPH1,RARG,RIMS2,RTN4,RTN4R,SEMA3A,SEMA3C,SEMA3D,SEMA3G,SEMA4D,SEMA6A,SEMA6D,SMURF1,SRF,SYT2,SYT4,TGFBR2,TMEM108,VCL,WNT5A
GO:BP	central nervous system neuron development	GO:0021954	5.11315e-09	8.29131	61	2844	30	24356	ARHGAP35,AUTS2,BTG2,CNTN2,DCLK1,DCX,DRD1,EPHA4,EPHB1,EPHB2,FBXO45,FEZF2,GATA2,GBA2,GBX2,HSP90AA1,LHX8,NANOS1,NFIB,NRP1,NRP2,NTRK2,PAFAH1B1,PHOX2B,PLXNA4,PTEN,ROBO1,SEMA3A,UQCRQ,WNT5A
GO:BP	protein localization to membrane	GO:0072657	5.39388e-09	8.2681	327	2844	85	24356	ACSL3,ACTN2,AKT1,ANK2,ANK3,APPL1,ARL3,ARL13B,ARL6IP1,ATP1B3,BAG4,CACNG2,CACNG4,CDH1,CDK5R1,CNST,COLQ,DAB2,DLG3,DPP10,EFR3A,EFR3B,EHD3,EMP2,EXOC5,FAM126A,FERMT2,FLOT2,GET4,GGA1,GOLGA7,GPR158,GRIN2A,HSP90AA1,ITGB2,JUP,LIN7C,LRP4,LRP6,LRRC7,LZTFL1,MYO5A,NLGN1,NUMB,PDPK1,PEX26,PIK3R1,PIP5K1A,PKDCC,PPFIA1,PPP2R5A,PRKCI,PTPN9,RAB31,RAB11A,RAB3B,RAB3GAP1,RABEP1,REEP1,RHOQ,RILPL1,ROCK2,SEC62,SEC63,SEC23A…
GO:BP	regulation of axonogenesis	GO:0050770	6.04996e-09	8.21825	123	2844	45	24356	ABL1,ARHGAP35,BDNF,BMPR2,BRSK2,CDK5R1,CNTN2,DPYSL2,EFNA5,EPHA4,EPHB2,FEZF2,FN1,FSTL4,IFRD1,LRP4,MAP1B,MAPT,MARK2,NRP1,NTRK2,PAK1,PLXNA2,PLXNA4,POU4F2,PSEN1,PTEN,RAB11A,RET,ROBO1,RTN4,RTN4R,RUFY3,SEMA3A,SEMA3C,SEMA3D,SEMA3G,SEMA4D,SEMA6A,SEMA6D,SHOX2,SRF,SSH2,WNT5A,XK
GO:BP	regulation of ion transport	GO:0043269	6.63883e-09	8.17791	362	2844	91	24356	ABL1,ACTN2,AKT1,ANK2,APLNR,ARC,ARL6IP1,ATP1B3,ATP8A1,BCL2,CA2,CA7,CACNA1B,CACNA1C,CACNB1,CACNB2,CACNG2,CACNG4,CACNG7,CALHM1,CALM1,CASK,CASR,CEBPB,CFTR,CLDN10,CLIC5,DMD,DPP6,DRD1,EHD3,EPHB2,FGF14,FGF23,FGFR1,GCG,GDNF,GJA5,GRIN2B,GRM5,HCN1,HOMER1,IL16,KCNC1,KCNC2,KCND2,KCNE4,KCNH1,KCNH2,KCNH7,KCNJ2,KCNJ13,KCNMA1,KCNS1,KLHL24,MEF2C,MYLK,MYO5A,NEDD4L,NETO2,NKAIN2,NLGN1,NOS1,PDE4D,PDPK1,PKD2,PRKCE,PSE…
GO:BP	lipid metabolic process	GO:0006629	7.54093e-09	8.12258	811	2844	164	24356	ABCA1,ABCD3,ABHD2,ABHD5,ACACA,ACADL,ACSL3,AGPAT4,AKT1,ALDH5A1,B4GALT6,BDH2,CD74,CEPT1,CERK,CERS2,CERS5,CFTR,CIDEA,CLPS,COL4A3BP,CPS1,CPT1A,CREB1,CSF1R,CYP1B1,CYP26B1,CYP27C1,CYP39A1,DDHD2,DGKB,DGKE,DGKG,DGKI,DHCR24,DNAJC15,DOLPP1,DPAGT1,EDN1,EFR3B,EGR1,ELOVL2,ELOVL4,EPHA8,ERLIN1,ERLIN2,ETFA,ETNK1,FABP3,FADS2,FADS6,FAM126A,FGF1,FGF19,FGF23,FGFR1,FLT1,FSHB,GALC,GATA6,GBA2,GBGT1,GK5,GNB3,GPAT2,HNF4A…
GO:BP	regulation of establishment of protein localization	GO:0070201	7.86103e-09	8.10452	363	2844	91	24356	ABL1,ACSL3,ADAM9,ANGPT1,ANKRD1,ARFIP1,ARG2,BAG3,BAG4,BRSK2,C5,C2CD2L,CD276,CDH1,CDK5R1,CFTR,CIDEA,CNST,CSF1R,CTDSPL2,DERL2,DNAJC27,DNM1L,DPH3,EDEM1,EFNA5,ENSA,EPHA5,ERLEC1,FAM65A,FERMT1,FGA,FGG,FN1,G6PC2,GCG,GHR,GJA5,GPI,GSK3B,HNF4A,IGF1,IRS1,JUP,MAPK14,MAPKBP1,MAPT,MYH10,MYO18A,OPHN1,OPRM1,PANX1,PIK3R1,PKDCC,PPM1A,PRKCE,PTPN1,PTPN11,RAPGEF3,RASGRP1,RFX6,SEC16B,SEC24A,SFRP1,SH3GLB1,SIAH3,SLC16A1,…
GO:BP	regulation of response to external stimulus	GO:0032101	7.90224e-09	8.10225	486	2844	112	24356	ABR,ADAMTS18,ADCY7,AHSG,ALPK1,ANGPT2,AP1G1,ARG2,ASH1L,BMPR2,C5,C5ORF30,CASK,CD9,CD47,CD74,CD276,CEBPB,CLASP1,CMKLR1,COCH,CXCL12,CYLD,EFNB2,ELMOD2,EPHA4,EREG,ETS1,FAM19A3,FEZF2,FGA,FGF1,FGF18,FGFR1,FGG,GCG,GHR,GPRC5B,GRIN3A,HOPX,IL8,IL15,IL16,IL22RA2,INPP5F,IRAK2,ITCH,MAPK14,MAPKBP1,MED1,MTUS1,MYD88,NENF,NONO,NR1D2,NRP1,NT5E,OPRM1,OTUD4,PADI2,PDPK1,PIK3R6,PLXNA4,POLR3F,POU4F2,PRKCE,PTEN,PTK2B,PUM2…
GO:BP	renal system development	GO:0072001	8.62647e-09	8.06417	196	2844	60	24356	ACVR2B,ADAMTS1,AGTR2,ANGPT1,AQP2,ARG2,ARID5B,ARL3,BCL2,BMP7,C1GALT1,COL4A1,DACT2,EFNB2,EMX2,EPHA4,FGF1,FGF2,FGFR1,GDF11,GDNF,HEYL,HNF1B,ILK,JAG1,KIF26B,KIRREL3,KLF15,LIN28A,LMX1B,LRP4,LZTS2,MEF2C,MME,NRP1,OSR2,PAX2,PBX1,PDGFRA,PKD2,PROX1,RDH10,RET,RPGRIP1L,SEC63,SFRP1,SIM1,SIX4,SMAD3,SMAD5,SMO,SOX8,SULF1,TBX18,TFAP2A,TGFBR1,TGFBR3,WNT4,WNT5A,WWTR1
GO:BP	regulation of actin cytoskeleton organization	GO:0032956	9.14977e-09	8.03859	227	2844	66	24356	ABL1,ACTN2,ACTR2,ADD2,ARHGAP28,ARHGAP35,ARPC2,ARPC4,ARPC5,ARPC5L,BAG4,BAIAP2L1,C15ORF62,CCDC88A,CD2AP,CDC42EP1,CDK5R1,CLASP1,CSF1R,CTGF,CTTN,EDN1,EFNA5,EPHA5,EPS8,FCHSD1,HIP1R,ITGB3,JMY,KIRREL,LATS1,LMOD1,MEF2C,NRP1,PAK1,PIK3R1,PLEKHH2,PPFIA1,PPM1E,PRKCE,PROX1,PTK2B,RAPGEF3,RHOA,RHOBTB2,RHOBTB3,RHOJ,RHOU,ROCK2,SH3PXD2B,SPTBN1,SSH2,SWAP70,SYNPO,SYNPO2,TGFB3,TGFBR1,TGFBR2,TMEFF2,TMOD1,TMOD2,TMSB4X,…
GO:BP	positive regulation of epithelial cell migration	GO:0010634	9.3827e-09	8.02767	98	2844	39	24356	ABL1,ADAM9,AKT1,AKT3,AMOTL1,ANGPT1,ATOH8,BMPR2,CAPN7,CCBE1,CLASP1,ETS1,FGF1,FGF2,FGF18,FGFR1,FLT4,GATA2,GPI,HMOX1,JUN,MAP2K3,NRP1,NUS1,PDPK1,PRKCE,PROX1,PTK2B,RAB11A,RHOJ,ROCK2,RREB1,RTN4,SIRT1,SP1,TGFB2,TGFBR2,WNT5A,ZC3H12A
GO:BP	positive regulation of hydrolase activity	GO:0051345	9.84505e-09	8.00678	434	2844	103	24356	ABHD5,ABL2,ABR,ADRB1,AGAP3,AGFG1,AGTR2,AKT1,ANTXR1,ARHGAP21,ARHGAP28,ARHGAP31,ARHGAP36,ARHGEF7,ARHGEF12,ASAP2,ATP1B3,CALM1,CASR,CYFIP2,DNAJB2,DNAJC15,DNAJC24,DOCK1,DOCK4,DOCK7,DYNLL2,EGLN3,ELMOD1,ELMOD2,ELMOD3,EPHA4,FGFR1,FLT1,FN1,FOXL2,GARNL3,GIT2,GNA13,GPR55,GSK3B,HIP1R,IQSEC1,JUN,LLGL1,MAPK14,MEF2C,MYO9B,NCAPH,NGFR,NMUR2,NRP1,OPHN1,PDGFRB,PDPK1,PIP5K1A,PSME3,RAB3GAP1,RABEP1,RALBP1,RALGAPB,RAP1…
GO:BP	skeletal system morphogenesis	GO:0048705	1.11216e-08	7.95383	192	2844	59	24356	ACAN,ACVR2B,ALPL,ALX4,ARID5B,AUTS2,AXIN2,BARX2,BMI1,BMP7,BMPR2,BMPR1B,CHSY1,COCH,COL2A1,CSGALNACT1,CTGF,CYP26B1,FGF18,FLVCR1,FOXN3,GLG1,HOXA7,HOXB5,HOXC4,HOXC5,HOXC9,IMPAD1,MAPK14,MATN1,MED12,MEF2C,MEF2D,MMP16,MSX2,NDST1,NEUROG1,OSR2,PAX5,PDGFRA,PHOSPHO1,PSEN1,RAB33B,RARG,RDH10,RUNX2,SFRP1,SH3PXD2B,SHOX2,SIX4,SMAD3,SULF1,TBX4,TGFBR1,TGFBR2,THRA,TRIP11,WDR48,ZEB1
GO:BP	anion transport	GO:0006820	1.13572e-08	7.94473	394	2844	96	24356	ABCA1,ABCC1,ABCC4,ABCD3,ACSL3,AKT1,ANKH,ANO3,ANO5,APBA1,ARL6IP1,ATP10B,ATP8A1,ATP9A,BEST4,C2CD2L,CA2,CA7,CALHM1,CEBPB,CFTR,CLCN4,CLCN5,CLCN6,CLIC4,CLIC5,COL4A3BP,FABP3,FGF23,FGFR1,GABRA1,GABRA3,GABRB3,GABRG2,GLRA2,GLTP,GOT2,GRIN2B,GRM5,LRP2,LRRC8C,MTTP,NMUR2,NTRK2,OSBPL8,PITPNA,PLEKHA8,PLIN2,PSEN1,RAB3GAP1,RPS6KB1,SCARB2,SLC10A2,SLC12A5,SLC13A3,SLC16A1,SLC16A6,SLC16A10,SLC17A5,SLC1A2,SLC1A4,SLC23…
GO:BP	regulation of hemopoiesis	GO:1903706	1.29537e-08	7.8876	213	2844	63	24356	ABL1,ACVR1B,ACVR2A,ATXN1L,BMI1,CD74,CDC73,CDK6,CEBPB,CLDN18,CREB1,CYLD,CYP26B1,ETS1,FBN1,FOS,FOXO3,FSHB,GABPA,GATA2,GPR55,HOXA7,IKZF3,IL15,IL7R,ITPKB,JAG1,KITLG,MAFB,MAPK14,MED1,MEF2C,MEIS1,MEIS2,MITF,PIK3R1,PIK3R6,POU4F2,PRDM1,PTK2B,RAG1,RARG,RASGRP1,RB1,RBFOX2,RC3H1,RHOA,RNF41,RUNX1,SENP1,SFRP1,SOCS5,SOS1,SOX13,TGFBR2,TJP2,TOB2,TRAF6,TRIB1,ZC3H12A,ZEB1,ZFP36L1,ZMIZ1
GO:BP	regulation of stress-activated MAPK cascade	GO:0032872	1.51428e-08	7.81979	135	2844	47	24356	CTGF,CYLD,DUSP3,EDAR,EDN1,EPHA4,EPHB1,FGF19,FKTN,FLT4,FOXM1,FOXO1,FZD4,GADD45A,GADD45G,GDF6,HIPK2,ITCH,MAP2K4,MAP3K7,MAPK8IP3,MECOM,MLKL,MYD88,NBR1,PAFAH1B1,PAK1,PHLPP1,PTK2B,PTPN1,RASGRP1,RELL1,SEMA4C,SFRP1,SH3RF1,SH3RF3,STK3,TAOK1,TGFB2,TIRAP,TRAF4,TRAF6,WNT16,WNT5A,XDH,ZC3H12A,ZMYND11
GO:BP	positive regulation of organelle organization	GO:0010638	1.53131e-08	7.81494	367	2844	91	24356	ABL1,ACTN2,ACTR2,ARHGAP35,ARPC2,ARPC4,ARPC5,ARPC5L,AUTS2,BAG4,BAIAP2L1,C15ORF62,CCDC88A,CDC42EP1,CEBPB,CTGF,CTTN,CUL3,DDHD1,DDHD2,DNM1L,DZIP1,EDN1,EREG,FMR1,GCG,GSK3B,HIP1R,HK2,HNRNPU,IGF1,INSR,JDP2,JMY,KAT7,KIAA1324,KIRREL,LMAN1,LMNA,LMOD1,MAPT,MECP2,MFN2,MIER1,MSN,MSX2,NAV3,NEK7,NEUROG1,NOS1,NRP1,PAK1,PAN3,PAX7,PHF19,PIP4K2A,PLD6,PPARGC1A,PPM1E,PRKCE,PROX1,PTK2B,RAB3GAP1,RAD21,RAPGEF3,RB1,RHOA,…
GO:BP	osteoblast differentiation	GO:0001649	1.61446e-08	7.79197	126	2844	45	24356	ACVR2A,ACVR2B,AKT1,AXIN2,BMP7,BMPR2,BMPR1B,CD276,CDK6,CEBPB,CHRD,FGF2,FGF23,FZD1,GDF2,HDAC4,HIRA,ID4,IGF1,IGFBP5,ILK,JAG1,LIMD1,MEF2C,MEF2D,MSX2,NBR1,RORB,RSPO2,RUNX2,SEMA4D,SFRP1,SH3PXD2B,SHOX2,SMAD3,SMAD5,SMO,SMOC1,SOX8,SP7,TMEM119,TP53INP2,WNT4,WWTR1,ZHX3
GO:BP	skeletal muscle tissue development	GO:0007519	1.83829e-08	7.73559	131	2844	46	24356	ANKRD1,BCL2,BCL9,BCL9L,BTG2,CYP26B1,DMD,DMRTA2,EGR1,EPHB1,FOS,FOXL2,FOXN2,FOXP1,HDAC4,HEYL,HLF,HOMER1,LEMD2,MAFF,MAPK14,MEF2C,MEF2D,MEGF10,METTL8,MYLK2,MYOZ2,NR1D2,NR2F2,PAX5,PAX7,PHOX2B,RB1,RBFOX1,RCAN1,RHOA,SHOX2,SIX4,SLC23A2,SMO,SOX8,TLL2,VAX1,VGLL2,WNT4,XK
GO:BP	cellular chemical homeostasis	GO:0055082	2.07581e-08	7.68281	439	2844	103	24356	ABL1,ABL2,ANK2,APLNR,ARF1,ATOX1,ATP1B3,ATP2B1,ATP2B2,ATP2B4,ATP2C1,BCL2,BRSK2,C2CD2L,CA2,CA7,CACNA1C,CACNB2,CALCR,CALM1,CASR,CFTR,CLIC4,CMKLR1,CP,CXCR1,DMD,DMXL1,DRD1,EDN1,EFNA5,EGLN1,EPHA5,F2RL2,FAM155B,FGF23,FXN,GCG,GPR55,GRIA1,GRIN2A,GRIN2B,GRM5,HK2,HMOX1,IBTK,JPH1,KCNMA1,KCTD7,KLF15,LIN28A,LPAR4,LTB4R,MLXIPL,MYO5A,NMUR2,NOX4,ORMDL1,PDE4D,PDPK1,PIK3R1,PKD2,PRKCB,PRKCE,PSEN1,PTGER3,PTK2B,RAB11F…
GO:BP	branching morphogenesis of an epithelial tube	GO:0048754	2.2861e-08	7.6409	118	2844	43	24356	ABL1,AGTR2,BCL2,BMP7,BTRC,CLIC4,COL4A1,DAG1,EDN1,EDNRA,FGF1,GBX2,GDF2,GDNF,GNA13,HNF1B,ILK,KDM5B,KRAS,MED1,MKS1,MSX2,NKX2-1,NRP1,PAK1,PAX2,PBX1,PGR,PKD2,PPP1CA,PPP3R1,RDH10,RSPO2,SIX4,SMO,SOX8,SRF,STK4,TGFBR2,TIMELESS,VDR,WNT4,WNT5A
GO:BP	regulation of cell size	GO:0008361	2.2861e-08	7.6409	118	2844	43	24356	ABL1,AKT3,BDNF,BMPR2,CDK5R1,CREB1,DPYSL2,EDN1,EFNA5,FN1,FSTL4,GNB3,IFRD1,IL7R,KCNMA1,LRRC8C,MAP1B,MAPT,MSN,NRP1,NTRK2,PLXNA4,POU4F2,PTEN,RAB11A,RAP1GAP2,RET,RHOA,RTN4,RTN4R,SEMA3A,SEMA3C,SEMA3D,SEMA3G,SEMA4D,SEMA6A,SEMA6D,SLC12A5,SRF,VAV3,WDTC1,WNT5A,XK
GO:BP	protein secretion	GO:0009306	2.29376e-08	7.63945	285	2844	76	24356	ABCA1,ABL1,ACVR2B,ADAM9,ANGPT1,ANKRD1,ARFIP1,ARG2,BRSK2,C5,C2CD2L,CBLN1,CBLN4,CD276,CFTR,CIDEA,COPG2,CSF1R,DNM1L,DPH3,EFNA5,ENSA,EPHA5,FERMT1,FGA,FGG,FN1,FOXP1,G6PC2,GCG,GHR,GJA5,GPI,HNF1B,HNF4A,IGF1,ILDR2,IRS1,MAPK14,MAPKBP1,MYH10,MYO18A,MYO5A,OPRM1,PAFAH1B1,PANX1,PCLO,PRKCE,PTPN11,PTPRN,RAB11FIP2,RAB3B,RASGRP1,RFX6,SEC24A,SEL1L,SFRP1,SLC16A1,SLC30A8,SPTBN1,STEAP3,STXBP5L,SYT4,SYT7,SYT11,SYTL4,T…
GO:BP	anterior/posterior pattern specification	GO:0009952	2.31141e-08	7.63612	170	2844	54	24356	ABI1,ACVR2A,ACVR2B,ALX4,ARC,AXIN2,BMI1,BMPR2,BTG2,EMX2,EPHA4,FEZF2,FN1,FRS2,GBX2,GDF11,GLI3,GRSF1,HIPK1,HIPK2,HNF1B,HOXA7,HOXB5,HOXB9,HOXC4,HOXC5,HOXC9,HOXC13,HOXD13,MED12,MIB1,MSX2,NEUROG1,NR2F2,PAX2,PAX6,PBX1,PCSK6,PGAP1,PLD6,PLXNA2,POFUT1,PSEN1,RARG,RNF2,SEMA3C,SFRP1,SMAD3,SMO,SRF,TGFBR1,TSHZ1,WNT5A,WNT8A
GO:BP	protein dephosphorylation	GO:0006470	2.3258e-08	7.63343	226	2844	65	24356	AGTR2,ANKLE2,BCL2,BTRC,CALM1,CDC14B,CTDSP1,CTDSPL,CTDSPL2,CTTNBP2NL,DUSP3,DUSP5,DUSP16,DUSP19,ENSA,EYA4,FBXW11,GINS4,MTMR4,MTMR6,NCEH1,PDGFRB,PDP1,PGP,PHACTR2,PHLPP1,PHLPP2,PPM1A,PPM1B,PPM1D,PPM1E,PPP1CA,PPP1CB,PPP1R14C,PPP1R16B,PPP1R3B,PPP1R3C,PPP2R2A,PPP2R2D,PPP2R5A,PPP2R5C,PPP2R5D,PPP3R1,PPP4R1,PPP6R3,PTEN,PTP4A1,PTP4A2,PTPN1,PTPN4,PTPN9,PTPN11,PTPN21,PTPRA,PTPRB,PTPRD,PTPRE,PTPRN,PTPRQ,PTPRR,…
GO:BP	sensory organ morphogenesis	GO:0090596	2.34191e-08	7.63043	190	2844	58	24356	ABR,BCL2,BMP7,CLIC5,COL2A1,CYP26B1,EDN1,EFEMP1,EPHB1,EPHB2,FBN1,FGF2,FGFR1,FOXF2,FOXL2,FRS2,FZD3,GATA2,GBX2,GCLM,GDF11,HCN1,HIPK1,HIPK2,HMX2,HOXC13,IGF1,JAG1,KCNQ4,MAFB,MEIS1,MFN2,NEUROG1,NR4A3,NTRK2,OSR2,PAX6,PCDH15,PRDM1,PRKCI,PROX1,PTF1A,PTPRQ,RARG,RORB,SDK2,SIX4,SOBP,SOX8,SOX21,TBX2,TFAP2A,THRB,THY1,TSHR,TSHZ1,WNT5A,ZEB1
GO:BP	kidney development	GO:0001822	2.36401e-08	7.62635	180	2844	56	24356	ACVR2B,ADAMTS1,AGTR2,ANGPT1,AQP2,ARG2,ARID5B,ARL3,BCL2,BMP7,C1GALT1,DACT2,EFNB2,EMX2,EPHA4,FGF1,FGF2,FGFR1,GDF11,GDNF,HEYL,HNF1B,ILK,JAG1,KIF26B,KIRREL3,KLF15,LIN28A,LMX1B,LRP4,LZTS2,MEF2C,MME,NRP1,OSR2,PAX2,PBX1,PDGFRA,PKD2,PROX1,RDH10,RET,RPGRIP1L,SFRP1,SIM1,SIX4,SMAD3,SMAD5,SMO,SOX8,SULF1,TFAP2A,TGFBR1,TGFBR3,WNT4,WWTR1
GO:BP	organonitrogen compound biosynthetic process	GO:1901566	2.56654e-08	7.59065	1116	2844	208	24356	AARS2,ABCA1,ACAN,ACSL3,ADCY1,ADCY2,ADCY6,ADCY7,ADK,AK4,ALG1,AMD1,ANGPT1,ARG2,ATP2B4,AZIN1,B3GNT9,B4GALT6,BCL2,BDH2,BHMT,BMPR2,BMPR1B,BTG2,C7,C1GALT1,CD276,CEBPB,CEPT1,CERS2,CERS5,CHCHD1,CHST3,CHSY1,CNOT8,COX10,COX15,CPEB2,CPEB3,CPEB4,CPS1,CSGALNACT1,CTIF,DAD1,DAO,DNAJC3,DOLPP1,DPAGT1,DPH3,DPY19L3,DUT,EARS2,EGR1,EIF5,EIF2S1,EIF2S2,EIF3J,EIF4B,EIF4E,EIF4E3,EIF4EBP2,EIF4G1,EIF4G3,EIF4H,ELAVL1,ELOVL2…
GO:BP	regulation of neuron death	GO:1901214	2.60316e-08	7.5845	151	2844	50	24356	ABL1,ACVR2B,ADNP,ANGPT1,BACE1,BARHL1,BCL2,BDNF,CEBPB,CHL1,DLX1,EFNB2,EGLN1,EIF2S1,EPHB1,FOXO3,FZD1,GABRB2,GABRB3,GDNF,GSK3B,HIPK2,IGF1,JUN,KRAS,MAP2K4,MAPT,MCL1,MECP2,MEF2C,NCOA7,NDNF,NONO,NR4A3,NRP1,NTRK2,PPARGC1A,PRKCI,RHOA,RILPL1,SIRT1,SIX4,SLC7A11,STAMBP,STXBP1,TBC1D24,TFAP2A,TGFB2,TYRO3,WNT5A
GO:BP	regulation of stress-activated protein kinase signaling cascade	GO:0070302	2.77529e-08	7.55669	137	2844	47	24356	CTGF,CYLD,DUSP3,EDAR,EDN1,EPHA4,EPHB1,FGF19,FKTN,FLT4,FOXM1,FOXO1,FZD4,GADD45A,GADD45G,GDF6,HIPK2,ITCH,MAP2K4,MAP3K7,MAPK8IP3,MECOM,MLKL,MYD88,NBR1,PAFAH1B1,PAK1,PHLPP1,PTK2B,PTPN1,RASGRP1,RELL1,SEMA4C,SFRP1,SH3RF1,SH3RF3,STK3,TAOK1,TGFB2,TIRAP,TRAF4,TRAF6,WNT16,WNT5A,XDH,ZC3H12A,ZMYND11
GO:BP	heart morphogenesis	GO:0003007	2.98461e-08	7.52511	191	2844	58	24356	ADAMTS1,ANKRD1,ARID2,ARL13B,AXIN2,BMP7,BMPR2,COL2A1,COL4A3BP,EGLN1,FLRT2,FN1,FZD1,GATA5,GATA6,GJA5,GNG5,HAND1,HEYL,ILK,INSR,JAG1,JUN,LEMD2,LRP2,MED1,MEF2C,MIB1,MKS1,MSX2,MYLK2,NPY5R,NRP1,NRP2,PARVA,PKD2,PROX1,PSEN1,RHOA,RTN4,RUNX2,SEMA3C,SHOX2,SMAD3,SMO,SOS1,SRF,SUFU,TBX2,TGFB2,TGFBR1,TGFBR2,TGFBR3,TNNI1,TNNT2,WNT16,WNT5A,ZMIZ1
GO:BP	protein-containing complex assembly	GO:0065003	3.04208e-08	7.51683	1057	2844	199	24356	AARS2,ABCA1,ABL1,ACACA,ACPP,ACSL3,ACTN2,ACTR2,ADD2,AHCTF1,ALDH5A1,ANGPT1,APBA1,APC,ARC,ARHGAP28,ARPC2,ARPC4,ARPC5,ARPC5L,ATPAF1,BAG4,BAIAP2L1,C15ORF62,CADPS,CADPS2,CALHM1,CAMSAP1,CD74,CDC73,CDC42EP1,CELF1,CELF2,CENPA,CENPP,CLASP1,CLTC,CLYBL,COX10,COX15,CRYZ,CSNK1D,CTTN,CUL3,CYLD,DDX6,DERL1,DICER1,DMD,DNAH8,DNAJC15,DNM1L,DYRK1A,EHD3,EHD4,EIF2S1,EIF3J,EIF4B,EIF4G1,EIF4H,ELAVL1,EPS8,FASTKD2,FBLIM1,F…
GO:BP	cartilage development	GO:0051216	3.24924e-08	7.48822	147	2844	49	24356	ACAN,AXIN2,BARX2,BMPR2,BMPR1B,CHSY1,COCH,COL2A1,CSGALNACT1,CTGF,CTSK,EDN1,EFEMP1,FGF18,FGFR1,GDF2,GDF5,GDF6,GLG1,HAND1,IMPAD1,MAF,MAPK14,MATN1,MEF2C,MEF2D,MSX2,NFIB,OSR2,PAX7,PKDCC,RARG,RSPO2,RUNX2,RUNX3,SHOX2,SMAD3,SMAD5,SOX6,SRF,SULF1,TAPT1,TGFBR1,TGFBR2,THRA,TRIP11,WNT4,WNT5A,ZEB1
GO:BP	regulation of endothelial cell migration	GO:0010594	3.6336e-08	7.43966	106	2844	40	24356	ABL1,AKT1,AKT3,AMOTL1,ANGPT1,ANGPT2,ATOH8,BMPR2,CCBE1,EMP2,ETS1,FGF1,FGF2,FGF18,FGFR1,FLT4,GATA2,GDF2,GLUL,GPI,HMOX1,JUP,MAP2K3,MECP2,MEF2C,NR2F2,NRP1,NUS1,PDPK1,PROX1,PTK2B,RHOA,RHOJ,ROCK2,SIRT1,SP1,SPRED1,VASH1,WNT5A,ZC3H12A
GO:BP	regulation of transmembrane receptor protein serine/threonine kinase signaling pathway	GO:0090092	3.87852e-08	7.41133	172	2844	54	24356	ABL1,ACVR1B,ACVR2A,ACVR2B,BCL9L,BMP7,BMPR2,CHRD,CIDEA,CTDSPL2,DAB2,DACT2,DLX1,FBN1,FERMT1,FZD1,GDF2,GDF5,GDF6,GDF11,GLG1,GREM2,HIPK2,ILK,INHBE,LEMD2,LEMD3,LRP2,MSX2,NEO1,NKX2-1,ONECUT2,PDPK1,PMEPA1,PPM1A,PRDM16,RASL11B,RNF165,SFRP1,SIRT1,SMAD3,SMURF1,SPTBN1,STUB1,SULF1,TGFB2,TGFB3,TGFBR1,TGFBR3,TRIM33,VWC2L,WNT5A,WWTR1,ZEB1
GO:BP	regulation of Ras protein signal transduction	GO:0046578	3.902e-08	7.40871	177	2844	55	24356	ABCA1,ABL1,ABR,ARHGAP35,ARHGEF1,ARHGEF4,ARHGEF6,ARHGEF7,ARHGEF12,ARHGEF18,ARHGEF38,AUTS2,CDC42SE1,CDC42SE2,CUL3,CYTH4,DGKI,EPHB2,EPS8,F2RL2,FARP1,FGD4,FGD6,FOXM1,GPR55,IGF1,IQSEC1,ITPKB,KALRN,KITLG,KRAS,LPAR4,MAPKAP1,MCF2,MFN2,MMD2,MYO9B,NRP1,OPHN1,RALGPS2,RAPGEF1,RASGEF1A,RASGRP1,ROBO1,RTN4R,SCAI,SHOC2,SOS1,SPRY3,SSX2IP,STAMBP,TNFAIP1,TRIM67,TRIO,VAV3
GO:BP	gliogenesis	GO:0042063	4.72347e-08	7.32574	158	2844	51	24356	ABL1,ADAM22,AKT1,APCDD1,CDK6,CDK5R1,CNP,CNTN2,DAAM2,DAG1,DCX,DLX1,DMD,DRD1,EPHA4,FGF2,GFAP,GPR37L1,ID4,ILK,KLF15,KRAS,LIN28A,LRP2,MED12,MPP5,NFIB,NKX2-1,NKX2-2,NTRK2,PAFAH1B1,PAX6,PHOX2B,PLAG1,PPP3R1,PRKCI,PSEN1,PTEN,PTPN11,RHOA,RTN4,SMO,SOCS7,SOX6,SOX8,SOX10,SRGAP2,SYNJ1,TGFB2,TSPAN2,TTBK1
GO:BP	regulation of cell morphogenesis involved in differentiation	GO:0010769	4.91303e-08	7.30865	188	2844	57	24356	ABL1,ARHGAP35,ARPC2,BDNF,BMPR2,BRSK2,CAPRIN1,CDK5R1,CNTN2,CUX2,DPYSL2,EFNA5,EPHA4,EPHB2,FBXW8,FEZF2,FN1,FSTL4,IFRD1,ITGB3,LRP4,MAP1B,MAPT,MARK2,NEDD4L,NLGN1,NRP1,NTRK2,OBSL1,PAFAH1B1,PAK1,PLXNA2,PLXNA4,POU4F2,PSEN1,PTEN,RAB11A,RET,ROBO1,RREB1,RTN4,RTN4R,RUFY3,SDC2,SDC3,SEMA3A,SEMA3C,SEMA3D,SEMA3G,SEMA4D,SEMA6A,SEMA6D,SHOX2,SRF,SSH2,WNT5A,XK
GO:BP	cell fate commitment	GO:0045165	4.97987e-08	7.30278	183	2844	56	24356	APC,BCL2,CDC73,CEBPB,CYLD,CYP26B1,DLX1,DMRTA2,DOCK7,ELF5,EPAS1,ERBB4,FEZF2,FGFR1,FZD7,GATA2,GATA6,HNF1B,JAG2,LATS1,LMO4,MEF2C,MITF,MYT1L,NEUROG1,NKX2-1,NKX2-2,NR2F2,ONECUT2,OTX2,PAX6,PAX7,PRDM1,PROX1,PSEN1,PTF1A,RHOA,RORA,RUNX2,SFRP1,SH3PXD2B,SMAD5,SMARCC2,SMO,SOX6,SOX8,SOX13,SUFU,TBX2,TGFBR1,TLE4,TLX3,WNT4,WNT16,WNT5A,WNT8A
GO:BP	regulation of proteolysis involved in cellular protein catabolic process	GO:1903050	5.01027e-08	7.30014	139	2844	47	24356	AKT1,ANKIB1,ARIH1,ARIH2,BBS7,BTRC,CBFA2T3,CSNK1D,CSNK2A2,DAB2,DERL2,DNAJB2,EDEM1,EPHA4,ERLEC1,FAM192A,FBXW8,GSK3B,HIPK2,LATS1,OPHN1,OSBPL7,PRICKLE1,PSEN1,PSME3,PTEN,PTK2B,RAD23B,RNF144A,RNF144B,RYBP,SENP1,SMURF1,SOCS4,SOCS5,STUB1,SUFU,SUMO1,SUMO2,TLK2,TRIB1,TRIM67,UBE2K,UBQLN1,UBQLN4,UCHL5,USP14
GO:BP	rhythmic process	GO:0048511	5.70209e-08	7.24397	149	2844	49	24356	ADAMTS1,ADCY1,BMP7,BMPR1B,BTRC,CREB1,CRY2,CSNK1D,CSNK2A1,DYRK1A,EGR1,FBXW11,FOXO3,FSHB,FZD4,GFPT1,GHR,HNRNPU,HTR7,ID4,KCND2,KDM5A,KDM5B,KLF9,MTTP,NCOA2,NGFR,NKX2-1,NLGN1,NONO,NR1D2,NTRK2,OPN4,PDGFRA,PER3,PGR,PHLPP1,PPARGC1A,PPP1CA,PPP1CB,PROX1,PTEN,RORA,RORB,SIRT1,SOX14,TIMELESS,TYRO3,USP2
GO:BP	positive regulation of apoptotic process	GO:0043065	5.85289e-08	7.23263	318	2844	81	24356	ABL1,ACVR2B,AGTR2,AIFM2,ANKRD1,APBB1,APC,ARHGEF7,BACE1,BCLAF1,BMF,BMP7,BMPR1B,CSRNP3,CTSC,CYLD,CYP1B1,DCUN1D3,DNM1L,E2F1,E2F3,EGLN3,FOXL2,FOXO1,FOXO3,GADD45A,GADD45G,GRIN2A,HIP1R,HMOX1,IP6K2,JMY,JUN,KCNMA1,KLF11,LATS1,MAP2K4,MCL1,MEF2C,MFN2,MSX2,NACC2,NCOA1,NGFR,NR4A3,PAK2,PIK3CD,PLAGL2,PPP1CA,PRKCI,PSEN1,PTEN,RARG,ROBO1,RRP1B,RYBP,SENP1,SFRP1,SH3GLB1,SIRT1,SMAD3,ST18,STK3,STK4,STK17B,SUDS3,TCTN3…
GO:BP	organelle localization	GO:0051640	6.12249e-08	7.21307	364	2844	89	24356	ACTR2,AP3M1,ARCN1,ARHGAP21,C17ORF75,CACNB2,CADPS,CADPS2,CENPA,CEP19,CFTR,CHMP1B,CHMP2B,CLASP1,COPG2,CUL3,DMD,DNM1,DNM3,DNM1L,DYNC1I1,ESYT2,EXOC5,EXOC6,FAM65A,FAM98A,GSK3B,HNRNPU,KIF23,KIF1B,KIT,KPNB1,LLGL1,LTV1,MAP1B,MAPT,MEF2A,MFN2,MREG,MYH9,MYH10,MYO5A,NLGN1,NMD3,NR4A3,PA2G4,PAFAH1B1,PARD3,PARD3B,PAX6,PCDH17,PDPK1,PLXNA2,PSEN1,PTEN,RAB11A,RAB27A,RAB3B,RAB3GAP1,RASGRP1,RIMS2,RIMS3,RRS1,SEC16B,SE…
GO:BP	positive regulation of secretion by cell	GO:1903532	6.43982e-08	7.19113	174	2844	54	24356	ABL1,ADAM9,ANKRD1,AP1G1,ARHGEF7,BMP7,C5,C2CD2L,CACNB2,CADPS2,CD276,CFTR,CLASP1,CREB1,CSF1R,DNM1L,EDN1,FERMT1,FGA,FGFR1,FGG,FOXL2,GCG,GHR,GNRH1,GPI,GRIN2B,IGF1,ILDR1,ITGB2,MAPK14,MYH10,MYO18A,NLGN1,PANX1,PRKCE,PTPN11,RAB27A,RAB3GAP1,RASGRP1,RASL10B,RFX6,SEC24A,SNX4,SPTBN1,STAM,STXBP1,SYT4,SYTL4,TGFB2,TGFB3,TGFBR2,VTCN1,WNT5A
GO:BP	regulation of hormone levels	GO:0010817	6.44909e-08	7.1905	285	2844	75	24356	ACVR2B,ARHGEF7,ARNT,BMP7,BRSK2,C2CD2L,CFTR,CREB1,CRY2,CYP1B1,CYP26B1,CYP27C1,DIO2,ECE1,ECE2,EDN1,EFNA5,EGR1,ENSA,EPHA5,FGA,FGFR1,FGG,FOXL2,FSHB,FZD4,G6PC2,GCG,GHR,GNB3,GNRH1,HNF1B,HNF4A,IDE,IGF1,ILDR1,ILDR2,IRS1,IYD,KDM5B,LRAT,MECP2,MED1,MYO5A,NDST2,NR3C1,PCLO,PCSK1,PCSK6,PDGFRA,PRKCE,PTPN11,PTPRN,RAB11FIP2,RASL10B,RDH10,RFX6,SFRP1,SLC16A1,SLC16A2,SLC16A10,SLC30A8,SLC5A7,SMPD3,SNX4,SOX8,STARD3,ST…
GO:BP	positive regulation of programmed cell death	GO:0043068	6.96048e-08	7.15736	319	2844	81	24356	ABL1,ACVR2B,AGTR2,AIFM2,ANKRD1,APBB1,APC,ARHGEF7,BACE1,BCLAF1,BMF,BMP7,BMPR1B,CSRNP3,CTSC,CYLD,CYP1B1,DCUN1D3,DNM1L,E2F1,E2F3,EGLN3,FOXL2,FOXO1,FOXO3,GADD45A,GADD45G,GRIN2A,HIP1R,HMOX1,IP6K2,JMY,JUN,KCNMA1,KLF11,LATS1,MAP2K4,MCL1,MEF2C,MFN2,MSX2,NACC2,NCOA1,NGFR,NR4A3,PAK2,PIK3CD,PLAGL2,PPP1CA,PRKCI,PSEN1,PTEN,RARG,ROBO1,RRP1B,RYBP,SENP1,SFRP1,SH3GLB1,SIRT1,SMAD3,ST18,STK3,STK4,STK17B,SUDS3,TCTN3…
GO:BP	regulation of endothelial cell proliferation	GO:0001936	7.09825e-08	7.14885	74	2844	32	24356	AKT1,AKT3,APLN,APLNR,ATOH8,BMPR2,FGF2,FGFR1,FLT1,FLT4,GATA2,GDF2,GHR,HMOX1,JUN,MEF2C,NGFR,NR2F2,NRAS,PDPK1,PPP1R16B,PROX1,SIRT1,SP1,SULF1,TGFBR1,VASH1,VASH2,VEGFA,VEGFC,WNT5A,XDH
GO:BP	regulation of small GTPase mediated signal transduction	GO:0051056	7.16231e-08	7.14495	205	2844	60	24356	ABCA1,ABL1,ABR,ARHGAP28,ARHGAP35,ARHGEF1,ARHGEF4,ARHGEF6,ARHGEF7,ARHGEF12,ARHGEF18,ARHGEF38,AUTS2,CD2AP,CDC42SE1,CDC42SE2,CUL3,CYTH4,DGKI,EPHB2,EPS8,F2RL2,FARP1,FGD4,FGD6,FOXM1,GARNL3,GPR55,IGF1,IQSEC1,ITPKB,KALRN,KITLG,KRAS,LPAR4,MAPKAP1,MCF2,MFN2,MMD2,MYO9B,NRP1,OPHN1,RALGAPB,RALGPS2,RAP1GAP2,RAPGEF1,RASGEF1A,RASGRP1,ROBO1,RTN4R,SCAI,SHOC2,SOS1,SPRY3,SSX2IP,STAMBP,TNFAIP1,TRIM67,TRIO,VAV3
GO:BP	peptidyl-tyrosine modification	GO:0018212	7.81141e-08	7.10727	237	2844	66	24356	ABI1,ABI2,ABL1,ABL2,ANGPT1,ARL2BP,CD74,CLK2,CLK3,CSF1R,DYRK1A,EFEMP1,EFNA5,EPHA4,EPHA5,EPHA6,EPHA8,EPHB1,EPHB2,ERBB4,FGFR1,FLT1,FLT4,GHR,GRM5,HCK,IBTK,IGF1,IL15,IL22RA2,IL6R,INPP5F,INSR,ITGB2,ITGB3,KIT,KITLG,LRP4,MAP3K7,NOX4,NRP1,NTRK2,PAK2,PDGFC,PDGFRA,PDGFRB,PEAK1,PKDCC,PRKCE,PSEN1,PTK2B,PTPN1,RAP2C,RET,SEMA4D,SFRP1,SOCS4,SOCS5,TEC,TPST2,TTBK1,TWF1,TYRO3,UNC119,VEGFA,YES1
GO:BP	regulation of actin filament organization	GO:0110053	8.26245e-08	7.08289	170	2844	53	24356	ABL1,ACTN2,ACTR2,ADD2,ARHGAP28,ARHGAP35,ARPC2,ARPC4,ARPC5,ARPC5L,BAG4,BAIAP2L1,C15ORF62,CDC42EP1,CLASP1,CTGF,CTTN,EPS8,FCHSD1,HIP1R,JMY,KIRREL,LATS1,LMOD1,NRP1,PAK1,PIK3R1,PLEKHH2,PPFIA1,PPM1E,PRKCE,PTK2B,RAPGEF3,RHOA,RHOBTB2,ROCK2,SH3PXD2B,SPTBN1,SSH2,SWAP70,SYNPO,SYNPO2,TGFB3,TGFBR1,TGFBR2,TMEFF2,TMOD1,TMOD2,TMSB4X,TWF1,WASF2,WASL,WNT4
GO:BP	cardiac muscle tissue development	GO:0048738	8.29797e-08	7.08103	136	2844	46	24356	ACTN2,ALPK3,ANKRD1,ARID2,BMP7,CREB1,EDN1,EFNB2,EGLN1,ERBB4,FGFR1,FOXP1,FRS2,FZD7,GATA6,GJA5,GJC1,HAND1,HNRNPU,IGF1,LMNA,LRP2,MAPK14,MED1,MEF2A,MEF2C,MYH10,MYH11,MYLK2,NOX4,PDGFRA,PRKAR1A,PROX1,PTEN,SGCB,SGCD,SGCZ,SLC9A1,SOX6,SRF,TBX2,TGFB2,TGFBR1,TNNI1,TNNT2,WNT5A
GO:BP	skeletal muscle organ development	GO:0060538	8.29797e-08	7.08103	136	2844	46	24356	ANKRD1,BCL2,BCL9,BCL9L,BTG2,CYP26B1,DMD,DMRTA2,EGR1,EPHB1,FOS,FOXL2,FOXN2,FOXP1,HDAC4,HEYL,HLF,HOMER1,LEMD2,MAFF,MAPK14,MEF2C,MEF2D,MEGF10,METTL8,MYLK2,MYOZ2,NR1D2,NR2F2,PAX5,PAX7,PHOX2B,RB1,RBFOX1,RCAN1,RHOA,SHOX2,SIX4,SLC23A2,SMO,SOX8,TLL2,VAX1,VGLL2,WNT4,XK
GO:BP	regulation of ubiquitin-dependent protein catabolic process	GO:2000058	9.72273e-08	7.01221	100	2844	38	24356	AKT1,ANKIB1,ARIH1,ARIH2,BBS7,CBFA2T3,CSNK1D,CSNK2A2,DAB2,DNAJB2,FBXW8,GSK3B,HIPK2,LATS1,PRICKLE1,PSEN1,PTEN,PTK2B,RAD23B,RNF144A,RNF144B,RYBP,SENP1,SMURF1,SOCS4,SOCS5,STUB1,SUFU,SUMO1,SUMO2,TLK2,TRIB1,TRIM67,UBE2K,UBQLN1,UBQLN4,UCHL5,USP14
GO:BP	regulation of osteoblast differentiation	GO:0045667	1.06469e-07	6.97278	79	2844	33	24356	ACVR2A,ACVR2B,AXIN2,BMP7,BMPR2,BMPR1B,CD276,CDK6,CEBPB,CHRD,FGF2,FGF23,GDF2,HDAC4,ID4,IGF1,IGFBP5,ILK,JAG1,LIMD1,MEF2C,MSX2,NBR1,RORB,RUNX2,SEMA4D,SFRP1,SMAD3,SMAD5,SMOC1,TMEM119,WNT4,ZHX3
GO:BP	leukocyte differentiation	GO:0002521	1.1633e-07	6.93431	322	2844	81	24356	ABL1,BATF3,BCL2,BMI1,CALCR,CBFA2T3,CD74,CDK6,CEBPB,CEBPG,CLDN18,CREB1,CSF1R,CYLD,CYP26B1,DNAJA3,EGR1,FBN1,FOS,FOXP1,FSHB,FZD7,GATA2,GPR55,HDAC4,HOXA7,IKZF3,IL15,IL7R,ITFG2,ITPKB,JAG2,JUN,KIT,KITLG,L3MBTL3,MAFB,MAPK14,MED1,MEF2C,MITF,MYH9,NCAPH2,PAFAH1B1,PIK3R1,PIK3R6,POU4F2,PRDM1,PSEN1,PTK2B,RAG1,RASGRP1,RB1,RC3H1,RHOA,RNF41,RORA,RUNX1,RUNX2,SFRP1,SH3PXD2A,SIRT1,SOCS5,SOS1,SOX13,SRF,TCF7,TGFBR2,T…
GO:BP	organelle assembly	GO:0070925	1.21417e-07	6.91572	568	2844	122	24356	ABCC4,ABLIM1,ABLIM3,ACTN2,ACTR2,AGFG1,ANKRD1,ARHGAP35,ARL3,ARL13B,ATG13,ATG9B,BBS7,BBS9,CCDC88A,CENPA,CEP19,CEP164,CETN1,CHMP1B,CHMP2B,CSNK1D,CYLD,DCDC2,DCX,DDX6,DNAH8,DZIP1,EDN1,EHD3,EIF2S1,EXOC5,FAM161A,FASTKD2,FOXP1,G3BP1,HAUS3,HAUS6,HNRNPU,ICK,INO80,KIAA1324,KIF23,KIF24,KIF2A,KIF3B,KIF4A,KPNB1,LIMD1,LMOD1,MAP1LC3A,MAPRE3,MEF2A,MEF2C,MFN2,MKS1,MPPE1,MRPL22,MSN,MYH10,MYOZ2,NEK1,ONECUT2,PAFAH1B1…
GO:BP	peptidyl-tyrosine phosphorylation	GO:0018108	1.26623e-07	6.89749	234	2844	65	24356	ABI1,ABI2,ABL1,ABL2,ANGPT1,ARL2BP,CD74,CLK2,CLK3,CSF1R,DYRK1A,EFEMP1,EFNA5,EPHA4,EPHA5,EPHA6,EPHA8,EPHB1,EPHB2,ERBB4,FGFR1,FLT1,FLT4,GHR,GRM5,HCK,IBTK,IGF1,IL15,IL22RA2,IL6R,INPP5F,INSR,ITGB2,ITGB3,KIT,KITLG,LRP4,MAP3K7,NOX4,NRP1,NTRK2,PAK2,PDGFC,PDGFRA,PDGFRB,PEAK1,PKDCC,PRKCE,PSEN1,PTK2B,PTPN1,RAP2C,RET,SEMA4D,SFRP1,SOCS4,SOCS5,TEC,TTBK1,TWF1,TYRO3,UNC119,VEGFA,YES1
GO:BP	cell activation	GO:0001775	1.39374e-07	6.85582	501	2844	111	24356	ABL1,ABR,ADAM9,ADAMTS18,AP1G1,ARG2,BATF3,BCL2,BMI1,CD5,CD9,CD47,CD74,CD86,CD274,CD276,CDK6,CEBPB,CEBPG,CYLD,CYP26B1,DNAJA3,DUSP3,EFNB2,EGR1,EPHB1,FAM19A3,FGA,FGG,FLOT2,FOXP1,FZD7,GNA13,HDAC4,IGF1,IKZF3,IL8,IL15,IL7R,ITCH,ITFG2,ITGB2,ITGB3,ITPKB,JAG2,JUN,KIT,LMO4,MAFB,MEF2C,MEGF10,MSN,MYD88,MYH9,MYO18A,NCAPH2,NR4A3,PDCD1LG2,PDE5A,PDPK1,PIK3CD,PIK3R1,PIK3R6,PRDM1,PRKAR1A,PRKCB,PRKCE,PSEN1,PTK2B,RAB…
GO:BP	inorganic ion transmembrane transport	GO:0098660	1.45529e-07	6.83705	557	2844	120	24356	ABCC9,ABL1,ACTN2,ANK2,ANKH,APLNR,ATP1B3,ATP2B1,ATP2B2,ATP2B4,ATP2C1,ATP6V0A1,ATP6V1H,BEST4,CACHD1,CACNA1B,CACNA1C,CACNB1,CACNB2,CACNG2,CACNG4,CALM1,CFTR,CLCN4,CLCN5,CLCN6,CLIC4,CLIC5,CNNM2,COX10,COX15,DMD,DPP6,DRD1,EHD3,FAM155B,FGF14,GABRA1,GABRA3,GABRB3,GABRG2,GLRA2,GRIN2A,GRIN2B,GRIN3A,GRM5,HCN1,IBTK,JPH1,KCNC1,KCNC2,KCND2,KCNE4,KCNH1,KCNH2,KCNH7,KCNJ2,KCNJ13,KCNK3,KCNK5,KCNK10,KCNK13,KCNMA1,KC…
GO:BP	signal release	GO:0023061	1.49046e-07	6.82668	251	2844	68	24356	ACVR2B,ARHGEF7,BMP7,BRSK2,C2CD2L,CACNA1B,CACNB2,CADPS,CADPS2,CFTR,CREB1,CRY2,DGKI,EDN1,EFNA5,ENSA,EPHA5,FGA,FGFR1,FGG,FOXL2,FSHB,FZD4,G6PC2,GCG,GHR,GNRH1,GSK3B,HNF1B,HNF4A,IGF1,ILDR1,ILDR2,IRS1,KDM5B,LIN7C,MEF2C,MYO5A,NLGN1,NR3C1,OPRM1,PCLO,PRKCE,PSEN1,PTPN11,PTPRN,RAB11FIP2,RAB3GAP1,RASL10B,RFX6,RIMS2,RIMS3,SFRP1,SLC16A1,SLC30A8,SMPD3,SNCAIP,SNX4,STX11,STXBP1,STXBP5L,SYNJ1,SYT2,SYT4,SYT7,SYT11,S…
GO:BP	actin filament organization	GO:0007015	1.60296e-07	6.79508	290	2844	75	24356	ABI1,ABI2,ABL1,ACTN2,ACTR2,ADD2,ARHGAP28,ARHGAP35,ARHGAP36,ARPC2,ARPC4,ARPC5,ARPC5L,BAG4,BAIAP2L1,BCL2,C15ORF62,CD2AP,CDC42EP1,CLASP1,CTGF,CTTN,CUL3,DPYSL3,EMP2,EPS8,ERMN,FCHSD1,GHR,HIP1R,JMY,KIRREL,LATS1,LMOD1,NRP1,PAK1,PCDH15,PIK3R1,PLEKHH2,PPFIA1,PPM1E,PRKCE,PRKCI,PROX1,PTK2B,RAPGEF3,RHOA,RHOBTB2,RHOBTB3,RHOJ,RHOU,ROCK2,SH3PXD2B,SHROOM2,SHROOM4,SORBS1,SPTBN1,SRF,SSH2,SWAP70,SYNPO,SYNPO2,TGFB3,…
GO:BP	neuron migration	GO:0001764	1.67637e-07	6.77563	106	2844	39	24356	AUTS2,BARHL1,CDK5R1,CHL1,CNTN2,DCDC2,DCLK1,DCX,DRD1,ERBB4,FBXO45,FEZF2,FLRT2,FZD3,GNRH1,KIRREL3,MAPK8IP3,MEF2C,MYH10,NAV1,NDNF,NKX2-1,NR2F2,NRP1,NRP2,NTRK2,PAFAH1B1,PAX6,PHOX2B,PSEN1,SEMA3A,SEMA6A,SOX14,SRF,TLX3,TOP2B,UNC5D,VAX1,ZNF609
GO:BP	regulation of myeloid cell differentiation	GO:0045637	1.87412e-07	6.7272	120	2844	42	24356	ACVR1B,ACVR2A,CD74,CDC73,CDK6,CEBPB,CLDN18,CREB1,ETS1,FBN1,FOS,FOXO3,FSHB,GABPA,GATA2,GPR55,HOXA7,ITPKB,JAG1,KITLG,MAFB,MAPK14,MED1,MEF2C,MEIS1,MEIS2,MITF,PIK3R1,POU4F2,PTK2B,RARG,RB1,RBFOX2,RNF41,RUNX1,SENP1,SFRP1,TJP2,TOB2,TRAF6,TRIB1,ZFP36L1
GO:BP	regulation of synaptic plasticity	GO:0048167	1.95896e-07	6.70797	102	2844	38	24356	ABL1,ADCY1,ARC,CBLN1,CNTN2,DGKI,DRD1,EIF4EBP2,EPHA4,EPHB2,GFAP,GRIA1,GRIN2A,GRIN2B,GRM5,HRH1,ITPKA,KRAS,LRRTM1,LRRTM2,MECP2,MEF2C,MME,NTRK2,PAIP2,PSEN1,PTEN,RAB3GAP1,RIMS2,RIMS3,SHISA6,SHISA9,SLC24A2,SRF,STXBP1,SYNGR1,SYT4,SYT7
GO:BP	skin development	GO:0043588	1.95923e-07	6.70792	139	2844	46	24356	ACVR1B,ADAM9,ALX4,APCDD1,ARRDC3,ASH1L,BCL2,CBX7,CLIC4,CYP26B1,DACT2,DHCR24,EDA,EDAR,FERMT1,FOSL2,FZD3,GRHL1,HOXA7,HOXC13,IGFBP5,JUP,LATS1,LRP4,MED1,MSX2,MYO5A,NCOA3,PAX6,PSEN1,ROCK2,SLC27A4,SMO,SOS1,SOX21,SRF,STK4,SUFU,TGFB2,TXNIP,VDR,WDR48,WNT16,WNT5A,ZDHHC21,ZFP36L1
GO:BP	JNK cascade	GO:0007254	1.97397e-07	6.70466	111	2844	40	24356	CTGF,CYLD,DUSP3,EDAR,EDN1,EPHA4,EPHB1,FGF19,FKTN,FLT4,FZD4,GADD45A,GADD45G,HIPK2,ITCH,MAP2K4,MAP3K7,MAPK10,MAPK8IP3,MECOM,MLKL,MYD88,PAFAH1B1,PAK1,PHLPP1,PTK2B,PTPN1,RASGRP1,SFRP1,SH3RF1,SH3RF3,STK3,TAOK1,TIRAP,TRAF4,TRAF6,TRIB1,WNT16,WNT5A,ZMYND11
GO:BP	positive regulation of secretion	GO:0051047	2.13702e-07	6.67019	184	2844	55	24356	ABL1,ACSL3,ADAM9,ANKRD1,AP1G1,ARHGEF7,BMP7,C5,C2CD2L,CACNB2,CADPS2,CD276,CFTR,CLASP1,CREB1,CSF1R,DNM1L,EDN1,FERMT1,FGA,FGFR1,FGG,FOXL2,GCG,GHR,GNRH1,GPI,GRIN2B,IGF1,ILDR1,ITGB2,MAPK14,MYH10,MYO18A,NLGN1,PANX1,PRKCE,PTPN11,RAB27A,RAB3GAP1,RASGRP1,RASL10B,RFX6,SEC24A,SNX4,SPTBN1,STAM,STXBP1,SYT4,SYTL4,TGFB2,TGFB3,TGFBR2,VTCN1,WNT5A
GO:BP	homeostasis of number of cells	GO:0048872	2.18865e-07	6.65982	179	2844	54	24356	ABL1,ACVR1B,ACVR2A,AKT1,AKT3,BCL2,CD74,CDK6,CEBPG,CYLD,DNAJA3,EPAS1,ETS1,EXOC5,FLVCR1,FOXO3,GATA2,GPI,HMOX1,IL7R,ILDR2,ITPKB,KIT,KITLG,KRAS,L3MBTL3,MAFB,MAPK14,MB,MED1,MEF2C,PIK3CD,PTPN11,RAG1,RB1,RBFOX2,RC3H1,RRN3,SENP1,SLC25A38,SLC40A1,SLC7A11,SMAD5,SMO,SOS1,SOX6,SRF,THRA,TMOD2,TSC22D3,UBAP2L,WDR48,ZFP36L1,ZFX
GO:BP	locomotory behavior	GO:0007626	2.1995e-07	6.65768	154	2844	49	24356	ADAM22,APBA1,ARCN1,ARRDC3,B4GALT2,CACNA1B,CCND2,CDH23,CHL1,CNP,CNTN2,DDHD2,DMBX1,DRD1,EGR1,EPHA4,EPS8,FEZF2,FXN,FZD4,GAD1,GNAO1,GPRC5B,GRM5,HIPK2,INPP5F,KCND2,KLHL1,LMX1A,LRRTM1,MECP2,MEIS1,MYO5A,NCOA2,NEGR1,NKX2-1,OPRM1,PAFAH1B1,PCDH15,PRKCE,PTEN,RASD2,RCAN1,SLC18A2,SOBP,TMOD1,TSHR,USP2,VPS13A
GO:BP	cation transmembrane transport	GO:0098655	2.22125e-07	6.6534	573	2844	122	24356	ABCC9,ABL1,ACTN2,ANK2,APLNR,ARC,ATP1B3,ATP2B1,ATP2B2,ATP2B4,ATP2C1,ATP6V0A1,ATP6V1H,CACHD1,CACNA1B,CACNA1C,CACNB1,CACNB2,CACNG2,CACNG4,CACNG7,CALM1,CLCN4,CLCN5,CNGB3,CNNM2,COX10,COX15,DMD,DPP6,DRD1,EHD3,EPHB2,FAM155B,FGF14,GRIN2A,GRIN2B,GRIN3A,HCN1,HOMER1,IBTK,JPH1,KCNC1,KCNC2,KCND2,KCNE4,KCNH1,KCNH2,KCNH7,KCNJ2,KCNJ13,KCNK3,KCNK5,KCNK10,KCNK13,KCNMA1,KCNN3,KCNQ3,KCNQ4,KCNQ5,KCNS1,KCNT2,KLHL24,ME…
GO:BP	chondrocyte differentiation	GO:0002062	2.22571e-07	6.65253	85	2844	34	24356	ACAN,AXIN2,BMPR2,BMPR1B,CHSY1,COCH,COL2A1,CTGF,EFEMP1,FGF18,FGFR1,GDF5,GDF6,GLG1,IMPAD1,MAF,MAPK14,MATN1,MEF2C,MEF2D,MSX2,NFIB,OSR2,PKDCC,RARG,RUNX2,RUNX3,SHOX2,SMAD3,SOX6,SULF1,TGFBR1,TGFBR2,TRIP11
GO:BP	positive regulation of supramolecular fiber organization	GO:1902905	2.27643e-07	6.64275	130	2844	44	24356	ABL1,ACTN2,ACTR2,ARPC2,ARPC4,ARPC5,ARPC5L,BAG4,BAIAP2L1,C15ORF62,CDC42EP1,CTGF,CTTN,EDN1,HIP1R,JMY,KIRREL,LMOD1,MAPT,MECP2,NAV3,NRP1,PAK1,PPM1E,PRKCE,PROX1,PSEN1,PTK2B,RAPGEF3,RB1,RHOA,RHOBTB2,ROCK2,SH3PXD2B,SPAST,STMN2,SWAP70,SYNPO,SYNPO2,TGFB3,TGFBR1,TGFBR2,WASL,WNT4
GO:BP	neuron projection extension	GO:1990138	2.34231e-07	6.63036	107	2844	39	24356	ABL1,ALCAM,AUTS2,BMPR2,CDK5R1,CYFIP2,DCLK1,DCX,DPYSL2,FN1,HSP90AA1,IFRD1,IMPACT,MAP1B,MAPT,NRP1,NRP2,NTRK2,PLXNA4,POU4F2,RAB11A,RAPH1,RIMS2,RTN4,RTN4R,SEMA3A,SEMA3C,SEMA3D,SEMA3G,SEMA4D,SEMA6A,SEMA6D,SMURF1,SRF,SYT2,SYT4,TMEM108,VCL,WNT5A
GO:BP	positive regulation of epithelial cell proliferation	GO:0050679	2.34231e-07	6.63036	107	2844	39	24356	AKT1,AKT3,APLN,APLNR,BMPR2,CCND1,FGF1,FGF2,FGFR1,FLT4,FOXP1,FZD7,GATA2,GDF2,HMOX1,IGF1,JUN,KDM5B,MED1,NR4A3,NRAS,OSR2,PAX2,PDPK1,PPP1R16B,PROX1,PTPRN,RREB1,RTN4,SFRP1,SIRT1,SMO,SP1,TGFBR1,VASH2,VEGFA,VEGFC,WDR48,WNT5A
GO:BP	endocytosis	GO:0006897	2.59486e-07	6.58589	304	2844	77	24356	AAK1,ABCA1,ANGPT1,ANKFY1,ANKRD13B,AP2B1,APLN,ARC,ATP6V1H,ATP9A,CACNG2,CACNG4,CALCRL,CANX,CD5,CD9,CLTC,CNTN2,CSNK1G1,DAB2,DNAJC6,DNM1,DNM3,EEA1,ELMO1,ENDOU,FMR1,GPR107,GRIA1,HIP1R,ILDR1,INPP5F,LDLRAD3,LMBR1L,LOXL4,LRP2,LRP6,LRP8,LRRTM1,LRRTM2,MARCO,MEGF10,MIB1,MYH9,NECAP1,NLGN1,OPHN1,PACSIN2,PTPN1,RAB31,RAB22A,RAB5B,RABEP1,RALBP1,RHOBTB2,RHOJ,RHOU,SCARA5,SCARB2,SGIP1,SH3GL2,SNX1,SNX9,SORT1,SYNJ1,S…
GO:BP	cellular response to BMP stimulus	GO:0071773	3.45075e-07	6.46209	122	2844	42	24356	ABL1,ACVR2A,ACVR2B,ACVRL1,BMP7,BMPR2,BMPR1B,CHRD,COL2A1,CTDSPL2,DLX1,EGR1,FBN1,FZD1,GATA5,GATA6,GDF2,GDF5,GDF6,GREM2,HEYL,HIPK2,ILK,LEMD2,LEMD3,LRP2,LRP4,MSX2,NEO1,PHOX2B,PPM1A,RGMB,RNF165,RUNX2,SFRP1,SMAD1,SMAD5,SMURF1,SULF1,TRIM33,VWC2L,WNT5A
GO:BP	response to BMP	GO:0071772	3.45075e-07	6.46209	122	2844	42	24356	ABL1,ACVR2A,ACVR2B,ACVRL1,BMP7,BMPR2,BMPR1B,CHRD,COL2A1,CTDSPL2,DLX1,EGR1,FBN1,FZD1,GATA5,GATA6,GDF2,GDF5,GDF6,GREM2,HEYL,HIPK2,ILK,LEMD2,LEMD3,LRP2,LRP4,MSX2,NEO1,PHOX2B,PPM1A,RGMB,RNF165,RUNX2,SFRP1,SMAD1,SMAD5,SMURF1,SULF1,TRIM33,VWC2L,WNT5A
GO:BP	regulation of JNK cascade	GO:0046328	3.8574e-07	6.41371	104	2844	38	24356	CTGF,CYLD,DUSP3,EDAR,EDN1,EPHA4,EPHB1,FGF19,FKTN,FLT4,FZD4,GADD45A,GADD45G,HIPK2,ITCH,MAP2K4,MAP3K7,MAPK8IP3,MECOM,MLKL,MYD88,PAFAH1B1,PAK1,PHLPP1,PTK2B,PTPN1,RASGRP1,SFRP1,SH3RF1,SH3RF3,STK3,TAOK1,TIRAP,TRAF4,TRAF6,WNT16,WNT5A,ZMYND11
GO:BP	divalent inorganic cation transport	GO:0072511	4.50732e-07	6.34608	279	2844	72	24356	ABL1,ANK2,APLNR,ATP2B1,ATP2B2,ATP2B4,ATP2C1,BCL2,CACHD1,CACNA1B,CACNA1C,CACNB1,CACNB2,CACNG2,CACNG4,CACNG7,CALCRL,CALM1,CAMK2G,CASK,CASR,CNNM2,DMD,DRD1,EHD3,FAM155B,FGF14,GCG,GRIN2A,GRIN2B,GRIN3A,HOMER1,IBTK,IL16,JPH1,KCNJ2,MYLK,MYO5A,NIPA1,NMUR2,NOS1,ORAI2,PANX1,PDE4D,PDPK1,PKD2,PRKCB,PRKCE,PSEN1,PTK2B,SESTD1,SLC11A2,SLC24A2,SLC24A4,SLC30A4,SLC30A7,SLC30A8,SLC39A13,SLC40A1,SLC41A1,SLC9A1,SRL,STC…
GO:BP	positive regulation of transmembrane transport	GO:0034764	4.53146e-07	6.34376	100	2844	37	24356	ABL1,ACTN2,AKT1,APLNR,ARC,ARL6IP1,ATP1B3,AZIN1,CA2,CALM1,CFTR,DMD,DRD1,EHD3,EPHB2,FGF14,FGF19,IGF1,INSR,IRS1,KCNH2,KLF15,MAPK14,MEF2A,NR4A3,OSBPL8,PDPK1,PKD2,POU4F2,PRKCI,PSEN1,PTPN11,RHOQ,RNASEL,SLC1A2,SLC9A1,SUMO1
GO:BP	striated muscle cell differentiation	GO:0051146	4.56048e-07	6.34099	177	2844	53	24356	ACTN2,AKT1,ALPK3,ANKRD1,BARX2,BCL2,BCL9,CYP26B1,DMD,EDN1,EFNB2,FOXP1,FRS2,FZD7,GATA6,HDAC4,HNRNPU,HOMER1,HOPX,IGF1,IGFBP5,KRAS,LMNA,LMOD1,MAPK14,MEF2A,MEF2C,MYH9,MYH10,MYH11,MYOZ2,NOX4,PDGFRA,PGK1,PRKAR1A,PROX1,RB1,RCAN1,SGCB,SGCD,SHOX2,SIX4,SLC23A2,SLC9A1,SMO,SORT1,SOX6,SPAG9,SRF,TMOD1,TMOD2,WNT4,XK
GO:BP	regulation of blood circulation	GO:1903522	5.37647e-07	6.2695	133	2844	44	24356	ADRB1,AGTR2,ANK2,ATP2B4,AVPR1A,BMPR2,CACNA1B,CACNA1C,CACNB2,CALM1,CHRM1,DMD,DOCK4,EDN1,EHD3,EPAS1,FGA,FGG,GJA5,GJC1,GNAO1,HDAC4,HOPX,HRH1,JUP,KCNE4,KCNH2,KCNJ2,MEF2A,NOS1,PDE4D,PDE5A,RGS2,RHOA,SCN2B,SCN4B,SEMA3A,SLC9A1,SUMO1,TGFB2,THRA,THRB,TNNT2,ZC3H12A
GO:BP	limbic system development	GO:0021761	6.48975e-07	6.18777	63	2844	28	24356	BTG2,CDK5R1,CNTNAP2,DCX,DLX1,DRD1,EMX2,EPHA5,FEZF2,FGFR1,GSK3B,ID4,KIRREL3,LMX1A,NKX2-1,NR4A3,NRP1,NRP2,OTP,PAFAH1B1,PROX1,PTEN,RAB3GAP1,SEMA3A,SMO,SRF,TMEM108,UQCRQ
GO:BP	skeletal muscle cell differentiation	GO:0035914	6.48975e-07	6.18777	63	2844	28	24356	ANKRD1,BCL9,BCL9L,BTG2,CYP26B1,DMRTA2,EGR1,EPHB1,FOS,FOXN2,HEYL,HLF,LEMD2,MAFF,MEF2C,MEF2D,MEGF10,MYLK2,NR1D2,PAX5,PAX7,PHOX2B,RB1,RBFOX1,SIX4,SOX8,VAX1,WNT4
GO:BP	regulation of vesicle-mediated transport	GO:0060627	6.81276e-07	6.16668	259	2844	68	24356	AAK1,ABR,ACSL3,ACTN2,AHSG,ANGPT1,ANKFY1,ANKRD13B,AP1G1,APLN,CACNB2,CADPS2,CD47,CFTR,CLASP1,CNST,DAB2,DDI1,DNAJC6,FGA,FGG,FMR1,GSK3B,HIP1R,IL1RAPL1,INPP5F,ITGB2,LRRTM1,LRRTM2,MIB1,MSN,MYO18A,NLGN1,OPHN1,PACSIN2,PCLO,PDPK1,PKDCC,PTPN1,RAB11A,RAB27A,RAB33B,RAB3B,RAB3GAP1,RAB5B,RIMS2,RIMS3,SGIP1,SNX4,STAM,STXBP1,STXBP5,STXBP6,STXBP5L,SYNJ1,SYT2,SYT4,SYT6,SYT7,SYT11,SYT13,SYTL4,TBC1D5,TRIM9,TUB,UNC119…
GO:BP	regulation of cellular protein catabolic process	GO:1903362	7.80212e-07	6.10779	164	2844	50	24356	AKT1,ANKIB1,ARIH1,ARIH2,BBS7,BTRC,CBFA2T3,CSNK1D,CSNK2A2,DAB2,DERL2,DNAJB2,EDEM1,EPHA4,ERLEC1,FAM192A,FBXW8,GSK3B,HIPK2,HSP90AA1,LATS1,MSN,MYLIP,OPHN1,OSBPL7,PRICKLE1,PSEN1,PSME3,PTEN,PTK2B,RAD23B,RNF144A,RNF144B,RYBP,SENP1,SMURF1,SOCS4,SOCS5,STUB1,SUFU,SUMO1,SUMO2,TLK2,TRIB1,TRIM67,UBE2K,UBQLN1,UBQLN4,UCHL5,USP14
GO:BP	regulation of cell cycle	GO:0051726	7.82405e-07	6.10657	667	2844	135	24356	ABL1,ADAMTS1,AHCTF1,ANKRD1,APC,ATP2B4,ATRIP,AXIN2,BCL2,BMP7,BTG2,BTG4,BTRC,CALM1,CCNC,CCND1,CCND2,CCNF,CCNI,CCNJL,CCNY,CCNYL1,CDC6,CDC27,CDC73,CDC14B,CDK6,CDK12,CDK14,CDK19,CDK5R1,CDKN1A,CDKN2B,CEP85,CETN1,CHMP1B,CHMP2B,CIT,CSNK2A2,CTDSPL,CUL3,CUL4B,CYLD,DCUN1D3,DTL,DUSP3,E2F1,E2F3,EDN1,EIF4E,EIF4G1,EREG,FBXL18,FGF2,FGFR1,FOXM1,FOXN3,FZD3,GADD45A,GADD45G,GATA6,HECA,HMGA2,HNRNPU,ID4,IGF1,INO80,INS…
GO:BP	forebrain generation of neurons	GO:0021872	8.25016e-07	6.08354	52	2844	25	24356	AUTS2,CNTN2,CSF1R,DCX,DLX1,DRD1,ERBB4,FEZF2,FGFR1,GATA2,GBX2,LHX8,NKX2-1,NRP1,NRP2,NUMB,OTP,PAX6,PROX1,RHOA,ROBO1,SEMA3A,SMARCC2,UQCRQ,WNT5A
GO:BP	cell-substrate adhesion	GO:0031589	9.37856e-07	6.02786	217	2844	60	24356	ABL1,ACTN2,ADAM9,ANGPT1,ANGPT2,ANTXR1,ARPC2,ATXN3,BCL2,CASK,CDK6,CDKN2B,CLASP1,CTGF,DMD,DUSP3,EDA,EFNA5,EGFLAM,EMP2,EPHB1,FAT2,FERMT1,FERMT2,FGA,FGG,FN1,FZD4,FZD7,GSK3B,HOXA7,HSD17B12,ILK,ITGB2,ITGB3,JAG1,JUP,LAMC1,MKLN1,NDNF,NRP1,ONECUT2,PARVA,PEAK1,PIK3R1,PIP5K1A,PRKCE,PTEN,PTK2B,RHOA,RREB1,SDC3,SPOCK2,SRF,THY1,TMEM8B,TYRO3,VEGFA,WNT4,ZYX
GO:BP	small molecule metabolic process	GO:0044281	1.01651e-06	5.99289	1119	2844	202	24356	AARS2,ABAT,ABCA1,ABCD3,ABCD4,ABHD2,ACACA,ACADL,ACPP,ACSL3,ADCY1,ADCY2,ADCY6,ADCY7,ADK,AHCYL2,AK4,AKT1,ALDH4A1,ALDH5A1,ALOX5,AMD1,ANGPT1,ARG2,ATP2B4,AZIN1,BDH2,BHMT,CBFA2T3,CD74,CFTR,CHST1,CHST3,CHSY1,CLK2,CLYBL,CNP,COQ2,CPS1,CPT1A,CS,CSGALNACT1,CYP1B1,CYP26B1,CYP27C1,CYP39A1,DAO,DCK,DDAH1,DHCR24,DPYS,DSEL,DUT,EARS2,EDN1,EGFLAM,EGLN1,EGLN3,EGR1,ELOVL2,ELOVL4,ENO1,ENTPD4,ERLIN1,ERLIN2,ETFA,EXTL2,FA…
GO:BP	divalent metal ion transport	GO:0070838	1.01814e-06	5.99219	278	2844	71	24356	ABL1,ANK2,APLNR,ATP2B1,ATP2B2,ATP2B4,ATP2C1,BCL2,CACHD1,CACNA1B,CACNA1C,CACNB1,CACNB2,CACNG2,CACNG4,CACNG7,CALCRL,CALM1,CAMK2G,CASK,CASR,CNNM2,DMD,DRD1,EHD3,FAM155B,FGF14,GCG,GRIN2A,GRIN2B,GRIN3A,HOMER1,IBTK,IL16,JPH1,KCNJ2,MYLK,MYO5A,NIPA1,NMUR2,NOS1,ORAI2,PANX1,PDE4D,PDPK1,PKD2,PRKCB,PRKCE,PSEN1,PTK2B,SESTD1,SLC11A2,SLC24A2,SLC24A4,SLC30A4,SLC30A7,SLC30A8,SLC39A13,SLC41A1,SLC9A1,SRL,STC2,SUMO1,…
GO:BP	multicellular organismal homeostasis	GO:0048871	1.01814e-06	5.99219	278	2844	71	24356	ACACA,ACVR2B,ADRB1,AKT3,AQP2,AQP4,ARRDC3,BCL2,CEBPB,CFTR,CIDEA,CLDN18,CMKLR1,COL2A1,CTGF,CTSK,CYP26B1,DIO2,DRAM2,DRD1,EGR1,EIF4G1,EPAS1,EXOC5,FGF2,FSHB,FTO,GATA2,GHR,GPR55,GRB10,GRHL1,HOMER1,IL15,ILDR2,KRAS,LAMA4,LPCAT1,MFN2,MKS1,NANOS1,NOX4,NPR3,NR1D2,NR4A3,PDGFC,PHOX2B,POC1B,PPARGC1A,PRDM16,PRKAB1,PTK2B,PTPN11,RB1,RUNX2,SLC11A2,SLC35D3,SLC40A1,SMO,SRF,THRA,TLE3,TP53INP2,TPP1,TRAF6,TRPM8,TSHR,TU…
GO:BP	positive regulation of ossification	GO:0045778	1.02539e-06	5.98911	64	2844	28	24356	ACVR2A,ACVR2B,BMP7,BMPR2,BMPR1B,CD276,CEBPB,FGF2,GDF2,ID4,IGF1,ILK,JAG1,KL,MEF2C,MSX2,OSR2,PKDCC,RUNX2,SMAD5,TFAP2A,TGFB2,TGFB3,TMEM119,TOB2,WNT4,WNT5A,ZHX3
GO:BP	hindbrain development	GO:0030902	1.04539e-06	5.98072	98	2844	36	24356	ABL1,ARCN1,ARL13B,B4GALT2,BCL2,BMP7,CBLN1,CDK5R1,FGF2,FZD4,GATA2,GBX2,GPR37L1,HNF1B,KLHL1,LMX1A,MAFB,MECP2,MYH10,NANOS1,NFIB,OPHN1,PDCD2,PHOX2B,PLXNA2,PROX1,PTF1A,PTPN11,RBFOX2,RERE,RORA,RPGRIP1L,SEMA4C,SMO,SOCS7,UQCRQ
GO:BP	peptidyl-serine modification	GO:0018209	1.14838e-06	5.93992	218	2844	60	24356	AKT1,ANGPT1,ATP2B4,BAG4,BCL2,BRSK2,CDK5R1,CSNK1D,CSNK1G1,CSNK2A2,DCLK1,DMD,DOCK7,DRD1,DYRK1A,EGFLAM,EIF4G1,GALNT2,GCG,GCLM,GSK3B,HIPK2,HSP90AA1,IKBKE,ILK,LATS1,MAPK14,MAPKAP1,MARK2,MARK3,MAST3,MLXIPL,NDNF,NTRK2,PAK1,PAK2,PAQR3,PDE4D,PDK3,PDPK1,PRKCB,PRKCE,PRKCI,RAPGEF3,RET,ROCK2,RPS6KB1,SBK1,SGK3,SPOCK2,STK4,STK38,STK38L,TGFBR1,TGFBR2,TLK2,TNKS,TTBK1,UHMK1,WNT5A
GO:BP	regulation of muscle system process	GO:0090257	1.15515e-06	5.93736	112	2844	39	24356	ANK2,ATP2B4,CACNA1C,CALM1,CAMK2G,CHRM1,CTTN,DMD,DOCK4,EDN1,EHD3,ENO1,FBXO32,GATA5,GJA5,GUCY1A3,HDAC4,IGF1,IGFBP5,JUP,KCNJ2,LMCD1,LMNA,MEF2A,MYLK2,NEUROG1,PDE4D,PDE5A,RGS2,RHOA,SLC9A1,SRF,SRL,SUMO1,TACR1,TNNI1,TNNT2,TWF1,ZC3H12A
GO:BP	regulation of glucose transmembrane transport	GO:0010827	1.19747e-06	5.92173	49	2844	24	24356	AKT1,APPL1,DDI1,EDN1,EDNRA,FGF19,GRB10,HK2,IGF1,INSR,IRS1,KLF15,MAPK14,MEF2A,NR4A3,OSBPL8,POU4F2,PRKCB,PRKCI,PTPN11,RHOQ,RNASEL,SLC1A2,YES1
GO:BP	heart process	GO:0003015	1.2285e-06	5.91063	136	2844	44	24356	ADRB1,AGTR2,ANK2,ATP2B4,CACNA1B,CACNA1C,CACNB2,CALM1,DMD,DNM1L,EDN1,EHD3,EPAS1,GJA5,GJC1,GNAO1,HDAC4,HOPX,JUP,KCNE4,KCNH2,KCNJ2,MAP2K3,MEF2A,NOS1,NOX4,PDE4D,PDE5A,RGS2,SCN2B,SCN4B,SEMA3A,SGCD,SGCZ,SLC9A1,SMAD5,SRSF1,SUMO1,TGFB2,THRA,THRB,TNNT2,WWTR1,ZC3H12A
GO:BP	protein localization to cell periphery	GO:1990778	1.33115e-06	5.87577	208	2844	58	24356	ACSL3,ACTN2,AKT1,ANK2,ANK3,APPL1,ARL3,ARL13B,ATP1B3,BAG4,CACNG2,CACNG4,CDH1,CNST,DAB2,DPP10,EFR3A,EFR3B,EHD3,EMP2,EXOC5,FAM126A,FLOT2,GGA1,GOLGA7,GPR158,GRIN2A,JUP,LIN7C,LRP6,LRRC7,LZTFL1,MYO5A,NUMB,PDPK1,PIK3R1,PIP5K1A,PKDCC,PPFIA1,PPP2R5A,PRKCI,PTPN9,RAB31,RAB11A,RAB3B,RABEP1,RHOQ,RILPL1,ROCK2,SEC23A,SPTBN1,STX7,STXBP1,TMBIM1,TSPAN5,TTC7A,TUB,ZDHHC22
GO:BP	axon extension	GO:0048675	1.3778e-06	5.86081	77	2844	31	24356	ABL1,ALCAM,AUTS2,BMPR2,CDK5R1,DCLK1,DCX,DPYSL2,FN1,HSP90AA1,IFRD1,MAP1B,MAPT,NRP1,NRP2,PLXNA4,POU4F2,RAB11A,RAPH1,RTN4,RTN4R,SEMA3A,SEMA3C,SEMA3D,SEMA3G,SEMA4D,SEMA6A,SEMA6D,SRF,VCL,WNT5A
GO:BP	regulation of peptide secretion	GO:0002791	1.4457e-06	5.83992	230	2844	62	24356	ABL1,ADAM9,ANGPT1,ANKRD1,ARFIP1,ARG2,ARHGEF7,BRSK2,C5,C2CD2L,CD74,CD276,CFTR,CIDEA,CSF1R,DNM1L,DPH3,EFNA5,ENSA,EPHA5,FERMT1,FGA,FGG,FN1,G6PC2,GCG,GHR,GJA5,GPI,HNF4A,IGF1,ILDR1,IRS1,MAPK14,MAPKBP1,MYH10,MYO18A,NR3C1,OPRM1,PANX1,PRKCE,PTPN11,RASGRP1,RASL10B,RFX6,SEC24A,SFRP1,SLC16A1,SPTBN1,STXBP5L,SYT4,SYT7,SYT11,SYTL4,TGFB2,TGFB3,TGFBR2,TLR5,TRAF6,VTCN1,WNT5A,ZC3H12A
GO:BP	regulation of proteolysis	GO:0030162	1.45725e-06	5.83647	415	2844	94	24356	AHSG,AKT1,ANKIB1,ANTXR1,ARIH1,ARIH2,BBS7,BTRC,C5,CBFA2T3,CNTN2,CSNK1D,CSNK2A2,CYFIP2,DAB2,DERL2,DNAJB2,DNAJB6,EDEM1,EGLN3,ENO1,EPHA4,ERLEC1,FAM192A,FBXW8,FBXW11,FGF2,FN1,FOXL2,GLG1,GSK3B,HIP1R,HIPK2,ITCH,ITIH5,LATS1,LDLRAD3,MAPK14,MGMT,MYH9,NGFR,OPHN1,OSBPL7,OTUD4,PAK2,PAPLN,PAX2,PI15,PRICKLE1,PSEN1,PSME3,PTEN,PTK2B,RAD23B,RAG1,RFX4,RNF144A,RNF144B,ROBO1,ROCK2,RPS6KA3,RYBP,SENP1,SH3RF1,SIRT1,SMAD…
GO:BP	ion homeostasis	GO:0050801	1.45891e-06	5.83597	470	2844	103	24356	ABCA1,ABL1,ABL2,ANK2,APLNR,ARF1,ATOX1,ATP1B3,ATP2B1,ATP2B2,ATP2B4,ATP2C1,BCL2,BDH2,CA2,CA7,CA12,CACNA1C,CACNB2,CALCR,CALM1,CASR,CFTR,CLIC4,CMKLR1,CNNM2,CP,CXCR1,DMD,DMXL1,DRD1,EDN1,EGLN1,EPAS1,F2RL2,FABP3,FAM155B,FGF23,FXN,GJA5,GPR55,GRIA1,GRIN2A,GRIN2B,GRM5,HMOX1,HNF4A,IBTK,JPH1,KCNH2,KCNMA1,KCTD7,KL,LIPG,LPAR4,LTB4R,MYO5A,NEO1,NMUR2,PDE4D,PDPK1,PKD2,PRKCB,PRKCE,PSEN1,PTGER3,PTK2B,SCARA5,SCN2B,S…
GO:BP	dendrite development	GO:0016358	1.55029e-06	5.80959	132	2844	43	24356	ABI1,BMP7,BTBD3,CAPRIN1,CDK5R1,CUX2,DCDC2,DCLK1,DCX,EPHA4,EPHB1,EPHB2,FBXW8,FEZF2,FMR1,FSTL4,GHR,GRIN3A,KLHL1,MAP1A,MAP1B,MCF2,MECP2,MEF2C,NEDD4L,NLGN1,NRP1,OBSL1,PAFAH1B1,PAK2,PAK4,PSEN1,PTEN,RBFOX2,RERE,SDC2,SDK1,SEMA3A,SEMA4D,SLC12A5,SRGAP2,TMEM106B,WASL
GO:BP	positive regulation of endothelial cell migration	GO:0010595	1.56184e-06	5.80636	69	2844	29	24356	ABL1,AKT1,AKT3,AMOTL1,ANGPT1,ATOH8,BMPR2,CCBE1,ETS1,FGF1,FGF2,FGF18,FGFR1,FLT4,GATA2,GPI,HMOX1,MAP2K3,NRP1,NUS1,PDPK1,PROX1,PTK2B,RHOJ,ROCK2,SIRT1,SP1,WNT5A,ZC3H12A
GO:BP	cardiac septum development	GO:0003279	1.62015e-06	5.79045	86	2844	33	24356	ADAMTS6,ANK2,AP2B1,BMP7,BMPR2,EGLN1,FRS2,FZD1,GATA6,GJA5,HAND1,HEYL,JAG1,LMO4,LRP2,LUZP1,MKS1,MSX2,MYH10,NDST1,NRP1,NRP2,PARVA,PRDM1,PROX1,SEMA3C,SMO,SUFU,TBX2,TGFBR1,TGFBR2,TRIP11,WNT5A
GO:BP	limb development	GO:0060173	1.66603e-06	5.77832	147	2844	46	24356	AFF3,ALX4,BBS7,BMP7,BMPR2,BMPR1B,CACNA1C,COL2A1,CYP26B1,ECE1,FGFR1,FLVCR1,FREM2,GDF5,GJA5,HOXC13,HOXD13,IMPAD1,KREMEN1,LRP4,MED1,MKS1,MSX2,NR2F2,OSR2,PBX1,PKDCC,PLXNA2,PRKAB1,PSEN1,RARG,RDH10,RNF165,RPGRIP1L,RSPO2,RUNX2,SEMA3C,SHOX2,SLC7A11,SMOC1,SULF1,TBX2,TBX4,TMEM231,WNT5A,WNT8A
GO:BP	positive regulation of protein catabolic process	GO:0045732	1.67045e-06	5.77717	152	2844	47	24356	AKT1,ANKIB1,APC,ARIH1,ARIH2,ASB9,BBS7,CBFA2T3,CSNK1D,CUL4B,DAB2,DNAJB2,DTL,EDEM1,FBXW8,FOXO1,GGA1,GSK3B,HSP90AA1,IGF1,ITCH,LPCAT1,MSN,MYLIP,NEDD4L,NKD1,OSBPL7,PRICKLE1,PSEN1,PTEN,PTK2B,RNF41,RNF144A,RNF144B,SMURF1,SNX9,SOCS4,SOCS5,STUB1,STX5,SUMO1,SUMO2,TRIB1,TRIM67,UBQLN1,WNT5A,WWP1
GO:BP	negative regulation of molecular function	GO:0044092	1.76495e-06	5.75327	623	2844	127	24356	ABL1,ACTN2,AHSG,AKT1,APC,ARHGAP28,ATP2B4,BAG4,BMP7,BTAF1,C5,CALM1,CAMK2N2,CDKN1A,CDKN2B,CEBPG,CEP85,CMKLR1,CNST,CSRNP2,CSRNP3,CTTNBP2NL,CYLD,CYP1B1,DAB2,DBNDD2,DGKI,DLG3,DNAJB2,DNAJB6,DNAJC3,DUSP3,DUSP5,DUSP16,E2F1,EGLN1,ENSA,EPHB2,FAF2,FAM192A,GADD45A,GSK3B,HAND1,HDAC4,HEYL,HNRNPU,HSPA5,IBTK,ID4,IRAK2,ITCH,ITIH5,JUN,KCNE4,KDM5A,KIAA0430,LATS1,LRCH1,LRP6,LYPD6,MAPT,MED13,MSX2,NEDD4L,NOS1,NR2F2,PA…
GO:BP	cardiac chamber development	GO:0003205	1.95037e-06	5.70988	128	2844	42	24356	ADAMTS1,ADAMTS6,ANK2,AP2B1,BMP7,BMPR2,EGLN1,FRS2,FZD1,GATA6,GJA5,HAND1,HEYL,JAG1,LMO4,LRP2,LUZP1,MED1,MEF2C,MKS1,MSX2,MYH10,NDST1,NPY5R,NRP1,NRP2,PARVA,PRDM1,PROX1,SEMA3C,SHOX2,SMO,SOS1,SRF,SUFU,TBX2,TGFBR1,TGFBR2,TNNI1,TNNT2,TRIP11,WNT5A
GO:BP	tube formation	GO:0035148	2.11442e-06	5.67481	114	2844	39	24356	ABL1,ARHGAP35,ATOH8,BMP7,CECR2,DVL3,EDA,EDAR,FZD1,FZD3,GDNF,HAND1,HNF1B,LIAS,LMO4,LRP2,LUZP1,MED12,MIB1,MKS1,MTHFR,NFIB,PAX2,PRICKLE1,RARG,RET,SEMA4C,SFRP1,SHROOM3,SIM1,SIX4,SOX8,STK3,STK4,SUFU,TGM2,TRAF6,WNT4,WNT5A
GO:BP	negative regulation of cellular response to growth factor stimulus	GO:0090288	2.11442e-06	5.67481	114	2844	39	24356	ABL1,AGTR2,APLN,BCL9L,CASK,CHRD,CIDEA,CREB3L1,CTDSPL2,DLX1,FBN1,FZD1,GLG1,GREM2,HIPK2,LEMD2,LEMD3,LRP2,NKX2-1,ONECUT2,PDPK1,PMEPA1,PPM1A,PRDM16,PTPN1,RASL11B,SFRP1,SHISA2,SIRT1,SMURF1,SPRY3,STUB1,SULF1,TGFBR3,TRIM33,VWC2L,WNT4,WNT5A,XDH
GO:BP	negative regulation of growth	GO:0045926	2.14609e-06	5.66835	148	2844	46	24356	ACVR1B,ADRB1,BCL2,BMPR2,CDK5R1,CDKN2B,DCBLD2,DCUN1D3,DNAJB2,EI24,ENO1,FSTL4,FXN,GDF2,HNF4A,IFRD1,IGFBP5,IP6K2,KIAA1024,MYD88,NAIF1,NKD1,NRP1,PHB,PTEN,RTN4,RTN4R,SEMA3A,SEMA3C,SEMA3D,SEMA3G,SEMA4D,SEMA6A,SEMA6D,SERTAD2,SFRP1,SIRT1,SMAD3,SOCS2,STC2,STK3,STK4,TGFB2,TLL2,WNT5A,WWC1
GO:BP	appendage development	GO:0048736	2.14609e-06	5.66835	148	2844	46	24356	AFF3,ALX4,BBS7,BMP7,BMPR2,BMPR1B,CACNA1C,COL2A1,CYP26B1,ECE1,FGFR1,FLVCR1,FREM2,GDF5,GJA5,HOXC13,HOXD13,IMPAD1,KREMEN1,LRP4,MED1,MKS1,MSX2,NR2F2,OSR2,PBX1,PKDCC,PLXNA2,PRKAB1,PSEN1,RARG,RDH10,RNF165,RPGRIP1L,RSPO2,RUNX2,SEMA3C,SHOX2,SLC7A11,SMOC1,SULF1,TBX2,TBX4,TMEM231,WNT5A,WNT8A
GO:BP	positive regulation of proteolysis	GO:0045862	2.31453e-06	5.63554	200	2844	56	24356	AKT1,ANKIB1,ANTXR1,ARIH1,ARIH2,BBS7,BTRC,CBFA2T3,CNTN2,CSNK1D,CYFIP2,DAB2,DNAJB2,EDEM1,EGLN3,ENO1,EPHA4,FBXW8,FBXW11,FGF2,FN1,FOXL2,GSK3B,HIP1R,MAPK14,MYH9,NGFR,OSBPL7,PRICKLE1,PSEN1,PSME3,PTEN,PTK2B,RNF144A,RNF144B,ROBO1,ROCK2,SENP1,SIRT1,SMAD3,SMURF1,SNX9,SOCS4,SOCS5,ST18,STUB1,SUMO1,SUMO2,TNFSF15,TRIB1,TRIM67,TTBK1,UBQLN1,WDR48,XDH,ZC3H12A
GO:BP	peptidyl-serine phosphorylation	GO:0018105	2.31453e-06	5.63554	200	2844	56	24356	AKT1,ANGPT1,ATP2B4,BAG4,BCL2,BRSK2,CDK5R1,CSNK1D,CSNK1G1,CSNK2A2,DCLK1,DMD,DOCK7,DRD1,DYRK1A,EIF4G1,GCG,GCLM,GSK3B,HIPK2,HSP90AA1,IKBKE,ILK,LATS1,MAPK14,MAPKAP1,MARK2,MARK3,MAST3,MLXIPL,NTRK2,PAK1,PAK2,PAQR3,PDE4D,PDK3,PDPK1,PRKCB,PRKCE,PRKCI,RAPGEF3,RET,ROCK2,RPS6KB1,SBK1,SGK3,STK4,STK38,STK38L,TGFBR1,TGFBR2,TLK2,TNKS,TTBK1,UHMK1,WNT5A
GO:BP	neural precursor cell proliferation	GO:0061351	2.31933e-06	5.63464	105	2844	37	24356	BTG2,DMRTA2,DOCK7,EML1,EMX2,EPHB1,FGF2,FGFR1,FOXO1,FOXO3,FRS2,FZD3,GATA2,GBX2,GNG5,GPR37L1,ID4,IGF1,IGF2BP1,ILK,LRP2,NAP1L1,NUMB,ORC3,OTP,PAFAH1B1,PAX6,PROX1,RAPGEF1,RASSF10,RERE,RHOA,RORA,SMO,SOX10,VAX1,WNT5A
GO:BP	forebrain neuron differentiation	GO:0021879	2.39258e-06	5.62113	43	2844	22	24356	AUTS2,CNTN2,CSF1R,DCX,DLX1,DRD1,ERBB4,FEZF2,GATA2,GBX2,LHX8,NKX2-1,NRP1,NRP2,OTP,PAX6,PROX1,ROBO1,SEMA3A,SMARCC2,UQCRQ,WNT5A
GO:BP	heart contraction	GO:0060047	2.56781e-06	5.59044	129	2844	42	24356	ADRB1,AGTR2,ANK2,ATP2B4,CACNA1B,CACNA1C,CACNB2,CALM1,DMD,DNM1L,EDN1,EHD3,EPAS1,GJA5,GJC1,GNAO1,HDAC4,HOPX,JUP,KCNE4,KCNH2,KCNJ2,MAP2K3,MEF2A,NOS1,PDE4D,PDE5A,RGS2,SCN2B,SCN4B,SEMA3A,SGCD,SGCZ,SLC9A1,SMAD5,SRSF1,SUMO1,TGFB2,THRA,THRB,TNNT2,ZC3H12A
GO:BP	cellular ion homeostasis	GO:0006873	2.58873e-06	5.58691	377	2844	87	24356	ABL1,ABL2,ANK2,APLNR,ARF1,ATOX1,ATP1B3,ATP2B1,ATP2B2,ATP2B4,ATP2C1,BCL2,CA2,CA7,CACNA1C,CACNB2,CALCR,CALM1,CASR,CFTR,CLIC4,CMKLR1,CP,CXCR1,DMD,DMXL1,DRD1,EDN1,EGLN1,F2RL2,FAM155B,FGF23,FXN,GPR55,GRIA1,GRIN2A,GRIN2B,GRM5,HMOX1,IBTK,JPH1,KCNMA1,KCTD7,LPAR4,LTB4R,MYO5A,NMUR2,PDE4D,PDPK1,PKD2,PRKCB,PRKCE,PSEN1,PTGER3,PTK2B,SCARA5,SLC11A2,SLC12A5,SLC24A2,SLC24A4,SLC30A4,SLC30A7,SLC30A8,SLC34A2,SLC39A1…
GO:BP	cell junction organization	GO:0034330	2.62771e-06	5.58042	164	2844	49	24356	ABL1,ACTN2,BCL2,CD9,CDH1,CLASP1,CLDN19,CSF1R,DST,DUSP3,EFNA5,FERMT2,FN1,GJA5,GJC1,GRHL1,HIPK1,ITGB3,JUP,LAMC1,MPP5,NFASC,NRP1,NUMB,OCLN,OPHN1,PDCD2,PEAK1,PIP5K1A,PKP1,PRKCI,PTEN,RAPGEF1,RASSF8,RHOA,ROCK2,SMAD3,SRF,TGFB2,TGFB3,TGFBR1,TGFBR2,THY1,TLN1,UGT8,VCL,VEGFA,VMP1,WNT4
GO:BP	actomyosin structure organization	GO:0031032	2.72056e-06	5.56534	139	2844	44	24356	ABL1,ACTN2,ANKRD1,ARHGAP28,BAG4,CLASP1,CTGF,CUL3,EDN1,EPB41L1,FOXP1,FRMD5,KIF23,LMOD1,MEF2A,MEF2C,MYH9,MYH10,MYO18A,MYOZ2,NRP1,PAK1,PDGFRA,PIK3R1,PPFIA1,PPM1E,PRKAR1A,PROX1,RAPGEF3,RHOA,ROCK2,SH3PXD2B,SIX4,SRF,TGFB3,TGFBR1,TGFBR2,TMEFF2,TMOD1,TMOD2,TNFAIP1,WASF2,WNT4,ZYX
GO:BP	response to inorganic substance	GO:0010035	2.81664e-06	5.55027	228	2844	61	24356	ABL1,ADAM9,ADCY7,AKT1,ANXA11,AQP2,AQP9,ATP2B4,BCL2,CA2,CALM1,CASR,CDH1,CLIC4,CPNE3,CPNE8,CPS1,CREB1,CYP1B1,EGLN1,FGA,FGG,FOS,FOSB,FOXO1,FXN,GLRA2,GPR37L1,HMOX1,HOMER1,IMPACT,ITPKB,JUN,KCNMA1,MEF2A,MEF2C,MTF1,NR4A3,PDE8A,PKD2,SIRT1,SLC25A12,SLC25A24,SLC30A4,SLC30A8,SLC40A1,SLC41A1,STK24,SUMO1,SYT2,SYT4,SYT6,SYT11,SYT13,TFAP2A,TIMELESS,TNNT2,TRPA1,UCP3,WNT5A,ZC3H12A
GO:BP	inorganic ion homeostasis	GO:0098771	3.67849e-06	5.43433	428	2844	95	24356	ABL1,ABL2,ANK2,APLNR,ARF1,ATOX1,ATP1B3,ATP2B1,ATP2B2,ATP2B4,ATP2C1,BCL2,BDH2,CA2,CA7,CA12,CACNA1C,CACNB2,CALCR,CALM1,CASR,CFTR,CLIC4,CMKLR1,CNNM2,CP,CXCR1,DMD,DMXL1,DRD1,EDN1,EGLN1,EPAS1,F2RL2,FAM155B,FGF23,FXN,GPR55,GRIA1,GRIN2A,GRIN2B,GRM5,HMOX1,IBTK,JPH1,KCNH2,KCNMA1,KCTD7,KL,LPAR4,LTB4R,MYO5A,NEO1,NMUR2,PDE4D,PDPK1,PKD2,PRKCB,PRKCE,PSEN1,PTGER3,PTK2B,SCARA5,SGCD,SLC11A2,SLC12A5,SLC24A2,SLC24A…
GO:BP	neural tube development	GO:0021915	3.80124e-06	5.42007	116	2844	39	24356	ABL1,ARHGAP35,ARL13B,BMI1,BMP7,CECR2,DVL3,FZD1,FZD3,GBX2,ITPK1,LIAS,LMO4,LRP2,LUZP1,MED12,MIB1,MKS1,MTHFR,PAX6,PAX7,PKD2,PLXNA2,PRICKLE1,PSEN1,RARG,RPGRIP1L,SEMA3C,SEMA4C,SFRP1,SHROOM3,SMO,STK3,STK4,SUFU,TCF7,TRAF6,WNT5A,ZFP36L1
GO:BP	retina development in camera-type eye	GO:0060041	3.83618e-06	5.4161	102	2844	36	24356	ACVR2B,BMPR2,BMPR1B,CLIC4,COL4A1,CYP1B1,DCX,DLX1,EPHB2,FGF2,FZD4,GNB1,HCN1,HIPK1,HIPK2,LPCAT1,MED1,MYH10,NRP1,NTRK2,PAX6,PDGFRA,POU4F2,PROX1,PRPH2,PTF1A,RAB11FIP4,RHOJ,RORB,SDK2,SLC4A5,SOX8,TFAP2A,THRB,THY1,TUB
GO:BP	positive regulation of immune system process	GO:0002684	3.85718e-06	5.41373	484	2844	104	24356	ABL1,ACVR1B,ACVR2A,ALPK1,AP1G1,ATXN1L,BCL2,BMI1,C7,CD5,CD47,CD74,CD86,CD274,CD276,CMKLR1,CMTM3,COCH,CREB1,CYLD,DNAJA3,DUSP3,EFNB2,EREG,ETS1,FAM19A3,FLOT2,FOS,FOXO3,FOXP1,GATA2,GPI,GPRC5B,IGF1,IL15,IL7R,IRAK2,ITCH,ITGB2,ITGB3,ITPKB,JAG1,KITLG,LTB4R,MAP3K7,MAPK14,MED1,MEF2C,MYD88,MYO18A,NONO,NR4A3,OTUD4,PDCD1LG2,PDE4D,PDPK1,PHB,PIK3CD,PIK3R6,POLR3F,POU4F2,PRKCB,PRKCE,PSEN1,PTK2B,PUM2,RAG1,RASGRP1,R…
GO:BP	regulation of MAP kinase activity	GO:0043405	4.01867e-06	5.39592	192	2844	54	24356	ADAM9,BMP7,CDK12,DUSP3,DUSP5,DUSP16,DUSP19,EDN1,EPHA4,EPHB2,FGF1,FGF2,FGF18,FGFR1,FLT1,FRS2,FZD4,GADD45A,GADD45G,GHR,IGF1,INSR,KIT,KITLG,MAP2K3,MAP2K4,MAP3K7,MAP4K3,MAPK8IP3,MLKL,NOX4,PAK1,PAQR3,PDE5A,PDGFC,PIK3R6,PSEN1,PTPN1,PTPN11,RASGRP1,RET,RGS2,ROBO1,SFRP1,SPAG9,SPRED1,SPRED2,SPRY3,STK38,TAOK1,TGFBR1,TRAF6,TRIB1,WNT5A
GO:BP	myeloid leukocyte differentiation	GO:0002573	4.25351e-06	5.37125	126	2844	41	24356	BATF3,CALCR,CBFA2T3,CD74,CDK6,CEBPB,CLDN18,CREB1,CSF1R,FBN1,FOS,FSHB,GATA2,GPR55,HOXA7,JUN,KIT,KITLG,L3MBTL3,MAFB,MAPK14,MED1,MEF2C,MITF,MYH9,PAFAH1B1,PIK3R1,POU4F2,PSEN1,RB1,RUNX1,SFRP1,SH3PXD2A,SIRT1,TGFBR2,TJP2,TOB2,TRAF6,TRIB1,TSPAN2,ZFP36L1
GO:BP	sex differentiation	GO:0007548	4.31656e-06	5.36486	161	2844	48	24356	ACVR2A,ADAMTS1,ARID5B,BCL2,BMP7,BMPR1B,CBX2,CEBPB,DACH2,DHCR24,EIF2S2,FNDC3A,FOXF2,FOXL2,FOXO3,FSHB,FZD4,GATA6,GNRH1,HNF4A,HOXD13,INSR,KIT,KITLG,LHFPL2,LHX8,LRP2,NEUROG1,NKX2-1,PCYT1B,PDGFRA,PGR,PTPN11,RDH10,RHOBTB3,SEMA3A,SFRP1,SIRT1,SIX4,SOX8,TAF4,TCF7,TGFBR1,TYRO3,WDR48,WNT4,WNT5A,ZFX
GO:BP	exocytosis	GO:0006887	4.61601e-06	5.33573	198	2844	55	24356	ABR,AP1G1,CACNB2,CADPS,CADPS2,CFTR,CLASP1,DDI1,EXOC5,EXOC6,EXOC3L4,FGA,FGG,GSK3B,IL1RAPL1,ITGB2,KIT,LIN7C,MYH10,MYO5A,NLGN1,NR4A3,PCLO,PDPK1,PSEN1,RAB31,RAB11A,RAB11FIP2,RAB27A,RAB33B,RAB3B,RAB3GAP1,RASGRP1,RIMS2,RIMS3,SCAMP1,SCRN1,SNX4,STAM,STX11,STXBP1,STXBP5,STXBP6,STXBP5L,SYNGR3,SYNJ1,SYT2,SYT4,SYT6,SYT7,SYT11,SYT13,SYTL4,TMED10,YKT6
GO:BP	regulation of cell-cell adhesion	GO:0022407	4.61601e-06	5.33573	198	2844	55	24356	ABL1,ADAMTS18,AKT1,ARG2,BMI1,BMP7,CD5,CD9,CD47,CD74,CD86,CD274,CD276,CDH1,CEBPB,CYLD,DNAJA3,DUSP3,EFNA5,EFNB2,ETS1,FGA,FGG,FLOT2,IGF1,IL15,IL7R,ITCH,ITPKB,JAG1,KIF26B,MDGA1,NFAT5,NR4A3,PDCD1LG2,PDE5A,PIK3R6,PODXL,PRKAR1A,RAG1,RASGRP1,RC3H1,RHOA,SOCS5,SOCS6,SWAP70,TGFBR2,TGFBR3,THY1,TRAF6,VTCN1,WNT4,WNT5A,ZC3H12A,ZMIZ1
GO:BP	neural crest cell differentiation	GO:0014033	4.82136e-06	5.31683	76	2844	30	24356	BMP7,EDN1,EDNRA,ERBB4,FGF19,FN1,GBX2,GDNF,JAG1,KBTBD8,KITLG,LRP6,MEF2C,NRP1,NRP2,PHOX2B,RDH10,RET,SEMA3A,SEMA3C,SEMA3D,SEMA3G,SEMA4D,SEMA6A,SEMA6D,SFRP1,SMO,SOX8,SOX10,TAPT1
GO:BP	regulation of DNA-binding transcription factor activity	GO:0051090	4.95214e-06	5.30521	220	2844	59	24356	ADCY1,AKT1,ARID5B,C3ORF33,CDKN2B,CEBPG,CMKLR1,CYLD,CYP1B1,EDA,EDN1,EGLN1,FZD1,FZD4,HAND1,HDAC4,HEYL,HIPK2,IRAK2,ITCH,JMY,JUP,KDM5A,KIT,LRP6,MBTPS2,MED13,MID2,MSX2,MTDH,MYD88,NEUROG1,NKX2-2,PKD2,PPARGC1A,PPRC1,PRKCB,PRKCI,PROX1,PTEN,RLIM,RNF2,RNF41,RTKN2,RWDD1,SIRT1,SMO,SRF,STK3,SUFU,SUMO1,TAX1BP1,TIRAP,TNFRSF8,TRAF6,TRIB1,TRIM25,WNT5A,ZC3H12A
GO:BP	response to steroid hormone	GO:0048545	5.03026e-06	5.29841	172	2844	50	24356	ABHD2,BCL2,BMP7,CRY2,DAB2,EIF4E,FBXO32,GNRH1,GPR83,HEYL,HNF4A,HNRNPU,KLF9,LATS1,LBH,MED1,MED12,MED13,MED14,NCOA2,NR1D2,NR2C2,NR2F2,NR3C1,NR4A3,NR5A2,PADI2,PAK1,PGR,PHB,POU4F2,RARG,RBFOX2,RHOA,RORA,RORB,RORC,RPS6KB1,RWDD1,SFRP1,SIRT1,SSTR2,TGFB2,TGFB3,TGFBR2,THRA,THRB,UFM1,VDR,ZFP36L1
GO:BP	vesicle organization	GO:0016050	5.63036e-06	5.24946	183	2844	52	24356	ABCA1,AGFG1,AKTIP,ANKFY1,BCL2,BET1,CADPS,CHMP2B,CREB1,CUL3,DNM1,DNM3,EEA1,GOSR2,HOOK1,MYO18A,PAFAH1B1,PI4K2A,PTPRN,RAB11A,RAB22A,RAB27A,RAB5B,RNF26,SEC16B,SEC23A,SEC24A,SEC24D,SNX11,SORT1,STAM,STX6,STX7,STX11,STX16,STXBP1,STXBP6,SYNJ1,SYT4,SYT7,TBPL1,TFG,TMED10,TRIM9,USP8,UVRAG,VAMP1,VAPA,VAV3,VTI1A,ZDHHC15,ZPBP2
GO:BP	regulation of leukocyte differentiation	GO:1902105	5.73627e-06	5.24137	152	2844	46	24356	ABL1,BMI1,CD74,CDK6,CEBPB,CLDN18,CREB1,CYLD,CYP26B1,FBN1,FOS,FSHB,GATA2,GPR55,HOXA7,IKZF3,IL15,IL7R,ITPKB,KITLG,MAFB,MITF,PIK3R1,PIK3R6,POU4F2,PRDM1,RAG1,RASGRP1,RB1,RC3H1,RHOA,RNF41,RUNX1,SFRP1,SOCS5,SOS1,SOX13,TGFBR2,TJP2,TOB2,TRAF6,TRIB1,ZC3H12A,ZEB1,ZFP36L1,ZMIZ1
GO:BP	regulation of fat cell differentiation	GO:0045598	6.20448e-06	5.20729	81	2844	31	24356	AKT1,CEBPB,CMKLR1,CREB1,E2F1,FNDC5,FOXO1,FTO,GATA2,GNB3,HNRNPU,ID4,JAG1,JDP2,MAPK14,MSX2,PRDM16,RORA,SFRP1,SH3PXD2B,SIRT1,SMAD3,SORT1,STK3,STK4,SYAP1,TRIO,WNT5A,WWTR1,ZC3H12A,ZFP36L1
GO:BP	embryonic skeletal system development	GO:0048706	7.11609e-06	5.14776	104	2844	36	24356	ACVR2A,ALX4,AUTS2,BMI1,BMP7,COL2A1,DLX1,FLVCR1,HOXA7,HOXB5,HOXB9,HOXC4,HOXC5,HOXC9,MBTD1,MED12,MEF2C,MKS1,MMP16,NDST1,OSR2,PAX5,PAX7,PBX1,PDGFRA,RDH10,RUNX2,SHOX2,SIX4,SMAD3,SULF1,TAPT1,TGFBR1,TGFBR2,WNT5A,ZEB1
GO:BP	response to metal ion	GO:0010038	7.50103e-06	5.12488	143	2844	44	24356	ADAM9,ADCY7,AKT1,ANXA11,AQP2,AQP9,BCL2,CALM1,CASR,CDH1,CLIC4,CPNE3,CPNE8,CREB1,FGA,FGG,FOS,FOSB,FXN,GLRA2,HMOX1,HOMER1,ITPKB,JUN,KCNMA1,MEF2A,MEF2C,MTF1,PKD2,SLC25A12,SLC25A24,SLC30A4,SLC30A8,SLC40A1,SLC41A1,SUMO1,SYT2,SYT4,SYT6,SYT11,SYT13,TFAP2A,TNNT2,WNT5A
GO:BP	respiratory system development	GO:0060541	9.4415e-06	5.02496	149	2844	45	24356	ACVR2B,ATXN1,ATXN1L,BMPR2,CCBE1,CREB1,CTGF,DAG1,EDA,EPAS1,FGF1,FGF2,FGF18,FGFR1,FLT4,FOXP1,GATA6,HOPX,IGFBP5,KRAS,MAPK8IP3,NFIB,NKX2-1,PDGFRA,PGR,PHF14,PHOX2B,PKDCC,PPP1CA,PPP3R1,PROX1,RARG,RDH10,RPGRIP1L,RSPO2,SIX4,SLC7A11,SRF,TBX4,TGFBR2,TGFBR3,THRA,THRB,TIMELESS,WNT5A
GO:BP	regulation of animal organ morphogenesis	GO:2000027	9.48603e-06	5.02292	129	2844	41	24356	ABL1,AGTR2,BCL2,BCOR,BMP7,BMPR2,BTBD7,DAB2,DVL3,FGF1,FGF2,FGFR1,FRS2,FZD1,FZD3,GATA5,GDNF,GNG5,HNF1B,HOXD13,MED1,MED12,MKS1,NFIB,NKD1,RSPO2,RUNX2,SEMA3C,SFRP1,SIX4,SMO,SOX8,SP6,SULF1,TBX2,TFAP2A,TGFBR2,THRB,VDR,WNT4,WNT5A
GO:BP	response to peptide	GO:1901652	9.49614e-06	5.02245	207	2844	56	24356	ACTN2,AGTR2,AKT1,APC,APPL1,BAIAP2L1,CA2,CACNA1B,CACNB1,CPEB2,CREB1,CRY2,EGR1,EIF4EBP2,EPHA4,FOXO1,FOXO3,GHR,GRB10,GRM5,IGF1,INSR,IRS1,JAG1,KAT7,KL,KLF15,LPIN2,MAPK14,MYO5A,NGFR,NR3C1,NR4A3,OSBPL8,PDPK1,PHIP,PIK3R1,POU4F2,PRKCI,PSEN1,PTPN1,PTPN11,PTPRA,RAB31,RHOQ,RPS6KB1,SIRT1,SOCS2,SOCS7,SORT1,SYAP1,TBC1D4,TGFBR3,TIMELESS,WDTC1,ZFP36L1
GO:BP	neuron apoptotic process	GO:0051402	9.62273e-06	5.0167	134	2844	42	24356	ACVR2B,ADNP,ANGPT1,BACE1,BARHL1,BCL2,BDNF,CEBPB,CHL1,CIT,DLX1,FOXO3,GABRB2,GABRB3,GDNF,HIPK2,IGF1,JUN,KRAS,MAP2K4,MCL1,MECP2,MEF2C,NDNF,NGFR,NONO,NR4A3,NRP1,NTRK2,PPARGC1A,PRKCI,PSEN1,RB1,RHOA,SIX4,STAMBP,STXBP1,TFAP2A,TGFB2,THRB,TYRO3,XIAP
GO:BP	mesenchymal cell development	GO:0014031	1.14177e-05	4.94242	74	2844	29	24356	BCL2,BMP7,EDN1,EDNRA,ERBB4,FGF19,FN1,GBX2,GDNF,HEYL,JAG1,KBTBD8,KITLG,NRP1,NRP2,PHOX2B,RDH10,RET,SEMA3A,SEMA3C,SEMA3D,SEMA3G,SEMA4D,SEMA6A,SEMA6D,SMO,SOX8,SOX10,TAPT1
GO:BP	glycerolipid metabolic process	GO:0046486	1.18835e-05	4.92506	247	2844	63	24356	ABHD2,ABHD5,ACSL3,ALDH5A1,CEPT1,CPS1,CSF1R,DDHD2,DGKB,DGKE,DGKG,DGKI,EFR3B,ETNK1,FABP3,FAM126A,GK5,GNB3,GPAT2,IMPA1,IMPAD1,INPP5F,IP6K2,IP6K3,LCLAT1,LPCAT1,LPCAT2,LPIN2,MECP2,MPPE1,MTMR4,MTMR6,MTTP,PCYT1B,PDCD2,PDGFRB,PGAP1,PGP,PGS1,PI4K2A,PI4KB,PIGH,PIGM,PIGX,PIK3C2B,PIK3CD,PIK3R1,PIK3R6,PIP4K2A,PIP5K1A,PISD,PRDX6,PTEN,PTPN11,SEL1L,SH3GLB1,SIRT1,SOCS5,SOCS6,SOCS7,SYNJ1,TBL1XR1,TTC7A
GO:BP	monosaccharide transmembrane transport	GO:0015749	1.26368e-05	4.89836	70	2844	28	24356	AKT1,APPL1,DDI1,DRD1,EDN1,EDNRA,FGF19,GRB10,HK2,IGF1,INSR,IRS1,KLF15,MAPK14,MEF2A,NR4A3,OSBPL8,POU4F2,PRKCB,PRKCI,PTPN11,RHOQ,RNASEL,SLC1A2,SLC23A2,SLC2A12,SORT1,YES1
GO:BP	regulation of protein secretion	GO:0050708	1.27585e-05	4.8942	214	2844	57	24356	ABL1,ADAM9,ANGPT1,ANKRD1,ARFIP1,ARG2,BRSK2,C5,C2CD2L,CD276,CFTR,CIDEA,CSF1R,DNM1L,DPH3,EFNA5,ENSA,EPHA5,FERMT1,FGA,FGG,FN1,G6PC2,GCG,GHR,GJA5,GPI,HNF4A,IGF1,IRS1,MAPK14,MAPKBP1,MYH10,MYO18A,OPRM1,PANX1,PRKCE,PTPN11,RASGRP1,RFX6,SEC24A,SFRP1,SLC16A1,SPTBN1,STXBP5L,SYT4,SYT7,SYT11,SYTL4,TGFB2,TGFB3,TGFBR2,TLR5,TRAF6,VTCN1,WNT5A,ZC3H12A
GO:BP	regulation of neurotransmitter levels	GO:0001505	1.27663e-05	4.89394	171	2844	49	24356	ABAT,AKT1,ALDH5A1,ARL6IP1,ATP2B4,CACNA1B,CACNB2,CADPS,CADPS2,CD47,CPS1,CYP1B1,DDAH1,DGKI,GDNF,GFAP,GRIN2A,GSK3B,HDC,HSP90AA1,INSR,LIN7C,MEF2C,NAALAD2,NLGN1,NOS1,PKD2,PSEN1,PTK2B,RAB3B,RAB3GAP1,RIMS2,RIMS3,RORA,SLC18A2,SLC1A2,SLC5A7,SLC7A2,SLC7A11,SMAD3,SNCAIP,STX11,STXBP1,SYNJ1,SYT2,SYT4,SYT7,SYT11,ZC3H12A
GO:BP	glucose transmembrane transport	GO:1904659	1.37011e-05	4.86325	66	2844	27	24356	AKT1,APPL1,DDI1,DRD1,EDN1,EDNRA,FGF19,GRB10,HK2,IGF1,INSR,IRS1,KLF15,MAPK14,MEF2A,NR4A3,OSBPL8,POU4F2,PRKCB,PRKCI,PTPN11,RHOQ,RNASEL,SLC1A2,SLC2A12,SORT1,YES1
GO:BP	BMP signaling pathway	GO:0030509	1.39169e-05	4.85646	111	2844	37	24356	ABL1,ACVR2A,ACVR2B,ACVRL1,BMP7,BMPR2,BMPR1B,CHRD,CTDSPL2,DLX1,EGR1,FBN1,FZD1,GDF2,GDF5,GDF6,GREM2,HIPK2,ILK,LEMD2,LEMD3,LRP2,LRP4,MSX2,NEO1,PPM1A,RGMB,RNF165,RUNX2,SFRP1,SMAD1,SMAD5,SMURF1,SULF1,TRIM33,VWC2L,WNT5A
GO:BP	forebrain cell migration	GO:0021885	1.40414e-05	4.85259	50	2844	23	24356	ARL13B,CDK5R1,CNTN2,DCX,DRD1,EFHC1,EMX2,FBXO45,FEZF2,FUT10,NKX2-1,NRP1,NRP2,PAFAH1B1,PSEN1,RHOA,ROBO1,RTN4,SEMA3A,SOCS7,SRF,SRGAP2,TYRO3
GO:BP	response to alcohol	GO:0097305	1.45238e-05	4.83792	79	2844	30	24356	ACACA,ADCY6,ADCY7,AKT1,CDH1,CFTR,EFNA5,EPHA5,EPS8,GLRA2,GNG2,GNRH1,GOT2,GRIN2A,GRIN2B,GRIN3A,JUP,KLF9,LRP6,NR3C1,OPRM1,OSBPL7,PRKCE,RECQL5,SFRP1,SMO,TGFBR1,TGFBR2,TGFBR3,TP53INP1
GO:BP	blood vessel endothelial cell migration	GO:0043534	1.45238e-05	4.83792	79	2844	30	24356	ABL1,AKT1,AKT3,AMOTL1,ANGPT1,ANGPT2,EFNB2,EMP2,ETS1,FGF2,FGF18,FGFR1,GATA2,HMOX1,JUP,MAP2K3,MECP2,MEF2C,MYH9,NRP1,NUS1,PDPK1,RHOA,RHOJ,ROBO1,SIRT1,SP1,SPRED1,SRF,VASH1
GO:BP	circadian rhythm	GO:0007623	1.47069e-05	4.83248	116	2844	38	24356	ADCY1,BTRC,CREB1,CRY2,CSNK1D,DYRK1A,EGR1,FBXW11,GFPT1,GHR,HNRNPU,HTR7,ID4,KCND2,KDM5A,KLF9,MTTP,NCOA2,NGFR,NKX2-1,NLGN1,NONO,NR1D2,NTRK2,OPN4,PER3,PHLPP1,PPARGC1A,PPP1CA,PPP1CB,PROX1,PTEN,RORA,RORB,SIRT1,SOX14,TIMELESS,USP2
GO:BP	endothelial cell proliferation	GO:0001935	1.50144e-05	4.82349	88	2844	32	24356	AKT1,AKT3,APLN,APLNR,ATOH8,BMPR2,FGF2,FGFR1,FLT1,FLT4,GATA2,GDF2,GHR,HMOX1,JUN,MEF2C,NGFR,NR2F2,NRAS,PDPK1,PPP1R16B,PROX1,SIRT1,SP1,SULF1,TGFBR1,VASH1,VASH2,VEGFA,VEGFC,WNT5A,XDH
GO:BP	organophosphate metabolic process	GO:0019637	1.748e-05	4.75746	632	2844	125	24356	ABHD5,ACACA,ACPP,ACSL3,ADCY1,ADCY2,ADCY6,ADCY7,ADK,AGPAT4,AK4,ALDH5A1,CBFA2T3,CEPT1,CNP,CPS1,CSF1R,DCK,DPAGT1,DUT,EFR3B,ELOVL4,ENO1,ENTPD4,EPHA8,ETNK1,FABP3,FAM126A,FLT1,G6PC2,GATA6,GFPT1,GFPT2,GK5,GNB3,GPAT2,GPD2,GPI,GUCA1B,GUCY1A3,HDAC4,HK2,IGF1,IMPA1,IMPAD1,INPP5F,INSR,IP6K2,IP6K3,ITPK1,ITPKA,ITPKB,LCLAT1,LPCAT1,LPCAT2,LPGAT1,MBOAT2,MECP2,MLXIPL,MOCS1,MPPE1,MTMR4,MTMR6,NKX2-1,NME6,NMNAT1,NOS1,…
GO:BP	cellular lipid metabolic process	GO:0044255	1.748e-05	4.75746	632	2844	125	24356	ABCD3,ABHD2,ABHD5,ACACA,ACADL,ACSL3,AGPAT4,AKT1,ALDH5A1,B4GALT6,BDH2,CD74,CEPT1,CERK,CERS2,CERS5,COL4A3BP,CPS1,CPT1A,CSF1R,CYP1B1,CYP26B1,CYP27C1,DDHD2,DGKB,DGKE,DGKG,DGKI,DPAGT1,EDN1,EFR3B,ELOVL2,ELOVL4,EPHA8,ERLIN1,ERLIN2,ETFA,ETNK1,FABP3,FAM126A,FLT1,GALC,GATA6,GBA2,GBGT1,GK5,GNB3,GPAT2,HPGDS,IMPA1,IMPAD1,INPP5F,IP6K2,IP6K3,IRS1,KIT,LCLAT1,LIAS,LPCAT1,LPCAT2,LPGAT1,LPIN2,LRAT,MAPK14,MBOAT2,MEC…
GO:BP	response to cytokine	GO:0034097	1.86695e-05	4.72887	491	2844	103	24356	ABCD4,ABCG4,ACTR2,ADAM9,AFF3,AKT1,ANGPT1,ANKRD1,AQP4,ARID5B,BAG4,BCL2,BCLAF1,BSPRY,CD44,CD47,CD74,CLDN18,CREB1,CSF1R,CXCL12,CXCR1,CYLD,EGR1,EPS8,EREG,FOXO3,FZD4,GFPT2,GREM2,HDAC4,HIPK1,HK2,HNRNPU,IFNAR1,IKBKE,IL8,IL15,IL13RA1,IL1R1,IL1RAPL1,IL6R,IL7R,ILDR1,ILK,IRAK2,JUN,KDM5B,KIT,LRAT,LRCH1,MAP4K3,MAPK14,MCF2,MCL1,MED1,MME,MRAS,MRPL15,NFAT5,NR5A2,NRP2,OTUD4,PADI2,PAFAH1B1,PARP16,PAX6,PHB,POU4F2,P…
GO:BP	histone modification	GO:0016570	2.03927e-05	4.69053	308	2844	73	24356	ASH1L,ATXN7L3,AUTS2,BCOR,BMI1,BRPF3,CDC73,CEBPB,CUL4B,DRD1,ELK4,EZH1,FMR1,GATA2,GCG,HDAC4,HDAC11,HLCS,HOPX,JDP2,KAT7,KAT6A,KDM1B,KDM2A,KDM5A,KDM5B,KDM6A,LMNA,MAP3K7,MEAF6,MECP2,METTL8,MIER1,MSL1,MTHFR,NACC2,NCOA1,NCOA3,NOS1,PADI1,PADI2,PAX5,PAX7,PCGF3,PCGF5,PHB,PHF2,PHF19,PRDM13,PRKCB,RAG1,RBBP5,RBM14,RCOR1,RIF1,RNF2,RNF8,RYBP,SAP30L,SETD7,SETD1B,SETDB2,SIRT1,SIRT3,SUDS3,SUPT6H,SUPT7L,SUV39H1,TAF…
GO:BP	roof of mouth development	GO:0060021	2.0402e-05	4.69033	67	2844	27	24356	ACVR2B,ALX4,ARID5B,BBS7,BCOR,BNC2,COL2A1,EPHB2,FOXF2,FZD1,GABRB3,GDF11,JAG2,MEF2C,OSR2,PDGFRA,PKDCC,PRDM16,SOS1,SUMO1,TBX2,TFAP2A,TGFBR1,TGFBR2,TSHZ1,VAX1,WNT5A
GO:BP	regulation of ion transmembrane transport	GO:0034765	2.09989e-05	4.6778	256	2844	64	24356	ABL1,ACTN2,AKT1,ANK2,APLNR,ARC,ARL6IP1,ATP1B3,CACNA1B,CACNA1C,CACNB1,CACNB2,CACNG2,CACNG4,CACNG7,CALHM1,CALM1,CFTR,CLIC5,DMD,DPP6,DRD1,EHD3,EPHB2,FGF14,GJA5,GRM5,HCN1,HOMER1,KCNC1,KCNC2,KCND2,KCNE4,KCNH1,KCNH2,KCNH7,KCNJ2,KCNJ13,KCNMA1,KCNS1,KLHL24,MEF2C,MYO5A,NEDD4L,NETO2,NLGN1,PDE4D,PDPK1,PKD2,PRKCE,PSEN1,PTK2B,SCN2A,SCN2B,SCN3A,SCN4B,SCN8A,SESTD1,SHISA6,SHISA9,SLC9A1,SUMO1,TSPAN13,UBQLN1
GO:BP	negative regulation of ossification	GO:0030279	2.11314e-05	4.67507	47	2844	22	24356	AHSG,AXIN2,BCL2,BCOR,CALCR,CDK6,CHRD,CHSY1,FGF23,HDAC4,IGFBP5,KREMEN1,LIMD1,LRP4,MEF2C,NBR1,PTK2B,RORB,SEMA4D,SFRP1,SMAD3,SMURF1
GO:BP	receptor-mediated endocytosis	GO:0006898	2.19713e-05	4.65814	163	2844	47	24356	AAK1,ANGPT1,ANKRD13B,AP2B1,APLN,CACNG2,CACNG4,CALCRL,CANX,CD5,CD9,CLTC,CNTN2,DAB2,DNAJC6,DNM1,DNM3,ENDOU,FMR1,GPR107,GRIA1,HIP1R,ILDR1,INPP5F,LDLRAD3,LMBR1L,LOXL4,LRP2,LRP6,LRP8,LRRTM1,LRRTM2,MARCO,MEGF10,OPHN1,RAB31,SCARA5,SCARB2,SGIP1,SNX1,SNX9,SYNJ1,TBC1D5,TINAGL1,TMEM108,TMPRSS13,UNC119
GO:BP	ear development	GO:0043583	2.305e-05	4.63733	158	2844	46	24356	ABR,BCL2,CDH23,CECR2,CLIC5,COL2A1,ECE1,EDN1,EPHB2,FGF2,FGFR1,FREM2,FZD3,GABRB2,GABRB3,GATA2,GBX2,HMX2,IGF1,JAG1,JAG2,KCNQ4,MAF,MAFB,MKS1,NEUROG1,NR4A3,OSR2,PAFAH1B1,PCDH15,PHOX2B,PROX1,PTPN11,PTPRQ,RDH10,RPGRIP1L,SIX4,SOBP,SOX21,TFAP2A,TRIP11,TSHR,TSHZ1,USH2A,WNT5A,ZEB1
GO:BP	cellular cation homeostasis	GO:0030003	2.41286e-05	4.61747	369	2844	83	24356	ABL1,ABL2,ANK2,APLNR,ARF1,ATOX1,ATP1B3,ATP2B1,ATP2B2,ATP2B4,ATP2C1,BCL2,CA2,CA7,CACNA1C,CACNB2,CALCR,CALM1,CASR,CFTR,CLIC4,CMKLR1,CP,CXCR1,DMD,DMXL1,DRD1,EDN1,EGLN1,F2RL2,FAM155B,FXN,GPR55,GRIA1,GRIN2A,GRIN2B,GRM5,HMOX1,IBTK,JPH1,KCNMA1,KCTD7,LPAR4,LTB4R,MYO5A,NMUR2,PDE4D,PDPK1,PKD2,PRKCB,PRKCE,PSEN1,PTGER3,PTK2B,SCARA5,SLC11A2,SLC24A2,SLC24A4,SLC30A4,SLC30A7,SLC30A8,SLC39A13,SLC40A1,SLC41A1,SLC4…
GO:BP	leukocyte activation	GO:0045321	2.44106e-05	4.61242	443	2844	95	24356	ABL1,ABR,ADAM9,AP1G1,ARG2,BATF3,BCL2,BMI1,CD5,CD47,CD74,CD86,CD274,CD276,CDK6,CEBPB,CEBPG,CYLD,CYP26B1,DNAJA3,DUSP3,EFNB2,EGR1,FAM19A3,FLOT2,FOXP1,FZD7,HDAC4,IGF1,IKZF3,IL8,IL15,IL7R,ITCH,ITFG2,ITGB2,ITPKB,JAG2,JUN,KIT,MAFB,MEF2C,MSN,MYD88,MYH9,MYO18A,NCAPH2,NR4A3,PDCD1LG2,PDE5A,PDPK1,PIK3R1,PIK3R6,PRDM1,PRKAR1A,PRKCB,PRKCE,PSEN1,PTK2B,RAB27A,RAG1,RASGRP1,RC3H1,RHOA,RIF1,RNF41,RORA,RUNX2,SFRP1,SL…
GO:BP	cell division	GO:0051301	2.61398e-05	4.5827	229	2844	59	24356	ACTR2,AHCTF1,ANK3,ANXA11,APC,ARF1,ARL3,ARL8A,BMI1,CALM1,CCND2,CDC6,CDC14B,CENPA,CETN1,CHMP1B,CHMP2B,CIT,CLASP1,CNTRL,CUL3,DOCK7,EFHC1,ENSA,FGF1,FGF2,FGFR1,FZD7,KIF23,KIF4A,LBH,LZTS2,MYH9,MYH10,NCAPH,NUMB,PAFAH1B1,PAX6,PDGFC,PDS5B,PPP1CB,PRDM15,PRKCE,RAB11A,RAB11FIP4,RB1,RHOA,SNX9,SPAST,SPTBN1,STAMBP,TGFB2,TGFB3,TXNIP,UNC119,USP8,UVRAG,VEGFA,WWTR1
GO:BP	development of primary sexual characteristics	GO:0045137	2.62861e-05	4.58027	128	2844	40	24356	ACVR2A,ADAMTS1,ARID5B,BCL2,BMP7,BMPR1B,CBX2,CEBPB,DACH2,EIF2S2,FNDC3A,FOXL2,FOXO3,FSHB,FZD4,GATA6,GNRH1,INSR,KIT,KITLG,LHFPL2,LHX8,LRP2,NKX2-1,PCYT1B,PDGFRA,PGR,RDH10,RHOBTB3,SEMA3A,SFRP1,SIRT1,SIX4,SOX8,TAF4,TGFBR1,WDR48,WNT4,WNT5A,ZFX
GO:BP	organic anion transport	GO:0015711	2.70906e-05	4.56718	304	2844	72	24356	ABCA1,ABCC1,ABCC4,ABCD3,ACSL3,AKT1,ANO3,APBA1,ARL6IP1,ATP10B,ATP8A1,ATP9A,C2CD2L,CALHM1,CFTR,COL4A3BP,FABP3,GLTP,GOT2,GRIN2B,LRP2,MTTP,NMUR2,NTRK2,OSBPL8,PITPNA,PLEKHA8,PLIN2,PSEN1,RAB3GAP1,RPS6KB1,SCARB2,SLC10A2,SLC13A3,SLC16A1,SLC16A6,SLC16A10,SLC17A5,SLC1A2,SLC1A4,SLC23A2,SLC25A4,SLC25A12,SLC25A15,SLC25A24,SLC25A38,SLC26A2,SLC26A7,SLC26A9,SLC27A4,SLC35D1,SLC38A2,SLC38A4,SLC38A9,SLC46A1,SLC4A4,…
GO:BP	regulation of GTPase activity	GO:0043087	2.70906e-05	4.56718	304	2844	72	24356	ABR,ADRB1,AGAP3,AGFG1,ARHGAP21,ARHGAP28,ARHGAP31,ARHGAP36,ARHGEF7,ARHGEF12,ASAP2,DGKI,DOCK1,DOCK4,DOCK7,EFNA5,ELMOD1,ELMOD2,ELMOD3,EPHA4,EPHA5,FGD6,GARNL3,GIT2,GSK3B,IQSEC1,JUN,LLGL1,LRCH1,MYO9B,NRP1,NTRK2,OPHN1,PAFAH1B1,PIP5K1A,PLXNA2,PLXNA4,RAB3GAP1,RABEP1,RALBP1,RALGAPB,RAP1GAP2,RAPGEF1,RAPGEF3,RASAL2,RASGRP1,RASGRP3,RGS2,RGS6,RGS10,RGS16,RIC8B,RRP1B,RTN4R,RUNDC1,SEMA4D,SNX9,SRGAP1,SRGAP2,SRGA…
GO:BP	epidermis development	GO:0008544	2.73427e-05	4.56316	164	2844	47	24356	ACVR1B,ADAM9,ALX4,APCDD1,ATP2C1,BCL2,CLIC4,CLIC5,CYP26B1,EDA,EDAR,FERMT1,FGFR1,FOSL2,FZD3,GRHL1,HOXA7,HOXC13,IGFBP5,INSR,JAG1,JAG2,LATS1,LRP4,MAFF,MAFG,MED1,MSX2,MYO5A,NCOA3,PAFAH1B1,PAX6,PCDH15,PTPRQ,ROCK2,SMO,SOS1,SOX21,STK4,TGFB2,TXNIP,USH2A,VDR,WNT16,WNT5A,ZDHHC21,ZFP36L1
GO:BP	activation of protein kinase activity	GO:0032147	2.78801e-05	4.55471	180	2844	50	24356	ABL1,ACVR2B,ADAM9,ADRA2B,ANGPT1,ATG13,CCDC88A,EMP2,FGF1,FGF2,FRS2,GADD45A,GADD45G,GHR,GPRC5B,GPRC5C,IGF1,INSR,KIT,MAP2K3,MAP2K4,MAP3K7,MAP3K8,MAP3K14,MAP4K3,MAPK8IP3,MLKL,NEK1,NRK,OSBPL8,PAK1,PDGFC,PDPK1,PRLR,PSEN1,PTK2B,PTPN1,PTPN11,RET,SPAG9,STK24,TAOK1,TGFB2,TGFBR1,TGFBR2,TIRAP,TNFSF15,TRAF4,TRAF6,WNT5A
GO:BP	cell projection assembly	GO:0030031	2.82531e-05	4.54893	352	2844	80	24356	ABCC4,ABL1,ABLIM1,ABLIM3,ACTN2,ACTR2,APC,ARHGAP35,ARHGEF4,ARHGEF7,ARL3,ARL13B,ARPC2,AUTS2,BAG4,BBS7,BBS9,C15ORF62,CCDC88A,CDC42EP1,CEP19,CEP164,CSNK1D,CTTN,CYFIP2,CYLD,DCDC2,DCX,DNAH8,DPYSL3,DZIP1,EHD3,EMP2,EPS8,EXOC5,FAM161A,FAM98A,FGD4,FMR1,ICK,KIF24,KIT,MKS1,MPPE1,MYH10,MYLK,NEK1,NRP1,ONECUT2,PARVA,PCDH15,PIP5K1A,PLEK2,POC1B,RFX4,RHOJ,RHOQ,RHOU,RILPL1,RPGRIP1L,SRF,SRGAP2,SSH2,SSX2IP,TAPT1,TBC1…
GO:BP	regulation of extent of cell growth	GO:0061387	3.00822e-05	4.52169	68	2844	27	24356	ABL1,BDNF,BMPR2,CDK5R1,DPYSL2,EFNA5,FN1,FSTL4,IFRD1,MAP1B,MAPT,NRP1,NTRK2,PLXNA4,POU4F2,RAB11A,RTN4,RTN4R,SEMA3A,SEMA3C,SEMA3D,SEMA3G,SEMA4D,SEMA6A,SEMA6D,SRF,WNT5A
GO:BP	hexose transmembrane transport	GO:0008645	3.00822e-05	4.52169	68	2844	27	24356	AKT1,APPL1,DDI1,DRD1,EDN1,EDNRA,FGF19,GRB10,HK2,IGF1,INSR,IRS1,KLF15,MAPK14,MEF2A,NR4A3,OSBPL8,POU4F2,PRKCB,PRKCI,PTPN11,RHOQ,RNASEL,SLC1A2,SLC2A12,SORT1,YES1
GO:BP	response to wounding	GO:0009611	3.17146e-05	4.49874	270	2844	66	24356	ABHD2,ADAMTS18,ARHGAP35,BCL2,BCL9,CASK,CD9,CLASP1,DCBLD2,DPYSL3,DST,EPHA4,ERBB4,F2RL2,FAM65A,FGA,FGF2,FGG,FN1,FZD7,GNA13,GRIN2A,HMOX1,HNF4A,HOPX,IFRD1,IGF1,IL8,INPP5F,ITGB3,JUN,MAP2K4,MSX2,MYH10,MYLK,NDNF,NMNAT1,PAK1,PAPSS2,PAX6,PAX7,PDGFRA,PIK3CD,PRKCE,PTEN,RAB27A,RHOA,RREB1,RTN4R,SLC1A2,SLC7A11,SMAD3,SRF,STK24,STXBP1,SYT7,SYT11,TEC,TGFB2,TMEFF2,TYRO3,VASH1,WFDC1,WNT4,WNT5A,ZFP36L1
GO:BP	positive regulation of stress-activated MAPK cascade	GO:0032874	3.23622e-05	4.48996	95	2844	33	24356	CTGF,EDAR,EDN1,EPHA4,FGF19,FLT4,FZD4,GADD45A,GADD45G,GDF6,HIPK2,MAP2K4,MAP3K7,MAPK8IP3,MLKL,MYD88,PAK1,PTK2B,PTPN1,RASGRP1,RELL1,SEMA4C,SH3RF3,STK3,TAOK1,TGFB2,TIRAP,TRAF4,TRAF6,WNT16,WNT5A,XDH,ZC3H12A
GO:BP	respiratory tube development	GO:0030323	3.3654e-05	4.47296	134	2844	41	24356	ACVR2B,ATXN1,ATXN1L,BMPR2,CCBE1,CREB1,CTGF,DAG1,EPAS1,FGF1,FGF2,FGF18,FGFR1,FLT4,FOXP1,GATA6,HOPX,IGFBP5,KRAS,MAPK8IP3,NFIB,NKX2-1,PDGFRA,PGR,PHF14,PKDCC,PPP1CA,PPP3R1,PROX1,RDH10,RSPO2,SLC7A11,SRF,TBX4,TGFBR2,TGFBR3,THRA,THRB,TIMELESS,TRAF4,WNT5A
GO:BP	cellular response to leukemia inhibitory factor	GO:1990830	3.44168e-05	4.46323	86	2844	31	24356	ABCD4,ABCG4,ARID5B,BCLAF1,BSPRY,CREB1,EPS8,FZD4,GFPT2,HK2,HNRNPU,ILDR1,KDM5B,LRAT,MCF2,MRAS,MRPL15,NR5A2,NRP2,PADI2,PARP16,PAX6,RARG,RIF1,RNMT,SIRT1,SPOCK2,SYNGR1,TLE4,TRIM25,VEGFC
GO:BP	response to leukemia inhibitory factor	GO:1990823	3.44168e-05	4.46323	86	2844	31	24356	ABCD4,ABCG4,ARID5B,BCLAF1,BSPRY,CREB1,EPS8,FZD4,GFPT2,HK2,HNRNPU,ILDR1,KDM5B,LRAT,MCF2,MRAS,MRPL15,NR5A2,NRP2,PADI2,PARP16,PAX6,RARG,RIF1,RNMT,SIRT1,SPOCK2,SYNGR1,TLE4,TRIM25,VEGFC
GO:BP	cation homeostasis	GO:0055080	3.48663e-05	4.45759	421	2844	91	24356	ABL1,ABL2,ANK2,APLNR,ARF1,ATOX1,ATP1B3,ATP2B1,ATP2B2,ATP2B4,ATP2C1,BCL2,BDH2,CA2,CA7,CACNA1C,CACNB2,CALCR,CALM1,CASR,CFTR,CLIC4,CMKLR1,CNNM2,CP,CXCR1,DMD,DMXL1,DRD1,EDN1,EGLN1,EPAS1,F2RL2,FAM155B,FXN,GPR55,GRIA1,GRIN2A,GRIN2B,GRM5,HMOX1,IBTK,JPH1,KCNH2,KCNMA1,KCTD7,KL,LPAR4,LTB4R,MYO5A,NEO1,NMUR2,PDE4D,PDPK1,PKD2,PRKCB,PRKCE,PSEN1,PTGER3,PTK2B,SCARA5,SGCD,SLC11A2,SLC12A5,SLC24A2,SLC24A4,SLC30A4,S…
GO:BP	positive regulation of endothelial cell proliferation	GO:0001938	3.6287e-05	4.44025	52	2844	23	24356	AKT1,AKT3,APLN,APLNR,BMPR2,FGF2,FGFR1,FLT4,GATA2,GDF2,HMOX1,JUN,NRAS,PDPK1,PPP1R16B,PROX1,SIRT1,SP1,TGFBR1,VASH2,VEGFA,VEGFC,WNT5A
GO:BP	establishment or maintenance of cell polarity	GO:0007163	3.77145e-05	4.42349	155	2844	45	24356	ACTR2,AMOTL1,ARHGAP35,BRSK2,CENPA,CLASP1,CYP26B1,DLG3,DOCK7,EPHB1,FERMT1,FLOT2,FRMD4A,HSP90AA1,ILK,KIF26B,LIN7C,LLGL1,LMNA,LRRC7,MAP1B,MAPKAP1,MARK2,MARK3,MPP5,MSN,MYH9,MYO18A,OPHN1,PAFAH1B1,PARD3,PARD3B,PARVA,PAX6,PRKCI,PTK2B,RAB11FIP2,RHOA,RHOBTB3,RHOJ,RHOU,RNF41,RPGRIP1L,UBXN2B,WNT5A
GO:BP	regulation of lipid metabolic process	GO:0019216	3.86381e-05	4.41298	187	2844	51	24356	ABHD5,ACSL3,AKT1,CIDEA,CREB1,DNAJC15,EGR1,EPHA8,ERLIN1,ERLIN2,FABP3,FGF1,FGF19,FLT1,FSHB,GNB3,HNF4A,IRS1,LPCAT1,LPGAT1,MID1IP1,MLXIPL,MTMR4,NR1D2,NR4A3,ORMDL1,ORMDL2,PDE3B,PDGFRB,PDK3,PIK3IP1,PIK3R1,PIK3R6,PPP2R5A,PRKCE,PROX1,PTK2B,RB1,RORA,SH3GLB1,SIRT1,SOCS5,SOCS6,SOCS7,STUB1,TBL1XR1,THRA,VAV3,VDR,WDTC1,WNT4
GO:BP	carbohydrate transmembrane transport	GO:0034219	3.89039e-05	4.41001	73	2844	28	24356	AKT1,APPL1,DDI1,DRD1,EDN1,EDNRA,FGF19,GRB10,HK2,IGF1,INSR,IRS1,KLF15,MAPK14,MEF2A,NR4A3,OSBPL8,POU4F2,PRKCB,PRKCI,PTPN11,RHOQ,RNASEL,SLC1A2,SLC23A2,SLC2A12,SORT1,YES1
GO:BP	regulation of heart contraction	GO:0008016	4.04188e-05	4.39342	110	2844	36	24356	ADRB1,AGTR2,ANK2,ATP2B4,CACNA1B,CACNA1C,CACNB2,CALM1,DMD,EDN1,EHD3,EPAS1,GJA5,GJC1,GNAO1,HDAC4,HOPX,JUP,KCNE4,KCNH2,KCNJ2,MEF2A,NOS1,PDE4D,PDE5A,RGS2,SCN2B,SCN4B,SEMA3A,SLC9A1,SUMO1,TGFB2,THRA,THRB,TNNT2,ZC3H12A
GO:BP	calcium ion transport	GO:0006816	4.18031e-05	4.37879	243	2844	61	24356	ABL1,ANK2,APLNR,ATP2B1,ATP2B2,ATP2B4,ATP2C1,BCL2,CACHD1,CACNA1B,CACNA1C,CACNB1,CACNB2,CACNG2,CACNG4,CACNG7,CALCRL,CALM1,CAMK2G,CASK,CASR,DMD,DRD1,EHD3,FAM155B,FGF14,GCG,GRIN2A,GRIN2B,GRIN3A,HOMER1,IBTK,IL16,JPH1,MYLK,MYO5A,NMUR2,NOS1,ORAI2,PANX1,PDE4D,PDPK1,PKD2,PRKCB,PRKCE,PSEN1,PTK2B,SESTD1,SLC24A2,SLC24A4,SLC9A1,SRL,STC2,SUMO1,TMCO1,TMEM37,TRPA1,TRPM8,TSPAN13,UBQLN1,VDR
GO:BP	morphogenesis of embryonic epithelium	GO:0016331	4.19864e-05	4.37689	115	2844	37	24356	ABL1,ARHGAP35,BMP7,CECR2,DVL3,FZD1,FZD3,GDNF,GRSF1,HAND1,HNF1B,JAG2,LIAS,LMO4,LRP2,LUZP1,MED12,MIB1,MKS1,MTHFR,PRICKLE1,RARG,RDH10,RET,SEMA4C,SFRP1,SHROOM3,SIX4,SOX8,STK3,STK4,SUFU,SULF1,TRAF6,VEGFC,WNT4,WNT5A
GO:BP	covalent chromatin modification	GO:0016569	4.27498e-05	4.36907	313	2844	73	24356	ASH1L,ATXN7L3,AUTS2,BCOR,BMI1,BRPF3,CDC73,CEBPB,CUL4B,DRD1,ELK4,EZH1,FMR1,GATA2,GCG,HDAC4,HDAC11,HLCS,HOPX,JDP2,KAT7,KAT6A,KDM1B,KDM2A,KDM5A,KDM5B,KDM6A,LMNA,MAP3K7,MEAF6,MECP2,METTL8,MIER1,MSL1,MTHFR,NACC2,NCOA1,NCOA3,NOS1,PADI1,PADI2,PAX5,PAX7,PCGF3,PCGF5,PHB,PHF2,PHF19,PRDM13,PRKCB,RAG1,RBBP5,RBM14,RCOR1,RIF1,RNF2,RNF8,RYBP,SAP30L,SETD7,SETD1B,SETDB2,SIRT1,SIRT3,SUDS3,SUPT6H,SUPT7L,SUV39H1,TAF…
GO:BP	positive regulation of protein serine/threonine kinase activity	GO:0071902	4.31835e-05	4.36468	193	2844	52	24356	ADAM9,ATP2B4,CCND1,CCNY,CCNYL1,CDK5R1,CSF1R,DAZAP2,EDN1,EPHA4,FGF1,FGF2,FGF18,FGFR1,FLT1,FRS2,FZD4,GADD45A,GADD45G,GHR,IGF1,INSR,KIT,KITLG,MAP2K3,MAP2K4,MAP3K7,MAP4K3,MAPK8IP3,MAPRE3,MLKL,NOX4,PAK1,PARP16,PDE5A,PDGFC,PIK3R6,PROX1,PSEN1,PTPN1,PTPN11,RASGRP1,RET,RHOA,ROBO1,SIRT1,SPAG9,SYAP1,TAOK1,TGFBR1,TRAF6,WNT5A
GO:BP	negative regulation of MAPK cascade	GO:0043409	4.38161e-05	4.35837	96	2844	33	24356	ABL1,ASH1L,BMP7,C3ORF33,CYLD,DAG1,DMD,DUSP3,DUSP5,DUSP16,EPHB2,FKTN,FOXM1,FOXO1,ITCH,LEMD2,MECOM,PAFAH1B1,PAQR3,PHB,PRDM15,PTEN,PTPN1,PTPRR,RAPGEF1,RGS2,SFRP1,SPRED1,SPRED2,SPRY3,STK38,TIMP3,ZMYND11
GO:BP	positive regulation of stress-activated protein kinase signaling cascade	GO:0070304	4.38161e-05	4.35837	96	2844	33	24356	CTGF,EDAR,EDN1,EPHA4,FGF19,FLT4,FZD4,GADD45A,GADD45G,GDF6,HIPK2,MAP2K4,MAP3K7,MAPK8IP3,MLKL,MYD88,PAK1,PTK2B,PTPN1,RASGRP1,RELL1,SEMA4C,SH3RF3,STK3,TAOK1,TGFB2,TIRAP,TRAF4,TRAF6,WNT16,WNT5A,XDH,ZC3H12A
GO:BP	epithelial tube formation	GO:0072175	4.76444e-05	4.32199	101	2844	34	24356	ABL1,ARHGAP35,BMP7,CECR2,DVL3,FZD1,FZD3,GDNF,HAND1,HNF1B,LIAS,LMO4,LRP2,LUZP1,MED12,MIB1,MKS1,MTHFR,PAX2,PRICKLE1,RARG,RET,SEMA4C,SFRP1,SHROOM3,SIM1,SIX4,SOX8,STK3,STK4,SUFU,TRAF6,WNT4,WNT5A
GO:BP	positive regulation of ubiquitin-dependent protein catabolic process	GO:2000060	4.87064e-05	4.31241	65	2844	26	24356	AKT1,ANKIB1,ARIH1,ARIH2,BBS7,CBFA2T3,CSNK1D,DAB2,DNAJB2,FBXW8,GSK3B,PRICKLE1,PSEN1,PTEN,PTK2B,RNF144A,RNF144B,SMURF1,SOCS4,SOCS5,STUB1,SUMO1,SUMO2,TRIB1,TRIM67,UBQLN1
GO:BP	muscle cell proliferation	GO:0033002	5.07657e-05	4.29443	106	2844	35	24356	ADAMTS1,AKT1,ANGPT1,APLN,ARID2,CALCRL,EDN1,EPHB1,ERBB4,FGF2,FGFR1,FOXJ2,FOXP1,GATA6,HMOX1,IGF1,IGFBP5,IL6R,JUN,MAPK14,MEF2C,MEF2D,MEGF10,MFN2,NR4A3,PDGFRB,PRKAR1A,PTEN,SULF1,TBX2,TGFB2,TGFB3,TGFBR1,TRIB1,WNT4
GO:BP	cellular response to steroid hormone stimulus	GO:0071383	5.14227e-05	4.28884	146	2844	43	24356	ABHD2,BMP7,CRY2,DAB2,EIF4E,FBXO32,HEYL,HNF4A,HNRNPU,KLF9,LATS1,LBH,MED1,MED12,MED13,MED14,NR1D2,NR2C2,NR2F2,NR3C1,NR4A3,NR5A2,PADI2,PAK1,PGR,PHB,POU4F2,RARG,RBFOX2,RHOA,RORA,RORB,RORC,RPS6KB1,RWDD1,SFRP1,SIRT1,SSTR2,THRA,THRB,UFM1,VDR,ZFP36L1
GO:BP	inorganic cation transmembrane transport	GO:0098662	5.16848e-05	4.28664	500	2844	103	24356	ABCC9,ABL1,ACTN2,ANK2,APLNR,ATP1B3,ATP2B1,ATP2B2,ATP2B4,ATP2C1,ATP6V0A1,ATP6V1H,CACHD1,CACNA1B,CACNA1C,CACNB1,CACNB2,CACNG2,CACNG4,CALM1,CLCN4,CLCN5,CNNM2,COX10,COX15,DMD,DPP6,DRD1,EHD3,FAM155B,FGF14,GRIN2A,GRIN2B,GRIN3A,HCN1,IBTK,JPH1,KCNC1,KCNC2,KCND2,KCNE4,KCNH1,KCNH2,KCNH7,KCNJ2,KCNJ13,KCNK3,KCNK5,KCNK10,KCNK13,KCNMA1,KCNN3,KCNQ3,KCNQ4,KCNQ5,KCNS1,KCNT2,KLHL24,MTMR6,MYO5A,NEDD4L,NETO2,NIPA1,O…
GO:BP	regulation of muscle tissue development	GO:1901861	5.36338e-05	4.27056	92	2844	32	24356	BCL2,CREB1,CXCL12,CYP26B1,EDN1,EFNB2,EPHB1,ERBB4,FGFR1,FOXP1,FRS2,FZD7,GATA6,HDAC4,IGF1,IGFBP5,LUC7L2,MAPK14,MEF2C,MEGF10,NR1D2,PPARGC1A,PTEN,RBFOX1,SHOX2,SIX4,SMAD3,SOX6,TBX2,TGFBR1,TLL2,WNT4
GO:BP	lung development	GO:0030324	5.54956e-05	4.25574	131	2844	40	24356	ACVR2B,ATXN1,ATXN1L,BMPR2,CCBE1,CREB1,CTGF,DAG1,EPAS1,FGF1,FGF2,FGF18,FGFR1,FLT4,FOXP1,GATA6,HOPX,IGFBP5,KRAS,MAPK8IP3,NFIB,NKX2-1,PDGFRA,PGR,PHF14,PKDCC,PPP1CA,PPP3R1,PROX1,RDH10,RSPO2,SLC7A11,SRF,TBX4,TGFBR2,TGFBR3,THRA,THRB,TIMELESS,WNT5A
GO:BP	limb morphogenesis	GO:0035108	5.56615e-05	4.25445	121	2844	38	24356	AFF3,ALX4,BMP7,BMPR1B,CACNA1C,COL2A1,CYP26B1,ECE1,FGFR1,FLVCR1,FREM2,GDF5,GJA5,HOXD13,IMPAD1,LRP4,MED1,MKS1,MSX2,OSR2,PBX1,PKDCC,PLXNA2,PSEN1,RARG,RDH10,RNF165,RPGRIP1L,RSPO2,RUNX2,SEMA3C,SHOX2,SULF1,TBX2,TBX4,TMEM231,WNT5A,WNT8A
GO:BP	regulation of cell activation	GO:0050865	6.11297e-05	4.21375	280	2844	67	24356	ABL1,ABR,ADAMTS18,AP1G1,ARG2,BCL2,BMI1,CD5,CD9,CD47,CD74,CD86,CD274,CD276,CEBPB,CYLD,CYP26B1,DNAJA3,DUSP3,EFNB2,FAM19A3,FLOT2,IGF1,IKZF3,IL15,IL7R,ITCH,ITGB2,ITPKB,LMO4,MEF2C,MYD88,MYO18A,NR4A3,PDCD1LG2,PDE5A,PDPK1,PIK3R6,PRDM1,PRKAR1A,RAG1,RASGRP1,RC3H1,RHOA,RIF1,RNF41,RORA,SFRP1,SLC7A2,SNX4,SOCS5,SOCS6,SOS1,SOX13,SUPT6H,TEC,TGFBR2,TRAF6,TTBK1,TYRO3,VAV3,VTCN1,WNT5A,ZC3H12A,ZEB1,ZFP36L1,ZMIZ1
GO:BP	aging	GO:0007568	6.34955e-05	4.19726	102	2844	34	24356	ABL1,AKT3,ARG2,BCL2,CDK6,CDKN2B,CISD2,DNAJA3,FOXM1,GRM5,HMGA1,IDE,KAT6A,KL,LMNA,MAPK14,MME,NOX4,PAX5,PDE4D,PRELP,PSEN1,PTEN,RAD54B,RNF165,RWDD1,SEC63,SIRT1,SLC1A2,SRF,TBX2,VASH1,WNT16,ZMIZ1
GO:BP	neural crest cell development	GO:0014032	6.35909e-05	4.19661	70	2844	27	24356	BMP7,EDN1,EDNRA,ERBB4,FGF19,FN1,GBX2,GDNF,JAG1,KBTBD8,KITLG,NRP1,NRP2,PHOX2B,RDH10,RET,SEMA3A,SEMA3C,SEMA3D,SEMA3G,SEMA4D,SEMA6A,SEMA6D,SMO,SOX8,SOX10,TAPT1
GO:BP	negative regulation of neuron projection development	GO:0010977	6.73737e-05	4.17151	79	2844	29	24356	CDK5R1,EFNB2,EPHA4,EPHB2,FSTL4,GFAP,IFRD1,INPP5F,LRP4,MYLIP,NLGN1,NRP1,PAQR3,PSEN1,PTEN,PTPN9,RAP1GAP2,RTN4,RTN4R,SEMA3A,SEMA3C,SEMA3D,SEMA3G,SEMA4D,SEMA6A,SEMA6D,STMN2,THY1,WNT5A
GO:BP	protein localization to plasma membrane	GO:0072659	6.76466e-05	4.16975	179	2844	49	24356	ACSL3,ACTN2,AKT1,ANK2,ANK3,APPL1,ATP1B3,BAG4,CDH1,CNST,DAB2,DPP10,EFR3A,EFR3B,EHD3,EMP2,EXOC5,FAM126A,FLOT2,GGA1,GOLGA7,GPR158,JUP,LRP6,LRRC7,MYO5A,NUMB,PDPK1,PIK3R1,PIP5K1A,PKDCC,PPFIA1,PPP2R5A,PRKCI,PTPN9,RAB31,RAB11A,RAB3B,RHOQ,RILPL1,ROCK2,SEC23A,SPTBN1,STX7,STXBP1,TMBIM1,TSPAN5,TTC7A,ZDHHC22
GO:BP	positive regulation of protein transport	GO:0051222	6.94429e-05	4.15837	190	2844	51	24356	ABL1,ACSL3,ADAM9,ANKRD1,BAG3,C5,C2CD2L,CD276,CDH1,CDK5R1,CFTR,CNST,CSF1R,CTDSPL2,DNM1L,EDEM1,FAM65A,FERMT1,FGA,FGG,GCG,GPI,GSK3B,IGF1,JUP,MAPK14,MYH10,MYO18A,PANX1,PIK3R1,PPM1A,PRKCE,RAPGEF3,RASGRP1,RFX6,SEC16B,SEC24A,SLC35D3,SMO,SPTBN1,SYTL4,TARDBP,TGFB2,TGFB3,TGFBR2,TM9SF4,TMEM30A,VTCN1,WNT5A,XPO4,ZC3H12A
GO:BP	negative regulation of neuron death	GO:1901215	6.95672e-05	4.1576	112	2844	36	24356	ADNP,ANGPT1,BARHL1,BCL2,BDNF,CEBPB,CHL1,DLX1,FZD1,GABRB2,GABRB3,GDNF,GSK3B,HIPK2,IGF1,JUN,KRAS,MAP2K4,MECP2,MEF2C,NCOA7,NDNF,NONO,NR4A3,NRP1,NTRK2,PPARGC1A,PRKCI,RHOA,SIRT1,SIX4,SLC7A11,STAMBP,STXBP1,TBC1D24,TYRO3
GO:BP	negative regulation of Wnt signaling pathway	GO:0030178	7.11436e-05	4.14786	117	2844	37	24356	APC,APCDD1,AXIN2,CYLD,DAB2,DKK3,EGR1,FERMT1,FOXO1,FOXO3,FZD1,G3BP1,GRB10,KREMEN1,LATS1,LIMD1,LRP4,LZTS2,MAPK14,MCC,MED12,NKD1,NOTUM,PRICKLE1,RAPGEF1,RNF213,SFRP1,SHISA2,SHISA6,SOX10,STK3,STK4,TLE1,TLE4,TMEM170B,WNT5A,WWTR1
GO:BP	appendage morphogenesis	GO:0035107	7.18063e-05	4.14384	122	2844	38	24356	AFF3,ALX4,BMP7,BMPR1B,CACNA1C,COL2A1,CYP26B1,ECE1,FGFR1,FLVCR1,FREM2,GDF5,GJA5,HOXD13,IMPAD1,LRP4,MED1,MKS1,MSX2,OSR2,PBX1,PKDCC,PLXNA2,PSEN1,RARG,RDH10,RNF165,RPGRIP1L,RSPO2,RUNX2,SEMA3C,SHOX2,SULF1,TBX2,TBX4,TMEM231,WNT5A,WNT8A
GO:BP	plasma membrane bounded cell projection assembly	GO:0120031	7.50464e-05	4.12467	341	2844	77	24356	ABCC4,ABL1,ABLIM1,ABLIM3,ACTN2,ACTR2,APC,ARHGAP35,ARHGEF4,ARHGEF7,ARL3,ARL13B,ARPC2,AUTS2,BAG4,BBS7,BBS9,C15ORF62,CCDC88A,CDC42EP1,CEP19,CEP164,CSNK1D,CTTN,CYLD,DCDC2,DCX,DNAH8,DPYSL3,DZIP1,EHD3,EMP2,EPS8,EXOC5,FAM161A,FAM98A,FGD4,FMR1,ICK,KIF24,KIT,MKS1,MPPE1,MYH10,MYLK,NEK1,NRP1,ONECUT2,PARVA,PCDH15,PIP5K1A,PLEK2,POC1B,RFX4,RHOQ,RILPL1,RPGRIP1L,SRF,SRGAP2,SSH2,SSX2IP,TAPT1,TBC1D30,TCTN3,TEKT1,T…
GO:BP	regulation of proteasomal ubiquitin-dependent protein catabolic process	GO:0032434	7.86145e-05	4.1045	84	2844	30	24356	AKT1,ANKIB1,ARIH1,ARIH2,BBS7,CBFA2T3,CSNK1D,DAB2,DNAJB2,FBXW8,GSK3B,PRICKLE1,PSEN1,RAD23B,RNF144A,RNF144B,RYBP,SENP1,SOCS4,SOCS5,STUB1,SUMO1,SUMO2,TLK2,TRIB1,UBE2K,UBQLN1,UBQLN4,UCHL5,USP14
GO:BP	regulation of blood vessel endothelial cell migration	GO:0043535	7.87037e-05	4.104	62	2844	25	24356	ABL1,AKT1,AKT3,AMOTL1,ANGPT1,ANGPT2,ETS1,FGF2,FGF18,FGFR1,GATA2,HMOX1,JUP,MAP2K3,MECP2,MEF2C,NRP1,NUS1,PDPK1,RHOA,RHOJ,SIRT1,SP1,SPRED1,VASH1
GO:BP	stem cell development	GO:0048864	7.89217e-05	4.1028	75	2844	28	24356	BMP7,EDN1,EDNRA,ERBB4,FGF2,FGF19,FN1,GBX2,GDNF,JAG1,KBTBD8,KITLG,NRP1,NRP2,PHOX2B,RDH10,RET,SEMA3A,SEMA3C,SEMA3D,SEMA3G,SEMA4D,SEMA6A,SEMA6D,SMO,SOX8,SOX10,TAPT1
GO:BP	positive regulation of cytoskeleton organization	GO:0051495	8.07871e-05	4.09266	148	2844	43	24356	ABL1,ACTN2,ACTR2,ARPC2,ARPC4,ARPC5,ARPC5L,BAG4,BAIAP2L1,C15ORF62,CDC42EP1,CTGF,CTTN,EDN1,HIP1R,JMY,KIRREL,LMOD1,MAPT,MECP2,NAV3,NRP1,PAK1,PPM1E,PRKCE,PROX1,PTK2B,RAPGEF3,RHOA,RHOBTB2,ROCK2,SH3PXD2B,SPAST,STMN2,SWAP70,SYNPO,SYNPO2,TGFB3,TGFBR1,TGFBR2,UBXN2B,WASL,WNT4
GO:BP	positive regulation of glucose transmembrane transport	GO:0010828	8.2965e-05	4.0811	28	2844	16	24356	AKT1,FGF19,IGF1,INSR,IRS1,KLF15,MAPK14,MEF2A,NR4A3,OSBPL8,POU4F2,PRKCI,PTPN11,RHOQ,RNASEL,SLC1A2
GO:BP	Rho protein signal transduction	GO:0007266	9.00675e-05	4.04543	159	2844	45	24356	ABCA1,ABL1,ABR,ARHGAP35,ARHGEF1,ARHGEF4,ARHGEF6,ARHGEF7,ARHGEF12,ARHGEF18,ARHGEF38,C15ORF62,CDC42EP1,CDC42SE1,CDC42SE2,CUL3,EPS8,F2RL2,FAM65A,FARP1,FGD4,FGD6,GNA13,GPR55,KALRN,LPAR4,MCF2,MYO9B,NGFR,NRP1,OPHN1,RHOA,RHOBTB2,RHOBTB3,RHOJ,RHOU,ROBO1,ROCK2,RTN4R,SCAI,SOS1,SRGAP1,TNFAIP1,TRIO,VAV3
GO:BP	regulation of neuron apoptotic process	GO:0043523	9.06941e-05	4.04242	113	2844	36	24356	ACVR2B,ADNP,ANGPT1,BACE1,BARHL1,BCL2,BDNF,CEBPB,CHL1,DLX1,FOXO3,GABRB2,GABRB3,GDNF,HIPK2,IGF1,JUN,KRAS,MAP2K4,MCL1,MECP2,MEF2C,NDNF,NONO,NR4A3,NRP1,NTRK2,PPARGC1A,PRKCI,RHOA,SIX4,STAMBP,STXBP1,TFAP2A,TGFB2,TYRO3
GO:BP	regulation of proteasomal protein catabolic process	GO:0061136	9.22956e-05	4.03482	123	2844	38	24356	AKT1,ANKIB1,ARIH1,ARIH2,BBS7,BTRC,CBFA2T3,CSNK1D,DAB2,DERL2,DNAJB2,EDEM1,ERLEC1,FAM192A,FBXW8,GSK3B,OPHN1,OSBPL7,PRICKLE1,PSEN1,PSME3,RAD23B,RNF144A,RNF144B,RYBP,SENP1,SOCS4,SOCS5,STUB1,SUMO1,SUMO2,TLK2,TRIB1,UBE2K,UBQLN1,UBQLN4,UCHL5,USP14
GO:BP	negative regulation of response to external stimulus	GO:0032102	9.23894e-05	4.03438	197	2844	52	24356	ABR,ADAMTS18,ADCY7,ANGPT2,ARG2,ASH1L,C5,C5ORF30,CASK,CD9,CD276,CLASP1,EPHA4,ETS1,FAM19A3,FGA,FGG,GCG,GHR,GRIN3A,IL22RA2,INPP5F,ITCH,MAPKBP1,NENF,NRP1,NT5E,PADI2,PTEN,RB1,RIOK3,RNF26,ROBO1,RORA,RTN4R,SEMA3A,SEMA3C,SEMA3D,SEMA3G,SEMA4D,SEMA6A,SEMA6D,SMAD3,SOCS5,TNFAIP6,TRIB1,TYRO3,UFD1L,WFDC1,WNT4,WNT5A,ZC3H12A
GO:BP	establishment of organelle localization	GO:0051656	9.2599e-05	4.03339	271	2844	65	24356	ACTR2,AP3M1,ARHGAP21,C17ORF75,CACNB2,CADPS,CADPS2,CENPA,CEP19,CHMP1B,CHMP2B,CLASP1,COPG2,CUL3,DNM1,DNM3,DYNC1I1,FAM65A,GSK3B,HNRNPU,KIF23,KIF1B,KIT,KPNB1,LLGL1,LTV1,MAP1B,MREG,MYH9,MYH10,MYO5A,NLGN1,NMD3,NR4A3,PA2G4,PAFAH1B1,PARD3,PARD3B,PAX6,PDPK1,PSEN1,RAB11A,RAB27A,RAB3GAP1,RASGRP1,RIMS2,RIMS3,RRS1,SEC16B,SHROOM2,SNX4,SPAST,STARD3,STX11,SYNJ1,SYT2,SYT4,SYT7,SYT11,TFG,TMED10,TMEM201,UBXN2B,WIPI…
GO:BP	positive regulation of cell cycle	GO:0045787	9.31379e-05	4.03087	225	2844	57	24356	ABL1,ADAMTS1,CCND1,CCND2,CCNF,CCNI,CCNJL,CCNY,CCNYL1,CDC6,CDC73,CDC14B,CDK5R1,CIT,CUL3,CUL4B,DTL,DUSP3,EDN1,EIF4E,EIF4G1,EREG,FGFR1,GATA6,HNRNPU,IGF1,INO80,INSR,KIF23,LRP6,MAPRE3,MDM4,MECP2,MED1,MEIS2,MLXIPL,MSX2,NEUROG1,NR4A3,PBX1,PKD2,POLDIP2,PRKCE,PROX1,PTPN11,RAB11A,RAB11FIP4,RAD21,RB1,RHOA,ROCK2,RPS6KB1,SPAST,UBXN2B,USP2,WNT4,WNT5A
GO:BP	positive regulation of glucose import	GO:0046326	9.70445e-05	4.01303	25	2844	15	24356	AKT1,FGF19,IGF1,INSR,IRS1,KLF15,MAPK14,MEF2A,OSBPL8,POU4F2,PRKCI,PTPN11,RHOQ,RNASEL,SLC1A2
GO:BP	response to endoplasmic reticulum stress	GO:0034976	0.00011127	3.95362	160	2844	45	24356	BCL2,BFAR,BRSK2,CCND1,CEBPB,CFTR,COL4A3BP,CREB3L1,DERL1,DERL2,DNAJB2,DNAJB12,DNAJC3,DNAJC18,EDEM1,EDEM3,EIF2S1,ERLEC1,ERLIN1,ERLIN2,ERP44,FAF2,FAM129A,FOXRED2,GET4,GSK3B,HSPA5,JUN,MBTPS2,PARP16,PIK3R1,PTPN1,RNF121,SEL1L,SIRT1,STC2,STUB1,TBL2,TMX1,TRIM25,TXNDC12,UBQLN1,UFD1L,UFM1,USP14
GO:BP	cellular response to decreased oxygen levels	GO:0036294	0.000116043	3.93538	63	2844	25	24356	AKT1,BACH1,BCL2,CPEB2,DDAH1,EGR1,ENO1,EPAS1,GATA6,HIF1AN,HMOX1,LMNA,MDM4,NDNF,NPEPPS,PDK3,PRKCE,PTEN,RORA,SFRP1,SIRT1,SUV39H1,TBL2,UBQLN1,ZFP36L1
GO:BP	carbohydrate derivative metabolic process	GO:1901135	0.000117469	3.93008	665	2844	127	24356	ACACA,ACAN,ACPP,ADCY1,ADCY2,ADCY6,ADCY7,ADK,AK4,ALDH5A1,ALG1,AMD1,ANGPT1,B3GNT9,B4GALT6,BCL2,BMPR2,BMPR1B,C1GALT1,CBFA2T3,CHST1,CHST3,CHSY1,COL2A1,CSGALNACT1,DAD1,DOLPP1,DPAGT1,DPY19L3,DSEL,DUT,EDEM1,EDEM3,EGFLAM,ELOVL4,ENO1,ENTPD4,ERP44,EXTL2,FAM20B,FBN1,FKTN,FUT8,FUT9,FUT10,G6PC2,GALC,GALNT2,GALNT6,GALNT7,GALNT12,GALNT14,GBA2,GFPT1,GFPT2,GK5,GPAT2,GPD2,GPI,GUCY1A3,GXYLT1,HDAC4,HK2,HS6ST3,IGF1,I…
GO:BP	protein autophosphorylation	GO:0046777	0.000118516	3.92622	155	2844	44	24356	ABL1,ABL2,ACVR1B,CAMK2G,CDK12,CLK2,CLK3,CSF1R,DYRK1A,EIF2S1,EPHA4,EPHA8,EPHB1,ERBB4,FGFR1,FLT1,FLT4,GSK3B,HCK,IMPACT,INSR,JUN,KIT,MARK3,MYLK2,NTRK2,PAK1,PAK2,PDGFC,PDGFRA,PDGFRB,PEAK1,PPP2R5A,PPP2R5C,PPP2R5D,PTK2B,RAP2C,SIK2,STK4,STK24,TEC,TYRO3,UHMK1,YES1
GO:BP	hormone transport	GO:0009914	0.000122049	3.91346	182	2844	49	24356	ACVR2B,ARHGEF7,BMP7,BRSK2,C2CD2L,CFTR,CREB1,CRY2,EDN1,EFNA5,ENSA,EPHA5,FGA,FGFR1,FGG,FOXL2,FSHB,FZD4,G6PC2,GCG,GHR,GNRH1,HNF1B,HNF4A,IGF1,ILDR1,ILDR2,IRS1,KDM5B,MYO5A,NR3C1,PCLO,PRKCE,PTPN11,PTPRN,RAB11FIP2,RASL10B,RFX6,SFRP1,SLC16A1,SLC16A2,SLC16A10,SLC30A8,SMPD3,SNX4,STXBP5L,SYT7,SYTL4,UBE2Q1
GO:BP	microtubule cytoskeleton organization	GO:0000226	0.00012432	3.90546	419	2844	89	24356	ABL1,APC,BRSK2,CALM1,CAMSAP1,CCDC88A,CCNF,CDC14B,CDK5R1,CENPA,CEP19,CEP85,CEP350,CETN1,CHMP1B,CHMP2B,CLASP1,CNTN2,CSNK1D,CYLD,DAG1,DCX,DNAH8,DOCK7,DST,DYRK1A,EFHC1,EFNA5,EML1,EML4,FIGN,GADD45A,GSK3B,HAUS3,HAUS6,HNRNPU,HOOK1,INO80,KATNAL1,KIF23,KIF24,KIF2A,KIF3B,KIF4A,KPNB1,LLGL1,LMNA,MAP1A,MAP1B,MAP7D2,MAPRE3,MAPT,MARK2,MARK3,MECP2,MID1IP1,MYH9,NAV1,NAV3,NINL,OBSL1,ODF2,PAFAH1B1,PAK1,PARD3,PARD3B…
GO:BP	glucose import	GO:0046323	0.000130005	3.88604	43	2844	20	24356	AKT1,APPL1,DRD1,FGF19,GRB10,HK2,IGF1,INSR,IRS1,KLF15,MAPK14,MEF2A,OSBPL8,POU4F2,PRKCI,PTPN11,RHOQ,RNASEL,SLC1A2,SORT1
GO:BP	sprouting angiogenesis	GO:0002040	0.000130074	3.88581	81	2844	29	24356	ABL1,AKT1,AKT3,ANGPT1,APLNR,CREB3L1,EFNB2,FGF1,FGF2,FLT1,FLT4,GATA2,GLUL,HMOX1,NGFR,NRP1,PARVA,PDPK1,PPP1R16B,PTK2B,RHOA,RHOJ,RNF213,ROBO1,SMAD1,SPRED1,SRF,VEGFA,VEGFC
GO:BP	digestive system development	GO:0055123	0.000131182	3.88213	95	2844	32	24356	ACVR2B,ALX4,BCL2,C1GALT1,CBFA2T2,CLDN18,CLMP,FOXF2,GATA2,GATA5,GATA6,HIP1R,HNF1B,INSR,KIT,NKX2-2,OSR2,PDGFC,PDGFRA,PKDCC,PRDM1,RB1,SFRP1,SHOX2,SMAD3,SMO,SOX10,TBX2,TCF7,TGFB2,TGFBR3,WNT5A
GO:BP	regulation of protein complex assembly	GO:0043254	0.000136383	3.86524	256	2844	62	24356	ABL1,ACTR2,ADD2,ARHGAP28,ARPC2,ARPC4,ARPC5,ARPC5L,BAG4,BAIAP2L1,C15ORF62,CAMSAP1,CDC42EP1,CTTN,DNAJC15,DNM1L,DYRK1A,EIF4G1,EPS8,FBLIM1,FCHSD1,GSK3B,HIP1R,HSP90AA1,IDE,IMPACT,JMY,KIRREL,LATS1,LCMT1,LMO4,LMOD1,MAPT,MECP2,MSN,NAV3,PAK1,PAN3,PMEPA1,PPM1A,PRKCE,PTK2B,PTPN11,RHOA,RHOBTB2,RIOK3,RNF4,SNX9,SPTBN1,STMN2,STUB1,STXBP6,SUMO1,THRA,TMOD1,TMOD2,TMSB4X,TRIM9,TTBK1,TWF1,VEGFA,WASL
GO:BP	lipid localization	GO:0010876	0.000136383	3.86524	256	2844	62	24356	ABCA1,ABCA5,ABCC1,ABCC4,ABCD3,ABCG4,ABHD5,ACSL3,AKT1,ANO3,ATP10B,ATP8A1,ATP9A,BMP7,C2CD2L,CFTR,CIDEA,COL4A3BP,CRY2,ESYT2,FABP3,FSHB,FTO,FZD4,GHR,GLTP,GNRH1,GOT2,IKBKE,KDM5B,KIAA1468,LIPG,LRAT,MTTP,NMUR2,NUS1,OSBP2,OSBPL6,OSBPL7,OSBPL8,OSBPL9,OSBPL11,PITPNA,PLEKHA8,PLIN2,PTPN11,RFT1,RPS6KB1,SCARB2,SIRT1,SLC10A2,SLC27A4,SLCO2A1,SLCO2B1,SLCO3A1,STARD3,STARD5,SYT7,TEX2,TMEM30A,XKR4,ZC3H12A
GO:BP	regulation of cartilage development	GO:0061035	0.000139342	3.85592	51	2844	22	24356	AXIN2,BMPR2,BMPR1B,CTGF,CTSK,EFEMP1,FGF18,GDF2,GDF5,GDF6,GLG1,MAF,PKDCC,RARG,RUNX2,SHOX2,SMAD3,SOX6,TAPT1,TGFBR1,WNT4,WNT5A
GO:BP	regulation of synapse structure or activity	GO:0050803	0.00015022	3.82327	110	2844	35	24356	ABL1,BDNF,CAPRIN1,CBLN1,CDK5R1,COLQ,CUX2,DNM1,DNM3,EFNA5,EIF4G1,EPHA4,EPHB1,EPHB2,FLRT2,FRMPD4,GHR,IL1RAPL1,LRP4,LRRTM1,LRRTM2,MDGA1,MECP2,MEF2C,NLGN1,NTRK2,PAFAH1B1,PTEN,PTPRD,SHISA6,SIX4,SLC7A11,SYNDIG1,TPBG,WNT5A
GO:BP	multicellular organism reproduction	GO:0032504	0.000171738	3.76513	378	2844	82	24356	ABHD2,ACVR2A,ADAMTS1,AFF4,AGFG1,AKT1,ALKBH5,ASH1L,BCL2,BMP7,BMPR2,BMPR1B,CCNYL1,CD9,CELF1,CFTR,CYP26B1,DRD1,DZIP1,EGR1,EIF2S2,FNDC3A,FOXL2,FOXO3,FSHB,FZD4,GHR,GOLGA3,HOOK1,HPGDS,IGF1,JAG2,KDM1B,KIAA0430,KIT,KPNA6,LIN28A,MED1,MLH3,NCAPH,NCAPH2,NR2F2,OSBP2,PAFAH1B1,PAFAH1B2,PAIP2,PCYT1B,PDE5A,PDGFRA,PGR,PHC2,PLD6,PRDM1,PTEN,PTPN11,RAD23B,RGS2,RNF2,RPS6KB1,SFRP1,SH3PXD2B,SHISA6,SIRT1,SMAD5,SOS1,SOX8…
GO:BP	embryonic epithelial tube formation	GO:0001838	0.000174865	3.7573	96	2844	32	24356	ABL1,ARHGAP35,BMP7,CECR2,DVL3,FZD1,FZD3,GDNF,HAND1,HNF1B,LIAS,LMO4,LRP2,LUZP1,MED12,MIB1,MKS1,MTHFR,PRICKLE1,RARG,RET,SEMA4C,SFRP1,SHROOM3,SIX4,SOX8,STK3,STK4,SUFU,TRAF6,WNT4,WNT5A
GO:BP	cell-matrix adhesion	GO:0007160	0.000180598	3.74329	136	2844	40	24356	ABL1,ACTN2,ADAM9,BCL2,CASK,CDK6,CDKN2B,CLASP1,CTGF,DMD,DUSP3,EDA,EFNA5,EMP2,FERMT1,FERMT2,FGA,FGG,FN1,GSK3B,HOXA7,ITGB2,ITGB3,JAG1,JUP,MKLN1,NRP1,ONECUT2,PEAK1,PIK3R1,PIP5K1A,PTEN,PTK2B,RHOA,SRF,THY1,TMEM8B,VEGFA,WNT4,ZYX
GO:BP	regulation of leukocyte activation	GO:0002694	0.000190732	3.71958	264	2844	63	24356	ABL1,ABR,AP1G1,ARG2,BCL2,BMI1,CD5,CD47,CD74,CD86,CD274,CD276,CEBPB,CYLD,CYP26B1,DNAJA3,DUSP3,EFNB2,FAM19A3,FLOT2,IGF1,IKZF3,IL15,IL7R,ITCH,ITGB2,ITPKB,MEF2C,MYD88,MYO18A,NR4A3,PDCD1LG2,PDE5A,PDPK1,PIK3R6,PRDM1,PRKAR1A,RAG1,RASGRP1,RC3H1,RHOA,RIF1,RNF41,RORA,SFRP1,SLC7A2,SNX4,SOCS5,SOCS6,SOS1,SOX13,SUPT6H,TGFBR2,TRAF6,TTBK1,TYRO3,VAV3,VTCN1,WNT5A,ZC3H12A,ZEB1,ZFP36L1,ZMIZ1
GO:BP	negative regulation of kinase activity	GO:0033673	0.000193027	3.71438	152	2844	43	24356	ABL1,AKT1,APC,BMP7,CAMK2N2,CDKN1A,CDKN2B,CEP85,DBNDD2,DNAJC3,DUSP3,DUSP5,DUSP16,EPHB2,GADD45A,HNRNPU,IBTK,LATS1,LRP6,MAPT,NR2F2,PAQR3,PDPK1,PIK3IP1,PKIA,PPM1E,PPP2R5A,PRKAR1A,PSEN1,PTPN1,RB1,RGS2,SFRP1,SIRT1,SMCR8,SOCS4,SOCS5,SPRED1,SPRED2,SPRY3,STK38,TRIB1,WWTR1
GO:BP	regulation of axon extension	GO:0030516	0.000204003	3.69036	56	2844	23	24356	ABL1,BMPR2,CDK5R1,DPYSL2,FN1,IFRD1,MAP1B,MAPT,NRP1,PLXNA4,POU4F2,RAB11A,RTN4,RTN4R,SEMA3A,SEMA3C,SEMA3D,SEMA3G,SEMA4D,SEMA6A,SEMA6D,SRF,WNT5A
GO:BP	cytokine production	GO:0001816	0.000204098	3.69016	367	2844	80	24356	ABCA1,ABL1,ACVR2B,ADCY7,ANGPT1,ARG2,ARNT,ASH1L,C5,C5ORF30,CD47,CD74,CD276,CD2AP,CEBPB,CEBPG,CIDEA,CMKLR1,CSF1R,CYP1B1,DICER1,EGR1,EREG,FERMT1,FGFR1,FLT4,FN1,FOXP1,FSTL1,GATA6,GDF2,GHR,GPRC5B,IL15,IL6R,KIT,MAF,MAP2K3,MAP3K7,MAPK14,MAPKBP1,MPO,MYD88,NAV3,NFAT5,NFATC3,NR4A3,OTUD7B,PANX1,PDE4D,PIK3R1,POLR3F,PTAFR,PTPN11,PUM2,RASGRP1,RIOK3,RNF26,RORA,RUNX1,SIRT1,SMAD3,SOCS5,SPTBN1,SULF1,SYT11,TGFB2,TG…
GO:BP	telencephalon cell migration	GO:0022029	0.000218424	3.6607	48	2844	21	24356	ARL13B,CDK5R1,CNTN2,DCX,DRD1,EFHC1,FBXO45,FEZF2,FUT10,NKX2-1,NRP1,NRP2,PAFAH1B1,PSEN1,RHOA,ROBO1,RTN4,SEMA3A,SOCS7,SRF,SRGAP2
GO:BP	hippocampus development	GO:0021766	0.000218424	3.6607	48	2844	21	24356	BTG2,CDK5R1,DCX,DLX1,DRD1,EMX2,EPHA5,FEZF2,GSK3B,ID4,KIRREL3,LMX1A,NKX2-1,NR4A3,PAFAH1B1,PROX1,PTEN,SMO,SRF,TMEM108,UQCRQ
GO:BP	positive regulation of establishment of protein localization	GO:1904951	0.000229593	3.63904	202	2844	52	24356	ABL1,ACSL3,ADAM9,ANKRD1,BAG3,C5,C2CD2L,CD276,CDH1,CDK5R1,CFTR,CNST,CSF1R,CTDSPL2,DNM1L,EDEM1,FAM65A,FERMT1,FGA,FGG,GCG,GPI,GSK3B,IGF1,JUP,MAPK14,MYH10,MYO18A,PANX1,PIK3R1,PPM1A,PRKCE,RAPGEF3,RASGRP1,RFX6,SEC16B,SEC24A,SH3GLB1,SLC35D3,SMO,SPTBN1,SYTL4,TARDBP,TGFB2,TGFB3,TGFBR2,TM9SF4,TMEM30A,VTCN1,WNT5A,XPO4,ZC3H12A
[truncated: 1,003 more rows]
