# Supplementary material for: Marek’s disease vaccines-induced differential expression of known and novel microRNAs in primary lymphoid organ bursae of White Leghorn
Source: Vet Res. 2020 Feb 24;51:19. doi: 10.1186/s13567-020-00746-4 (PMC7038564; doi:10.1186/s13567-020-00746-4)
Supplement: Supplementary file 10 — Additional file 10: GO terms enriched by target genes of differentially expressed miRNAs in bursae between Rispens and HVT vaccinated line 72birds 26 days post-inoculation. Gene Ontology analysis of a list of target genes of differentially expressed microRNAs between Rispens and HVT vaccinated line 72 birds 26 days post-vaccination. [file 13567_2020_746_MOESM10_ESM.xlsx]

## Sheet: 8SigTGgProfiler_ggallus_6-13-20
source	term_name	term_id	adjusted_p_value	negative_log10_of_adjusted_p_value	term_size	query_size	intersection_size	effective_domain_size	intersections
GO:MF	binding	GO:0005488	5.98914e-20	19.2226	9937	147	118	24356	ADNP,ADRB1,ARFIP2,ASH1L,ATP1B3,ATP2B2,AUTS2,AXIN2,BHMT,BRWD1,CADPS,CASKIN2,CASR,CDC6,CDYL2,CELF1,COL12A1,CRYZ,CTIF,DHX40,DRD1,DTNA,EGR1,EHF,ENAH,EPHB1,ESYT2,FGF18,FNDC5,FZD4,GALNT2,GDA,GFPT2,GLRA2,GLS,GLTP,GNG12,GOT2,GPATCH8,GSK3B,HAPLN1,HCFC2,IPP,ITCH,IYD,KCNQ3,KCNQ4,KDM1B,KL,KLF12,LPCAT1,LRRTM2,MAP3K12,MAPK10,MBNL2,MED13,MEIS2,MID1IP1,MIPOL1,MYBL1,NMUR2,NUCKS1,PADI2,PAFAH1B1,PAK2,PAPOLA,PASD1,P…
GO:MF	molecular_function	GO:0003674	4.36445e-17	16.3601	12814	147	129	24356	ADNP,ADRB1,ARFIP2,ASH1L,ATP1B3,ATP2B2,AUTS2,AXIN2,BHMT,BRWD1,CADPS,CASKIN2,CASR,CDC6,CDYL2,CELF1,COL12A1,CRYZ,CTIF,DHX40,DRD1,DTNA,EGR1,EHF,ENAH,EPHB1,ESYT2,FGF18,FKBP3,FNDC5,FZD4,GABRG2,GALNT2,GDA,GFPT2,GLRA2,GLS,GLTP,GNG12,GOT2,GPATCH8,GRM8,GSK3B,HAPLN1,HCFC2,IPP,ITCH,IYD,KCNK10,KCNQ3,KCNQ4,KDM1B,KL,KLF12,LPCAT1,LRRTM2,MAP3K12,MAPK10,MBNL2,MED13,MEIS2,MID1IP1,MIPOL1,MYBL1,NMUR2,NUCKS1,PADI2,PAF…
GO:MF	protein binding	GO:0005515	2.24285e-10	9.6492	6267	147	79	24356	ADRB1,ARFIP2,ASH1L,ATP1B3,ATP2B2,AUTS2,AXIN2,BRWD1,CADPS,CASKIN2,CASR,CDC6,CDYL2,CELF1,COL12A1,CTIF,DRD1,EGR1,ENAH,EPHB1,ESYT2,FGF18,FNDC5,FZD4,GLS,GLTP,GNG12,GSK3B,HCFC2,IPP,ITCH,KCNQ3,KCNQ4,KDM1B,KL,LRRTM2,MAP3K12,MED13,MEIS2,MID1IP1,MIPOL1,NUCKS1,PADI2,PAFAH1B1,PAK2,PASD1,PCLO,PDE11A,PPP6R3,PRKAR1A,PRTG,PTPRD,PTPRN,RAI14,RIMBP2,SAP30L,SEMA3D,SLC26A9,SMAD5,SMARCC2,SOBP,SSFA2,STAM,STMN4,SUMO1,TG…
GO:MF	ion binding	GO:0043167	6.93059e-07	6.15923	3825	147	53	24356	ARFIP2,ASH1L,ATP2B2,BHMT,CASR,CRYZ,DHX40,DRD1,DTNA,EGR1,EPHB1,ESYT2,GALNT2,GDA,GLRA2,GLTP,GNG12,GOT2,GPATCH8,GSK3B,HAPLN1,IYD,KDM1B,LPCAT1,MAP3K12,MAPK10,MBNL2,NMUR2,PADI2,PAK2,PAPOLA,PCLO,PDE11A,PFKFB3,PRKAR1A,RAD51B,RNF141,SAP30L,SEC24A,SESTD1,SMAD5,SOBP,SWAP70,TGFBR3,TRHDE,TRIB1,TWF1,UBE2D3,VDR,XDH,YES1,ZC3H12A,ZC3H12C
GO:MF	anion binding	GO:0043168	5.63447e-05	4.24915	2119	147	34	24356	ARFIP2,ATP2B2,CASR,CRYZ,DHX40,EPHB1,ESYT2,GLRA2,GLTP,GNG12,GOT2,GSK3B,HAPLN1,IYD,KDM1B,MAP3K12,MAPK10,NMUR2,PAK2,PAPOLA,PDE11A,PFKFB3,PRKAR1A,RAD51B,SAP30L,SESTD1,SWAP70,TGFBR3,TRIB1,TWF1,UBE2D3,VDR,XDH,YES1
GO:MF	organic cyclic compound binding	GO:0097159	7.7426e-05	4.11111	4251	147	52	24356	ADNP,ADRB1,ASH1L,ATP2B2,CELF1,CRYZ,CTIF,DHX40,DRD1,EGR1,EHF,EPHB1,GOT2,GPATCH8,GSK3B,IYD,KDM1B,KLF12,MAP3K12,MAPK10,MBNL2,MEIS2,MYBL1,NMUR2,NUCKS1,PAK2,PAPOLA,PASD1,PDE11A,PFKFB3,PLAGL2,PNO1,PRKAR1A,RAD51B,RFXAP,RNF141,RREB1,SAP30L,SMAD5,SMARCC2,STAU2,SWAP70,TLX3,TRIB1,TWF1,UBE2D3,VDR,XDH,YES1,YTHDF2,ZC3H12A,ZNF618
GO:MF	ubiquitin-like protein ligase binding	GO:0044389	0.000279972	3.55289	205	147	10	24356	AXIN2,FZD4,GSK3B,ITCH,PRKAR1A,PTPRN,SMAD5,STAM,SUMO1,TRIB1
GO:MF	heterocyclic compound binding	GO:1901363	0.000340309	3.46813	4193	147	50	24356	ADNP,ASH1L,ATP2B2,CELF1,CRYZ,CTIF,DHX40,EGR1,EHF,EPHB1,GOT2,GPATCH8,GSK3B,IYD,KDM1B,KLF12,MAP3K12,MAPK10,MBNL2,MEIS2,MYBL1,NMUR2,NUCKS1,PAK2,PAPOLA,PASD1,PDE11A,PFKFB3,PLAGL2,PNO1,PRKAR1A,RAD51B,RFXAP,RNF141,RREB1,SAP30L,SMAD5,SMARCC2,STAU2,SWAP70,TLX3,TRIB1,TWF1,UBE2D3,VDR,XDH,YES1,YTHDF2,ZC3H12A,ZNF618
GO:BP	biological_process	GO:0008150	5.11234e-15	14.2914	12549	147	126	24356	ADNP,ADRB1,AKTIP,ARFIP2,ASH1L,ATP1B3,ATP2B2,AUTS2,AXIN2,BHMT,BRWD1,CADPS,CASR,CDC6,CDYL2,CELF1,COL12A1,CRYZ,CTIF,DHX40,DRD1,EGR1,EHF,EPHB1,ESYT2,FGF18,FKBP3,FNDC5,FZD4,GABRG2,GALNT2,GDA,GFPT2,GLRA2,GLS,GLTP,GNG12,GOT2,GRM8,GSK3B,HAPLN1,ITCH,IYD,KCNK10,KCNQ3,KCNQ4,KDM1B,KL,KLF12,LHFPL2,LPCAT1,LRRTM2,MAP3K12,MAPK10,MBNL2,MED13,MEIS2,MID1IP1,MPZ,MYBL1,NAIF1,NMUR2,NRSN1,NUCKS1,PADI2,PAFAH1B1,PAK2,PAP…
GO:BP	regulation of macromolecule metabolic process	GO:0060255	1.08992e-12	11.9626	3764	147	64	24356	AKTIP,ASH1L,AUTS2,AXIN2,BRWD1,CASR,CDYL2,CELF1,CTIF,DRD1,EGR1,EHF,EPHB1,FGF18,FZD4,GSK3B,ITCH,KDM1B,KL,KLF12,LPCAT1,LRRTM2,MAP3K12,MAPK10,MBNL2,MED13,MEIS2,MYBL1,NUCKS1,PADI2,PAFAH1B1,PAK2,PAPOLA,PASD1,PDS5A,PLAGL2,PPP1R14C,PPP6R3,PRKAR1A,PTPRN,RFXAP,RNF141,RREB1,SAP30L,SEC24A,SLC26A9,SMAD5,SMARCC2,SUMO1,SWAP70,TGFBR3,TLX3,TMEFF2,TNFAIP8,TRIB1,TWF1,USP47,VDR,VEGFC,VWC2L,XDH,YES1,YTHDF2,ZC3H12A
GO:BP	biological regulation	GO:0065007	1.37399e-12	11.862	7808	147	95	24356	ADNP,ADRB1,AKTIP,ASH1L,ATP1B3,ATP2B2,AUTS2,AXIN2,BRWD1,CADPS,CASR,CDC6,CDYL2,CELF1,CTIF,DRD1,EGR1,EHF,EPHB1,FGF18,FNDC5,FZD4,GABRG2,GLRA2,GLS,GNG12,GRM8,GSK3B,ITCH,IYD,KCNK10,KCNQ3,KDM1B,KL,KLF12,LHFPL2,LPCAT1,LRRTM2,MAP3K12,MAPK10,MBNL2,MED13,MEIS2,MID1IP1,MYBL1,NAIF1,NMUR2,NUCKS1,PADI2,PAFAH1B1,PAK2,PAPOLA,PASD1,PCLO,PDE11A,PDS5A,PLAGL2,PPP1R14C,PPP6R3,PRKAR1A,PRTG,PTCHD1,PTPRD,PTPRN,RFXAP,RNF1…
GO:BP	regulation of metabolic process	GO:0019222	2.67439e-12	11.5728	4059	147	66	24356	ADRB1,AKTIP,ASH1L,AUTS2,AXIN2,BRWD1,CASR,CDYL2,CELF1,CTIF,DRD1,EGR1,EHF,EPHB1,FGF18,FZD4,GSK3B,ITCH,KDM1B,KL,KLF12,LPCAT1,LRRTM2,MAP3K12,MAPK10,MBNL2,MED13,MEIS2,MID1IP1,MYBL1,NUCKS1,PADI2,PAFAH1B1,PAK2,PAPOLA,PASD1,PDS5A,PLAGL2,PPP1R14C,PPP6R3,PRKAR1A,PTPRN,RFXAP,RNF141,RREB1,SAP30L,SEC24A,SLC26A9,SMAD5,SMARCC2,SUMO1,SWAP70,TGFBR3,TLX3,TMEFF2,TNFAIP8,TRIB1,TWF1,USP47,VDR,VEGFC,VWC2L,XDH,YES1,YTH…
GO:BP	regulation of biological process	GO:0050789	3.1286e-11	10.5047	7271	147	89	24356	ADNP,ADRB1,AKTIP,ASH1L,ATP1B3,AUTS2,AXIN2,BRWD1,CASR,CDC6,CDYL2,CELF1,CTIF,DRD1,EGR1,EHF,EPHB1,FGF18,FNDC5,FZD4,GABRG2,GLRA2,GLS,GNG12,GRM8,GSK3B,ITCH,KDM1B,KL,KLF12,LHFPL2,LPCAT1,LRRTM2,MAP3K12,MAPK10,MBNL2,MED13,MEIS2,MID1IP1,MYBL1,NAIF1,NMUR2,NUCKS1,PADI2,PAFAH1B1,PAK2,PAPOLA,PASD1,PCLO,PDE11A,PDS5A,PLAGL2,PPP1R14C,PPP6R3,PRKAR1A,PRTG,PTCHD1,PTPRD,PTPRN,RFXAP,RNF141,RREB1,SAP30L,SEC24A,SEMA3D,…
GO:BP	developmental process	GO:0032502	3.27989e-11	10.4841	3584	147	60	24356	ADRB1,ASH1L,AUTS2,AXIN2,BRWD1,CELF1,COL12A1,DRD1,EGR1,EHF,EPHB1,FGF18,FNDC5,FZD4,GABRG2,GNG12,GSK3B,HAPLN1,ITCH,KCNQ4,KL,LHFPL2,LPCAT1,LRRTM2,MEIS2,MPZ,NMUR2,NRSN1,PAFAH1B1,PAK2,PCLO,PGAP1,PLAGL2,PRKAR1A,PRTG,PTCHD1,PTPRD,PTPRN,RREB1,SEMA3D,SMAD5,SMARCC2,SOBP,STMN4,SUMO1,SWAP70,TGFBR3,TLX3,TMEFF2,TRIB1,TTC9,TWF1,UNC5C,VDR,VEGFC,VWC2L,XDH,YES1,YTHDF2,ZC3H12A
GO:BP	cellular process	GO:0009987	1.08464e-10	9.96472	10943	147	111	24356	ADNP,ADRB1,AKTIP,ASH1L,ATP1B3,ATP2B2,AUTS2,AXIN2,BHMT,BRWD1,CADPS,CASR,CDC6,CDYL2,CELF1,COL12A1,CRYZ,CTIF,DHX40,DRD1,EGR1,EHF,EPHB1,ESYT2,FGF18,FKBP3,FNDC5,FZD4,GABRG2,GALNT2,GDA,GFPT2,GLRA2,GLS,GLTP,GNG12,GOT2,GRM8,GSK3B,ITCH,IYD,KDM1B,KL,KLF12,LPCAT1,LRRTM2,MAP3K12,MAPK10,MBNL2,MED13,MEIS2,MID1IP1,MPZ,MYBL1,NAIF1,NMUR2,NUCKS1,PADI2,PAFAH1B1,PAK2,PAPOLA,PASD1,PCLO,PCNP,PDE11A,PDS5A,PFKFB3,PGAP1,…
GO:BP	regulation of cellular process	GO:0050794	3.52357e-10	9.45302	6829	147	84	24356	ADNP,ADRB1,AKTIP,ASH1L,AUTS2,AXIN2,BRWD1,CASR,CDC6,CDYL2,CELF1,CTIF,DRD1,EGR1,EHF,EPHB1,FGF18,FNDC5,FZD4,GABRG2,GLRA2,GNG12,GRM8,GSK3B,ITCH,KDM1B,KL,KLF12,LPCAT1,LRRTM2,MAP3K12,MAPK10,MBNL2,MED13,MEIS2,MID1IP1,MYBL1,NAIF1,NMUR2,NUCKS1,PADI2,PAFAH1B1,PAK2,PAPOLA,PASD1,PCLO,PDE11A,PDS5A,PLAGL2,PPP1R14C,PPP6R3,PRKAR1A,PRTG,PTCHD1,PTPRD,PTPRN,RFXAP,RNF141,RREB1,SAP30L,SEC24A,SEMA3D,SMAD5,SMARCC2,STAM…
GO:BP	regulation of cellular metabolic process	GO:0031323	4.22991e-10	9.37367	3792	147	60	24356	AKTIP,ASH1L,AUTS2,AXIN2,BRWD1,CDYL2,CELF1,CTIF,DRD1,EGR1,EHF,EPHB1,FGF18,FZD4,GSK3B,ITCH,KDM1B,KL,KLF12,LPCAT1,LRRTM2,MAP3K12,MBNL2,MED13,MEIS2,MID1IP1,MYBL1,NUCKS1,PADI2,PAFAH1B1,PAK2,PAPOLA,PASD1,PDS5A,PLAGL2,PPP1R14C,PPP6R3,PRKAR1A,PTPRN,RFXAP,RNF141,RREB1,SAP30L,SEC24A,SMAD5,SMARCC2,SUMO1,SWAP70,TLX3,TNFAIP8,TRIB1,TWF1,USP47,VDR,VEGFC,VWC2L,XDH,YES1,YTHDF2,ZC3H12A
GO:BP	anatomical structure development	GO:0048856	6.17347e-10	9.20947	3377	147	56	24356	ASH1L,AUTS2,AXIN2,BRWD1,CELF1,COL12A1,DRD1,EGR1,EHF,EPHB1,FGF18,FZD4,GABRG2,GNG12,GSK3B,HAPLN1,ITCH,KCNQ4,KL,LHFPL2,LPCAT1,LRRTM2,MEIS2,MPZ,NMUR2,NRSN1,PAFAH1B1,PAK2,PCLO,PGAP1,PLAGL2,PRKAR1A,PRTG,PTCHD1,PTPRD,RREB1,SEMA3D,SMAD5,SMARCC2,SOBP,STMN4,SUMO1,SWAP70,TGFBR3,TLX3,TMEFF2,TRIB1,TTC9,TWF1,UNC5C,VDR,VEGFC,VWC2L,XDH,YTHDF2,ZC3H12A
GO:BP	regulation of primary metabolic process	GO:0080090	1.30458e-09	8.88453	3661	147	58	24356	AKTIP,ASH1L,AUTS2,AXIN2,BRWD1,CDYL2,CELF1,CTIF,DRD1,EGR1,EHF,EPHB1,FGF18,FZD4,GSK3B,ITCH,KDM1B,KL,KLF12,LPCAT1,MAP3K12,MBNL2,MED13,MEIS2,MID1IP1,MYBL1,NUCKS1,PADI2,PAFAH1B1,PAK2,PAPOLA,PASD1,PLAGL2,PPP1R14C,PPP6R3,PRKAR1A,PTPRN,RFXAP,RNF141,RREB1,SAP30L,SEC24A,SMAD5,SMARCC2,SUMO1,SWAP70,TLX3,TNFAIP8,TRIB1,TWF1,USP47,VDR,VEGFC,VWC2L,XDH,YES1,YTHDF2,ZC3H12A
GO:BP	regulation of nitrogen compound metabolic process	GO:0051171	1.93753e-09	8.71275	3582	147	57	24356	AKTIP,ASH1L,AUTS2,AXIN2,BRWD1,CDYL2,CELF1,CTIF,DRD1,EGR1,EHF,EPHB1,FGF18,FZD4,GSK3B,ITCH,KDM1B,KL,KLF12,LPCAT1,MAP3K12,MBNL2,MED13,MEIS2,MYBL1,NUCKS1,PADI2,PAFAH1B1,PAK2,PAPOLA,PASD1,PLAGL2,PPP1R14C,PPP6R3,PRKAR1A,PTPRN,RFXAP,RNF141,RREB1,SAP30L,SEC24A,SMAD5,SMARCC2,SUMO1,SWAP70,TLX3,TNFAIP8,TRIB1,TWF1,USP47,VDR,VEGFC,VWC2L,XDH,YES1,YTHDF2,ZC3H12A
GO:BP	positive regulation of biological process	GO:0048518	1.07057e-08	7.97038	3731	147	57	24356	ADRB1,AKTIP,ASH1L,ATP1B3,AUTS2,AXIN2,CASR,CDC6,CELF1,CTIF,DRD1,EGR1,EHF,EPHB1,FGF18,FNDC5,FZD4,GSK3B,ITCH,KL,KLF12,LHFPL2,LPCAT1,LRRTM2,MAP3K12,MED13,MEIS2,MID1IP1,MYBL1,NUCKS1,PADI2,PAFAH1B1,PAK2,PLAGL2,PTPRN,RFXAP,RREB1,SEC24A,SEMA3D,SLC26A9,SMAD5,STAM,SUMO1,SWAP70,TGFBR3,TNFAIP8,TRIB1,TWF1,UNC5C,USP47,VDR,VEGFC,VWC2L,XDH,YES1,YTHDF2,ZC3H12A
GO:BP	multicellular organism development	GO:0007275	2.61839e-08	7.58197	3029	147	50	24356	ASH1L,AUTS2,AXIN2,COL12A1,DRD1,EGR1,EPHB1,FGF18,FZD4,GABRG2,GNG12,GSK3B,HAPLN1,ITCH,KCNQ4,KL,LHFPL2,LPCAT1,LRRTM2,MEIS2,MPZ,NMUR2,NRSN1,PAFAH1B1,PAK2,PCLO,PGAP1,PLAGL2,PRKAR1A,PRTG,PTCHD1,PTPRD,RREB1,SEMA3D,SMAD5,SMARCC2,SOBP,STMN4,SWAP70,TGFBR3,TLX3,TRIB1,TTC9,TWF1,UNC5C,VDR,VEGFC,VWC2L,XDH,ZC3H12A
GO:BP	organic substance metabolic process	GO:0071704	3.19948e-08	7.49492	7370	147	84	24356	AKTIP,ASH1L,AUTS2,AXIN2,BHMT,BRWD1,CASR,CDC6,CDYL2,CELF1,CTIF,DHX40,DRD1,EGR1,EHF,EPHB1,FGF18,FKBP3,FZD4,GALNT2,GDA,GFPT2,GLS,GOT2,GSK3B,ITCH,IYD,KDM1B,KL,KLF12,LPCAT1,LRRTM2,MAP3K12,MAPK10,MBNL2,MED13,MEIS2,MID1IP1,MYBL1,NUCKS1,PADI2,PAFAH1B1,PAK2,PAPOLA,PASD1,PCNP,PDS5A,PFKFB3,PGAP1,PLAGL2,PLCXD3,PPP1R14C,PPP6R3,PRKAR1A,PTP4A2,PTPRD,PTPRN,RAD51B,RFXAP,RNF141,RREB1,SAP30L,SEC24A,SLC26A9,SMAD5,SM…
GO:BP	metabolic process	GO:0008152	1.3393e-07	6.87312	7853	147	86	24356	ADRB1,AKTIP,ASH1L,AUTS2,AXIN2,BHMT,BRWD1,CASR,CDC6,CDYL2,CELF1,CRYZ,CTIF,DHX40,DRD1,EGR1,EHF,EPHB1,FGF18,FKBP3,FZD4,GALNT2,GDA,GFPT2,GLS,GOT2,GSK3B,ITCH,IYD,KDM1B,KL,KLF12,LPCAT1,LRRTM2,MAP3K12,MAPK10,MBNL2,MED13,MEIS2,MID1IP1,MYBL1,NUCKS1,PADI2,PAFAH1B1,PAK2,PAPOLA,PASD1,PCNP,PDS5A,PFKFB3,PGAP1,PLAGL2,PLCXD3,PPP1R14C,PPP6R3,PRKAR1A,PTP4A2,PTPRD,PTPRN,RAD51B,RFXAP,RNF141,RREB1,SAP30L,SEC24A,SLC26…
GO:BP	macromolecule metabolic process	GO:0043170	1.62168e-07	6.79003	6299	147	75	24356	AKTIP,ASH1L,AUTS2,AXIN2,BRWD1,CASR,CDC6,CDYL2,CELF1,CTIF,DHX40,DRD1,EGR1,EHF,EPHB1,FGF18,FKBP3,FZD4,GALNT2,GFPT2,GSK3B,ITCH,KDM1B,KL,KLF12,LPCAT1,LRRTM2,MAP3K12,MAPK10,MBNL2,MED13,MEIS2,MYBL1,NUCKS1,PADI2,PAFAH1B1,PAK2,PAPOLA,PASD1,PCNP,PDS5A,PLAGL2,PPP1R14C,PPP6R3,PRKAR1A,PTP4A2,PTPRD,PTPRN,RAD51B,RFXAP,RNF141,RREB1,SAP30L,SEC24A,SLC26A9,SMAD5,SMARCC2,SUMO1,SWAP70,TGFBR3,TLX3,TMEFF2,TNFAIP8,TRHD…
GO:BP	cellular metabolic process	GO:0044237	1.97818e-07	6.70373	7171	147	81	24356	AKTIP,ASH1L,AUTS2,AXIN2,BHMT,BRWD1,CDC6,CDYL2,CELF1,CRYZ,CTIF,DHX40,DRD1,EGR1,EHF,EPHB1,FGF18,FKBP3,FZD4,GALNT2,GDA,GFPT2,GLS,GOT2,GSK3B,ITCH,IYD,KDM1B,KL,KLF12,LPCAT1,LRRTM2,MAP3K12,MAPK10,MBNL2,MED13,MEIS2,MID1IP1,MYBL1,NUCKS1,PADI2,PAFAH1B1,PAK2,PAPOLA,PASD1,PCNP,PDS5A,PFKFB3,PGAP1,PLAGL2,PPP1R14C,PPP6R3,PRKAR1A,PTP4A2,PTPRD,PTPRN,RAD51B,RFXAP,RNF141,RREB1,SAP30L,SEC24A,SMAD5,SMARCC2,SUMO1,SWA…
GO:BP	system development	GO:0048731	2.59212e-07	6.58634	2789	147	46	24356	ASH1L,AUTS2,AXIN2,DRD1,EGR1,EPHB1,FGF18,FZD4,GNG12,GSK3B,HAPLN1,ITCH,KCNQ4,KL,LPCAT1,LRRTM2,MEIS2,MPZ,NMUR2,NRSN1,PAFAH1B1,PAK2,PCLO,PGAP1,PRKAR1A,PRTG,PTCHD1,PTPRD,RREB1,SEMA3D,SMAD5,SMARCC2,SOBP,STMN4,SWAP70,TGFBR3,TLX3,TRIB1,TTC9,TWF1,UNC5C,VDR,VEGFC,VWC2L,XDH,ZC3H12A
GO:BP	primary metabolic process	GO:0044238	2.8709e-07	6.54198	7076	147	80	24356	AKTIP,ASH1L,AUTS2,AXIN2,BHMT,BRWD1,CDC6,CDYL2,CELF1,CTIF,DHX40,DRD1,EGR1,EHF,EPHB1,FGF18,FKBP3,FZD4,GALNT2,GDA,GFPT2,GLS,GOT2,GSK3B,ITCH,IYD,KDM1B,KL,KLF12,LPCAT1,MAP3K12,MAPK10,MBNL2,MED13,MEIS2,MID1IP1,MYBL1,NUCKS1,PADI2,PAFAH1B1,PAK2,PAPOLA,PASD1,PCNP,PDS5A,PFKFB3,PGAP1,PLAGL2,PLCXD3,PPP1R14C,PPP6R3,PRKAR1A,PTP4A2,PTPRD,PTPRN,RAD51B,RFXAP,RNF141,RREB1,SAP30L,SEC24A,SMAD5,SMARCC2,SUMO1,SWAP70,T…
GO:BP	positive regulation of cellular process	GO:0048522	4.48737e-07	6.34801	3275	147	50	24356	ADRB1,AKTIP,ASH1L,AUTS2,AXIN2,CDC6,CTIF,DRD1,EGR1,EHF,EPHB1,FGF18,FNDC5,FZD4,GSK3B,ITCH,KL,KLF12,LRRTM2,MAP3K12,MED13,MEIS2,MID1IP1,MYBL1,PADI2,PAFAH1B1,PAK2,PLAGL2,PTPRN,RFXAP,RREB1,SEC24A,SEMA3D,SMAD5,STAM,SUMO1,SWAP70,TGFBR3,TNFAIP8,TRIB1,TWF1,UNC5C,USP47,VDR,VEGFC,VWC2L,XDH,YES1,YTHDF2,ZC3H12A
GO:BP	multicellular organismal process	GO:0032501	4.94243e-07	6.30606	4100	147	57	24356	ADRB1,ASH1L,AUTS2,AXIN2,CELF1,COL12A1,DRD1,EGR1,EPHB1,FGF18,FZD4,GABRG2,GLRA2,GLS,GNG12,GSK3B,HAPLN1,ITCH,KCNQ4,KDM1B,KL,LHFPL2,LPCAT1,LRRTM2,MEIS2,MPZ,NMUR2,NRSN1,PAFAH1B1,PAK2,PCLO,PGAP1,PLAGL2,PRKAR1A,PRTG,PTCHD1,PTPRD,RREB1,SEMA3D,SMAD5,SMARCC2,SOBP,STMN4,SUMO1,SWAP70,TGFBR3,TLX3,TRIB1,TTC9,TWF1,UNC5C,VDR,VEGFC,VWC2L,XDH,YTHDF2,ZC3H12A
GO:BP	nitrogen compound metabolic process	GO:0006807	1.07411e-06	5.96895	6681	147	76	24356	AKTIP,ASH1L,AUTS2,AXIN2,BHMT,BRWD1,CDC6,CDYL2,CELF1,CTIF,DHX40,DRD1,EGR1,EHF,EPHB1,FGF18,FKBP3,FZD4,GALNT2,GDA,GFPT2,GLS,GOT2,GSK3B,ITCH,IYD,KDM1B,KL,KLF12,LPCAT1,MAP3K12,MAPK10,MBNL2,MED13,MEIS2,MYBL1,NUCKS1,PADI2,PAFAH1B1,PAK2,PAPOLA,PASD1,PCNP,PDS5A,PLAGL2,PPP1R14C,PPP6R3,PRKAR1A,PTP4A2,PTPRD,PTPRN,RAD51B,RFXAP,RNF141,RREB1,SAP30L,SEC24A,SMAD5,SMARCC2,SUMO1,SWAP70,TGFBR3,TLX3,TNFAIP8,TRHDE,TRI…
GO:BP	regulation of gene expression	GO:0010468	1.89449e-06	5.72251	2636	147	43	24356	ASH1L,AUTS2,AXIN2,BRWD1,CASR,CELF1,CTIF,DRD1,EGR1,EHF,FZD4,ITCH,KDM1B,KLF12,MAP3K12,MAPK10,MBNL2,MED13,MEIS2,MYBL1,PADI2,PAPOLA,PASD1,PLAGL2,PTPRN,RFXAP,RNF141,RREB1,SAP30L,SLC26A9,SMAD5,SMARCC2,SUMO1,TGFBR3,TLX3,TRIB1,USP47,VDR,VWC2L,XDH,YES1,YTHDF2,ZC3H12A
GO:BP	localization	GO:0051179	2.76899e-06	5.55768	4040	147	55	24356	AKTIP,ARFIP2,ASH1L,ATP1B3,ATP2B2,AUTS2,AXIN2,CADPS,CASR,DRD1,EPHB1,ESYT2,FGF18,FZD4,GABRG2,GLRA2,GLTP,GOT2,GSK3B,KCNK10,KCNQ3,KCNQ4,LRRTM2,NAIF1,NMUR2,PADI2,PAFAH1B1,PCLO,PGAP1,PTPRN,RREB1,SEC62,SEC24A,SEMA3D,SESTD1,SLC25A36,SLC26A9,SLC35D1,STAM,SUMO1,SWAP70,TEX2,TGFBR3,TLX3,TMED7,TMEFF2,TMEM167A,TRIB1,TWF1,UNC5C,VDR,VEGFC,XDH,YES1,ZC3H12A
GO:BP	positive regulation of metabolic process	GO:0009893	5.76895e-06	5.2389	2309	147	39	24356	ADRB1,AKTIP,ASH1L,AUTS2,AXIN2,CASR,CTIF,DRD1,EGR1,EHF,FGF18,FZD4,GSK3B,ITCH,KL,KLF12,LPCAT1,MAP3K12,MED13,MEIS2,MID1IP1,MYBL1,PADI2,PAK2,PLAGL2,PTPRN,RFXAP,RREB1,SLC26A9,SMAD5,SUMO1,TGFBR3,TRIB1,VDR,VEGFC,XDH,YES1,YTHDF2,ZC3H12A
GO:BP	protein modification process	GO:0036211	8.78609e-06	5.0562	2662	147	42	24356	AKTIP,ASH1L,AUTS2,AXIN2,DRD1,EGR1,EPHB1,FGF18,FKBP3,FZD4,GALNT2,GFPT2,GSK3B,ITCH,KDM1B,KL,MAP3K12,MAPK10,PADI2,PAFAH1B1,PAK2,PCNP,PPP1R14C,PPP6R3,PRKAR1A,PTP4A2,PTPRD,PTPRN,RNF141,SAP30L,SMAD5,SUMO1,SWAP70,TGFBR3,TRIB1,TWF1,UBE2D3,USP47,VEGFC,XDH,YES1,ZC3H12A
GO:BP	cellular protein modification process	GO:0006464	8.78609e-06	5.0562	2662	147	42	24356	AKTIP,ASH1L,AUTS2,AXIN2,DRD1,EGR1,EPHB1,FGF18,FKBP3,FZD4,GALNT2,GFPT2,GSK3B,ITCH,KDM1B,KL,MAP3K12,MAPK10,PADI2,PAFAH1B1,PAK2,PCNP,PPP1R14C,PPP6R3,PRKAR1A,PTP4A2,PTPRD,PTPRN,RNF141,SAP30L,SMAD5,SUMO1,SWAP70,TGFBR3,TRIB1,TWF1,UBE2D3,USP47,VEGFC,XDH,YES1,ZC3H12A
GO:BP	positive regulation of macromolecule metabolic process	GO:0010604	9.60101e-06	5.01768	2145	147	37	24356	AKTIP,ASH1L,AUTS2,AXIN2,CASR,CTIF,DRD1,EGR1,EHF,FGF18,FZD4,GSK3B,ITCH,KL,KLF12,LPCAT1,MAP3K12,MED13,MEIS2,MYBL1,PADI2,PAK2,PLAGL2,PTPRN,RFXAP,RREB1,SLC26A9,SMAD5,SUMO1,TGFBR3,TRIB1,VDR,VEGFC,XDH,YES1,YTHDF2,ZC3H12A
GO:BP	cellular macromolecule metabolic process	GO:0044260	1.06415e-05	4.973	5473	147	65	24356	AKTIP,ASH1L,AUTS2,AXIN2,BRWD1,CDC6,CTIF,DRD1,EGR1,EHF,EPHB1,FGF18,FKBP3,FZD4,GALNT2,GFPT2,GSK3B,ITCH,KDM1B,KL,KLF12,LRRTM2,MAP3K12,MAPK10,MED13,MEIS2,MYBL1,NUCKS1,PADI2,PAFAH1B1,PAK2,PASD1,PCNP,PDS5A,PLAGL2,PPP1R14C,PPP6R3,PRKAR1A,PTP4A2,PTPRD,PTPRN,RAD51B,RFXAP,RNF141,RREB1,SAP30L,SEC24A,SMAD5,SMARCC2,SUMO1,SWAP70,TGFBR3,TLX3,TNFAIP8,TRIB1,TWF1,UBE2D3,USP47,VDR,VEGFC,VWC2L,XDH,YES1,YTHDF2,ZC3H12A
GO:BP	negative regulation of biological process	GO:0048519	1.5342e-05	4.81412	3159	147	46	24356	ADNP,ADRB1,ASH1L,AXIN2,CDYL2,DRD1,EGR1,EPHB1,FZD4,GSK3B,ITCH,KLF12,LPCAT1,LRRTM2,MAP3K12,MED13,MEIS2,MID1IP1,NAIF1,PADI2,PAFAH1B1,PAK2,PDE11A,PDS5A,PPP1R14C,PRKAR1A,PRTG,RREB1,SEMA3D,SESTD1,SMAD5,SMARCC2,SUMO1,SWAP70,TGFBR3,TLX3,TMEFF2,TNFAIP8,TRIB1,TWF1,USP47,VDR,VWC2L,XDH,YTHDF2,ZC3H12A
GO:BP	regulation of biological quality	GO:0065008	1.88054e-05	4.72572	2408	147	39	24356	ADRB1,ATP1B3,ATP2B2,AUTS2,AXIN2,BRWD1,CADPS,CASR,DRD1,EGR1,EPHB1,FZD4,GABRG2,GLRA2,GSK3B,IYD,KCNK10,KCNQ3,KL,LPCAT1,LRRTM2,MED13,NAIF1,NMUR2,PAFAH1B1,PCLO,PTPRD,PTPRN,SEC24A,SEMA3D,SLC25A36,SMAD5,SUMO1,SWAP70,TWF1,VDR,XDH,YTHDF2,ZC3H12A
GO:BP	negative regulation of cellular process	GO:0048523	2.01741e-05	4.69521	2848	147	43	24356	ADNP,ASH1L,AXIN2,CDYL2,DRD1,EGR1,EPHB1,FZD4,GSK3B,ITCH,KLF12,LPCAT1,LRRTM2,MAP3K12,MEIS2,MID1IP1,NAIF1,PADI2,PAFAH1B1,PAK2,PDE11A,PDS5A,PPP1R14C,PRKAR1A,PRTG,RREB1,SEMA3D,SMAD5,SMARCC2,SUMO1,SWAP70,TGFBR3,TLX3,TMEFF2,TNFAIP8,TRIB1,TWF1,USP47,VDR,VWC2L,XDH,YTHDF2,ZC3H12A
GO:BP	regulation of protein metabolic process	GO:0051246	2.50974e-05	4.60037	1723	147	32	24356	AKTIP,ASH1L,AUTS2,AXIN2,CTIF,DRD1,EGR1,EPHB1,FGF18,FZD4,GSK3B,ITCH,KL,LPCAT1,MAP3K12,PAFAH1B1,PAK2,PPP1R14C,PPP6R3,PRKAR1A,SEC24A,SUMO1,SWAP70,TNFAIP8,TRIB1,TWF1,USP47,VEGFC,XDH,YES1,YTHDF2,ZC3H12A
GO:BP	macromolecule modification	GO:0043412	3.82418e-05	4.41746	2798	147	42	24356	AKTIP,ASH1L,AUTS2,AXIN2,DRD1,EGR1,EPHB1,FGF18,FKBP3,FZD4,GALNT2,GFPT2,GSK3B,ITCH,KDM1B,KL,MAP3K12,MAPK10,PADI2,PAFAH1B1,PAK2,PCNP,PPP1R14C,PPP6R3,PRKAR1A,PTP4A2,PTPRD,PTPRN,RNF141,SAP30L,SMAD5,SUMO1,SWAP70,TGFBR3,TRIB1,TWF1,UBE2D3,USP47,VEGFC,XDH,YES1,ZC3H12A
GO:BP	regulation of RNA metabolic process	GO:0051252	3.88656e-05	4.41044	2260	147	37	24356	ASH1L,AUTS2,AXIN2,BRWD1,CDYL2,CELF1,EGR1,EHF,FZD4,ITCH,KLF12,MAP3K12,MBNL2,MED13,MEIS2,MYBL1,NUCKS1,PADI2,PAPOLA,PASD1,PLAGL2,PTPRN,RFXAP,RNF141,RREB1,SAP30L,SMAD5,SMARCC2,SUMO1,TLX3,TRIB1,USP47,VDR,VWC2L,YES1,YTHDF2,ZC3H12A
GO:BP	regulation of biosynthetic process	GO:0009889	4.02254e-05	4.3955	2475	147	39	24356	ASH1L,AUTS2,BRWD1,CDYL2,CTIF,EGR1,EHF,FZD4,ITCH,KLF12,LPCAT1,MAP3K12,MED13,MEIS2,MID1IP1,MYBL1,NUCKS1,PADI2,PASD1,PDS5A,PLAGL2,PTPRN,RFXAP,RNF141,RREB1,SAP30L,SEC24A,SMAD5,SMARCC2,SUMO1,TLX3,TMEFF2,TRIB1,USP47,VDR,VWC2L,YES1,YTHDF2,ZC3H12A
GO:BP	regulation of nucleobase-containing compound metabolic process	GO:0019219	6.15088e-05	4.21106	2406	147	38	24356	ASH1L,AUTS2,AXIN2,BRWD1,CDYL2,CELF1,EGR1,EHF,FZD4,ITCH,KDM1B,KLF12,MAP3K12,MBNL2,MED13,MEIS2,MYBL1,NUCKS1,PADI2,PAPOLA,PASD1,PLAGL2,PTPRN,RFXAP,RNF141,RREB1,SAP30L,SMAD5,SMARCC2,SUMO1,TLX3,TRIB1,USP47,VDR,VWC2L,YES1,YTHDF2,ZC3H12A
GO:BP	regulation of cellular protein metabolic process	GO:0032268	7.59625e-05	4.1194	1611	147	30	24356	AKTIP,ASH1L,AUTS2,AXIN2,CTIF,DRD1,EGR1,EPHB1,FGF18,FZD4,GSK3B,ITCH,KL,MAP3K12,PAFAH1B1,PAK2,PPP1R14C,PPP6R3,PRKAR1A,SUMO1,SWAP70,TNFAIP8,TRIB1,TWF1,USP47,VEGFC,XDH,YES1,YTHDF2,ZC3H12A
GO:BP	regulation of macromolecule biosynthetic process	GO:0010556	0.000157001	3.8041	2384	147	37	24356	ASH1L,AUTS2,BRWD1,CDYL2,CTIF,EGR1,EHF,FZD4,ITCH,KLF12,MAP3K12,MED13,MEIS2,MYBL1,NUCKS1,PADI2,PASD1,PDS5A,PLAGL2,PTPRN,RFXAP,RNF141,RREB1,SAP30L,SEC24A,SMAD5,SMARCC2,SUMO1,TLX3,TMEFF2,TRIB1,USP47,VDR,VWC2L,YES1,YTHDF2,ZC3H12A
GO:BP	positive regulation of gene expression	GO:0010628	0.000208515	3.68086	1307	147	26	24356	ASH1L,AUTS2,AXIN2,CASR,CTIF,DRD1,EGR1,EHF,FZD4,KLF12,MAP3K12,MED13,MEIS2,MYBL1,PADI2,PLAGL2,PTPRN,RFXAP,RREB1,SLC26A9,SMAD5,TGFBR3,VDR,YES1,YTHDF2,ZC3H12A
GO:BP	cellular aromatic compound metabolic process	GO:0006725	0.00026277	3.58042	3704	147	48	24356	ASH1L,AUTS2,AXIN2,BRWD1,CDC6,CDYL2,CELF1,DHX40,DRD1,EGR1,EHF,FZD4,GDA,GFPT2,ITCH,IYD,KDM1B,KLF12,MAP3K12,MBNL2,MED13,MEIS2,MYBL1,NUCKS1,PADI2,PAPOLA,PASD1,PDS5A,PLAGL2,PTPRN,RAD51B,RFXAP,RNF141,RREB1,SAP30L,SMAD5,SMARCC2,SUMO1,SWAP70,TLX3,TRIB1,USP47,VDR,VWC2L,XDH,YES1,YTHDF2,ZC3H12A
GO:BP	regulation of cellular biosynthetic process	GO:0031326	0.000309609	3.50919	2448	147	37	24356	ASH1L,AUTS2,BRWD1,CDYL2,CTIF,EGR1,EHF,FZD4,ITCH,KLF12,LPCAT1,MAP3K12,MED13,MEIS2,MID1IP1,MYBL1,NUCKS1,PADI2,PASD1,PDS5A,PLAGL2,PTPRN,RFXAP,RNF141,RREB1,SAP30L,SMAD5,SMARCC2,SUMO1,TLX3,TRIB1,USP47,VDR,VWC2L,YES1,YTHDF2,ZC3H12A
GO:BP	regulation of protein modification process	GO:0031399	0.000326012	3.48677	1156	147	24	24356	AKTIP,ASH1L,AUTS2,AXIN2,DRD1,EGR1,EPHB1,FGF18,FZD4,ITCH,KL,MAP3K12,PAFAH1B1,PAK2,PPP1R14C,PPP6R3,PRKAR1A,SWAP70,TRIB1,TWF1,VEGFC,XDH,YES1,ZC3H12A
GO:BP	cellular protein metabolic process	GO:0044267	0.000335082	3.47485	3371	147	45	24356	AKTIP,ASH1L,AUTS2,AXIN2,CTIF,DRD1,EGR1,EPHB1,FGF18,FKBP3,FZD4,GALNT2,GFPT2,GSK3B,ITCH,KDM1B,KL,MAP3K12,MAPK10,PADI2,PAFAH1B1,PAK2,PCNP,PPP1R14C,PPP6R3,PRKAR1A,PTP4A2,PTPRD,PTPRN,RNF141,SAP30L,SMAD5,SUMO1,SWAP70,TGFBR3,TNFAIP8,TRIB1,TWF1,UBE2D3,USP47,VEGFC,XDH,YES1,YTHDF2,ZC3H12A
GO:BP	positive regulation of nitrogen compound metabolic process	GO:0051173	0.000365531	3.43708	2036	147	33	24356	AKTIP,ASH1L,AUTS2,AXIN2,CTIF,EGR1,EHF,FGF18,FZD4,GSK3B,ITCH,KL,KLF12,LPCAT1,MAP3K12,MED13,MEIS2,MYBL1,PADI2,PAK2,PLAGL2,PTPRN,RFXAP,RREB1,SMAD5,SUMO1,TRIB1,VDR,VEGFC,XDH,YES1,YTHDF2,ZC3H12A
GO:BP	regulation of phosphate metabolic process	GO:0019220	0.000472707	3.32541	1091	147	23	24356	AKTIP,ASH1L,AXIN2,DRD1,EPHB1,FGF18,FZD4,ITCH,KL,LPCAT1,MAP3K12,PAFAH1B1,PAK2,PPP1R14C,PPP6R3,PRKAR1A,SWAP70,TRIB1,TWF1,VEGFC,XDH,YES1,ZC3H12A
GO:BP	regulation of phosphorus metabolic process	GO:0051174	0.000480446	3.31836	1092	147	23	24356	AKTIP,ASH1L,AXIN2,DRD1,EPHB1,FGF18,FZD4,ITCH,KL,LPCAT1,MAP3K12,PAFAH1B1,PAK2,PPP1R14C,PPP6R3,PRKAR1A,SWAP70,TRIB1,TWF1,VEGFC,XDH,YES1,ZC3H12A
GO:BP	nervous system development	GO:0007399	0.000561702	3.25049	1375	147	26	24356	AUTS2,DRD1,EPHB1,FZD4,GNG12,GSK3B,HAPLN1,LRRTM2,MPZ,NMUR2,NRSN1,PAFAH1B1,PAK2,PCLO,PGAP1,PRTG,PTCHD1,PTPRD,SEMA3D,SMARCC2,STMN4,TGFBR3,TLX3,TWF1,UNC5C,VWC2L
GO:BP	organic cyclic compound metabolic process	GO:1901360	0.000602968	3.21971	3805	147	48	24356	ASH1L,AUTS2,AXIN2,BRWD1,CDC6,CDYL2,CELF1,DHX40,DRD1,EGR1,EHF,FZD4,GDA,GFPT2,ITCH,IYD,KDM1B,KLF12,MAP3K12,MBNL2,MED13,MEIS2,MYBL1,NUCKS1,PADI2,PAPOLA,PASD1,PDS5A,PLAGL2,PTPRN,RAD51B,RFXAP,RNF141,RREB1,SAP30L,SMAD5,SMARCC2,SUMO1,SWAP70,TLX3,TRIB1,USP47,VDR,VWC2L,XDH,YES1,YTHDF2,ZC3H12A
GO:BP	organonitrogen compound metabolic process	GO:1901564	0.00069946	3.15524	4455	147	53	24356	AKTIP,ASH1L,AUTS2,AXIN2,BHMT,CTIF,DRD1,EGR1,EPHB1,FGF18,FKBP3,FZD4,GALNT2,GDA,GFPT2,GLS,GOT2,GSK3B,ITCH,IYD,KDM1B,KL,LPCAT1,MAP3K12,MAPK10,PADI2,PAFAH1B1,PAK2,PCNP,PPP1R14C,PPP6R3,PRKAR1A,PTP4A2,PTPRD,PTPRN,RNF141,SAP30L,SEC24A,SMAD5,SUMO1,SWAP70,TGFBR3,TNFAIP8,TRHDE,TRIB1,TWF1,UBE2D3,USP47,VEGFC,XDH,YES1,YTHDF2,ZC3H12A
GO:BP	nucleobase-containing compound metabolic process	GO:0006139	0.00079093	3.10186	3593	147	46	24356	ASH1L,AUTS2,AXIN2,BRWD1,CDC6,CDYL2,CELF1,DHX40,EGR1,EHF,FZD4,GDA,GFPT2,ITCH,KDM1B,KLF12,MAP3K12,MBNL2,MED13,MEIS2,MYBL1,NUCKS1,PADI2,PAPOLA,PASD1,PDS5A,PLAGL2,PTPRN,RAD51B,RFXAP,RNF141,RREB1,SAP30L,SMAD5,SMARCC2,SUMO1,SWAP70,TLX3,TRIB1,USP47,VDR,VWC2L,XDH,YES1,YTHDF2,ZC3H12A
GO:BP	stress-activated MAPK cascade	GO:0051403	0.000898219	3.04662	149	147	9	24356	EPHB1,FZD4,ITCH,MAP3K12,MAPK10,PAFAH1B1,TRIB1,XDH,ZC3H12A
GO:BP	positive regulation of cellular metabolic process	GO:0031325	0.000919103	3.03664	2119	147	33	24356	AKTIP,ASH1L,AUTS2,AXIN2,CTIF,EGR1,EHF,FGF18,FZD4,GSK3B,ITCH,KL,KLF12,MAP3K12,MED13,MEIS2,MID1IP1,MYBL1,PADI2,PAK2,PLAGL2,PTPRN,RFXAP,RREB1,SMAD5,SUMO1,TRIB1,VDR,VEGFC,XDH,YES1,YTHDF2,ZC3H12A
GO:BP	protein metabolic process	GO:0019538	0.00100157	2.99932	3869	147	48	24356	AKTIP,ASH1L,AUTS2,AXIN2,CTIF,DRD1,EGR1,EPHB1,FGF18,FKBP3,FZD4,GALNT2,GFPT2,GSK3B,ITCH,KDM1B,KL,LPCAT1,MAP3K12,MAPK10,PADI2,PAFAH1B1,PAK2,PCNP,PPP1R14C,PPP6R3,PRKAR1A,PTP4A2,PTPRD,PTPRN,RNF141,SAP30L,SEC24A,SMAD5,SUMO1,SWAP70,TGFBR3,TNFAIP8,TRHDE,TRIB1,TWF1,UBE2D3,USP47,VEGFC,XDH,YES1,YTHDF2,ZC3H12A
GO:BP	gene expression	GO:0010467	0.0010164	2.99294	3381	147	44	24356	ASH1L,AUTS2,AXIN2,BRWD1,CASR,CELF1,CTIF,DHX40,DRD1,EGR1,EHF,FZD4,ITCH,KDM1B,KLF12,MAP3K12,MAPK10,MBNL2,MED13,MEIS2,MYBL1,PADI2,PAPOLA,PASD1,PLAGL2,PTPRN,RFXAP,RNF141,RREB1,SAP30L,SLC26A9,SMAD5,SMARCC2,SUMO1,TGFBR3,TLX3,TRIB1,USP47,VDR,VWC2L,XDH,YES1,YTHDF2,ZC3H12A
GO:BP	nucleic acid metabolic process	GO:0090304	0.00109536	2.96044	3270	147	43	24356	ASH1L,AUTS2,AXIN2,BRWD1,CDC6,CDYL2,CELF1,DHX40,EGR1,EHF,FZD4,ITCH,KDM1B,KLF12,MAP3K12,MBNL2,MED13,MEIS2,MYBL1,NUCKS1,PADI2,PAPOLA,PASD1,PDS5A,PLAGL2,PTPRN,RAD51B,RFXAP,RNF141,RREB1,SAP30L,SMAD5,SMARCC2,SUMO1,SWAP70,TLX3,TRIB1,USP47,VDR,VWC2L,YES1,YTHDF2,ZC3H12A
GO:BP	phosphate-containing compound metabolic process	GO:0006796	0.00148188	2.82919	2164	147	33	24356	AKTIP,ASH1L,AXIN2,DRD1,EPHB1,FGF18,FZD4,GFPT2,GSK3B,ITCH,KL,LPCAT1,MAP3K12,MAPK10,PAFAH1B1,PAK2,PFKFB3,PGAP1,PPP1R14C,PPP6R3,PRKAR1A,PTP4A2,PTPRD,PTPRN,SMAD5,SWAP70,TGFBR3,TRIB1,TWF1,VEGFC,XDH,YES1,ZC3H12A
GO:BP	heterocycle metabolic process	GO:0046483	0.00154094	2.81221	3676	147	46	24356	ASH1L,AUTS2,AXIN2,BRWD1,CDC6,CDYL2,CELF1,DHX40,EGR1,EHF,FZD4,GDA,GFPT2,ITCH,KDM1B,KLF12,MAP3K12,MBNL2,MED13,MEIS2,MYBL1,NUCKS1,PADI2,PAPOLA,PASD1,PDS5A,PLAGL2,PTPRN,RAD51B,RFXAP,RNF141,RREB1,SAP30L,SMAD5,SMARCC2,SUMO1,SWAP70,TLX3,TRIB1,USP47,VDR,VWC2L,XDH,YES1,YTHDF2,ZC3H12A
GO:BP	phosphorus metabolic process	GO:0006793	0.00180491	2.74355	2183	147	33	24356	AKTIP,ASH1L,AXIN2,DRD1,EPHB1,FGF18,FZD4,GFPT2,GSK3B,ITCH,KL,LPCAT1,MAP3K12,MAPK10,PAFAH1B1,PAK2,PFKFB3,PGAP1,PPP1R14C,PPP6R3,PRKAR1A,PTP4A2,PTPRD,PTPRN,SMAD5,SWAP70,TGFBR3,TRIB1,TWF1,VEGFC,XDH,YES1,ZC3H12A
GO:BP	regulation of developmental process	GO:0050793	0.00180981	2.74237	1560	147	27	24356	ADRB1,AXIN2,BRWD1,CELF1,EPHB1,FGF18,FNDC5,FZD4,ITCH,KL,LRRTM2,MEIS2,PAFAH1B1,PRTG,PTPRD,RREB1,SEMA3D,SMAD5,TLX3,TRIB1,TWF1,VDR,VEGFC,VWC2L,XDH,YTHDF2,ZC3H12A
GO:BP	cellular nitrogen compound metabolic process	GO:0034641	0.00194639	2.71077	4082	147	49	24356	ASH1L,AUTS2,AXIN2,BRWD1,CDC6,CDYL2,CELF1,CTIF,DHX40,DRD1,EGR1,EHF,FZD4,GDA,GFPT2,ITCH,KDM1B,KLF12,MAP3K12,MBNL2,MED13,MEIS2,MYBL1,NUCKS1,PADI2,PAPOLA,PASD1,PDS5A,PLAGL2,PTPRN,RAD51B,RFXAP,RNF141,RREB1,SAP30L,SMAD5,SMARCC2,SUMO1,SWAP70,TLX3,TRHDE,TRIB1,USP47,VDR,VWC2L,XDH,YES1,YTHDF2,ZC3H12A
GO:BP	regulation of RNA biosynthetic process	GO:2001141	0.00210572	2.6766	2090	147	32	24356	ASH1L,AUTS2,BRWD1,CDYL2,EGR1,EHF,FZD4,ITCH,KLF12,MAP3K12,MED13,MEIS2,MYBL1,NUCKS1,PADI2,PASD1,PLAGL2,PTPRN,RFXAP,RNF141,RREB1,SAP30L,SMAD5,SMARCC2,SUMO1,TLX3,TRIB1,USP47,VDR,VWC2L,YES1,ZC3H12A
GO:BP	regulation of cellular macromolecule biosynthetic process	GO:2000112	0.0024079	2.61836	2321	147	34	24356	ASH1L,AUTS2,BRWD1,CTIF,EGR1,EHF,FZD4,ITCH,KLF12,MAP3K12,MED13,MEIS2,MYBL1,NUCKS1,PADI2,PASD1,PDS5A,PLAGL2,PTPRN,RFXAP,RNF141,RREB1,SAP30L,SMAD5,SMARCC2,SUMO1,TLX3,TRIB1,USP47,VDR,VWC2L,YES1,YTHDF2,ZC3H12A
GO:BP	cell differentiation	GO:0030154	0.00273518	2.56301	2334	147	34	24356	ADRB1,AUTS2,AXIN2,CELF1,COL12A1,DRD1,EGR1,EHF,EPHB1,FGF18,FNDC5,FZD4,GSK3B,MEIS2,PAFAH1B1,PAK2,PRKAR1A,PRTG,RREB1,SEMA3D,SMAD5,SMARCC2,STMN4,TGFBR3,TLX3,TRIB1,TWF1,UNC5C,VDR,VWC2L,XDH,YES1,YTHDF2,ZC3H12A
GO:BP	response to chemical	GO:0042221	0.00348408	2.45791	2359	147	34	24356	CASR,CRYZ,DRD1,EGR1,EPHB1,FGF18,FZD4,GABRG2,GFPT2,GLRA2,GNG12,GOT2,IYD,KL,MAPK10,MED13,PADI2,PAFAH1B1,PAK2,PTPRN,SEMA3D,SMAD5,SUMO1,SWAP70,TGFBR3,TRIB1,UNC5C,USP47,VDR,VEGFC,VWC2L,XDH,YES1,ZC3H12A
GO:BP	animal organ development	GO:0048513	0.00352546	2.45278	2032	147	31	24356	ASH1L,AUTS2,AXIN2,DRD1,EGR1,EPHB1,FGF18,FZD4,GNG12,GSK3B,KCNQ4,KL,LPCAT1,MEIS2,PAFAH1B1,PGAP1,PRKAR1A,PTCHD1,RREB1,SEMA3D,SMAD5,SMARCC2,SOBP,TGFBR3,TRIB1,TTC9,UNC5C,VDR,VEGFC,XDH,ZC3H12A
GO:BP	cellular developmental process	GO:0048869	0.00368249	2.43386	2477	147	35	24356	ADRB1,AUTS2,AXIN2,BRWD1,CELF1,COL12A1,DRD1,EGR1,EHF,EPHB1,FGF18,FNDC5,FZD4,GSK3B,MEIS2,PAFAH1B1,PAK2,PRKAR1A,PRTG,RREB1,SEMA3D,SMAD5,SMARCC2,STMN4,TGFBR3,TLX3,TRIB1,TWF1,UNC5C,VDR,VWC2L,XDH,YES1,YTHDF2,ZC3H12A
GO:BP	stress-activated protein kinase signaling cascade	GO:0031098	0.0038164	2.41835	177	147	9	24356	EPHB1,FZD4,ITCH,MAP3K12,MAPK10,PAFAH1B1,TRIB1,XDH,ZC3H12A
GO:BP	macromolecule biosynthetic process	GO:0009059	0.00391455	2.40732	3064	147	40	24356	ASH1L,AUTS2,BRWD1,CDC6,CDYL2,CTIF,EGR1,EHF,FZD4,GALNT2,GFPT2,ITCH,KLF12,MAP3K12,MED13,MEIS2,MYBL1,NUCKS1,PADI2,PASD1,PDS5A,PLAGL2,PTPRN,RFXAP,RNF141,RREB1,SAP30L,SEC24A,SMAD5,SMARCC2,SUMO1,TLX3,TMEFF2,TRIB1,USP47,VDR,VWC2L,YES1,YTHDF2,ZC3H12A
GO:BP	RNA metabolic process	GO:0016070	0.00394017	2.40448	2829	147	38	24356	ASH1L,AUTS2,AXIN2,BRWD1,CDYL2,CELF1,DHX40,EGR1,EHF,FZD4,ITCH,KLF12,MAP3K12,MBNL2,MED13,MEIS2,MYBL1,NUCKS1,PADI2,PAPOLA,PASD1,PLAGL2,PTPRN,RFXAP,RNF141,RREB1,SAP30L,SMAD5,SMARCC2,SUMO1,TLX3,TRIB1,USP47,VDR,VWC2L,YES1,YTHDF2,ZC3H12A
GO:BP	transport	GO:0006810	0.004613	2.33602	2965	147	39	24356	AKTIP,ARFIP2,ATP1B3,ATP2B2,CADPS,CASR,DRD1,ESYT2,FZD4,GABRG2,GLRA2,GLTP,GOT2,GSK3B,KCNK10,KCNQ3,KCNQ4,LRRTM2,NAIF1,NMUR2,PAFAH1B1,PCLO,PGAP1,PTPRN,SEC62,SEC24A,SESTD1,SLC25A36,SLC26A9,SLC35D1,STAM,SUMO1,TEX2,TMED7,TMEM167A,VDR,XDH,YES1,ZC3H12A
GO:BP	organic substance biosynthetic process	GO:1901576	0.00480694	2.31813	3700	147	45	24356	ASH1L,AUTS2,BHMT,BRWD1,CDC6,CDYL2,CTIF,EGR1,EHF,FZD4,GALNT2,GFPT2,GLS,GOT2,ITCH,KLF12,LPCAT1,MAP3K12,MED13,MEIS2,MID1IP1,MYBL1,NUCKS1,PADI2,PASD1,PDS5A,PLAGL2,PTPRN,RFXAP,RNF141,RREB1,SAP30L,SEC24A,SMAD5,SMARCC2,SUMO1,TLX3,TMEFF2,TRIB1,USP47,VDR,VWC2L,YES1,YTHDF2,ZC3H12A
GO:BP	regulation of phosphorylation	GO:0042325	0.00500753	2.30038	975	147	20	24356	AKTIP,ASH1L,AXIN2,DRD1,EPHB1,FGF18,FZD4,ITCH,KL,MAP3K12,PAFAH1B1,PAK2,PPP1R14C,PRKAR1A,TRIB1,TWF1,VEGFC,XDH,YES1,ZC3H12A
GO:BP	RNA biosynthetic process	GO:0032774	0.00520161	2.28386	2179	147	32	24356	ASH1L,AUTS2,BRWD1,CDYL2,EGR1,EHF,FZD4,ITCH,KLF12,MAP3K12,MED13,MEIS2,MYBL1,NUCKS1,PADI2,PASD1,PLAGL2,PTPRN,RFXAP,RNF141,RREB1,SAP30L,SMAD5,SMARCC2,SUMO1,TLX3,TRIB1,USP47,VDR,VWC2L,YES1,ZC3H12A
GO:BP	cellular component organization	GO:0016043	0.00565885	2.24727	4102	147	48	24356	AKTIP,ASH1L,AUTS2,AXIN2,BRWD1,CADPS,CDC6,CELF1,COL12A1,CRYZ,DRD1,EPHB1,FZD4,GLS,GLTP,GSK3B,KDM1B,LRRTM2,MAP3K12,MID1IP1,NAIF1,PADI2,PAFAH1B1,PAK2,PCLO,PDS5A,PLAGL2,PRKAR1A,PRTG,PTPRD,PTPRN,RREB1,SAP30L,SEC24A,SEMA3D,SLC25A36,STAM,STMN4,SUMO1,SWAP70,TGFBR3,TMED7,TMEFF2,TWF1,UNC5C,USP47,VDR,ZC3H12A
GO:BP	regulation of protein phosphorylation	GO:0001932	0.00583659	2.23384	897	147	19	24356	AKTIP,ASH1L,AXIN2,DRD1,EPHB1,FGF18,FZD4,ITCH,KL,MAP3K12,PAFAH1B1,PAK2,PRKAR1A,TRIB1,TWF1,VEGFC,XDH,YES1,ZC3H12A
GO:BP	regulation of nucleic acid-templated transcription	GO:1903506	0.0063031	2.20045	2089	147	31	24356	ASH1L,AUTS2,BRWD1,CDYL2,EGR1,EHF,FZD4,ITCH,KLF12,MAP3K12,MED13,MEIS2,MYBL1,PADI2,PASD1,PLAGL2,PTPRN,RFXAP,RNF141,RREB1,SAP30L,SMAD5,SMARCC2,SUMO1,TLX3,TRIB1,USP47,VDR,VWC2L,YES1,ZC3H12A
GO:BP	biosynthetic process	GO:0009058	0.00695758	2.15754	3750	147	45	24356	ASH1L,AUTS2,BHMT,BRWD1,CDC6,CDYL2,CTIF,EGR1,EHF,FZD4,GALNT2,GFPT2,GLS,GOT2,ITCH,KLF12,LPCAT1,MAP3K12,MED13,MEIS2,MID1IP1,MYBL1,NUCKS1,PADI2,PASD1,PDS5A,PLAGL2,PTPRN,RFXAP,RNF141,RREB1,SAP30L,SEC24A,SMAD5,SMARCC2,SUMO1,TLX3,TMEFF2,TRIB1,USP47,VDR,VWC2L,YES1,YTHDF2,ZC3H12A
GO:BP	positive regulation of developmental process	GO:0051094	0.00772716	2.11198	828	147	18	24356	AXIN2,CELF1,EPHB1,FGF18,FNDC5,FZD4,ITCH,KL,LRRTM2,PAFAH1B1,RREB1,SMAD5,TRIB1,TWF1,VDR,VEGFC,VWC2L,ZC3H12A
GO:BP	protein phosphorylation	GO:0006468	0.00833499	2.0791	1289	147	23	24356	AKTIP,ASH1L,AXIN2,DRD1,EPHB1,FGF18,FZD4,GSK3B,ITCH,KL,MAP3K12,MAPK10,PAFAH1B1,PAK2,PRKAR1A,SMAD5,TGFBR3,TRIB1,TWF1,VEGFC,XDH,YES1,ZC3H12A
GO:BP	regulation of multicellular organismal process	GO:0051239	0.00892727	2.04928	1801	147	28	24356	ADRB1,AXIN2,CELF1,EGR1,EPHB1,FGF18,FZD4,GLS,ITCH,KL,LRRTM2,MEIS2,PAFAH1B1,PRTG,PTPRD,RREB1,SEMA3D,SMAD5,SUMO1,TLX3,TRIB1,TWF1,VDR,VEGFC,VWC2L,XDH,YTHDF2,ZC3H12A
GO:BP	signaling	GO:0023052	0.00984563	2.00676	3925	147	46	24356	ADRB1,ASH1L,AUTS2,AXIN2,CADPS,CASR,DRD1,EGR1,EPHB1,FGF18,FZD4,GABRG2,GLRA2,GLS,GNG12,GRM8,GSK3B,ITCH,KL,LRRTM2,MAP3K12,MAPK10,MED13,NMUR2,PADI2,PAFAH1B1,PAK2,PCLO,PDE11A,PLAGL2,PRKAR1A,PTCHD1,PTPRD,PTPRN,SEMA3D,SMAD5,TGFBR3,TRIB1,UNC5C,USP47,VDR,VEGFC,VWC2L,XDH,YES1,ZC3H12A
GO:BP	establishment of localization	GO:0051234	0.00995101	2.00213	3059	147	39	24356	AKTIP,ARFIP2,ATP1B3,ATP2B2,CADPS,CASR,DRD1,ESYT2,FZD4,GABRG2,GLRA2,GLTP,GOT2,GSK3B,KCNK10,KCNQ3,KCNQ4,LRRTM2,NAIF1,NMUR2,PAFAH1B1,PCLO,PGAP1,PTPRN,SEC62,SEC24A,SESTD1,SLC25A36,SLC26A9,SLC35D1,STAM,SUMO1,TEX2,TMED7,TMEM167A,VDR,XDH,YES1,ZC3H12A
GO:CC	cell	GO:0005623	1.87028e-17	16.7281	10785	147	119	24356	ADNP,ADRB1,AKTIP,ARFIP2,ASH1L,ATP1B3,ATP2B2,AUTS2,AXIN2,BHMT,BRWD1,CADPS,CASR,CDC6,CDYL2,CELF1,CRYZ,CTIF,DRD1,DTNA,EGR1,EHF,ENAH,EPHB1,ESYT2,FGF18,FNDC5,FZD4,GABRG2,GALNT2,GLRA2,GLS,GLTP,GNG12,GOT2,GRM8,GSK3B,HCFC2,ITCH,IYD,KCNK10,KCNQ3,KCNQ4,KDM1B,KLF12,LPCAT1,LRRTM2,MAP3K12,MAPK10,MBNL2,MED13,MEIS2,MID1IP1,MIPOL1,MPZ,MYBL1,NAIF1,NMUR2,NRSN1,NUCKS1,OSTC,PADI2,PAFAH1B1,PAK2,PAPOLA,PASD1,PCLO,PCNP…
GO:CC	cell part	GO:0044464	4.4358e-17	16.353	10696	147	118	24356	ADNP,ADRB1,AKTIP,ARFIP2,ASH1L,ATP1B3,ATP2B2,AUTS2,AXIN2,BHMT,BRWD1,CADPS,CASR,CDC6,CDYL2,CELF1,CRYZ,CTIF,DRD1,DTNA,EGR1,EHF,ENAH,EPHB1,ESYT2,FGF18,FNDC5,FZD4,GABRG2,GALNT2,GLRA2,GLS,GLTP,GNG12,GOT2,GRM8,GSK3B,HCFC2,ITCH,IYD,KCNK10,KCNQ3,KCNQ4,KDM1B,KLF12,LPCAT1,LRRTM2,MAP3K12,MAPK10,MBNL2,MED13,MEIS2,MID1IP1,MIPOL1,MPZ,MYBL1,NAIF1,NRSN1,NUCKS1,OSTC,PADI2,PAFAH1B1,PAK2,PAPOLA,PASD1,PCLO,PCNP,PDS5A…
GO:CC	cellular_component	GO:0005575	1.84174e-16	15.7348	12625	147	127	24356	ADNP,ADRB1,AKTIP,ARFIP2,ASH1L,ATP1B3,ATP2B2,AUTS2,AXIN2,BHMT,BRWD1,CADPS,CASKIN2,CASR,CDC6,CDYL2,CELF1,COL12A1,CRYZ,CTIF,DRD1,DTNA,EGR1,EHF,ENAH,EPHB1,ESYT2,FGF18,FNDC5,FZD4,GABRG2,GALNT2,GLRA2,GLS,GLTP,GNG12,GOT2,GRM8,GSK3B,HAPLN1,HCFC2,ITCH,IYD,KCNK10,KCNQ3,KCNQ4,KDM1B,KL,KLF12,LHFPL2,LPCAT1,LRRTM2,MAP3K12,MAPK10,MBNL2,MED13,MEIS2,MID1IP1,MIPOL1,MPZ,MYBL1,NAIF1,NMUR2,NRSN1,NUCKS1,OSTC,PADI2,PAF…
GO:CC	intracellular part	GO:0044424	7.27817e-12	11.138	9191	147	101	24356	ADNP,ADRB1,AKTIP,ARFIP2,ASH1L,ATP1B3,AUTS2,AXIN2,BHMT,BRWD1,CADPS,CDC6,CDYL2,CELF1,CRYZ,CTIF,DRD1,DTNA,EGR1,EHF,ENAH,EPHB1,ESYT2,FGF18,FNDC5,GALNT2,GLS,GLTP,GNG12,GOT2,GSK3B,HCFC2,ITCH,IYD,KDM1B,KLF12,LPCAT1,MAP3K12,MAPK10,MBNL2,MED13,MEIS2,MID1IP1,MIPOL1,MYBL1,NAIF1,NRSN1,NUCKS1,OSTC,PADI2,PAFAH1B1,PAK2,PAPOLA,PASD1,PCLO,PCNP,PDS5A,PFKFB3,PGAP1,PLAGL2,PNO1,PPP1R14C,PPP6R3,PRKAR1A,PTP4A2,PTPRN,RA…
GO:CC	intracellular	GO:0005622	1.46163e-11	10.8352	9278	147	101	24356	ADNP,ADRB1,AKTIP,ARFIP2,ASH1L,ATP1B3,AUTS2,AXIN2,BHMT,BRWD1,CADPS,CDC6,CDYL2,CELF1,CRYZ,CTIF,DRD1,DTNA,EGR1,EHF,ENAH,EPHB1,ESYT2,FGF18,FNDC5,GALNT2,GLS,GLTP,GNG12,GOT2,GSK3B,HCFC2,ITCH,IYD,KDM1B,KLF12,LPCAT1,MAP3K12,MAPK10,MBNL2,MED13,MEIS2,MID1IP1,MIPOL1,MYBL1,NAIF1,NRSN1,NUCKS1,OSTC,PADI2,PAFAH1B1,PAK2,PAPOLA,PASD1,PCLO,PCNP,PDS5A,PFKFB3,PGAP1,PLAGL2,PNO1,PPP1R14C,PPP6R3,PRKAR1A,PTP4A2,PTPRN,RA…
GO:CC	organelle	GO:0043226	4.0233e-09	8.39542	8130	147	89	24356	ADNP,ADRB1,ARFIP2,ASH1L,ATP2B2,AUTS2,AXIN2,BRWD1,CADPS,CDC6,CDYL2,CELF1,DRD1,EGR1,EHF,EPHB1,ESYT2,FGF18,FNDC5,FZD4,GALNT2,GLS,GNG12,GOT2,GSK3B,HCFC2,ITCH,IYD,KDM1B,KLF12,LPCAT1,LRRTM2,MAPK10,MBNL2,MED13,MEIS2,MID1IP1,MIPOL1,MYBL1,NAIF1,NRSN1,NUCKS1,OSTC,PADI2,PAFAH1B1,PAPOLA,PASD1,PCLO,PCNP,PDS5A,PFKFB3,PGAP1,PLAGL2,PNO1,PPP6R3,PRKAR1A,PTP4A2,PTPRN,RAD51B,RAI14,RFXAP,RREB1,SAP30L,SEC62,SEC24A,SES…
GO:CC	membrane-bounded organelle	GO:0043227	7.35678e-09	8.13331	7031	147	81	24356	ADNP,ADRB1,ARFIP2,ASH1L,AUTS2,AXIN2,BRWD1,CADPS,CDC6,CDYL2,CELF1,DRD1,EGR1,EHF,EPHB1,ESYT2,FGF18,FNDC5,FZD4,GALNT2,GLS,GOT2,GSK3B,HCFC2,ITCH,IYD,KDM1B,KLF12,LPCAT1,MAPK10,MBNL2,MED13,MEIS2,MID1IP1,MIPOL1,MYBL1,NAIF1,NRSN1,NUCKS1,OSTC,PADI2,PAFAH1B1,PAPOLA,PASD1,PCNP,PDS5A,PFKFB3,PGAP1,PLAGL2,PNO1,PPP6R3,PTP4A2,PTPRN,RAD51B,RAI14,RFXAP,RREB1,SAP30L,SEC62,SEC24A,SLC25A36,SLC35D1,SMAD5,SMARCC2,SOBP,…
GO:CC	intracellular membrane-bounded organelle	GO:0043231	7.37241e-08	7.13239	6619	147	76	24356	ADNP,ARFIP2,ASH1L,AUTS2,AXIN2,BRWD1,CDC6,CDYL2,CELF1,DRD1,EGR1,EHF,EPHB1,ESYT2,FGF18,FNDC5,GALNT2,GLS,GOT2,GSK3B,HCFC2,ITCH,IYD,KDM1B,KLF12,LPCAT1,MAPK10,MBNL2,MED13,MEIS2,MID1IP1,MIPOL1,MYBL1,NAIF1,NUCKS1,OSTC,PADI2,PAFAH1B1,PAPOLA,PASD1,PCNP,PDS5A,PFKFB3,PGAP1,PLAGL2,PNO1,PPP6R3,PTP4A2,PTPRN,RAD51B,RAI14,RFXAP,RREB1,SAP30L,SEC62,SEC24A,SLC25A36,SLC35D1,SMAD5,SMARCC2,SOBP,SSFA2,SUMO1,SWAP70,TC2N…
GO:CC	intracellular organelle	GO:0043229	8.03502e-08	7.09501	7938	147	85	24356	ADNP,ADRB1,ARFIP2,ASH1L,AUTS2,AXIN2,BRWD1,CADPS,CDC6,CDYL2,CELF1,DRD1,EGR1,EHF,EPHB1,ESYT2,FGF18,FNDC5,GALNT2,GLS,GNG12,GOT2,GSK3B,HCFC2,ITCH,IYD,KDM1B,KLF12,LPCAT1,MAPK10,MBNL2,MED13,MEIS2,MID1IP1,MIPOL1,MYBL1,NAIF1,NRSN1,NUCKS1,OSTC,PADI2,PAFAH1B1,PAPOLA,PASD1,PCNP,PDS5A,PFKFB3,PGAP1,PLAGL2,PNO1,PPP6R3,PRKAR1A,PTP4A2,PTPRN,RAD51B,RAI14,RFXAP,RREB1,SAP30L,SEC62,SEC24A,SESTD1,SLC25A36,SLC35D1,SMA…
GO:CC	cell periphery	GO:0071944	6.20113e-07	6.20753	2840	147	44	24356	ADRB1,AKTIP,ATP1B3,ATP2B2,CASR,DRD1,ENAH,EPHB1,ESYT2,FNDC5,FZD4,GABRG2,GLRA2,GNG12,GOT2,GRM8,GSK3B,HCFC2,ITCH,IYD,KCNK10,KCNQ3,KCNQ4,LRRTM2,MAP3K12,MPZ,NAIF1,PAFAH1B1,PCLO,PDS5A,PPP6R3,PRKAR1A,PRTG,PTCHD1,SEMA3D,SLC26A9,SSFA2,SUMO1,TGFBR3,TRHDE,TWF1,UNC5C,VWC2L,YES1
GO:CC	nucleus	GO:0005634	1.41383e-06	5.8496	4460	147	57	24356	ADNP,ASH1L,AUTS2,AXIN2,BRWD1,CDC6,CDYL2,CELF1,DRD1,EGR1,EHF,FGF18,GSK3B,HCFC2,ITCH,IYD,KDM1B,KLF12,MAPK10,MBNL2,MED13,MEIS2,MID1IP1,MIPOL1,MYBL1,NAIF1,NUCKS1,PADI2,PAFAH1B1,PAPOLA,PASD1,PCNP,PDS5A,PFKFB3,PLAGL2,PNO1,PPP6R3,PTP4A2,PTPRN,RAD51B,RAI14,RFXAP,RREB1,SAP30L,SMAD5,SMARCC2,SOBP,SSFA2,SUMO1,SWAP70,TC2N,TLX3,TNFAIP8,TRIB1,VDR,YTHDF2,ZC3H12A
GO:CC	cytoplasm	GO:0005737	1.54082e-06	5.81225	6610	147	73	24356	ADRB1,AKTIP,ARFIP2,ASH1L,ATP1B3,AXIN2,BHMT,CADPS,CELF1,CRYZ,CTIF,DRD1,DTNA,EGR1,EHF,ENAH,EPHB1,ESYT2,FNDC5,GALNT2,GLS,GLTP,GOT2,GSK3B,HCFC2,ITCH,IYD,KLF12,LPCAT1,MAP3K12,MAPK10,MBNL2,MID1IP1,NAIF1,NRSN1,NUCKS1,OSTC,PADI2,PAFAH1B1,PAK2,PAPOLA,PASD1,PCLO,PFKFB3,PGAP1,PPP1R14C,PPP6R3,PRKAR1A,PTP4A2,RAI14,SEC62,SEC24A,SLC25A36,SLC35D1,SMAD5,SSFA2,STAM,STMN4,SUMO1,SWAP70,TEX2,TGFBR3,TMED7,TMEM167A,TNF…
GO:CC	membrane	GO:0016020	1.75533e-06	5.75564	5796	147	67	24356	ADRB1,AKTIP,ARFIP2,ATP1B3,ATP2B2,CASKIN2,CASR,DRD1,ENAH,EPHB1,ESYT2,FNDC5,FZD4,GABRG2,GALNT2,GLRA2,GLTP,GNG12,GOT2,GRM8,GSK3B,HCFC2,ITCH,IYD,KCNK10,KCNQ3,KCNQ4,KL,LHFPL2,LPCAT1,LRRTM2,MAP3K12,MPZ,NAIF1,NMUR2,NRSN1,OSTC,PCLO,PDS5A,PGAP1,PPP6R3,PRKAR1A,PRTG,PTCHD1,PTPRD,PTPRN,SEC62,SEC24A,SEMA3D,SESTD1,SLC25A36,SLC26A9,SLC35D1,SSFA2,SUMO1,TEX2,TGFBR3,TMED7,TMEM69,TMEM167A,TRHDE,TWF1,UNC5C,VEGFC,VWC…
GO:CC	plasma membrane	GO:0005886	2.53031e-06	5.59683	2750	147	42	24356	ADRB1,AKTIP,ATP1B3,ATP2B2,CASR,DRD1,ENAH,EPHB1,ESYT2,FNDC5,FZD4,GABRG2,GLRA2,GNG12,GOT2,GRM8,GSK3B,HCFC2,ITCH,IYD,KCNK10,KCNQ3,KCNQ4,LRRTM2,MAP3K12,MPZ,NAIF1,PDS5A,PPP6R3,PRKAR1A,PRTG,PTCHD1,SEMA3D,SLC26A9,SSFA2,SUMO1,TGFBR3,TRHDE,TWF1,UNC5C,VWC2L,YES1
GO:CC	integral component of plasma membrane	GO:0005887	6.13926e-05	4.21188	847	147	20	24356	ADRB1,ATP1B3,ATP2B2,CASR,DRD1,EPHB1,ESYT2,GABRG2,GLRA2,IYD,KCNK10,KCNQ3,KCNQ4,LRRTM2,MPZ,SEMA3D,SLC26A9,SUMO1,TGFBR3,VWC2L
GO:CC	intrinsic component of plasma membrane	GO:0031226	0.000110432	3.9569	879	147	20	24356	ADRB1,ATP1B3,ATP2B2,CASR,DRD1,EPHB1,ESYT2,GABRG2,GLRA2,IYD,KCNK10,KCNQ3,KCNQ4,LRRTM2,MPZ,SEMA3D,SLC26A9,SUMO1,TGFBR3,VWC2L
GO:CC	membrane part	GO:0044425	0.00136532	2.86476	4610	147	51	24356	ADRB1,AKTIP,ATP1B3,ATP2B2,CASR,DRD1,EPHB1,ESYT2,FNDC5,FZD4,GABRG2,GALNT2,GLRA2,GNG12,GRM8,IYD,KCNK10,KCNQ3,KCNQ4,KL,LHFPL2,LPCAT1,LRRTM2,MPZ,NMUR2,NRSN1,OSTC,PGAP1,PRKAR1A,PRTG,PTCHD1,PTPRD,PTPRN,SEC62,SEC24A,SEMA3D,SESTD1,SLC25A36,SLC26A9,SLC35D1,SUMO1,TEX2,TGFBR3,TMED7,TMEM69,TMEM167A,TWF1,UNC5C,VWC2L,YES1,ZC3H12A
GO:CC	organelle part	GO:0044422	0.00262314	2.58118	5394	147	56	24356	ADRB1,ARFIP2,ASH1L,ATP2B2,AXIN2,CDC6,CELF1,DRD1,EGR1,EHF,EPHB1,ESYT2,FGF18,GALNT2,GNG12,GSK3B,HCFC2,ITCH,IYD,KLF12,LRRTM2,MBNL2,MED13,NAIF1,NUCKS1,OSTC,PADI2,PAFAH1B1,PAPOLA,PCNP,PDS5A,PFKFB3,PNO1,PPP6R3,PRKAR1A,RAD51B,RAI14,RFXAP,RREB1,SAP30L,SEC62,SEC24A,SLC25A36,SMAD5,SMARCC2,STAM,SUMO1,TLX3,TMEM167A,TNFAIP8,TTC28,TWF1,VDR,YES1,YTHDF2,ZC3H12A
GO:CC	integral component of membrane	GO:0016021	0.00285219	2.54482	3810	147	44	24356	ADRB1,ATP1B3,ATP2B2,CASR,DRD1,EPHB1,ESYT2,FNDC5,FZD4,GABRG2,GALNT2,GLRA2,GRM8,IYD,KCNK10,KCNQ3,KCNQ4,KL,LHFPL2,LPCAT1,LRRTM2,MPZ,NMUR2,NRSN1,OSTC,PGAP1,PRTG,PTCHD1,PTPRD,PTPRN,SEC62,SEMA3D,SESTD1,SLC25A36,SLC26A9,SLC35D1,SUMO1,TEX2,TGFBR3,TMED7,TMEM69,TMEM167A,UNC5C,VWC2L
GO:CC	intrinsic component of membrane	GO:0031224	0.00418118	2.3787	3867	147	44	24356	ADRB1,ATP1B3,ATP2B2,CASR,DRD1,EPHB1,ESYT2,FNDC5,FZD4,GABRG2,GALNT2,GLRA2,GRM8,IYD,KCNK10,KCNQ3,KCNQ4,KL,LHFPL2,LPCAT1,LRRTM2,MPZ,NMUR2,NRSN1,OSTC,PGAP1,PRTG,PTCHD1,PTPRD,PTPRN,SEC62,SEMA3D,SESTD1,SLC25A36,SLC26A9,SLC35D1,SUMO1,TEX2,TGFBR3,TMED7,TMEM69,TMEM167A,UNC5C,VWC2L
GO:CC	plasma membrane part	GO:0044459	0.00670934	2.17332	1562	147	24	24356	ADRB1,ATP1B3,ATP2B2,CASR,DRD1,EPHB1,ESYT2,GABRG2,GLRA2,GNG12,IYD,KCNK10,KCNQ3,KCNQ4,LRRTM2,MPZ,PRKAR1A,SEMA3D,SLC26A9,SUMO1,TGFBR3,TWF1,VWC2L,YES1
WP	Wnt Signaling Pathway and Pluripotency	WP:WP779	0.000625472	3.20379	60	147	5	24356	AXIN2,FZD4,GSK3B,MAPK10,PAFAH1B1
TF	Factor: E2F-4; motif: NTTTCSCGCC; match class: 1	TF:M07380_1	7.27328e-12	11.1383	4729	147	70	24356	ADNP,ADRB1,ARFIP2,ATP1B3,AUTS2,BHMT,BRWD1,CADPS,CALCOCO2,CDC6,CDYL2,CRYZ,EGR1,EPHB1,ESYT2,FGF18,FKBP3,GLRA2,GLS,GLTP,GNG12,GRM8,HCFC2,IPP,KCNQ3,KDM1B,KL,LHFPL2,LPCAT1,MEIS2,MYBL1,NAIF1,NRSN1,NUCKS1,OSTC,PAFAH1B1,PAPOLA,PCNP,PDE11A,PDS5A,PGAP1,PLCXD3,PNO1,PPP1R14C,PRTG,PTCHD1,PTPRN,RFXAP,RNF44,RNF141,SAP30L,SEC62,SEC24A,SLC25A36,SLC35D1,SOBP,SSFA2,STAU2,SUMO1,SWAP70,TGFBR3,TLX3,TMEFF2,TMEM69,TRHDE…
TF	Factor: myogenin; motif: CAGCTG; match class: 1	TF:M02101_1	3.7732e-09	8.42329	13117	147	119	24356	ADNP,ADRB1,AKTIP,ARFIP2,ASH1L,ATP1B3,ATP2B2,CADPS,CALCOCO2,CASKIN2,CASR,COL12A1,CRYZ,CTIF,DHX40,DRD1,DTNA,EHF,ENAH,EPHB1,ESYT2,FGF18,FKBP3,FNDC5,FZD4,GABRG2,GALNT2,GDA,GFPT2,GLRA2,GLTP,GNG12,GOT2,GPATCH8,GRM8,GSK3B,HAPLN1,HCFC2,IPP,ITCH,IYD,KCNQ3,KCNQ4,KDM1B,KIAA0825,KL,KLF12,LHFPL2,LPCAT1,LRRTM2,MAPK10,MBNL2,MEIS2,MID1IP1,MIPOL1,MYBL1,NAIF1,NMUR2,NUCKS1,OSTC,PADI2,PAFAH1B1,PAK2,PASD1,PCLO,PCNP,P…
TF	Factor: E2F-1; motif: NNNSSCGCSAANN; match class: 1	TF:M07250_1	2.618e-06	5.58203	2891	147	44	24356	ARFIP2,ATP1B3,BRWD1,CADPS,CDC6,CDYL2,CRYZ,EPHB1,FGF18,FZD4,GLS,GLTP,GRM8,IPP,LPCAT1,MED13,MYBL1,NAIF1,NUCKS1,PAPOLA,PCNP,PDS5A,PLCXD3,PNO1,PRKAR1A,PRTG,PTCHD1,PTPRN,RNF44,RNF141,SLC25A36,SLC35D1,SOBP,STAU2,SUMO1,TC2N,TLX3,TMED7,TMEFF2,TMEM69,TRIB1,UBE2D3,USP47,YTHDF2
TF	Factor: TCF-7; motif: TCAAAG; match class: 1	TF:M00805_1	8.60963e-06	5.06502	4444	147	56	24356	ADNP,AKTIP,ATP2B2,CASKIN2,CASR,CELF1,COL12A1,DTNA,EHF,EPHB1,ESYT2,GABRG2,GALNT2,GDA,GLRA2,HAPLN1,ITCH,IYD,KCNK10,KCNQ3,KLF12,LRRTM2,MAPK10,MBNL2,MEIS2,MIPOL1,MYBL1,NMUR2,OSTC,PADI2,PAK2,PASD1,PFKFB3,PLAGL2,PPP6R3,PRKAR1A,PTP4A2,PTPRD,PTPRN,RAD51B,RIMBP2,RREB1,SEMA3D,SLC26A9,SMAD5,SOBP,STMN4,SUMO1,SWAP70,TEX2,TMEM69,TTC9,TTC28,VDR,VEGFC,ZC3H12C
TF	Factor: E2F; motif: GGCGSG; match class: 1	TF:M00803_1	1.28249e-05	4.89195	7077	147	75	24356	ADRB1,ARFIP2,ATP1B3,AUTS2,AXIN2,BHMT,BRWD1,CADPS,CALCOCO2,CDC6,CDYL2,CRYZ,DRD1,EGR1,EPHB1,FGF18,FKBP3,FNDC5,FZD4,GLRA2,GLS,GLTP,GNG12,GRM8,HCFC2,IPP,KCNQ3,KCNQ4,KDM1B,KL,LHFPL2,LPCAT1,MEIS2,MID1IP1,MYBL1,NAIF1,NRSN1,NUCKS1,PAFAH1B1,PAPOLA,PCNP,PDE11A,PDS5A,PGAP1,PNO1,PPP1R14C,PRTG,PTCHD1,PTPRN,RNF44,RNF141,SAP30L,SEC62,SEC24A,SLC35D1,SMAD5,SMARCC2,SOBP,SSFA2,STAU2,SUMO1,SWAP70,TGFBR3,TLX3,TMED7,T…
TF	Factor: Sp1; motif: NGGGGCGGGGN; match class: 1	TF:M07395_1	3.11742e-05	4.50621	4099	147	52	24356	ADRB1,ARFIP2,AUTS2,BHMT,BRWD1,CADPS,CALCOCO2,CDC6,CDYL2,EPHB1,FGF18,FNDC5,GLS,GLTP,GRM8,HCFC2,KCNQ3,KL,LPCAT1,MAP3K12,MEIS2,MID1IP1,MYBL1,NRSN1,NUCKS1,PAFAH1B1,PAPOLA,PDE11A,PDS5A,PGAP1,PLCXD3,PPP1R14C,PRTG,PTCHD1,RNF44,SAP30L,SEC24A,SLC35D1,SMARCC2,SOBP,STAU2,SWAP70,TGFBR3,TLX3,TMEFF2,TMEM69,TRHDE,TRIB1,TTC9,UNC5C,YTHDF2,ZC3H12A
TF	Factor: LEF-1; motif: WCAAAGN; match class: 0	TF:M03794_0	0.000101885	3.99189	3033	147	42	24356	ADNP,ARFIP2,AXIN2,CASR,CELF1,COL12A1,DTNA,EHF,ESYT2,FGF18,GABRG2,GALNT2,GDA,GLRA2,GOT2,ITCH,IYD,KDM1B,KIAA0825,LHFPL2,LRRTM2,MIPOL1,OSTC,PADI2,PAK2,PAPOLA,PFKFB3,PLCXD3,PPP6R3,PTP4A2,PTPRD,RAD51B,RAI14,RFXAP,SEMA3D,SLC26A9,STAU2,STMN4,TC2N,TTC9,TTC28,VEGFC
TF	Factor: LEF-1; motif: WCAAAGN; match class: 0	TF:M02019_0	0.000101885	3.99189	3033	147	42	24356	ADNP,ARFIP2,AXIN2,CASR,CELF1,COL12A1,DTNA,EHF,ESYT2,FGF18,GABRG2,GALNT2,GDA,GLRA2,GOT2,ITCH,IYD,KDM1B,KIAA0825,LHFPL2,LRRTM2,MIPOL1,OSTC,PADI2,PAK2,PAPOLA,PFKFB3,PLCXD3,PPP6R3,PTP4A2,PTPRD,RAD51B,RAI14,RFXAP,SEMA3D,SLC26A9,STAU2,STMN4,TC2N,TTC9,TTC28,VEGFC
TF	Factor: Churchill; motif: CGGGNN; match class: 1	TF:M00986_1	0.000129135	3.88896	8500	147	82	24356	ADRB1,ARFIP2,ATP1B3,AUTS2,AXIN2,BHMT,BRWD1,CADPS,CALCOCO2,CDC6,CDYL2,COL12A1,CRYZ,DRD1,EGR1,EPHB1,ESYT2,FGF18,FKBP3,FNDC5,FZD4,GFPT2,GLRA2,GLS,GLTP,GNG12,GRM8,HCFC2,KCNK10,KCNQ3,KCNQ4,KDM1B,KL,LHFPL2,LPCAT1,MAP3K12,MED13,MEIS2,MID1IP1,MPZ,MYBL1,NAIF1,NRSN1,NUCKS1,PAFAH1B1,PAPOLA,PCNP,PDE11A,PDS5A,PGAP1,PLCXD3,PNO1,PPP1R14C,PRKAR1A,PRTG,PTCHD1,PTPRN,RFXAP,RNF44,SAP30L,SEC62,SEC24A,SLC35D1,SMARCC2,…
TF	Factor: E2F-1; motif: TTGGCGCGRAANNGNM; match class: 1	TF:M00938_1	0.000218988	3.65958	2003	147	32	24356	AKTIP,BHMT,BRWD1,CRYZ,EPHB1,FGF18,GLS,GLTP,GRM8,LPCAT1,MYBL1,NAIF1,NRSN1,PCNP,PDE11A,PNO1,PTCHD1,RNF44,SAP30L,SEC62,SLC26A9,SLC35D1,SSFA2,SUMO1,TGFBR3,TLX3,TMED7,TMEFF2,TMEM69,TRIB1,TTC9,YTHDF2
TF	Factor: Pax-5; motif: RRMSWGANWYCTNRAGCGKRACSRYNSM; match class: 1	TF:M00144_1	0.000530445	3.27536	6661	147	68	24356	ADRB1,ARFIP2,ATP1B3,AUTS2,AXIN2,BRWD1,CADPS,CALCOCO2,CDC6,COL12A1,CRYZ,EGR1,FGF18,FZD4,GFPT2,GLS,GLTP,GRM8,KCNK10,KCNQ3,KCNQ4,KDM1B,KL,LHFPL2,LRRTM2,MAPK10,MEIS2,MID1IP1,MYBL1,NAIF1,NMUR2,NUCKS1,OSTC,PAFAH1B1,PAPOLA,PCLO,PCNP,PDS5A,PGAP1,PNO1,PRTG,PTCHD1,PTPRN,RFXAP,RNF44,RNF141,SAP30L,SEC62,SLC26A9,SLC35D1,SMARCC2,SSFA2,STAU2,SUMO1,SWAP70,TC2N,TEX2,TGFBR3,TLX3,TMEFF2,TMEM69,TRIB1,TWF1,UBE2D3,USP…
TF	Factor: Sp1; motif: NGGGGGCGGGGYN; match class: 1	TF:M00196_1	0.000702293	3.15348	3621	147	45	24356	ADRB1,ARFIP2,AUTS2,BHMT,BRWD1,CDC6,CDYL2,EPHB1,FNDC5,GLTP,GRM8,HCFC2,KCNQ3,KL,LPCAT1,MAP3K12,MID1IP1,MYBL1,NRSN1,NUCKS1,PAFAH1B1,PDE11A,PDS5A,PGAP1,PLCXD3,PPP1R14C,PRTG,PTCHD1,RNF44,SAP30L,SEC24A,SLC35D1,SMARCC2,SOBP,STAU2,SWAP70,TGFBR3,TLX3,TMEFF2,TMEM69,TRHDE,UBE2D3,UNC5C,YTHDF2,ZC3H12A
TF	Factor: SOX; motif: CTCTTTGTTANGA; match class: 0	TF:M01014_0	0.000927482	3.03269	4034	147	48	24356	ADNP,ADRB1,ASH1L,AUTS2,AXIN2,DTNA,EHF,ENAH,ESYT2,FGF18,GLRA2,GNG12,GSK3B,HAPLN1,HCFC2,ITCH,LPCAT1,MAPK10,MID1IP1,MIPOL1,NAIF1,PNO1,PRTG,PTCHD1,PTP4A2,PTPRD,RAD51B,RREB1,SEMA3D,SLC25A36,SLC26A9,STAM,SWAP70,TC2N,TEX2,TLX3,TMEM69,TMEM167A,TNFAIP8,TRHDE,TWF1,UBE2D3,UNC5C,USP47,VEGFC,XDH,YES1,ZNF618
TF	Factor: HOXA13; motif: ATAAMA; match class: 1	TF:M01292_1	0.00129336	2.88828	6383	147	65	24356	ADNP,AKTIP,ASH1L,ATP2B2,AUTS2,AXIN2,CASR,CELF1,COL12A1,DTNA,ENAH,FKBP3,GABRG2,GALNT2,GDA,GLRA2,GSK3B,HAPLN1,IYD,KCNK10,KIAA0825,KIAA1211,KL,MAPK10,MBNL2,MIPOL1,NMUR2,NUCKS1,PAFAH1B1,PAK2,PCLO,PCNP,PFKFB3,PLAGL2,PLCXD3,PNO1,PPP6R3,PRKAR1A,PTCHD1,PTPRD,RAD51B,RAI14,RIMBP2,RREB1,SEC62,SEMA3D,SESTD1,SLC25A36,SLC35D1,SMAD5,SOBP,SSFA2,STAM,SUMO1,SWAP70,TEX2,TGFBR3,TMED7,TMEM167A,TNFAIP8,UNC5C,YES1,ZC3H…
TF	Factor: Sp1; motif: GGGGCGGGGC; match class: 1	TF:M00931_1	0.00157929	2.80154	3728	147	45	24356	ADRB1,ARFIP2,AUTS2,BHMT,BRWD1,CDC6,CDYL2,CRYZ,EPHB1,FGF18,FNDC5,GLTP,GRM8,HCFC2,KCNQ3,LPCAT1,MAP3K12,MID1IP1,MYBL1,NRSN1,NUCKS1,PAFAH1B1,PDE11A,PDS5A,PGAP1,PLCXD3,PPP1R14C,PRKAR1A,PRTG,PTCHD1,RNF44,SEC24A,SLC35D1,SMARCC2,SOBP,SWAP70,TGFBR3,TLX3,TMEFF2,TMEM69,TRHDE,TRIB1,UNC5C,YTHDF2,ZC3H12A
TF	Factor: Sp1; motif: NNGGGGCGGGGNN; match class: 1	TF:M00932_1	0.00213932	2.66972	3644	147	44	24356	ADRB1,ARFIP2,AUTS2,BHMT,BRWD1,CDC6,CDYL2,EPHB1,FNDC5,GLTP,GRM8,HCFC2,KCNQ3,LPCAT1,MAP3K12,MID1IP1,MYBL1,NRSN1,NUCKS1,PAFAH1B1,PDE11A,PDS5A,PGAP1,PLCXD3,PPP1R14C,PRKAR1A,PRTG,PTCHD1,RNF44,SEC24A,SLC35D1,SMARCC2,SOBP,SWAP70,TGFBR3,TLX3,TMEFF2,TMEM69,TRHDE,TRIB1,UBE2D3,UNC5C,YTHDF2,ZC3H12A
TF	Factor: Sox-9; motif: NNNNNACAAARGNNSMN; match class: 0	TF:M07269_0	0.00411461	2.38567	5596	147	58	24356	ATP1B3,AUTS2,AXIN2,CADPS,CASR,CELF1,COL12A1,CRYZ,DHX40,DRD1,DTNA,EHF,ENAH,EPHB1,FKBP3,FZD4,GALNT2,GLRA2,GLS,GNG12,GPATCH8,GRM8,HAPLN1,IPP,IYD,KCNQ3,KCNQ4,KIAA0825,MED13,MEIS2,MID1IP1,NAIF1,NRSN1,PADI2,PAPOLA,PCLO,PDS5A,PFKFB3,RAD51B,RAI14,RIMBP2,RNF141,SAP30L,SEC62,SEMA3D,SESTD1,SMAD5,SOBP,SSFA2,SWAP70,TGFBR3,TMED7,TMEM167A,TNFAIP8,TWF1,UBE2D3,VWC2L,YTHDF2
TF	Factor: Cdx-1; motif: TTTATK; match class: 1	TF:M02086_1	0.00422949	2.37371	7326	147	70	24356	ADNP,AKTIP,ASH1L,ATP1B3,ATP2B2,AUTS2,AXIN2,CASR,CDC6,CDYL2,COL12A1,DHX40,DTNA,ENAH,FGF18,GABRG2,GALNT2,GDA,GLRA2,GLS,GSK3B,HAPLN1,ITCH,IYD,KCNK10,KCNQ3,KCNQ4,KIAA0825,KIAA1211,KLF12,MAPK10,MBNL2,MED13,MEIS2,MIPOL1,NUCKS1,OSTC,PADI2,PAK2,PAPOLA,PCNP,PGAP1,PLAGL2,PLCXD3,PNO1,PPP6R3,PTPRD,RAD51B,RAI14,RIMBP2,RREB1,SAP30L,SESTD1,SLC25A36,SLC35D1,SMAD5,SOBP,SSFA2,STAM,TEX2,TMEM167A,TNFAIP8,TTC28,TWF1,…
TF	Factor: myogenin; motif: CRSCTGTTBNNTTTGGCACGSNGCCARCH; match class: 1	TF:M00056_1	0.00629242	2.20118	4578	147	50	24356	ARFIP2,ATP1B3,ATP2B2,AUTS2,AXIN2,BRWD1,CALCOCO2,CASKIN2,CDYL2,CTIF,DHX40,EGR1,EHF,ESYT2,FGF18,FKBP3,FNDC5,FZD4,GLS,GLTP,GNG12,HAPLN1,HCFC2,ITCH,KCNK10,KDM1B,KL,KLF12,LPCAT1,MBNL2,MEIS2,MID1IP1,NUCKS1,PAFAH1B1,PCLO,PDS5A,PNO1,PRKAR1A,PTPRD,PTPRN,RNF141,SEC62,SLC26A9,STMN4,TC2N,TMED7,TNFAIP8,TWF1,VWC2L,ZC3H12A
TF	Factor: E2F-4; motif: GCGGGAAANA; match class: 1	TF:M02090_1	0.00758555	2.12001	4475	147	49	24356	ATP1B3,AUTS2,AXIN2,BHMT,BRWD1,CDC6,CDYL2,CRYZ,DRD1,EGR1,EPHB1,FGF18,FKBP3,GLRA2,GLS,GLTP,GNG12,GRM8,IPP,KDM1B,LPCAT1,MEIS2,MYBL1,OSTC,PAFAH1B1,PAPOLA,PCNP,PDE11A,PDS5A,PNO1,PTCHD1,RNF44,SLC25A36,SLC35D1,SMARCC2,SOBP,STAU2,SWAP70,TLX3,TMEFF2,TMEM69,TRHDE,TRIB1,TTC9,TWF1,UBE2D3,UNC5C,USP47,YTHDF2
TF	Factor: FOX; motif: KWTTGTTTRTTTW; match class: 0	TF:M00809_0	0.00976468	2.01034	2052	147	29	24356	AKTIP,ASH1L,CADPS,DTNA,EPHB1,GALNT2,GDA,GLRA2,GLS,GSK3B,KCNK10,KIAA1211,LHFPL2,MED13,PAPOLA,PCNP,PGAP1,PLCXD3,PNO1,PPP1R14C,PTP4A2,PTPRD,SEC62,SMAD5,SOBP,SWAP70,TWF1,UBE2D3,YES1
MIRNA	gga-miR-181a-5p	MIRNA:gga-miR-181a-5p	0.00603547	2.21929	1	147	1	24356	MYBL1
