# Supplementary material for: Marek’s disease vaccines-induced differential expression of known and novel microRNAs in primary lymphoid organ bursae of White Leghorn
Source: Vet Res. 2020 Feb 24;51:19. doi: 10.1186/s13567-020-00746-4 (PMC7038564; doi:10.1186/s13567-020-00746-4)
Supplement: Supplementary file 11 — Additional file 11: GO terms enriched by target genes of differentially expressed miRNAs in bursae between line 63and line 72birds 26 days post Rispens inoculation. Gene Ontology analysis of a list of target genes of differentially expressed microRNAs between line 63 and line 72 birds 26 days post CVI988/Rispens vaccination. [file 13567_2020_746_MOESM11_ESM.xlsx]

## Sheet: 5SigTGgProfiler_ggallus_6-13-20
source	term_name	term_id	adjusted_p_value	negative_log10_of_adjusted_p_value	term_size	query_size	intersection_size	effective_domain_size	intersections
GO:MF	binding	GO:0005488	5e-324	323.306	9937	4037	2829	24356	A1CF,AAK1,AARS2,AATK,ABAT,ABCA1,ABCA5,ABCA8,ABCA12,ABCB5,ABCB8,ABCC1,ABCC3,ABCC4,ABCC5,ABCC9,ABCD2,ABCD3,ABCG8,ABHD2,ABI1,ABI2,ABL1,ABL2,ABLIM1,ABLIM3,ABR,ACACA,ACADL,ACADSB,ACAN,ACAP2,ACBD3,ACOX1,ACPP,ACSL3,ACSS2,ACTN2,ACTR2,ACTR3,ACVR1B,ACVR1C,ACVR2A,ACVR2B,ADAM9,ADAM10,ADAM12,ADAMTS1,ADAMTS4,ADAMTS5,ADAMTS15,ADARB1,ADARB2,ADAT2,ADCK1,ADCY1,ADCY2,ADCY6,ADCYAP1,ADHFE1,ADIPOR2,ADNP,ADORA2A,ADPRH,…
GO:MF	molecular_function	GO:0003674	5e-324	323.306	12814	4037	3426	24356	A1CF,AAK1,AARS2,AASS,AATK,ABAT,ABCA1,ABCA5,ABCA8,ABCA12,ABCB5,ABCB8,ABCC1,ABCC3,ABCC4,ABCC5,ABCC9,ABCD2,ABCD3,ABCG8,ABHD2,ABHD5,ABHD6,ABHD13,ABI1,ABI2,ABL1,ABL2,ABLIM1,ABLIM3,ABR,ACACA,ACADL,ACADSB,ACAN,ACAP2,ACBD3,ACOX1,ACP2,ACPP,ACSL3,ACSL6,ACSM5,ACSS2,ACTN2,ACTR2,ACTR3,ACVR1B,ACVR1C,ACVR2A,ACVR2B,ADAM9,ADAM10,ADAM12,ADAM22,ADAM28,ADAMTS1,ADAMTS4,ADAMTS5,ADAMTS6,ADAMTS15,ADAMTS18,ADAMTS19,ADAMT…
GO:MF	protein binding	GO:0005515	1.88551e-245	244.725	6267	4037	1937	24356	AAK1,ABAT,ABCA1,ABCA12,ABCC9,ABCD2,ABCD3,ABCG8,ABI1,ABI2,ABL1,ABL2,ABLIM1,ABLIM3,ABR,ACACA,ACAP2,ACBD3,ACOX1,ACPP,ACSL3,ACTN2,ACTR2,ACTR3,ACVR1B,ACVR1C,ACVR2A,ACVR2B,ADAM9,ADAM10,ADAM12,ADAMTS4,ADCY6,ADCYAP1,ADIPOR2,ADORA2A,ADRB1,AGL,AHCYL1,AHI1,AHR,AIDA,AIF1L,AIMP1,AKAP5,AKAP6,AKAP7,AKAP10,AKAP11,AKAP12,ALCAM,ALDH3A2,ALDOB,ALOX5,ALS2,ALX4,AMBRA1,AMN1,AMOT,AMOTL1,AMOTL2,ANAPC7,ANGEL1,ANGPT1,ANGPT…
GO:MF	ion binding	GO:0043167	1.09793e-107	106.959	3825	4037	1138	24356	AAK1,AARS2,AATK,ABAT,ABCA1,ABCA5,ABCA8,ABCA12,ABCB5,ABCB8,ABCC1,ABCC3,ABCC4,ABCC5,ABCC9,ABCD2,ABCD3,ABCG8,ABL1,ABL2,ABLIM1,ABLIM3,ACACA,ACADL,ACADSB,ACAN,ACAP2,ACBD3,ACOX1,ACSS2,ACTN2,ACTR2,ACTR3,ACVR1B,ACVR1C,ACVR2A,ACVR2B,ADAMTS1,ADAMTS5,ADAMTS15,ADAT2,ADCK1,ADCY1,ADCY2,ADHFE1,ADPRH,AEBP1,AGBL3,AGFG1,AGPS,AIDA,AIF1L,AIFM2,AK1,AK2,AK4,AKT3,ALOX5,ALPK1,ALPK3,AMPD3,ANKFY1,ANKIB1,ANTXR1,ANTXR2,ANXA…
GO:MF	organic cyclic compound binding	GO:0097159	2.35711e-104	103.628	4251	4037	1219	24356	A1CF,AAK1,AARS2,AATK,ABAT,ABCA1,ABCA5,ABCA8,ABCA12,ABCB5,ABCB8,ABCC1,ABCC3,ABCC4,ABCC5,ABCC9,ABCD2,ABCD3,ABCG8,ABL1,ABL2,ACACA,ACADL,ACADSB,ACBD3,ACOX1,ACSS2,ACTR2,ACTR3,ACVR1B,ACVR1C,ACVR2A,ACVR2B,ADARB1,ADARB2,ADCK1,ADCY1,ADCY2,ADNP,ADRB1,AEBP1,AEBP2,AFF2,AFF3,AGPS,AHR,AIFM2,AIMP1,AK1,AK2,AK4,AKT3,ALPK1,ALPK3,ALX4,ANKRD1,ANXA6,ARF1,ARF6,ARHGAP5,ARID2,ARID4A,ARID5B,ARL3,ARL10,ARL15,ARL13B,ARL4C,…
GO:MF	heterocyclic compound binding	GO:1901363	2.11328e-102	101.675	4193	4037	1202	24356	A1CF,AAK1,AARS2,AATK,ABAT,ABCA1,ABCA5,ABCA8,ABCA12,ABCB5,ABCB8,ABCC1,ABCC3,ABCC4,ABCC5,ABCC9,ABCD2,ABCD3,ABCG8,ABL1,ABL2,ACACA,ACADL,ACADSB,ACBD3,ACOX1,ACSS2,ACTR2,ACTR3,ACVR1B,ACVR1C,ACVR2A,ACVR2B,ADARB1,ADARB2,ADCK1,ADCY1,ADCY2,ADNP,AEBP1,AEBP2,AFF2,AFF3,AGPS,AHR,AIFM2,AIMP1,AK1,AK2,AK4,AKT3,ALPK1,ALPK3,ALX4,ANKRD1,ANXA6,ARF1,ARF6,ARHGAP5,ARID2,ARID4A,ARID5B,ARL3,ARL10,ARL15,ARL13B,ARL4C,ARL5A,…
GO:MF	catalytic activity	GO:0003824	4.72414e-91	90.3257	4775	4037	1290	24356	AAK1,AARS2,AASS,AATK,ABAT,ABCA1,ABCA5,ABCA8,ABCA12,ABCB5,ABCB8,ABCC1,ABCC3,ABCC4,ABCC5,ABCC9,ABCD2,ABCD3,ABCG8,ABHD2,ABHD5,ABHD6,ABHD13,ABL1,ABL2,ACACA,ACADL,ACADSB,ACOX1,ACP2,ACPP,ACSL3,ACSL6,ACSM5,ACSS2,ACVR1B,ACVR1C,ACVR2A,ACVR2B,ADAM9,ADAM10,ADAM12,ADAM22,ADAM28,ADAMTS1,ADAMTS4,ADAMTS5,ADAMTS6,ADAMTS15,ADAMTS18,ADAMTS19,ADAMTSL1,ADARB1,ADARB2,ADAT2,ADCK1,ADCY1,ADCY2,ADCY6,ADHFE1,ADK,ADPGK,ADP…
GO:MF	enzyme binding	GO:0019899	5.89042e-74	73.2299	1425	4037	517	24356	ABCA1,ABL1,ABR,ACAP2,ACSL3,ADAM10,ADAMTS4,ADCY6,ADORA2A,ADRB1,AIMP1,AKAP5,AKAP7,AKAP12,ALDOB,ALS2,AMBRA1,ANAPC7,ANGPT1,ANGPT2,ANK2,ANKFY1,ANKIB1,ANKLE2,ANKRA2,ANKRD1,AP1B1,AP2A2,AP3M1,APC,APPL1,ARF6,ARFGEF2,ARHGAP44,ARHGEF3,ARHGEF4,ARHGEF6,ARHGEF7,ARHGEF9,ARHGEF12,ARHGEF16,ARHGEF17,ARHGEF18,ARHGEF38,ARHGEF10L,ARIH1,ARIH2,ARPC4,ARPP19,ATG13,ATG14,ATP1B3,ATP2A2,ATP2B4,ATP6V0A2,ATP6V1G1,ATXN3,AXIN2,…
GO:MF	catalytic activity, acting on a protein	GO:0140096	2.83363e-70	69.5477	1768	4037	592	24356	AAK1,AATK,ABHD13,ABL1,ABL2,ACVR1B,ACVR1C,ACVR2A,ACVR2B,ADAM9,ADAM10,ADAM12,ADAM22,ADAM28,ADAMTS1,ADAMTS4,ADAMTS5,ADAMTS6,ADAMTS15,ADAMTS18,ADAMTS19,ADAMTSL1,ADCK1,AEBP1,AGBL3,AKT3,ALPK1,ALPK3,AMN1,ANKIB1,APH1B,ARIH1,ARIH2,ASH1L,ASH2L,ASRGL1,ATM,ATR,ATXN3,B4GALT7,BACE1,BAP1,BCOR,BMPR2,BMPR1A,BMPR1B,BRAP,BRSK2,BTRC,C1GALT1,C9ORF3,CAB39,CAB39L,CAMK4,CAMK2A,CAMK2D,CAMK2G,CAMKK1,CAMKK2,CAMKV,CAPN1,CAP…
GO:MF	transferase activity	GO:0016740	2.51649e-67	66.5992	1861	4037	607	24356	AAK1,AATK,ABAT,ABHD5,ABL1,ABL2,ACSM5,ACVR1B,ACVR1C,ACVR2A,ACVR2B,ADCK1,ADK,ADPGK,AGL,AGPAT3,AGPAT4,AGPS,AK1,AK2,AK4,AKT3,ALDH1L2,ALG9,ALPK1,ALPK3,AMN1,ANKIB1,ARIH1,ARIH2,ASH1L,ASH2L,ATG7,ATM,ATR,B3GALNT1,B3GALNT2,B3GNT2,B3GNT7,B3GNT9,B4GALT1,B4GALT2,B4GALT4,B4GALT6,B4GALT7,BCAT1,BCOR,BHMT,BMPR2,BMPR1A,BMPR1B,BRAP,BRSK2,BTRC,C1GALT1,CAB39,CAB39L,CAMK4,CAMK2A,CAMK2D,CAMK2G,CAMKK1,CAMKK2,CAMKV,CASK,…
GO:MF	anion binding	GO:0043168	1.66428e-66	65.7788	2119	4037	664	24356	AAK1,AARS2,AATK,ABAT,ABCA1,ABCA5,ABCA8,ABCA12,ABCB5,ABCB8,ABCC1,ABCC3,ABCC4,ABCC5,ABCC9,ABCD2,ABCD3,ABCG8,ABL1,ABL2,ACACA,ACADL,ACADSB,ACAN,ACAP2,ACBD3,ACOX1,ACSS2,ACTN2,ACTR2,ACTR3,ACVR1B,ACVR1C,ACVR2A,ACVR2B,ADAMTS1,ADAMTS5,ADAMTS15,ADCK1,ADCY1,ADCY2,AGPS,AIDA,AIFM2,AK1,AK2,AK4,AKT3,ALPK1,ALPK3,ANKFY1,ANXA6,APPL1,ARF1,ARF6,ARFIP1,ARFIP2,ARHGAP5,ARHGAP26,ARHGAP44,ARL3,ARL10,ARL15,ARL13B,ARL4C,AR…
GO:MF	nucleic acid binding	GO:0003676	5.68527e-52	51.2452	2577	4037	725	24356	A1CF,AARS2,ABL1,ADARB1,ADARB2,ADNP,AEBP1,AEBP2,AFF2,AFF3,AHR,AIFM2,AIMP1,ALX4,ANKRD1,ARID2,ARID4A,ARID5B,ARNT,ARPP21,ASCC3,ASCL1,ASCL2,ASH1L,ASH2L,ASXL2,ATF7,ATMIN,ATOH8,ATXN1,ATXN1L,BACH1,BACH2,BARHL1,BARX2,BATF3,BCL2,BCL11B,BCLAF1,BCOR,BHLHE41,BMI1,BNC2,BRAP,CASC3,CASP8AP2,CBFB,CBX6,CBX7,CC2D1B,CDC5L,CDK12,CEBPB,CEBPG,CELF1,CELF2,CENPA,CERS5,CERS6,CGGBP1,CHD2,CHTF8,CHTOP,CNOT8,CNP,CPEB1,CPEB2,C…
GO:MF	small molecule binding	GO:0036094	4.62246e-51	50.3351	1915	4037	579	24356	AAK1,AARS2,AATK,ABAT,ABCA1,ABCA5,ABCA8,ABCA12,ABCB5,ABCB8,ABCC1,ABCC3,ABCC4,ABCC5,ABCC9,ABCD2,ABCD3,ABCG8,ABL1,ABL2,ACACA,ACADL,ACADSB,ACAN,ACBD3,ACOX1,ACSS2,ACTR2,ACTR3,ACVR1B,ACVR1C,ACVR2A,ACVR2B,ADCK1,ADCY1,ADCY2,AGPS,AIFM2,AK1,AK2,AK4,AKT3,ALDOB,ALPK1,ALPK3,ANXA6,ARF1,ARF6,ARHGAP5,ARL3,ARL10,ARL15,ARL13B,ARL4C,ARL5A,ARL5B,ARL8A,ASCC3,ASS1,ATAD2,ATAD2B,ATM,ATP10D,ATP11B,ATP2A2,ATP2B1,ATP2B2,AT…
GO:MF	cation binding	GO:0043169	2.19225e-50	49.6591	2160	4037	631	24356	AARS2,ABL1,ABL2,ABLIM1,ABLIM3,ACACA,ACAN,ACAP2,ACSS2,ACTN2,ACVR2A,ACVR2B,ADAMTS1,ADAMTS5,ADAMTS15,ADAT2,ADCY1,ADCY2,ADHFE1,ADPRH,AEBP1,AGBL3,AGFG1,AIF1L,ALOX5,AMPD3,ANKFY1,ANKIB1,ANTXR1,ANTXR2,ANXA6,AOC3,APOBEC4,ARF1,ARG2,ARHGAP29,ARHGEF18,ARIH1,ARIH2,ARL3,ASAP1,ASAP2,ASH1L,ASPN,ATOX1,ATP10D,ATP11B,ATP2A2,ATP8A1,ATP9A,ATRX,ATXN7L3,B4GALT1,B4GALT7,BHMT,BMI1,BRAP,BRSK2,C1GALT1,C1ORF123,C9ORF3,CA2,C…
GO:MF	metal ion binding	GO:0046872	3.37838e-48	47.4713	2087	4037	609	24356	AARS2,ABL1,ABL2,ABLIM1,ABLIM3,ACACA,ACAN,ACAP2,ACTN2,ACVR2A,ACVR2B,ADAMTS1,ADAMTS5,ADAMTS15,ADAT2,ADCY1,ADCY2,ADHFE1,ADPRH,AEBP1,AGBL3,AGFG1,AIF1L,ALOX5,AMPD3,ANKFY1,ANKIB1,ANTXR1,ANTXR2,ANXA6,AOC3,APOBEC4,ARF1,ARG2,ARHGAP29,ARHGEF18,ARIH1,ARIH2,ARL3,ASAP1,ASAP2,ASH1L,ASPN,ATOX1,ATP10D,ATP11B,ATP2A2,ATP8A1,ATP9A,ATRX,ATXN7L3,B4GALT1,B4GALT7,BHMT,BMI1,BRAP,BRSK2,C1GALT1,C1ORF123,C9ORF3,CA2,CA7,CA1…
GO:MF	DNA binding	GO:0003677	1.88421e-46	45.7249	1411	4037	453	24356	ABL1,ADNP,AEBP1,AEBP2,AFF3,AHR,AIFM2,ALX4,ANKRD1,ARID2,ARID4A,ARID5B,ARNT,ASCL1,ASCL2,ASH1L,ASH2L,ASXL2,ATMIN,ATOH8,BACH1,BACH2,BARHL1,BARX2,BATF3,BCL2,BCL11B,BCLAF1,BCOR,BHLHE41,BMI1,BNC2,CASP8AP2,CBFB,CC2D1B,CDC5L,CDK12,CEBPB,CEBPG,CENPA,CERS5,CERS6,CGGBP1,CHD2,CHTF8,CHTOP,CREB1,CREB3L1,CREB3L2,CREBBP,CSDC2,CSDE1,CSRNP2,CSRNP3,CUL4B,CUX1,CUX2,DICER1,DLX1,DLX2,DLX3,DLX6,DMBX1,DMRTB1,DNA2,DNAJB6,…
GO:MF	carbohydrate derivative binding	GO:0097367	1.26209e-45	44.8989	1657	4037	507	24356	AAK1,AARS2,AATK,ABCA1,ABCA5,ABCA8,ABCA12,ABCB5,ABCB8,ABCC1,ABCC3,ABCC4,ABCC5,ABCC9,ABCD2,ABCD3,ABCG8,ABL1,ABL2,ACACA,ACAN,ACBD3,ACSS2,ACTR2,ACTR3,ACVR1B,ACVR1C,ACVR2A,ACVR2B,ADAMTS1,ADAMTS5,ADAMTS15,ADCK1,ADCY1,ADCY2,AK1,AK2,AK4,AKT3,ALPK1,ALPK3,ANXA6,ARF1,ARF6,ARHGAP5,ARL3,ARL10,ARL15,ARL13B,ARL4C,ARL5A,ARL5B,ARL8A,ASCC3,ASS1,ATAD2,ATAD2B,ATM,ATP10D,ATP11B,ATP2A2,ATP2B1,ATP2B2,ATP2B4,ATP2C1,ATP6…
GO:MF	nucleotide binding	GO:0000166	2.52965e-45	44.5969	1665	4037	508	24356	AAK1,AARS2,AATK,ABCA1,ABCA5,ABCA8,ABCA12,ABCB5,ABCB8,ABCC1,ABCC3,ABCC4,ABCC5,ABCC9,ABCD2,ABCD3,ABCG8,ABL1,ABL2,ACACA,ACADL,ACADSB,ACBD3,ACOX1,ACSS2,ACTR2,ACTR3,ACVR1B,ACVR1C,ACVR2A,ACVR2B,ADCK1,ADCY1,ADCY2,AGPS,AIFM2,AK1,AK2,AK4,AKT3,ALPK1,ALPK3,ANXA6,ARF1,ARF6,ARHGAP5,ARL3,ARL10,ARL15,ARL13B,ARL4C,ARL5A,ARL5B,ARL8A,ASCC3,ASS1,ATAD2,ATAD2B,ATM,ATP10D,ATP11B,ATP2A2,ATP2B1,ATP2B2,ATP2B4,ATP2C1,ATP6…
GO:MF	nucleoside phosphate binding	GO:1901265	2.52965e-45	44.5969	1665	4037	508	24356	AAK1,AARS2,AATK,ABCA1,ABCA5,ABCA8,ABCA12,ABCB5,ABCB8,ABCC1,ABCC3,ABCC4,ABCC5,ABCC9,ABCD2,ABCD3,ABCG8,ABL1,ABL2,ACACA,ACADL,ACADSB,ACBD3,ACOX1,ACSS2,ACTR2,ACTR3,ACVR1B,ACVR1C,ACVR2A,ACVR2B,ADCK1,ADCY1,ADCY2,AGPS,AIFM2,AK1,AK2,AK4,AKT3,ALPK1,ALPK3,ANXA6,ARF1,ARF6,ARHGAP5,ARL3,ARL10,ARL15,ARL13B,ARL4C,ARL5A,ARL5B,ARL8A,ASCC3,ASS1,ATAD2,ATAD2B,ATM,ATP10D,ATP11B,ATP2A2,ATP2B1,ATP2B2,ATP2B4,ATP2C1,ATP6…
GO:MF	transcription regulator activity	GO:0140110	6.85505e-44	43.164	1015	4037	353	24356	ACTN2,AEBP1,AEBP2,AFF3,AHCTF1,AHR,ALX4,ANKRD1,ARID5B,ARL2BP,ARNT,ASCL1,ASCL2,ATF7,ATOH8,ATXN7L3,BACH1,BACH2,BARHL1,BARX2,BATF3,BCL9,BCL11B,BCOR,BHLHE41,BMPR1A,CBFA2T2,CBFB,CC2D1B,CCND1,CDYL2,CEBPB,CEBPG,CGGBP1,CHCHD3,CHTOP,CITED2,COPS2,CREB1,CREB5,CREB3L1,CREB3L2,CREBBP,CREBL2,CSRNP2,CSRNP3,CUX2,DDX1,DDX54,DLX2,DMBX1,DMRTB1,DR1,E2F1,E2F3,E2F4,E2F6,EBF2,EBF3,EBF4,EGR1,EHF,ELF1,ELF2,ELF5,ELK4,EPAS1…
GO:MF	sequence-specific DNA binding	GO:0043565	4.50993e-42	41.3458	845	4037	307	24356	ABL1,AEBP1,AEBP2,AHR,ALX4,ARID5B,ARNT,ASCL1,ASCL2,ATOH8,BACH1,BACH2,BARHL1,BARX2,BATF3,BCL2,BCL11B,BCOR,BHLHE41,BMI1,CBFB,CC2D1B,CEBPB,CEBPG,CGGBP1,CHD2,CREB1,CREB3L1,CREB3L2,CREBBP,CSRNP2,CSRNP3,CUX1,CUX2,DLX1,DLX2,DLX3,DLX6,DMBX1,DMRTB1,DNMT3A,E2F1,E2F3,E2F4,E2F6,EBF2,EBF3,EGR1,EGR3,EHF,ELF1,ELF2,ELF5,ELK4,EMX2,EN2,EPAS1,ERG,ESR1,ESRRG,ETS1,ETV6,ETV7,FEZF2,FLI1,FOS,FOSB,FOSL2,FOXI1,FOXJ1,FOXJ2,…
GO:MF	ribonucleotide binding	GO:0032553	2.45108e-41	40.6106	1494	4037	459	24356	AAK1,AARS2,AATK,ABCA1,ABCA5,ABCA8,ABCA12,ABCB5,ABCB8,ABCC1,ABCC3,ABCC4,ABCC5,ABCC9,ABCD2,ABCD3,ABCG8,ABL1,ABL2,ACACA,ACBD3,ACSS2,ACTR2,ACTR3,ACVR1B,ACVR1C,ACVR2A,ACVR2B,ADCK1,ADCY1,ADCY2,AK1,AK2,AK4,AKT3,ALPK1,ALPK3,ANXA6,ARF1,ARF6,ARHGAP5,ARL3,ARL10,ARL15,ARL13B,ARL4C,ARL5A,ARL5B,ARL8A,ASCC3,ASS1,ATAD2,ATAD2B,ATM,ATP10D,ATP11B,ATP2A2,ATP2B1,ATP2B2,ATP2B4,ATP2C1,ATP6V1A,ATP8A1,ATP9A,ATR,ATRX,BBS1…
GO:MF	purine ribonucleotide binding	GO:0032555	9.21285e-41	40.0356	1483	4037	455	24356	AAK1,AARS2,AATK,ABCA1,ABCA5,ABCA8,ABCA12,ABCB5,ABCB8,ABCC1,ABCC3,ABCC4,ABCC5,ABCC9,ABCD2,ABCD3,ABCG8,ABL1,ABL2,ACACA,ACBD3,ACSS2,ACTR2,ACTR3,ACVR1B,ACVR1C,ACVR2A,ACVR2B,ADCK1,ADCY1,ADCY2,AK1,AK2,AK4,AKT3,ALPK1,ALPK3,ANXA6,ARF1,ARF6,ARHGAP5,ARL3,ARL10,ARL15,ARL13B,ARL4C,ARL5A,ARL5B,ARL8A,ASCC3,ASS1,ATAD2,ATAD2B,ATM,ATP10D,ATP11B,ATP2A2,ATP2B1,ATP2B2,ATP2B4,ATP2C1,ATP6V1A,ATP8A1,ATP9A,ATR,ATRX,BBS1…
GO:MF	purine nucleotide binding	GO:0017076	9.45776e-41	40.0242	1492	4037	457	24356	AAK1,AARS2,AATK,ABCA1,ABCA5,ABCA8,ABCA12,ABCB5,ABCB8,ABCC1,ABCC3,ABCC4,ABCC5,ABCC9,ABCD2,ABCD3,ABCG8,ABL1,ABL2,ACACA,ACBD3,ACSS2,ACTR2,ACTR3,ACVR1B,ACVR1C,ACVR2A,ACVR2B,ADCK1,ADCY1,ADCY2,AK1,AK2,AK4,AKT3,ALPK1,ALPK3,ANXA6,ARF1,ARF6,ARHGAP5,ARL3,ARL10,ARL15,ARL13B,ARL4C,ARL5A,ARL5B,ARL8A,ASCC3,ASS1,ATAD2,ATAD2B,ATM,ATP10D,ATP11B,ATP2A2,ATP2B1,ATP2B2,ATP2B4,ATP2C1,ATP6V1A,ATP8A1,ATP9A,ATR,ATRX,BBS1…
GO:MF	regulatory region nucleic acid binding	GO:0001067	1.9825e-40	39.7028	663	4037	257	24356	AEBP1,AEBP2,AHR,ALX4,ARID5B,ARNT,ASCL1,ASCL2,ASH2L,ATMIN,ATOH8,BACH1,BACH2,BARHL1,BARX2,BATF3,BCL11B,BCOR,BHLHE41,BMI1,CC2D1B,CDK12,CEBPB,CEBPG,CGGBP1,CHD2,CREB1,CREB3L1,CREB3L2,CREBBP,CUX1,CUX2,DLX1,DLX2,DMBX1,DNMT3A,DR1,E2F1,E2F3,E2F4,E2F6,EBF2,EBF3,EGR1,EHF,ELF1,ELF5,ELK4,ERBB4,ERG,ESR1,ESRRG,ETS1,ETV6,ETV7,FEZF2,FLI1,FOS,FOSB,FOSL2,FOXI1,FOXJ1,FOXJ2,FOXK1,FOXM1,FOXP1,FUBP3,GABPA,GABPB1,GADD45…
GO:MF	transcription regulatory region DNA binding	GO:0044212	1.9825e-40	39.7028	663	4037	257	24356	AEBP1,AEBP2,AHR,ALX4,ARID5B,ARNT,ASCL1,ASCL2,ASH2L,ATMIN,ATOH8,BACH1,BACH2,BARHL1,BARX2,BATF3,BCL11B,BCOR,BHLHE41,BMI1,CC2D1B,CDK12,CEBPB,CEBPG,CGGBP1,CHD2,CREB1,CREB3L1,CREB3L2,CREBBP,CUX1,CUX2,DLX1,DLX2,DMBX1,DNMT3A,DR1,E2F1,E2F3,E2F4,E2F6,EBF2,EBF3,EGR1,EHF,ELF1,ELF5,ELK4,ERBB4,ERG,ESR1,ESRRG,ETS1,ETV6,ETV7,FEZF2,FLI1,FOS,FOSB,FOSL2,FOXI1,FOXJ1,FOXJ2,FOXK1,FOXM1,FOXP1,FUBP3,GABPA,GABPB1,GADD45…
GO:MF	sequence-specific double-stranded DNA binding	GO:1990837	5.98469e-40	39.223	621	4037	245	24356	ABL1,AEBP1,AEBP2,AHR,ALX4,ARID5B,ARNT,ASCL1,ASCL2,ATOH8,BACH1,BACH2,BARHL1,BARX2,BATF3,BCL11B,BCOR,BHLHE41,BMI1,CC2D1B,CEBPB,CEBPG,CGGBP1,CHD2,CREB1,CREB3L1,CREB3L2,CREBBP,CUX1,CUX2,DLX1,DLX2,DMBX1,DNMT3A,E2F1,E2F3,E2F4,E2F6,EBF2,EBF3,EGR1,EHF,ELF1,ELF5,ELK4,ERG,ESR1,ESRRG,ETS1,ETV6,ETV7,FEZF2,FLI1,FOS,FOSB,FOSL2,FOXI1,FOXJ1,FOXJ2,FOXK1,FOXM1,FOXP1,FUBP3,GABPA,GADD45A,GATA4,GATA6,GBX2,GMEB1,GTF2B…
GO:MF	phosphotransferase activity, alcohol group as acceptor	GO:0016773	5.98469e-40	39.223	621	4037	245	24356	AAK1,AATK,ABL1,ABL2,ACVR1B,ACVR1C,ACVR2A,ACVR2B,ADCK1,ADK,ADPGK,AKT3,ALPK1,ALPK3,ATM,ATR,BMPR2,BMPR1A,BMPR1B,BRSK2,CAB39,CAB39L,CAMK4,CAMK2A,CAMK2D,CAMK2G,CAMKK1,CAMKK2,CAMKV,CASK,CCND1,CCND2,CCNJ,CCNJL,CCNK,CDC42BPA,CDK6,CDK12,CDK14,CDK17,CDK18,CDK19,CDKL2,CLK3,CLP1,CPNE3,CSF1R,CSNK1A1,CSNK1D,CSNK1E,CSNK1G1,CSNK2A1,CSNK2A2,DAPK1,DCLK1,DCLK3,DGKB,DGKE,DGKG,DGKI,DSTYK,DYRK2,DYRK1A,EEF2K,EFEMP1,EPH…
GO:MF	kinase activity	GO:0016301	6.3282e-40	39.1987	682	4037	261	24356	AAK1,AATK,ABL1,ABL2,ACVR1B,ACVR1C,ACVR2A,ACVR2B,ADCK1,ADK,ADPGK,AK1,AK2,AK4,AKT3,ALPK1,ALPK3,ATM,ATR,BMPR2,BMPR1A,BMPR1B,BRSK2,CAB39,CAB39L,CAMK4,CAMK2A,CAMK2D,CAMK2G,CAMKK1,CAMKK2,CAMKV,CASK,CCND1,CCND2,CCNJ,CCNJL,CCNK,CDC42BPA,CDK6,CDK12,CDK14,CDK17,CDK18,CDK19,CDKL2,CLK3,CLP1,CMPK1,CMPK2,COL4A3BP,CPNE3,CSF1R,CSNK1A1,CSNK1D,CSNK1E,CSNK1G1,CSNK2A1,CSNK2A2,DAPK1,DCK,DCLK1,DCLK3,DGKB,DGKE,DGKG,DGK…
GO:MF	double-stranded DNA binding	GO:0003690	7.79378e-40	39.1083	675	4037	259	24356	ABL1,AEBP1,AEBP2,AFF3,AHR,ALX4,ARID5B,ARNT,ASCL1,ASCL2,ATOH8,BACH1,BACH2,BARHL1,BARX2,BATF3,BCL11B,BCOR,BHLHE41,BMI1,CC2D1B,CEBPB,CEBPG,CGGBP1,CHD2,CREB1,CREB3L1,CREB3L2,CREBBP,CUX1,CUX2,DLX1,DLX2,DMBX1,DNMT3A,E2F1,E2F3,E2F4,E2F6,EBF2,EBF3,EGR1,EHF,ELF1,ELF5,ELK4,ERG,ESR1,ESRRG,ETS1,ETV6,ETV7,FEZF2,FLI1,FOS,FOSB,FOSL2,FOXI1,FOXJ1,FOXJ2,FOXK1,FOXM1,FOXP1,FUBP3,GABPA,GADD45A,GATA4,GATA6,GBX2,GMEB1,…
GO:MF	transcription regulatory region sequence-specific DNA binding	GO:0000976	3.47107e-38	37.4595	592	4037	234	24356	AEBP1,AEBP2,AHR,ALX4,ARID5B,ARNT,ASCL1,ASCL2,ATOH8,BACH1,BACH2,BARHL1,BARX2,BATF3,BCL11B,BCOR,BHLHE41,BMI1,CC2D1B,CEBPB,CEBPG,CGGBP1,CHD2,CREB1,CREB3L1,CREB3L2,CREBBP,CUX1,CUX2,DLX1,DLX2,DMBX1,DNMT3A,E2F1,E2F3,E2F4,E2F6,EBF2,EBF3,EGR1,EHF,ELF1,ELF5,ELK4,ERG,ESR1,ESRRG,ETS1,ETV6,ETV7,FEZF2,FLI1,FOS,FOSB,FOSL2,FOXI1,FOXJ1,FOXJ2,FOXK1,FOXM1,FOXP1,FUBP3,GABPA,GADD45A,GATA4,GATA6,GBX2,GMEB1,GTF2B,GZF1…
GO:MF	purine ribonucleoside triphosphate binding	GO:0035639	3.47599e-38	37.4589	1438	4037	438	24356	AAK1,AARS2,AATK,ABCA1,ABCA5,ABCA8,ABCA12,ABCB5,ABCB8,ABCC1,ABCC3,ABCC4,ABCC5,ABCC9,ABCD2,ABCD3,ABCG8,ABL1,ABL2,ACACA,ACTR2,ACTR3,ACVR1B,ACVR1C,ACVR2A,ACVR2B,ADCK1,ADCY1,ADCY2,AK1,AK2,AK4,AKT3,ALPK1,ALPK3,ANXA6,ARF1,ARF6,ARHGAP5,ARL3,ARL10,ARL15,ARL13B,ARL4C,ARL5A,ARL5B,ARL8A,ASCC3,ASS1,ATAD2,ATAD2B,ATM,ATP10D,ATP11B,ATP2A2,ATP2B1,ATP2B2,ATP2B4,ATP2C1,ATP6V1A,ATP8A1,ATP9A,ATR,ATRX,BBS12,BMPR2,BMPR…
GO:MF	transferase activity, transferring phosphorus-containing groups	GO:0016772	1.54012e-36	35.8124	828	4037	291	24356	AAK1,AATK,ABL1,ABL2,ACVR1B,ACVR1C,ACVR2A,ACVR2B,ADCK1,ADK,ADPGK,AK1,AK2,AK4,AKT3,ALPK1,ALPK3,ATM,ATR,BMPR2,BMPR1A,BMPR1B,BRSK2,CAB39,CAB39L,CAMK4,CAMK2A,CAMK2D,CAMK2G,CAMKK1,CAMKK2,CAMKV,CASK,CCND1,CCND2,CCNJ,CCNJL,CCNK,CDC42BPA,CDK6,CDK12,CDK14,CDK17,CDK18,CDK19,CDKL2,CDS1,CDS2,CEPT1,CLK3,CLP1,CMPK1,CMPK2,COL4A3BP,CPNE3,CRCP,CSF1R,CSNK1A1,CSNK1D,CSNK1E,CSNK1G1,CSNK2A1,CSNK2A2,DAPK1,DCK,DCLK1,DCL…
GO:MF	adenyl nucleotide binding	GO:0030554	5.63377e-36	35.2492	1191	4037	376	24356	AAK1,AARS2,AATK,ABCA1,ABCA5,ABCA8,ABCA12,ABCB5,ABCB8,ABCC1,ABCC3,ABCC4,ABCC5,ABCC9,ABCD2,ABCD3,ABCG8,ABL1,ABL2,ACACA,ACBD3,ACSS2,ACTR2,ACTR3,ACVR1B,ACVR1C,ACVR2A,ACVR2B,ADCK1,ADCY1,ADCY2,AK1,AK2,AK4,AKT3,ALPK1,ALPK3,ASCC3,ASS1,ATAD2,ATAD2B,ATM,ATP10D,ATP11B,ATP2A2,ATP2B1,ATP2B2,ATP2B4,ATP2C1,ATP6V1A,ATP8A1,ATP9A,ATR,ATRX,BBS12,BMPR2,BMPR1A,BMPR1B,BRSK2,BTAF1,BVES,CAMK4,CAMK2A,CAMK2D,CAMK2G,CAMKK1…
GO:MF	RNA polymerase II regulatory region sequence-specific DNA binding	GO:0000977	1.03319e-35	34.9858	553	4037	219	24356	AEBP1,AEBP2,ALX4,ARID5B,ASCL1,ASCL2,ATOH8,BACH1,BACH2,BARHL1,BARX2,BATF3,BCL11B,BCOR,BHLHE41,BMI1,CC2D1B,CEBPB,CEBPG,CGGBP1,CHD2,CREB1,CREB3L1,CREB3L2,CUX1,CUX2,DLX1,DLX2,DMBX1,DNMT3A,E2F3,E2F4,E2F6,EBF2,EBF3,EGR1,EHF,ELF1,ELF5,ELK4,ERG,ESR1,ESRRG,ETS1,ETV6,ETV7,FEZF2,FLI1,FOS,FOSB,FOSL2,FOXI1,FOXJ1,FOXJ2,FOXK1,FOXM1,FOXP1,FUBP3,GABPA,GADD45A,GATA4,GATA6,GBX2,GMEB1,GTF2B,GZF1,H2AFY,HAND1,HDAC4,HE…
GO:MF	adenyl ribonucleotide binding	GO:0032559	1.21048e-35	34.917	1186	4037	374	24356	AAK1,AARS2,AATK,ABCA1,ABCA5,ABCA8,ABCA12,ABCB5,ABCB8,ABCC1,ABCC3,ABCC4,ABCC5,ABCC9,ABCD2,ABCD3,ABCG8,ABL1,ABL2,ACACA,ACBD3,ACSS2,ACTR2,ACTR3,ACVR1B,ACVR1C,ACVR2A,ACVR2B,ADCK1,ADCY1,ADCY2,AK1,AK2,AK4,AKT3,ALPK1,ALPK3,ASCC3,ASS1,ATAD2,ATAD2B,ATM,ATP10D,ATP11B,ATP2A2,ATP2B1,ATP2B2,ATP2B4,ATP2C1,ATP6V1A,ATP8A1,ATP9A,ATR,ATRX,BBS12,BMPR2,BMPR1A,BMPR1B,BRSK2,BTAF1,BVES,CAMK4,CAMK2A,CAMK2D,CAMK2G,CAMKK1…
GO:MF	RNA polymerase II regulatory region DNA binding	GO:0001012	2.76605e-35	34.5581	556	4037	219	24356	AEBP1,AEBP2,ALX4,ARID5B,ASCL1,ASCL2,ATOH8,BACH1,BACH2,BARHL1,BARX2,BATF3,BCL11B,BCOR,BHLHE41,BMI1,CC2D1B,CEBPB,CEBPG,CGGBP1,CHD2,CREB1,CREB3L1,CREB3L2,CUX1,CUX2,DLX1,DLX2,DMBX1,DNMT3A,E2F3,E2F4,E2F6,EBF2,EBF3,EGR1,EHF,ELF1,ELF5,ELK4,ERG,ESR1,ESRRG,ETS1,ETV6,ETV7,FEZF2,FLI1,FOS,FOSB,FOSL2,FOXI1,FOXJ1,FOXJ2,FOXK1,FOXM1,FOXP1,FUBP3,GABPA,GADD45A,GATA4,GATA6,GBX2,GMEB1,GTF2B,GZF1,H2AFY,HAND1,HDAC4,HE…
GO:MF	drug binding	GO:0008144	4.56758e-35	34.3403	1311	4037	401	24356	AAK1,AARS2,AATK,ABAT,ABCA1,ABCA5,ABCA8,ABCA12,ABCB5,ABCB8,ABCC1,ABCC3,ABCC4,ABCC5,ABCC9,ABCD2,ABCD3,ABCG8,ABL1,ABL2,ACACA,ACSS2,ACTR2,ACTR3,ACVR1B,ACVR1C,ACVR2A,ACVR2B,ADCK1,ADCY1,ADCY2,AK1,AK2,AK4,AKT3,ALPK1,ALPK3,ASCC3,ASS1,ATAD2,ATAD2B,ATM,ATP10D,ATP11B,ATP2A2,ATP2B1,ATP2B2,ATP2B4,ATP2C1,ATP6V1A,ATP8A1,ATP9A,ATR,ATRX,BBS12,BMPR2,BMPR1A,BMPR1B,BRSK2,BTAF1,CAMK4,CAMK2A,CAMK2D,CAMK2G,CAMKK1,CAMKK…
GO:MF	DNA-binding transcription factor activity	GO:0003700	1.66364e-34	33.7789	761	4037	270	24356	AEBP1,AEBP2,AFF3,AHCTF1,AHR,ALX4,ARID5B,ARNT,ASCL1,ASCL2,ATF7,ATOH8,BACH1,BACH2,BARHL1,BARX2,BATF3,BCL11B,BHLHE41,BMPR1A,CBFA2T2,CC2D1B,CEBPB,CEBPG,CGGBP1,CHCHD3,CHTOP,CITED2,CREB1,CREB5,CREB3L1,CREB3L2,CREBL2,CSRNP2,CSRNP3,CUX2,DLX2,DMBX1,DMRTB1,E2F1,E2F3,E2F4,E2F6,EBF2,EBF3,EBF4,EGR1,EHF,ELF1,ELF2,ELF5,ELK4,EPAS1,ERG,ESR1,ESRRG,ETS1,ETV6,ETV7,FEZF2,FLI1,FOS,FOSB,FOSL2,FOXI1,FOXJ1,FOXJ2,FOXK1,FO…
GO:MF	identical protein binding	GO:0042802	1.02499e-33	32.9893	1099	4037	349	24356	ABAT,ABCD2,ABCD3,ACACA,ACPP,ACTN2,ADAM10,ADIPOR2,ADORA2A,AHCYL1,AHI1,AIMP1,ALCAM,ALDH3A2,ALDOB,ALS2,AMOTL1,AMOTL2,ANXA6,APC,APCDD1,APPL1,ARNT,ASS1,ATG7,ATXN1,BCL2,BHLHE41,BMPR1A,BNIP3L,BRAP,C1ORF50,CALHM1,CAP2,CASC3,CASP8AP2,CASR,CAV2,CBLN1,CBX5,CCDC91,CCDC88A,CD276,CDC42BPA,CDH1,CDH5,CEBPB,CEBPG,CEP57,CGGBP1,CHMP1B,CIDEA,CISD1,CISD2,CLCN5,CLDN2,CLK3,COL1A2,CREB1,CSF1R,DAAM1,DAB2IP,DAPK1,DAZAP2,D…
GO:MF	ATP binding	GO:0005524	2.02082e-33	32.6945	1150	4037	360	24356	AAK1,AARS2,AATK,ABCA1,ABCA5,ABCA8,ABCA12,ABCB5,ABCB8,ABCC1,ABCC3,ABCC4,ABCC5,ABCC9,ABCD2,ABCD3,ABCG8,ABL1,ABL2,ACACA,ACTR2,ACTR3,ACVR1B,ACVR1C,ACVR2A,ACVR2B,ADCK1,ADCY1,ADCY2,AK1,AK2,AK4,AKT3,ALPK1,ALPK3,ASCC3,ASS1,ATAD2,ATAD2B,ATM,ATP10D,ATP11B,ATP2A2,ATP2B1,ATP2B2,ATP2B4,ATP2C1,ATP6V1A,ATP8A1,ATP9A,ATR,ATRX,BBS12,BMPR2,BMPR1A,BMPR1B,BRSK2,BTAF1,CAMK4,CAMK2A,CAMK2D,CAMK2G,CAMKK1,CAMKK2,CAMKV,CAS…
GO:MF	protein kinase activity	GO:0004672	7.9077e-33	32.1019	532	4037	208	24356	AAK1,AATK,ABL1,ABL2,ACVR1B,ACVR1C,ACVR2A,ACVR2B,ADCK1,AKT3,ALPK1,ALPK3,ATM,ATR,BMPR2,BMPR1A,BMPR1B,BRSK2,CAB39,CAB39L,CAMK4,CAMK2A,CAMK2D,CAMK2G,CAMKK1,CAMKK2,CAMKV,CASK,CCND1,CCND2,CCNJ,CCNJL,CCNK,CDC42BPA,CDK6,CDK12,CDK14,CDK17,CDK18,CDK19,CDKL2,CLK3,CPNE3,CSF1R,CSNK1A1,CSNK1D,CSNK1E,CSNK1G1,CSNK2A1,CSNK2A2,DAPK1,DCLK1,DCLK3,DSTYK,DYRK2,DYRK1A,EEF2K,EFEMP1,EPHA4,EPHA5,EPHA6,EPHA8,EPHB1,EPHB2,EP…
GO:MF	DNA-binding transcription factor activity, RNA polymerase II-specific	GO:0000981	3.88556e-32	31.4105	537	4037	208	24356	AEBP1,AEBP2,ALX4,ARID5B,ARNT,ASCL1,ASCL2,BACH1,BACH2,BARHL1,BARX2,BATF3,BCL11B,BHLHE41,BMPR1A,CC2D1B,CEBPB,CEBPG,CGGBP1,CHCHD3,CREB1,CREB3L1,CREB3L2,CSRNP2,CSRNP3,CUX2,DLX2,DMBX1,E2F1,E2F3,E2F4,E2F6,EBF2,EBF3,EGR1,EHF,ELF1,ELF2,ELF5,ELK4,EPAS1,ERG,ESR1,ESRRG,ETS1,ETV6,ETV7,FEZF2,FLI1,FOS,FOSB,FOSL2,FOXI1,FOXJ1,FOXJ2,FOXK1,FOXO1,FOXP1,FUBP3,GABPA,GATA4,GATA6,GBX2,GFI1,GMEB1,GRHL3,GZF1,HAND1,HEY1,H…
GO:MF	transporter activity	GO:0005215	2.07294e-30	29.6834	980	4037	313	24356	ABCA1,ABCA5,ABCA8,ABCA12,ABCB5,ABCB8,ABCC1,ABCC3,ABCC4,ABCC5,ABCC9,ABCD2,ABCD3,ABCG8,ANKH,ANO3,ANXA6,AQP4,AQP9,ATP10D,ATP11B,ATP1B3,ATP2A2,ATP2B1,ATP2B2,ATP2B4,ATP2C1,ATP6V0A2,ATP6V0E1,ATP6V1A,ATP6V1C1,ATP6V1C2,ATP6V1D,ATP6V1G1,ATP6V1H,ATP8A1,ATP9A,BCL2,BEST4,C2CD2L,CACHD1,CACNA1B,CACNA1E,CACNA1G,CACNA2D4,CACNB1,CACNB3,CACNG2,CACNG4,CALCRL,CALHM1,CFTR,CHRNA2,CHRNA5,CHRNA6,CHRNB2,CHRNB4,CHRNG,CLCN…
GO:MF	protein serine/threonine kinase activity	GO:0004674	3.97969e-28	27.4002	329	4037	144	24356	AAK1,ACVR1B,ACVR1C,ACVR2A,ACVR2B,AKT3,ALPK1,ALPK3,ATM,ATR,BMPR2,BMPR1A,BMPR1B,BRSK2,CAB39,CAB39L,CAMK4,CAMK2A,CAMK2D,CAMK2G,CAMKK2,CAMKV,CCNK,CDC42BPA,CDK6,CDK12,CDK14,CDK17,CDK18,CDK19,CLK3,CPNE3,CSNK1A1,CSNK1D,CSNK1E,CSNK1G1,CSNK2A1,CSNK2A2,DAPK1,DYRK2,DYRK1A,EEF2K,ERN1,GSK3A,HIPK2,HIPK3,HUNK,ICK,IKBKE,ILK,IRAK2,LATS1,LATS2,LIMK2,LRRK2,MAP2K3,MAP2K4,MAP2K6,MAP3K1,MAP3K3,MAP3K7,MAP3K8,MAP3K12,MA…
GO:MF	protein domain specific binding	GO:0019904	4.6257e-27	26.3348	382	4037	157	24356	ABI1,ABI2,ABL1,ACOX1,ACSL3,ACTN2,ACVR2A,ADAM9,ADAM12,ADRB1,AIDA,ALX4,ANGEL1,AP2A2,AP2M1,ARF1,ARFIP1,ARFIP2,ARHGAP5,ARHGAP29,ARHGAP31,ARHGEF4,ARHGEF16,ATP2B2,ATP2B4,ATRX,BCL2,CALM1,CAPN7,CARD11,CBL,CD2AP,CFTR,CHMP1B,CLCN3,CRIPT,CRK,CTNNBIP1,DAB2IP,DAG1,DAPP1,DAZAP2,DDX5,DDX6,DFFA,DICER1,DLG1,E2F4,ELMO1,ENAH,EPB41L5,EPHA4,ETV6,EXOC4,FGFR1,FMN1,FZD1,FZD3,FZD4,FZD7,GNG5,GNG12,HEYL,HIF1AN,HMGB2,HSP90A…
GO:MF	transmembrane transporter activity	GO:0022857	7.28939e-27	26.1373	847	4037	273	24356	ABCA1,ABCA5,ABCA8,ABCA12,ABCB5,ABCB8,ABCC1,ABCC3,ABCC4,ABCC5,ABCC9,ABCD2,ABCD3,ABCG8,ANKH,ANXA6,AQP4,AQP9,ATP1B3,ATP2A2,ATP2B1,ATP2B2,ATP2B4,ATP2C1,ATP6V0A2,ATP6V0E1,ATP6V1A,ATP6V1C1,ATP6V1C2,ATP6V1D,ATP6V1G1,ATP6V1H,BCL2,BEST4,CACHD1,CACNA1B,CACNA1E,CACNA1G,CACNA2D4,CACNB1,CACNB3,CACNG2,CACNG4,CALHM1,CFTR,CHRNA2,CHRNA5,CHRNA6,CHRNB2,CHRNB4,CHRNG,CLCN3,CLCN4,CLCN5,CLCN6,CLIC4,CLIC5,CNGB3,CNNM2,CO…
GO:MF	protein dimerization activity	GO:0046983	2.47599e-26	25.6063	857	4037	274	24356	ABAT,ABCD2,ABCD3,ABCG8,ACPP,ACTN2,ADAM10,ADIPOR2,ADRB1,AHR,AIMP1,ALDH3A2,ALS2,ALX4,ANO3,ANXA6,APPL1,ARF1,ARNT,ASCL1,ASCL2,ATG7,ATM,ATOH8,ATP6V1C2,BCL2,BHLHE41,BMP2,BMP6,BMPR1A,BNIP3L,BTRC,CASR,CAV2,CBLN1,CBX5,CCDC88A,CDH5,CEBPB,CEBPG,CENPA,CEP57,CHRAC1,CIDEA,CISD2,CLCN3,CSF1R,CYBB,DAB2IP,DAO,DCK,DMBX1,DMRTB1,DPYD,DR1,DROSHA,E2F1,E2F3,E2F4,E2F6,EBF2,EBF3,EBF4,ECE1,EEA1,ELAVL1,EPAS1,EPM2A,ERBB4,ERN…
GO:MF	proximal promoter sequence-specific DNA binding	GO:0000987	3.73576e-26	25.4276	388	4037	157	24356	AEBP2,ASCL1,ASCL2,ATOH8,BATF3,BCL11B,BHLHE41,BMI1,CC2D1B,CEBPB,CEBPG,CHD2,CREB1,CREB3L1,CREB3L2,CREBBP,CUX2,DNMT3A,E2F1,E2F3,E2F4,EBF2,EBF3,EHF,ELF1,ELK4,ERG,ESR1,ETS1,ETV6,FEZF2,FLI1,FOS,FOSB,FOSL2,FOXI1,FOXJ1,FOXJ2,FOXP1,FUBP3,GABPA,GATA4,GATA6,GMEB1,GZF1,HAND1,HDAC4,HEYL,HNF4A,HNF4G,HNRNPU,HOXA7,HOXB2,HOXC11,HOXD13,IRF1,IRF4,JDP2,JUN,KDM6A,KLF10,KLF15,LEF1,LITAF,LMO2,MAF,MAFA,MAFB,MAFG,MAX,MEF…
GO:MF	molecular function regulator	GO:0098772	5.62555e-26	25.2498	1147	4037	339	24356	ABI1,ABI2,ABR,ACAP2,ADCYAP1,ADRB1,AGFG1,AHSG,AIMP1,ALS2,APC,APLN,ARFGEF2,ARHGAP6,ARHGAP12,ARHGAP26,ARHGAP28,ARHGAP29,ARHGAP31,ARHGAP36,ARHGAP42,ARHGAP44,ARHGEF3,ARHGEF4,ARHGEF6,ARHGEF7,ARHGEF9,ARHGEF12,ARHGEF16,ARHGEF17,ARHGEF18,ARHGEF38,ARHGEF10L,ARPP19,ARTN,ASAP1,ASAP2,ATG13,ATP1B3,ATP2B4,AZIN1,BCL2,BDNF,BMI1,BMP2,BMP6,BMP7,CAB39,CACNG2,CACNG4,CALM1,CASP8AP2,CAST,CCNC,CCND1,CCND2,CCNJ,CCNJL,CCN…
GO:MF	kinase binding	GO:0019900	2.83628e-25	24.5473	466	4037	176	24356	ABL1,ACSL3,ADAM10,ADCY6,AKAP7,ANGPT1,ANGPT2,ANK2,ANKRA2,AP1B1,AP2A2,APC,APPL1,ARHGEF7,ARHGEF16,ATG13,BANK1,BRSK2,CAB39,CADPS,CALM1,CARD11,CAV2,CBL,CCDC88A,CCND1,CCND2,CCNJ,CCNJL,CCNK,CCNY,CCNYL1,CDC6,CDK12,CDK5R1,CDKN2B,CEBPB,CPNE3,CRK,CYLD,DAB2IP,DAZAP2,DLG1,DLG3,DNAJC3,DNM1,EEF2,ELAVL1,ELMO2,EMP2,EPHA4,ESR1,FAM83A,FOXM1,FRMD5,FRS2,GADD45A,GATA6,GPRC5B,GSK3A,H2AFY,HDAC4,HSP90AA1,ILK,ITGB2,ITGB3,…
GO:MF	GTPase binding	GO:0051020	2.9605e-25	24.5286	383	4037	154	24356	ABCA1,ABR,ACAP2,ADRB1,AIMP1,ALS2,AMBRA1,ANKFY1,AP3M1,ARFGEF2,ARHGAP44,ARHGEF3,ARHGEF4,ARHGEF6,ARHGEF7,ARHGEF9,ARHGEF12,ARHGEF16,ARHGEF17,ARHGEF18,ARHGEF38,ARHGEF10L,ATG14,BICD2,C15ORF62,CDC42EP1,CDC42EP4,CDC42SE1,CLEC16A,CYTH4,DAAM1,DAAM2,DENND2C,DENND5A,DGKI,DIS3,DOCK9,ELMO1,EXOC4,EXOC5,EXOC8,FARP1,FGD4,FGD5,FGD6,FMNL2,FMNL3,FNBP1L,FNIP1,GAPVD1,GGA1,GGA3,GIT2,GNB1,GNB3,HPS1,HSP90AA1,IPO7,IPO8,IP…
GO:MF	ion transmembrane transporter activity	GO:0015075	2.8903e-24	23.5391	684	4037	228	24356	ABCA1,ABCC5,ABCC9,ANKH,ANXA6,ATP1B3,ATP2A2,ATP2B1,ATP2B2,ATP2B4,ATP2C1,ATP6V0A2,ATP6V0E1,ATP6V1A,ATP6V1C1,ATP6V1C2,ATP6V1D,ATP6V1G1,ATP6V1H,BEST4,CACHD1,CACNA1B,CACNA1E,CACNA1G,CACNA2D4,CACNB1,CACNB3,CACNG2,CACNG4,CALHM1,CFTR,CHRNA2,CHRNA5,CHRNA6,CHRNB2,CHRNB4,CHRNG,CLCN3,CLCN4,CLCN5,CLCN6,CLIC4,CLIC5,CNGB3,CNNM2,COX15,COX7B,COX7C,FAM155B,GABRA1,GABRA3,GABRA4,GABRA5,GABRA6,GABRB2,GABRB3,GABRE,GAB…
GO:MF	RNA polymerase II proximal promoter sequence-specific DNA binding	GO:0000978	3.75052e-23	22.4259	379	4037	149	24356	AEBP2,ASCL1,ASCL2,ATOH8,BATF3,BCL11B,BHLHE41,BMI1,CC2D1B,CEBPB,CEBPG,CHD2,CREB1,CREB3L1,CREB3L2,CUX2,DNMT3A,E2F4,EBF2,EBF3,EHF,ELF1,ELK4,ERG,ESR1,ETS1,ETV6,FEZF2,FLI1,FOS,FOSB,FOSL2,FOXI1,FOXJ1,FOXJ2,FOXP1,FUBP3,GABPA,GATA4,GATA6,GMEB1,GZF1,HAND1,HDAC4,HEYL,HNF4A,HNF4G,HNRNPU,HOXA7,HOXB2,HOXC11,HOXD13,IRF1,IRF4,JDP2,JUN,KDM6A,KLF10,KLF15,LEF1,LITAF,LMO2,MAF,MAFA,MAFB,MAFG,MAX,MEF2C,MEF2D,MEIS1,ME…
GO:MF	protein kinase binding	GO:0019901	3.89181e-22	21.4098	417	4037	157	24356	ABL1,ACSL3,ADAM10,ADCY6,AKAP7,ANGPT1,ANGPT2,ANK2,ANKRA2,AP1B1,AP2A2,APC,APPL1,ARHGEF7,ARHGEF16,ATG13,BANK1,BRSK2,CADPS,CALM1,CARD11,CAV2,CBL,CCDC88A,CCND1,CCND2,CCNJ,CCNJL,CCNK,CCNY,CCNYL1,CDK12,CDK5R1,CDKN2B,CPNE3,CRK,CYLD,DAB2IP,DAZAP2,DLG1,DNAJC3,DNM1,EEF2,ELAVL1,ELMO2,EMP2,EPHA4,ESR1,FAM83A,FOXM1,FRMD5,FRS2,GATA6,GPRC5B,GSK3A,H2AFY,HDAC4,HSP90AA1,ILK,ITGB2,ITGB3,KCNQ1,LATS1,LRP4,MAP2K3,MAP2K6…
GO:MF	signaling receptor binding	GO:0005102	4.57977e-22	21.3392	942	4037	282	24356	AAK1,ABCA1,ABCA12,ABL1,ACOX1,ACVR2A,ACVR2B,ADAM9,ADCYAP1,ADRB1,AIMP1,AKAP5,ANGPT1,ANGPT2,ANKRA2,APLN,ARHGEF12,ARHGEF16,ARNT,ARPP19,ARRDC3,ARTN,ASXL2,BANK1,BDNF,BMP2,BMP6,BMP7,CADM1,CASK,CBL,CD9,CD36,CD74,CD276,CDK5R1,CNRIP1,CPNE3,CRK,CTGF,CTNND1,CXCL12,DAB2IP,DAO,DAZAP2,DDX5,DDX54,DERL1,DKK2,DLG1,DLG3,DLL4,DVL2,EDA,EDN1,EFEMP1,EFNA5,EFNB2,ELMO2,EMP2,ENSA,EPHB2,ERAP1,ERBB4,ERN1,ESR1,FASLG,FBN1,FGA…
GO:MF	inorganic molecular entity transmembrane transporter activity	GO:0015318	5.19532e-22	21.2844	644	4037	213	24356	ABCC9,ANKH,ANXA6,AQP4,AQP9,ATP1B3,ATP2A2,ATP2B1,ATP2B2,ATP2B4,ATP2C1,ATP6V0A2,ATP6V0E1,ATP6V1A,ATP6V1C1,ATP6V1C2,ATP6V1D,ATP6V1G1,ATP6V1H,BEST4,CACHD1,CACNA1B,CACNA1E,CACNA1G,CACNA2D4,CACNB1,CACNB3,CACNG2,CACNG4,CALHM1,CFTR,CHRNA2,CHRNA5,CHRNA6,CHRNB2,CHRNB4,CHRNG,CLCN3,CLCN4,CLCN5,CLCN6,CLIC4,CLIC5,CNGB3,CNNM2,COX15,COX7B,COX7C,FAM155B,GABRA1,GABRA3,GABRA4,GABRA5,GABRA6,GABRB2,GABRB3,GABRE,GABRG…
GO:MF	small GTPase binding	GO:0031267	5.47886e-22	21.2613	313	4037	129	24356	ABCA1,ABR,ACAP2,ADRB1,ALS2,ANKFY1,AP3M1,ARHGAP44,ARHGEF3,ARHGEF4,ARHGEF6,ARHGEF7,ARHGEF9,ARHGEF12,ARHGEF16,ARHGEF17,ARHGEF18,ARHGEF38,ARHGEF10L,BICD2,C15ORF62,CDC42EP1,CDC42EP4,CDC42SE1,CLEC16A,DAAM1,DAAM2,DENND2C,DENND5A,DGKI,EXOC4,EXOC5,EXOC8,FARP1,FGD4,FGD5,FGD6,FMNL2,FMNL3,GGA1,GGA3,GIT2,IPO7,IPO8,IPO9,IQGAP3,ITSN1,KALRN,KIF3B,LRRK2,MADD,MAPKAP1,MCF2,MICAL3,MICALL1,MYCBP2,MYO5A,NCKAP1,NCKAP1L…
GO:MF	cation transmembrane transporter activity	GO:0008324	2.15726e-21	20.6661	498	4037	176	24356	ABCC9,ATP1B3,ATP2A2,ATP2B1,ATP2B2,ATP2B4,ATP2C1,ATP6V0A2,ATP6V0E1,ATP6V1A,ATP6V1C1,ATP6V1C2,ATP6V1D,ATP6V1G1,ATP6V1H,CACHD1,CACNA1B,CACNA1E,CACNA1G,CACNA2D4,CACNB1,CACNB3,CACNG2,CACNG4,CALHM1,CHRNA2,CHRNA5,CHRNA6,CHRNB2,CHRNB4,CHRNG,CLCN3,CLCN4,CLCN5,CNGB3,CNNM2,COX15,COX7B,COX7C,FAM155B,GRIA1,GRIA2,GRIA3,GRIA4,GRIK3,GRIN1,GRIN2A,GRIN2B,GRIN3A,HCN1,HTR3A,ITPR2,JPH1,KCNA3,KCNA4,KCNAB2,KCNB1,KCNB2,…
GO:MF	Ras GTPase binding	GO:0017016	3.91625e-21	20.4071	304	4037	125	24356	ABR,ACAP2,ADRB1,ALS2,ANKFY1,AP3M1,ARHGAP44,ARHGEF3,ARHGEF4,ARHGEF6,ARHGEF7,ARHGEF9,ARHGEF12,ARHGEF16,ARHGEF17,ARHGEF18,ARHGEF38,ARHGEF10L,BICD2,C15ORF62,CDC42EP1,CDC42EP4,CDC42SE1,CLEC16A,DAAM1,DAAM2,DENND2C,DENND5A,DGKI,EXOC4,EXOC5,EXOC8,FARP1,FGD4,FGD5,FGD6,FMNL2,FMNL3,GIT2,IPO7,IPO8,IPO9,IQGAP3,ITSN1,KALRN,KIF3B,LRRK2,MADD,MAPKAP1,MCF2,MICAL3,MICALL1,MYCBP2,MYO5A,NCKAP1,NCKAP1L,NDRG1,NUP50,NUT…
GO:MF	hydrolase activity	GO:0016787	1.38797e-20	19.8576	2109	4037	522	24356	ABCA1,ABCA5,ABCA8,ABCA12,ABCB5,ABCB8,ABCC1,ABCC3,ABCC4,ABCC5,ABCC9,ABCD2,ABCD3,ABCG8,ABHD2,ABHD5,ABHD6,ABHD13,ACP2,ACPP,ADAM9,ADAM10,ADAM12,ADAM22,ADAM28,ADAMTS1,ADAMTS4,ADAMTS5,ADAMTS6,ADAMTS15,ADAMTS18,ADAMTS19,ADAMTSL1,ADARB1,ADARB2,ADAT2,ADPRH,AEBP1,AGBL3,AGL,AHCYL1,AHCYL2,AMPD3,APH1B,APOBEC4,ARG2,ARHGAP5,ARL3,ARSA,ARSG,ASCC3,ASRGL1,ATAD2,ATAD2B,ATP10D,ATP11B,ATP1B3,ATP2A2,ATP2B1,ATP2B2,ATP2B…
GO:MF	inorganic cation transmembrane transporter activity	GO:0022890	2.318e-20	19.6349	459	4037	164	24356	ABCC9,ATP1B3,ATP2A2,ATP2B1,ATP2B2,ATP2B4,ATP2C1,ATP6V0A2,ATP6V0E1,ATP6V1A,ATP6V1C1,ATP6V1C2,ATP6V1D,ATP6V1G1,ATP6V1H,CACHD1,CACNA1B,CACNA1E,CACNA1G,CACNA2D4,CACNB1,CACNB3,CACNG2,CACNG4,CALHM1,CHRNA2,CHRNA5,CHRNA6,CHRNB2,CHRNB4,CHRNG,CLCN3,CLCN4,CLCN5,CNGB3,CNNM2,COX15,COX7B,COX7C,FAM155B,GRIA1,GRIA2,GRIA3,GRIA4,GRIK3,GRIN1,GRIN2A,GRIN2B,GRIN3A,HCN1,HTR3A,ITPR2,JPH1,KCNA3,KCNA4,KCNAB2,KCNB1,KCNB2,…
GO:MF	DNA-binding transcription activator activity, RNA polymerase II-specific	GO:0001228	4.39006e-20	19.3575	311	4037	125	24356	ALX4,BACH1,BARHL1,BARX2,BCL11B,CEBPB,CEBPG,CREB1,CREB3L2,CSRNP2,CSRNP3,DLX2,E2F3,E2F4,E2F6,EBF2,EBF3,EGR1,EHF,ELF1,ELF5,EPAS1,ESR1,ESRRG,ETV6,FEZF2,FLI1,FOS,FOSB,FOSL2,FOXI1,FOXJ1,FOXJ2,FOXK1,FUBP3,GABPA,GATA4,GBX2,GMEB1,GRHL3,HEY1,HEYL,HLF,HNF4A,HOXA7,HOXC4,HOXC5,HOXC11,HOXC13,HOXD13,IKZF3,IRF1,IRF4,JUN,KLF10,KLF15,LEF1,LMO2,LMX1A,MACC1,MAF,MAFA,MAFB,MAFG,MEF2C,MEF2D,MEIS1,MEIS2,MITF,MLXIP,MTF1,…
GO:MF	DNA-binding transcription activator activity	GO:0001216	4.39006e-20	19.3575	311	4037	125	24356	ALX4,BACH1,BARHL1,BARX2,BCL11B,CEBPB,CEBPG,CREB1,CREB3L2,CSRNP2,CSRNP3,DLX2,E2F3,E2F4,E2F6,EBF2,EBF3,EGR1,EHF,ELF1,ELF5,EPAS1,ESR1,ESRRG,ETV6,FEZF2,FLI1,FOS,FOSB,FOSL2,FOXI1,FOXJ1,FOXJ2,FOXK1,FUBP3,GABPA,GATA4,GBX2,GMEB1,GRHL3,HEY1,HEYL,HLF,HNF4A,HOXA7,HOXC4,HOXC5,HOXC11,HOXC13,HOXD13,IKZF3,IRF1,IRF4,JUN,KLF10,KLF15,LEF1,LMO2,LMX1A,MACC1,MAF,MAFA,MAFB,MAFG,MEF2C,MEF2D,MEIS1,MEIS2,MITF,MLXIP,MTF1,…
GO:MF	transcription factor binding	GO:0008134	1.46706e-19	18.8336	446	4037	159	24356	AHR,ANKRD1,ARNT,ASCL1,ATG7,ATOH8,BBS7,BCL2,BCOR,BHLHE41,CBX5,CCND1,CDK12,CDKN2B,CEBPG,CITED2,CREB1,CREBBP,CREG1,DDX5,DDX20,DDX54,DNMT3A,DR1,E2F1,E2F3,E2F4,E2F6,EIF4E,EPAS1,ESR1,FOS,FOXO1,GABPA,GATA4,GATA6,GSK3A,GTF2B,GTF2E1,HAND1,HDAC2,HDAC4,HEY1,HIF1AN,HIPK2,HMGA1,HMGB2,HMGB3,HNF4A,HNRNPU,HOXA7,HOXC4,HOXC5,ID2,ID3,ID4,JUN,KAT6A,KAT6B,LATS1,LEF1,LMO2,LMO4,MAFB,MAPK14,MDFIC,MECP2,MED1,MED12,MED13,…
GO:MF	cytoskeletal protein binding	GO:0008092	7.57241e-19	18.1208	678	4037	213	24356	ABL1,ABLIM1,ABLIM3,ACTN2,ACTR2,ACTR3,AIF1L,ALDOB,ANK2,ANKRD1,ANTXR1,APC,ARL3,ARL4C,ARPC2,ARPC4,ARPC5,BAIAP2,BICD2,BLOC1S2,CALM1,CAP2,CAPN6,CAPZA1,CCDC88A,CDH1,CDH5,CDK5R1,CEP57,CEP350,CETN1,CFL2,CLASP1,CLMN,CLSTN1,COBLL1,CORO2A,CORO2B,CSRP1,DAAM1,DAAM2,DAG1,DES,DLG5,DMD,DNM1,DNM3,DPYSL3,DPYSL5,DST,DYNC1I1,DYRK1A,EML1,EML4,EML6,EPB41,EPB41L1,EPB41L3,EPB41L5,ERMN,FABP3,FAM161A,FARP1,FERMT1,FERMT2,F…
GO:MF	protein homodimerization activity	GO:0042803	1.30993e-17	16.8828	534	4037	176	24356	ABAT,ABCD2,ABCD3,ACPP,ACTN2,ADAM10,AIMP1,ALDH3A2,ALS2,ANXA6,APPL1,ARNT,ATG7,BCL2,BHLHE41,BMPR1A,BNIP3L,CASR,CAV2,CBLN1,CBX5,CCDC88A,CDH5,CEBPB,CEBPG,CEP57,CIDEA,CISD2,CSF1R,DAB2IP,DCK,DMBX1,DMRTB1,DPYD,DROSHA,ECE1,EEA1,ELAVL1,EPM2A,ERBB4,ERN1,FGFR1,FGFR2,FGFR1OP2,FLT4,FMR1,FOXP1,FXR1,FZD4,GADD45A,GALE,GDF6,GDF7,GDNF,GEN1,GLIPR2,GPD1,GPD1L,GREM1,GREM2,GRPEL1,GRPEL2,GYG1,HAND1,HEYL,HIF1AN,HIP1,HMOX…
GO:MF	transition metal ion binding	GO:0046914	3.44126e-17	16.4633	795	4037	235	24356	AARS2,ABL1,ABL2,ADAMTS1,ADAMTS5,ADAMTS15,ADAT2,AEBP1,AGBL3,ALOX5,AOC3,APOBEC4,ARG2,ARIH1,ATOX1,ATXN7L3,B4GALT1,B4GALT7,BHMT,BMI1,BRAP,C1ORF123,C9ORF3,CA2,CA7,CA12,CA13,CALB1,CHORDC1,CPM,CREBBP,CRYZ,CYGB,CYLD,CYP1B1,CYP20A1,CYP27C1,CYP39A1,DCP2,DMD,DNAJC24,DRP2,DTNA,DTX4,DYRK2,ECE1,EGLN1,EGLN3,EGR1,ENPEP,ERAP1,ESR1,ESRRG,EXTL2,FBXO11,FBXO40,FGD4,FTO,FXN,GALNT1,GALNT2,GALNT3,GATA4,GATA6,GATAD2A,GAT…
GO:MF	metal ion transmembrane transporter activity	GO:0046873	5.6592e-16	15.2472	334	4037	123	24356	ABCC9,ATP1B3,ATP2A2,ATP2B1,ATP2B2,ATP2B4,ATP2C1,CACHD1,CACNA1B,CACNA1E,CACNA1G,CACNA2D4,CACNB1,CACNB3,CACNG2,CACNG4,CALHM1,CNNM2,FAM155B,GRIK3,GRIN1,GRIN2A,GRIN2B,GRIN3A,HCN1,ITPR2,JPH1,KCNA3,KCNA4,KCNAB2,KCNB1,KCNB2,KCNC1,KCNC2,KCND2,KCNE4,KCNG3,KCNH1,KCNH2,KCNJ2,KCNJ3,KCNJ11,KCNJ13,KCNK2,KCNK3,KCNK5,KCNK10,KCNK13,KCNK17,KCNMA1,KCNN1,KCNN3,KCNQ1,KCNQ3,KCNQ4,KCNQ5,KCNS3,KCNT2,MCU,MTMR6,NCS1,NIPA1…
GO:MF	protein-containing complex binding	GO:0044877	5.77307e-16	15.2386	651	4037	199	24356	AAK1,ABL1,ABLIM1,ABLIM3,ACTN2,ACTR2,ACTR3,ACVR1B,ACVR1C,ACVR2A,ACVR2B,ADAM9,AEBP1,AIF1L,ANTXR1,APC,APPL1,ARPC2,ARPC4,ARPC5,ASPN,ATM,ATMIN,ATR,BICD2,CAPZA1,CBX5,CD9,CD36,CD74,CDK5R1,CENPA,CETN1,CFL2,CFTR,CLASP1,COCH,COLEC12,CORO2A,CORO2B,CPEB1,CPEB4,CRP,CTGF,CTSK,DAB2IP,DDX5,EIF1B,EIF2S1,EIF4H,EIF5A,EMP2,EPHB1,EPHB2,ERMN,FBN1,FERMT1,FERMT2,FGF1,FGF2,FMR1,FRMD5,FZD4,GMFB,GNA13,GNAI3,GNAO1,GNB1,GNB4…
GO:MF	zinc ion binding	GO:0008270	4.0455e-15	14.393	600	4037	185	24356	AARS2,ADAMTS1,ADAMTS5,ADAMTS15,ADAT2,AEBP1,AGBL3,APOBEC4,ARIH1,ATXN7L3,BHMT,BMI1,BRAP,C1ORF123,C9ORF3,CA2,CA7,CA12,CA13,CALB1,CHORDC1,CPM,CREBBP,CRYZ,CYLD,DMD,DRP2,DTNA,DTX4,ECE1,EGR1,ENPEP,ERAP1,ESR1,ESRRG,FBXO11,FBXO40,FGD4,GATA4,GATA6,GATAD2A,GATAD2B,GDA,GTF2B,HDAC4,HIF1AN,HNF4A,HNF4G,IDE,KAT7,KAT6A,KCMF1,KDM1B,KDM2A,KDM5A,KDM5B,L3MBTL3,L3MBTL4,LACTB2,LIN28A,LIN28B,LITAF,MAP3K1,MBTD1,MIB2,MID1…
GO:MF	chromatin binding	GO:0003682	5.24571e-15	14.2802	366	4037	129	24356	ADNP,ASCL1,ASF1A,ASH1L,ASH2L,ASXL2,ATAD2,ATAD2B,ATRX,ATXN7,AUTS2,BAP1,BARX2,BMI1,CBX5,CBX7,CEBPB,CENPA,CITED2,CREBBP,DDX1,DLX1,DLX2,DNMT3A,E2F4,EBF2,EGR1,ELK4,ESR1,FEZF2,FLI1,FOS,FOSL2,FOXP1,GABPA,GATA6,GRHL3,GTF2B,H2AFY,HDAC4,HNF4A,HNRNPU,HOXC13,HOXD13,ING5,JDP2,JMJD1C,JUN,KDM4A,KDM5A,KDM5B,KDM6A,LEF1,MBD5,MCM9,MCMBP,MED1,MED12,MEF2C,MEIS1,MITF,MLH3,MLLT6,MLLT10,MSL1,NAP1L4,NCAPH,NCOA1,NCOA2,NCO…
GO:MF	ubiquitin-protein transferase activity	GO:0004842	9.62087e-15	14.0168	278	4037	106	24356	AMN1,ANKIB1,ARIH1,ARIH2,BCOR,BRAP,BTRC,CBL,CUL1,CUL2,CUL4B,DTL,FBXL2,FBXL17,FBXL18,FBXL20,FBXO11,FBXO40,FBXO45,FBXW11,G2E3,HECTD2,HECTD3,HECW1,HECW2,ITCH,KCMF1,KLHL9,KLHL21,LRSAM1,MALT1,MGRN1,MIB2,MYCBP2,MYLIP,NEDD4,NEDD4L,PDZRN3,PDZRN4,PJA2,RAG1,RC3H1,RC3H2,RFWD3,RLIM,RMND5A,RNF2,RNF8,RNF11,RNF20,RNF24,RNF34,RNF41,RNF43,RNF103,RNF121,RNF128,RNF138,RNF141,RNF145,RNF165,RNF180,RNF185,RNF213,RNF144…
GO:MF	ubiquitin-like protein transferase activity	GO:0019787	1.49433e-14	13.8256	291	4037	109	24356	AMN1,ANKIB1,ARIH1,ARIH2,BCOR,BRAP,BTRC,CBL,CUL1,CUL2,CUL4B,DTL,FBXL2,FBXL17,FBXL18,FBXL20,FBXO11,FBXO40,FBXO45,FBXW11,G2E3,HECTD2,HECTD3,HECW1,HECW2,ITCH,KCMF1,KLHL9,KLHL21,LRSAM1,MALT1,MGRN1,MIB2,MYCBP2,MYLIP,NEDD4,NEDD4L,PDZRN3,PDZRN4,PIAS2,PJA2,RAG1,RC3H1,RC3H2,RFWD3,RLIM,RMND5A,RNF2,RNF8,RNF11,RNF20,RNF24,RNF34,RNF41,RNF43,RNF103,RNF121,RNF128,RNF138,RNF141,RNF145,RNF165,RNF180,RNF185,RNF213,…
GO:MF	transcription coregulator activity	GO:0003712	4.13916e-14	13.3831	322	4037	116	24356	ACTN2,AEBP1,AEBP2,ANKRD1,ARID5B,ARL2BP,ARNT,ATXN7L3,BCL9,BCOR,BHLHE41,CBFA2T2,CBFB,CCND1,CDYL2,CITED2,COPS2,CREBBP,DDX1,DDX54,DR1,GATA4,GMEB1,HAND1,HDAC4,HEY1,HEYL,HIPK2,HMGA1,HMGB2,HNRNPU,HSBP1,JMJD6,JMY,JUN,KAT6A,KDM5A,KDM5B,LIMD1,LPIN2,MED1,MED12,MED13,MED14,MED17,MED22,MED27,MED12L,MED13L,MEIS2,MIER3,MSX2,MTDH,MYBBP1A,NACC2,NCOA1,NCOA2,NCOA3,NCOA7,NKX2-2,NR1D2,PHF2,PHF12,PKN3,POU2AF1,POU4F1,P…
GO:MF	RNA binding	GO:0003723	4.70611e-14	13.3273	761	4037	218	24356	A1CF,AARS2,ADARB1,ADARB2,AFF2,AIMP1,ATXN1,ATXN1L,CASC3,CBX6,CBX7,CELF1,CELF2,CNP,CPEB1,CPEB2,CPEB4,CPSF6,CRYZ,CSDC2,CTIF,CTU2,DCP2,DCP1A,DDX1,DDX5,DDX6,DDX54,DHX35,DHX38,DHX40,DICER1,DIEXF,DIS3,DLX2,DNA2,DROSHA,EIF1B,EIF2S1,EIF2S2,EIF2S3,EIF3J,EIF4B,EIF4E,EIF4E3,EIF4G1,EIF4H,EIF5A,ELAVL1,ENOX1,ENOX2,ESRP2,ETF1,EXOSC2,EXOSC8,EYA1,FASTKD2,FMR1,FUBP1,FUBP3,FXR1,FYTTD1,G3BP1,GFM2,GRSF1,GSPT1,GTPBP1,H…
GO:MF	passive transmembrane transporter activity	GO:0022803	5.22439e-14	13.282	367	4037	127	24356	ABCC9,ANXA6,AQP4,AQP9,BCL2,BEST4,CACHD1,CACNA1B,CACNA1E,CACNA1G,CACNA2D4,CACNB1,CACNB3,CACNG2,CACNG4,CALHM1,CFTR,CHRNA2,CHRNA5,CHRNA6,CHRNB2,CHRNB4,CHRNG,CLCN3,CLCN4,CLCN5,CLCN6,CLIC4,CLIC5,CNGB3,FAM155B,GABRA1,GABRA3,GABRA4,GABRA5,GABRA6,GABRB2,GABRB3,GABRE,GABRG2,GLRA2,GRIA1,GRIA2,GRIA3,GRIA4,GRIK3,GRIN1,GRIN2A,GRIN2B,GRIN3A,HCN1,HTR3A,ITPR2,JPH1,KCNA3,KCNA4,KCNAB2,KCNB1,KCNB2,KCNC1,KCNC2,KCND2…
GO:MF	channel activity	GO:0015267	5.22439e-14	13.282	367	4037	127	24356	ABCC9,ANXA6,AQP4,AQP9,BCL2,BEST4,CACHD1,CACNA1B,CACNA1E,CACNA1G,CACNA2D4,CACNB1,CACNB3,CACNG2,CACNG4,CALHM1,CFTR,CHRNA2,CHRNA5,CHRNA6,CHRNB2,CHRNB4,CHRNG,CLCN3,CLCN4,CLCN5,CLCN6,CLIC4,CLIC5,CNGB3,FAM155B,GABRA1,GABRA3,GABRA4,GABRA5,GABRA6,GABRB2,GABRB3,GABRE,GABRG2,GLRA2,GRIA1,GRIA2,GRIA3,GRIA4,GRIK3,GRIN1,GRIN2A,GRIN2B,GRIN3A,HCN1,HTR3A,ITPR2,JPH1,KCNA3,KCNA4,KCNAB2,KCNB1,KCNB2,KCNC1,KCNC2,KCND2…
GO:MF	enzyme regulator activity	GO:0030234	1.61147e-13	12.7928	651	4037	192	24356	ABI1,ABI2,ABR,ACAP2,AGFG1,AHSG,ALS2,APC,ARHGAP6,ARHGAP12,ARHGAP26,ARHGAP28,ARHGAP29,ARHGAP31,ARHGAP36,ARHGAP42,ARHGAP44,ARHGEF12,ARHGEF10L,ARPP19,ASAP1,ASAP2,ATG13,ATP1B3,ATP2B4,AZIN1,BMI1,BMP2,CAB39,CALM1,CASP8AP2,CAST,CCNC,CCND1,CCND2,CCNJ,CCNJL,CCNK,CCNL1,CCNY,CCNYL1,CDK5R1,CDKN1A,CDKN2B,CLPS,CTSC,DAB2IP,DAZAP2,DCP1A,DEPDC5,DFFA,DGKI,DNAJA3,DNAJB2,DNAJB4,DNAJB6,DNAJC3,DNAJC15,DNAJC24,ELMOD1,EL…
GO:MF	ion channel activity	GO:0005216	2.58436e-13	12.5876	341	4037	119	24356	ABCC9,ANXA6,BEST4,CACHD1,CACNA1B,CACNA1E,CACNA1G,CACNA2D4,CACNB1,CACNB3,CACNG2,CACNG4,CALHM1,CFTR,CHRNA2,CHRNA5,CHRNA6,CHRNB2,CHRNB4,CHRNG,CLCN3,CLCN4,CLCN5,CLCN6,CLIC4,CLIC5,CNGB3,FAM155B,GABRA1,GABRA3,GABRA4,GABRA5,GABRA6,GABRB2,GABRB3,GABRE,GABRG2,GLRA2,GRIA1,GRIA2,GRIA3,GRIA4,GRIK3,GRIN1,GRIN2A,GRIN2B,GRIN3A,HCN1,HTR3A,ITPR2,JPH1,KCNA3,KCNA4,KCNAB2,KCNB1,KCNB2,KCNC1,KCNC2,KCND2,KCNE4,KCNG3,KC…
GO:MF	lipid binding	GO:0008289	7.11741e-12	11.1477	482	4037	149	24356	ACAP2,ACOX1,ACTN2,AIDA,ANKFY1,ANXA6,AP2M1,APPL1,ARFIP1,ARFIP2,ARHGAP26,ARHGAP44,ASAP1,BAIAP2L2,C2CD2L,CALB1,CCDC88A,CD36,CLVS1,CLVS2,COL4A3BP,CPNE3,CPNE8,CYP27C1,DAB2IP,DAPP1,DBT,DROSHA,EEA1,EPB41,ERLIN1,ERLIN2,ESR1,ESRRG,ESYT1,ESYT2,FABP3,FERMT2,FRMPD4,FZD7,GLTP,GPR12,GPR183,HIP1,HNF4A,ITPR2,JAG1,KCNJ2,KCNQ1,LANCL2,LDLRAP1,LPAR4,MAP1LC3A,MAPKAP1,MICALL1,MME,MREG,MYO1E,NF1,NFE2L1,NR3C1,NR3C2,NR5A…
GO:MF	enzyme activator activity	GO:0008047	7.44437e-12	11.1282	318	4037	110	24356	ABI1,ABI2,ABR,ACAP2,AGFG1,ALS2,ARHGAP6,ARHGAP12,ARHGAP26,ARHGAP28,ARHGAP29,ARHGAP31,ARHGAP36,ARHGAP42,ARHGAP44,ARHGEF12,ARHGEF10L,ASAP1,ASAP2,ATP1B3,AZIN1,BMP2,CAB39,CALM1,CASP8AP2,CCNK,CDK5R1,CLPS,CTSC,DAB2IP,DAZAP2,DCP1A,DEPDC5,DNAJB2,DNAJB4,DNAJB6,DNAJC15,DNAJC24,ELMOD1,ELMOD2,ELMOD3,FGF13,GHR,GIT2,GPRC5B,GPRC5C,GREM1,GUCA1A,ITSN1,JUN,LRRK2,MALT1,NCAPH,NCKAP1L,NF1,NRP1,NUP50,OPHN1,PAK2,PARP16,…
GO:MF	SMAD binding	GO:0046332	1.42316e-11	10.8467	63	4037	38	24356	ACVR1B,ACVR1C,ACVR2A,ACVR2B,ANKRD1,AXIN2,BMP2,BMPR2,BMPR1A,BMPR1B,CITED2,COL1A2,COL5A2,CREB3L1,DAB2,DDX5,DROSHA,FOS,GATA4,HIPK2,IPO7,JUN,MAGI2,PAX6,PMEPA1,PPM1A,PRDM16,PURA,SMAD1,SMAD3,SMURF1,TCF12,TGFBR1,TGFBR2,TGFBR3,TOB1,TRIM33,YY1
GO:MF	gated channel activity	GO:0022836	1.60131e-11	10.7955	261	4037	95	24356	ANXA6,CACHD1,CACNA1B,CACNA1E,CACNA1G,CACNA2D4,CACNB1,CACNB3,CACNG2,CACNG4,CALHM1,CFTR,CHRNA2,CHRNA5,CHRNA6,CHRNB2,CHRNB4,CHRNG,CLCN3,CLCN4,CLCN5,CLCN6,CLIC5,CNGB3,FAM155B,GABRA1,GABRA3,GABRA4,GABRA5,GABRA6,GABRB2,GABRB3,GABRE,GABRG2,GLRA2,GRIA1,GRIA2,GRIA3,GRIA4,GRIK3,GRIN1,GRIN2A,GRIN2B,GRIN3A,HCN1,HTR3A,ITPR2,JPH1,KCNA3,KCNA4,KCNAB2,KCNB1,KCNB2,KCNC1,KCNC2,KCND2,KCNE4,KCNG3,KCNH1,KCNH2,KCNJ2,KC…
GO:MF	phospholipid binding	GO:0005543	2.52119e-11	10.5984	323	4037	110	24356	ACAP2,ACTN2,AIDA,ANKFY1,ANXA6,APPL1,ARFIP1,ARFIP2,ARHGAP26,ARHGAP44,ASAP1,BAIAP2L2,C2CD2L,CCDC88A,CLVS1,CLVS2,COL4A3BP,CPNE3,CPNE8,DAB2IP,DAPP1,EEA1,EPB41,ESYT2,FERMT2,FRMPD4,FZD7,GLTP,GPR12,HIP1,ITPR2,JAG1,KCNJ2,KCNQ1,LANCL2,LDLRAP1,LPAR4,MAP1LC3A,MAPKAP1,MICALL1,MME,MREG,MYO1E,NF1,NR5A2,OPHN1,OSBPL8,OSBPL10,PACSIN1,PACSIN2,PARD3,PARD3B,PCTP,PCYT1B,PHF12,PIK3C2B,PIRT,PITPNA,PLD1,PLEKHA1,PLEKHA2,…
GO:MF	ion gated channel activity	GO:0022839	2.67395e-11	10.5728	255	4037	93	24356	ANXA6,CACHD1,CACNA1B,CACNA1E,CACNA1G,CACNA2D4,CACNB1,CACNB3,CACNG2,CACNG4,CALHM1,CFTR,CHRNA2,CHRNA5,CHRNA6,CHRNB2,CHRNB4,CHRNG,CLCN3,CLCN4,CLCN5,CLCN6,CLIC5,CNGB3,FAM155B,GABRA1,GABRA3,GABRA4,GABRA5,GABRA6,GABRB2,GABRB3,GABRE,GABRG2,GLRA2,GRIA1,GRIA2,GRIA3,GRIA4,GRIK3,GRIN1,GRIN2A,GRIN2B,GRIN3A,HCN1,HTR3A,ITPR2,JPH1,KCNA3,KCNA4,KCNAB2,KCNB1,KCNB2,KCNC1,KCNC2,KCND2,KCNE4,KCNG3,KCNH1,KCNH2,KCNJ2,KC…
GO:MF	ubiquitin-like protein ligase activity	GO:0061659	4.85799e-11	10.3135	159	4037	67	24356	ANKIB1,ARIH1,ARIH2,BRAP,BTRC,CBL,CUL1,CUL2,CUL4B,FBXL17,FBXL18,FBXO40,FBXW11,HECW1,HECW2,ITCH,KCMF1,LRSAM1,MGRN1,MIB2,MYCBP2,MYLIP,NEDD4,NEDD4L,PDZRN3,PDZRN4,PIAS2,PJA2,RAG1,RLIM,RNF2,RNF24,RNF34,RNF41,RNF43,RNF121,RNF128,RNF138,RNF145,RNF165,RNF180,RNF185,RNF144A,RNF144B,RNF19A,RNF19B,SH3RF1,SH3RF3,SIAH2,SIAH3,SKP2,SMURF1,TRAF6,TRIM2,TRIM3,TRIM25,UBE2O,UBE3A,UBE4A,UBE4B,UBR1,UBR5,UBR7,UHRF1,WWP1…
GO:MF	monovalent inorganic cation transmembrane transporter activity	GO:0015077	5.96946e-11	10.2241	298	4037	103	24356	ABCC9,ATP1B3,ATP2C1,ATP6V0A2,ATP6V0E1,ATP6V1A,ATP6V1C1,ATP6V1C2,ATP6V1D,ATP6V1G1,ATP6V1H,CLCN3,CLCN4,CLCN5,COX15,COX7B,COX7C,GRIK3,HCN1,KCNA3,KCNA4,KCNAB2,KCNB1,KCNB2,KCNC1,KCNC2,KCND2,KCNE4,KCNG3,KCNH1,KCNH2,KCNJ2,KCNJ3,KCNJ11,KCNJ13,KCNK2,KCNK3,KCNK5,KCNK10,KCNK13,KCNK17,KCNMA1,KCNN1,KCNN3,KCNQ1,KCNQ3,KCNQ4,KCNQ5,KCNS3,KCNT2,MTMR6,NDUFA4,SCN2A,SCN2B,SCN3A,SCN3B,SCN4A,SCN4B,SCN5A,SCN8A,SCN9A,SCN…
GO:MF	phosphoric ester hydrolase activity	GO:0042578	7.63974e-11	10.1169	299	4037	103	24356	ACP2,ACPP,BPNT1,CDC14B,CNP,CTDSPL2,DUSP3,DUSP4,DUSP5,DUSP6,DUSP8,DUSP16,DUSP19,EPM2A,EYA1,EYA3,EYA4,GPLD1,IMPA1,IMPAD1,INPP5B,INPP5F,LPIN2,MTMR4,MTMR6,MTMR8,MTMR14,NAPEPLD,NT5E,NT5M,NTPCR,PDE10A,PDE11A,PDE1B,PDE3B,PDE4B,PDE4D,PDE5A,PDE7A,PDE7B,PDP1,PDP2,PFKFB2,PFKFB3,PFKFB4,PGP,PHLPP1,PHLPP2,PHOSPHO1,PLCG1,PLCG2,PLCL2,PLCXD3,PLD1,PLD6,PPM1A,PPM1B,PPM1D,PPM1E,PPM1F,PPM1H,PPM1J,PPP1CA,PPP1CB,PPP2R2…
GO:MF	PDZ domain binding	GO:0030165	1.06073e-10	9.97439	52	4037	33	24356	ACOX1,ACVR2A,ADRB1,ARHGAP29,ARHGEF16,ATP2B2,ATP2B4,CFTR,CLCN3,CRIPT,DAPP1,EXOC4,FZD1,FZD3,FZD4,FZD7,GNG5,GNG12,LNX2,NKD1,NLGN1,NSF,PLEKHA1,PLEKHA2,PSEN1,PTEN,RAPGEF2,SDC2,SHISA6,SHISA9,SLC9A3R1,SNTG2,SSTR2
GO:MF	ubiquitin protein ligase activity	GO:0061630	1.5576e-10	9.80754	155	4037	65	24356	ANKIB1,ARIH1,ARIH2,BRAP,BTRC,CBL,CUL1,CUL2,CUL4B,FBXL17,FBXL18,FBXO40,FBXW11,HECW1,HECW2,ITCH,KCMF1,LRSAM1,MGRN1,MIB2,MYCBP2,MYLIP,NEDD4,NEDD4L,PDZRN3,PDZRN4,PJA2,RAG1,RLIM,RNF2,RNF24,RNF34,RNF41,RNF43,RNF121,RNF128,RNF138,RNF145,RNF165,RNF180,RNF185,RNF144A,RNF144B,RNF19A,RNF19B,SH3RF1,SH3RF3,SIAH2,SIAH3,SKP2,SMURF1,TRAF6,TRIM2,TRIM3,TRIM25,UBE2O,UBE3A,UBE4A,UBE4B,UBR1,UBR5,UBR7,UHRF1,WWP1,XIAP
GO:MF	active transmembrane transporter activity	GO:0022804	3.84308e-10	9.41532	257	4037	91	24356	ABCA1,ABCA5,ABCA8,ABCA12,ABCB5,ABCB8,ABCC1,ABCC3,ABCC4,ABCC5,ABCC9,ABCD2,ABCD3,ABCG8,ANKH,ATP1B3,ATP2A2,ATP2B1,ATP2B2,ATP2B4,ATP2C1,ATP6V0A2,ATP6V0E1,ATP6V1A,ATP6V1C1,ATP6V1C2,ATP6V1D,ATP6V1G1,ATP6V1H,CFTR,CLCN3,CLCN4,CLCN5,MCU,RALBP1,SLC10A2,SLC10A7,SLC11A1,SLC11A2,SLC12A4,SLC12A5,SLC13A3,SLC15A1,SLC15A2,SLC16A2,SLC18A2,SLC1A1,SLC1A2,SLC1A3,SLC1A4,SLC20A1,SLC23A2,SLC24A2,SLC24A3,SLC24A4,SLC25A4,…
GO:MF	transcription coactivator activity	GO:0003713	4.02233e-10	9.39552	176	4037	70	24356	ACTN2,ANKRD1,ARID5B,ARL2BP,ARNT,ATXN7L3,BCL9,CBFB,CITED2,CREBBP,DR1,GATA4,GMEB1,HAND1,HIPK2,HMGA1,HMGB2,JMJD6,JMY,JUN,KAT6A,KDM5A,LPIN2,MED1,MED12,MED13,MED14,MED27,MED12L,MTDH,NCOA1,NCOA2,NCOA3,NCOA7,NKX2-2,NR1D2,PHF2,PKN3,POU2AF1,POU4F1,PPARA,PPARD,PPARGC1A,PRDM16,PRKCB,PRRX1,PSMC3IP,RAP2C,RBM14,RERE,RNF20,RRP1B,SERTAD2,SIX3,SLC30A9,SP4,SS18L1,SUB1,SUPT7L,TADA2B,TAF5L,THRA,THRB,UBE3A,USP22,VGLL…
GO:MF	phosphoprotein phosphatase activity	GO:0004721	1.01857e-09	8.99201	153	4037	63	24356	CDC14B,CTDSPL2,DUSP3,DUSP4,DUSP5,DUSP6,DUSP8,DUSP16,DUSP19,EPM2A,EYA1,EYA3,EYA4,MTMR4,MTMR6,MTMR8,MTMR14,PDP1,PDP2,PGP,PHLPP1,PHLPP2,PPM1A,PPM1B,PPM1D,PPM1E,PPM1F,PPM1H,PPM1J,PPP1CA,PPP1CB,PPP2R2A,PPP2R5A,PPP2R5D,PPP3CA,PPP3R1,PPP4R1,PPP6C,PTEN,PTP4A1,PTP4A2,PTPMT1,PTPN1,PTPN2,PTPN3,PTPN4,PTPN9,PTPN11,PTPN14,PTPN21,PTPRA,PTPRB,PTPRD,PTPRE,PTPRM,PTPRN,PTPRN2,PTPRO,PTPRQ,PTPRR,PTPRT,SSH2,STYX
GO:MF	cation channel activity	GO:0005261	1.80488e-09	8.74355	255	4037	89	24356	ABCC9,CACHD1,CACNA1B,CACNA1E,CACNA1G,CACNA2D4,CACNB1,CACNB3,CACNG2,CACNG4,CALHM1,CHRNA2,CHRNA5,CHRNA6,CHRNB2,CHRNB4,CHRNG,CNGB3,FAM155B,GRIA1,GRIA2,GRIA3,GRIA4,GRIK3,GRIN1,GRIN2A,GRIN2B,GRIN3A,HCN1,HTR3A,ITPR2,JPH1,KCNA3,KCNA4,KCNAB2,KCNB1,KCNB2,KCNC1,KCNC2,KCND2,KCNE4,KCNG3,KCNH1,KCNH2,KCNJ2,KCNJ3,KCNJ11,KCNJ13,KCNK2,KCNK3,KCNK5,KCNK10,KCNK13,KCNK17,KCNMA1,KCNN1,KCNN3,KCNQ1,KCNQ3,KCNQ4,KCNQ5,KCN…
GO:MF	phosphatidylinositol binding	GO:0035091	2.13331e-09	8.67095	185	4037	71	24356	ACAP2,ACTN2,AIDA,ANKFY1,APPL1,ARFIP1,ASAP1,C2CD2L,CCDC88A,CLVS1,CLVS2,COL4A3BP,DAB2IP,DAPP1,EEA1,EPB41,ESYT2,FERMT2,FRMPD4,FZD7,HIP1,ITPR2,KCNJ2,KCNQ1,LANCL2,LDLRAP1,MAPKAP1,MREG,MYO1E,OSBPL8,PARD3,PARD3B,PHF12,PIK3C2B,PIRT,PITPNA,PLD1,PLEKHA1,PLEKHA2,PLEKHA8,RACGAP1,RNF34,SAP30L,SBF2,SESTD1,SGK3,SH3PXD2A,SH3PXD2B,SNX1,SNX4,SNX6,SNX8,SNX9,SNX10,SNX18,SNX27,SNX30,STXBP6,SYT10,TLN1,TULP4,TWF1,VPS36…
GO:MF	DNA-binding transcription factor binding	GO:0140297	3.97673e-09	8.40047	234	4037	83	24356	AHR,ARNT,ASCL1,ATOH8,BBS7,BHLHE41,CBX5,CDKN2B,CITED2,CREB1,CREBBP,DDX5,DDX20,DDX54,EIF4E,ESR1,FOS,GABPA,GATA6,GSK3A,GTF2B,HAND1,HDAC2,HDAC4,HIF1AN,HIPK2,HMGA1,HNF4A,HOXC4,HOXC5,ID2,JUN,LATS1,LEF1,LMO2,MAPK14,MED1,MED12,MED13,MEF2C,MEF2D,MIER3,MTDH,NCOA1,NCOA2,NCOA3,NCOA7,NEK6,NFE2L2,NR4A3,PADI2,PKN3,PPARA,PPARD,PPARGC1A,PRDM16,PRKCB,PROX1,RARG,RB1,RUNX2,SETD6,SIRT1,SLC30A9,SMAD3,SP1,SRF,STAT1,STR…
GO:MF	nucleoside-triphosphatase regulator activity	GO:0060589	5.09184e-09	8.29313	223	4037	80	24356	ABR,ACAP2,AGFG1,ARHGAP6,ARHGAP12,ARHGAP26,ARHGAP28,ARHGAP29,ARHGAP31,ARHGAP36,ARHGAP42,ARHGAP44,ARHGEF12,ARHGEF10L,ASAP1,ASAP2,ATP1B3,DAB2IP,DEPDC5,DGKI,DNAJA3,DNAJB2,DNAJB4,DNAJB6,DNAJC15,DNAJC24,ELMOD1,ELMOD2,ELMOD3,FNIP1,FNIP2,GIT2,GRPEL1,GRPEL2,HSPH1,JUN,LRRK2,NCAPH,NCKAP1L,NF1,NRP1,NUP50,OPHN1,PREX2,RAB3GAP1,RABEP1,RACGAP1,RALBP1,RALGAPB,RANGAP1,RAP1GAP2,RAPGEF2,RASAL2,RASGRP1,RASGRP3,RGS2,R…
GO:MF	DNA-binding transcription repressor activity, RNA polymerase II-specific	GO:0001227	1.34783e-08	7.87037	172	4037	66	24356	AEBP1,AEBP2,ARID5B,ASCL1,ASCL2,BACH1,BACH2,BATF3,BHLHE41,CC2D1B,CGGBP1,CHCHD3,CREB3L1,CUX2,DMBX1,E2F3,E2F6,ETV7,FEZF2,FOXK1,FOXO1,GFI1,GZF1,HAND1,HEY1,HEYL,JDP2,KDM4A,KDM5A,KDM5B,KLF12,MAX,MECP2,MLXIPL,MSX2,MXD1,MYT1L,NFATC3,NFXL1,NR1D2,OVOL1,PAX6,PHF6,POU4F2,PPARA,PPARD,PROX1,PRRX1,PURA,PURG,RCOR1,RORC,SATB1,SOX6,SREBF2,ST18,TBX2,TBX3,TSHZ1,TSHZ2,VAX1,YY1,ZBTB5,ZBTB20,ZEB1,ZNF148
GO:MF	phosphatase activity	GO:0016791	1.88847e-08	7.72389	224	4037	79	24356	ACP2,ACPP,BPNT1,CDC14B,CTDSPL2,DUSP3,DUSP4,DUSP5,DUSP6,DUSP8,DUSP16,DUSP19,EPM2A,EYA1,EYA3,EYA4,IMPA1,IMPAD1,INPP5B,INPP5F,LPIN2,MTMR4,MTMR6,MTMR8,MTMR14,NT5E,NT5M,NTPCR,PDP1,PDP2,PFKFB2,PFKFB3,PFKFB4,PGP,PHLPP1,PHLPP2,PHOSPHO1,PPM1A,PPM1B,PPM1D,PPM1E,PPM1F,PPM1H,PPM1J,PPP1CA,PPP1CB,PPP2R2A,PPP2R5A,PPP2R5D,PPP3CA,PPP3R1,PPP4R1,PPP6C,PTEN,PTP4A1,PTP4A2,PTPMT1,PTPN1,PTPN2,PTPN3,PTPN4,PTPN9,PTPN11,P…
GO:MF	guanyl-nucleotide exchange factor activity	GO:0005085	2.41715e-08	7.6167	155	4037	61	24356	ABR,ADRB1,ALS2,ARFGEF2,ARHGEF3,ARHGEF4,ARHGEF6,ARHGEF7,ARHGEF9,ARHGEF12,ARHGEF16,ARHGEF17,ARHGEF18,ARHGEF38,ARHGEF10L,CYTH4,DENND2C,DENND5A,DIS3,DOCK9,ELMO1,FARP1,FGD4,FGD5,FGD6,FNIP1,GAPVD1,HPS1,IQSEC1,IQSEC3,ITSN1,KALRN,MADD,MCF2,MYCBP2,PREX2,PSD2,RAB3GAP1,RAB3GAP2,RALGPS1,RALGPS2,RAPGEF1,RAPGEF2,RAPGEF3,RAPGEF5,RAPGEFL1,RASGEF1A,RASGEF1B,RASGRF1,RASGRP1,RASGRP3,RGL1,RGP1,RIC8B,SBF2,SMCR8,SOS1,…
GO:MF	molecular transducer activity	GO:0060089	2.99192e-08	7.52405	896	4037	226	24356	ABCA1,ABCC9,ABHD2,ACVR1B,ACVR1C,ACVR2A,ACVR2B,ADIPOR2,ADORA2A,ADRB1,AGTR2,AMOT,ANTXR1,ANTXR2,APLNR,ATRN,AVPR1A,BMPR2,BMPR1A,BMPR1B,CALCRL,CASR,CCNK,CD36,CD44,CD47,CD74,CDK6,CDK12,CDK14,CDK19,CELSR2,CHRM1,CHRNA2,CHRNA5,CHRNA6,CHRNB2,CHRNB4,CHRNG,CNR1,COLEC12,CRCP,CRHR1,CSF1R,CX3CR1,CXCR1,CXCR5,DRD1,DRD2,EDAR,EDNRA,EFEMP1,EPHA4,EPHA5,EPHA8,EPHB1,EPHB2,EPHB3,ERBB4,ESR1,ESRRG,F2RL2,FGFR1,FGFR2,FLT1,F…
GO:MF	hydrolase activity, acting on acid anhydrides	GO:0016817	6.59519e-08	7.18077	714	4037	187	24356	ABCA1,ABCA5,ABCA8,ABCA12,ABCB5,ABCB8,ABCC1,ABCC3,ABCC4,ABCC5,ABCC9,ABCD2,ABCD3,ABCG8,ARHGAP5,ARL3,ASCC3,ATAD2,ATAD2B,ATP10D,ATP11B,ATP1B3,ATP2A2,ATP2B1,ATP2B2,ATP2B4,ATP2C1,ATP6V0A2,ATP6V0E1,ATP6V1A,ATP6V1C1,ATP6V1C2,ATP6V1D,ATP6V1G1,ATP6V1H,ATP8A1,ATP9A,ATRX,CFTR,CHD9,CHTF8,DCP2,DDX1,DDX5,DDX6,DDX17,DDX20,DDX25,DDX54,DDX3X,DHX35,DHX38,DHX40,DIRAS1,DIRAS2,DNA2,DNAH5,DNAJC27,DNM1,DNM3,DUT,DYNC1I1,…
GO:MF	hydrolase activity, acting on acid anhydrides, in phosphorus-containing anhydrides	GO:0016818	1.06735e-07	6.97169	713	4037	186	24356	ABCA1,ABCA5,ABCA8,ABCA12,ABCB5,ABCB8,ABCC1,ABCC3,ABCC4,ABCC5,ABCC9,ABCD2,ABCD3,ABCG8,ARHGAP5,ARL3,ASCC3,ATAD2,ATAD2B,ATP10D,ATP11B,ATP1B3,ATP2A2,ATP2B1,ATP2B2,ATP2B4,ATP2C1,ATP6V0A2,ATP6V0E1,ATP6V1A,ATP6V1C1,ATP6V1C2,ATP6V1D,ATP6V1G1,ATP6V1H,ATP8A1,ATP9A,ATRX,CFTR,CHTF8,DCP2,DDX1,DDX5,DDX6,DDX17,DDX20,DDX25,DDX54,DDX3X,DHX35,DHX38,DHX40,DIRAS1,DIRAS2,DNA2,DNAH5,DNAJC27,DNM1,DNM3,DUT,DYNC1I1,DYNC1…
GO:MF	pyrophosphatase activity	GO:0016462	1.33819e-07	6.87348	710	4037	185	24356	ABCA1,ABCA5,ABCA8,ABCA12,ABCB5,ABCB8,ABCC1,ABCC3,ABCC4,ABCC5,ABCC9,ABCD2,ABCD3,ABCG8,ARHGAP5,ARL3,ASCC3,ATAD2,ATAD2B,ATP10D,ATP11B,ATP1B3,ATP2A2,ATP2B1,ATP2B2,ATP2B4,ATP2C1,ATP6V0A2,ATP6V0E1,ATP6V1A,ATP6V1C1,ATP6V1C2,ATP6V1D,ATP6V1G1,ATP6V1H,ATP8A1,ATP9A,ATRX,CFTR,CHTF8,DCP2,DDX1,DDX5,DDX6,DDX17,DDX20,DDX25,DDX54,DDX3X,DHX35,DHX38,DHX40,DIRAS1,DIRAS2,DNA2,DNAH5,DNAJC27,DNM1,DNM3,DUT,DYNC1I1,DYNC1…
GO:MF	Ras guanyl-nucleotide exchange factor activity	GO:0005088	1.38153e-07	6.85964	102	4037	45	24356	ABR,ADRB1,ALS2,ARHGEF3,ARHGEF4,ARHGEF6,ARHGEF7,ARHGEF9,ARHGEF12,ARHGEF16,ARHGEF17,ARHGEF18,ARHGEF38,ARHGEF10L,DENND2C,DENND5A,FARP1,FGD4,FGD5,FGD6,ITSN1,KALRN,MADD,MCF2,PREX2,RAB3GAP1,RAB3GAP2,RALGPS1,RAPGEF1,RAPGEF2,RAPGEF3,RASGEF1A,RASGEF1B,RASGRF1,RASGRP1,RASGRP3,RGL1,RGP1,SBF2,SMCR8,SOS1,SOS2,SPATA13,TRIO,VAV3
GO:MF	voltage-gated ion channel activity	GO:0005244	1.52479e-07	6.81679	142	4037	56	24356	CACHD1,CACNA1B,CACNA1E,CACNA1G,CACNA2D4,CACNB1,CACNB3,CACNG2,CACNG4,CALHM1,CLCN3,CLCN4,CLCN5,CLCN6,CLIC5,GRIN1,GRIN2A,GRIN2B,GRIN3A,HCN1,KCNA3,KCNA4,KCNAB2,KCNB1,KCNB2,KCNC1,KCNC2,KCND2,KCNE4,KCNG3,KCNH1,KCNH2,KCNJ2,KCNJ3,KCNJ11,KCNJ13,KCNK2,KCNK3,KCNK5,KCNMA1,KCNQ1,KCNQ3,KCNQ4,KCNQ5,KCNS3,KCNT2,NCS1,NTRK2,SCN2A,SCN3A,SCN4A,SCN5A,SCN8A,SCN9A,VDAC2,VDAC3
GO:MF	voltage-gated channel activity	GO:0022832	1.52479e-07	6.81679	142	4037	56	24356	CACHD1,CACNA1B,CACNA1E,CACNA1G,CACNA2D4,CACNB1,CACNB3,CACNG2,CACNG4,CALHM1,CLCN3,CLCN4,CLCN5,CLCN6,CLIC5,GRIN1,GRIN2A,GRIN2B,GRIN3A,HCN1,KCNA3,KCNA4,KCNAB2,KCNB1,KCNB2,KCNC1,KCNC2,KCND2,KCNE4,KCNG3,KCNH1,KCNH2,KCNJ2,KCNJ3,KCNJ11,KCNJ13,KCNK2,KCNK3,KCNK5,KCNMA1,KCNQ1,KCNQ3,KCNQ4,KCNQ5,KCNS3,KCNT2,NCS1,NTRK2,SCN2A,SCN3A,SCN4A,SCN5A,SCN8A,SCN9A,VDAC2,VDAC3
GO:MF	Rho GTPase binding	GO:0017048	1.58578e-07	6.79976	131	4037	53	24356	ABR,ALS2,ARHGAP44,ARHGEF3,ARHGEF4,ARHGEF6,ARHGEF7,ARHGEF9,ARHGEF12,ARHGEF16,ARHGEF17,ARHGEF18,ARHGEF38,ARHGEF10L,C15ORF62,CDC42EP1,CDC42EP4,CDC42SE1,DAAM1,DAAM2,FARP1,FGD4,FGD5,FGD6,FMNL2,FMNL3,GIT2,IQGAP3,ITSN1,KALRN,KIF3B,LRRK2,MCF2,NCKAP1,NCKAP1L,PAK1,PAK2,PARD6G,PKN3,PREX2,RALBP1,RASGRF1,ROCK2,SIKE1,SOS1,SOS2,SPATA13,SRGAP2,SRGAP3,STXBP6,TNFAIP1,TRIO,VAV3
GO:MF	ubiquitin-like protein ligase binding	GO:0044389	1.9488e-07	6.71023	205	4037	72	24356	AMBRA1,ANKRA2,APC,ARIH1,ATXN3,AXIN2,BAG4,BCL2,CASC3,CCDC50,CEBPB,CUL1,CUL2,CUL5,CUL4B,DBT,DERL1,DLG3,ERLIN1,ERLIN2,FAF2,FOXO1,FZD4,FZD6,GPI,GSK3A,HSP90AA1,IKBKE,ITCH,JAK1,JUN,KCNH2,MAP1LC3A,MFN2,MID1,NEK6,NGFR,PAX6,PIAS2,PINK1,PPARGC1A,PRKAR1A,PRKAR2A,PRKAR2B,PRR5L,PTPRN,RB1,RNF8,RNF20,RNF34,RPA2,SLC25A5,SMAD3,SMAD5,SNX9,SPOP,STAM,STAT1,SUMO1,SUMO2,SYT11,TRAF3,TRAF4,TRAF5,TRAF6,TRIB1,TRIB2,UBE2D1…
GO:MF	signaling receptor activity	GO:0038023	2.29866e-07	6.63853	865	4037	216	24356	ABCA1,ABCC9,ABHD2,ACVR1B,ACVR1C,ACVR2A,ACVR2B,ADIPOR2,ADORA2A,ADRB1,AGTR2,AMOT,ANTXR1,ANTXR2,APLNR,ATRN,AVPR1A,BMPR2,BMPR1A,BMPR1B,CALCRL,CASR,CD36,CD44,CD47,CD74,CELSR2,CHRM1,CHRNA2,CHRNA5,CHRNA6,CHRNB2,CHRNB4,CHRNG,CNR1,COLEC12,CRCP,CRHR1,CSF1R,CX3CR1,CXCR1,CXCR5,DRD1,DRD2,EDAR,EDNRA,EFEMP1,EPHA4,EPHA5,EPHA8,EPHB1,EPHB2,EPHB3,ERBB4,ESR1,ESRRG,F2RL2,FGFR1,FGFR2,FLT1,FLT4,FZD1,FZD3,FZD4,FZD6,FZD7…
GO:MF	nucleoside-triphosphatase activity	GO:0017111	3.28111e-07	6.48398	674	4037	176	24356	ABCA1,ABCA5,ABCA8,ABCA12,ABCB5,ABCB8,ABCC1,ABCC3,ABCC4,ABCC5,ABCC9,ABCD2,ABCD3,ABCG8,ARHGAP5,ARL3,ASCC3,ATAD2,ATAD2B,ATP10D,ATP11B,ATP1B3,ATP2A2,ATP2B1,ATP2B2,ATP2B4,ATP2C1,ATP6V0A2,ATP6V0E1,ATP6V1A,ATP6V1C1,ATP6V1C2,ATP6V1D,ATP6V1G1,ATP6V1H,ATP8A1,ATP9A,ATRX,CFTR,CHTF8,DDX1,DDX5,DDX6,DDX17,DDX20,DDX25,DDX54,DDX3X,DHX35,DHX38,DHX40,DIRAS1,DIRAS2,DNA2,DNAH5,DNAJC27,DNM1,DNM3,DYNC1I1,DYNC1LI2,DYNC2…
GO:MF	transferase activity, transferring acyl groups other than amino-acyl groups	GO:0016747	4.09092e-07	6.38818	176	4037	64	24356	ABHD5,ACSM5,AGPAT3,AGPAT4,CERS5,CERS6,CPT1A,CREBBP,DBT,DLST,ELOVL2,ELOVL4,ELOVL7,EPC2,ESCO2,GLUL,GNPNAT1,GOLGA7,GTF2B,HGSNAT,HHAT,KAT7,KAT6A,KAT6B,LCLAT1,LPCAT1,LPCAT2,LPGAT1,LRAT,MCRS1,METTL8,NAA25,NAA30,NAA35,NAA40,NAA50,NAT9,NCOA3,NMT2,OLAH,PDCD2,PHF20,SAT1,SCP2,SH3GLB1,SPTLC2,SUPT7L,TADA2B,TAF1,TAF5,TAF5L,USP22,YKT6,ZDHHC2,ZDHHC3,ZDHHC6,ZDHHC9,ZDHHC15,ZDHHC17,ZDHHC18,ZDHHC20,ZDHHC21,ZDHHC22,Z…
GO:MF	transferase activity, transferring acyl groups	GO:0016746	4.23311e-07	6.37334	200	4037	70	24356	ABHD5,ACSM5,AGPAT3,AGPAT4,CERS5,CERS6,CLYBL,CPT1A,CREBBP,CS,DBT,DLST,ELOVL2,ELOVL4,ELOVL7,EPC2,ESCO2,GGT7,GLUL,GNPNAT1,GOLGA7,GTF2B,HGSNAT,HHAT,KAT7,KAT6A,KAT6B,LCLAT1,LPCAT1,LPCAT2,LPGAT1,LRAT,MBOAT2,MCRS1,METTL8,NAA25,NAA30,NAA35,NAA40,NAA50,NAT9,NCOA3,NMT2,OLAH,PDCD2,PHF20,QPCT,SAT1,SCP2,SH3GLB1,SPTLC2,SUPT7L,TADA2B,TAF1,TAF5,TAF5L,TGM2,USP22,YKT6,ZDHHC2,ZDHHC3,ZDHHC6,ZDHHC9,ZDHHC15,ZDHHC17,ZD…
GO:MF	GTPase activator activity	GO:0005096	5.44787e-07	6.26377	181	4037	65	24356	ABR,ACAP2,AGFG1,ARHGAP6,ARHGAP12,ARHGAP26,ARHGAP28,ARHGAP29,ARHGAP31,ARHGAP36,ARHGAP42,ARHGAP44,ARHGEF12,ARHGEF10L,ASAP1,ASAP2,DAB2IP,DEPDC5,ELMOD1,ELMOD2,ELMOD3,GIT2,JUN,LRRK2,NCKAP1L,NF1,NRP1,NUP50,OPHN1,PREX2,RAB3GAP1,RABEP1,RACGAP1,RALBP1,RALGAPB,RANGAP1,RAP1GAP2,RAPGEF2,RASAL2,RASGRP1,RASGRP3,RGS2,RGS6,RGS10,RGS16,RIC8B,RUNDC1,SGSM1,SRGAP2,SRGAP3,STXBP5,STXBP5L,TBC1D4,TBC1D5,TBC1D8,TBC1D12,T…
GO:MF	ubiquitin protein ligase binding	GO:0031625	7.14966e-07	6.14571	190	4037	67	24356	AMBRA1,ANKRA2,APC,ARIH1,ATXN3,AXIN2,BAG4,BCL2,CASC3,CCDC50,CUL1,CUL2,CUL5,CUL4B,DBT,DERL1,DLG3,ERLIN1,ERLIN2,FAF2,FOXO1,FZD4,FZD6,GPI,GSK3A,HSP90AA1,IKBKE,JAK1,JUN,KCNH2,MAP1LC3A,MFN2,MID1,NEK6,NGFR,PAX6,PIAS2,PINK1,PPARGC1A,PRKAR1A,PRKAR2A,PRKAR2B,PRR5L,RB1,RNF8,RNF20,RNF34,RPA2,SLC25A5,SMAD3,SMAD5,SNX9,SPOP,SUMO1,SUMO2,SYT11,TRAF3,TRAF4,TRAF5,TRAF6,TRIB1,TRIB2,UBE2D1,UBXN7,WFS1,YOD1,YWHAZ
GO:MF	transmembrane receptor protein kinase activity	GO:0019199	1.30272e-06	5.88515	70	4037	34	24356	ACVR1B,ACVR1C,ACVR2A,ACVR2B,BMPR2,BMPR1A,BMPR1B,CSF1R,EFEMP1,EPHA4,EPHA5,EPHA8,EPHB1,EPHB2,EPHB3,ERBB4,FGFR1,FGFR2,FLT1,FLT4,IGF1R,INSR,KIT,NRP1,NRP2,NTRK2,PDGFRA,RET,ROR2,SOSTDC1,TGFBR1,TGFBR2,TGFBR3,TYRO3
GO:MF	protein tyrosine phosphatase activity	GO:0004725	1.81057e-06	5.74218	91	4037	40	24356	CDC14B,DUSP3,DUSP4,DUSP5,DUSP6,DUSP8,DUSP16,EPM2A,EYA1,EYA3,EYA4,MTMR4,MTMR6,MTMR8,MTMR14,PGP,PTEN,PTP4A1,PTP4A2,PTPMT1,PTPN1,PTPN2,PTPN3,PTPN4,PTPN9,PTPN11,PTPN14,PTPN21,PTPRA,PTPRB,PTPRD,PTPRE,PTPRM,PTPRN,PTPRN2,PTPRO,PTPRQ,PTPRR,PTPRT,SSH2
GO:MF	secondary active transmembrane transporter activity	GO:0015291	1.94082e-06	5.71201	162	4037	59	24356	ANKH,CLCN3,CLCN4,CLCN5,MCU,SLC10A2,SLC10A7,SLC11A1,SLC11A2,SLC12A4,SLC12A5,SLC13A3,SLC15A1,SLC15A2,SLC16A2,SLC18A2,SLC1A1,SLC1A2,SLC1A3,SLC1A4,SLC20A1,SLC23A2,SLC24A2,SLC24A3,SLC24A4,SLC25A4,SLC25A5,SLC26A7,SLC26A9,SLC2A6,SLC2A10,SLC2A12,SLC2A13,SLC34A2,SLC35D1,SLC35D3,SLC35E1,SLC36A1,SLC41A1,SLC45A2,SLC4A1,SLC4A4,SLC4A5,SLC4A7,SLC4A8,SLC5A7,SLC6A1,SLC6A6,SLC6A8,SLC6A14,SLC6A15,SLC6A17,SLC8A1,SLC…
GO:MF	GTPase regulator activity	GO:0030695	2.51277e-06	5.59985	195	4037	67	24356	ABR,ACAP2,AGFG1,ARHGAP6,ARHGAP12,ARHGAP26,ARHGAP28,ARHGAP29,ARHGAP31,ARHGAP36,ARHGAP42,ARHGAP44,ARHGEF12,ARHGEF10L,ASAP1,ASAP2,DAB2IP,DEPDC5,DGKI,DNAJA3,ELMOD1,ELMOD2,ELMOD3,GIT2,JUN,LRRK2,NCKAP1L,NF1,NRP1,NUP50,OPHN1,PREX2,RAB3GAP1,RABEP1,RACGAP1,RALBP1,RALGAPB,RANGAP1,RAP1GAP2,RAPGEF2,RASAL2,RASGRP1,RASGRP3,RGS2,RGS6,RGS10,RGS16,RIC8B,RUNDC1,SGSM1,SRGAP2,SRGAP3,STXBP5,STXBP5L,TBC1D4,TBC1D5,TBC1…
GO:MF	manganese ion binding	GO:0030145	3.71798e-06	5.42969	44	4037	25	24356	ABL1,ABL2,ARG2,B4GALT1,B4GALT7,DCP2,DYRK2,EXTL2,GALNT1,GALNT2,GALNT3,GEN1,GYG1,IMPA1,ME1,MGAT1,MGAT5B,MTPAP,NUDT7,PIM1,PPM1A,PPM1B,SLC11A2,WRN,XPNPEP3
GO:MF	actin binding	GO:0003779	4.68382e-06	5.3294	304	4037	92	24356	ABL1,ABLIM1,ABLIM3,ACTN2,ACTR2,ACTR3,AIF1L,ANTXR1,ARPC2,ARPC4,ARPC5,CAP2,CAPZA1,CCDC88A,CDK5R1,CFL2,CLMN,COBLL1,CORO2A,CORO2B,DAAM1,DAAM2,DAG1,DMD,DST,EPB41,EPB41L1,EPB41L3,ERMN,FERMT1,FERMT2,FHL3,FLNB,FMNL2,FMNL3,GMFB,HIP1,HNRNPU,HOOK1,IPP,JMY,KCNMA1,KLHL2,LMOD1,LMOD3,LRRK2,MAP1A,MAP1B,MICAL3,MSN,MYH9,MYH11,MYO6,MYO18A,MYO1D,MYO1E,MYO3B,MYO5A,MYOZ2,NEXN,OPHN1,PARVA,PHACTR2,PKNOX2,PLEKHH2,PPP1R9A…
GO:MF	syntaxin binding	GO:0019905	7.04607e-06	5.15205	45	4037	25	24356	ABCA1,ABL1,CPLX2,DAPK1,LRRK2,NAPA,NAPB,NAPG,NSF,SNAP29,SNPH,STX6,STX7,STXBP1,STXBP3,STXBP5,STXBP5L,SYT1,SYT2,SYT6,SYT10,SYT13,TMED10,TXLNA,TXLNG
GO:MF	growth factor binding	GO:0019838	7.78707e-06	5.10863	102	4037	42	24356	ACVR1B,ACVR1C,ACVR2A,ACVR2B,API5,BMPR2,BMPR1A,BMPR1B,CEP57,COL1A2,COL4A1,CTGF,FGFR1,FGFR2,FLT1,FLT4,FURIN,GLG1,IGFBP2,IGFBP4,IGFBP5,IL11RA,IL13RA1,IL6R,INSR,KL,LIFR,NGFR,NOV,NRP1,NTRK2,PCSK6,PDGFRA,RPS19,SHC1,SORT1,TGFB3,TGFBR1,TGFBR2,TGFBR3,THBS1,TWSG1
GO:MF	anion transmembrane transporter activity	GO:0008509	9.19835e-06	5.03629	234	4037	75	24356	ABCA1,ABCC5,ANKH,BEST4,CFTR,CLCN3,CLCN4,CLCN5,CLCN6,CLIC4,CLIC5,GABRA1,GABRA3,GABRA4,GABRA5,GABRA6,GABRB3,GABRE,GABRG2,GLRA2,LRRC8A,LRRC8B,LRRC8C,NMUR2,SLC10A2,SLC12A4,SLC12A5,SLC13A3,SLC16A1,SLC16A6,SLC16A12,SLC16A14,SLC17A5,SLC17A8,SLC18A2,SLC1A1,SLC1A2,SLC1A3,SLC1A4,SLC23A2,SLC25A4,SLC25A5,SLC25A12,SLC25A24,SLC26A7,SLC26A9,SLC34A2,SLC35A5,SLC35B2,SLC35D1,SLC36A1,SLC38A1,SLC38A2,SLC38A9,SLC46A1…
GO:MF	SNARE binding	GO:0000149	3.50074e-05	4.45584	74	4037	33	24356	ABCA1,ABL1,CPLX2,DAPK1,GOSR2,LRRK2,NAPA,NAPB,NAPG,NSF,SNAP29,SNPH,STX6,STX7,STX11,STX16,STX17,STXBP1,STXBP3,STXBP5,STXBP5L,SYT1,SYT2,SYT4,SYT6,SYT10,SYT11,SYT13,TMED10,TXLNA,TXLNG,UVRAG,VTI1A
GO:MF	histone binding	GO:0042393	4.12722e-05	4.38434	126	4037	47	24356	ASF1A,ATAD2,ATAD2B,ATRX,CBX5,CBX7,CDYL2,CHD2,CHD3,DEK,FMR1,GLYR1,ING5,INO80,IPO7,KAT7,KAT6A,KAT6B,KDM4A,KDM5A,KDM5B,LEF1,MBTD1,MLLT6,MLLT10,PHF2,PHF6,PHF19,PHIP,PKN3,PRKCB,PWP1,PWWP2A,RAG1,RBBP5,RNF8,RNF20,SAP30L,SFMBT1,SIRT1,STAT1,SUPT6H,TBL1XR1,TNKS,UHRF1,WDTC1,ZMYND11
GO:MF	core promoter binding	GO:0001047	7.07548e-05	4.15024	49	4037	25	24356	AHR,ARNT,CEBPB,CREBBP,DR1,FOS,GADD45A,GBX2,GTF2B,H2AFY,HNF4A,KDM5A,KLF10,MED1,NR3C1,NRF1,PAX6,POU2AF1,POU2F1,STAT1,TAF1C,UBTF,ZNF142,ZNF507,ZNF827
GO:MF	transmitter-gated channel activity	GO:0022835	7.07548e-05	4.15024	49	4037	25	24356	CHRNA2,CHRNA5,CHRNA6,CHRNB2,CHRNB4,CHRNG,GABRA1,GABRA3,GABRA4,GABRA5,GABRA6,GABRB3,GABRE,GABRG2,GLRA2,GRIA1,GRIA2,GRIA3,GRIA4,GRIK3,GRIN1,GRIN2A,GRIN2B,GRIN3A,HTR3A
GO:MF	transmitter-gated ion channel activity	GO:0022824	7.07548e-05	4.15024	49	4037	25	24356	CHRNA2,CHRNA5,CHRNA6,CHRNB2,CHRNB4,CHRNG,GABRA1,GABRA3,GABRA4,GABRA5,GABRA6,GABRB3,GABRE,GABRG2,GLRA2,GRIA1,GRIA2,GRIA3,GRIA4,GRIK3,GRIN1,GRIN2A,GRIN2B,GRIN3A,HTR3A
GO:MF	magnesium ion binding	GO:0000287	7.62628e-05	4.11769	152	4037	53	24356	ABL1,ABL2,ADPRH,ARF1,ARL3,ATP10D,ATP11B,ATP8A1,ATP9A,BRSK2,CDC42BPA,CLYBL,COMT,DUT,DYRK2,ERN1,GEM,GEN1,HPRT1,ICK,IMPA1,ITPK1,LATS1,MAP3K7,MARK2,MAST3,MAST4,MTPAP,NEK6,NUDT3,NUDT7,OXSR1,PDCD6,PGP,PIF1,PINK1,PPM1A,PPM1B,PRPS1,PRPS2,PRPSAP2,RAP2A,RPS6KA3,RPS6KA5,RPS6KA6,SIK2,SNRK,SRPK1,STK3,STK38,STK38L,TDG,WRN
GO:MF	core promoter sequence-specific DNA binding	GO:0001046	7.9497e-05	4.09965	43	4037	23	24356	AHR,ARNT,CEBPB,CREBBP,FOS,GADD45A,GBX2,GTF2B,H2AFY,HNF4A,KDM5A,KLF10,MED1,NRF1,PAX6,POU2AF1,POU2F1,STAT1,TAF1C,UBTF,ZNF142,ZNF507,ZNF827
GO:MF	transferase activity, transferring glycosyl groups	GO:0016757	8.85312e-05	4.0529	228	4037	71	24356	AGL,ALG9,B3GALNT1,B3GALNT2,B3GNT2,B3GNT7,B3GNT9,B4GALT1,B4GALT2,B4GALT4,B4GALT6,B4GALT7,C1GALT1,CHSY1,CSGALNACT1,DPY19L1,DPY19L3,DPY19L4,EXTL2,FUT4,FUT8,FUT9,FUT10,GALNT1,GALNT2,GALNT3,GALNT6,GALNT7,GALNT10,GALNT11,GALNT13,GBA2,GBGT1,GCNT1,GCNT4,GXYLT1,GYG1,HAS3,HPRT1,MGAT1,MGAT3,MGAT4A,MGAT5B,NDST3,PARP1,PARP11,PARP16,PIGH,PIGM,POFUT1,POGLUT1,POMT2,PPAT,PRTFDC1,PYGB,ST3GAL1,ST3GAL3,ST3GAL5,ST3GA…
GO:MF	phosphatase binding	GO:0019902	0.000137817	3.8607	107	4037	41	24356	ANAPC7,ANKLE2,ARPP19,ATP2B4,BCL2,CDC27,CDH5,CHCHD3,CNST,CSF1R,CSRNP2,CTTNBP2NL,DAB2IP,DLG1,DLG3,ELL,ENSA,FBXL2,FLT4,FOXO1,JAK1,KCNQ1,MAGI2,MAPK14,MTMR4,MTMR9,PPP1R3C,PPP3R1,PPP6R3,RPA2,SBF2,SHOC2,SLC9A1,SLC9A3R1,SMAD3,SMG7,SPRED1,STRN,STX17,TRAF3,WNK1
GO:MF	neurotransmitter receptor activity	GO:0030594	0.000155199	3.80911	85	4037	35	24356	CHRM1,CHRNA2,CHRNA5,CHRNA6,CHRNB2,CHRNB4,CHRNG,DRD1,DRD2,GABBR2,GABRA1,GABRA3,GABRA4,GABRA5,GABRA6,GABRB3,GABRE,GABRG2,GLRA2,GRIA1,GRIA2,GRIA3,GRIA4,GRIK3,GRIN1,GRIN2A,GRIN2B,GRIN3A,GRM1,GRM5,HRH1,HRH4,HTR7,HTR3A,OPRM1
GO:MF	RNA polymerase II-specific DNA-binding transcription factor binding	GO:0061629	0.0001672	3.77676	180	4037	59	24356	ARNT,BBS7,BHLHE41,CDKN2B,CITED2,CREB1,DDX5,DDX54,ESR1,FOS,GATA6,GSK3A,GTF2B,HDAC2,HIF1AN,HIPK2,HMGA1,HNF4A,JUN,LATS1,LEF1,LMO2,MAPK14,MED1,MED12,MED13,MIER3,MTDH,NCOA1,NCOA2,NCOA3,NCOA7,NFE2L2,NR4A3,PADI2,PKN3,PPARA,PPARD,PPARGC1A,PRKCB,PROX1,RARG,RB1,SETD6,SIRT1,SLC30A9,SMAD3,SRF,STAT1,STRN,SUMO1,TAF4,TBX3,TCF7L2,TP53BP2,VDR,WIPI1,YWHAH,YY1
GO:MF	protein tyrosine kinase binding	GO:1990782	0.000173249	3.76133	54	4037	26	24356	ANGPT1,ANGPT2,ARHGEF16,BANK1,CBL,CPNE3,CRK,DAZAP2,ELMO2,EPHA4,FRS2,HSP90AA1,LRP4,MAP3K7,NEDD9,PITPNM3,PLCG1,PTPN1,PTPN11,PTPN14,RNF41,SH2B3,SHC1,SHC3,SOCS5,TOB1
GO:MF	Rab GTPase binding	GO:0017137	0.00021306	3.6715	124	4037	45	24356	ACAP2,ALS2,ANKFY1,AP3M1,BICD2,CLEC16A,DENND2C,DENND5A,MADD,MICAL3,MICALL1,MYO5A,NDRG1,RAB11FIP4,RAB3GAP1,RAB3GAP2,RAB8A,RGP1,RHOBTB3,RIMS2,RIMS3,RIMS4,RPH3AL,RUNDC1,RUSC2,SBF2,SGSM1,SMCR8,STXBP5,STXBP5L,SYTL4,SYTL5,TBC1D4,TBC1D5,TBC1D8,TBC1D12,TBC1D13,TBC1D14,TBC1D15,TBC1D30,TBC1D22A,TBC1D8B,TBCK,TNFAIP1,YIPF2
GO:MF	glutamate receptor binding	GO:0035254	0.000243563	3.61339	22	4037	15	24356	AKAP5,CDK5R1,DLG1,DLG3,HOMER1,NEDD4,NETO1,NETO2,NSF,OSGIN1,PLCG1,PRNP,RASGRF1,SHISA6,SYNDIG1
GO:MF	voltage-gated cation channel activity	GO:0022843	0.000261683	3.58222	113	4037	42	24356	CACHD1,CACNA1B,CACNA1E,CACNA1G,CACNA2D4,CACNB1,CACNB3,CACNG2,CACNG4,CALHM1,GRIN1,GRIN2A,GRIN2B,GRIN3A,HCN1,KCNA3,KCNA4,KCNAB2,KCNB1,KCNB2,KCNC1,KCNC2,KCND2,KCNE4,KCNG3,KCNH1,KCNH2,KCNJ2,KCNJ3,KCNJ11,KCNJ13,KCNK2,KCNK3,KCNK5,KCNMA1,KCNQ1,KCNQ3,KCNQ4,KCNQ5,KCNS3,KCNT2,NCS1
GO:MF	transferase activity, transferring hexosyl groups	GO:0016758	0.000275755	3.55948	145	4037	50	24356	AGL,ALG9,B3GALNT1,B3GALNT2,B3GNT2,B3GNT7,B3GNT9,B4GALT1,B4GALT6,B4GALT7,C1GALT1,CHSY1,CSGALNACT1,DPY19L1,DPY19L3,DPY19L4,EXTL2,FUT4,FUT8,FUT9,FUT10,GALNT1,GALNT2,GALNT3,GALNT6,GALNT7,GALNT10,GALNT11,GALNT13,GBA2,GBGT1,GCNT1,GCNT4,GYG1,HAS3,MGAT1,MGAT3,MGAT4A,MGAT5B,NDST3,PIGH,PIGM,POFUT1,POGLUT1,POMT2,PYGB,TMTC3,TMTC4,WDFY3,XYLT1
GO:MF	transcription corepressor activity	GO:0003714	0.000282117	3.54957	129	4037	46	24356	AEBP1,AEBP2,ANKRD1,BCOR,BHLHE41,CBFA2T2,CCND1,CDYL2,COPS2,CREBBP,DDX54,DR1,HDAC4,HEY1,HEYL,HIPK2,HNRNPU,HSBP1,KDM5B,LIMD1,MED1,MIER3,MYBBP1A,NACC2,PHF12,POU4F1,POU4F2,RBFOX2,RERE,RUNX1T1,SCAI,SFMBT1,SIRT1,TBL1XR1,TLE1,TLE4,TOB1,WNT4,WTIP,WWTR1,YAF2,YAP1,ZFPM2,ZHX1,ZHX3,ZNF451
GO:MF	hydrolase activity, acting on ester bonds	GO:0016788	0.000330394	3.48097	671	4037	163	24356	ABHD2,ABHD5,ABHD6,ABHD13,ACP2,ACPP,ARSA,ARSG,BPNT1,CA2,CDC14B,CNOT6,CNOT8,CNOT6L,CNP,CTDSPL2,DCP2,DDHD2,DDX1,DICER1,DIS3,DNA2,DROSHA,DUSP3,DUSP4,DUSP5,DUSP6,DUSP8,DUSP16,DUSP19,EPM2A,ERI1,ERN1,EXD1,EXOG,EYA1,EYA3,EYA4,FAAH,FAN1,GEN1,GNS,GPLD1,H6PD,HIBCH,IDS,IMPA1,IMPAD1,INPP5B,INPP5F,LACTB2,LIPG,LIPI,LPIN2,LYPLA2,LYPLAL1,MTMR4,MTMR6,MTMR8,MTMR14,NAPEPLD,NCEH1,NT5E,NT5M,NTPCR,NUDT7,OLAH,PAN3,PDCD2…
GO:MF	microtubule binding	GO:0008017	0.000417125	3.37973	180	4037	58	24356	APC,ARL3,CAPN6,CCDC88A,CEP57,CEP350,CETN1,CLASP1,DNM1,DNM3,DPYSL5,DST,EML1,EML4,EML6,FAM161A,FMN1,HOOK1,KATNAL1,KIF6,KIF12,KIF23,KIF24,KIF1A,KIF1B,KIF26B,KIF3B,KIF3C,KIF4A,KIF5B,LZTS1,MAP2,MAP4,MAP1A,MAP1B,MAP1LC3A,MAP1LC3B,MAPT,MDM1,MID1,MID2,MTUS1,NAV3,NDEL1,NDRG1,PAFAH1B1,PRNP,RAB11A,RACGAP1,REEP1,SGIP1,SPAST,STRBP,TPM3,TUBGCP3,TUBGCP4,VAPA,VAPB
GO:MF	ion channel binding	GO:0044325	0.000621138	3.20681	78	4037	32	24356	ABCC9,ACTN2,AKAP6,ANK2,CALM1,CEP68,DLG1,DPP10,FMR1,GPD1L,HOMER1,ID2,KCNB1,KCNC1,KCNE4,KCNJ11,KCNQ1,LRRK2,MPP2,PDE4B,PDE4D,PIRT,PRNP,RIMS2,RIMS3,RIMS4,SCN3B,SCN4B,STAC,YES1,YWHAH,YWHAZ
GO:MF	calcium ion binding	GO:0005509	0.000644768	3.1906	544	4037	136	24356	ACAN,ACTN2,AIF1L,ANXA6,ASPN,ATP2A2,CABP2,CABP7,CACNA1E,CALB1,CALM1,CALN1,CANX,CAPN1,CAPN9,CASQ2,CASR,CBL,CCBE1,CD93,CDH1,CDH5,CDH23,CELSR2,CETN1,CLSTN1,CRELD2,DAG1,DGKB,DGKG,DLL4,DST,EDEM1,EDEM3,EEF2K,EFEMP1,EGFLAM,EHD3,EPS15,ESYT2,F9,FAT2,FAT3,FAT4,FBLN7,FBN1,FKBP10,FSTL1,GALNT3,GPD2,GRIN1,GUCA1A,GUCA1B,HPCAL4,HSPG2,ITPR2,ITSN1,JAG1,KCNIP1,LOXL2,LPCAT1,LPCAT2,LRP2,LRP4,LRP8,LTBP2,MAN1A2,MASP1,MA…
GO:MF	tubulin binding	GO:0015631	0.000690849	3.16062	239	4037	71	24356	APC,ARL3,ARL4C,BLOC1S2,CAPN6,CCDC88A,CEP57,CEP350,CETN1,CLASP1,DAG1,DNM1,DNM3,DPYSL5,DST,EML1,EML4,EML6,FAM161A,FEZ1,FMN1,HOOK1,HSPH1,IFT81,INO80,KATNAL1,KIF6,KIF12,KIF23,KIF24,KIF1A,KIF1B,KIF26B,KIF3B,KIF3C,KIF4A,KIF5B,LRRK2,LZTS1,MAP2,MAP4,MAP1A,MAP1B,MAP1LC3A,MAP1LC3B,MAPT,MDM1,MID1,MID2,MTUS1,MZT1,NAV3,NDEL1,NDRG1,PAFAH1B1,PHF6,PRNP,RAB11A,RACGAP1,REEP1,SGIP1,SPAST,STMN4,STRBP,SYT11,TAOK1,TPM…
GO:MF	mRNA binding	GO:0003729	0.000739857	3.13085	170	4037	55	24356	CELF1,CPEB1,CPEB2,CPEB4,CRYZ,CSDC2,DCP1A,DDX5,EIF4G1,ELAVL1,ESRP2,ETF1,FMR1,FXR1,FYTTD1,G3BP1,HNRNPA3,HNRNPD,HNRNPU,IGF2BP1,IGF2BP3,IREB2,LARP6,LIN28A,LUC7L3,MECP2,NCBP1,NUDT21,PAIP2,PCBP4,PTBP2,PUM2,RBFOX2,RBM8A,RBMS3,RBMX,RC3H1,RC3H2,RNF20,RNPS1,SAMD4A,SAMD4B,SECISBP2L,SERBP1,SHMT1,SLC4A1AP,SRRM3,STK3,SYNCRIP,TRA2B,UNK,XPO5,ZC3H11A,ZC3H12A,ZFP36L2
GO:MF	inorganic anion transmembrane transporter activity	GO:0015103	0.000749431	3.12527	105	4037	39	24356	ANKH,BEST4,CFTR,CLCN3,CLCN4,CLCN5,CLCN6,CLIC4,CLIC5,GABRA1,GABRA3,GABRA4,GABRA5,GABRA6,GABRB3,GABRE,GABRG2,GLRA2,LRRC8A,LRRC8B,LRRC8C,NMUR2,SLC12A4,SLC12A5,SLC18A2,SLC1A1,SLC1A4,SLC26A7,SLC26A9,SLC34A2,SLC4A1,SLC4A4,SLC4A5,SLC4A7,SLC4A8,TTYH3,VDAC2,VDAC3,XPR1
GO:MF	receptor tyrosine kinase binding	GO:0030971	0.000830922	3.08044	41	4037	21	24356	ANGPT1,ANGPT2,ARHGEF16,CBL,CPNE3,DAZAP2,ELMO2,FRS2,LRP4,MAP3K7,PITPNM3,PLCG1,PTPN1,PTPN11,PTPN14,RNF41,SH2B3,SHC1,SHC3,SOCS5,TOB1
GO:MF	Rho guanyl-nucleotide exchange factor activity	GO:0005089	0.000851226	3.06996	61	4037	27	24356	ABR,ALS2,ARHGEF3,ARHGEF4,ARHGEF6,ARHGEF7,ARHGEF9,ARHGEF12,ARHGEF16,ARHGEF17,ARHGEF18,ARHGEF38,ARHGEF10L,FARP1,FGD4,FGD5,FGD6,ITSN1,KALRN,MCF2,PREX2,RASGRF1,SOS1,SOS2,SPATA13,TRIO,VAV3
GO:MF	GTP binding	GO:0005525	0.000863744	3.06361	299	4037	84	24356	AK4,ANXA6,ARF1,ARF6,ARHGAP5,ARL3,ARL10,ARL15,ARL13B,ARL4C,ARL5A,ARL5B,ARL8A,DIRAS1,DIRAS2,DNAJC27,DNM1,DNM3,EEF2,EHD3,EIF2S3,GEM,GFM2,GIMAP6,GNA13,GNAI3,GNAO1,GSPT1,GTPBP1,GTPBP3,GTPBP10,HBS1L,HRAS,INSR,KRAS,LRRK2,MFN2,MRAS,MTPAP,NMUR2,NRAS,OLA1,RAB14,RAB15,RAB23,RAB24,RAB28,RAB30,RAB31,RAB34,RAB37,RAB43,RAB11A,RAB1A,RAB22A,RAB27A,RAB2A,RAB33B,RAB3B,RAB4A,RAB5B,RAB6A,RAB7A,RAB8A,RAB8B,RAB9B,RAP1A…
GO:MF	enhancer binding	GO:0035326	0.000878789	3.05612	79	4037	32	24356	ARNT,BACH1,BACH2,BHLHE41,CEBPB,CREB1,FLI1,GATA6,GZF1,HMGB2,HOXA7,HOXD13,JUN,LEF1,LMO4,MED12,MEF2C,NFE2L1,NFE2L2,NFYA,NKX2-1,NONO,NR1D2,NR5A2,POU4F1,SIRT1,SIX3,SOX9,SOX10,YY1,ZNF395,ZNF704
GO:MF	guanyl ribonucleotide binding	GO:0032561	0.000892598	3.04934	313	4037	87	24356	AK4,ANXA6,ARF1,ARF6,ARHGAP5,ARL3,ARL10,ARL15,ARL13B,ARL4C,ARL5A,ARL5B,ARL8A,CNGB3,DIRAS1,DIRAS2,DNAJC27,DNM1,DNM3,EEF2,EHD3,EIF2S3,GEM,GFM2,GIMAP6,GNA13,GNAI3,GNAO1,GSPT1,GTPBP1,GTPBP3,GTPBP10,HBS1L,HRAS,INSR,KRAS,LRRK2,MFN2,MRAS,MTPAP,NMUR2,NRAS,OLA1,PDE11A,PDE5A,RAB14,RAB15,RAB23,RAB24,RAB28,RAB30,RAB31,RAB34,RAB37,RAB43,RAB11A,RAB1A,RAB22A,RAB27A,RAB2A,RAB33B,RAB3B,RAB4A,RAB5B,RAB6A,RAB7A,RAB8…
GO:MF	protein heterodimerization activity	GO:0046982	0.000945422	3.02437	318	4037	88	24356	ABCG8,ADIPOR2,ADRB1,AHR,ALX4,ARF1,ARNT,BCL2,BHLHE41,BMP2,BMP6,BNIP3L,CAV2,CEBPB,CEBPG,CENPA,CHRAC1,CLCN3,CYBB,DMBX1,DR1,EPAS1,FLOT2,FMR1,FOS,FOXP1,FXR1,FZD4,GABBR2,GABPA,GABPB1,GADD45A,GGA1,GRIN2B,H2AFJ,H2AFV,H2AFY,HAND1,HEYL,HIP1,HMG20A,IKZF3,IRAK2,JUN,LIMK2,MAFG,MAPK6,MCL1,MEF2C,MEF2D,MEIS1,MID1,MID2,MLXIPL,NCOA3,NOLC1,NR2C2,PBX1,PPARD,PSMF1,RALGAPB,RRAGD,SAE1,SIM1,SMAD3,SNX1,SOS1,SOS2,SOX6,SOX…
GO:MF	ATPase activity	GO:0016887	0.00105335	2.97743	328	4037	90	24356	ABCA1,ABCA5,ABCA8,ABCA12,ABCB5,ABCB8,ABCC1,ABCC3,ABCC4,ABCC5,ABCC9,ABCD2,ABCD3,ABCG8,ASCC3,ATAD2,ATAD2B,ATP10D,ATP11B,ATP1B3,ATP2A2,ATP2B1,ATP2B2,ATP2B4,ATP2C1,ATP6V0A2,ATP6V0E1,ATP6V1A,ATP6V1C1,ATP6V1C2,ATP6V1D,ATP6V1G1,ATP6V1H,ATP8A1,ATP9A,ATRX,CFTR,CHTF8,DDX1,DDX25,DDX54,DHX35,DHX38,DHX40,DNA2,DNAH5,DYNC1I1,DYNC2LI1,DYNLL2,HSP90AA1,HSPA5,INO80,KATNAL1,KIF6,KIF23,KIF24,KIF1A,KIF1B,KIF3B,KIF3C,K…
GO:MF	kinase regulator activity	GO:0019207	0.0012199	2.91368	143	4037	48	24356	ABI1,ABI2,ALS2,APC,ATG13,CAB39,CCNC,CCND1,CCND2,CCNJ,CCNJL,CCNK,CCNL1,CCNY,CCNYL1,CDK5R1,CDKN1A,CDKN2B,DAZAP2,DNAJC3,FGF13,GHR,GPRC5B,GPRC5C,GREM1,H2AFY,HEXIM1,ITSN1,LRP6,MALT1,NCKAP1L,PAK2,PARP16,PIK3R3,PIK3R6,PKIA,PKIG,PRKAR1A,PRKAR2A,PRKAR2B,SMCR8,SOCS5,SOCS7,SPRED1,SPRED2,TRIB1,WNK1,WNT11
GO:MF	protein tyrosine kinase activity	GO:0004713	0.0012887	2.88985	103	4037	38	24356	ABL1,ABL2,CLK3,CSF1R,DYRK2,DYRK1A,EFEMP1,EPHA4,EPHA5,EPHA6,EPHA8,EPHB1,EPHB2,EPHB3,ERBB4,FGFR1,FGFR2,FLT1,FLT4,HCK,IGF1R,INSR,JAK1,KIT,NRP1,NRP2,NTRK2,PDGFRA,PEAK1,PKDCC,PTK2B,RET,ROR2,STYK1,TEC,TWF1,TYRO3,YES1
GO:MF	ligand-gated channel activity	GO:0022834	0.00135123	2.86927	115	4037	41	24356	ANXA6,CFTR,CHRNA2,CHRNA5,CHRNA6,CHRNB2,CHRNB4,CHRNG,CNGB3,GABRA1,GABRA3,GABRA4,GABRA5,GABRA6,GABRB2,GABRB3,GABRE,GABRG2,GLRA2,GRIA1,GRIA2,GRIA3,GRIA4,GRIK3,GRIN1,GRIN2A,GRIN2B,GRIN3A,HCN1,HTR3A,ITPR2,JPH1,KCNH2,KCNJ2,KCNJ3,KCNJ11,KCNJ13,P2RX5,SCNN1D,TRPA1,TRPM2
GO:MF	ligand-gated ion channel activity	GO:0015276	0.00135123	2.86927	115	4037	41	24356	ANXA6,CFTR,CHRNA2,CHRNA5,CHRNA6,CHRNB2,CHRNB4,CHRNG,CNGB3,GABRA1,GABRA3,GABRA4,GABRA5,GABRA6,GABRB2,GABRB3,GABRE,GABRG2,GLRA2,GRIA1,GRIA2,GRIA3,GRIA4,GRIK3,GRIN1,GRIN2A,GRIN2B,GRIN3A,HCN1,HTR3A,ITPR2,JPH1,KCNH2,KCNJ2,KCNJ3,KCNJ11,KCNJ13,P2RX5,SCNN1D,TRPA1,TRPM2
GO:MF	purine ribonucleoside binding	GO:0032550	0.00136332	2.8654	302	4037	84	24356	AK4,ANXA6,ARF1,ARF6,ARHGAP5,ARL3,ARL10,ARL15,ARL13B,ARL4C,ARL5A,ARL5B,ARL8A,DIRAS1,DIRAS2,DNAJC27,DNM1,DNM3,EEF2,EHD3,EIF2S3,GEM,GFM2,GIMAP6,GNA13,GNAI3,GNAO1,GSPT1,GTPBP1,GTPBP3,GTPBP10,HBS1L,HRAS,INSR,KRAS,LRRK2,MFN2,MRAS,MTPAP,NMUR2,NRAS,OLA1,RAB14,RAB15,RAB23,RAB24,RAB28,RAB30,RAB31,RAB34,RAB37,RAB43,RAB11A,RAB1A,RAB22A,RAB27A,RAB2A,RAB33B,RAB3B,RAB4A,RAB5B,RAB6A,RAB7A,RAB8A,RAB8B,RAB9B,RAP1A…
GO:MF	guanyl nucleotide binding	GO:0019001	0.0013919	2.85639	316	4037	87	24356	AK4,ANXA6,ARF1,ARF6,ARHGAP5,ARL3,ARL10,ARL15,ARL13B,ARL4C,ARL5A,ARL5B,ARL8A,CNGB3,DIRAS1,DIRAS2,DNAJC27,DNM1,DNM3,EEF2,EHD3,EIF2S3,GEM,GFM2,GIMAP6,GNA13,GNAI3,GNAO1,GSPT1,GTPBP1,GTPBP3,GTPBP10,HBS1L,HRAS,INSR,KRAS,LRRK2,MFN2,MRAS,MTPAP,NMUR2,NRAS,OLA1,PDE11A,PDE5A,RAB14,RAB15,RAB23,RAB24,RAB28,RAB30,RAB31,RAB34,RAB37,RAB43,RAB11A,RAB1A,RAB22A,RAB27A,RAB2A,RAB33B,RAB3B,RAB4A,RAB5B,RAB6A,RAB7A,RAB8…
GO:MF	purine nucleoside binding	GO:0001883	0.00158332	2.80043	303	4037	84	24356	AK4,ANXA6,ARF1,ARF6,ARHGAP5,ARL3,ARL10,ARL15,ARL13B,ARL4C,ARL5A,ARL5B,ARL8A,DIRAS1,DIRAS2,DNAJC27,DNM1,DNM3,EEF2,EHD3,EIF2S3,GEM,GFM2,GIMAP6,GNA13,GNAI3,GNAO1,GSPT1,GTPBP1,GTPBP3,GTPBP10,HBS1L,HRAS,INSR,KRAS,LRRK2,MFN2,MRAS,MTPAP,NMUR2,NRAS,OLA1,RAB14,RAB15,RAB23,RAB24,RAB28,RAB30,RAB31,RAB34,RAB37,RAB43,RAB11A,RAB1A,RAB22A,RAB27A,RAB2A,RAB33B,RAB3B,RAB4A,RAB5B,RAB6A,RAB7A,RAB8A,RAB8B,RAB9B,RAP1A…
GO:MF	glycosaminoglycan binding	GO:0005539	0.00173746	2.76008	108	4037	39	24356	ACAN,ADAMTS1,ADAMTS5,ADAMTS15,CD44,CTGF,EGFLAM,EXTL2,FBN1,FGF1,FGF2,FGFR1,GNS,GPNMB,GREM2,HAPLN1,HAPLN4,HSD17B12,IMPG2,LYVE1,MARCO,MSTN,NAV2,NCAN,NOV,PCOLCE,PCSK6,PRNP,PTN,RSPO2,SFRP1,SMOC2,SPOCK2,SULF1,SULF2,SUSD5,TGFBR2,TGFBR3,THBS1
GO:MF	sodium ion transmembrane transporter activity	GO:0015081	0.0017575	2.75511	116	4037	41	24356	ATP1B3,GRIK3,HCN1,SCN2A,SCN2B,SCN3A,SCN3B,SCN4A,SCN4B,SCN5A,SCN8A,SCN9A,SCNN1D,SLC10A2,SLC13A3,SLC18A2,SLC1A1,SLC1A2,SLC1A3,SLC20A1,SLC23A2,SLC24A2,SLC24A3,SLC24A4,SLC34A2,SLC41A1,SLC4A4,SLC4A5,SLC4A7,SLC4A8,SLC5A7,SLC6A1,SLC6A6,SLC6A8,SLC6A14,SLC6A15,SLC6A17,SLC8A1,SLC8A3,SLC9A1,SLC9A2
GO:MF	ubiquitin-like protein-specific protease activity	GO:0019783	0.00185269	2.7322	85	4037	33	24356	ATXN3,BAP1,COPS4,CYLD,JOSD1,OTUD3,OTUD4,OTUD6B,SENP1,SENP2,SENP5,SENP7,STAMBP,STAMBPL1,TNFAIP3,UCHL5,USP8,USP12,USP14,USP22,USP24,USP31,USP32,USP33,USP38,USP45,USP46,USP47,USP48,USP9X,VCPIP1,YOD1,ZC3H12A
GO:MF	ATPase activity, coupled	GO:0042623	0.0019285	2.71478	254	4037	73	24356	ABCA1,ABCA5,ABCA8,ABCA12,ABCB5,ABCB8,ABCC1,ABCC3,ABCC4,ABCC5,ABCC9,ABCD2,ABCD3,ABCG8,ASCC3,ATP10D,ATP11B,ATP1B3,ATP2A2,ATP2B1,ATP2B2,ATP2B4,ATP2C1,ATP6V0A2,ATP6V0E1,ATP6V1A,ATP6V1C1,ATP6V1C2,ATP6V1D,ATP6V1G1,ATP6V1H,ATP8A1,ATP9A,ATRX,CFTR,CHTF8,DDX1,DDX25,DDX54,DHX35,DHX38,DHX40,DNA2,DNAH5,DYNC1I1,DYNC2LI1,DYNLL2,HSPA5,INO80,KATNAL1,KIF1A,KIF1B,MSH3,MYH9,MYO1E,NBN,NSF,PEX1,PIF1,POLQ,PSMC2,RAD50,R…
GO:MF	enhancer sequence-specific DNA binding	GO:0001158	0.00197511	2.70441	74	4037	30	24356	BACH1,BACH2,BHLHE41,CEBPB,CREB1,FLI1,GATA6,GZF1,HMGB2,HOXA7,HOXD13,JUN,LMO4,MED12,MEF2C,NFE2L1,NFE2L2,NFYA,NKX2-1,NONO,NR1D2,NR5A2,POU4F1,SIRT1,SIX3,SOX9,SOX10,YY1,ZNF395,ZNF704
GO:MF	ribonucleoside binding	GO:0032549	0.00212758	2.67211	305	4037	84	24356	AK4,ANXA6,ARF1,ARF6,ARHGAP5,ARL3,ARL10,ARL15,ARL13B,ARL4C,ARL5A,ARL5B,ARL8A,DIRAS1,DIRAS2,DNAJC27,DNM1,DNM3,EEF2,EHD3,EIF2S3,GEM,GFM2,GIMAP6,GNA13,GNAI3,GNAO1,GSPT1,GTPBP1,GTPBP3,GTPBP10,HBS1L,HRAS,INSR,KRAS,LRRK2,MFN2,MRAS,MTPAP,NMUR2,NRAS,OLA1,RAB14,RAB15,RAB23,RAB24,RAB28,RAB30,RAB31,RAB34,RAB37,RAB43,RAB11A,RAB1A,RAB22A,RAB27A,RAB2A,RAB33B,RAB3B,RAB4A,RAB5B,RAB6A,RAB7A,RAB8A,RAB8B,RAB9B,RAP1A…
GO:MF	solute:cation symporter activity	GO:0015294	0.00218261	2.66102	78	4037	31	24356	SLC10A2,SLC11A2,SLC12A4,SLC12A5,SLC13A3,SLC15A1,SLC15A2,SLC18A2,SLC1A1,SLC1A2,SLC1A3,SLC20A1,SLC23A2,SLC2A6,SLC2A10,SLC2A12,SLC2A13,SLC34A2,SLC36A1,SLC45A2,SLC4A4,SLC4A5,SLC4A7,SLC4A8,SLC5A7,SLC6A1,SLC6A6,SLC6A8,SLC6A14,SLC6A15,SLC6A17
GO:MF	phosphatase regulator activity	GO:0019208	0.00226893	2.64418	53	4037	24	24356	ARPP19,BMP2,CALM1,ENSA,GINS4,PHACTR2,PPP1R2,PPP1R12A,PPP1R12B,PPP1R14C,PPP1R16B,PPP1R1A,PPP1R1B,PPP1R3B,PPP1R3C,PPP2R2A,PPP2R2D,PPP2R5A,PPP2R5C,PPP2R5D,PPP4R1,PPP4R4,RCAN1,SBF2
GO:MF	channel regulator activity	GO:0016247	0.00253047	2.5968	86	4037	33	24356	ARPP19,BCL2,CACNG2,CACNG4,CALM1,CFTR,DLG1,DPP6,ENSA,FGF13,GEM,GPD1L,GRM3,HPCAL4,KCNAB2,KCNE4,KCNIP1,NEDD4,NRXN1,PRKCB,PTPN3,RRAD,SCN2B,SCN3B,SCN4B,SGK3,SLC9A3R1,STIM2,STX7,SUMO1,TSPAN13,WNK1,YWHAH
GO:MF	nuclear receptor transcription coactivator activity	GO:0030374	0.00260209	2.58468	40	4037	20	24356	ACTN2,ATXN7L3,HMGA1,MED1,NCOA1,NCOA2,NCOA3,NCOA7,NR1D2,PKN3,PPARA,PPARD,PPARGC1A,PRKCB,PSMC3IP,RBM14,SLC30A9,THRA,THRB,USP22
GO:MF	anion channel activity	GO:0005253	0.00272984	2.56386	64	4037	27	24356	BEST4,CFTR,CLCN3,CLCN4,CLCN5,CLCN6,CLIC4,CLIC5,GABRA1,GABRA3,GABRA4,GABRA5,GABRA6,GABRB3,GABRE,GABRG2,GLRA2,LRRC8A,LRRC8B,LRRC8C,NMUR2,SLC1A4,SLC26A7,SLC26A9,TTYH3,VDAC2,VDAC3
GO:MF	potassium ion transmembrane transporter activity	GO:0015079	0.00283569	2.54734	126	4037	43	24356	ABCC9,ATP1B3,GRIK3,HCN1,KCNA3,KCNA4,KCNAB2,KCNB1,KCNB2,KCNC1,KCNC2,KCND2,KCNE4,KCNG3,KCNH1,KCNH2,KCNJ2,KCNJ3,KCNJ11,KCNJ13,KCNK2,KCNK3,KCNK5,KCNK10,KCNK13,KCNK17,KCNMA1,KCNN1,KCNN3,KCNQ1,KCNQ3,KCNQ4,KCNQ5,KCNS3,KCNT2,MTMR6,SLC12A4,SLC12A5,SLC24A2,SLC24A3,SLC24A4,SLC9A1,SLC9A2
GO:MF	growth factor activity	GO:0008083	0.00291847	2.53484	102	4037	37	24356	ARTN,BDNF,BMP2,BMP6,BMP7,FGF1,FGF2,FGF5,FGF7,FGF9,FGF11,FGF13,FGF14,FGF18,FGF23,GDF5,GDF6,GDF7,GDF11,GDNF,HGF,IGF1,IL6,IL7,IL8,INHBE,KITLG,MSTN,NENF,OSGIN1,PDGFC,PDGFD,PGF,PTN,RABEP1,TGFB3,VEGFC
GO:MF	symporter activity	GO:0015293	0.00343182	2.46448	87	4037	33	24356	SLC10A2,SLC10A7,SLC11A2,SLC12A4,SLC12A5,SLC13A3,SLC15A1,SLC15A2,SLC18A2,SLC1A1,SLC1A2,SLC1A3,SLC1A4,SLC20A1,SLC23A2,SLC2A6,SLC2A10,SLC2A12,SLC2A13,SLC34A2,SLC36A1,SLC45A2,SLC4A4,SLC4A5,SLC4A7,SLC4A8,SLC5A7,SLC6A1,SLC6A6,SLC6A8,SLC6A14,SLC6A15,SLC6A17
GO:MF	mRNA 3'-UTR binding	GO:0003730	0.00344364	2.46298	54	4037	24	24356	CPEB1,CPEB2,CPEB4,CRYZ,CSDC2,DDX5,ELAVL1,FMR1,FXR1,HNRNPD,HNRNPU,IGF2BP1,IGF2BP3,PCBP4,PUM2,RBMS3,RC3H1,RNF20,RNPS1,SECISBP2L,SERBP1,STK3,ZC3H12A,ZFP36L2
GO:MF	extracellular ligand-gated ion channel activity	GO:0005230	0.00393467	2.40509	65	4037	27	24356	CHRNA2,CHRNA5,CHRNA6,CHRNB2,CHRNB4,CHRNG,GABRA1,GABRA3,GABRA4,GABRA5,GABRA6,GABRB2,GABRB3,GABRE,GABRG2,GLRA2,GRIA1,GRIA2,GRIA3,GRIA4,GRIK3,GRIN1,GRIN2A,GRIN2B,GRIN3A,HTR3A,P2RX5
GO:MF	nucleoside binding	GO:0001882	0.00435909	2.3606	310	4037	84	24356	AK4,ANXA6,ARF1,ARF6,ARHGAP5,ARL3,ARL10,ARL15,ARL13B,ARL4C,ARL5A,ARL5B,ARL8A,DIRAS1,DIRAS2,DNAJC27,DNM1,DNM3,EEF2,EHD3,EIF2S3,GEM,GFM2,GIMAP6,GNA13,GNAI3,GNAO1,GSPT1,GTPBP1,GTPBP3,GTPBP10,HBS1L,HRAS,INSR,KRAS,LRRK2,MFN2,MRAS,MTPAP,NMUR2,NRAS,OLA1,RAB14,RAB15,RAB23,RAB24,RAB28,RAB30,RAB31,RAB34,RAB37,RAB43,RAB11A,RAB1A,RAB22A,RAB27A,RAB2A,RAB33B,RAB3B,RAB4A,RAB5B,RAB6A,RAB7A,RAB8A,RAB8B,RAB9B,RAP1A…
GO:MF	translation repressor activity	GO:0030371	0.00438614	2.35792	15	4037	11	24356	CPEB1,CPEB4,EIF4EBP2,FMR1,IREB2,PAIP2,PURA,SAMD4A,SAMD4B,SHMT1,STK3
GO:MF	GTPase activity	GO:0003924	0.00557977	2.25338	247	4037	70	24356	ARHGAP5,ARL3,DIRAS1,DIRAS2,DNAJC27,DNM1,DNM3,EEF2,EIF2S3,GEM,GFM2,GNA13,GNAI3,GNAO1,GNB1,GNG2,GNG5,GNG12,GSPT1,GTPBP1,GTPBP3,HBS1L,HRAS,KRAS,LRRK2,MFN2,MRAS,MUT,NRAS,RAB14,RAB15,RAB23,RAB24,RAB28,RAB30,RAB31,RAB34,RAB37,RAB43,RAB11A,RAB1A,RAB22A,RAB27A,RAB2A,RAB33B,RAB3B,RAB4A,RAB5B,RAB6A,RAB7A,RAB8A,RAB8B,RAB9B,RAP1A,RAP2A,RAP2B,RAP2C,RASL10B,RASL11B,RHOA,RHOBTB2,RHOBTB3,RHOQ,RHOU,RIT1,RND3,RRAD…
GO:MF	palmitoyltransferase activity	GO:0016409	0.00567655	2.24592	32	4037	17	24356	CPT1A,GLUL,GOLGA7,HHAT,SPTLC2,YKT6,ZDHHC2,ZDHHC3,ZDHHC6,ZDHHC9,ZDHHC15,ZDHHC17,ZDHHC18,ZDHHC20,ZDHHC21,ZDHHC22,ZDHHC23
GO:MF	acetylgalactosaminyltransferase activity	GO:0008376	0.00582033	2.23505	29	4037	16	24356	B3GALNT2,B3GNT2,B3GNT7,B3GNT9,CHSY1,CSGALNACT1,EXTL2,GALNT1,GALNT2,GALNT3,GALNT6,GALNT7,GALNT10,GALNT11,GALNT13,GBGT1
GO:MF	ubiquitin-like protein conjugating enzyme binding	GO:0044390	0.00582033	2.23505	29	4037	16	24356	ANKIB1,ARIH1,ARIH2,DCUN1D2,DCUN1D3,DCUN1D5,PPARA,RNF180,RNF185,RNF144A,RNF144B,RNF19A,SIAH2,SIAH3,SOX9,TRAF6
GO:MF	GDP binding	GO:0019003	0.00590864	2.22851	45	4037	21	24356	ARL3,GEM,GNAI3,HRAS,RAB14,RAB28,RAB31,RAB22A,RAB27A,RAB2A,RAB3B,RAB4A,RAB5B,RAB7A,RAB8A,RAB8B,RAB9B,RAP2A,RAP2B,RAP2C,RRAGD
GO:MF	protein kinase regulator activity	GO:0019887	0.0061157	2.21355	121	4037	41	24356	ABI1,ABI2,ALS2,APC,ATG13,CAB39,CCNC,CCND1,CCND2,CCNJ,CCNJL,CCNK,CCNL1,CCNY,CCNYL1,CDK5R1,CDKN1A,CDKN2B,DAZAP2,DNAJC3,FGF13,GHR,GPRC5B,GPRC5C,GREM1,H2AFY,HEXIM1,NCKAP1L,PAK2,PARP16,PKIA,PKIG,PRKAR1A,PRKAR2A,PRKAR2B,SMCR8,SPRED1,SPRED2,TRIB1,WNK1,WNT11
GO:MF	calcium ion transmembrane transporter activity	GO:0015085	0.00645198	2.19031	97	4037	35	24356	ATP2A2,ATP2B1,ATP2B2,ATP2B4,ATP2C1,CACHD1,CACNA1B,CACNA1E,CACNA1G,CACNA2D4,CACNB1,CACNB3,CACNG2,CACNG4,CALHM1,FAM155B,GRIN1,GRIN2A,GRIN2B,GRIN3A,ITPR2,JPH1,MCU,NCS1,PSEN1,SLC24A2,SLC24A3,SLC24A4,SLC8A1,SLC8A3,TMCO1,TRPA1,TRPC6,TRPM2,TRPM8
GO:MF	transforming growth factor beta-activated receptor activity	GO:0005024	0.00657343	2.18221	13	4037	10	24356	ACVR1B,ACVR1C,ACVR2A,ACVR2B,BMPR2,BMPR1A,BMPR1B,TGFBR1,TGFBR2,TGFBR3
GO:MF	phosphatidylinositol phosphate binding	GO:1901981	0.00830351	2.08074	110	4037	38	24356	ACAP2,ACTN2,ANKFY1,ARFIP1,ASAP1,CLVS1,CLVS2,COL4A3BP,DAB2IP,DAPP1,FERMT2,FRMPD4,FZD7,HIP1,KCNJ2,KCNQ1,LANCL2,LDLRAP1,MAPKAP1,OSBPL8,PIRT,PLEKHA1,PLEKHA2,PLEKHA8,RACGAP1,RNF34,SAP30L,SESTD1,SH3PXD2A,SH3PXD2B,SNX18,SNX27,STXBP6,SYT10,TWF1,VPS36,WIPI1,ZFYVE1
GO:MF	molecular adaptor activity	GO:0060090	0.00840665	2.07538	106	4037	37	24356	AP2A2,ARPC4,BAIAP2,BICD2,C14ORF1,CAV2,CBX5,COL1A2,CRK,DAB2,DAB2IP,DDX20,FRS2,GATAD2A,GRIP2,HIP1,INSC,IRS1,LDLRAP1,MAGI2,MAPK8IP1,MAPK8IP3,MAVS,MYH9,NAPA,NAPB,NAPG,PDCD6,PRIMA1,PTPN11,SH2B3,SHB,SOCS2,SPAG9,SPSB1,SUMO1,TRADD
GO:MF	protein binding, bridging	GO:0030674	0.00845706	2.07278	102	4037	36	24356	AP2A2,ARPC4,BAIAP2,BICD2,C14ORF1,CAV2,CBX5,COL1A2,CRK,DAB2,DAB2IP,DDX20,FRS2,GATAD2A,GRIP2,HIP1,INSC,IRS1,LDLRAP1,MAGI2,MAPK8IP1,MAPK8IP3,MAVS,MYH9,NAPA,NAPB,NAPG,PDCD6,PRIMA1,PTPN11,SH2B3,SHB,SOCS2,SPAG9,SPSB1,SUMO1
GO:BP	biological_process	GO:0008150	5e-324	323.306	12549	4037	3470	24356	A1CF,AAK1,AARS2,AASS,AATK,ABAT,ABCA1,ABCA5,ABCA8,ABCA12,ABCB5,ABCB8,ABCC1,ABCC3,ABCC4,ABCC5,ABCC9,ABCD2,ABCD3,ABCG8,ABHD2,ABHD5,ABHD6,ABHD13,ABI1,ABI2,ABL1,ABL2,ABLIM1,ABLIM3,ABR,ACACA,ACADL,ACADSB,ACAN,ACAP2,ACOX1,ACP2,ACPP,ACSL3,ACSM5,ACSS2,ACTN2,ACTR2,ACTR3,ACVR1B,ACVR1C,ACVR2A,ACVR2B,ADAM9,ADAM10,ADAM12,ADAM22,ADAM28,ADAMTS1,ADAMTS4,ADAMTS5,ADAMTS6,ADAMTS15,ADAMTS18,ADAMTS19,ADAMTSL1,ADARB1,A…
GO:BP	cellular process	GO:0009987	5e-324	323.306	10943	4037	3111	24356	A1CF,AAK1,AARS2,AASS,AATK,ABAT,ABCA1,ABCA5,ABCA12,ABCC1,ABCC4,ABCD2,ABCD3,ABHD2,ABHD5,ABHD6,ABHD13,ABI1,ABI2,ABL1,ABL2,ABLIM1,ABLIM3,ABR,ACACA,ACADL,ACAN,ACAP2,ACOX1,ACP2,ACPP,ACSL3,ACSM5,ACSS2,ACTN2,ACTR2,ACTR3,ACVR1B,ACVR1C,ACVR2A,ACVR2B,ADAM9,ADAM10,ADAM22,ADAMTS1,ADAMTS18,ADARB1,ADARB2,ADAT2,ADCK1,ADCY1,ADCY2,ADCY6,ADCYAP1,ADIPOR2,ADK,ADNP,ADORA2A,ADPRH,ADPRHL2,ADRB1,AEBP1,AEBP2,AFF2,AFF3,AGF…
GO:BP	biological regulation	GO:0065007	5e-324	323.306	7808	4037	2421	24356	A1CF,AAK1,ABAT,ABCA1,ABCA5,ABCA12,ABCC1,ABCD2,ABCG8,ABHD2,ABHD5,ABHD6,ABI1,ABI2,ABL1,ABL2,ABLIM3,ABR,ACACA,ACAP2,ACOX1,ACPP,ACSL3,ACTN2,ACTR2,ACTR3,ACVR1B,ACVR1C,ACVR2A,ACVR2B,ADAM9,ADAM10,ADAM12,ADAMTS1,ADAMTS5,ADAMTS18,ADARB1,ADCY1,ADCY2,ADCY6,ADCYAP1,ADIPOR2,ADNP,ADORA2A,ADRB1,AEBP1,AEBP2,AFF2,AFF3,AGFG1,AGTR2,AHCTF1,AHCYL1,AHR,AHSG,AIDA,AIFM2,AIMP1,AK1,AKAP2,AKAP5,AKAP6,AKAP7,AKAP12,AKT3,AKTI…
GO:BP	regulation of biological process	GO:0050789	1.4226673e-316	315.847	7271	4037	2263	24356	A1CF,AAK1,ABCA1,ABCA5,ABCA12,ABCD2,ABCG8,ABHD2,ABHD5,ABHD6,ABI1,ABI2,ABL1,ABL2,ABLIM3,ABR,ACPP,ACSL3,ACTN2,ACTR2,ACTR3,ACVR1B,ACVR1C,ACVR2A,ACVR2B,ADAM9,ADAM10,ADAM12,ADAMTS1,ADAMTS5,ADAMTS18,ADARB1,ADCY1,ADCY2,ADCY6,ADCYAP1,ADIPOR2,ADNP,ADORA2A,ADRB1,AEBP1,AEBP2,AFF2,AFF3,AGTR2,AHCTF1,AHCYL1,AHR,AHSG,AIDA,AIFM2,AIMP1,AK1,AKAP2,AKAP6,AKAP7,AKAP12,AKT3,AKTIP,ALDH1A2,ALKBH5,ALPK1,ALS2,ALX4,AMBRA1,A…
GO:BP	regulation of cellular process	GO:0050794	8.05432e-284	283.094	6829	4037	2120	24356	AAK1,ABCA1,ABCA5,ABCD2,ABHD2,ABHD5,ABHD6,ABI1,ABI2,ABL1,ABL2,ABLIM3,ABR,ACPP,ACSL3,ACTN2,ACTR2,ACTR3,ACVR1B,ACVR1C,ACVR2A,ACVR2B,ADAM9,ADAM10,ADAMTS1,ADAMTS18,ADARB1,ADCY1,ADCY2,ADCY6,ADCYAP1,ADIPOR2,ADNP,ADORA2A,ADRB1,AEBP1,AEBP2,AFF2,AFF3,AGTR2,AHCTF1,AHCYL1,AHR,AHSG,AIDA,AIFM2,AIMP1,AK1,AKAP2,AKAP7,AKAP12,AKT3,AKTIP,ALDH1A2,ALKBH5,ALPK1,ALS2,ALX4,AMBRA1,AMOT,AMOTL1,ANGPT1,ANGPT2,ANK2,ANK3,ANKF…
GO:BP	metabolic process	GO:0008152	1.78631e-257	256.748	7853	4037	2268	24356	A1CF,AAK1,AARS2,AASS,AATK,ABAT,ABCA1,ABCD2,ABCD3,ABHD2,ABHD5,ABHD6,ABHD13,ABI1,ABI2,ABL1,ABL2,ABLIM3,ACACA,ACADL,ACADSB,ACAN,ACOX1,ACP2,ACPP,ACSL3,ACSM5,ACSS2,ACTN2,ACTR2,ACTR3,ACVR1B,ACVR1C,ACVR2A,ACVR2B,ADAM9,ADAM10,ADAM12,ADAM22,ADAM28,ADAMTS1,ADAMTS4,ADAMTS5,ADAMTS6,ADAMTS15,ADAMTS18,ADAMTS19,ADAMTSL1,ADARB1,ADARB2,ADAT2,ADCK1,ADCY1,ADCY2,ADCY6,ADCYAP1,ADHFE1,ADIPOR2,ADK,ADPGK,ADPRH,ADRB1,AEB…
GO:BP	cellular metabolic process	GO:0044237	9.48839e-251	250.023	7171	4037	2126	24356	A1CF,AAK1,AARS2,AASS,AATK,ABAT,ABCA1,ABCD2,ABCD3,ABHD2,ABHD5,ABHD6,ABHD13,ABI1,ABI2,ABL1,ABL2,ABLIM3,ACACA,ACADL,ACAN,ACOX1,ACP2,ACPP,ACSL3,ACSM5,ACSS2,ACTN2,ACTR2,ACTR3,ACVR1B,ACVR1C,ACVR2A,ACVR2B,ADAM9,ADAM10,ADARB1,ADARB2,ADAT2,ADCK1,ADCY1,ADCY2,ADCY6,ADCYAP1,ADK,ADPRH,AEBP1,AEBP2,AFF2,AFF3,AGL,AGPAT3,AGPAT4,AGPS,AGTR2,AHCTF1,AHCYL1,AHCYL2,AHR,AHSG,AIDA,AIFM2,AIMP1,AK1,AK2,AK4,AKT3,AKTIP,ALDH1…
GO:BP	organic substance metabolic process	GO:0071704	4.63599e-248	247.334	7370	4037	2159	24356	A1CF,AAK1,AARS2,AASS,AATK,ABAT,ABCA1,ABCD2,ABCD3,ABHD2,ABHD5,ABHD6,ABHD13,ABI1,ABI2,ABL1,ABL2,ABLIM3,ACACA,ACADL,ACAN,ACOX1,ACPP,ACSL3,ACSM5,ACSS2,ACTN2,ACTR2,ACTR3,ACVR1B,ACVR1C,ACVR2A,ACVR2B,ADAM9,ADAM10,ADAM12,ADAM22,ADAM28,ADAMTS1,ADAMTS4,ADAMTS5,ADAMTS6,ADAMTS15,ADAMTS18,ADAMTS19,ADAMTSL1,ADARB1,ADARB2,ADAT2,ADCK1,ADCY1,ADCY2,ADCY6,ADCYAP1,ADK,ADPGK,ADPRH,AEBP1,AEBP2,AFF2,AFF3,AGBL3,AGL,AGPA…
GO:BP	primary metabolic process	GO:0044238	2.31534e-237	236.635	7076	4037	2082	24356	A1CF,AAK1,AARS2,AASS,AATK,ABAT,ABCA1,ABCD2,ABCD3,ABHD2,ABHD5,ABHD6,ABHD13,ABI1,ABI2,ABL1,ABL2,ABLIM3,ACACA,ACADL,ACAN,ACOX1,ACPP,ACSL3,ACSM5,ACSS2,ACTN2,ACTR2,ACTR3,ACVR1B,ACVR1C,ACVR2A,ACVR2B,ADAM9,ADAM10,ADAM12,ADAM22,ADAM28,ADAMTS1,ADAMTS4,ADAMTS5,ADAMTS6,ADAMTS15,ADAMTS18,ADAMTS19,ADAMTSL1,ADARB1,ADARB2,ADAT2,ADCK1,ADCY1,ADCY2,ADCY6,ADCYAP1,ADK,ADPGK,ADPRH,AEBP1,AEBP2,AFF2,AFF3,AGBL3,AGL,AGPA…
GO:BP	macromolecule metabolic process	GO:0043170	2.12228e-229	228.673	6299	4037	1914	24356	A1CF,AAK1,AARS2,AATK,ABCA1,ABHD13,ABI1,ABI2,ABL1,ABL2,ABLIM3,ACACA,ACAN,ACTN2,ACTR2,ACTR3,ACVR1B,ACVR1C,ACVR2A,ACVR2B,ADAM9,ADAM10,ADAM12,ADAM22,ADAM28,ADAMTS1,ADAMTS4,ADAMTS5,ADAMTS6,ADAMTS15,ADAMTS18,ADAMTS19,ADAMTSL1,ADARB1,ADARB2,ADAT2,ADCK1,ADCY1,ADCYAP1,ADPRH,AEBP1,AEBP2,AFF2,AFF3,AGBL3,AGL,AGPAT4,AGTR2,AHCTF1,AHCYL1,AHR,AHSG,AIDA,AIMP1,AKT3,AKTIP,ALDH1A2,ALKBH5,ALPK1,ALPK3,ALS2,ALX4,AMN1,A…
GO:BP	nitrogen compound metabolic process	GO:0006807	1.54749e-226	225.81	6681	4037	1984	24356	A1CF,AAK1,AARS2,AASS,AATK,ABAT,ABCA1,ABHD13,ABI1,ABI2,ABL1,ABL2,ABLIM3,ACACA,ACAN,ACPP,ACSL3,ACSM5,ACSS2,ACTN2,ACTR2,ACTR3,ACVR1B,ACVR1C,ACVR2A,ACVR2B,ADAM9,ADAM10,ADAM12,ADAM22,ADAM28,ADAMTS1,ADAMTS4,ADAMTS5,ADAMTS6,ADAMTS15,ADAMTS18,ADAMTS19,ADAMTSL1,ADARB1,ADARB2,ADAT2,ADCK1,ADCY1,ADCY2,ADCY6,ADCYAP1,ADK,ADPRH,AEBP1,AEBP2,AFF2,AFF3,AGBL3,AGTR2,AHCTF1,AHCYL1,AHCYL2,AHR,AHSG,AIDA,AIMP1,AK1,AK2,A…
GO:BP	cellular macromolecule metabolic process	GO:0044260	1.54389e-213	212.811	5473	4037	1715	24356	AAK1,AARS2,AATK,ABCA1,ABHD13,ABI1,ABI2,ABL1,ABL2,ABLIM3,ACAN,ACTR2,ACTR3,ACVR1B,ACVR1C,ACVR2A,ACVR2B,ADAM9,ADAM10,ADARB1,ADCK1,ADCY1,ADCYAP1,ADPRH,AEBP1,AEBP2,AFF2,AFF3,AGL,AGTR2,AHCTF1,AHR,AHSG,AIDA,AIMP1,AKT3,AKTIP,ALKBH5,ALPK1,ALPK3,ALS2,ALX4,AMN1,ANAPC7,ANAPC16,ANGPT1,ANKIB1,ANKLE2,ANKRD1,ANKRD13A,ANTXR1,AP2B1,APC,APH1B,APLN,APLNR,ARFGEF2,ARHGEF10L,ARID2,ARID4A,ARID5B,ARIH1,ARIH2,ARL2BP,ARL6I…
GO:BP	response to stimulus	GO:0050896	5.45819e-197	196.263	5337	4037	1654	24356	AAK1,ABAT,ABCA1,ABCC9,ABHD2,ABHD6,ABL1,ABL2,ABR,ACACA,ACAP2,ACPP,ACTN2,ACTR2,ACTR3,ACVR1B,ACVR1C,ACVR2A,ACVR2B,ADAM9,ADAM10,ADAMTS5,ADAMTS18,ADCY1,ADCY2,ADCY6,ADCYAP1,ADIPOR2,ADORA2A,ADPRHL2,ADRB1,AFF3,AGTR2,AHCYL1,AHR,AHSG,AIDA,AIMP1,AKAP6,AKAP7,AKAP12,AKT3,ALCAM,ALDH1A2,ALKBH5,ALOX5,ALPK1,ALS2,AMBRA1,AMOT,AMOTL1,ANGPT1,ANGPT2,ANK2,ANK3,ANKRD1,ANXA6,APC,APCDD1,APH1B,APLN,APLNR,APPL1,AQP4,AQP9,AR…
GO:BP	regulation of metabolic process	GO:0019222	3.90903e-191	190.408	4059	4037	1368	24356	A1CF,ABCD2,ABHD5,ABHD6,ABI1,ABI2,ABL1,ABL2,ABLIM3,ACSL3,ACTN2,ACTR2,ACTR3,ACVR1B,ACVR1C,ACVR2A,ACVR2B,ADAM9,ADAMTS5,ADARB1,ADCY1,ADCYAP1,ADIPOR2,ADRB1,AEBP1,AEBP2,AFF2,AFF3,AGTR2,AHCTF1,AHCYL1,AHR,AHSG,AIDA,AKTIP,ALDH1A2,ALKBH5,ALS2,ALX4,AMBRA1,ANGPT1,ANK2,ANKIB1,ANKLE2,ANKRD1,ANKRD13A,ANTXR1,APC,APLN,APLNR,ARG2,ARHGEF10L,ARID2,ARID4A,ARID5B,ARIH1,ARIH2,ARL2BP,ARL6IP5,ARNT,ARPP19,ARRDC3,ASB9,ASB1…
GO:BP	localization	GO:0051179	9.8477e-191	190.007	4040	4037	1363	24356	A1CF,AAK1,ABCA1,ABCA5,ABCA8,ABCA12,ABCB5,ABCB8,ABCC1,ABCC3,ABCC4,ABCC5,ABCC9,ABCD2,ABCD3,ABCG8,ABHD2,ABHD5,ABHD6,ABL1,ABR,ACAP2,ACSL3,ACTN2,ACTR2,ACTR3,ACVR1B,ACVR1C,ACVR2B,ADAM9,ADAM10,ADAMTS1,ADARB1,ADCYAP1,AHCYL1,AHSG,AIMP1,AKAP6,AKAP10,AKAP12,AKT3,AKTIP,ALKBH5,ALS2,AMOT,AMOTL1,ANGPT1,ANGPT2,ANK2,ANK3,ANKFY1,ANKH,ANKRD1,ANKRD50,ANKRD13A,ANO3,ANTXR1,ANTXR2,ANXA6,AP1B1,AP1S2,AP2A2,AP2B1,AP2M1,AP…
GO:BP	positive regulation of biological process	GO:0048518	5.00619e-190	189.3	3731	4037	1292	24356	AAK1,ABCA1,ABCA12,ABCD2,ABHD5,ABHD6,ABI1,ABI2,ABL1,ABL2,ABLIM3,ABR,ACPP,ACSL3,ACTN2,ACTR2,ACTR3,ACVR1B,ACVR1C,ACVR2A,ACVR2B,ADAM9,ADAM10,ADAM12,ADAMTS1,ADARB1,ADCY1,ADCYAP1,ADIPOR2,ADORA2A,ADRB1,AGTR2,AHCYL1,AHR,AHSG,AIFM2,AKAP6,AKAP12,AKT3,AKTIP,ALDH1A2,ALPK1,ALS2,ALX4,AMBRA1,AMOT,AMOTL1,ANGPT1,ANK2,ANKFY1,ANKIB1,ANKLE2,ANKRD1,ANTXR1,APC,APLN,APLNR,ARF6,ARFGEF2,ARG2,ARHGEF7,ARHGEF16,ARHGEF10L,AR…
GO:BP	multicellular organismal process	GO:0032501	1.69882e-189	188.77	4100	4037	1374	24356	A1CF,ABAT,ABCA1,ABCA5,ABCA12,ABCG8,ABHD2,ABHD6,ABI1,ABL1,ABL2,ABR,ACACA,ACAN,ACOX1,ACP2,ACPP,ACSL3,ACTN2,ACVR1B,ACVR1C,ACVR2A,ACVR2B,ADAM9,ADAM10,ADAM12,ADAM22,ADAMTS1,ADAMTS5,ADAMTS6,ADAMTS18,ADARB1,ADCY1,ADCY6,ADCYAP1,ADIPOR2,ADORA2A,ADRB1,AFF2,AFF3,AGFG1,AGTR2,AHSG,AIDA,AKT3,ALCAM,ALDH1A2,ALDH3A2,ALDH5A1,ALDOB,ALKBH5,ALOX5,ALPK3,ALS2,ALX4,AMBRA1,AMOT,AMOTL1,AMPD3,ANGPT1,ANGPT2,ANK2,ANKH,ANKLE2…
GO:BP	developmental process	GO:0032502	3.13522e-181	180.504	3584	4037	1242	24356	A1CF,ABCA5,ABCA12,ABHD2,ABI1,ABL1,ABL2,ABR,ACAN,ACP2,ACTN2,ACVR1B,ACVR1C,ACVR2A,ACVR2B,ADAM9,ADAM10,ADAM12,ADAM22,ADAMTS1,ADAMTS6,ADAMTS18,ADARB1,ADCY1,ADCYAP1,ADIPOR2,ADRB1,AFF3,AGFG1,AGTR2,AHSG,AIDA,AKAP2,AKT3,ALCAM,ALDH1A2,ALDH3A2,ALDH5A1,ALDOB,ALPK3,ALS2,ALX4,AMBRA1,AMOT,AMOTL1,ANGPT1,ANGPT2,ANK2,ANKH,ANKLE2,ANKRD1,ANTXR1,AP1B1,AP2B1,APC,APCDD1,APLN,APLNR,ARCN1,ARF6,ARG2,ARHGAP12,ARHGAP44,ARH…
GO:BP	regulation of macromolecule metabolic process	GO:0060255	3.65532e-179	178.437	3764	4037	1279	24356	A1CF,ABI1,ABI2,ABL1,ABLIM3,ACTN2,ACTR2,ACTR3,ACVR1B,ACVR1C,ACVR2A,ACVR2B,ADAM9,ADARB1,ADCY1,ADCYAP1,AEBP1,AEBP2,AFF2,AFF3,AGTR2,AHCTF1,AHCYL1,AHR,AHSG,AIDA,AKTIP,ALDH1A2,ALKBH5,ALS2,ALX4,ANGPT1,ANK2,ANKIB1,ANKLE2,ANKRD1,ANKRD13A,ANTXR1,APC,APLN,APLNR,ARHGEF10L,ARID2,ARID4A,ARID5B,ARIH1,ARIH2,ARL2BP,ARL6IP5,ARNT,ARPP19,ARRDC3,ASB9,ASB11,ASCL1,ASCL2,ASH1L,ASH2L,ASXL2,ATAD2,ATAD2B,ATF7,ATG7,ATG13,AT…
GO:BP	cellular response to stimulus	GO:0051716	1.4324e-174	173.844	4580	4037	1449	24356	AAK1,ABCA1,ABHD2,ABHD6,ABL1,ABL2,ABR,ACACA,ACAP2,ACPP,ACTN2,ACTR2,ACTR3,ACVR1B,ACVR1C,ACVR2A,ACVR2B,ADAM9,ADAM10,ADCY1,ADCY2,ADCY6,ADCYAP1,ADIPOR2,ADORA2A,ADPRHL2,ADRB1,AGTR2,AHCYL1,AHR,AIDA,AIMP1,AKAP6,AKAP7,AKAP12,AKT3,ALDH1A2,ALPK1,ALS2,AMBRA1,AMOT,AMOTL1,ANGPT1,ANGPT2,ANK2,ANK3,ANKRD1,ANXA6,APC,APCDD1,APH1B,APLN,APLNR,APPL1,AQP4,AQP9,ARF6,ARFGEF2,ARG2,ARHGAP5,ARHGAP6,ARHGAP12,ARHGAP19,ARHGAP2…
GO:BP	regulation of cellular metabolic process	GO:0031323	8.50984e-173	172.07	3792	4037	1273	24356	ABCD2,ABHD5,ABI1,ABI2,ABL1,ABLIM3,ACSL3,ACTN2,ACTR2,ACTR3,ACVR1B,ACVR1C,ACVR2A,ACVR2B,ADAM9,ADARB1,ADCY1,ADCYAP1,AEBP1,AEBP2,AFF2,AFF3,AGTR2,AHCTF1,AHCYL1,AHR,AHSG,AIDA,AKTIP,ALKBH5,ALS2,ALX4,AMBRA1,ANGPT1,ANKIB1,ANKLE2,ANKRD1,ANKRD13A,ANTXR1,APC,APLN,APLNR,ARG2,ARHGEF10L,ARID2,ARID4A,ARID5B,ARIH1,ARIH2,ARL2BP,ARL6IP5,ARNT,ARPP19,ARRDC3,ASCL1,ASCL2,ASH1L,ASH2L,ASS1,ASXL2,ATAD2,ATAD2B,ATF7,ATG7,AT…
GO:BP	anatomical structure development	GO:0048856	1.8994e-171	170.721	3377	4037	1176	24356	A1CF,ABCA12,ABHD2,ABI1,ABL1,ABL2,ABR,ACAN,ACP2,ACTN2,ACVR1B,ACVR1C,ACVR2A,ACVR2B,ADAM9,ADAM10,ADAM12,ADAM22,ADAMTS1,ADAMTS6,ADAMTS18,ADARB1,ADCY1,ADCYAP1,ADIPOR2,AFF3,AGFG1,AGTR2,AHSG,AIDA,AKAP2,AKT3,ALCAM,ALDH1A2,ALDH3A2,ALDH5A1,ALDOB,ALPK3,ALS2,ALX4,AMBRA1,AMOT,AMOTL1,ANGPT1,ANGPT2,ANK2,ANKH,ANKLE2,ANKRD1,ANTXR1,AP1B1,AP2B1,APC,APCDD1,APLN,APLNR,ARCN1,ARF6,ARG2,ARHGAP12,ARHGAP44,ARHGEF7,ARID2,A…
GO:BP	positive regulation of cellular process	GO:0048522	1.56336e-167	166.806	3275	4037	1145	24356	AAK1,ABCD2,ABHD5,ABI1,ABI2,ABL1,ABL2,ABLIM3,ACPP,ACSL3,ACTN2,ACTR2,ACTR3,ACVR1B,ACVR1C,ACVR2A,ACVR2B,ADAM9,ADAM10,ADAMTS1,ADCY1,ADCYAP1,ADORA2A,ADRB1,AGTR2,AHR,AIFM2,AKAP12,AKT3,AKTIP,ALDH1A2,ALPK1,ALS2,ALX4,AMBRA1,AMOTL1,ANGPT1,ANKFY1,ANKIB1,ANKLE2,ANKRD1,ANTXR1,APC,APLN,APLNR,ARF6,ARG2,ARHGEF7,ARHGEF10L,ARID4A,ARID5B,ARIH1,ARIH2,ARL2BP,ARL6IP5,ARNT,ARPC2,ARPC4,ARPC5,ARPP19,ARRDC3,ASAP1,ASCL1,AS…
GO:BP	regulation of primary metabolic process	GO:0080090	6.86957e-167	166.163	3661	4037	1232	24356	ABCD2,ABHD5,ABHD6,ABI1,ABI2,ABL1,ABLIM3,ACSL3,ACTN2,ACTR2,ACTR3,ACVR1B,ACVR1C,ACVR2A,ACVR2B,ADAM9,ADARB1,ADCY1,ADCYAP1,AEBP1,AEBP2,AFF2,AFF3,AGTR2,AHCTF1,AHCYL1,AHR,AHSG,AIDA,AKTIP,ALKBH5,ALS2,ALX4,AMBRA1,ANGPT1,ANKIB1,ANKLE2,ANKRD1,ANTXR1,APC,APLN,APLNR,ARHGEF10L,ARID2,ARID4A,ARID5B,ARIH1,ARIH2,ARL2BP,ARL6IP5,ARNT,ARPP19,ARRDC3,ASB9,ASB11,ASCL1,ASCL2,ASH1L,ASH2L,ASXL2,ATAD2,ATAD2B,ATF7,ATG7,ATG1…
GO:BP	multicellular organism development	GO:0007275	2.97782e-166	165.526	3029	4037	1085	24356	A1CF,ABCA12,ABI1,ABL1,ABL2,ABR,ACAN,ACP2,ACTN2,ACVR1B,ACVR1C,ACVR2A,ACVR2B,ADAM9,ADAM10,ADAM12,ADAM22,ADAMTS1,ADAMTS6,ADAMTS18,ADARB1,ADCY1,ADCYAP1,ADIPOR2,AFF3,AGTR2,AHSG,AIDA,AKT3,ALCAM,ALDH1A2,ALDH3A2,ALDH5A1,ALDOB,ALPK3,ALS2,ALX4,AMBRA1,AMOT,AMOTL1,ANGPT1,ANGPT2,ANK2,ANKH,ANKLE2,ANKRD1,ANTXR1,AP1B1,AP2B1,APC,APCDD1,APLN,APLNR,ARCN1,ARF6,ARG2,ARHGAP44,ARHGEF7,ARID2,ARID4A,ARID5B,ARIH2,ARL3,ARL…
GO:BP	regulation of nitrogen compound metabolic process	GO:0051171	8.67163e-166	165.062	3582	4037	1212	24356	ABI1,ABI2,ABL1,ABLIM3,ACSL3,ACTN2,ACTR2,ACTR3,ACVR1B,ACVR1C,ACVR2A,ACVR2B,ADAM9,ADARB1,ADCY1,ADCYAP1,AEBP1,AEBP2,AFF2,AFF3,AGTR2,AHCTF1,AHCYL1,AHR,AHSG,AIDA,AKTIP,ALKBH5,ALS2,ALX4,ANGPT1,ANKIB1,ANKLE2,ANKRD1,ANTXR1,APC,APLN,APLNR,ARHGEF10L,ARID2,ARID4A,ARID5B,ARIH1,ARIH2,ARL2BP,ARL6IP5,ARNT,ARPP19,ARRDC3,ASB9,ASB11,ASCL1,ASCL2,ASH1L,ASH2L,ASS1,ASXL2,ATAD2,ATAD2B,ATF7,ATG7,ATG13,ATG14,ATM,ATMIN,AT…
GO:BP	negative regulation of biological process	GO:0048519	2.37182e-164	163.625	3159	4037	1112	24356	ABCA5,ABCG8,ABHD2,ABHD5,ABHD6,ABL1,ABR,ACTN2,ACVR1B,ACVR1C,ACVR2B,ADAM10,ADAMTS5,ADAMTS18,ADARB1,ADCYAP1,ADNP,ADORA2A,ADRB1,AEBP1,AEBP2,AFF2,AGTR2,AHSG,AIDA,AIMP1,AK1,AKT3,ALDH1A2,ALKBH5,AMBRA1,AMOT,ANGPT1,ANGPT2,ANK2,ANKLE2,ANKRD1,ANKRD13A,ANTXR1,APC,APCDD1,API5,APLN,APLNR,ARF6,ARG2,ARHGAP6,ARHGAP12,ARHGAP28,ARHGAP42,ARHGAP44,ARID2,ARID4A,ARID5B,ARL6IP5,ARPP19,ARRDC3,ASAP1,ASCL1,ASCL2,ASH1L,ASPN…
GO:BP	cell communication	GO:0007154	5.71146e-160	159.243	3966	4037	1286	24356	AAK1,ABCA1,ABHD2,ABHD6,ABL1,ABR,ACPP,ACTN2,ACVR1B,ACVR1C,ACVR2A,ACVR2B,ADAM9,ADAM10,ADARB1,ADCY1,ADCY2,ADCY6,ADCYAP1,ADIPOR2,ADORA2A,ADRB1,AGTR2,AHCYL1,AIDA,AIMP1,AKAP7,AKAP12,AKT3,ALDH1A2,ALPK1,ALS2,AMOT,AMOTL1,ANGPT1,ANGPT2,ANK2,ANK3,ANKRD1,ANXA6,APC,APCDD1,APH1B,APLN,APLNR,APPL1,ARF6,ARFGEF2,ARHGAP5,ARHGAP6,ARHGAP12,ARHGAP19,ARHGAP24,ARHGAP26,ARHGAP28,ARHGAP29,ARHGAP31,ARHGAP36,ARHGAP42,ARHGAP…
GO:BP	signaling	GO:0023052	5.01685e-158	157.3	3925	4037	1273	24356	AAK1,ABCA1,ABHD2,ABHD6,ABL1,ABR,ACPP,ACTN2,ACVR1B,ACVR1C,ACVR2A,ACVR2B,ADAM9,ADAM10,ADARB1,ADCY1,ADCY2,ADCY6,ADCYAP1,ADIPOR2,ADORA2A,ADRB1,AGTR2,AHCYL1,AIDA,AIMP1,AKAP7,AKAP12,AKT3,ALDH1A2,ALPK1,ALS2,AMOT,AMOTL1,ANGPT1,ANGPT2,ANK2,ANK3,ANKRD1,ANXA6,APC,APCDD1,APH1B,APLN,APLNR,APPL1,ARF6,ARFGEF2,ARHGAP5,ARHGAP6,ARHGAP12,ARHGAP19,ARHGAP24,ARHGAP26,ARHGAP28,ARHGAP29,ARHGAP31,ARHGAP36,ARHGAP42,ARHGAP…
GO:BP	system development	GO:0048731	6.11528e-155	154.214	2789	4037	1007	24356	ABCA12,ABI1,ABL1,ABL2,ABR,ACAN,ACP2,ACTN2,ACVR1B,ACVR2A,ACVR2B,ADAM9,ADAM12,ADAM22,ADAMTS1,ADAMTS6,ADAMTS18,ADARB1,ADCY1,ADCYAP1,ADIPOR2,AGTR2,AHSG,AKT3,ALCAM,ALDH1A2,ALDH3A2,ALDH5A1,ALDOB,ALPK3,ALS2,ALX4,AMBRA1,AMOT,AMOTL1,ANGPT1,ANGPT2,ANK2,ANKH,ANKLE2,ANKRD1,ANTXR1,AP1B1,AP2B1,APCDD1,APLN,APLNR,ARCN1,ARF6,ARG2,ARHGAP44,ARHGEF7,ARID2,ARID4A,ARID5B,ARIH2,ARL3,ARL13B,ARNT,ARRDC3,ARTN,ASAP1,ASCL1,…
GO:BP	organonitrogen compound metabolic process	GO:1901564	2.11133e-154	153.675	4455	4037	1380	24356	AAK1,AARS2,AASS,AATK,ABAT,ABCA1,ABHD13,ABI1,ABI2,ABL1,ABL2,ACACA,ACAN,ACPP,ACSL3,ACSM5,ACSS2,ACVR1B,ACVR1C,ACVR2A,ACVR2B,ADAM9,ADAM10,ADAM12,ADAM22,ADAM28,ADAMTS1,ADAMTS4,ADAMTS5,ADAMTS6,ADAMTS15,ADAMTS18,ADAMTS19,ADAMTSL1,ADARB1,ADCK1,ADCY1,ADCY2,ADCY6,ADCYAP1,ADK,ADPRH,AEBP1,AGBL3,AGTR2,AHCYL1,AHCYL2,AHSG,AIDA,AIMP1,AK1,AK2,AK4,AKT3,AKTIP,ALDH1L2,ALDH5A1,ALDOB,ALPK1,ALPK3,ALS2,AMD1,AMN1,AMPD3,A…
GO:BP	protein metabolic process	GO:0019538	2.74833e-144	143.561	3869	4037	1232	24356	AAK1,AARS2,AATK,ABCA1,ABHD13,ABI1,ABI2,ABL1,ABL2,ACACA,ACAN,ACVR1B,ACVR1C,ACVR2A,ACVR2B,ADAM9,ADAM10,ADAM12,ADAM22,ADAM28,ADAMTS1,ADAMTS4,ADAMTS5,ADAMTS6,ADAMTS15,ADAMTS18,ADAMTS19,ADAMTSL1,ADARB1,ADCK1,ADCYAP1,ADPRH,AEBP1,AGBL3,AGTR2,AHSG,AIDA,AIMP1,AKT3,AKTIP,ALPK1,ALPK3,ALS2,AMN1,ANAPC7,ANAPC16,ANGPT1,ANKIB1,ANKLE2,ANTXR1,APC,APH1B,APLNR,ARID4A,ARIH1,ARIH2,ARL2BP,ARL6IP5,ARMC8,ARNT,ARPP19,ARRD…
GO:BP	negative regulation of cellular process	GO:0048523	8.74723e-142	141.058	2848	4037	996	24356	ABCA5,ABHD2,ABHD6,ABL1,ABR,ACVR1B,ACVR1C,ACVR2B,ADAM10,ADAMTS18,ADARB1,ADCYAP1,ADNP,ADORA2A,AEBP1,AEBP2,AGTR2,AHSG,AIDA,AIMP1,AK1,AKT3,ALDH1A2,AMBRA1,ANGPT1,ANGPT2,ANK2,ANKLE2,ANKRD1,ANKRD13A,ANTXR1,APC,APCDD1,API5,APLN,APLNR,ARG2,ARHGAP6,ARHGAP12,ARHGAP28,ARHGAP42,ARHGAP44,ARID2,ARID4A,ARID5B,ARPP19,ARRDC3,ASAP1,ASCL1,ASCL2,ASH1L,ASPN,ASS1,ATAD2,ATAD2B,ATG7,ATG14,ATM,ATOH8,ATP2B4,ATR,ATRX,ATXN1,…
GO:BP	cellular protein metabolic process	GO:0044267	3.5479e-141	140.45	3371	4037	1115	24356	AAK1,AARS2,AATK,ABCA1,ABHD13,ABI1,ABI2,ABL1,ABL2,ACVR1B,ACVR1C,ACVR2A,ACVR2B,ADAM9,ADAM10,ADARB1,ADCK1,ADCYAP1,ADPRH,AGTR2,AHSG,AIDA,AIMP1,AKT3,AKTIP,ALPK1,ALPK3,ALS2,AMN1,ANAPC7,ANAPC16,ANGPT1,ANKIB1,ANKLE2,ANTXR1,APC,APH1B,APLNR,ARID4A,ARIH1,ARIH2,ARL2BP,ARL6IP5,ARMC8,ARNT,ARPP19,ARRDC3,ASB6,ASB9,ASB11,ASH1L,ASH2L,ATG7,ATG13,ATG14,ATM,ATP2B4,ATR,ATRX,ATXN3,ATXN7L3,AUTS2,AXIN2,B3GALNT1,B3GALNT2,…
GO:BP	cellular component organization	GO:0016043	5.3722e-139	138.27	4102	4037	1271	24356	AAK1,AARS2,ABCA1,ABCA5,ABCC1,ABCC4,ABCD3,ABI1,ABI2,ABL1,ABL2,ABLIM1,ABLIM3,ABR,ACACA,ACAN,ACP2,ACPP,ACSL3,ACTN2,ACTR2,ACTR3,ACVR1B,ACVR1C,ADAM9,ADAM10,ADARB1,ADCY1,ADCYAP1,AEBP1,AFF2,AGFG1,AHCTF1,AIF1L,AIFM2,AKAP2,AKT3,AKTIP,ALCAM,ALDH5A1,ALDOB,ALS2,AMBRA1,AMOT,AMOTL1,ANGPT1,ANK3,ANKFY1,ANKLE2,ANKRA2,ANKRD1,ANKRD13A,ANO3,ANTXR1,ANXA6,AP2B1,APC,APLN,APOOL,ARF1,ARF6,ARFGEF2,ARHGAP6,ARHGAP12,ARHGAP2…
GO:BP	protein modification process	GO:0036211	4.28476e-137	136.368	2662	4037	943	24356	AAK1,AATK,ABCA1,ABHD13,ABI1,ABI2,ABL1,ABL2,ACVR1B,ACVR1C,ACVR2A,ACVR2B,ADAM9,ADAM10,ADARB1,ADCK1,ADCYAP1,ADPRH,AGTR2,AIDA,AKT3,AKTIP,ALPK1,ALPK3,ALS2,AMN1,ANAPC7,ANAPC16,ANGPT1,ANKIB1,ANKLE2,APC,APLNR,ARID4A,ARIH1,ARIH2,ARL2BP,ARL6IP5,ARNT,ARPP19,ARRDC3,ASB6,ASB9,ASB11,ASH1L,ASH2L,ATG7,ATG13,ATG14,ATM,ATP2B4,ATR,ATRX,ATXN3,ATXN7L3,AUTS2,AXIN2,B3GALNT1,B3GALNT2,B3GNT2,B3GNT7,B3GNT9,B4GALT1,B4GALT7…
GO:BP	cellular protein modification process	GO:0006464	4.28476e-137	136.368	2662	4037	943	24356	AAK1,AATK,ABCA1,ABHD13,ABI1,ABI2,ABL1,ABL2,ACVR1B,ACVR1C,ACVR2A,ACVR2B,ADAM9,ADAM10,ADARB1,ADCK1,ADCYAP1,ADPRH,AGTR2,AIDA,AKT3,AKTIP,ALPK1,ALPK3,ALS2,AMN1,ANAPC7,ANAPC16,ANGPT1,ANKIB1,ANKLE2,APC,APLNR,ARID4A,ARIH1,ARIH2,ARL2BP,ARL6IP5,ARNT,ARPP19,ARRDC3,ASB6,ASB9,ASB11,ASH1L,ASH2L,ATG7,ATG13,ATG14,ATM,ATP2B4,ATR,ATRX,ATXN3,ATXN7L3,AUTS2,AXIN2,B3GALNT1,B3GALNT2,B3GNT2,B3GNT7,B3GNT9,B4GALT1,B4GALT7…
GO:BP	macromolecule modification	GO:0043412	4.84983e-137	136.314	2798	4037	975	24356	A1CF,AAK1,AARS2,AATK,ABCA1,ABHD13,ABI1,ABI2,ABL1,ABL2,ACVR1B,ACVR1C,ACVR2A,ACVR2B,ADAM9,ADAM10,ADARB1,ADARB2,ADAT2,ADCK1,ADCYAP1,ADPRH,AGTR2,AIDA,AKT3,AKTIP,ALKBH5,ALPK1,ALPK3,ALS2,AMN1,ANAPC7,ANAPC16,ANGPT1,ANKIB1,ANKLE2,APC,APLNR,ARID4A,ARIH1,ARIH2,ARL2BP,ARL6IP5,ARNT,ARPP19,ARRDC3,ASB6,ASB9,ASB11,ASCC3,ASH1L,ASH2L,ATG7,ATG13,ATG14,ATM,ATP2B4,ATR,ATRX,ATXN3,ATXN7L3,AUTS2,AXIN2,B3GALNT1,B3GALNT2…
GO:BP	cellular component organization or biogenesis	GO:0071840	4.1082e-134	133.386	4228	4037	1287	24356	AAK1,AARS2,ABCA1,ABCA5,ABCC1,ABCC4,ABCD3,ABI1,ABI2,ABL1,ABL2,ABLIM1,ABLIM3,ABR,ACACA,ACAN,ACP2,ACPP,ACSL3,ACTN2,ACTR2,ACTR3,ACVR1B,ACVR1C,ADAM9,ADAM10,ADARB1,ADCY1,ADCYAP1,AEBP1,AFF2,AGFG1,AHCTF1,AIF1L,AIFM2,AKAP2,AKT3,AKTIP,ALCAM,ALDH5A1,ALDOB,ALS2,AMBRA1,AMOT,AMOTL1,ANGPT1,ANK3,ANKFY1,ANKLE2,ANKRA2,ANKRD1,ANKRD13A,ANO3,ANTXR1,ANXA6,AP2B1,APC,APLN,APOOL,ARF1,ARF6,ARFGEF2,ARHGAP6,ARHGAP12,ARHGAP2…
GO:BP	signal transduction	GO:0007165	2.99325e-133	132.524	3635	4037	1157	24356	AAK1,ABCA1,ABHD2,ABHD6,ABL1,ABR,ACPP,ACTN2,ACVR1B,ACVR1C,ACVR2A,ACVR2B,ADAM9,ADAM10,ADCY1,ADCY2,ADCY6,ADCYAP1,ADIPOR2,ADORA2A,ADRB1,AGTR2,AHCYL1,AIDA,AIMP1,AKAP7,AKAP12,AKT3,ALDH1A2,ALPK1,ALS2,AMOT,AMOTL1,ANGPT1,ANGPT2,ANK2,ANK3,ANKRD1,ANXA6,APC,APCDD1,APH1B,APLN,APLNR,APPL1,ARF6,ARFGEF2,ARHGAP5,ARHGAP6,ARHGAP12,ARHGAP19,ARHGAP24,ARHGAP26,ARHGAP28,ARHGAP29,ARHGAP31,ARHGAP36,ARHGAP42,ARHGAP44,ARHG…
GO:BP	establishment of localization	GO:0051234	1.65249e-127	126.782	3059	4037	1016	24356	AAK1,ABCA1,ABCA5,ABCA8,ABCA12,ABCB5,ABCB8,ABCC1,ABCC3,ABCC4,ABCC5,ABCC9,ABCD2,ABCD3,ABCG8,ABL1,ABR,ACAP2,ACSL3,ACTN2,ACTR2,ACTR3,ACVR1C,ACVR2B,ADAM9,ADCYAP1,AHCYL1,AHSG,AKAP6,AKAP12,AKTIP,ALKBH5,ALS2,ANGPT1,ANK2,ANK3,ANKFY1,ANKH,ANKRD1,ANKRD50,ANKRD13A,ANO3,ANTXR1,ANTXR2,ANXA6,AP1B1,AP1S2,AP2A2,AP2B1,AP2M1,AP3M1,AP3M2,AP3S2,AP4E1,APLN,APLNR,APPBP2,APPL1,AQP4,AQP9,ARCN1,ARF1,ARF6,ARFGEF2,ARFIP1,AR…
GO:BP	transport	GO:0006810	8.35906e-126	125.078	2965	4037	991	24356	AAK1,ABCA1,ABCA5,ABCA8,ABCA12,ABCB5,ABCB8,ABCC1,ABCC3,ABCC4,ABCC5,ABCC9,ABCD2,ABCD3,ABCG8,ABL1,ABR,ACAP2,ACSL3,ACTN2,ACTR2,ACVR1C,ACVR2B,ADAM9,ADCYAP1,AHCYL1,AHSG,AKAP6,AKAP12,AKTIP,ALKBH5,ALS2,ANGPT1,ANK2,ANK3,ANKFY1,ANKH,ANKRD1,ANKRD50,ANKRD13A,ANO3,ANTXR1,ANTXR2,ANXA6,AP1B1,AP1S2,AP2A2,AP2B1,AP2M1,AP3M1,AP3M2,AP3S2,AP4E1,APLN,APLNR,APPBP2,APPL1,AQP4,AQP9,ARCN1,ARF1,ARF6,ARFGEF2,ARFIP1,ARFIP2,A…
GO:BP	positive regulation of metabolic process	GO:0009893	2.42051e-122	121.616	2309	4037	830	24356	ABCD2,ABHD5,ABHD6,ABI1,ABI2,ABL1,ABL2,ABLIM3,ACSL3,ACTN2,ACTR2,ACTR3,ACVR1B,ACVR1C,ACVR2A,ACVR2B,ADAM9,ADCYAP1,ADIPOR2,ADRB1,AGTR2,AHR,AKTIP,ALDH1A2,ALS2,ALX4,AMBRA1,ANGPT1,ANK2,ANKIB1,ANKLE2,ANKRD1,ANTXR1,APC,APLN,APLNR,ARHGEF10L,ARID4A,ARID5B,ARIH1,ARIH2,ARL2BP,ARL6IP5,ARNT,ARPP19,ARRDC3,ASB9,ASB11,ASCL1,ASH1L,ASH2L,ASS1,ASXL2,ATAD2,ATAD2B,ATG7,ATG13,ATG14,ATM,ATMIN,ATOH8,ATP2B4,ATRX,ATXN7,ATXN…
GO:BP	regulation of gene expression	GO:0010468	1.78011e-121	120.75	2636	4037	906	24356	A1CF,ABL1,ABLIM3,ACTR2,ACTR3,ACVR1B,ACVR2A,ACVR2B,ADCY1,ADCYAP1,AEBP1,AEBP2,AFF2,AFF3,AGTR2,AHCTF1,AHCYL1,AHR,ALDH1A2,ALKBH5,ALX4,ANK2,ANKRD1,APLN,ARHGEF10L,ARID2,ARID4A,ARID5B,ARNT,ASCL1,ASCL2,ASH1L,ASH2L,ASXL2,ATAD2,ATAD2B,ATF7,ATG14,ATM,ATMIN,ATOH8,ATP1B4,ATP2B4,ATRX,ATXN1,ATXN7,ATXN1L,ATXN7L3,AUTS2,AXIN2,BACH1,BACH2,BANK1,BARHL1,BARX2,BATF3,BBS7,BCL2,BCL9,BCL11B,BCLAF1,BCOR,BHLHE41,BMI1,BMP2,…
GO:BP	biosynthetic process	GO:0009058	4.89375e-118	117.31	3750	4037	1148	24356	AARS2,AASS,ABCA1,ABCD3,ABHD2,ABHD5,ABHD6,ABL1,ABLIM3,ACACA,ACAN,ACSL3,ACSM5,ACSS2,ACTN2,ACTR2,ACTR3,ACVR1B,ACVR2A,ACVR2B,ADCY1,ADCY2,ADCY6,ADCYAP1,ADK,AEBP1,AEBP2,AFF2,AFF3,AGL,AGPS,AGTR2,AHCTF1,AHR,AIMP1,AK1,AK2,AK4,ALDH1A2,ALDH1L2,ALDOB,ALOX5,ALX4,AMD1,AMPD3,ANGPT1,ANKRD1,APLN,ARG2,ARHGEF10L,ARID2,ARID4A,ARID5B,ARL2BP,ARNT,ARPP19,ASCL1,ASCL2,ASH1L,ASH2L,ASS1,ASXL2,ATAD2,ATAD2B,ATF7,ATG7,ATM,ATM…
GO:BP	organic substance biosynthetic process	GO:1901576	1.64785e-117	116.783	3700	4037	1136	24356	AARS2,AASS,ABCA1,ABCD3,ABHD2,ABHD5,ABHD6,ABL1,ABLIM3,ACACA,ACAN,ACSL3,ACSM5,ACSS2,ACTN2,ACTR2,ACTR3,ACVR1B,ACVR2A,ACVR2B,ADCY1,ADCY2,ADCY6,ADCYAP1,ADK,AEBP1,AEBP2,AFF2,AFF3,AGL,AGPS,AGTR2,AHCTF1,AHR,AIMP1,AK1,AK2,AK4,ALDH1A2,ALDOB,ALOX5,ALX4,AMD1,AMPD3,ANGPT1,ANKRD1,APLN,ARG2,ARHGEF10L,ARID2,ARID4A,ARID5B,ARL2BP,ARNT,ARPP19,ASCL1,ASCL2,ASH1L,ASH2L,ASS1,ASXL2,ATAD2,ATAD2B,ATF7,ATG7,ATM,ATMIN,ATOH8…
GO:BP	cellular developmental process	GO:0048869	3.1197e-115	114.506	2477	4037	856	24356	ABCA5,ABCA12,ABHD2,ABI1,ABL1,ABL2,ACAN,ACTN2,ACVR1B,ACVR1C,ACVR2A,ACVR2B,ADAM9,ADAM22,ADARB1,ADCY1,ADCYAP1,ADRB1,AGFG1,AKAP2,AKT3,ALCAM,ALDH1A2,ALPK3,ALS2,AMOT,ANKRD1,ANTXR1,APC,APCDD1,APLNR,ARF6,ARG2,ARHGAP44,ARHGEF7,ARID4A,ARID5B,ARIH2,ARL3,ARL13B,ARNT,ARPC2,ARTN,ASAP1,ASCL1,ASCL2,ASF1A,ATM,ATOH8,ATP2A2,ATR,ATRX,AUTS2,AXIN2,AZI2,B3GNT2,B4GALT1,BARHL1,BARX2,BATF3,BBS7,BBS9,BBS12,BCL2,BCL9,BCL11B…
GO:BP	gene expression	GO:0010467	4.31487e-115	114.365	3381	4037	1061	24356	A1CF,AARS2,ABL1,ABLIM3,ACTR2,ACTR3,ACVR1B,ACVR2A,ACVR2B,ADAM10,ADARB1,ADARB2,ADAT2,ADCY1,ADCYAP1,AEBP1,AEBP2,AFF2,AFF3,AGTR2,AHCTF1,AHCYL1,AHR,AIMP1,ALDH1A2,ALKBH5,ALX4,ANK2,ANKRD1,APH1B,APLN,ARHGEF10L,ARID2,ARID4A,ARID5B,ARNT,ASCL1,ASCL2,ASH1L,ASH2L,ASRGL1,ASXL2,ATAD2,ATAD2B,ATF7,ATG14,ATM,ATMIN,ATOH8,ATP1B4,ATP2B4,ATRX,ATXN1,ATXN7,ATXN1L,ATXN7L3,AUTS2,AXIN2,BACH1,BACH2,BANK1,BARHL1,BARX2,BATF3,…
GO:BP	cellular biosynthetic process	GO:0044249	3.19428e-114	113.496	3638	4037	1115	24356	AARS2,AASS,ABCA1,ABCD3,ABHD2,ABHD5,ABL1,ABLIM3,ACACA,ACAN,ACSL3,ACSM5,ACSS2,ACTN2,ACTR2,ACTR3,ACVR1B,ACVR2A,ACVR2B,ADCY1,ADCY2,ADCY6,ADCYAP1,ADK,AEBP1,AEBP2,AFF2,AFF3,AGL,AGPS,AGTR2,AHCTF1,AHR,AIMP1,AK1,AK2,AK4,ALDH1A2,ALOX5,ALX4,AMD1,AMPD3,ANGPT1,ANKRD1,APLN,ARG2,ARHGEF10L,ARID2,ARID4A,ARID5B,ARL2BP,ARNT,ARPP19,ASCL1,ASCL2,ASH1L,ASH2L,ASS1,ASXL2,ATAD2,ATAD2B,ATF7,ATG7,ATM,ATMIN,ATOH8,ATP1B4,ATP2…
GO:BP	positive regulation of macromolecule metabolic process	GO:0010604	6.23391e-114	113.205	2145	4037	774	24356	ABI1,ABI2,ABL1,ABLIM3,ACTN2,ACTR2,ACTR3,ACVR1B,ACVR1C,ACVR2A,ACVR2B,ADAM9,ADCYAP1,AGTR2,AHR,AKTIP,ALDH1A2,ALS2,ALX4,ANGPT1,ANK2,ANKIB1,ANKLE2,ANKRD1,ANTXR1,APC,APLN,APLNR,ARHGEF10L,ARID4A,ARID5B,ARIH1,ARIH2,ARL2BP,ARL6IP5,ARNT,ARRDC3,ASB9,ASB11,ASCL1,ASH1L,ASH2L,ASXL2,ATAD2,ATAD2B,ATG7,ATG13,ATG14,ATM,ATMIN,ATOH8,ATP2B4,ATRX,ATXN7,ATXN7L3,AUTS2,AXIN2,BACH1,BAG4,BANK1,BARHL1,BARX2,BBS7,BCL2,BCL9,B…
GO:BP	macromolecule biosynthetic process	GO:0009059	1.21165e-111	110.917	3064	4037	983	24356	AARS2,ABCA1,ABL1,ABLIM3,ACAN,ACTN2,ACTR2,ACTR3,ACVR1B,ACVR2A,ACVR2B,ADCY1,ADCYAP1,AEBP1,AEBP2,AFF2,AFF3,AGL,AGTR2,AHCTF1,AHR,AIMP1,ALX4,ANGPT1,ANKRD1,APLN,ARHGEF10L,ARID2,ARID4A,ARID5B,ARL2BP,ARNT,ASCL1,ASCL2,ASH1L,ASH2L,ASXL2,ATAD2,ATAD2B,ATF7,ATG7,ATM,ATMIN,ATOH8,ATP1B4,ATP2B4,ATR,ATRX,ATXN1,ATXN7,ATXN1L,ATXN7L3,AUTS2,B3GALNT1,B3GALNT2,B3GNT2,B3GNT7,B3GNT9,B4GALT1,B4GALT7,BACH1,BACH2,BANK1,BARH…
GO:BP	cell differentiation	GO:0030154	1.05717e-110	109.976	2334	4037	813	24356	ABCA5,ABCA12,ABHD2,ABI1,ABL1,ABL2,ACAN,ACTN2,ACVR1B,ACVR1C,ACVR2A,ACVR2B,ADAM9,ADAM22,ADARB1,ADCY1,ADCYAP1,ADRB1,AGFG1,ALCAM,ALDH1A2,ALPK3,ALS2,AMOT,ANKRD1,ANTXR1,APC,APCDD1,APLNR,ARF6,ARHGAP44,ARHGEF7,ARID4A,ARID5B,ARIH2,ARL3,ARL13B,ARNT,ARPC2,ARTN,ASAP1,ASCL1,ASCL2,ASF1A,ATOH8,ATP2A2,ATRX,AUTS2,AXIN2,AZI2,B3GNT2,B4GALT1,BARHL1,BARX2,BATF3,BBS7,BBS9,BBS12,BCL2,BCL9,BCL11B,BDH2,BDNF,BHLHE41,BMI1,…
GO:BP	positive regulation of cellular metabolic process	GO:0031325	1.69899e-110	109.77	2119	4037	761	24356	ABCD2,ABHD5,ABI1,ABI2,ABL1,ABLIM3,ACSL3,ACTN2,ACTR2,ACTR3,ACVR1C,ACVR2A,ACVR2B,ADAM9,ADCYAP1,AGTR2,AHR,AKTIP,ALS2,ALX4,AMBRA1,ANGPT1,ANKIB1,ANKLE2,ANTXR1,APLN,APLNR,ARHGEF10L,ARID4A,ARID5B,ARIH1,ARIH2,ARL2BP,ARL6IP5,ARNT,ARPP19,ARRDC3,ASCL1,ASH1L,ASH2L,ASS1,ASXL2,ATAD2,ATAD2B,ATG7,ATG13,ATG14,ATM,ATMIN,ATOH8,ATP2B4,ATRX,ATXN7,ATXN7L3,AUTS2,AXIN2,BACH1,BAG4,BANK1,BARHL1,BARX2,BBS7,BCL2,BCL9,BCL11B…
GO:BP	animal organ development	GO:0048513	1.43967e-109	108.842	2032	4037	738	24356	ABCA12,ABI1,ABL1,ABR,ACAN,ACTN2,ACVR1B,ACVR2A,ACVR2B,ADAM9,ADAMTS1,ADAMTS6,ADAMTS18,ADARB1,AGTR2,AHSG,AKT3,ALDH1A2,ALDOB,ALPK3,ALX4,ANGPT1,ANK2,ANKH,ANKRD1,AP1B1,AP2B1,APCDD1,APLN,APLNR,ARCN1,ARF6,ARG2,ARHGEF7,ARID2,ARID4A,ARID5B,ARIH2,ARL3,ARL13B,ARNT,ARRDC3,ARTN,ASCL1,ASCL2,ASH1L,ASPN,ASXL2,ATRN,ATRX,ATXN1,ATXN1L,AUTS2,AXIN2,AZI2,B4GALT2,BARHL1,BARX2,BATF3,BBS7,BBX,BCL2,BCL9,BCL11B,BCOR,BMI1,BM…
GO:BP	regulation of biological quality	GO:0065008	1.75968e-109	108.755	2408	4037	828	24356	AAK1,ABAT,ABCA1,ABCA12,ABCC1,ABCG8,ABHD5,ABHD6,ABL1,ABL2,ABR,ACACA,ACOX1,ACTN2,ACTR2,ACTR3,ACVR1B,ACVR1C,ACVR2A,ACVR2B,ADAMTS5,ADAMTS18,ADCY1,ADCY6,ADCYAP1,ADIPOR2,ADORA2A,ADRB1,AGTR2,AKAP2,AKAP6,AKT3,ALDH1A2,ALDH5A1,ALKBH5,ALS2,AMPD3,ANGPT1,ANK2,ANK3,ANO3,ANXA6,APLNR,AQP4,ARF1,ARF6,ARHGAP28,ARHGAP42,ARHGAP44,ARHGEF7,ARID2,ARID4A,ARL2BP,ARL6IP1,ARL6IP5,ARNT,ARPC2,ARPC4,ARPC5,ARRDC3,ASS1,ATM,ATOX1…
GO:BP	positive regulation of nitrogen compound metabolic process	GO:0051173	5.24703e-107	106.28	2036	4037	734	24356	ABI1,ABI2,ABL1,ABLIM3,ACSL3,ACTN2,ACTR2,ACTR3,ACVR1C,ACVR2A,ACVR2B,ADAM9,ADCYAP1,AGTR2,AHR,AKTIP,ALS2,ALX4,ANGPT1,ANKIB1,ANKLE2,ANTXR1,APC,APLN,APLNR,ARHGEF10L,ARID4A,ARID5B,ARIH1,ARIH2,ARL2BP,ARL6IP5,ARNT,ARRDC3,ASB9,ASB11,ASCL1,ASH1L,ASH2L,ASS1,ASXL2,ATAD2,ATAD2B,ATG7,ATG13,ATG14,ATM,ATMIN,ATOH8,ATP2B4,ATRX,ATXN7,ATXN7L3,AUTS2,AXIN2,BACH1,BAG4,BANK1,BARHL1,BARX2,BBS7,BCL2,BCL9,BCL11B,BCLAF1,BMI…
GO:BP	cellular macromolecule biosynthetic process	GO:0034645	3.65892e-106	105.437	2998	4037	956	24356	AARS2,ABCA1,ABL1,ABLIM3,ACAN,ACTR2,ACTR3,ACVR1B,ACVR2A,ACVR2B,ADCY1,ADCYAP1,AEBP1,AEBP2,AFF2,AFF3,AGL,AGTR2,AHCTF1,AHR,AIMP1,ALX4,ANKRD1,APLN,ARHGEF10L,ARID2,ARID4A,ARID5B,ARNT,ASCL1,ASCL2,ASH1L,ASH2L,ASXL2,ATAD2,ATAD2B,ATF7,ATG7,ATM,ATMIN,ATOH8,ATP1B4,ATP2B4,ATR,ATRX,ATXN1,ATXN7,ATXN1L,ATXN7L3,AUTS2,B3GALNT1,B3GALNT2,B3GNT2,B3GNT7,B3GNT9,B4GALT1,B4GALT7,BACH1,BACH2,BANK1,BARHL1,BARX2,BATF3,BBS7,…
GO:BP	regulation of multicellular organismal process	GO:0051239	1.95694e-105	104.708	1801	4037	673	24356	ABCG8,ABHD6,ABL1,ABL2,ABR,ACPP,ACVR1B,ACVR1C,ACVR2A,ACVR2B,ADAM9,ADAM12,ADAMTS5,ADAMTS18,ADCYAP1,ADIPOR2,ADRB1,AGTR2,AHSG,AKT3,AMOT,AMOTL1,ANGPT1,ANGPT2,ANK2,ANKH,ANXA6,APLNR,ARF6,ARFGEF2,ARG2,ARHGAP42,ARHGAP44,ARNT,ARRDC3,ASAP1,ASCL1,ASPN,ATOH8,ATP2A2,ATP2B4,ATRN,ATXN1L,AVPR1A,AXIN2,BANK1,BAP1,BCL2,BCL11B,BCOR,BDNF,BMI1,BMP2,BMP6,BMP7,BMPR2,BMPR1A,BMPR1B,BRSK2,BTBD7,C5ORF30,CACNA1B,CACNA1G,CADM1…
GO:BP	regulation of biosynthetic process	GO:0009889	7.61288e-105	104.118	2475	4037	834	24356	ABHD6,ABL1,ABLIM3,ACSL3,ACTN2,ACTR2,ACTR3,ACVR1B,ACVR2A,ACVR2B,ADCY1,ADCYAP1,AEBP1,AEBP2,AFF2,AFF3,AGTR2,AHCTF1,AHR,ALX4,ANKRD1,APLN,ARG2,ARHGEF10L,ARID2,ARID4A,ARID5B,ARL2BP,ARNT,ARPP19,ASCL1,ASCL2,ASH1L,ASH2L,ASS1,ASXL2,ATAD2,ATAD2B,ATF7,ATM,ATMIN,ATOH8,ATP1B4,ATP2B4,ATR,ATRX,ATXN1,ATXN7,ATXN1L,ATXN7L3,AUTS2,BACH1,BACH2,BANK1,BARHL1,BARX2,BATF3,BBS7,BCL2,BCL9,BCL11B,BCLAF1,BCOR,BHLHE41,BMI1,BMP…
GO:BP	regulation of response to stimulus	GO:0048583	1.19853e-104	103.921	2421	4037	821	24356	AAK1,ABCA1,ABHD6,ABL1,ABR,ACPP,ACTR2,ACVR1B,ACVR2A,ACVR2B,ADAM9,ADAM10,ADAMTS18,ADCYAP1,ADORA2A,ADRB1,AGTR2,AHSG,AIDA,AIMP1,AKAP7,AKAP12,AKT3,ALPK1,ALS2,AMOT,ANGPT1,ANGPT2,ANKRD1,APC,APCDD1,APLN,APLNR,ARF6,ARFGEF2,ARG2,ARHGAP12,ARHGAP26,ARHGAP28,ARHGAP42,ARHGAP44,ARHGEF3,ARHGEF4,ARHGEF6,ARHGEF7,ARHGEF9,ARHGEF12,ARHGEF16,ARHGEF17,ARHGEF18,ARHGEF38,ARHGEF10L,ARL2BP,ARL6IP1,ARL6IP5,ARRDC3,ARTN,ASCL1…
GO:BP	regulation of cellular biosynthetic process	GO:0031326	1.66053e-104	103.78	2448	4037	827	24356	ABL1,ABLIM3,ACSL3,ACTN2,ACTR2,ACTR3,ACVR1B,ACVR2A,ACVR2B,ADCY1,ADCYAP1,AEBP1,AEBP2,AFF2,AFF3,AGTR2,AHCTF1,AHR,ALX4,ANKRD1,APLN,ARHGEF10L,ARID2,ARID4A,ARID5B,ARL2BP,ARNT,ARPP19,ASCL1,ASCL2,ASH1L,ASH2L,ASS1,ASXL2,ATAD2,ATAD2B,ATF7,ATM,ATMIN,ATOH8,ATP1B4,ATP2B4,ATR,ATRX,ATXN1,ATXN7,ATXN1L,ATXN7L3,AUTS2,BACH1,BACH2,BANK1,BARHL1,BARX2,BATF3,BBS7,BCL2,BCL9,BCL11B,BCLAF1,BCOR,BHLHE41,BMI1,BMP2,BMP6,BMP7…
GO:BP	regulation of macromolecule biosynthetic process	GO:0010556	5.25095e-104	103.28	2384	4037	811	24356	ABL1,ABLIM3,ACTN2,ACTR2,ACTR3,ACVR1B,ACVR2A,ACVR2B,ADCY1,ADCYAP1,AEBP1,AEBP2,AFF2,AFF3,AGTR2,AHCTF1,AHR,ALX4,ANKRD1,APLN,ARHGEF10L,ARID2,ARID4A,ARID5B,ARL2BP,ARNT,ASCL1,ASCL2,ASH1L,ASH2L,ASXL2,ATAD2,ATAD2B,ATF7,ATM,ATMIN,ATOH8,ATP1B4,ATP2B4,ATR,ATRX,ATXN1,ATXN7,ATXN1L,ATXN7L3,AUTS2,BACH1,BACH2,BANK1,BARHL1,BARX2,BATF3,BBS7,BCL2,BCL9,BCL11B,BCLAF1,BCOR,BHLHE41,BMI1,BMP2,BMP6,BMP7,BMPR2,BMPR1A,BMPR…
GO:BP	anatomical structure morphogenesis	GO:0009653	4.56959e-103	102.34	1723	4037	649	24356	ABI1,ABL1,ABR,ACAN,ACTN2,ACVR2A,ACVR2B,ADAM9,ADAM12,ADAMTS1,ADARB1,ADCY1,ADIPOR2,AFF3,AGFG1,AGTR2,AKAP2,AKT3,ALCAM,ALDH1A2,ALS2,ALX4,AMOT,AMOTL1,ANGPT1,ANGPT2,ANKRD1,ANTXR1,APLNR,ARHGAP12,ARHGAP44,ARID2,ARID5B,ARL13B,ARPC2,ARTN,ASH1L,ASPN,ASXL2,ATOH8,ATRX,AUTS2,AXIN2,B3GNT2,B4GALT1,BARX2,BCL2,BCL11B,BCOR,BDNF,BMI1,BMP2,BMP6,BMP7,BMPR2,BMPR1A,BMPR1B,BRSK2,BRWD1,BRWD3,BTBD3,BTBD7,BTRC,BVES,C15ORF62…
GO:BP	regulation of signaling	GO:0023051	4.12862e-102	101.384	2126	4037	746	24356	AAK1,ABCA1,ABHD6,ABL1,ABR,ACPP,ACVR1B,ACVR1C,ACVR2A,ACVR2B,ADAM9,ADCY1,ADCYAP1,ADORA2A,ADRB1,AGTR2,AIDA,AIMP1,AKAP7,AKAP12,AKT3,ALPK1,ALS2,AMOT,ANGPT1,ANK2,ANKRD1,APC,APCDD1,APLN,APLNR,ARF6,ARFGEF2,ARHGAP12,ARHGAP26,ARHGAP28,ARHGAP42,ARHGAP44,ARHGEF3,ARHGEF4,ARHGEF6,ARHGEF7,ARHGEF9,ARHGEF12,ARHGEF16,ARHGEF17,ARHGEF18,ARHGEF38,ARHGEF10L,ARL2BP,ARL6IP5,ARRDC3,ARTN,ASCL1,ASH1L,ASPN,ATM,ATP2A2,ATP2B4…
GO:BP	regulation of nucleobase-containing compound metabolic process	GO:0019219	4.2152e-101	100.375	2406	4037	810	24356	ABL1,ABLIM3,ACTN2,ACTR2,ACTR3,ACVR1B,ACVR2A,ACVR2B,ADCY1,ADCYAP1,AEBP1,AEBP2,AFF2,AFF3,AGTR2,AHCTF1,AHCYL1,AHR,ALKBH5,ALX4,ANKRD1,APLN,ARHGEF10L,ARID2,ARID4A,ARID5B,ARL2BP,ARNT,ASCL1,ASCL2,ASH1L,ASH2L,ASXL2,ATAD2,ATAD2B,ATF7,ATM,ATMIN,ATOH8,ATP1B4,ATP2B4,ATRX,ATXN1,ATXN7,ATXN1L,ATXN7L3,AUTS2,AXIN2,BACH1,BACH2,BARHL1,BARX2,BATF3,BBS7,BCL9,BCL11B,BCLAF1,BCOR,BHLHE41,BMI1,BMP2,BMP6,BMP7,BMPR2,BMPR1A…
GO:BP	regulation of RNA metabolic process	GO:0051252	1.00287e-100	99.9988	2260	4037	775	24356	ABL1,ABLIM3,ACTN2,ACTR2,ACTR3,ACVR1B,ACVR2A,ACVR2B,ADCY1,ADCYAP1,AEBP1,AEBP2,AFF2,AFF3,AGTR2,AHCTF1,AHCYL1,AHR,ALKBH5,ALX4,ANKRD1,APLN,ARHGEF10L,ARID2,ARID4A,ARID5B,ARL2BP,ARNT,ASCL1,ASCL2,ASH1L,ASH2L,ASXL2,ATAD2,ATAD2B,ATF7,ATMIN,ATOH8,ATP1B4,ATP2B4,ATRX,ATXN1,ATXN7,ATXN1L,ATXN7L3,AUTS2,AXIN2,BACH1,BACH2,BARHL1,BARX2,BATF3,BBS7,BCL9,BCL11B,BCLAF1,BCOR,BHLHE41,BMI1,BMP2,BMP6,BMP7,BMPR2,BMPR1A,BMP…
GO:BP	cellular nitrogen compound metabolic process	GO:0034641	3.21238e-100	99.4932	4082	4037	1175	24356	A1CF,AARS2,ABL1,ABLIM3,ACACA,ACPP,ACSM5,ACSS2,ACTN2,ACTR2,ACTR3,ACVR1B,ACVR2A,ACVR2B,ADARB1,ADARB2,ADAT2,ADCY1,ADCY2,ADCY6,ADCYAP1,ADK,AEBP1,AEBP2,AFF2,AFF3,AGTR2,AHCTF1,AHCYL1,AHR,AIMP1,AK1,AK2,AK4,ALDH1L2,ALDH5A1,ALDOB,ALKBH5,ALX4,AMD1,AMPD3,ANKRD1,APLN,ARG2,ARHGEF10L,ARID2,ARID4A,ARID5B,ARL2BP,ARNT,ASCC3,ASCL1,ASCL2,ASF1A,ASH1L,ASH2L,ASRGL1,ASS1,ASXL2,ATAD2,ATAD2B,ATF7,ATM,ATMIN,ATOH8,ATP1B4,A…
GO:BP	regulation of cell communication	GO:0010646	4.6472e-100	99.3328	2110	4037	738	24356	AAK1,ABCA1,ABHD6,ABL1,ABR,ACPP,ACVR1B,ACVR1C,ACVR2A,ACVR2B,ADAM9,ADCY1,ADCYAP1,ADORA2A,ADRB1,AGTR2,AIDA,AIMP1,AKAP7,AKAP12,AKT3,ALPK1,ALS2,AMOT,ANGPT1,ANK2,ANKRD1,APC,APCDD1,APLN,APLNR,ARF6,ARFGEF2,ARHGAP12,ARHGAP26,ARHGAP28,ARHGAP42,ARHGAP44,ARHGEF3,ARHGEF4,ARHGEF6,ARHGEF7,ARHGEF9,ARHGEF12,ARHGEF16,ARHGEF17,ARHGEF18,ARHGEF38,ARHGEF10L,ARL2BP,ARL6IP5,ARRDC3,ARTN,ASCL1,ASH1L,ASPN,ATM,ATP2A2,ATP2B4…
GO:BP	regulation of cellular macromolecule biosynthetic process	GO:2000112	1.13685e-98	97.9443	2321	4037	785	24356	ABL1,ABLIM3,ACTR2,ACTR3,ACVR1B,ACVR2A,ACVR2B,ADCY1,ADCYAP1,AEBP1,AEBP2,AFF2,AFF3,AGTR2,AHCTF1,AHR,ALX4,ANKRD1,APLN,ARHGEF10L,ARID2,ARID4A,ARID5B,ARNT,ASCL1,ASCL2,ASH1L,ASH2L,ASXL2,ATAD2,ATAD2B,ATF7,ATM,ATMIN,ATOH8,ATP1B4,ATP2B4,ATR,ATRX,ATXN1,ATXN7,ATXN1L,ATXN7L3,AUTS2,BACH1,BACH2,BANK1,BARHL1,BARX2,BATF3,BBS7,BCL2,BCL9,BCL11B,BCLAF1,BCOR,BHLHE41,BMI1,BMP2,BMP6,BMP7,BMPR2,BMPR1A,BMPR1B,BRWD1,BTRC…
GO:BP	regulation of developmental process	GO:0050793	2.22002e-98	97.6536	1560	4037	599	24356	ABCA5,ABL1,ABL2,ABR,ACVR1B,ACVR1C,ACVR2A,ACVR2B,ADAM9,ADAM12,ADRB1,AGTR2,AHSG,AKAP2,AKT3,AMOT,ANGPT2,ANKH,APC,APLNR,ARF6,ARG2,ARHGAP44,ARPC2,ASAP1,ASCL1,ASPN,ATOH8,ATRN,ATXN1L,AXIN2,BBS12,BCL2,BCL11B,BCOR,BDNF,BHLHE41,BMI1,BMP2,BMP6,BMP7,BMPR2,BMPR1A,BMPR1B,BRSK2,BRWD1,BRWD3,BTBD7,BVES,C15ORF62,CAPRIN1,CARD11,CBFA2T2,CBFB,CBLN1,CCBE1,CCDC71,CCDC88A,CCND1,CD36,CD74,CD276,CDC73,CDC42EP1,CDC42EP4,CD…
GO:BP	RNA metabolic process	GO:0016070	4.22727e-95	94.3739	2829	4037	893	24356	A1CF,AARS2,ABL1,ABLIM3,ACTN2,ACTR2,ACTR3,ACVR1B,ACVR2A,ACVR2B,ADARB1,ADARB2,ADAT2,ADCY1,ADCYAP1,AEBP1,AEBP2,AFF2,AFF3,AGTR2,AHCTF1,AHCYL1,AHR,AIMP1,ALKBH5,ALX4,ANKRD1,APLN,ARHGEF10L,ARID2,ARID4A,ARID5B,ARL2BP,ARNT,ASCL1,ASCL2,ASH1L,ASH2L,ASXL2,ATAD2,ATAD2B,ATF7,ATM,ATMIN,ATOH8,ATP1B4,ATP2B4,ATRX,ATXN1,ATXN7,ATXN1L,ATXN7L3,AUTS2,AXIN2,BACH1,BACH2,BARHL1,BARX2,BATF3,BBS7,BCAS2,BCL9,BCL11B,BCLAF1,BC…
GO:BP	cellular nitrogen compound biosynthetic process	GO:0044271	6.36332e-95	94.1963	2966	4037	923	24356	AARS2,ABL1,ABLIM3,ACSS2,ACTN2,ACTR2,ACTR3,ACVR1B,ACVR2A,ACVR2B,ADCY1,ADCY2,ADCY6,ADCYAP1,ADK,AEBP1,AEBP2,AFF2,AFF3,AGTR2,AHCTF1,AHR,AIMP1,AK1,AK2,AK4,ALX4,AMD1,AMPD3,ANKRD1,APLN,ARG2,ARHGEF10L,ARID2,ARID4A,ARID5B,ARL2BP,ARNT,ASCL1,ASCL2,ASH1L,ASH2L,ASS1,ASXL2,ATAD2,ATAD2B,ATF7,ATM,ATMIN,ATOH8,ATP1B4,ATP2B4,ATRX,ATXN1,ATXN7,ATXN1L,ATXN7L3,AUTS2,AZIN1,B4GALT6,BACH1,BACH2,BANK1,BARHL1,BARX2,BATF3,BB…
GO:BP	phosphorus metabolic process	GO:0006793	1.15623e-93	92.937	2183	4037	742	24356	AAK1,AATK,ABHD5,ABHD6,ABI1,ABI2,ABL1,ABL2,ACACA,ACP2,ACPP,ACSL3,ACSM5,ACSS2,ACVR1B,ACVR1C,ACVR2A,ACVR2B,ADAM9,ADAM10,ADARB1,ADCK1,ADCY1,ADCY2,ADCY6,ADCYAP1,ADK,AGPAT3,AGPAT4,AGTR2,AIDA,AK1,AK2,AK4,AKT3,AKTIP,ALDH5A1,ALDOB,ALPK1,ALPK3,ALS2,AMBRA1,AMPD3,ANGPT1,ANKLE2,APC,APLNR,ARL2BP,ARL6IP5,ARPP19,ASH1L,ATG13,ATG14,ATM,ATP2B4,ATR,ATXN7,AXIN2,BAG4,BANK1,BCL2,BMP2,BMP6,BMP7,BMPR2,BMPR1A,BMPR1B,BPGM,…
GO:BP	cellular aromatic compound metabolic process	GO:0006725	1.21492e-93	92.9155	3704	4037	1079	24356	A1CF,AARS2,ABL1,ABLIM3,ACACA,ACPP,ACSM5,ACSS2,ACTN2,ACTR2,ACTR3,ACVR1B,ACVR2A,ACVR2B,ADARB1,ADARB2,ADAT2,ADCY1,ADCY2,ADCY6,ADCYAP1,ADK,AEBP1,AEBP2,AFF2,AFF3,AGTR2,AHCTF1,AHCYL1,AHR,AIMP1,AK1,AK2,AK4,ALDH1L2,ALDOB,ALKBH5,ALX4,AMD1,AMPD3,ANKRD1,APLN,ARHGEF10L,ARID2,ARID4A,ARID5B,ARL2BP,ARNT,ASCC3,ASCL1,ASCL2,ASF1A,ASH1L,ASH2L,ASXL2,ATAD2,ATAD2B,ATF7,ATM,ATMIN,ATOH8,ATP1B4,ATP2B4,ATR,ATRX,ATXN1,ATXN…
GO:BP	response to chemical	GO:0042221	9.90599e-93	92.0041	2359	4037	781	24356	ABAT,ABCA1,ABCC9,ABHD2,ABL1,ABL2,ABR,ACACA,ACAP2,ACTN2,ACTR2,ACTR3,ACVR1B,ACVR1C,ACVR2A,ACVR2B,ADAM9,ADAM10,ADCY6,ADIPOR2,ADORA2A,ADPRHL2,AFF3,AGTR2,AHCYL1,AHR,AKAP6,ALCAM,ALDH1A2,AMOT,ANGPT1,ANGPT2,ANKRD1,APC,APLN,APPL1,AQP4,AQP9,ARHGEF16,ARID5B,ARL6IP1,ARL6IP5,ARNT,ARTN,ASCL1,ASPN,ATG7,ATP2A2,ATP2B4,ATP6V0A2,ATP6V1A,ATP6V1G1,ATRX,ATXN3,AVPR1A,B3GNT2,BACH1,BAG4,BAP1,BCL2,BCL11B,BCLAF1,BDNF,BIRC5…
GO:BP	regulation of RNA biosynthetic process	GO:2001141	3.20242e-92	91.4945	2090	4037	717	24356	ABL1,ABLIM3,ACTN2,ACTR2,ACTR3,ACVR1B,ACVR2A,ACVR2B,ADCY1,ADCYAP1,AEBP1,AEBP2,AFF2,AFF3,AGTR2,AHCTF1,AHR,ALX4,ANKRD1,APLN,ARHGEF10L,ARID2,ARID4A,ARID5B,ARL2BP,ARNT,ASCL1,ASCL2,ASH1L,ASH2L,ASXL2,ATAD2,ATAD2B,ATF7,ATMIN,ATOH8,ATP1B4,ATP2B4,ATRX,ATXN1,ATXN7,ATXN1L,ATXN7L3,AUTS2,BACH1,BACH2,BARHL1,BARX2,BATF3,BBS7,BCL9,BCL11B,BCLAF1,BCOR,BHLHE41,BMI1,BMP2,BMP6,BMP7,BMPR2,BMPR1A,BMPR1B,BRWD1,BTRC,CAMK4…
GO:BP	phosphate-containing compound metabolic process	GO:0006796	5.26614e-92	91.2785	2164	4037	734	24356	AAK1,AATK,ABHD5,ABHD6,ABI1,ABI2,ABL1,ABL2,ACACA,ACP2,ACPP,ACSL3,ACSM5,ACSS2,ACVR1B,ACVR1C,ACVR2A,ACVR2B,ADAM9,ADAM10,ADARB1,ADCK1,ADCY1,ADCY2,ADCY6,ADCYAP1,ADK,AGPAT3,AGPAT4,AGTR2,AIDA,AK1,AK2,AK4,AKT3,AKTIP,ALDH5A1,ALDOB,ALPK1,ALPK3,ALS2,AMBRA1,AMPD3,ANGPT1,ANKLE2,APC,APLNR,ARL2BP,ARL6IP5,ARPP19,ASH1L,ATG13,ATG14,ATM,ATP2B4,ATR,ATXN7,AXIN2,BAG4,BANK1,BCL2,BMP2,BMP6,BMP7,BMPR2,BMPR1A,BMPR1B,BPGM,…
GO:BP	regulation of nucleic acid-templated transcription	GO:1903506	7.37249e-92	91.1324	2089	4037	716	24356	ABL1,ABLIM3,ACTN2,ACTR2,ACTR3,ACVR1B,ACVR2A,ACVR2B,ADCY1,ADCYAP1,AEBP1,AEBP2,AFF2,AFF3,AGTR2,AHCTF1,AHR,ALX4,ANKRD1,APLN,ARHGEF10L,ARID2,ARID4A,ARID5B,ARL2BP,ARNT,ASCL1,ASCL2,ASH1L,ASH2L,ASXL2,ATAD2,ATAD2B,ATF7,ATMIN,ATOH8,ATP1B4,ATP2B4,ATRX,ATXN1,ATXN7,ATXN1L,ATXN7L3,AUTS2,BACH1,BACH2,BARHL1,BARX2,BATF3,BBS7,BCL9,BCL11B,BCLAF1,BCOR,BHLHE41,BMI1,BMP2,BMP6,BMP7,BMPR2,BMPR1A,BMPR1B,BRWD1,BTRC,CAMK4…
GO:BP	organic cyclic compound metabolic process	GO:1901360	1.28153e-91	90.8923	3805	4037	1095	24356	A1CF,AARS2,ABCA1,ABL1,ABLIM3,ACACA,ACPP,ACSM5,ACSS2,ACTN2,ACTR2,ACTR3,ACVR1B,ACVR2A,ACVR2B,ADARB1,ADARB2,ADAT2,ADCY1,ADCY2,ADCY6,ADCYAP1,ADK,AEBP1,AEBP2,AFF2,AFF3,AGTR2,AHCTF1,AHCYL1,AHR,AIMP1,AK1,AK2,AK4,ALDH1L2,ALDOB,ALKBH5,ALX4,AMD1,AMPD3,ANKRD1,APLN,ARHGEF10L,ARID2,ARID4A,ARID5B,ARL2BP,ARNT,ASCC3,ASCL1,ASCL2,ASF1A,ASH1L,ASH2L,ASXL2,ATAD2,ATAD2B,ATF7,ATM,ATMIN,ATOH8,ATP1B4,ATP2B4,ATR,ATRX,ATXN…
GO:BP	heterocycle metabolic process	GO:0046483	2.88346e-91	90.5401	3676	4037	1067	24356	A1CF,AARS2,ABL1,ABLIM3,ACACA,ACPP,ACSM5,ACSS2,ACTN2,ACTR2,ACTR3,ACVR1B,ACVR2A,ACVR2B,ADARB1,ADARB2,ADAT2,ADCY1,ADCY2,ADCY6,ADCYAP1,ADK,AEBP1,AEBP2,AFF2,AFF3,AGTR2,AHCTF1,AHCYL1,AHR,AIMP1,AK1,AK2,AK4,ALDH1L2,ALDOB,ALKBH5,ALX4,AMD1,AMPD3,ANKRD1,APLN,ARHGEF10L,ARID2,ARID4A,ARID5B,ARL2BP,ARNT,ASCC3,ASCL1,ASCL2,ASF1A,ASH1L,ASH2L,ASXL2,ATAD2,ATAD2B,ATF7,ATM,ATMIN,ATOH8,ATP1B4,ATP2B4,ATR,ATRX,ATXN1,ATXN…
GO:BP	nucleobase-containing compound metabolic process	GO:0006139	1.08515e-90	89.9645	3593	4037	1048	24356	A1CF,AARS2,ABL1,ABLIM3,ACACA,ACPP,ACSM5,ACSS2,ACTN2,ACTR2,ACTR3,ACVR1B,ACVR2A,ACVR2B,ADARB1,ADARB2,ADAT2,ADCY1,ADCY2,ADCY6,ADCYAP1,ADK,AEBP1,AEBP2,AFF2,AFF3,AGTR2,AHCTF1,AHCYL1,AHR,AIMP1,AK1,AK2,AK4,ALDOB,ALKBH5,ALX4,AMD1,AMPD3,ANKRD1,APLN,ARHGEF10L,ARID2,ARID4A,ARID5B,ARL2BP,ARNT,ASCC3,ASCL1,ASCL2,ASF1A,ASH1L,ASH2L,ASXL2,ATAD2,ATAD2B,ATF7,ATM,ATMIN,ATOH8,ATP1B4,ATP2B4,ATR,ATRX,ATXN1,ATXN7,ATXN1L…
GO:BP	nucleic acid-templated transcription	GO:0097659	9.79197e-90	89.0091	2172	4037	731	24356	ABL1,ABLIM3,ACTN2,ACTR2,ACTR3,ACVR1B,ACVR2A,ACVR2B,ADCY1,ADCYAP1,AEBP1,AEBP2,AFF2,AFF3,AGTR2,AHCTF1,AHR,ALX4,ANKRD1,APLN,ARHGEF10L,ARID2,ARID4A,ARID5B,ARL2BP,ARNT,ASCL1,ASCL2,ASH1L,ASH2L,ASXL2,ATAD2,ATAD2B,ATF7,ATMIN,ATOH8,ATP1B4,ATP2B4,ATRX,ATXN1,ATXN7,ATXN1L,ATXN7L3,AUTS2,BACH1,BACH2,BARHL1,BARX2,BATF3,BBS7,BCL9,BCL11B,BCLAF1,BCOR,BHLHE41,BMI1,BMP2,BMP6,BMP7,BMPR2,BMPR1A,BMPR1B,BRWD1,BTRC,CAMK4…
GO:BP	RNA biosynthetic process	GO:0032774	1.92811e-89	88.7149	2179	4037	732	24356	ABL1,ABLIM3,ACTN2,ACTR2,ACTR3,ACVR1B,ACVR2A,ACVR2B,ADCY1,ADCYAP1,AEBP1,AEBP2,AFF2,AFF3,AGTR2,AHCTF1,AHR,ALX4,ANKRD1,APLN,ARHGEF10L,ARID2,ARID4A,ARID5B,ARL2BP,ARNT,ASCL1,ASCL2,ASH1L,ASH2L,ASXL2,ATAD2,ATAD2B,ATF7,ATMIN,ATOH8,ATP1B4,ATP2B4,ATRX,ATXN1,ATXN7,ATXN1L,ATXN7L3,AUTS2,BACH1,BACH2,BARHL1,BARX2,BATF3,BBS7,BCL9,BCL11B,BCLAF1,BCOR,BHLHE41,BMI1,BMP2,BMP6,BMP7,BMPR2,BMPR1A,BMPR1B,BRWD1,BTRC,CAMK4…
GO:BP	regulation of localization	GO:0032879	2.07582e-89	88.6828	1591	4037	590	24356	AAK1,ABCA1,ABCA12,ABCG8,ABHD2,ABHD5,ABHD6,ABL1,ABR,ACSL3,ACTN2,ACVR1B,ACVR1C,ADAM9,ADAM10,ADAMTS1,ADARB1,ADCYAP1,AHCYL1,AHSG,AKAP6,AKT3,AMOT,AMOTL1,ANGPT1,ANGPT2,ANK2,ANKFY1,ANKRD1,ANKRD13A,APC,APLN,APLNR,APPL1,ARF6,ARFIP1,ARG2,ARHGEF7,ARHGEF16,ARID2,ARL6IP1,ARL6IP5,ATM,ATOH8,ATP1B3,ATP2A2,ATP8A1,AZIN1,BAG4,BANK1,BCL2,BIRC5,BMP2,BMP6,BMP7,BMPR2,BMPR1A,BNIP3L,BRSK2,C2CD2L,C5ORF30,CA2,CA7,CACNA1B,C…
GO:BP	regulation of transcription, DNA-templated	GO:0006355	1.41419e-88	87.8495	2055	4037	701	24356	ABL1,ABLIM3,ACTR2,ACTR3,ACVR1B,ACVR2A,ACVR2B,ADCY1,ADCYAP1,AEBP1,AEBP2,AFF2,AFF3,AGTR2,AHCTF1,AHR,ALX4,ANKRD1,APLN,ARHGEF10L,ARID2,ARID4A,ARID5B,ARNT,ASCL1,ASCL2,ASH1L,ASH2L,ASXL2,ATAD2,ATAD2B,ATF7,ATMIN,ATOH8,ATP1B4,ATP2B4,ATRX,ATXN1,ATXN7,ATXN1L,ATXN7L3,AUTS2,BACH1,BACH2,BARHL1,BARX2,BATF3,BBS7,BCL9,BCL11B,BCLAF1,BCOR,BHLHE41,BMI1,BMP2,BMP6,BMP7,BMPR2,BMPR1A,BMPR1B,BRWD1,BTRC,CAMK4,CARD11,CASK,…
GO:BP	negative regulation of metabolic process	GO:0009892	1.55688e-88	87.8077	1723	4037	621	24356	ABHD6,ABL1,ACVR1B,ACVR2B,ADAMTS5,ADARB1,AEBP1,AEBP2,AFF2,AHSG,AIDA,ALKBH5,ANGPT1,ANKLE2,ANKRD1,ANKRD13A,APC,APLN,ARID4A,ARID5B,ARPP19,ARRDC3,ASCL1,ASCL2,ASH1L,ATAD2,ATAD2B,ATG7,ATG14,ATM,ATOH8,ATP2B4,ATR,ATRX,ATXN1,ATXN7,ATXN1L,AXIN2,AZIN1,BACH1,BACH2,BAG4,BANK1,BARX2,BATF3,BCL2,BCLAF1,BCOR,BHLHE41,BMF,BMI1,BMP2,BMP6,BMP7,BMPR2,BTRC,CAST,CBFA2T2,CBFB,CBL,CBX5,CBX6,CBX7,CC2D1B,CCND1,CD36,CD276,CDC…
GO:BP	aromatic compound biosynthetic process	GO:0019438	5.38575e-88	87.2688	2537	4037	811	24356	ABL1,ABLIM3,ACSS2,ACTN2,ACTR2,ACTR3,ACVR1B,ACVR2A,ACVR2B,ADCY1,ADCY2,ADCY6,ADCYAP1,ADK,AEBP1,AEBP2,AFF2,AFF3,AGTR2,AHCTF1,AHR,AK1,AK2,AK4,ALX4,AMD1,AMPD3,ANKRD1,APLN,ARHGEF10L,ARID2,ARID4A,ARID5B,ARL2BP,ARNT,ASCL1,ASCL2,ASH1L,ASH2L,ASXL2,ATAD2,ATAD2B,ATF7,ATM,ATMIN,ATOH8,ATP1B4,ATP2B4,ATRX,ATXN1,ATXN7,ATXN1L,ATXN7L3,AUTS2,BACH1,BACH2,BARHL1,BARX2,BATF3,BBS7,BCL9,BCL11B,BCLAF1,BCOR,BHLHE41,BMI1,BM…
GO:BP	heterocycle biosynthetic process	GO:0018130	1.16518e-87	86.9336	2536	4037	810	24356	ABL1,ABLIM3,ACSS2,ACTN2,ACTR2,ACTR3,ACVR1B,ACVR2A,ACVR2B,ADCY1,ADCY2,ADCY6,ADCYAP1,ADK,AEBP1,AEBP2,AFF2,AFF3,AGTR2,AHCTF1,AHR,AK1,AK2,AK4,ALX4,AMD1,AMPD3,ANKRD1,APLN,ARHGEF10L,ARID2,ARID4A,ARID5B,ARL2BP,ARNT,ASCL1,ASCL2,ASH1L,ASH2L,ASXL2,ATAD2,ATAD2B,ATF7,ATM,ATMIN,ATOH8,ATP1B4,ATP2B4,ATRX,ATXN1,ATXN7,ATXN1L,ATXN7L3,AUTS2,BACH1,BACH2,BARHL1,BARX2,BATF3,BBS7,BCL9,BCL11B,BCLAF1,BCOR,BHLHE41,BMI1,BM…
GO:BP	nucleobase-containing compound biosynthetic process	GO:0034654	2.64044e-87	86.5783	2491	4037	799	24356	ABL1,ABLIM3,ACSS2,ACTN2,ACTR2,ACTR3,ACVR1B,ACVR2A,ACVR2B,ADCY1,ADCY2,ADCY6,ADCYAP1,ADK,AEBP1,AEBP2,AFF2,AFF3,AGTR2,AHCTF1,AHR,AK1,AK2,AK4,ALX4,AMD1,AMPD3,ANKRD1,APLN,ARHGEF10L,ARID2,ARID4A,ARID5B,ARL2BP,ARNT,ASCL1,ASCL2,ASH1L,ASH2L,ASXL2,ATAD2,ATAD2B,ATF7,ATM,ATMIN,ATOH8,ATP1B4,ATP2B4,ATRX,ATXN1,ATXN7,ATXN1L,ATXN7L3,AUTS2,BACH1,BACH2,BARHL1,BARX2,BATF3,BBS7,BCL9,BCL11B,BCLAF1,BCOR,BHLHE41,BMI1,BM…
GO:BP	transcription, DNA-templated	GO:0006351	1.25557e-86	85.9012	2141	4037	717	24356	ABL1,ABLIM3,ACTR2,ACTR3,ACVR1B,ACVR2A,ACVR2B,ADCY1,ADCYAP1,AEBP1,AEBP2,AFF2,AFF3,AGTR2,AHCTF1,AHR,ALX4,ANKRD1,APLN,ARHGEF10L,ARID2,ARID4A,ARID5B,ARNT,ASCL1,ASCL2,ASH1L,ASH2L,ASXL2,ATAD2,ATAD2B,ATF7,ATMIN,ATOH8,ATP1B4,ATP2B4,ATRX,ATXN1,ATXN7,ATXN1L,ATXN7L3,AUTS2,BACH1,BACH2,BARHL1,BARX2,BATF3,BBS7,BCL9,BCL11B,BCLAF1,BCOR,BHLHE41,BMI1,BMP2,BMP6,BMP7,BMPR2,BMPR1A,BMPR1B,BRWD1,BTRC,CAMK4,CARD11,CASK,…
GO:BP	nucleic acid metabolic process	GO:0090304	6.66659e-86	85.1761	3270	4037	967	24356	A1CF,AARS2,ABL1,ABLIM3,ACTN2,ACTR2,ACTR3,ACVR1B,ACVR2A,ACVR2B,ADARB1,ADARB2,ADAT2,ADCY1,ADCYAP1,AEBP1,AEBP2,AFF2,AFF3,AGTR2,AHCTF1,AHCYL1,AHR,AIMP1,ALKBH5,ALX4,ANKRD1,APLN,ARHGEF10L,ARID2,ARID4A,ARID5B,ARL2BP,ARNT,ASCC3,ASCL1,ASCL2,ASF1A,ASH1L,ASH2L,ASXL2,ATAD2,ATAD2B,ATF7,ATM,ATMIN,ATOH8,ATP1B4,ATP2B4,ATR,ATRX,ATXN1,ATXN7,ATXN1L,ATXN7L3,AUTS2,AXIN2,BACH1,BACH2,BARHL1,BARX2,BATF3,BBS7,BCAS2,BCL9,…
GO:BP	organic cyclic compound biosynthetic process	GO:1901362	1.94267e-85	84.7116	2608	4037	821	24356	ABL1,ABLIM3,ACSS2,ACTN2,ACTR2,ACTR3,ACVR1B,ACVR2A,ACVR2B,ADCY1,ADCY2,ADCY6,ADCYAP1,ADK,AEBP1,AEBP2,AFF2,AFF3,AGTR2,AHCTF1,AHR,AK1,AK2,AK4,ALX4,AMD1,AMPD3,ANKRD1,APLN,ARHGEF10L,ARID2,ARID4A,ARID5B,ARL2BP,ARNT,ASCL1,ASCL2,ASH1L,ASH2L,ASXL2,ATAD2,ATAD2B,ATF7,ATM,ATMIN,ATOH8,ATP1B4,ATP2B4,ATRX,ATXN1,ATXN7,ATXN1L,ATXN7L3,AUTS2,BACH1,BACH2,BARHL1,BARX2,BATF3,BBS7,BCL9,BCL11B,BCLAF1,BCOR,BHLHE41,BMI1,BM…
GO:BP	intracellular signal transduction	GO:0035556	3.2904e-85	84.4828	1734	4037	617	24356	ABCA1,ABL1,ABR,ADAM9,ADCY1,ADCY2,ADCY6,ADCYAP1,ADORA2A,ADRB1,AGTR2,AIDA,AKAP7,AKAP12,AKT3,ALPK1,ALS2,AMOT,AMOTL1,ANGPT1,ANK2,ANKRD1,APLNR,ARF6,ARFGEF2,ARHGAP12,ARHGAP26,ARHGAP28,ARHGAP29,ARHGAP31,ARHGAP42,ARHGAP44,ARHGEF3,ARHGEF4,ARHGEF6,ARHGEF7,ARHGEF9,ARHGEF12,ARHGEF16,ARHGEF17,ARHGEF18,ARHGEF38,ARHGEF10L,ARL3,ARL6IP5,ARRDC3,ASB6,ASB9,ASB11,ASH1L,ATM,ATP2B4,ATR,ATRX,AUTS2,AZI2,BAG4,BANK1,BCL2,B…
GO:BP	macromolecule localization	GO:0033036	3.3393e-85	84.4763	1829	4037	640	24356	A1CF,AAK1,ABCA1,ABCA5,ABCA8,ABCA12,ABCC1,ABCC4,ABCD3,ABCG8,ABHD5,ABL1,ACSL3,ACTN2,ACVR1C,ACVR2B,ADAM9,ADCYAP1,AHCYL1,AKAP10,AKAP12,AKTIP,ALKBH5,ALS2,AMOT,ANGPT1,ANK2,ANK3,ANKRD1,ANO3,AP1B1,AP1S2,AP2A2,AP2B1,AP2M1,AP3M1,AP3M2,AP3S2,AP4E1,APC,APPL1,ARCN1,ARF1,ARF6,ARFIP1,ARFIP2,ARG2,ARHGAP44,ARHGEF16,ARL3,ARL13B,ARL2BP,ARL5A,ARL5B,ARL6IP1,ATG7,ATG13,ATG9A,ATG9B,ATM,ATP10D,ATP11B,ATP1B3,ATP6V1D,ATP8…
GO:BP	regulation of multicellular organismal development	GO:2000026	1.40562e-84	83.8521	1209	4037	483	24356	ABL1,ABL2,ACVR1B,ACVR1C,ACVR2A,ACVR2B,ADAM12,AGTR2,AHSG,AKT3,AMOT,ANGPT2,ANKH,APLNR,ARF6,ARHGAP44,ASAP1,ASCL1,ASPN,ATOH8,ATXN1L,AXIN2,BCL2,BCL11B,BCOR,BDNF,BMI1,BMP2,BMP6,BMP7,BMPR2,BMPR1A,BMPR1B,BRSK2,BTBD7,CAPRIN1,CARD11,CBFA2T2,CBFB,CBLN1,CCBE1,CCDC88A,CCND1,CD74,CD276,CDC73,CDK6,CDK5R1,CDON,CEBPB,CITED2,CLASP1,CLDN18,CLSTN1,CNTN2,CNTN4,COL5A2,COLQ,CREB1,CREB3L1,CRK,CSMD3,CTGF,CTNNBIP1,CTSK,CU…
GO:BP	nervous system development	GO:0007399	1.72116e-84	83.7642	1375	4037	526	24356	ABI1,ABL1,ABL2,ABR,ACAN,ACVR2B,ADAM22,ADARB1,ADCY1,ADCYAP1,AKT3,ALCAM,ALDH1A2,ALDH3A2,ALDH5A1,ALS2,AMBRA1,ANKLE2,APCDD1,ARCN1,ARF6,ARHGAP44,ARL3,ARL13B,ARTN,ASAP1,ASCL1,ATRN,ATRX,ATXN1,ATXN1L,AUTS2,B3GNT2,B4GALT2,BARHL1,BBS7,BCL2,BCL11B,BDNF,BMI1,BMP2,BMP6,BMP7,BMPR2,BMPR1A,BMPR1B,BRSK2,BTBD3,CAPRIN1,CBFA2T2,CBLN1,CBX6,CCDC88A,CD9,CDH23,CDK6,CDK5R1,CDON,CEBPB,CECR2,CEP120,CHL1,CITED2,CLIC5,CLMN,C…
GO:BP	regulation of signal transduction	GO:0009966	6.3503e-84	83.1972	1907	4037	656	24356	AAK1,ABCA1,ABHD6,ABL1,ABR,ACPP,ACVR1B,ACVR2A,ACVR2B,ADAM9,ADCYAP1,ADORA2A,ADRB1,AGTR2,AIDA,AIMP1,AKAP7,AKAP12,AKT3,ALPK1,ALS2,AMOT,ANGPT1,ANKRD1,APC,APCDD1,APLN,APLNR,ARF6,ARFGEF2,ARHGAP12,ARHGAP26,ARHGAP28,ARHGAP42,ARHGAP44,ARHGEF3,ARHGEF4,ARHGEF6,ARHGEF7,ARHGEF9,ARHGEF12,ARHGEF16,ARHGEF17,ARHGEF18,ARHGEF38,ARHGEF10L,ARL2BP,ARL6IP5,ARRDC3,ARTN,ASCL1,ASH1L,ASPN,ATM,ATP2B4,ATP6V1C2,ATR,ATXN7,AUTS2…
GO:BP	cellular localization	GO:0051641	1.80272e-82	81.7441	1720	4037	608	24356	A1CF,ABCA1,ABCA12,ABCD3,ABL1,ACAP2,ACSL3,ACTN2,ACTR2,ACTR3,AHCYL1,AKAP12,AKTIP,ALKBH5,ALS2,AMOT,ANGPT1,ANK2,ANK3,ANKFY1,ANKRD50,AP1B1,AP1S2,AP2A2,AP2B1,AP2M1,AP3M1,AP3M2,AP3S2,AP4E1,APC,APLNR,APPBP2,APPL1,ARCN1,ARF1,ARF6,ARFIP1,ARFIP2,ARHGAP44,ARHGEF16,ARL3,ARL13B,ARL2BP,ARL4C,ARL5A,ARL5B,ARL6IP1,ARL8A,ATG13,ATG14,ATG9A,ATG9B,ATP1B3,ATP2A2,ATP6V1D,ATR,ATRX,ATXN1,AXIN2,BACH2,BAG4,BANK1,BBS7,BBS9,B…
GO:BP	regulation of protein metabolic process	GO:0051246	1.15085e-80	79.939	1723	4037	605	24356	ABI1,ABI2,ABL1,ACVR1C,ACVR2A,ACVR2B,ADAM9,ADARB1,ADCYAP1,AGTR2,AHSG,AIDA,AKTIP,ALS2,ANGPT1,ANKIB1,ANKLE2,ANTXR1,APC,APLNR,ARIH1,ARIH2,ARL2BP,ARL6IP5,ARNT,ARPP19,ARRDC3,ASB9,ASB11,ASH1L,ATG7,ATG13,ATG14,ATP2B4,ATRX,AUTS2,AXIN2,AZIN1,BAG4,BANK1,BBS7,BCL2,BCOR,BMI1,BMP2,BMP6,BMP7,BMPR2,BMPR1A,BTRC,CAB39,CALM1,CARD11,CASP8AP2,CAST,CAV2,CBL,CCDC88A,CCNC,CCND1,CCND2,CCNJ,CCNJL,CCNK,CCNL1,CCNY,CCNYL1,CD…
GO:BP	response to organic substance	GO:0010033	6.0488e-79	78.2183	1647	4037	583	24356	ABAT,ABCA1,ABHD2,ABL1,ABL2,ABR,ACACA,ACAP2,ACTN2,ACTR2,ACTR3,ACVR1B,ACVR1C,ACVR2A,ACVR2B,ADAM9,ADAM10,ADCY6,ADIPOR2,ADORA2A,AFF3,AGTR2,AHCYL1,AHR,AKAP6,ALDH1A2,ANGPT1,ANKRD1,APC,APLN,APPL1,AQP4,AQP9,ARID5B,ARNT,ASCL1,ASPN,ATP2B4,ATRX,ATXN3,AVPR1A,B3GNT2,BAG4,BCL2,BCLAF1,BDNF,BIRC5,BMP2,BMP6,BMP7,BMPR2,BMPR1A,BMPR1B,BRSK2,BTRC,C2CD2L,CA2,CACNA1B,CACNB1,CALB1,CALCRL,CASK,CASQ2,CAV2,CCND1,CD9,CD36,C…
GO:BP	protein localization	GO:0008104	1.16913e-78	77.9321	1588	4037	568	24356	AAK1,ABCA1,ABCA12,ABL1,ACSL3,ACTN2,ACVR1C,ACVR2B,ADAM9,ADCYAP1,AHCYL1,AKAP10,AKAP12,AKTIP,ALKBH5,ALS2,AMOT,ANGPT1,ANK2,ANK3,ANKRD1,AP1B1,AP1S2,AP2A2,AP2B1,AP2M1,AP3M1,AP3M2,AP3S2,AP4E1,APC,APPL1,ARCN1,ARF1,ARF6,ARFIP1,ARFIP2,ARG2,ARHGAP44,ARHGEF16,ARL3,ARL13B,ARL2BP,ARL5A,ARL5B,ARL6IP1,ATG7,ATG13,ATG9A,ATG9B,ATP1B3,ATP6V1D,ATR,ATRX,AXIN2,BAG4,BANK1,BBS7,BBS9,BBS12,BCAP29,BCL2,BET1,BICD2,BIRC5,BMP…
GO:BP	negative regulation of macromolecule metabolic process	GO:0010605	2.80798e-78	77.5516	1583	4037	566	24356	ABL1,ACVR1B,ACVR2B,ADARB1,AEBP1,AEBP2,AFF2,AHSG,AIDA,ALKBH5,ANGPT1,ANKRD1,ANKRD13A,APC,APLN,ARID4A,ARID5B,ARPP19,ASCL1,ASCL2,ASH1L,ATAD2,ATAD2B,ATG14,ATM,ATOH8,ATR,ATRX,ATXN1,ATXN1L,AXIN2,AZIN1,BACH1,BACH2,BANK1,BARX2,BATF3,BCLAF1,BCOR,BHLHE41,BMI1,BMP2,BMP6,BMP7,BMPR2,BTRC,CAST,CBFA2T2,CBFB,CBL,CBX5,CBX6,CBX7,CC2D1B,CCND1,CD36,CD276,CDC73,CDK6,CDK5R1,CDKN1A,CDKN2B,CDYL2,CEBPB,CEP85,CGGBP1,CHCHD3…
GO:BP	phosphorylation	GO:0016310	3.28302e-78	77.4837	1551	4037	558	24356	AAK1,AATK,ABI1,ABI2,ABL1,ABL2,ACVR1B,ACVR1C,ACVR2A,ACVR2B,ADAM9,ADAM10,ADARB1,ADCK1,ADCYAP1,AIDA,AK1,AK2,AK4,AKT3,AKTIP,ALDOB,ALPK1,ALPK3,ALS2,AMBRA1,ANGPT1,ANKLE2,APC,APLNR,ARL2BP,ARL6IP5,ASH1L,ATG13,ATG14,ATM,ATP2B4,ATR,ATXN7,AXIN2,BAG4,BANK1,BCL2,BMP2,BMP6,BMP7,BMPR2,BMPR1A,BMPR1B,BPGM,BPNT1,BRAP,BRSK2,CAB39,CAB39L,CAMK4,CAMK2A,CAMK2D,CAMK2G,CAMKK1,CAMKK2,CAMKV,CARD11,CASK,CAV2,CBL,CCDC88A,CCN…
GO:BP	cellular response to chemical stimulus	GO:0070887	1.37529e-77	76.8616	1754	4037	606	24356	ABCA1,ABHD2,ABL1,ABL2,ACACA,ACAP2,ACTN2,ACTR2,ACTR3,ACVR1B,ACVR1C,ACVR2A,ACVR2B,ADAM9,ADAM10,ADCY6,ADIPOR2,ADPRHL2,AGTR2,AHCYL1,AHR,AKAP6,ALDH1A2,ANGPT1,ANKRD1,APC,APLN,APPL1,AQP4,AQP9,ARHGEF16,ARID5B,ARL6IP5,ARNT,ASPN,ATG7,ATP2A2,ATP2B4,ATP6V0A2,ATP6V1A,ATP6V1G1,ATRX,ATXN3,AVPR1A,B3GNT2,BACH1,BAG4,BCL2,BCLAF1,BDNF,BIRC5,BMP2,BMP6,BMP7,BMPR2,BMPR1A,BMPR1B,BNIP3L,BRSK2,BTRC,C2CD2L,CA2,CACNB1,CALB1…
GO:BP	response to stress	GO:0006950	4.55801e-77	76.3412	1983	4037	659	24356	ABCA1,ABCC9,ABHD2,ABL1,ABR,ACTR2,ACTR3,ADAM9,ADAMTS5,ADAMTS18,ADCY1,ADIPOR2,ADORA2A,ADPRHL2,ADRB1,AGTR2,AHSG,AIDA,AKT3,ALKBH5,ALOX5,ALPK1,ALS2,AMBRA1,ANKRD1,APC,AQP4,ARG2,ARHGEF10L,ARL6IP5,ARNT,ARPP21,ASCC3,ASCL2,ASF1A,ASH1L,ASH2L,ASS1,ATG7,ATG13,ATG14,ATM,ATOX1,ATP2A2,ATP2B4,ATR,ATRX,ATXN3,AXIN2,B4GALT1,BACH1,BAP1,BCL2,BCL9,BCLAF1,BDNF,BMP2,BMP6,BMPR2,BMPR1A,BMPR1B,BNIP3L,BRSK2,BVES,C5ORF30,CACN…
GO:BP	negative regulation of cellular metabolic process	GO:0031324	1.02999e-76	75.9872	1543	4037	553	24356	ABL1,ACVR2B,ADARB1,AEBP1,AEBP2,AHSG,AIDA,ANGPT1,ANKLE2,ANKRD1,ANKRD13A,APC,ARID4A,ARID5B,ARPP19,ASCL1,ASCL2,ASH1L,ATAD2,ATAD2B,ATG7,ATG14,ATM,ATOH8,ATP2B4,ATR,ATRX,ATXN1,ATXN7,ATXN1L,AXIN2,BACH1,BACH2,BAG4,BANK1,BARX2,BATF3,BCL2,BCLAF1,BCOR,BHLHE41,BMF,BMI1,BMP2,BMP6,BMP7,BMPR2,BTRC,CAST,CBFA2T2,CBFB,CBL,CBX5,CBX6,CBX7,CC2D1B,CCND1,CD36,CD276,CDC73,CDK6,CDK5R1,CDKN1A,CDKN2B,CDYL2,CEBPB,CEP85,CGGB…
GO:BP	regulation of transcription by RNA polymerase II	GO:0006357	2.43703e-75	74.6131	1357	4037	504	24356	ABL1,ABLIM3,ACTR2,ACTR3,ACVR2A,ACVR2B,ADCYAP1,AEBP1,AEBP2,AHR,ALX4,ANKRD1,APLN,ARHGEF10L,ARID4A,ARID5B,ARNT,ASCL1,ASCL2,ASH1L,ASH2L,ASXL2,ATAD2,ATAD2B,ATOH8,ATP2B4,ATRX,ATXN1,ATXN7,ATXN1L,AUTS2,BACH1,BACH2,BARHL1,BARX2,BATF3,BBS7,BCL9,BCL11B,BCOR,BHLHE41,BMI1,BMP2,BMP6,BMP7,BMPR2,BMPR1A,BMPR1B,BRWD1,CASK,CBFA2T2,CBFB,CBX5,CBX6,CBX7,CC2D1B,CCNC,CCND1,CCNK,CCNL1,CCPG1,CD36,CDC73,CDK6,CDK12,CDON,CEB…
GO:BP	cell development	GO:0048468	8.27888e-74	73.082	1353	4037	500	24356	ABHD2,ABI1,ABL1,ABL2,ACAN,ACTN2,ADAM22,ADARB1,ADCY1,ADCYAP1,AGFG1,ALCAM,ALDH1A2,ALPK3,ALS2,ANKRD1,ANTXR1,ARF6,ARHGAP44,ARID4A,ARID5B,ARIH2,ARL3,ARL13B,ARPC2,ARTN,ASAP1,ASCL1,ATP2A2,ATRX,AUTS2,AXIN2,B3GNT2,B4GALT1,BCL2,BCL11B,BDNF,BMP2,BMP6,BMP7,BMPR2,BMPR1A,BMPR1B,BRSK2,BTBD3,BVES,C1GALT1,CAPRIN1,CASQ2,CAV2,CBFA2T2,CBFB,CBX6,CCDC88A,CDH23,CDK6,CDK5R1,CDON,CECR2,CELF1,CEP57,CFL2,CFTR,CHL1,CHST11,C…
GO:BP	regulation of cellular protein metabolic process	GO:0032268	4.64529e-73	72.333	1611	4037	562	24356	ABI1,ABI2,ABL1,ACVR1C,ACVR2A,ACVR2B,ADAM9,ADARB1,ADCYAP1,AGTR2,AHSG,AIDA,AKTIP,ALS2,ANGPT1,ANKIB1,ANKLE2,ANTXR1,APC,APLNR,ARIH1,ARIH2,ARL2BP,ARL6IP5,ARNT,ARPP19,ARRDC3,ASH1L,ATG7,ATG13,ATG14,ATP2B4,ATRX,AUTS2,AXIN2,BAG4,BANK1,BBS7,BCL2,BCOR,BMI1,BMP2,BMP6,BMP7,BMPR2,BMPR1A,BTRC,CAB39,CALM1,CARD11,CASP8AP2,CAST,CAV2,CBL,CCDC88A,CCNC,CCND1,CCND2,CCNJ,CCNJL,CCNK,CCNL1,CCNY,CCNYL1,CD36,CD44,CD74,CDK1…
GO:BP	transcription by RNA polymerase II	GO:0006366	1.12301e-72	71.9496	1402	4037	510	24356	ABL1,ABLIM3,ACTR2,ACTR3,ACVR2A,ACVR2B,ADCYAP1,AEBP1,AEBP2,AHR,ALX4,ANKRD1,APLN,ARHGEF10L,ARID4A,ARID5B,ARNT,ASCL1,ASCL2,ASH1L,ASH2L,ASXL2,ATAD2,ATAD2B,ATOH8,ATP2B4,ATRX,ATXN1,ATXN7,ATXN1L,AUTS2,BACH1,BACH2,BARHL1,BARX2,BATF3,BBS7,BCL9,BCL11B,BCOR,BHLHE41,BMI1,BMP2,BMP6,BMP7,BMPR2,BMPR1A,BMPR1B,BRWD1,CASK,CBFA2T2,CBFB,CBX5,CBX6,CBX7,CC2D1B,CCNC,CCND1,CCNK,CCNL1,CCPG1,CD36,CDC73,CDK6,CDK12,CDON,CEB…
GO:BP	protein phosphorylation	GO:0006468	7.93091e-72	71.1007	1289	4037	480	24356	AAK1,AATK,ABI1,ABI2,ABL1,ABL2,ACVR1B,ACVR1C,ACVR2A,ACVR2B,ADAM9,ADAM10,ADARB1,ADCK1,ADCYAP1,AIDA,AKT3,AKTIP,ALPK1,ALPK3,ALS2,ANGPT1,APC,APLNR,ARL2BP,ARL6IP5,ASH1L,ATG13,ATG14,ATM,ATP2B4,ATR,AXIN2,BAG4,BANK1,BCL2,BMP2,BMP6,BMP7,BMPR2,BMPR1A,BMPR1B,BRAP,BRSK2,CAB39,CAB39L,CAMK4,CAMK2A,CAMK2D,CAMK2G,CAMKK1,CAMKK2,CAMKV,CARD11,CASK,CAV2,CBL,CCDC88A,CCNC,CCND1,CCND2,CCNJ,CCNJL,CCNK,CCNL1,CCNY,CCNYL1,C…
GO:BP	positive regulation of gene expression	GO:0010628	4.83746e-71	70.3154	1307	4037	483	24356	ABLIM3,ACTR2,ACTR3,ACVR1B,ACVR2A,ADCYAP1,AGTR2,AHR,ALDH1A2,ALX4,ANK2,ANKRD1,APLN,ARHGEF10L,ARID4A,ARNT,ASCL1,ASH1L,ASH2L,ASXL2,ATAD2,ATAD2B,ATM,ATMIN,ATOH8,ATRX,ATXN7,ATXN7L3,AUTS2,AXIN2,BACH1,BARHL1,BARX2,BCL9,BCL11B,BCLAF1,BMP2,BMP6,BMP7,BMPR2,BMPR1A,BMPR1B,BTRC,CAMK4,CASK,CASR,CBFB,CCNC,CCNK,CCPG1,CD36,CD74,CDC73,CDH1,CDK6,CDK12,CDON,CEBPB,CEBPG,CHCHD10,CITED2,CNTN2,CREB1,CREB5,CREB3L1,CREB3L2…
GO:BP	regulation of cell differentiation	GO:0045595	5.90482e-71	70.2288	1055	4037	418	24356	ABCA5,ABL1,ABL2,ACVR1B,ACVR2A,ACVR2B,APC,ARF6,ARHGAP44,ARPC2,ASAP1,ASCL1,ATOH8,AXIN2,BBS12,BCL2,BCL11B,BDNF,BHLHE41,BMI1,BMP2,BMP6,BMP7,BMPR2,BMPR1A,BMPR1B,BRSK2,CAPRIN1,CARD11,CBFA2T2,CBFB,CCDC71,CCDC88A,CCND1,CD36,CD74,CD276,CDC73,CDK6,CDK12,CDK5R1,CDON,CEBPB,CLASP1,CLDN18,CNTN2,CNTN4,COL5A2,CREB1,CRK,CSMD3,CTGF,CTNNBIP1,CUX2,CX3CR1,CYLD,DAAM2,DAB1,DAB2,DAB2IP,DAG1,DDX6,DLG5,DLL4,DLX1,DLX2,DPYS…
GO:BP	regulation of molecular function	GO:0065009	7.33946e-71	70.1343	1923	4037	631	24356	ABHD5,ABI1,ABI2,ABL1,ABL2,ABR,ACAP2,ACTN2,ACVR1C,ACVR2A,ACVR2B,ADAM9,ADARB1,ADCY1,ADCYAP1,ADRB1,AGFG1,AGTR2,AHCYL1,AHSG,AIDA,AIMP1,AKAP5,AKAP6,AKTIP,ALDOB,ALS2,AMBRA1,AMOT,ANGPT1,ANTXR1,APC,APH1B,APLN,ARHGAP6,ARHGAP12,ARHGAP26,ARHGAP28,ARHGAP29,ARHGAP31,ARHGAP36,ARHGAP42,ARHGAP44,ARHGEF7,ARHGEF12,ARHGEF16,ARHGEF10L,ARID5B,ARL6IP5,ARPP19,ARRDC3,ARTN,ASAP1,ASAP2,ATG13,ATG14,ATP1B3,ATP2B4,AZIN1,BAG4…
GO:BP	negative regulation of nitrogen compound metabolic process	GO:0051172	4.13802e-70	69.3832	1423	4037	510	24356	ABL1,ACVR2B,ADARB1,AEBP1,AEBP2,AHSG,AIDA,ANGPT1,ANKRD1,APC,ARID4A,ARID5B,ARPP19,ASCL1,ASCL2,ASH1L,ATAD2,ATAD2B,ATG14,ATM,ATOH8,ATP2B4,ATRX,ATXN1,ATXN1L,AXIN2,AZIN1,BACH1,BACH2,BANK1,BARX2,BATF3,BCLAF1,BCOR,BHLHE41,BMI1,BMP2,BMP6,BMP7,BMPR2,BTRC,CAST,CBFA2T2,CBFB,CBL,CBX5,CBX6,CBX7,CC2D1B,CCND1,CD36,CD276,CDC73,CDK6,CDK5R1,CDKN1A,CDKN2B,CDYL2,CEBPB,CEP85,CGGBP1,CHCHD3,CHORDC1,CLEC16A,CNOT8,CNOT6L,…
GO:BP	cellular response to organic substance	GO:0071310	2.36304e-69	68.6265	1409	4037	505	24356	ABCA1,ABHD2,ABL1,ABL2,ACACA,ACAP2,ACTN2,ACTR2,ACTR3,ACVR1B,ACVR1C,ACVR2A,ACVR2B,ADAM9,ADCY6,ADIPOR2,AGTR2,AHCYL1,AKAP6,ALDH1A2,ANGPT1,ANKRD1,APC,APLN,APPL1,AQP4,AQP9,ARID5B,ASPN,ATP2B4,ATXN3,AVPR1A,B3GNT2,BAG4,BCL2,BCLAF1,BDNF,BIRC5,BMP2,BMP6,BMP7,BMPR2,BMPR1A,BMPR1B,BRSK2,BTRC,C2CD2L,CA2,CACNB1,CALB1,CALCRL,CASK,CASQ2,CAV2,CCND1,CD36,CD44,CD47,CD74,CD86,CD274,CDC73,CDC42EP4,CDH1,CEBPB,CEP57,CFTR…
GO:BP	cell surface receptor signaling pathway	GO:0007166	3.66581e-69	68.4358	1671	4037	568	24356	AAK1,ABCA1,ABL1,ACPP,ACVR1B,ACVR1C,ACVR2A,ACVR2B,ADAM9,ADAM10,ADIPOR2,ADORA2A,AGTR2,ANGPT1,ANGPT2,APC,APCDD1,APH1B,APLN,APPL1,ARID5B,ARL3,ARL13B,ARL2BP,ASCL1,ASPN,ATOH8,ATP6V1C2,ATXN7,AXIN2,BBS7,BCL2,BCL9,BDNF,BLOC1S2,BMP2,BMP6,BMP7,BMPR2,BMPR1A,BMPR1B,BTRC,CACNB3,CACNG2,CACNG4,CALCRL,CARD11,CASP8AP2,CAV2,CBFA2T2,CBL,CBLN1,CCND1,CCNY,CD9,CD36,CD44,CD74,CD86,CD274,CD276,CDC73,CDK6,CDK14,CDK5R1,CDO…
GO:BP	positive regulation of nucleobase-containing compound metabolic process	GO:0045935	2.08023e-65	64.6819	1236	4037	454	24356	ABLIM3,ACTN2,ACTR2,ACTR3,ACVR2A,ADCYAP1,AGTR2,AHR,ALX4,APLN,ARHGEF10L,ARID4A,ARID5B,ARL2BP,ARNT,ASCL1,ASH1L,ASH2L,ASXL2,ATAD2,ATAD2B,ATM,ATMIN,ATOH8,ATRX,ATXN7,ATXN7L3,AUTS2,BACH1,BARHL1,BARX2,BCL9,BCL11B,BCLAF1,BMP2,BMP6,BMP7,BMPR2,BMPR1A,BMPR1B,BTRC,CAMK4,CASK,CBFB,CCNC,CCNK,CCPG1,CD74,CDC73,CDH1,CDK12,CDON,CEBPB,CEBPG,CHCHD10,CHTF8,CITED2,CNOT6,CNOT8,CNOT6L,CREB1,CREB5,CREB3L1,CREB3L2,CREBBP,C…
GO:BP	positive regulation of RNA metabolic process	GO:0051254	6.45187e-65	64.1903	1141	4037	429	24356	ABLIM3,ACTN2,ACTR2,ACTR3,ACVR2A,ADCYAP1,AGTR2,AHR,ALX4,APLN,ARHGEF10L,ARID4A,ARID5B,ARL2BP,ARNT,ASCL1,ASH1L,ASH2L,ASXL2,ATAD2,ATAD2B,ATMIN,ATOH8,ATRX,ATXN7,ATXN7L3,AUTS2,BACH1,BARHL1,BARX2,BCL9,BCL11B,BCLAF1,BMP2,BMP6,BMP7,BMPR2,BMPR1A,BMPR1B,BTRC,CAMK4,CASK,CBFB,CCNC,CCNK,CCPG1,CD74,CDC73,CDH1,CDK12,CDON,CEBPB,CEBPG,CHCHD10,CITED2,CNOT6,CNOT8,CNOT6L,CREB1,CREB5,CREB3L1,CREB3L2,CREBBP,CSRNP2,CSRN…
GO:BP	organelle organization	GO:0006996	3.97682e-64	63.4005	2638	4037	774	24356	AARS2,ABCA1,ABCC4,ABCD3,ABI1,ABI2,ABL1,ABLIM1,ABLIM3,ABR,ACP2,ACTN2,ACTR2,ACTR3,AFF2,AGFG1,AHCTF1,AIF1L,AIFM2,AKT3,AKTIP,ALS2,AMBRA1,AMOT,AMOTL1,ANK3,ANKFY1,ANKLE2,ANKRD1,ANTXR1,APC,APOOL,ARF6,ARFGEF2,ARHGAP6,ARHGAP12,ARHGAP26,ARHGAP28,ARHGAP36,ARHGAP44,ARHGEF7,ARHGEF17,ARHGEF10L,ARID2,ARID4A,ARL3,ARL13B,ARPC2,ARPC4,ARPC5,ASAP1,ASCC3,ASF1A,ASH1L,ASH2L,ATAD2,ATAD2B,ATG7,ATG13,ATG14,ATG9A,ATG9B,ATM…
GO:BP	organic substance transport	GO:0071702	5.71449e-64	63.243	1572	4037	533	24356	ABCA1,ABCA5,ABCA8,ABCA12,ABCC1,ABCC4,ABCC5,ABCD3,ABCG8,ABL1,ACSL3,ACVR1C,ACVR2B,ADAM9,ADCYAP1,AHCYL1,AKAP12,AKTIP,ALKBH5,ANGPT1,ANK3,ANKRD1,ANO3,AP1B1,AP1S2,AP2A2,AP2B1,AP2M1,AP3M1,AP3M2,AP3S2,AP4E1,APPL1,AQP9,ARCN1,ARF1,ARF6,ARFIP1,ARFIP2,ARG2,ARHGAP44,ARHGEF7,ARL3,ARL5B,ARL6IP1,ARL6IP5,ATG7,ATG9A,ATG9B,ATP10D,ATP11B,ATP8A1,ATP9A,AZIN1,BAG4,BANK1,BBS12,BCAP29,BET1,BIRC5,BMP6,BMP7,BNIP3L,BRSK2,C1…
GO:BP	tissue development	GO:0009888	1.12824e-63	62.9476	1202	4037	442	24356	ABCA12,ABI1,ABL1,ACAN,ACTN2,ACVR1B,ACVR2A,ACVR2B,ADAM9,ADARB1,AGTR2,AHSG,ALDH1A2,ALDH3A2,ALPK3,ALX4,AMBRA1,ANKH,ANKRD1,APCDD1,ARG2,ARHGAP12,ARID2,ARID4A,ARID5B,ARL13B,ARRDC3,ARTN,ASCL1,ASCL2,ASH1L,ASPN,ATOH8,ATP2C1,ATRX,AXIN2,B4GALT1,BARHL1,BARX2,BCL2,BCL9,BCL11B,BCOR,BDH2,BMI1,BMP2,BMP6,BMP7,BMPR2,BMPR1A,BMPR1B,BNC2,BRSK2,BTBD7,BTRC,BVES,C1GALT1,CA2,CALB1,CAV2,CBFA2T2,CCND1,CD276,CDC73,CDH5,CDK6…
GO:BP	negative regulation of gene expression	GO:0010629	7.27906e-63	62.1379	1055	4037	403	24356	ACVR1B,ACVR2B,AEBP1,AEBP2,AFF2,ALKBH5,ANKRD1,APLN,ARID4A,ARID5B,ASCL1,ASCL2,ATAD2,ATAD2B,ATM,ATOH8,ATRX,ATXN1,ATXN1L,AXIN2,BACH1,BACH2,BANK1,BARX2,BATF3,BCLAF1,BCOR,BHLHE41,BMI1,BMP2,BMP6,BMP7,BTRC,CAST,CBFA2T2,CBFB,CBX5,CBX6,CBX7,CC2D1B,CCND1,CD36,CDC73,CDK6,CDK5R1,CDKN2B,CEBPB,CGGBP1,CHCHD3,CLP1,CNOT6,CNOT8,CNOT6L,COPS2,CPEB1,CPEB2,CPEB4,CREB1,CREB3L1,CREBBP,CSDC2,CSDE1,CTGF,CTNNBIP1,CUX1,CUX2,…
GO:BP	cellular protein localization	GO:0034613	1.878e-62	61.7263	1164	4037	430	24356	ABCA12,ACSL3,ACTN2,AHCYL1,AKAP12,ALKBH5,AMOT,ANGPT1,ANK2,ANK3,AP1B1,AP1S2,AP2A2,AP2B1,AP2M1,AP3M1,AP3M2,AP3S2,AP4E1,APC,APPL1,ARF1,ARF6,ARFIP1,ARFIP2,ARHGAP44,ARHGEF16,ARL3,ARL13B,ARL2BP,ARL5A,ARL5B,ARL6IP1,ATG13,ATG9A,ATG9B,ATP1B3,ATP6V1D,ATR,ATRX,AXIN2,BAG4,BBS9,BBS12,BCAP29,BICD2,BMP7,BNIP3L,C17ORF75,CACNG2,CACNG4,CCDC14,CCDC88A,CD36,CD74,CD2AP,CDH1,CDK5R1,CENPA,CHCHD4,CHCHD10,CLDN18,CLTB,CNST…
GO:BP	cellular macromolecule localization	GO:0070727	1.91443e-62	61.718	1172	4037	432	24356	A1CF,ABCA12,ACSL3,ACTN2,AHCYL1,AKAP12,ALKBH5,AMOT,ANGPT1,ANK2,ANK3,AP1B1,AP1S2,AP2A2,AP2B1,AP2M1,AP3M1,AP3M2,AP3S2,AP4E1,APC,APPL1,ARF1,ARF6,ARFIP1,ARFIP2,ARHGAP44,ARHGEF16,ARL3,ARL13B,ARL2BP,ARL5A,ARL5B,ARL6IP1,ATG13,ATG9A,ATG9B,ATP1B3,ATP6V1D,ATR,ATRX,AXIN2,BAG4,BBS9,BBS12,BCAP29,BICD2,BMP7,BNIP3L,C17ORF75,CACNG2,CACNG4,CASC3,CCDC14,CCDC88A,CD36,CD74,CD2AP,CDH1,CDK5R1,CENPA,CHCHD4,CHCHD10,CLDN1…
GO:BP	positive regulation of biosynthetic process	GO:0009891	2.38185e-62	61.6231	1281	4037	459	24356	ABHD6,ABLIM3,ACSL3,ACTN2,ACTR2,ACTR3,ACVR2A,ADCYAP1,AGTR2,AHR,ALX4,APLN,ARHGEF10L,ARID4A,ARID5B,ARL2BP,ARNT,ARPP19,ASCL1,ASH1L,ASH2L,ASS1,ASXL2,ATAD2,ATAD2B,ATMIN,ATOH8,ATRX,ATXN7,ATXN7L3,AUTS2,BACH1,BARHL1,BARX2,BCL9,BCL11B,BCLAF1,BMP2,BMP6,BMP7,BMPR2,BMPR1A,BMPR1B,BTRC,CAMK4,CARD11,CASK,CBFB,CCNC,CCNK,CCPG1,CD36,CD74,CD276,CDC73,CDH1,CDK12,CDON,CEBPB,CEBPG,CHCHD10,CHTF8,CITED2,CNOT6,CREB1,CREB5…
GO:BP	positive regulation of cellular biosynthetic process	GO:0031328	1.00507e-61	60.9978	1266	4037	454	24356	ABLIM3,ACSL3,ACTN2,ACTR2,ACTR3,ACVR2A,ADCYAP1,AGTR2,AHR,ALX4,APLN,ARHGEF10L,ARID4A,ARID5B,ARL2BP,ARNT,ARPP19,ASCL1,ASH1L,ASH2L,ASS1,ASXL2,ATAD2,ATAD2B,ATMIN,ATOH8,ATRX,ATXN7,ATXN7L3,AUTS2,BACH1,BARHL1,BARX2,BCL9,BCL11B,BCLAF1,BMP2,BMP6,BMP7,BMPR2,BMPR1A,BMPR1B,BTRC,CAMK4,CARD11,CASK,CBFB,CCNC,CCNK,CCPG1,CD36,CD74,CD276,CDC73,CDH1,CDK12,CDON,CEBPB,CEBPG,CHCHD10,CHTF8,CITED2,CNOT6,CREB1,CREB5,CREB3…
GO:BP	positive regulation of macromolecule biosynthetic process	GO:0010557	2.53127e-61	60.5967	1229	4037	444	24356	ABLIM3,ACTN2,ACTR2,ACTR3,ACVR2A,ADCYAP1,AGTR2,AHR,ALX4,APLN,ARHGEF10L,ARID4A,ARID5B,ARL2BP,ARNT,ASCL1,ASH1L,ASH2L,ASXL2,ATAD2,ATAD2B,ATMIN,ATOH8,ATRX,ATXN7,ATXN7L3,AUTS2,BACH1,BARHL1,BARX2,BCL9,BCL11B,BCLAF1,BMP2,BMP6,BMP7,BMPR2,BMPR1A,BMPR1B,BTRC,CAMK4,CARD11,CASK,CBFB,CCNC,CCNK,CCPG1,CD74,CD276,CDC73,CDH1,CDK12,CDON,CEBPB,CEBPG,CHCHD10,CHTF8,CITED2,CNOT6,CREB1,CREB5,CREB3L1,CREB3L2,CREBBP,CSRNP…
GO:BP	neurogenesis	GO:0022008	6.96643e-61	60.157	1027	4037	392	24356	ABI1,ABL1,ABL2,ADAM22,ADARB1,ADCY1,ADCYAP1,ALCAM,ALDH1A2,ALS2,APCDD1,ARF6,ARHGAP44,ARL3,ARTN,ASAP1,ASCL1,AUTS2,B3GNT2,BARHL1,BCL2,BCL11B,BDNF,BMP2,BMP6,BMP7,BMPR2,BMPR1A,BMPR1B,BRSK2,BTBD3,CAPRIN1,CBFA2T2,CBLN1,CBX6,CCDC88A,CDH23,CDK6,CDK5R1,CDON,CEBPB,CECR2,CEP120,CHL1,CLIC5,CLMN,CLRN1,CNP,CNR1,CNTN2,CNTN4,CREB1,CRK,CSF1R,CSMD3,CUX2,CX3CR1,CYFIP2,DAAM2,DAB1,DAB2IP,DAG1,DAGLA,DCDC2,DCLK1,DCX,DDX6…
GO:BP	positive regulation of RNA biosynthetic process	GO:1902680	8.31303e-61	60.0802	1090	4037	408	24356	ABLIM3,ACTN2,ACTR2,ACTR3,ACVR2A,ADCYAP1,AGTR2,AHR,ALX4,APLN,ARHGEF10L,ARID4A,ARID5B,ARL2BP,ARNT,ASCL1,ASH1L,ASH2L,ASXL2,ATAD2,ATAD2B,ATMIN,ATOH8,ATRX,ATXN7,ATXN7L3,AUTS2,BACH1,BARHL1,BARX2,BCL9,BCL11B,BCLAF1,BMP2,BMP6,BMP7,BMPR2,BMPR1A,BMPR1B,BTRC,CAMK4,CASK,CBFB,CCNC,CCNK,CCPG1,CD74,CDC73,CDH1,CDK12,CDON,CEBPB,CEBPG,CHCHD10,CITED2,CNOT6,CREB1,CREB5,CREB3L1,CREB3L2,CREBBP,CSRNP2,CSRNP3,DAB2,DAB2I…
GO:BP	positive regulation of nucleic acid-templated transcription	GO:1903508	8.31303e-61	60.0802	1090	4037	408	24356	ABLIM3,ACTN2,ACTR2,ACTR3,ACVR2A,ADCYAP1,AGTR2,AHR,ALX4,APLN,ARHGEF10L,ARID4A,ARID5B,ARL2BP,ARNT,ASCL1,ASH1L,ASH2L,ASXL2,ATAD2,ATAD2B,ATMIN,ATOH8,ATRX,ATXN7,ATXN7L3,AUTS2,BACH1,BARHL1,BARX2,BCL9,BCL11B,BCLAF1,BMP2,BMP6,BMP7,BMPR2,BMPR1A,BMPR1B,BTRC,CAMK4,CASK,CBFB,CCNC,CCNK,CCPG1,CD74,CDC73,CDH1,CDK12,CDON,CEBPB,CEBPG,CHCHD10,CITED2,CNOT6,CREB1,CREB5,CREB3L1,CREB3L2,CREBBP,CSRNP2,CSRNP3,DAB2,DAB2I…
GO:BP	regulation of protein modification process	GO:0031399	1.82775e-59	58.7381	1156	4037	422	24356	ABI1,ABI2,ABL1,ACVR2A,ACVR2B,ADAM9,ADARB1,ADCYAP1,AGTR2,AIDA,AKTIP,ALS2,ANGPT1,ANKLE2,APC,APLNR,ARL2BP,ARL6IP5,ARNT,ARPP19,ARRDC3,ASH1L,ATG7,ATG13,ATG14,ATP2B4,ATRX,AUTS2,AXIN2,BAG4,BANK1,BCL2,BCOR,BMI1,BMP2,BMP6,BMP7,BMPR2,BMPR1A,CAB39,CALM1,CARD11,CAV2,CBL,CCDC88A,CCNC,CCND1,CCND2,CCNJ,CCNJL,CCNK,CCNL1,CCNY,CCNYL1,CD36,CD44,CD74,CDK12,CDK5R1,CDKN1A,CDKN2B,CDON,CEBPB,CEP85,CHORDC1,CSF1R,CSNK1D,C…
GO:BP	positive regulation of transcription, DNA-templated	GO:0045893	1.67202e-58	57.7768	1041	4037	391	24356	ABLIM3,ACTR2,ACTR3,ACVR2A,ADCYAP1,AGTR2,AHR,ALX4,APLN,ARHGEF10L,ARID4A,ARNT,ASCL1,ASH1L,ASH2L,ASXL2,ATAD2,ATAD2B,ATMIN,ATOH8,ATRX,ATXN7,ATXN7L3,AUTS2,BACH1,BARHL1,BARX2,BCL9,BCL11B,BCLAF1,BMP2,BMP6,BMP7,BMPR2,BMPR1A,BMPR1B,BTRC,CAMK4,CASK,CBFB,CCNC,CCNK,CCPG1,CD74,CDC73,CDH1,CDK12,CDON,CEBPB,CEBPG,CHCHD10,CITED2,CREB1,CREB5,CREB3L1,CREB3L2,CREBBP,CSRNP2,CSRNP3,DAB2,DAB2IP,DLX1,DLX2,DLX3,DR1,E2F1,…
GO:BP	establishment of localization in cell	GO:0051649	3.37046e-58	57.4723	1239	4037	440	24356	ABCA1,ABCD3,ABL1,ACAP2,ACTN2,ACTR2,ACTR3,AHCYL1,AKAP12,AKTIP,ALKBH5,ALS2,ANGPT1,ANK2,ANKFY1,ANKRD50,AP1B1,AP1S2,AP2A2,AP2B1,AP2M1,AP3M1,AP3M2,AP3S2,AP4E1,APLNR,APPBP2,ARCN1,ARF1,ARF6,ARFIP1,ARFIP2,ARHGAP44,ARL3,ARL4C,ARL5B,ARL6IP1,ARL8A,ATG14,ATP2A2,ATXN1,BACH2,BAG4,BANK1,BBS7,BBS12,BCAP29,BCL2,BET1,BICD2,BIRC5,BLOC1S2,BNIP3L,BRSK2,C17ORF75,C2CD2L,CACNA1B,CACNG2,CACNG4,CADPS,CADPS2,CALM1,CANX,CAS…
GO:BP	generation of neurons	GO:0048699	1.18011e-57	56.9281	958	4037	368	24356	ABI1,ABL1,ABL2,ADARB1,ADCY1,ADCYAP1,ALCAM,ALDH1A2,ALS2,ARF6,ARHGAP44,ARL3,ARTN,ASAP1,ASCL1,AUTS2,B3GNT2,BARHL1,BCL2,BCL11B,BDNF,BMP2,BMP6,BMP7,BMPR2,BMPR1A,BMPR1B,BRSK2,BTBD3,CAPRIN1,CBFA2T2,CBLN1,CBX6,CCDC88A,CDH23,CDK5R1,CDON,CEBPB,CECR2,CHL1,CLIC5,CLMN,CLRN1,CNP,CNR1,CNTN2,CNTN4,CREB1,CRK,CSF1R,CSMD3,CUX2,CX3CR1,CYFIP2,DAAM2,DAB1,DAB2IP,DAG1,DAGLA,DCDC2,DCLK1,DCX,DDX6,DLG5,DLL4,DLX1,DLX2,DPYSL…
GO:BP	cell-cell signaling	GO:0007267	4.67251e-57	56.3304	833	4037	334	24356	ABHD6,ABL1,ACVR1C,ACVR2B,ADARB1,ADCY1,ADCYAP1,ADORA2A,AIMP1,ALS2,ANK2,APC,APCDD1,ARHGEF7,ATP2A2,ATP6V1C2,AXIN2,BACE1,BCL9,BDNF,BIRC5,BMP2,BMP6,BMP7,BRSK2,BTRC,C2CD2L,CA2,CA7,CACNA1B,CACNA1E,CACNA1G,CACNB1,CACNG2,CACNG4,CADPS,CADPS2,CALB1,CBLN1,CCND1,CCNY,CDC73,CDK14,CFTR,CHRM1,CHRNA2,CHRNA5,CHRNA6,CHRNB2,CHRNB4,CHRNG,CLSTN1,CNR1,CNTN2,CPLX2,CREB1,CRHR1,CSNK1A1,CSNK1D,CSNK1E,CSNK1G1,CSNK2A1,CSNK2A…
GO:BP	regulation of cellular component organization	GO:0051128	6.22502e-57	56.2059	1470	4037	493	24356	AAK1,ABL1,ABL2,ACTN2,ACTR2,ACTR3,ACVR1B,ADAM9,ADAM10,AEBP1,AKAP2,ANGPT1,ANKFY1,ANKRA2,ANKRD13A,ANTXR1,APC,APLN,ARF6,ARHGAP6,ARHGAP28,ARHGAP44,ARHGEF10L,ARPC2,ARPC4,ARPC5,ASAP1,ATAD2,ATAD2B,ATM,ATMIN,ATP8A1,ATR,ATRX,AUTS2,AXIN2,BAG4,BAIAP2,BAP1,BCL2,BCOR,BDNF,BICD2,BMP7,BMPR2,BNIP3L,BRSK2,BRWD1,BRWD3,BVES,C15ORF62,CAPN6,CAPRIN1,CAPZA1,CAV2,CBFA2T2,CBL,CBLN1,CCDC88A,CCND2,CCNJ,CCNJL,CD36,CD2AP,CDC6…
GO:BP	regulation of phosphate metabolic process	GO:0019220	3.71274e-56	55.4303	1091	4037	399	24356	ABI1,ABI2,ABL1,ACSL3,ACVR2A,ACVR2B,ADAM9,ADARB1,ADCYAP1,AGTR2,AIDA,AKTIP,ALS2,AMBRA1,ANGPT1,ANKLE2,APC,APLNR,ARL2BP,ARL6IP5,ARPP19,ASH1L,ATG13,ATG14,ATP2B4,ATXN7,AXIN2,BAG4,BANK1,BCL2,BMP2,BMP6,BMP7,BMPR2,BMPR1A,CAB39,CALM1,CARD11,CAV2,CBL,CCDC88A,CCNC,CCND1,CCND2,CCNJ,CCNJL,CCNK,CCNL1,CCNY,CCNYL1,CD36,CD44,CD74,CDK12,CDK5R1,CDKN1A,CDKN2B,CDON,CEP85,CHORDC1,CNST,CSF1R,CSNK1D,CSRNP2,CSRNP3,CTGF,CY…
GO:BP	regulation of phosphorus metabolic process	GO:0051174	4.93902e-56	55.3064	1092	4037	399	24356	ABI1,ABI2,ABL1,ACSL3,ACVR2A,ACVR2B,ADAM9,ADARB1,ADCYAP1,AGTR2,AIDA,AKTIP,ALS2,AMBRA1,ANGPT1,ANKLE2,APC,APLNR,ARL2BP,ARL6IP5,ARPP19,ASH1L,ATG13,ATG14,ATP2B4,ATXN7,AXIN2,BAG4,BANK1,BCL2,BMP2,BMP6,BMP7,BMPR2,BMPR1A,CAB39,CALM1,CARD11,CAV2,CBL,CCDC88A,CCNC,CCND1,CCND2,CCNJ,CCNJL,CCNK,CCNL1,CCNY,CCNYL1,CD36,CD44,CD74,CDK12,CDK5R1,CDKN1A,CDKN2B,CDON,CEP85,CHORDC1,CNST,CSF1R,CSNK1D,CSRNP2,CSRNP3,CTGF,CY…
GO:BP	nitrogen compound transport	GO:0071705	5.92676e-56	55.2272	1279	4037	445	24356	ABCA1,ABCA12,ABCC1,ABL1,ACSL3,ACVR1C,ACVR2B,ADAM9,ADCYAP1,AHCYL1,AKAP12,AKTIP,ALKBH5,ANGPT1,ANK3,ANKRD1,AP1B1,AP1S2,AP2A2,AP2B1,AP2M1,AP3M1,AP3M2,AP3S2,AP4E1,AQP9,ARCN1,ARF1,ARF6,ARFIP1,ARFIP2,ARG2,ARHGAP44,ARHGEF7,ARL3,ARL5B,ARL6IP1,ARL6IP5,ATG7,ATG9A,ATG9B,AZIN1,BAG4,BANK1,BBS12,BCAP29,BET1,BIRC5,BNIP3L,BRSK2,C17ORF75,C2CD2L,CA2,CACNG2,CACNG4,CADM1,CADPS,CALCRL,CALHM1,CARD11,CBLN1,CBLN4,CD36,CD…
GO:BP	neuron differentiation	GO:0030182	3.52204e-55	54.4532	861	4037	338	24356	ABI1,ABL1,ABL2,ADARB1,ADCY1,ADCYAP1,ALCAM,ALDH1A2,ALS2,ARF6,ARHGAP44,ARL3,ARTN,ASAP1,ASCL1,AUTS2,B3GNT2,BCL2,BCL11B,BDNF,BMP2,BMP6,BMP7,BMPR2,BMPR1B,BRSK2,BTBD3,CAPRIN1,CBFA2T2,CBLN1,CBX6,CCDC88A,CDH23,CDK5R1,CDON,CEBPB,CECR2,CHL1,CLIC5,CLMN,CLRN1,CNP,CNR1,CNTN2,CNTN4,CREB1,CRK,CSF1R,CSMD3,CUX2,CYFIP2,DAB1,DAB2IP,DAG1,DCDC2,DCLK1,DCX,DDX6,DLG5,DLX1,DLX2,DPYSL3,DPYSL5,DRD1,DRD2,EFNA5,EFNB2,EIF4E,E…
GO:BP	cell population proliferation	GO:0008283	1.08436e-54	53.9648	1119	4037	403	24356	ABL1,ABL2,ACVR1C,ACVR2A,ACVR2B,ADAM10,ADAMTS1,ADARB1,AIMP1,AKT3,ALDH1A2,AMBRA1,ANGPT1,ANKRD1,APC,APLN,APLNR,APPL1,ARG2,ARID2,ARIH2,ASCC3,ASCL1,ASH2L,ATM,ATOH8,ATXN1L,AXIN2,AZI2,B4GALT1,B4GALT7,BCL2,BCL11B,BIRC5,BMI1,BMP2,BMP6,BMP7,BMPR2,BMPR1A,BMPR1B,BTG1,BTG4,BTRC,CALCRL,CARD11,CASK,CAV2,CCDC88A,CCND1,CCND2,CCNJ,CCNJL,CCPG1,CD9,CD47,CD74,CD86,CD274,CD276,CDC73,CDCA7,CDH5,CDK6,CDKN2B,CDON,CEBPB,C…
GO:BP	tube development	GO:0035295	2.35844e-54	53.6274	674	4037	286	24356	ABCA12,ABL1,ACVR2B,ADAM12,ADIPOR2,AGTR2,AKT3,ALDH1A2,ALX4,AMBRA1,AMOT,AMOTL1,ANGPT1,ANGPT2,APLNR,ARG2,ARID2,ARL13B,ASCL1,ATOH8,ATRX,ATXN1,ATXN1L,B4GALT1,BCL2,BMI1,BMP2,BMP7,BMPR2,BMPR1A,BTRC,BVES,C1GALT1,CALB1,CALCRL,CBFA2T2,CCBE1,CECR2,CITED2,CLDN18,CLIC4,CLMP,COL4A1,CREB1,CREB3L1,CTGF,CTNNBIP1,CX3CR1,CYP1B1,DAB2IP,DAG1,DLG1,DLG5,DLL4,DVL2,EDA,EDAR,EDN1,EDNRA,EFNB2,EGLN1,EGR3,EMP2,ENPEP,EPAS1,EP…
GO:BP	regulation of catalytic activity	GO:0050790	2.50008e-54	53.602	1377	4037	465	24356	ABHD5,ABI1,ABI2,ABL1,ABL2,ABR,ACAP2,ACVR1C,ACVR2A,ACVR2B,ADAM9,ADARB1,ADCYAP1,ADRB1,AGFG1,AGTR2,AHSG,AIDA,AKAP5,ALDOB,ALS2,AMBRA1,AMOT,ANGPT1,ANTXR1,APC,APH1B,ARHGAP6,ARHGAP12,ARHGAP26,ARHGAP28,ARHGAP29,ARHGAP31,ARHGAP36,ARHGAP42,ARHGAP44,ARHGEF7,ARHGEF12,ARHGEF16,ARHGEF10L,ARL6IP5,ARPP19,ARRDC3,ASAP1,ASAP2,ATG13,ATG14,ATP1B3,ATP2B4,AZIN1,BAG4,BCL2,BMI1,BMP2,BMP7,BVES,CAB39,CALM1,CAP2,CAPN1,CARD1…
GO:BP	positive regulation of multicellular organismal process	GO:0051240	2.75068e-54	53.5606	999	4037	372	24356	ABL1,ABL2,ACVR1B,ACVR2A,ACVR2B,ADAM9,ADAM12,ADCYAP1,ADIPOR2,ADRB1,AGTR2,AKT3,AMOT,AMOTL1,ANGPT1,APLNR,ARF6,ARFGEF2,ARNT,ASCL1,ATOH8,ATXN1L,AVPR1A,AXIN2,BCL2,BDNF,BMI1,BMP2,BMP6,BMP7,BMPR2,BMPR1A,BMPR1B,CADM1,CAPN7,CAPRIN1,CARD11,CBFA2T2,CBFB,CBLN1,CCBE1,CCND1,CD36,CD74,CD200,CD276,CDON,CEBPB,CEBPG,CELF1,CHRM1,CHRNB4,CITED2,CLASP1,CLSTN1,CREB1,CSF1R,CTNNBIP1,CTTN,CUX2,CX3CR1,CYLD,CYP1B1,DAB1,DAB2,…
GO:BP	regulation of intracellular signal transduction	GO:1902531	4.38218e-54	53.3583	1052	4037	385	24356	ABCA1,ABL1,ABR,ADAM9,ADCYAP1,ADRB1,AIDA,AKAP7,AKAP12,AKT3,ALPK1,ALS2,AMOT,ANGPT1,ANKRD1,APLNR,ARF6,ARFGEF2,ARHGAP12,ARHGAP26,ARHGAP28,ARHGAP42,ARHGAP44,ARHGEF3,ARHGEF4,ARHGEF6,ARHGEF7,ARHGEF9,ARHGEF12,ARHGEF16,ARHGEF17,ARHGEF18,ARHGEF38,ARHGEF10L,ARL6IP5,ARRDC3,ASH1L,ATM,ATP2B4,ATR,AUTS2,BAG4,BANK1,BCL2,BCLAF1,BMP2,BMP6,BMP7,BTRC,CALM1,CARD11,CASQ2,CAV2,CBL,CD36,CD44,CD74,CD2AP,CDC42SE1,CDK12,CDO…
GO:BP	regulation of transport	GO:0051049	6.27479e-54	53.2024	990	4037	369	24356	AAK1,ABCA1,ABCA12,ABCG8,ABL1,ABR,ACSL3,ACTN2,ACVR1C,ADAM9,AHCYL1,AHSG,AKAP6,ANGPT1,ANK2,ANKFY1,ANKRD1,ANKRD13A,APLN,APLNR,APPL1,ARFIP1,ARG2,ARHGEF7,ARL6IP1,ARL6IP5,ATP1B3,ATP2A2,ATP8A1,AZIN1,BAG4,BANK1,BCL2,BIRC5,BMP6,BMP7,BNIP3L,BRSK2,C2CD2L,CA2,CA7,CACNA1B,CACNA1E,CACNA1G,CACNB1,CACNG2,CACNG4,CADM1,CADPS2,CALHM1,CALM1,CASK,CASQ2,CASR,CBL,CD36,CD47,CD74,CD200,CD276,CDH1,CDK5R1,CEBPB,CFTR,CHRNA6,…
GO:BP	negative regulation of response to stimulus	GO:0048585	1.22519e-53	52.9118	957	4037	360	24356	ABL1,ABR,ADAMTS18,ADORA2A,AGTR2,AIDA,AKT3,ANGPT1,ANGPT2,APC,APCDD1,APLN,APLNR,ARG2,ARHGAP12,ARHGAP42,ARHGAP44,ARL6IP5,ARRDC3,ASH1L,ASPN,ATM,ATP2B4,ATXN7,AXIN2,BANK1,BCL2,BMI1,BMP2,BMP7,BRAP,C5ORF30,CALM1,CASK,CASQ2,CAV2,CBFA2T2,CBL,CBLN1,CD9,CD74,CD276,CD2AP,CDK6,CHST11,CIDEA,CLASP1,CREB3L1,CRK,CSNK1A1,CSNK1E,CTDSPL2,CTNNBIP1,CTNND1,CTTN,CYLD,DAB1,DAB2,DAB2IP,DAG1,DDAH1,DEPDC5,DERL2,DKK2,DKK3,DLG…
GO:BP	cell projection organization	GO:0030030	2.261e-53	52.6457	924	4037	351	24356	ABCC4,ABI1,ABL1,ABL2,ABLIM1,ABLIM3,ACTN2,ACTR2,ACTR3,ADARB1,ADCY1,ADCYAP1,AIF1L,ALCAM,ALS2,APC,ARF6,ARHGAP44,ARHGEF4,ARHGEF7,ARL3,ARL13B,ARPC2,ARTN,ASAP1,ATMIN,ATP6V1D,AUTS2,B3GNT2,BAG4,BBS7,BBS9,BBS12,BCL2,BCL11B,BDNF,BMP7,BMPR2,BMPR1B,BRSK2,BTBD3,C15ORF62,CAPRIN1,CBFA2T2,CBX6,CCDC88A,CDC42EP1,CDC42EP4,CDH23,CDK5R1,CECR2,CEP19,CEP78,CEP120,CEP164,CHL1,CLIC5,CLMN,CLRN1,CNP,CNR1,CNTN2,CNTN4,CREB1,…
GO:BP	plasma membrane bounded cell projection organization	GO:0120036	1.60577e-52	51.7943	911	4037	346	24356	ABCC4,ABI1,ABL1,ABL2,ABLIM1,ABLIM3,ACTN2,ACTR2,ACTR3,ADARB1,ADCY1,ADCYAP1,AIF1L,ALCAM,ALS2,APC,ARF6,ARHGAP44,ARHGEF4,ARHGEF7,ARL3,ARL13B,ARPC2,ARTN,ASAP1,ATMIN,ATP6V1D,AUTS2,B3GNT2,BAG4,BBS7,BBS9,BBS12,BCL2,BCL11B,BDNF,BMP7,BMPR2,BMPR1B,BRSK2,BTBD3,C15ORF62,CAPRIN1,CBFA2T2,CBX6,CCDC88A,CDC42EP1,CDC42EP4,CDH23,CDK5R1,CECR2,CEP19,CEP78,CEP120,CEP164,CHL1,CLIC5,CLMN,CLRN1,CNP,CNR1,CNTN2,CNTN4,CREB1,…
GO:BP	negative regulation of cellular biosynthetic process	GO:0031327	3.17569e-52	51.4982	921	4037	348	24356	ACVR2B,AEBP1,AEBP2,ANKRD1,ARID4A,ARID5B,ASCL1,ASCL2,ATAD2,ATAD2B,ATOH8,ATP2B4,ATR,ATRX,ATXN1,ATXN1L,BACH1,BACH2,BANK1,BARX2,BATF3,BCLAF1,BCOR,BHLHE41,BMI1,BMP2,BMP6,BMP7,BMPR2,BTRC,CBFA2T2,CBFB,CBX5,CBX6,CBX7,CC2D1B,CCND1,CD36,CD276,CDC73,CDK6,CDK5R1,CDKN2B,CDYL2,CEBPB,CGGBP1,CHCHD3,CNOT8,CNOT6L,COPS2,CPEB1,CPEB2,CPEB4,CREB1,CREB3L1,CREBBP,CTNNBIP1,CUX1,CUX2,DAB2,DAB2IP,DAPK1,DCP2,DDX5,DDX20,DDX5…
GO:BP	negative regulation of biosynthetic process	GO:0009890	3.38738e-52	51.4701	929	4037	350	24356	ACVR2B,AEBP1,AEBP2,ANKRD1,ARID4A,ARID5B,ASCL1,ASCL2,ATAD2,ATAD2B,ATOH8,ATP2B4,ATR,ATRX,ATXN1,ATXN1L,BACH1,BACH2,BANK1,BARX2,BATF3,BCLAF1,BCOR,BHLHE41,BMI1,BMP2,BMP6,BMP7,BMPR2,BTRC,CBFA2T2,CBFB,CBX5,CBX6,CBX7,CC2D1B,CCND1,CD36,CD276,CDC73,CDK6,CDK5R1,CDKN2B,CDYL2,CEBPB,CGGBP1,CHCHD3,CNOT8,CNOT6L,COPS2,CPEB1,CPEB2,CPEB4,CREB1,CREB3L1,CREBBP,CTNNBIP1,CUX1,CUX2,DAB2,DAB2IP,DAPK1,DCP2,DDX5,DDX20,DDX5…
GO:BP	locomotion	GO:0040011	3.52556e-51	50.4528	1080	4037	386	24356	ABHD2,ABHD6,ABL1,ABR,ACVR1B,ACVR1C,ADAM9,ADAM10,ADAMTS1,ADARB1,AIMP1,AKT3,ALCAM,AMOT,AMOTL1,ANGPT1,ANGPT2,APC,APCDD1,ARF6,ARHGEF16,ARID2,ARID5B,ARL13B,ARPC5,ARRDC3,ARTN,ASCL1,ASH1L,ATM,ATOH8,ATP2B4,ATP8A1,AUTS2,B3GNT2,B4GALT1,BAG4,BARHL1,BCL2,BCL11B,BMP2,BMP7,BMPR2,BMPR1A,BMPR1B,BVES,C5ORF30,CAPN7,CAV2,CCBE1,CCDC88A,CCNYL1,CD74,CDC42BPA,CDH1,CDK5R1,CHL1,CLASP1,CLIC4,CLRN1,CNTN2,CNTN4,CORO7,CPNE3,…
GO:BP	positive regulation of protein metabolic process	GO:0051247	4.91363e-51	50.3086	1037	4037	375	24356	ABI1,ABI2,ABL1,ACVR1C,ACVR2A,ACVR2B,ADAM9,ADCYAP1,AGTR2,AKTIP,ALS2,ANGPT1,ANKIB1,ANKLE2,ANTXR1,APC,APLNR,ARIH1,ARIH2,ARL2BP,ARL6IP5,ARNT,ARRDC3,ASB9,ASB11,ATG7,ATG13,ATG14,ATP2B4,AUTS2,AXIN2,BAG4,BANK1,BBS7,BCL2,BMI1,BMP2,BMP6,BMP7,BMPR2,BMPR1A,BTRC,CAB39,CALM1,CARD11,CASP8AP2,CAV2,CCDC88A,CCND1,CCNK,CCNY,CCNYL1,CD36,CD44,CD74,CD276,CDK5R1,CDON,CEBPB,CEBPG,CNTN2,CSF1R,CSNK1A1,CSNK1D,CSNK1E,CTGF,C…
GO:BP	cell migration	GO:0016477	6.52547e-51	50.1854	865	4037	331	24356	ABHD2,ABHD6,ABL1,ABR,ACVR1B,ACVR1C,ADAM9,ADAM10,ADAMTS1,ADARB1,AIMP1,AKT3,AMOT,AMOTL1,ANGPT1,ANGPT2,APC,APCDD1,ARF6,ARHGEF16,ARID2,ARID5B,ARL13B,ARPC5,ARTN,ASCL1,ATM,ATOH8,ATP8A1,AUTS2,B4GALT1,BAG4,BARHL1,BCL2,BCL11B,BMP2,BMP7,BMPR2,BMPR1A,C5ORF30,CAPN7,CCBE1,CCDC88A,CD74,CDC42BPA,CDH1,CDK5R1,CHL1,CLASP1,CLIC4,CNTN2,CORO7,CPNE3,CRK,CSF1R,CTGF,CTTN,CX3CR1,CXCL12,CXCR1,CXCR5,CYP1B1,DAB1,DAB2,DAB2IP…
GO:BP	intracellular transport	GO:0046907	1.49748e-50	49.8246	1017	4037	369	24356	ABCA1,ABCD3,ACAP2,ACTN2,ACTR2,AHCYL1,AKAP12,AKTIP,ALKBH5,ALS2,ANGPT1,ANKFY1,ANKRD50,AP1B1,AP1S2,AP2A2,AP2B1,AP2M1,AP3M1,AP3M2,AP3S2,AP4E1,APPBP2,ARCN1,ARF1,ARF6,ARFIP1,ARFIP2,ARHGAP44,ARL3,ARL4C,ARL5B,ARL6IP1,ARL8A,ATG14,ATP2A2,ATXN1,BACH2,BAG4,BBS7,BBS12,BCAP29,BET1,BICD2,BLOC1S2,BNIP3L,C17ORF75,CACNG2,CACNG4,CADPS,CADPS2,CCDC91,CCDC88A,CD36,CD74,CDH1,CDK5R1,CEP120,CHCHD4,CHMP5,CHMP1B,CLEC16A,CL…
GO:BP	negative regulation of macromolecule biosynthetic process	GO:0010558	2.07884e-50	49.6822	892	4037	337	24356	ACVR2B,AEBP1,AEBP2,ANKRD1,ARID4A,ARID5B,ASCL1,ASCL2,ATAD2,ATAD2B,ATOH8,ATR,ATRX,ATXN1,ATXN1L,BACH1,BACH2,BANK1,BARX2,BATF3,BCLAF1,BCOR,BHLHE41,BMI1,BMP2,BMP6,BMP7,BMPR2,BTRC,CBFA2T2,CBFB,CBX5,CBX6,CBX7,CC2D1B,CCND1,CD36,CD276,CDC73,CDK6,CDK5R1,CDKN2B,CDYL2,CEBPB,CGGBP1,CHCHD3,CNOT8,CNOT6L,COPS2,CPEB1,CPEB2,CPEB4,CREB1,CREB3L1,CREBBP,CTNNBIP1,CUX1,CUX2,DAB2,DAB2IP,DAPK1,DCP2,DDX5,DDX20,DDX54,DLG1,…
GO:BP	response to endogenous stimulus	GO:0009719	2.15959e-50	49.6656	865	4037	330	24356	ABCA1,ABHD2,ABL1,ACACA,ACAP2,ACTN2,ACVR1B,ACVR1C,ACVR2A,ACVR2B,ADAM9,ADCY6,ADIPOR2,AGTR2,AHCYL1,AKAP6,ANKRD1,APC,APLN,APPL1,AQP9,ASPN,ATP2B4,AVPR1A,BAG4,BCL2,BDNF,BMP2,BMP6,BMP7,BMPR2,BMPR1A,BMPR1B,CA2,CACNB1,CASQ2,CAV2,CCND1,CD9,CD36,CDH1,CEBPB,CEP57,CFTR,CHMP5,CHRM1,CHST11,CHTOP,CIDEA,CITED2,COL1A2,COL4A1,COL5A2,CPEB2,CPEB4,CPS1,CREB1,CREB3L1,CREBBP,CRHR1,CTDSPL2,CTGF,DAB2,DDX5,DLX1,DNMT3A,DRD1…
GO:BP	movement of cell or subcellular component	GO:0006928	3.82943e-50	49.4169	1245	4037	424	24356	ABHD2,ABHD6,ABL1,ABR,ACTR2,ACTR3,ACVR1B,ACVR1C,ADAM9,ADAM10,ADAMTS1,ADARB1,AIMP1,AKT3,ALCAM,AMOT,AMOTL1,ANGPT1,ANGPT2,ANK2,AP3M1,AP3M2,APC,APCDD1,ARF6,ARHGEF16,ARID2,ARID5B,ARL3,ARL13B,ARL8A,ARPC5,ARTN,ASCL1,ASH1L,ATM,ATOH8,ATP2B4,ATP8A1,AUTS2,B3GNT2,B4GALT1,BAG4,BARHL1,BBS12,BCL2,BCL11B,BICD2,BLOC1S2,BMP2,BMP7,BMPR2,BMPR1A,BMPR1B,C5ORF30,CACNA1G,CAPN7,CCBE1,CCDC88A,CCNYL1,CD9,CD74,CDC42BPA,CDH1,…
GO:BP	catabolic process	GO:0009056	4.28891e-50	49.3677	1474	4037	478	24356	AASS,ABAT,ABCD2,ABCD3,ABHD2,ABHD5,ABHD6,ABHD13,ACADL,ACOX1,AGL,ALDH1L2,ALDH5A1,ALDOB,ALKBH5,AMBRA1,AMN1,ANKIB1,APC,ARG2,ARIH1,ARIH2,ARMC8,ASB9,ASB11,ASRGL1,ATG7,ATG13,ATG14,ATG9A,ATG9B,ATM,ATP2B4,ATXN3,AXIN2,AZIN1,BACE1,BAP1,BBS7,BCL2,BDH2,BMF,BNIP3L,BPGM,BRSK2,BTRC,CAPN1,CBL,CD36,CIDEA,CISD2,CLEC16A,CLPS,CNOT6,CNOT8,CNOT6L,CNP,COMT,CPS1,CRYZ,CSDC2,CSDE1,CSNK1A1,CSNK1D,CSNK1E,CSNK2A2,CTSC,CTSK,CT…
GO:BP	homeostatic process	GO:0042592	4.42324e-50	49.3543	1126	4037	395	24356	ABCA1,ABCA12,ABCG8,ABHD5,ABHD6,ABL1,ABL2,ACACA,ACOX1,ACVR1B,ACVR2A,ACVR2B,ADAMTS5,ADCYAP1,ADIPOR2,ADRB1,AKT3,AMPD3,ANK2,ANXA6,APLNR,AQP4,ARF1,ARID2,ARID4A,ARRDC3,ATM,ATOX1,ATP1B3,ATP2A2,ATP2B1,ATP2B2,ATP2B4,ATP2C1,ATP6V0A2,ATP6V1A,ATP6V1G1,ATR,ATRX,AUTS2,BANK1,BAP1,BBS12,BCL2,BDH2,BIRC5,BMP6,BRSK2,C2CD2L,CA2,CA7,CA12,CACNA1G,CALB1,CALM1,CARD11,CASQ2,CASR,CD36,CD74,CDK6,CEBPB,CEBPG,CFL2,CFTR,CIDEA…
GO:BP	regulation of cell population proliferation	GO:0042127	5.46991e-50	49.262	903	4037	339	24356	ABL1,ABL2,ACVR1C,ADAM10,ADAMTS1,ADARB1,AIMP1,AKT3,ALDH1A2,AMBRA1,ANGPT1,ANKRD1,APC,APLN,APLNR,ARG2,ARID2,ASCL1,ASH2L,ATM,ATOH8,ATXN1L,AXIN2,B4GALT1,B4GALT7,BCL2,BCL11B,BIRC5,BMI1,BMP2,BMP6,BMP7,BMPR2,BMPR1A,BMPR1B,BTG1,BTG4,CALCRL,CARD11,CASK,CAV2,CCDC88A,CCND1,CCND2,CCNJ,CCNJL,CCPG1,CD9,CD47,CD74,CD86,CD274,CD276,CDC73,CDCA7,CDH5,CDK6,CDKN2B,CDON,CEBPB,CHST11,CLMN,CNOT6,CNOT8,CNOT6L,CSF1R,CTNNBI…
GO:BP	amide transport	GO:0042886	1.21668e-49	48.9148	1081	4037	383	24356	ABCA1,ABCA12,ABL1,ACSL3,ACVR1C,ACVR2B,ADAM9,ADCYAP1,AHCYL1,AKAP12,AKTIP,ALKBH5,ANGPT1,ANK3,ANKRD1,AP1B1,AP1S2,AP2A2,AP2B1,AP2M1,AP3M1,AP3M2,AP3S2,AP4E1,ARCN1,ARF1,ARF6,ARFIP1,ARFIP2,ARG2,ARHGAP44,ARHGEF7,ARL3,ARL5B,ARL6IP1,ATG7,ATG9A,ATG9B,BAG4,BANK1,BBS12,BCAP29,BET1,BIRC5,BNIP3L,BRSK2,C17ORF75,C2CD2L,CA2,CACNG2,CACNG4,CADM1,CALCRL,CARD11,CBLN1,CBLN4,CD36,CD74,CD200,CD276,CDH1,CDK5R1,CFTR,CHCHD4…
GO:BP	regulation of phosphorylation	GO:0042325	2.3676e-49	48.6257	975	4037	356	24356	ABI1,ABI2,ABL1,ACVR2A,ACVR2B,ADAM9,ADARB1,ADCYAP1,AIDA,AKTIP,ALS2,AMBRA1,ANGPT1,ANKLE2,APC,APLNR,ARL2BP,ARL6IP5,ASH1L,ATG13,ATG14,ATP2B4,ATXN7,AXIN2,BAG4,BANK1,BCL2,BMP2,BMP6,BMP7,BMPR2,BMPR1A,CAB39,CARD11,CAV2,CBL,CCDC88A,CCNC,CCND1,CCND2,CCNJ,CCNJL,CCNK,CCNL1,CCNY,CCNYL1,CD36,CD44,CD74,CDK12,CDK5R1,CDKN1A,CDKN2B,CDON,CEP85,CHORDC1,CSF1R,CSNK1D,CTGF,CYLD,DAB1,DAB2,DAB2IP,DAG1,DAZAP2,DLG1,DMD,DNA…
GO:BP	positive regulation of response to stimulus	GO:0048584	3.03827e-49	48.5174	1266	4037	427	24356	AAK1,ABL1,ACPP,ACTR2,ACVR1B,ACVR2A,ACVR2B,ADAM9,ADAM10,ADCYAP1,ADORA2A,ADRB1,AGTR2,AKAP12,AKT3,ALPK1,ANGPT1,ANKRD1,ARG2,ARL2BP,ARL6IP1,ARL6IP5,ARTN,ASCL1,ATM,ATP6V1C2,ATR,AUTS2,BAG4,BANK1,BCL2,BCLAF1,BMP2,BMP6,BMP7,BMPR2,BMPR1A,BMPR1B,C2CD2L,CACNB3,CADM1,CALM1,CARD11,CAV2,CBL,CD36,CD44,CD47,CD74,CD276,CDC73,CDKN2B,CDON,CEBPB,CEBPG,CFTR,CHSY1,CITED2,CLEC16A,CNTN2,COCH,COLEC12,CREBBP,CRP,CSF1R,CSNK…
GO:BP	cellular response to stress	GO:0033554	3.08953e-49	48.5101	1154	4037	400	24356	ABL1,ACTR2,ADPRHL2,AIDA,AKT3,AMBRA1,ANKRD1,APC,ARG2,ARHGEF10L,ARL6IP5,ARNT,ARPP21,ASCC3,ASF1A,ASH2L,ASS1,ATG7,ATG13,ATG14,ATM,ATP2A2,ATR,ATRX,ATXN3,AXIN2,BACH1,BCL2,BCLAF1,BMP2,BMPR2,BMPR1A,BNIP3L,BRSK2,CADPS2,CBX5,CCND1,CCNK,CD36,CD74,CDK6,CDKN2B,CEBPB,CEBPG,CFTR,CHD2,CHORDC1,CLEC16A,COL4A3BP,COMT,CPEB2,CREB3L1,CREB3L2,CTGF,CUL4B,CYLD,CYP1B1,DAB2IP,DAPK1,DDAH1,DDX1,DDX5,DEK,DEPDC5,DERL1,DERL2,DL…
GO:BP	peptide transport	GO:0015833	5.10487e-49	48.292	1058	4037	376	24356	ABCA1,ABL1,ACSL3,ACVR1C,ACVR2B,ADAM9,ADCYAP1,AHCYL1,AKAP12,AKTIP,ALKBH5,ANGPT1,ANK3,ANKRD1,AP1B1,AP1S2,AP2A2,AP2B1,AP2M1,AP3M1,AP3M2,AP3S2,AP4E1,ARCN1,ARF1,ARF6,ARFIP1,ARFIP2,ARG2,ARHGAP44,ARHGEF7,ARL3,ARL5B,ARL6IP1,ATG7,ATG9A,ATG9B,BAG4,BANK1,BBS12,BCAP29,BET1,BIRC5,BNIP3L,BRSK2,C17ORF75,C2CD2L,CA2,CACNG2,CACNG4,CADM1,CALCRL,CARD11,CBLN1,CBLN4,CD36,CD74,CD200,CD276,CDH1,CDK5R1,CFTR,CHCHD4,CHMP1B…
GO:BP	negative regulation of cellular macromolecule biosynthetic process	GO:2000113	7.0515e-49	48.1517	857	4037	325	24356	ACVR2B,AEBP1,AEBP2,ANKRD1,ARID4A,ARID5B,ASCL1,ASCL2,ATAD2,ATAD2B,ATOH8,ATR,ATRX,ATXN1,ATXN1L,BACH1,BACH2,BANK1,BARX2,BATF3,BCLAF1,BCOR,BHLHE41,BMI1,BMP2,BMP6,BMP7,BMPR2,BTRC,CBFA2T2,CBFB,CBX5,CBX6,CBX7,CC2D1B,CCND1,CD36,CDC73,CDK6,CDK5R1,CDKN2B,CEBPB,CGGBP1,CHCHD3,CNOT8,CNOT6L,COPS2,CPEB1,CPEB2,CPEB4,CREB1,CREB3L1,CREBBP,CTNNBIP1,CUX1,CUX2,DAB2,DAB2IP,DAPK1,DCP2,DDX5,DDX20,DLG1,DLL4,DLX1,DLX2,DMB…
GO:BP	regulation of protein phosphorylation	GO:0001932	9.65787e-49	48.0151	897	4037	335	24356	ABI1,ABI2,ABL1,ACVR2A,ACVR2B,ADAM9,ADARB1,ADCYAP1,AIDA,AKTIP,ALS2,ANGPT1,APC,APLNR,ARL2BP,ARL6IP5,ASH1L,ATG13,ATG14,ATP2B4,AXIN2,BAG4,BANK1,BCL2,BMP2,BMP6,BMP7,BMPR2,BMPR1A,CAB39,CARD11,CAV2,CBL,CCDC88A,CCNC,CCND1,CCND2,CCNJ,CCNJL,CCNK,CCNL1,CCNY,CCNYL1,CD36,CD44,CD74,CDK12,CDK5R1,CDKN1A,CDKN2B,CDON,CEP85,CHORDC1,CSF1R,CSNK1D,CTGF,CYLD,DAB1,DAB2,DAB2IP,DAG1,DAZAP2,DLG1,DMD,DNAJC3,DNAJC27,DRD1,DST…
GO:BP	positive regulation of signaling	GO:0023056	1.25393e-48	47.9017	1025	4037	367	24356	AAK1,ABL1,ACPP,ACVR1B,ACVR2A,ACVR2B,ADAM9,ADCY1,ADCYAP1,ADORA2A,ADRB1,AGTR2,AKAP12,AKT3,ALPK1,ANGPT1,ANKRD1,ARHGEF7,ARL2BP,ARL6IP5,ASCL1,ATM,ATP6V1C2,ATR,AUTS2,BAG4,BANK1,BCLAF1,BMP2,BMP6,BMP7,BMPR2,BMPR1A,BMPR1B,BVES,C2CD2L,CA2,CA7,CACNG2,CACNG4,CALB1,CALM1,CARD11,CAV2,CBL,CD36,CD44,CD74,CDC73,CDON,CFTR,CHRNB4,CHSY1,CITED2,CLEC16A,CLSTN1,CNTN2,CREB1,CREBBP,CSF1R,CSNK1D,CSNK1E,CSNK1G1,CTGF,CTSC,C…
GO:BP	cellular response to endogenous stimulus	GO:0071495	1.75989e-48	47.7545	806	4037	311	24356	ABHD2,ABL1,ACACA,ACAP2,ACTN2,ACVR1B,ACVR1C,ACVR2A,ACVR2B,ADAM9,ADCY6,ADIPOR2,AGTR2,AHCYL1,AKAP6,ANKRD1,APC,APLN,APPL1,AQP9,ASPN,ATP2B4,AVPR1A,BAG4,BDNF,BMP2,BMP6,BMP7,BMPR2,BMPR1A,BMPR1B,CA2,CACNB1,CASQ2,CAV2,CD36,CDH1,CEBPB,CEP57,CFTR,CHMP5,CHRM1,CHST11,CHTOP,CIDEA,CITED2,COL1A2,COL4A1,COL5A2,CPEB2,CPEB4,CPS1,CREB3L1,CREBBP,CRHR1,CTDSPL2,CTGF,DAB2,DDX5,DLX1,DNMT3A,DRD1,DSTYK,DUSP3,EFNA5,EGR1,EGR…
GO:BP	positive regulation of transcription by RNA polymerase II	GO:0045944	3.8283e-48	47.417	820	4037	314	24356	ABLIM3,ACTR2,ACTR3,ACVR2A,ADCYAP1,AHR,ALX4,APLN,ARHGEF10L,ARID4A,ARNT,ASCL1,ASH1L,ASH2L,ASXL2,ATAD2,ATAD2B,ATOH8,ATRX,ATXN7,AUTS2,BACH1,BARHL1,BARX2,BCL9,BCL11B,BMP2,BMP6,BMP7,BMPR2,BMPR1A,BMPR1B,CASK,CBFB,CCNC,CCPG1,CDC73,CDK12,CDON,CEBPB,CEBPG,CITED2,CREB1,CREB3L1,CREB3L2,CSRNP2,CSRNP3,DAB2IP,DLX1,DLX2,DLX3,DR1,E2F1,E2F3,E2F4,E2F6,EBF2,EBF3,EDN1,EGLN1,EGR1,EGR3,EHF,ELF1,ELF5,ELK4,ELL,EN2,EPAS1,…
GO:BP	cellular component assembly	GO:0022607	8.52464e-48	47.0693	1816	4037	550	24356	AARS2,ABCA1,ABCC4,ABL1,ABLIM1,ABLIM3,ACACA,ACPP,ACSL3,ACTN2,ACTR2,ACTR3,AGFG1,AHCTF1,AIF1L,ALDH5A1,ALDOB,AMBRA1,ANGPT1,ANK3,ANKRA2,ANKRD1,ANTXR1,ANXA6,APC,ARF6,ARHGAP6,ARHGAP28,ARHGEF4,ARHGEF7,ARHGEF10L,ARL3,ARL13B,ARPC2,ARPC4,ARPC5,ARVCF,ASAP1,ASF1A,ATG7,ATG13,ATG14,ATG9A,ATG9B,ATM,ATMIN,ATP6V1D,ATPAF1,ATR,ATRX,AUTS2,B4GALT1,BAG4,BAIAP2,BBS7,BBS9,BBS12,BCL2,BDNF,BMP7,BVES,C15ORF62,CADPS,CADPS2,C…
GO:BP	cellular catabolic process	GO:0044248	8.63327e-48	47.0638	1280	4037	427	24356	AASS,ABAT,ABCD2,ABCD3,ABHD2,ABHD5,ABHD6,ACADL,ACOX1,AGL,ALDH1L2,ALDH5A1,ALKBH5,AMBRA1,AMN1,ANKIB1,ARG2,ARIH1,ARIH2,ARMC8,ASRGL1,ATG7,ATG13,ATG14,ATG9A,ATG9B,ATM,ATP2B4,ATXN3,AXIN2,BAP1,BBS7,BCL2,BDH2,BMF,BNIP3L,BRSK2,BTRC,CAPN1,CBL,CD36,CIDEA,CISD2,CLEC16A,CNOT6,CNOT8,CNOT6L,CNP,COMT,CPS1,CRYZ,CSDC2,CSDE1,CSNK1A1,CSNK1D,CSNK1E,CSNK2A2,CTSC,CTSK,CTSS,CTTN,CUL1,CUL2,CUL5,CUL4B,CYLD,CYP1B1,DAB2,DAB2…
GO:BP	establishment of protein localization	GO:0045184	1.77762e-47	46.7502	1100	4037	383	24356	ABCA1,ABL1,ACSL3,ACVR1C,ACVR2B,ADAM9,ADCYAP1,AHCYL1,AKAP12,AKTIP,ALKBH5,ANGPT1,ANK3,ANKRD1,AP1B1,AP1S2,AP2A2,AP2B1,AP2M1,AP3M1,AP3M2,AP3S2,AP4E1,ARCN1,ARF1,ARF6,ARFIP1,ARFIP2,ARG2,ARHGAP44,ARL3,ARL5B,ARL6IP1,ATG7,ATG9A,ATG9B,BAG4,BANK1,BBS12,BCAP29,BET1,BIRC5,BNIP3L,BRSK2,C17ORF75,C2CD2L,CACNG2,CACNG4,CADM1,CALCRL,CARD11,CBLN1,CBLN4,CD36,CD74,CD200,CD276,CDH1,CDK5R1,CEP120,CFTR,CHCHD4,CHMP1B,CIDE…
GO:BP	neuron projection development	GO:0031175	2.68766e-47	46.5706	591	4037	251	24356	ABI1,ABL1,ABL2,ADARB1,ADCY1,ADCYAP1,ALCAM,ALS2,ARF6,ARHGAP44,ARTN,ASAP1,AUTS2,B3GNT2,BCL2,BCL11B,BDNF,BMP7,BMPR2,BMPR1B,BRSK2,BTBD3,CAPRIN1,CBFA2T2,CBX6,CCDC88A,CDH23,CDK5R1,CECR2,CHL1,CLIC5,CLMN,CLRN1,CNP,CNR1,CNTN2,CNTN4,CREB1,CRK,CSF1R,CSMD3,CUX2,CYFIP2,DAB1,DAB2IP,DAG1,DCDC2,DCLK1,DCX,DLG5,DPYSL3,DPYSL5,DRD2,EFNA5,EFNB2,EN2,EPHA4,EPHA5,EPHA8,EPHB1,EPHB2,EPHB3,FAT4,FBXO38,FBXO45,FEZF2,FGFR1,FL…
GO:BP	localization of cell	GO:0051674	2.70049e-47	46.5686	952	4037	346	24356	ABHD2,ABHD6,ABL1,ABR,ACVR1B,ACVR1C,ADAM9,ADAM10,ADAMTS1,ADARB1,AIMP1,AKT3,AMOT,AMOTL1,ANGPT1,ANGPT2,APC,APCDD1,ARF6,ARHGEF16,ARID2,ARID5B,ARL13B,ARPC5,ARTN,ASCL1,ASH1L,ATM,ATOH8,ATP2B4,ATP8A1,AUTS2,B4GALT1,BAG4,BARHL1,BCL2,BCL11B,BMP2,BMP7,BMPR2,BMPR1A,C5ORF30,CAPN7,CCBE1,CCDC88A,CCNYL1,CD74,CDC42BPA,CDH1,CDK5R1,CHL1,CLASP1,CLIC4,CLRN1,CNTN2,CORO7,CPNE3,CRK,CSF1R,CTGF,CTTN,CX3CR1,CXCL12,CXCR1,CXC…
GO:BP	cell motility	GO:0048870	2.70049e-47	46.5686	952	4037	346	24356	ABHD2,ABHD6,ABL1,ABR,ACVR1B,ACVR1C,ADAM9,ADAM10,ADAMTS1,ADARB1,AIMP1,AKT3,AMOT,AMOTL1,ANGPT1,ANGPT2,APC,APCDD1,ARF6,ARHGEF16,ARID2,ARID5B,ARL13B,ARPC5,ARTN,ASCL1,ASH1L,ATM,ATOH8,ATP2B4,ATP8A1,AUTS2,B4GALT1,BAG4,BARHL1,BCL2,BCL11B,BMP2,BMP7,BMPR2,BMPR1A,C5ORF30,CAPN7,CCBE1,CCDC88A,CCNYL1,CD74,CDC42BPA,CDH1,CDK5R1,CHL1,CLASP1,CLIC4,CLRN1,CNTN2,CORO7,CPNE3,CRK,CSF1R,CTGF,CTTN,CX3CR1,CXCL12,CXCR1,CXC…
GO:BP	animal organ morphogenesis	GO:0009887	4.63401e-47	46.334	695	4037	279	24356	ABL1,ABR,ACAN,ACVR2B,ADAMTS1,ADARB1,AGTR2,AKT3,ALDH1A2,ALX4,ANKRD1,ARID2,ARID5B,ARL13B,ASH1L,ASPN,ASXL2,AUTS2,AXIN2,BARX2,BCL2,BCL11B,BCOR,BMI1,BMP2,BMP6,BMP7,BMPR2,BMPR1A,BMPR1B,BTBD7,BTRC,BVES,CALB1,CAPN1,CDH5,CDON,CEBPB,CHST11,CHSY1,CITED2,CLIC5,CLRN1,COCH,COL1A2,COL4A3BP,COL5A2,CSGALNACT1,CTGF,CTNNBIP1,CUL1,DAB2,DAG1,DLG1,DLG5,DLL4,DLX1,DLX2,DLX6,DVL2,E2F4,EDA,EDAR,EDN1,EFEMP1,EFNB2,EGLN1,EMX…
GO:BP	vesicle-mediated transport	GO:0016192	5.17846e-47	46.2858	887	4037	329	24356	AAK1,ABCA1,ABCA12,ABL1,ABR,ACAP2,ACSL3,ACTN2,AHSG,AKTIP,ALS2,ANGPT1,ANK3,ANKFY1,ANKRD50,ANKRD13A,AP1B1,AP1S2,AP2A2,AP2B1,AP2M1,AP3M1,AP3M2,AP3S2,AP4E1,APLN,ARCN1,ARF1,ARF6,ARFGEF2,ARHGAP12,ARHGAP44,ARL3,ARL4C,ARL5B,ATG14,ATP2A2,ATP6V1H,ATP9A,BCAP29,BET1,BICD2,BLOC1S2,BVES,C17ORF75,CACNA1G,CACNG2,CACNG4,CADPS,CADPS2,CALCRL,CANX,CAV2,CBL,CCDC91,CCDC93,CD5,CD9,CD36,CD47,CEP19,CFTR,CHMP5,CHMP1B,CLASP…
GO:BP	positive regulation of cell communication	GO:0010647	5.78316e-47	46.2378	1019	4037	362	24356	AAK1,ABL1,ACPP,ACVR1B,ACVR2A,ACVR2B,ADAM9,ADCY1,ADCYAP1,ADORA2A,ADRB1,AGTR2,AKAP12,AKT3,ALPK1,ANGPT1,ANKRD1,ARHGEF7,ARL2BP,ARL6IP5,ASCL1,ATM,ATP6V1C2,ATR,AUTS2,BAG4,BANK1,BCLAF1,BMP2,BMP6,BMP7,BMPR2,BMPR1A,BMPR1B,C2CD2L,CA2,CA7,CACNG2,CACNG4,CALB1,CALM1,CARD11,CAV2,CBL,CD36,CD44,CD74,CDC73,CDON,CFTR,CHRNB4,CHSY1,CITED2,CLEC16A,CLSTN1,CNTN2,CREB1,CREBBP,CSF1R,CSNK1D,CSNK1E,CSNK1G1,CTGF,CTSC,CUX2,C…
GO:BP	protein transport	GO:0015031	2.16153e-46	45.6652	1028	4037	363	24356	ABCA1,ABL1,ACSL3,ACVR1C,ACVR2B,ADAM9,ADCYAP1,AHCYL1,AKAP12,AKTIP,ALKBH5,ANGPT1,ANK3,ANKRD1,AP1B1,AP1S2,AP2A2,AP2B1,AP2M1,AP3M1,AP3M2,AP3S2,AP4E1,ARCN1,ARF1,ARF6,ARFIP1,ARFIP2,ARG2,ARHGAP44,ARL3,ARL5B,ARL6IP1,ATG7,ATG9A,ATG9B,BAG4,BANK1,BBS12,BCAP29,BET1,BIRC5,BNIP3L,BRSK2,C17ORF75,C2CD2L,CACNG2,CACNG4,CADM1,CALCRL,CARD11,CBLN1,CBLN4,CD36,CD74,CD200,CD276,CDH1,CDK5R1,CFTR,CHCHD4,CHMP1B,CIDEA,CLTB,…
GO:BP	regulation of anatomical structure morphogenesis	GO:0022603	3.17513e-46	45.4982	623	4037	258	24356	ABL1,ABR,ADAM9,ADAM12,AGTR2,AKAP2,AKT3,AMOT,ANGPT2,APLNR,ARHGAP44,ARPC2,ASPN,BCL2,BCOR,BDNF,BMP2,BMP7,BMPR2,BMPR1A,BRSK2,BRWD1,BRWD3,BTBD7,BVES,C15ORF62,CAPRIN1,CCBE1,CD36,CDC42EP1,CDC42EP4,CDC42SE1,CDK5R1,CITED2,CLASP1,CNTN2,COCH,COL5A2,CREB3L1,CRK,CSF1R,CUX2,CX3CR1,CYP1B1,DAB1,DAB2,DAB2IP,DAG1,DDHD2,DLG1,DVL2,EDN1,EFNA5,EFNB2,EGLN1,EMP2,EPB41,EPHA4,EPHB2,EPHB3,EPN2,ERAP1,ERMN,ESR1,ETS1,EYA1,FAS…
GO:BP	positive regulation of developmental process	GO:0051094	4.72902e-46	45.3252	828	4037	312	24356	ABL1,ABL2,ACVR1B,ACVR2A,ACVR2B,ADAM9,ADAM12,AGTR2,AKT3,AMOT,APLNR,ARG2,ARPC2,ASCL1,ATOH8,ATXN1L,AXIN2,BCL2,BDNF,BMI1,BMP2,BMP6,BMP7,BMPR2,BMPR1A,BMPR1B,CAPRIN1,CBFA2T2,CBFB,CBLN1,CCBE1,CCDC71,CCND1,CD36,CD74,CD276,CDKN2B,CDON,CEBPB,CELF1,CITED2,CLASP1,CLSTN1,CREB1,CRK,CTGF,CTNNBIP1,CUX2,CX3CR1,CXCL12,CYLD,CYP1B1,DAB1,DAB2,DAB2IP,DAG1,DDHD2,DLG5,DLX1,DLX2,DRD2,EDN1,EFNA5,EFNB2,EGR3,EIF4G1,EPB41L5,…
GO:BP	negative regulation of nucleobase-containing compound metabolic process	GO:0045934	1.17072e-45	44.9315	882	4037	325	24356	ACVR2B,AEBP1,AEBP2,ANKRD1,ARID4A,ARID5B,ASCL1,ASCL2,ATAD2,ATAD2B,ATM,ATOH8,ATRX,ATXN1,ATXN1L,AXIN2,BACH1,BACH2,BARX2,BATF3,BCLAF1,BCOR,BHLHE41,BMI1,BMP2,BMP6,BMP7,BMPR2,BTRC,CBFA2T2,CBFB,CBX5,CBX6,CBX7,CC2D1B,CCND1,CD36,CDC73,CDK6,CDK5R1,CDKN2B,CDYL2,CEBPB,CGGBP1,CHCHD3,COPS2,CREB1,CREB3L1,CREBBP,CTNNBIP1,CUX1,CUX2,DAB2,DAB2IP,DCP2,DDX5,DDX20,DDX54,DFFA,DLG1,DLL4,DLX1,DLX2,DMBX1,DNAJA3,DNAJB4,DNA…
GO:BP	positive regulation of cellular protein metabolic process	GO:0032270	3.827e-45	44.4171	970	4037	346	24356	ABI1,ABI2,ABL1,ACVR1C,ACVR2A,ACVR2B,ADAM9,ADCYAP1,AGTR2,AKTIP,ALS2,ANGPT1,ANKIB1,ANKLE2,ANTXR1,APLNR,ARIH1,ARIH2,ARL2BP,ARL6IP5,ARNT,ARRDC3,ATG7,ATG13,ATG14,ATP2B4,AUTS2,AXIN2,BAG4,BANK1,BBS7,BCL2,BMI1,BMP2,BMP6,BMP7,BMPR2,BMPR1A,BTRC,CAB39,CALM1,CARD11,CASP8AP2,CAV2,CCDC88A,CCND1,CCNK,CCNY,CCNYL1,CD36,CD44,CD74,CDK5R1,CDON,CEBPB,CNTN2,CSF1R,CSNK1A1,CSNK1D,CSNK1E,CTGF,CTIF,CYFIP2,DAB1,DAB2,DAB2IP…
GO:BP	neuron development	GO:0048666	3.96817e-45	44.4014	682	4037	272	24356	ABI1,ABL1,ABL2,ADARB1,ADCY1,ADCYAP1,ALCAM,ALS2,ARF6,ARHGAP44,ARL3,ARTN,ASAP1,ASCL1,AUTS2,B3GNT2,BCL2,BCL11B,BDNF,BMP7,BMPR2,BMPR1B,BRSK2,BTBD3,CAPRIN1,CBFA2T2,CBX6,CCDC88A,CDH23,CDK5R1,CECR2,CHL1,CLIC5,CLMN,CLRN1,CNP,CNR1,CNTN2,CNTN4,CREB1,CRK,CSF1R,CSMD3,CUX2,CYFIP2,DAB1,DAB2IP,DAG1,DCDC2,DCLK1,DCX,DLG5,DPYSL3,DPYSL5,DRD1,DRD2,EFNA5,EFNB2,EN2,EPHA4,EPHA5,EPHA8,EPHB1,EPHB2,EPHB3,FAT4,FBXO38,FBXO4…
GO:BP	tube morphogenesis	GO:0035239	5.24123e-45	44.2806	544	4037	234	24356	ABL1,ACVR2B,ADAM12,ADIPOR2,AGTR2,AKT3,AMOT,AMOTL1,ANGPT1,ANGPT2,APLNR,ARID2,ARL13B,ATOH8,B4GALT1,BCL2,BMP2,BMP7,BMPR2,BMPR1A,BTRC,BVES,C1GALT1,CALCRL,CCBE1,CECR2,CITED2,CLIC4,COL4A1,CREB3L1,CTGF,CTNNBIP1,CX3CR1,CYP1B1,DAB2IP,DAG1,DLG1,DLG5,DLL4,DVL2,EDA,EDAR,EDN1,EDNRA,EFNB2,EGLN1,EGR3,EMP2,ENPEP,EPAS1,EPB41L5,EPHA4,EPHB1,EPHB2,EPHB3,EPN2,ERAP1,ESR1,ESRP2,ETS1,EYA1,FASLG,FAT4,FGF1,FGF2,FGF9,FGF18…
GO:BP	anatomical structure formation involved in morphogenesis	GO:0048646	6.14936e-45	44.2112	721	4037	282	24356	ABI1,ABL1,ACTN2,ACVR2A,ACVR2B,ADAM9,ADAM12,ADAMTS1,ADIPOR2,AGFG1,AKT3,ALDH1A2,AMOT,AMOTL1,ANGPT1,ANGPT2,ANKRD1,APLNR,ATOH8,AXIN2,B4GALT1,BMP2,BMP7,BMPR2,BMPR1A,C1GALT1,CALB1,CALCRL,CASQ2,CBLN1,CCBE1,CD9,CD36,CDC73,CDK5R1,CDON,CECR2,CFL2,CITED2,CLASP1,CLIC4,COL12A1,COL4A1,COL5A2,CREB3L1,CTGF,CX3CR1,CYP1B1,DAB2IP,DAG1,DCX,DLL4,DLX6,DVL2,EDA,EDAR,EDN1,EDNRA,EFNB2,EGLN1,EGR3,ELF5,EMP2,ENPEP,EPAS1,EPB…
GO:BP	positive regulation of molecular function	GO:0044093	1.05402e-44	43.9771	1047	4037	364	24356	ABHD5,ABI1,ABI2,ABL1,ABL2,ABR,ACAP2,ACTN2,ACVR1C,ACVR2B,ADAM9,ADCY1,ADCYAP1,ADRB1,AGFG1,AGTR2,AKAP5,AKAP6,AKTIP,ALDOB,ALS2,AMBRA1,ANGPT1,ANTXR1,APH1B,ARHGAP6,ARHGAP12,ARHGAP26,ARHGAP28,ARHGAP29,ARHGAP31,ARHGAP36,ARHGAP42,ARHGAP44,ARHGEF7,ARHGEF12,ARHGEF16,ARHGEF10L,ARID5B,ARL6IP5,ARRDC3,ASAP1,ASAP2,ATG13,ATG14,ATP1B3,ATP2B4,AZIN1,BCL2,BDNF,BMI1,BMP2,CAB39,CALM1,CARD11,CASP8AP2,CASR,CAV2,CCDC88A,C…
GO:BP	negative regulation of RNA metabolic process	GO:0051253	1.1191e-44	43.9511	823	4037	308	24356	ACVR2B,AEBP1,AEBP2,ARID4A,ARID5B,ASCL1,ASCL2,ATAD2,ATAD2B,ATOH8,ATRX,ATXN1,ATXN1L,AXIN2,BACH1,BACH2,BARX2,BATF3,BCLAF1,BCOR,BHLHE41,BMI1,BMP2,BMP6,BMP7,BTRC,CBFA2T2,CBFB,CBX5,CBX6,CBX7,CC2D1B,CCND1,CD36,CDC73,CDK6,CDK5R1,CDKN2B,CDYL2,CEBPB,CGGBP1,CHCHD3,COPS2,CREB1,CREB3L1,CREBBP,CTNNBIP1,CUX1,CUX2,DAB2,DAB2IP,DDX5,DDX20,DDX54,DLG1,DLL4,DLX1,DLX2,DMBX1,DNAJA3,DNAJB4,DNAJB5,DNAJB6,DNMT3A,DR1,DYRK1…
GO:BP	response to external stimulus	GO:0009605	1.51676e-43	42.8191	1310	4037	424	24356	ABCA1,ABCC9,ABL1,ABR,ACTR2,ACTR3,ACVR1C,ADAM9,ADAM10,ADAMTS5,ADAMTS18,ADORA2A,ADRB1,AHSG,ALCAM,ALPK1,AMOT,ANGPT1,ANGPT2,ANKRD1,AQP4,ARF1,ARG2,ARHGEF16,ARTN,ASCL1,ASH1L,ATG7,ATG14,AUTS2,B3GNT2,BANK1,BAP1,BATF3,BCL2,BCL11B,BMP2,BMP6,BMP7,BMPR2,BMPR1B,BNIP3L,C5ORF30,CACNA2D4,CADM1,CADPS2,CASK,CD9,CD36,CD47,CD74,CD86,CD274,CD276,CDC73,CDC42EP4,CDK6,CDK5R1,CEBPB,CEBPG,CHL1,CHMP5,CLASP1,CLCN6,CLEC16A,C…
GO:BP	negative regulation of cell communication	GO:0010648	2.25646e-43	42.6466	798	4037	299	24356	ABHD6,ABL1,ACVR1C,AGTR2,AIDA,APC,APCDD1,APLN,APLNR,ARHGAP12,ARHGAP42,ARHGAP44,ARRDC3,ASH1L,ASPN,ATM,ATP2B4,ATXN7,AXIN2,BANK1,BCL2,BMI1,BMP2,BMP7,BRAP,CALM1,CASQ2,CAV2,CBFA2T2,CBL,CBLN1,CD74,CD2AP,CHST11,CIDEA,CREB3L1,CSNK1A1,CSNK1E,CTDSPL2,CTNNBIP1,CTNND1,CTTN,CYLD,DAB1,DAB2,DAB2IP,DAG1,DEPDC5,DGKI,DKK2,DKK3,DLG1,DLG5,DLL4,DLX1,DLX2,DMD,DRD1,DRD2,DUSP3,DUSP4,DUSP5,DUSP6,DUSP8,DUSP16,DYRK2,DYRK1A,…
GO:BP	negative regulation of nucleic acid-templated transcription	GO:1903507	2.99507e-43	42.5236	764	4037	290	24356	ACVR2B,AEBP1,AEBP2,ARID4A,ARID5B,ASCL1,ASCL2,ATAD2,ATAD2B,ATOH8,ATRX,ATXN1,ATXN1L,BACH1,BACH2,BARX2,BATF3,BCLAF1,BCOR,BHLHE41,BMI1,BMP2,BMP6,BMP7,BTRC,CBFA2T2,CBFB,CBX5,CBX6,CBX7,CC2D1B,CCND1,CD36,CDC73,CDK6,CDK5R1,CDKN2B,CDYL2,CEBPB,CGGBP1,CHCHD3,COPS2,CREB1,CREB3L1,CREBBP,CTNNBIP1,CUX1,CUX2,DAB2,DAB2IP,DDX5,DDX20,DDX54,DLG1,DLL4,DLX1,DLX2,DMBX1,DNAJA3,DNAJB4,DNAJB5,DNAJB6,DNMT3A,DR1,E2F1,E2F3,E…
GO:BP	negative regulation of RNA biosynthetic process	GO:1902679	2.99507e-43	42.5236	764	4037	290	24356	ACVR2B,AEBP1,AEBP2,ARID4A,ARID5B,ASCL1,ASCL2,ATAD2,ATAD2B,ATOH8,ATRX,ATXN1,ATXN1L,BACH1,BACH2,BARX2,BATF3,BCLAF1,BCOR,BHLHE41,BMI1,BMP2,BMP6,BMP7,BTRC,CBFA2T2,CBFB,CBX5,CBX6,CBX7,CC2D1B,CCND1,CD36,CDC73,CDK6,CDK5R1,CDKN2B,CDYL2,CEBPB,CGGBP1,CHCHD3,COPS2,CREB1,CREB3L1,CREBBP,CTNNBIP1,CUX1,CUX2,DAB2,DAB2IP,DDX5,DDX20,DDX54,DLG1,DLL4,DLX1,DLX2,DMBX1,DNAJA3,DNAJB4,DNAJB5,DNAJB6,DNMT3A,DR1,E2F1,E2F3,E…
GO:BP	negative regulation of signaling	GO:0023057	7.3664e-43	42.1327	802	4037	299	24356	ABHD6,ABL1,ACVR1C,AGTR2,AIDA,APC,APCDD1,APLN,APLNR,ARHGAP12,ARHGAP42,ARHGAP44,ARRDC3,ASH1L,ASPN,ATM,ATP2B4,ATXN7,AXIN2,BANK1,BCL2,BMI1,BMP2,BMP7,BRAP,CALM1,CASQ2,CAV2,CBFA2T2,CBL,CBLN1,CD74,CD2AP,CHST11,CIDEA,CREB3L1,CSNK1A1,CSNK1E,CTDSPL2,CTNNBIP1,CTNND1,CTTN,CYLD,DAB1,DAB2,DAB2IP,DAG1,DEPDC5,DGKI,DKK2,DKK3,DLG1,DLG5,DLL4,DLX1,DLX2,DMD,DRD1,DRD2,DUSP3,DUSP4,DUSP5,DUSP6,DUSP8,DUSP16,DYRK2,DYRK1A,…
GO:BP	cellular component biogenesis	GO:0044085	7.43681e-43	42.1286	1969	4037	570	24356	AARS2,ABCA1,ABCC4,ABL1,ABLIM1,ABLIM3,ACACA,ACPP,ACSL3,ACTN2,ACTR2,ACTR3,AGFG1,AHCTF1,AIF1L,ALDH5A1,ALDOB,AMBRA1,ANGPT1,ANK3,ANKRA2,ANKRD1,ANTXR1,ANXA6,APC,ARF6,ARHGAP6,ARHGAP28,ARHGEF4,ARHGEF7,ARHGEF10L,ARL3,ARL13B,ARPC2,ARPC4,ARPC5,ARVCF,ASAP1,ASF1A,ATG7,ATG13,ATG14,ATG9A,ATG9B,ATM,ATMIN,ATP6V1D,ATPAF1,ATR,ATRX,AUTS2,B4GALT1,BAG4,BAIAP2,BBS7,BBS9,BBS12,BCL2,BDNF,BMP7,BVES,C15ORF62,CADPS,CADPS2,C…
GO:BP	cell death	GO:0008219	1.16647e-42	41.9331	1074	4037	366	24356	ABL1,ACVR1B,ACVR1C,ACVR2B,ADARB1,ADNP,ADORA2A,AGTR2,AIFM2,AKTIP,ALDH1A2,ALX4,AMBRA1,ANGPT1,ANKLE2,ANKRD1,ANXA6,APC,API5,ARF6,ARG2,ARHGEF7,ARL6IP5,ASCL1,ATG7,ATM,AXIN2,B4GALT1,BACE1,BARHL1,BCL2,BCL11B,BCLAF1,BDNF,BID,BIRC5,BLOC1S2,BMF,BMI1,BMP2,BMP6,BMP7,BMPR2,BMPR1B,BNIP3L,BRSK2,CARD11,CASP8AP2,CAST,CBL,CD36,CD74,CDC73,CEBPB,CHL1,CHST11,CIAPIN1,CIDEA,CITED2,CSF1R,CSRNP3,CTGF,CTSC,CTTN,CUL1,CYFIP2…
GO:BP	negative regulation of transcription, DNA-templated	GO:0045892	2.45875e-42	41.6093	740	4037	282	24356	ACVR2B,AEBP1,AEBP2,ARID4A,ARID5B,ASCL1,ASCL2,ATAD2,ATAD2B,ATOH8,ATRX,ATXN1,ATXN1L,BACH1,BACH2,BARX2,BATF3,BCLAF1,BCOR,BHLHE41,BMI1,BMP2,BMP6,BMP7,BTRC,CBFA2T2,CBFB,CBX5,CBX6,CBX7,CC2D1B,CCND1,CD36,CDC73,CDK6,CDK5R1,CDKN2B,CEBPB,CGGBP1,CHCHD3,COPS2,CREB1,CREB3L1,CREBBP,CTNNBIP1,CUX1,CUX2,DAB2,DAB2IP,DDX5,DDX20,DLG1,DLL4,DLX1,DLX2,DMBX1,DNAJA3,DNAJB4,DNAJB5,DNAJB6,DNMT3A,DR1,E2F1,E2F3,E2F6,EDN1,EGR…
GO:BP	negative regulation of developmental process	GO:0051093	3.75426e-42	41.4255	576	4037	238	24356	ABCA5,ABL1,ABR,ACVR1C,ADRB1,AHSG,AKT3,AMOT,ANGPT2,ASAP1,ASCL1,ASPN,AXIN2,BBS12,BCL2,BCOR,BHLHE41,BMP2,BMP7,BMPR2,BMPR1A,CBFB,CCND1,CD74,CDC73,CDK6,CDK12,CDK5R1,CLASP1,CLDN18,CNTN2,CNTN4,COL5A2,CREB3L1,CTSK,CX3CR1,DAAM2,DAB1,DAB2IP,DDX6,DLX1,DLX2,E2F1,EFEMP1,EFNA5,EFNB2,EIF4E,ELF5,EPHA4,EPHB1,EPHB2,EPN2,ERBB4,FASLG,FBN1,FERMT1,FEZF2,FGF23,FOXJ1,FOXJ2,FOXM1,FOXO1,FOXP1,FRS2,FRZB,FXN,FZD3,FZD7,GABPA…
GO:BP	regulation of nervous system development	GO:0051960	4.60864e-42	41.3364	562	4037	234	24356	ABL1,ABL2,ARF6,ARHGAP44,ASAP1,ASCL1,BCL2,BCL11B,BDNF,BMP2,BMP6,BMP7,BMPR2,BMPR1A,BRSK2,CAPRIN1,CBFA2T2,CBLN1,CCDC88A,CDK5R1,CDON,CLSTN1,CNTN2,CNTN4,COLQ,CRK,CSMD3,CUX2,CX3CR1,DAAM2,DAB1,DAB2IP,DDX6,DLG1,DLG5,DLL4,DLX1,DLX2,DPYSL3,DRD2,DVL2,EFNA5,EFNB2,EIF4E,EIF4G1,EPHA4,EPHB1,EPHB2,EPHB3,ERBB4,EYA1,FBXO38,FEZF2,FGF2,FGFR1,FLRT2,FMR1,FZD1,FZD3,FZD4,GDF6,GDF7,GFAP,GFI1,GHR,GORAB,GORASP1,GPR183,GPRC…
GO:BP	circulatory system development	GO:0072359	5.54346e-42	41.2562	689	4037	268	24356	ABL1,ACAN,ACTN2,ACVR2B,ADAM12,ADAMTS1,ADAMTS6,ADIPOR2,AKT3,ALDH1A2,ALPK3,AMOT,AMOTL1,ANGPT1,ANGPT2,ANK2,ANKRD1,ANTXR1,AP1B1,AP2B1,APLN,APLNR,ARID2,ARL13B,AXIN2,B4GALT1,BBS7,BCOR,BMP2,BMP7,BMPR2,BMPR1A,BVES,C1GALT1,CALCRL,CCBE1,CDH5,CITED2,CLIC4,COL1A2,COL4A1,COL4A3BP,CREB1,CREB3L1,CTGF,CX3CR1,CYP1B1,DAB2IP,DCTN5,DLL4,DNAH5,DUSP6,ECE1,EDN1,EDNRA,EFNB2,EGLN1,EGR3,EMP2,ENPEP,EPAS1,EPHB1,EPHB2,EPHB3,…
GO:BP	regulation of cell development	GO:0060284	3.55212e-41	40.4495	564	4037	233	24356	ABL1,ABL2,ARF6,ARHGAP44,ARPC2,ASAP1,ASCL1,AXIN2,BCL2,BCL11B,BDNF,BMP2,BMP6,BMP7,BMPR2,BMPR1A,BRSK2,CAPRIN1,CBFA2T2,CCDC88A,CDK5R1,CDON,CLDN18,CNTN2,CNTN4,CRK,CSMD3,CUX2,CX3CR1,DAAM2,DAB1,DAB2IP,DDX6,DLG5,DLL4,DLX1,DLX2,DPYSL3,DRD2,EDN1,EFNA5,EFNB2,EIF4E,EIF4G1,EPHA4,EPHB2,EPHB3,ERBB4,EYA1,FBN1,FBXO38,FEZF2,FGF2,FGFR1,FLRT2,FMR1,FRZB,FZD3,FZD4,GAL,GDF6,GDF7,GFAP,GFI1,GORASP1,GPR183,GPRC5B,GRIN1,HD…
GO:BP	organic substance catabolic process	GO:1901575	4.74214e-41	40.324	1246	4037	403	24356	AASS,ABAT,ABCD2,ABCD3,ABHD2,ABHD5,ABHD6,ABHD13,ACADL,ACOX1,AGL,ALDH1L2,ALDH5A1,ALDOB,ALKBH5,AMN1,ANKIB1,APC,ARG2,ARIH1,ARIH2,ARMC8,ASB9,ASB11,ASRGL1,ATG7,ATM,ATP2B4,ATXN3,AXIN2,AZIN1,BACE1,BAP1,BBS7,BDH2,BNIP3L,BPGM,BRSK2,BTRC,CAPN1,CBL,CIDEA,CLEC16A,CLPS,CNOT6,CNOT8,CNOT6L,CNP,COMT,CPS1,CSDC2,CSDE1,CSNK1A1,CSNK1D,CSNK1E,CSNK2A2,CTSC,CTSK,CTSS,CUL1,CUL2,CUL5,CUL4B,CYLD,CYP1B1,CYP39A1,DAB2,DAB2IP,…
GO:BP	negative regulation of signal transduction	GO:0009968	8.94634e-41	40.0484	748	4037	281	24356	ABL1,AGTR2,AIDA,APC,APCDD1,APLN,APLNR,ARHGAP12,ARHGAP42,ARHGAP44,ARRDC3,ASH1L,ASPN,ATM,ATP2B4,ATXN7,AXIN2,BANK1,BCL2,BMI1,BMP2,BMP7,BRAP,CALM1,CASQ2,CAV2,CBFA2T2,CBL,CBLN1,CD74,CD2AP,CHST11,CIDEA,CREB3L1,CSNK1A1,CSNK1E,CTDSPL2,CTNNBIP1,CTNND1,CTTN,CYLD,DAB1,DAB2,DAB2IP,DAG1,DEPDC5,DKK2,DKK3,DLG1,DLG5,DLL4,DLX1,DLX2,DMD,DRD2,DUSP3,DUSP4,DUSP5,DUSP6,DUSP8,DUSP16,DYRK2,DYRK1A,EGR1,ELF1,EPHB2,EPN2,ES…
GO:BP	cellular component morphogenesis	GO:0032989	8.94634e-41	40.0484	748	4037	281	24356	ABI1,ABL1,ACTN2,ADARB1,ADCY1,AGFG1,AKAP2,ALCAM,ALS2,ANKRD1,ANTXR1,ARHGAP44,ARL13B,ARPC2,ARTN,AUTS2,B3GNT2,BCL2,BCL11B,BDNF,BMP7,BMPR2,BMPR1B,BRSK2,BRWD1,BRWD3,BTBD3,BVES,C15ORF62,CAP2,CAPRIN1,CASQ2,CD9,CDC42EP1,CDC42EP4,CDC42SE1,CDH5,CDK5R1,CFL2,CHL1,CLASP1,CLIC4,CLIC5,CLRN1,CNP,CNTN2,CNTN4,COCH,COL4A3BP,CREB1,CRK,CSF1R,CSNK1A1,CUX2,CYFIP2,DAB1,DAB2IP,DAG1,DCDC2,DCLK1,DCX,DLG1,DPYSL5,DRD2,EDN1,EF…
GO:BP	peptidyl-amino acid modification	GO:0018193	2.97784e-40	39.5261	815	4037	297	24356	ABI1,ABI2,ABL1,ABL2,ACVR1B,ANGPT1,ARID4A,ARL2BP,ARNT,ASH1L,ASH2L,ATM,ATP2B4,ATR,ATRX,AUTS2,BAG4,BANK1,BCL2,BCOR,BMI1,BMP7,BRSK2,CAB39,CAMK4,CARD11,CBL,CD36,CD74,CDK5R1,CEBPB,CHCHD4,CHD3,CLK3,CREBBP,CSF1R,CSNK1A1,CSNK1D,CSNK1E,CSNK1G1,CSNK2A2,CWC27,DCLK1,DCLK3,DMD,DPH3,DPY19L1,DPY19L3,DPY19L4,DR1,DRD1,DYRK2,DYRK1A,EFEMP1,EFNA5,EGFLAM,EGLN1,EGLN3,EGR1,EIF4G1,EPC2,EPHA4,EPHA5,EPHA6,EPHA8,EPHB1,EPHB2…
GO:BP	regulation of neurogenesis	GO:0050767	6.67956e-40	39.1753	489	4037	210	24356	ABL1,ABL2,ARF6,ARHGAP44,ASAP1,ASCL1,BCL2,BCL11B,BDNF,BMP2,BMP6,BMP7,BMPR2,BMPR1A,BRSK2,CAPRIN1,CBFA2T2,CCDC88A,CDK5R1,CDON,CNTN2,CNTN4,CRK,CSMD3,CUX2,CX3CR1,DAAM2,DAB1,DAB2IP,DDX6,DLG5,DLL4,DLX1,DLX2,DPYSL3,DRD2,EFNA5,EFNB2,EIF4E,EIF4G1,EPHA4,EPHB2,EPHB3,ERBB4,EYA1,FBXO38,FEZF2,FGFR1,FLRT2,FMR1,FZD3,FZD4,GDF6,GDF7,GFAP,GFI1,GORASP1,GPR183,GPRC5B,GRIN1,HECW1,HECW2,HEY1,HEYL,HMG20A,HMGB2,ID2,ID3,ID…
GO:BP	transmembrane transport	GO:0055085	7.09598e-40	39.149	1105	4037	367	24356	ABCA1,ABCA5,ABCA8,ABCA12,ABCB5,ABCB8,ABCC1,ABCC3,ABCC4,ABCC5,ABCC9,ABCD2,ABCD3,ABCG8,ABL1,ACTN2,AHCYL1,AKAP6,ANK2,ANKH,ANXA6,APLNR,APPL1,AQP4,AQP9,ARL6IP1,ARL6IP5,ATP1B3,ATP2A2,ATP2B1,ATP2B2,ATP2B4,ATP2C1,ATP6V0A2,ATP6V0E1,ATP6V1A,ATP6V1C1,ATP6V1C2,ATP6V1D,ATP6V1G1,ATP6V1H,AZIN1,BANK1,BCL2,BEST4,CA2,CACHD1,CACNA1B,CACNA1E,CACNA1G,CACNA2D4,CACNB1,CACNB3,CACNG2,CACNG4,CALHM1,CALM1,CASQ2,CFTR,CHCHD4…
GO:BP	ion transport	GO:0006811	7.70044e-40	39.1135	1118	4037	370	24356	ABCA1,ABCA12,ABCC1,ABCC4,ABCC5,ABCC9,ABCD3,ABCG8,ABL1,ACSL3,ACTN2,AHCYL1,AKAP6,ANK2,ANKH,ANO3,ANXA6,APLNR,ARL6IP1,ARL6IP5,ATOX1,ATP10D,ATP11B,ATP1B3,ATP1B4,ATP2A2,ATP2B1,ATP2B2,ATP2B4,ATP2C1,ATP6V0A2,ATP6V0E1,ATP6V1A,ATP6V1C1,ATP6V1C2,ATP6V1D,ATP6V1G1,ATP6V1H,ATP8A1,ATP9A,BANK1,BCL2,BEST4,C2CD2L,CA2,CA7,CACHD1,CACNA1B,CACNA1E,CACNA1G,CACNA2D4,CACNB1,CACNB3,CACNG2,CACNG4,CALB1,CALCRL,CALHM1,CALM1,…
GO:BP	cell morphogenesis	GO:0000902	1.81872e-39	38.7402	673	4037	259	24356	ABI1,ABL1,ADARB1,ADCY1,AKAP2,ALCAM,ALS2,ANTXR1,ARHGAP44,ARL13B,ARPC2,ARTN,AUTS2,B3GNT2,BCL2,BCL11B,BDNF,BMP7,BMPR2,BMPR1B,BRSK2,BRWD1,BRWD3,BTBD3,BVES,C15ORF62,CAP2,CAPRIN1,CDC42EP1,CDC42EP4,CDC42SE1,CDH5,CDK5R1,CHL1,CLIC4,CLIC5,CLRN1,CNP,CNTN2,CNTN4,COCH,COL4A3BP,CREB1,CRK,CSF1R,CSNK1A1,CUX2,CYFIP2,DAB1,DAB2IP,DAG1,DCDC2,DCLK1,DCX,DLG1,DPYSL5,DRD2,EFNA5,EFNB2,EN2,EPB41,EPB41L5,EPHA4,EPHA5,EPHA8,…
GO:BP	embryo development	GO:0009790	1.99893e-39	38.6992	739	4037	276	24356	ABI1,ABL1,ABR,ACVR1B,ACVR2A,ACVR2B,ADAM10,AFF3,ALDH1A2,ALX4,AMBRA1,AMOT,ANGPT1,ARID2,ARL13B,ARNT,ASCL2,ATOH8,AUTS2,AXIN2,BCOR,BMI1,BMP2,BMP7,BMPR2,BMPR1A,CDC73,CDON,CEBPB,CECR2,CHST11,CITED2,CLASP1,CLIC5,CLRN1,COL12A1,COL4A3BP,COL5A2,DAG1,DLG1,DLL4,DLX1,DLX2,DLX6,DNAJB6,DNMT3A,DVL2,ECE1,EDN1,EDNRA,EFEMP1,EGLN1,EIF2S2,ELF5,ELL,EN2,EPAS1,EPB41L5,EPHA4,EPHB2,ERBB4,ETNK2,EXOC4,EYA1,FBN1,FGF2,FGF9,FGF…
GO:BP	negative regulation of multicellular organismal process	GO:0051241	2.7548e-39	38.5599	682	4037	261	24356	ABCG8,ABHD6,ABR,ACVR1C,ACVR2B,ADAMTS5,ADAMTS18,ADRB1,AGTR2,AHSG,AMOT,ANGPT1,ANGPT2,ARG2,ARHGAP42,ARRDC3,ASAP1,ASCL1,ASPN,ATP2A2,ATP2B4,AXIN2,BANK1,BCL2,BCOR,BMP2,BMP7,BMPR2,BMPR1A,C5ORF30,CBFB,CBLN1,CD9,CD74,CD276,CD2AP,CDC73,CDK6,CDK5R1,CHSY1,CIDEA,CLDN18,CNTN2,CNTN4,COL5A2,CREB3L1,CTSK,CX3CR1,DAAM2,DAB1,DAB2IP,DDX6,DICER1,DLL4,DLX1,DLX2,EFEMP1,EFNB2,EIF4E,EPHA4,EPHB1,EPHB2,EPN2,ERBB4,FASLG,FBN1…
GO:BP	programmed cell death	GO:0012501	8.01304e-39	38.0962	994	4037	338	24356	ABL1,ACVR1B,ACVR1C,ACVR2B,ADARB1,ADNP,ADORA2A,AGTR2,AIFM2,AKTIP,ALDH1A2,ALX4,AMBRA1,ANGPT1,ANKLE2,ANKRD1,ANXA6,APC,API5,ARF6,ARG2,ARHGEF7,ARL6IP5,ASCL1,ATG7,ATM,B4GALT1,BACE1,BARHL1,BCL2,BCL11B,BCLAF1,BDNF,BID,BIRC5,BLOC1S2,BMF,BMI1,BMP2,BMP6,BMP7,BMPR2,BMPR1B,BNIP3L,BRSK2,CARD11,CASP8AP2,CAST,CBL,CD74,CDC73,CEBPB,CHL1,CHST11,CIAPIN1,CIDEA,CITED2,CSF1R,CSRNP3,CTSC,CTTN,CUL1,CYFIP2,CYLD,CYP1B1,DAB…
GO:BP	positive regulation of signal transduction	GO:0009967	1.36316e-38	37.8655	922	4037	320	24356	AAK1,ABL1,ACPP,ACVR1B,ACVR2A,ACVR2B,ADAM9,ADCYAP1,ADORA2A,ADRB1,AGTR2,AKAP12,AKT3,ALPK1,ANGPT1,ANKRD1,ARL2BP,ARL6IP5,ASCL1,ATM,ATP6V1C2,ATR,AUTS2,BAG4,BANK1,BCLAF1,BMP2,BMP6,BMP7,BMPR2,BMPR1A,BMPR1B,CALM1,CARD11,CAV2,CBL,CD36,CD44,CD74,CDC73,CDON,CHSY1,CITED2,CLEC16A,CNTN2,CREBBP,CSF1R,CSNK1D,CSNK1E,CSNK1G1,CTGF,CTSC,CUX2,CYFIP2,CYLD,CYP1B1,DAAM2,DAB2,DAB2IP,DCDC2,DDX1,DDX5,DGKI,DLG5,DLL4,DNAJC27…
GO:BP	apoptotic process	GO:0006915	7.4676e-38	37.1268	970	4037	330	24356	ABL1,ACVR1B,ACVR1C,ACVR2B,ADARB1,ADNP,ADORA2A,AGTR2,AIFM2,AKTIP,ALDH1A2,ALX4,AMBRA1,ANGPT1,ANKLE2,ANKRD1,ANXA6,APC,API5,ARF6,ARG2,ARHGEF7,ARL6IP5,ASCL1,ATG7,ATM,B4GALT1,BACE1,BARHL1,BCL2,BCL11B,BCLAF1,BDNF,BID,BIRC5,BLOC1S2,BMF,BMI1,BMP2,BMP6,BMP7,BMPR2,BMPR1B,BNIP3L,BRSK2,CARD11,CASP8AP2,CAST,CBL,CD74,CDC73,CEBPB,CHL1,CHST11,CIAPIN1,CIDEA,CITED2,CSF1R,CSRNP3,CTSC,CTTN,CUL1,CYFIP2,CYLD,CYP1B1,DAB…
GO:BP	positive regulation of cell differentiation	GO:0045597	1.31337e-37	36.8816	558	4037	225	24356	ABL1,ABL2,ACVR1B,ACVR2A,ACVR2B,ARPC2,ASCL1,ATOH8,AXIN2,BCL2,BDNF,BMI1,BMP2,BMP6,BMP7,BMPR2,BMPR1A,BMPR1B,CAPRIN1,CBFA2T2,CBFB,CCDC71,CD36,CD74,CD276,CDON,CEBPB,CREB1,CRK,CTGF,CTNNBIP1,CUX2,CX3CR1,CYLD,DAB1,DAB2,DAB2IP,DLG5,DLX1,DLX2,DRD2,EDN1,EFNA5,EFNB2,EGR3,EIF4G1,EPB41L5,EPHB2,ETS1,FBXO38,FEZF2,FGF2,FGF18,FGFR1,FNDC5,FOS,FOXJ1,FOXP1,FRZB,FZD3,FZD4,GATA6,GDF5,GDF6,GDF7,GDNF,GFAP,GLIPR2,GPRC5B,G…
GO:BP	system process	GO:0003008	1.43995e-37	36.8417	1006	4037	338	24356	ABCG8,ABL1,ABR,ACPP,ACTN2,ADARB1,ADCY1,ADCY6,ADORA2A,ADRB1,AFF2,AGTR2,ANGPT1,ANK2,ANXA6,AOC3,ARG2,ARHGAP42,ATP2A2,ATP2B4,ATP8A1,ATXN1,ATXN1L,AVPR1A,B3GNT2,B4GALT2,BARHL1,BCL2,BDNF,BMP6,BMP7,BMPR2,CACNA1B,CACNA1G,CACNA2D4,CACNG2,CACNG4,CALB1,CALHM1,CALM1,CAMK4,CAMK2G,CASQ2,CBLN1,CCBE1,CCDC50,CCND2,CD36,CDH23,CERS3,CHL1,CHRM1,CHRNA2,CHRNA5,CHRNA6,CHRNB2,CHRNB4,CHRNG,CLIC5,CLRN1,CNGB3,CNTN2,CNTNAP2,…
GO:BP	regulation of cell death	GO:0010941	1.71886e-37	36.7648	887	4037	309	24356	ABL1,ACVR1C,ACVR2B,ADNP,ADORA2A,AGTR2,AIFM2,ALDH1A2,ALX4,AMBRA1,ANGPT1,ANKLE2,ANKRD1,APC,API5,ARG2,ARHGEF7,ARL6IP5,ASCL1,ATG7,ATM,AXIN2,B4GALT1,BACE1,BARHL1,BCL2,BCL11B,BCLAF1,BDNF,BID,BIRC5,BMF,BMI1,BMP2,BMP6,BMP7,BMPR1B,BNIP3L,CARD11,CASP8AP2,CAST,CBL,CD36,CD74,CDC73,CEBPB,CHL1,CHST11,CIAPIN1,CIDEA,CITED2,CSF1R,CSRNP3,CTGF,CTSC,CTTN,CYLD,CYP1B1,DAB2,DAB2IP,DAPK1,DCUN1D3,DDX20,DDX42,DFFA,DLX1,DN…
GO:BP	central nervous system development	GO:0007417	1.7236e-37	36.7636	544	4037	221	24356	ABL1,ABR,ACAN,ADARB1,AKT3,ALDH1A2,ALDH3A2,ALDH5A1,ANKLE2,ARCN1,ARL13B,ASCL1,ATRN,ATRX,ATXN1,ATXN1L,AUTS2,B4GALT2,BARHL1,BBS7,BCL2,BCL11B,BMI1,BMP2,BMP7,BMPR1A,BTBD3,CBLN1,CDK5R1,CDON,CEP120,CITED2,CLP1,CNP,CNTN2,CNTNAP2,COL4A1,CREB1,CRK,CSF1R,DAAM2,DAB1,DAB2IP,DCLK1,DCX,DLG5,DLX1,DLX2,DMBX1,DNAH5,DRD1,DRD2,E2F1,EML1,EMX2,EN2,EPHA4,EPHA5,EPHB1,EPHB2,EPHB3,ERBB4,FAIM2,FAT4,FBXO45,FEZF2,FGF2,FGF9,FG…
GO:BP	immune system process	GO:0002376	2.43183e-37	36.6141	1247	4037	394	24356	ABCC9,ABI1,ABL1,ABR,ACTR2,ACTR3,ACVR1B,ACVR2A,ADAM9,ADAM10,ADORA2A,AIMP1,ALCAM,ALPK1,AMPD3,ANGPT1,AQP4,ARG2,ARHGEF7,ARID4A,ARIH2,ARTN,ATG7,ATM,ATXN1L,AZI2,B4GALT1,BANK1,BAP1,BATF3,BCL2,BCL11B,BMI1,BMP6,BMPR1A,BNIP3L,CACNB3,CADM1,CAMK4,CARD11,CBFB,CD5,CD36,CD47,CD74,CD86,CD200,CD274,CD276,CDC73,CDC42EP4,CDK6,CEBPB,CEBPG,CHD2,CIAPIN1,CITED2,CLDN18,COCH,COL24A1,COLEC12,CREB1,CRK,CRP,CSF1R,CTNNBIP1,C…
GO:BP	positive regulation of protein modification process	GO:0031401	3.53836e-37	36.4512	757	4037	276	24356	ABI1,ABI2,ABL1,ACVR2A,ACVR2B,ADAM9,ADCYAP1,AGTR2,AKTIP,ALS2,ANGPT1,ANKLE2,APLNR,ARL2BP,ARL6IP5,ARNT,ARRDC3,ATG7,ATG13,ATG14,ATP2B4,AUTS2,AXIN2,BAG4,BANK1,BCL2,BMI1,BMP2,BMP6,BMP7,BMPR2,BMPR1A,CAB39,CALM1,CARD11,CAV2,CCDC88A,CCND1,CCNK,CCNY,CCNYL1,CD36,CD44,CD74,CDK5R1,CDON,CEBPB,CSF1R,CSNK1D,CTGF,DAB1,DAB2,DAB2IP,DAZAP2,DCUN1D2,DCUN1D3,DCUN1D5,DERL1,DLG1,DNAJC27,DSTYK,DYRK1A,EDAR,EDN1,EFNA5,EIF4G…
GO:BP	epithelium development	GO:0060429	5.04561e-37	36.2971	711	4037	264	24356	ABCA12,ABI1,ABL1,ACVR1B,ACVR2B,ADAM9,AGTR2,ALDH1A2,ALX4,AMBRA1,APCDD1,ARG2,ARHGAP12,ARID4A,ARL13B,ASCL1,ATOH8,ATRX,AXIN2,B4GALT1,BCL2,BCL11B,BDH2,BMI1,BMP2,BMP6,BMP7,BMPR2,BMPR1A,BRSK2,BTBD7,BTRC,C1GALT1,CA2,CALB1,CBFA2T2,CCND1,CDK6,CEBPB,CECR2,CITED2,CLASP1,CLIC4,CLIC5,CLRN1,COL4A1,CPT1A,CREB1,CTNNBIP1,DAB2,DAG1,DLG1,DLG3,DLG5,DLL4,DLX6,DMD,DVL2,E2F4,EDA,EDAR,EDN1,EDNRA,EFNB2,EHF,ELF5,EPB41L5,EP…
GO:BP	macromolecule catabolic process	GO:0009057	1.74776e-36	35.7575	835	4037	294	24356	ABHD13,AGL,ALKBH5,AMN1,ANKIB1,APC,ARIH1,ARIH2,ARMC8,ASB9,ASB11,ATG7,ATM,ATXN3,AXIN2,AZIN1,BACE1,BAP1,BBS7,BNIP3L,BRSK2,BTRC,CAPN1,CBL,CIDEA,CLEC16A,CNOT6,CNOT8,CNOT6L,CSDC2,CSDE1,CSNK1A1,CSNK1D,CSNK1E,CSNK2A2,CTSC,CTSK,CTSS,CUL1,CUL2,CUL5,CUL4B,CYLD,DAB2,DAB2IP,DCP2,DCP1A,DDX5,DERL1,DERL2,DFFA,DIEXF,DIS3,DNA2,DNAJB2,DNAJB9,DNAJB12,DNAJC3,DNAJC18,DROSHA,DTL,E2F1,EDEM1,EDEM3,ELAVL1,EPHA4,ERI1,ERLEC…
GO:BP	positive regulation of catalytic activity	GO:0043085	2.29933e-36	35.6384	832	4037	293	24356	ABHD5,ABI1,ABI2,ABL1,ABL2,ABR,ACAP2,ACVR1C,ACVR2B,ADAM9,ADCYAP1,ADRB1,AGFG1,AGTR2,AKAP5,ALDOB,ALS2,AMBRA1,ANGPT1,ANTXR1,APH1B,ARHGAP6,ARHGAP12,ARHGAP26,ARHGAP28,ARHGAP29,ARHGAP31,ARHGAP36,ARHGAP42,ARHGAP44,ARHGEF7,ARHGEF12,ARHGEF16,ARHGEF10L,ARL6IP5,ARRDC3,ASAP1,ASAP2,ATG13,ATG14,ATP1B3,ATP2B4,AZIN1,BCL2,BMI1,BMP2,CAB39,CALM1,CARD11,CASP8AP2,CASR,CAV2,CCDC88A,CCND1,CCNK,CCNY,CCNYL1,CD74,CD200,CDK…
GO:BP	positive regulation of phosphorus metabolic process	GO:0010562	4.08276e-36	35.389	683	4037	255	24356	ABI1,ABI2,ABL1,ACSL3,ACVR2A,ACVR2B,ADAM9,ADCYAP1,AGTR2,AKTIP,ALS2,AMBRA1,ANGPT1,ANKLE2,APLNR,ARL2BP,ARL6IP5,ATG13,ATG14,ATP2B4,AXIN2,BAG4,BANK1,BCL2,BMP2,BMP6,BMP7,BMPR2,BMPR1A,CAB39,CALM1,CARD11,CAV2,CCDC88A,CCND1,CCNK,CCNY,CCNYL1,CD36,CD44,CD74,CDK5R1,CDON,CSF1R,CSNK1D,CTGF,DAB1,DAB2,DAB2IP,DAZAP2,DLG1,DNAJC27,DSTYK,EDAR,EDN1,EFNA5,EIF4G1,EMP2,EN2,EPHA4,EPHA8,ERBB4,ERN1,FAM129A,FGA,FGF1,FGF2,FG…
GO:BP	positive regulation of phosphate metabolic process	GO:0045937	4.08276e-36	35.389	683	4037	255	24356	ABI1,ABI2,ABL1,ACSL3,ACVR2A,ACVR2B,ADAM9,ADCYAP1,AGTR2,AKTIP,ALS2,AMBRA1,ANGPT1,ANKLE2,APLNR,ARL2BP,ARL6IP5,ATG13,ATG14,ATP2B4,AXIN2,BAG4,BANK1,BCL2,BMP2,BMP6,BMP7,BMPR2,BMPR1A,CAB39,CALM1,CARD11,CAV2,CCDC88A,CCND1,CCNK,CCNY,CCNYL1,CD36,CD44,CD74,CDK5R1,CDON,CSF1R,CSNK1D,CTGF,DAB1,DAB2,DAB2IP,DAZAP2,DLG1,DNAJC27,DSTYK,EDAR,EDN1,EFNA5,EIF4G1,EMP2,EN2,EPHA4,EPHA8,ERBB4,ERN1,FAM129A,FGA,FGF1,FGF2,FG…
GO:BP	regulation of locomotion	GO:0040012	2.00258e-35	34.6984	592	4037	230	24356	ABHD2,ABHD6,ABL1,ABR,ACVR1B,ACVR1C,ADAM9,ADAM10,ADAMTS1,ADARB1,AKT3,AMOT,AMOTL1,ANGPT1,ANGPT2,APC,ARF6,ARID2,ARRDC3,ARTN,ATM,ATOH8,ATP8A1,BAG4,BCL2,BMP2,BMP7,BMPR2,BMPR1A,BVES,C5ORF30,CAPN7,CAV2,CCBE1,CD74,CDH1,CLASP1,CLIC4,CPNE3,CRK,CSF1R,CXCL12,CYP1B1,DAB2,DAB2IP,DAG1,DLG5,DLL4,DPYSL3,DRD1,DRD2,EDN1,EFNB2,EMP2,EPB41L5,ERBB4,ETS1,FAM107A,FAM65A,FEZF2,FGF1,FGF2,FGF7,FGF18,FGFR1,FLRT2,FLT1,FLT4,FR…
GO:BP	regulation of neuron differentiation	GO:0045664	2.52585e-35	34.5976	396	4037	176	24356	ABL1,ABL2,ARF6,ARHGAP44,ASAP1,ASCL1,BCL2,BCL11B,BDNF,BMP2,BMP6,BMP7,BMPR2,BRSK2,CAPRIN1,CBFA2T2,CCDC88A,CDK5R1,CDON,CNTN2,CNTN4,CRK,CSMD3,CUX2,DAB1,DAB2IP,DDX6,DLG5,DLX1,DLX2,DPYSL3,EFNA5,EFNB2,EIF4E,EIF4G1,EPHA4,EPHB2,EPHB3,EYA1,FBXO38,FEZF2,FGFR1,FMR1,FZD4,GDF6,GDF7,GFAP,GFI1,GORASP1,GPRC5B,GRIN1,HECW1,HECW2,HEYL,HMG20A,ID2,ID3,ID4,IFRD1,IGF2BP1,INPP5F,JAG1,LEF1,LIN28A,LMX1A,LRIG2,LRP4,LRRK2,LS…
GO:BP	regulation of programmed cell death	GO:0043067	7.32169e-35	34.1354	821	4037	287	24356	ABL1,ACVR1C,ACVR2B,ADNP,ADORA2A,AGTR2,AIFM2,ALDH1A2,ALX4,AMBRA1,ANGPT1,ANKLE2,ANKRD1,APC,API5,ARG2,ARHGEF7,ARL6IP5,ASCL1,ATG7,ATM,B4GALT1,BACE1,BARHL1,BCL2,BCL11B,BCLAF1,BDNF,BID,BIRC5,BMF,BMI1,BMP2,BMP6,BMP7,BMPR1B,BNIP3L,CARD11,CASP8AP2,CAST,CBL,CD74,CDC73,CEBPB,CHL1,CHST11,CIAPIN1,CIDEA,CITED2,CSF1R,CSRNP3,CTSC,CTTN,CYLD,CYP1B1,DAB2,DAB2IP,DAPK1,DCUN1D3,DDX20,DDX42,DFFA,DLX1,DNAJA3,DNAJB6,DNAJ…
GO:BP	enzyme linked receptor protein signaling pathway	GO:0007167	9.26019e-35	34.0334	616	4037	235	24356	ABL1,ACVR1B,ACVR1C,ACVR2A,ACVR2B,ADAM9,AGTR2,ANGPT1,ANGPT2,APC,APLN,APPL1,ARID5B,ASPN,ATOH8,ATXN7,BDNF,BMP2,BMP6,BMP7,BMPR2,BMPR1A,BMPR1B,CAV2,CBL,CDK5R1,CEP57,CHST11,CHTOP,CIDEA,CITED2,COL1A2,COL4A1,CPNE3,CREB3L1,CREBBP,CRK,CSF1R,CTDSPL2,CTGF,CYFIP2,DAB2,DAB2IP,DDX5,DLX1,DSTYK,DUSP3,EFEMP1,EFNA5,EFNB2,EGR1,EIF4EBP2,EPHA4,EPHA5,EPHA8,EPHB1,EPHB2,EPHB3,EPN2,ERBB4,FAM83A,FAT4,FBN1,FERMT1,FERMT2,FGF…
GO:BP	signal transduction by protein phosphorylation	GO:0023014	1.96622e-34	33.7064	509	4037	206	24356	ABL1,ADAM9,ADCYAP1,AIDA,ANGPT1,ARL6IP5,ASH1L,BANK1,BMP2,BMP6,BMP7,BRAP,CAB39,CAB39L,CARD11,CAV2,CD36,CD44,CD74,CDK12,CDON,CSF1R,CTGF,CYLD,DAB2IP,DAG1,DLG1,DMD,DNAJC27,DSTYK,DUSP3,DUSP4,DUSP5,DUSP6,DUSP8,DUSP16,DUSP19,EDAR,EDN1,EPHA4,EPHA8,EPHB1,EPHB2,ERBB4,ERN1,FGA,FGF1,FGF2,FGF13,FGF18,FGF23,FGFR1,FGFR2,FKTN,FLT1,FLT4,FOXM1,FOXO1,FRS2,FZD4,GADD45A,GADD45G,GCG,GDF5,GDF6,GDF11,GHR,GLIPR2,GPNMB,GPR…
GO:BP	negative regulation of cell differentiation	GO:0045596	3.37925e-34	33.4712	420	4037	181	24356	ABCA5,ASAP1,ASCL1,AXIN2,BBS12,BCL2,BHLHE41,BMP2,BMP7,BMPR1A,CBFB,CCND1,CD74,CDC73,CDK6,CDK12,CDK5R1,CLDN18,CNTN2,CNTN4,COL5A2,DAAM2,DAB1,DAB2IP,DDX6,DLX1,DLX2,E2F1,EFEMP1,EFNA5,EFNB2,EIF4E,ELF5,EPHA4,EPHB1,EPHB2,ERBB4,FBN1,FEZF2,FGF23,FOXJ1,FOXJ2,FOXO1,FOXP1,FRS2,FRZB,FZD7,GABPA,GAL,GDF5,GDF11,GFAP,GFI1,GORASP1,GPR55,GREM1,HDAC4,HGF,HMG20A,HMGB3,HNRNPU,HOPX,HOXA7,ID2,ID3,ID4,IFRD1,IGF1,IGFBP5,INP…
GO:BP	intracellular protein transport	GO:0006886	4.18273e-34	33.3785	652	4037	243	24356	AHCYL1,AKAP12,ALKBH5,ANGPT1,AP1B1,AP1S2,AP2A2,AP2B1,AP2M1,AP3M1,AP3M2,AP3S2,AP4E1,ARF1,ARF6,ARFIP1,ARFIP2,ARHGAP44,ARL3,ARL5B,ARL6IP1,BAG4,BBS12,BCAP29,BNIP3L,C17ORF75,CACNG2,CACNG4,CD36,CD74,CDH1,CDK5R1,CHCHD4,CLTB,COPB2,COPG2,CTDSPL2,CTTN,DDX25,DERL1,DERL2,DNAJC15,DNAJC27,DNM1,DNM3,DRD1,DSCR3,DYNC2LI1,EDEM1,ERLEC1,EXOC4,FAF2,FAM65A,FAM91A1,FERMT1,FGF9,FYTTD1,GGA1,GGA3,GOLGA7,GOSR2,GSK3A,HAP1,HR…
GO:BP	regulation of apoptotic process	GO:0042981	1.05587e-33	32.9764	807	4037	281	24356	ABL1,ACVR1C,ACVR2B,ADNP,ADORA2A,AGTR2,AIFM2,ALDH1A2,ALX4,AMBRA1,ANGPT1,ANKLE2,ANKRD1,APC,API5,ARG2,ARHGEF7,ARL6IP5,ASCL1,ATG7,ATM,B4GALT1,BACE1,BARHL1,BCL2,BCL11B,BCLAF1,BDNF,BID,BIRC5,BMF,BMI1,BMP2,BMP6,BMP7,BMPR1B,BNIP3L,CARD11,CASP8AP2,CAST,CBL,CD74,CDC73,CEBPB,CHL1,CHST11,CIAPIN1,CIDEA,CITED2,CSF1R,CSRNP3,CTSC,CTTN,CYLD,CYP1B1,DAB2,DAB2IP,DAPK1,DCUN1D3,DDX20,DDX42,DFFA,DLX1,DNAJB6,DNAJC3,DSTY…
GO:BP	positive regulation of phosphorylation	GO:0042327	1.19703e-33	32.9219	640	4037	239	24356	ABI1,ABI2,ABL1,ACVR2A,ACVR2B,ADAM9,ADCYAP1,AKTIP,ALS2,AMBRA1,ANGPT1,APLNR,ARL2BP,ARL6IP5,ATG13,ATG14,ATP2B4,AXIN2,BAG4,BANK1,BCL2,BMP2,BMP6,BMP7,BMPR2,BMPR1A,CAB39,CARD11,CAV2,CCDC88A,CCND1,CCNK,CCNY,CCNYL1,CD36,CD44,CD74,CDK5R1,CDON,CSF1R,CSNK1D,CTGF,DAB1,DAB2,DAB2IP,DAZAP2,DLG1,DNAJC27,DSTYK,EDAR,EDN1,EFNA5,EIF4G1,EMP2,EN2,EPHA4,EPHA8,ERBB4,ERN1,FAM129A,FGA,FGF1,FGF2,FGF7,FGF18,FGF23,FGFR1,FGFR…
GO:BP	head development	GO:0060322	3.15176e-33	32.5014	451	4037	188	24356	ABL1,ABR,AKT3,ALDH1A2,ARCN1,ARID5B,ARL13B,ASCL1,ATRN,ATRX,ATXN1,ATXN1L,AUTS2,B4GALT2,BARHL1,BBS7,BCL2,BCL11B,BMI1,BMP2,BMP7,BMPR1A,BTBD3,CBLN1,CDK5R1,CDON,CEP120,CLP1,CNTN2,CNTNAP2,COL4A1,CREB1,CRK,CSF1R,DAB1,DAB2IP,DCLK1,DCX,DLG5,DLX1,DLX2,DLX6,DMBX1,DNAH5,DRD1,DRD2,E2F1,EDNRA,EML1,EMX2,EN2,EPHA5,EPHB2,EPHB3,ERBB4,FAIM2,FAT4,FBXO45,FEZF2,FGF2,FGF9,FGFR1,FLVCR1,FOXJ1,FRS2,FUT10,FZD3,FZD4,FZD6,GBX…
GO:BP	regulation of cell migration	GO:0030334	3.7765e-33	32.4229	514	4037	205	24356	ABHD2,ABHD6,ABL1,ABR,ACVR1B,ACVR1C,ADAM9,ADAM10,ADAMTS1,ADARB1,AKT3,AMOT,AMOTL1,ANGPT1,ANGPT2,APC,ARF6,ARID2,ATM,ATOH8,ATP8A1,BAG4,BCL2,BMP2,BMP7,BMPR2,BMPR1A,C5ORF30,CAPN7,CCBE1,CD74,CDH1,CLASP1,CLIC4,CPNE3,CRK,CSF1R,CXCL12,CYP1B1,DAB2,DAB2IP,DAG1,DLG5,DLL4,DPYSL3,DRD1,DRD2,EDN1,EMP2,EPB41L5,ERBB4,ETS1,FAM107A,FAM65A,FGF1,FGF2,FGF7,FGF18,FGFR1,FLRT2,FLT1,FLT4,FRMD5,GLIPR2,GLUL,GNA13,GPI,GPLD1,GP…
GO:BP	tissue morphogenesis	GO:0048729	5.74368e-33	32.2408	431	4037	182	24356	ABL1,ACVR2A,ACVR2B,ADARB1,AGTR2,ALDH1A2,ANKRD1,ARHGAP12,ARL13B,ARTN,BCL2,BMP2,BMP7,BMPR2,BMPR1A,BRSK2,BTBD7,BTRC,CA2,CECR2,CITED2,CLASP1,CLIC4,COCH,COL4A1,CTNNBIP1,DAB2,DAG1,DLG1,DLG3,DLG5,DLL4,DVL2,EDN1,EDNRA,EFNB2,EGLN1,EPB41L5,EPHA4,ESR1,ESRP2,EXOC4,EXOC5,EYA1,FAT4,FGF1,FGF2,FGF7,FGFR1,FMN1,FREM2,FRS2,FRZB,FZD1,FZD3,FZD6,GBX2,GCNT1,GCNT4,GDF7,GDNF,GNA13,GORAB,GPI,GREM1,GRHL3,GRSF1,GZF1,HAND1,H…
GO:BP	cardiovascular system development	GO:0072358	7.42577e-33	32.1293	457	4037	189	24356	ABL1,ACVR2B,ADAM12,ADAMTS6,ADIPOR2,AKT3,ALDH1A2,AMOT,AMOTL1,ANGPT1,ANGPT2,ANTXR1,AP2B1,APLN,APLNR,ARID2,B4GALT1,BMP7,BMPR2,BMPR1A,BVES,C1GALT1,CALCRL,CCBE1,CDH5,CITED2,CLIC4,COL1A2,COL4A1,CREB3L1,CTGF,CX3CR1,CYP1B1,DAB2IP,DCTN5,DLL4,EDN1,EDNRA,EFNB2,EGLN1,EGR3,EMP2,ENPEP,EPAS1,EPHB1,EPHB2,EPHB3,EPN2,ERAP1,ETS1,EYA1,FASLG,FGF1,FGF2,FGF9,FGF18,FGFR1,FLT1,FLT4,FLVCR1,FOXJ2,FOXO1,FOXP1,FZD4,GAB1,GATA…
GO:BP	response to oxygen-containing compound	GO:1901700	1.4226e-32	31.8469	732	4037	260	24356	ABAT,ABCA1,ABHD2,ABL1,ABL2,ABR,ACACA,ACTN2,ACVR1C,ACVR2B,ADAM9,ADCY6,ADPRHL2,AGTR2,AHCYL1,AKAP6,ALDH1A2,ANKRD1,APC,APPL1,AQP9,ASCL1,ATP2B4,BCL2,BIRC5,BMP6,BRSK2,C2CD2L,CA2,CACNA1B,CACNB1,CALCRL,CAV2,CD36,CD86,CD274,CDC73,CDH1,CEBPB,CFTR,CHMP5,CHRM1,CMPK2,COL1A2,COL4A1,COL5A2,CPEB2,CPEB4,CPS1,CREB1,CRHR1,CX3CR1,CYP1B1,DAB2IP,DAPK1,DNMT3A,DRD1,DRD2,EDEM1,EDEM3,EFNA5,EGLN1,EGR1,EIF4E,EIF4EBP2,EPHA4,…
GO:BP	cell adhesion	GO:0007155	1.79267e-32	31.7465	749	4037	264	24356	ABL1,ACAN,ACTN2,ADAM9,ADAM10,ADAMTS18,ADORA2A,ALCAM,ANGPT1,ANGPT2,ANTXR1,ARG2,ARHGAP6,ARPC2,ARVCF,ASS1,ATP2C1,ATXN3,B4GALT1,BAG4,BCL2,BMI1,BMP2,BMP7,BVES,CARD11,CASK,CBFB,CBLN1,CD5,CD9,CD36,CD44,CD47,CD74,CD86,CD93,CD200,CD274,CD276,CDH1,CDH5,CDH23,CDK6,CDK5R1,CDKN2B,CEBPB,CELSR2,CITED2,CLASP1,CLDN2,CLSTN1,CNTN4,COL15A1,CRK,CTGF,CTNND1,CX3CR1,CYFIP2,CYLD,CYP1B1,DAB1,DLG1,DLG3,DLG5,DMD,DNAJA3,DNAJ…
GO:BP	cell projection morphogenesis	GO:0048858	3.25175e-32	31.4879	407	4037	174	24356	ABI1,ABL1,ADARB1,ADCY1,ALCAM,ALS2,ARHGAP44,ARTN,AUTS2,B3GNT2,BCL2,BCL11B,BDNF,BMP7,BMPR2,BMPR1B,BRSK2,BTBD3,CAPRIN1,CDK5R1,CHL1,CNP,CNTN2,CNTN4,CREB1,CSF1R,CUX2,CYFIP2,DAB1,DAB2IP,DAG1,DCDC2,DCLK1,DCX,DPYSL5,DRD2,EFNA5,EFNB2,EN2,EPHA4,EPHA5,EPHA8,EPHB1,EPHB2,EPHB3,FBXO45,FEZF2,FLRT2,FOXP1,FZD3,FZD4,GBX2,GDF7,GDNF,GORASP1,GPM6A,GRIN1,HECW1,HECW2,HSP90AA1,IFRD1,KIRREL3,LMX1A,LRP2,LRP4,LRRK2,MAP2,MA…
GO:BP	cellular response to growth factor stimulus	GO:0071363	3.84092e-32	31.4156	411	4037	175	24356	ABL1,ACAP2,ACVR1B,ACVR1C,ACVR2A,ACVR2B,ADAM9,AGTR2,ANKRD1,APLN,ASPN,BAG4,BDNF,BMP2,BMP6,BMP7,BMPR2,BMPR1A,BMPR1B,CASK,CAV2,CEP57,CHST11,CHTOP,CIDEA,CITED2,COL1A2,CPNE3,CREB1,CREB3L1,CREBBP,CTDSPL2,CTGF,CYFIP2,DAB2,DAB2IP,DDX5,DLX1,DSTYK,DUSP3,EGR1,EGR3,EPB41L5,EPN2,ERBB4,ERN1,FAT4,FBN1,FERMT1,FERMT2,FGF1,FGF2,FGF5,FGF7,FGF9,FGF18,FGF23,FGFR1,FGFR2,FLRT2,FLT1,FLT4,FOS,FRS2,FSHB,FUT8,FZD1,FZD4,GAB1…
GO:BP	cell morphogenesis involved in differentiation	GO:0000904	4.34453e-32	31.3621	473	4037	192	24356	ABI1,ABL1,ADARB1,ADCY1,ALCAM,ANTXR1,ARHGAP44,ARL13B,ARPC2,ARTN,AUTS2,B3GNT2,BCL2,BCL11B,BDNF,BMP7,BMPR2,BMPR1B,BRSK2,BTBD3,BVES,CAPRIN1,CDK5R1,CHL1,CLIC4,CLIC5,CLRN1,CNP,CNTN2,CNTN4,COCH,CREB1,CRK,CSF1R,CUX2,CYFIP2,DAB1,DAG1,DCDC2,DCLK1,DCX,DPYSL5,DRD2,EFNA5,EFNB2,EN2,EPB41L5,EPHA4,EPHA5,EPHA8,EPHB1,EPHB2,EPHB3,FBXO45,FERMT2,FEZF2,FLNB,FLRT2,FOXP1,FRMD6,FZD3,FZD4,FZD7,GBX2,GDF7,GDNF,GORASP1,GRIN1…
GO:BP	vasculature development	GO:0001944	6.17604e-32	31.2093	452	4037	186	24356	ABL1,ACVR2B,ADAM12,ADAMTS6,ADIPOR2,AKT3,ALDH1A2,AMOT,AMOTL1,ANGPT1,ANGPT2,ANTXR1,AP2B1,APLN,APLNR,ARID2,B4GALT1,BMP7,BMPR2,BMPR1A,BVES,C1GALT1,CALCRL,CCBE1,CDH5,CITED2,CLIC4,COL1A2,COL4A1,CREB3L1,CTGF,CX3CR1,CYP1B1,DAB2IP,DCTN5,DLL4,EDN1,EDNRA,EFNB2,EGLN1,EGR3,EMP2,ENPEP,EPAS1,EPHB1,EPHB2,EPHB3,EPN2,ERAP1,ETS1,EYA1,FASLG,FGF1,FGF2,FGF9,FGF18,FGFR1,FLT1,FLT4,FLVCR1,FOXJ2,FOXO1,FZD4,GAB1,GATA6,GBX2…
GO:BP	biological adhesion	GO:0022610	6.55757e-32	31.1833	754	4037	264	24356	ABL1,ACAN,ACTN2,ADAM9,ADAM10,ADAMTS18,ADORA2A,ALCAM,ANGPT1,ANGPT2,ANTXR1,ARG2,ARHGAP6,ARPC2,ARVCF,ASS1,ATP2C1,ATXN3,B4GALT1,BAG4,BCL2,BMI1,BMP2,BMP7,BVES,CARD11,CASK,CBFB,CBLN1,CD5,CD9,CD36,CD44,CD47,CD74,CD86,CD93,CD200,CD274,CD276,CDH1,CDH5,CDH23,CDK6,CDK5R1,CDKN2B,CEBPB,CELSR2,CITED2,CLASP1,CLDN2,CLSTN1,CNTN4,COL15A1,CRK,CTGF,CTNND1,CX3CR1,CYFIP2,CYLD,CYP1B1,DAB1,DLG1,DLG3,DLG5,DMD,DNAJA3,DNAJ…
GO:BP	neuron projection morphogenesis	GO:0048812	7.58138e-32	31.1203	395	4037	170	24356	ABI1,ABL1,ADARB1,ADCY1,ALCAM,ALS2,ARHGAP44,ARTN,AUTS2,B3GNT2,BCL2,BCL11B,BDNF,BMP7,BMPR2,BMPR1B,BRSK2,BTBD3,CAPRIN1,CDK5R1,CHL1,CNP,CNTN2,CNTN4,CREB1,CSF1R,CUX2,CYFIP2,DAB1,DAB2IP,DAG1,DCDC2,DCLK1,DCX,DPYSL5,DRD2,EFNA5,EFNB2,EN2,EPHA4,EPHA5,EPHA8,EPHB1,EPHB2,EPHB3,FBXO45,FEZF2,FLRT2,FOXP1,FZD3,FZD4,GBX2,GDF7,GDNF,GORASP1,GPM6A,GRIN1,HECW1,HECW2,HSP90AA1,IFRD1,KIRREL3,LMX1A,LRP2,LRP4,LRRK2,MAP2,MA…
GO:BP	negative regulation of transcription by RNA polymerase II	GO:0000122	8.42056e-32	31.0747	550	4037	212	24356	ACVR2B,AEBP1,AEBP2,ARID5B,ASCL1,ASCL2,ATRX,ATXN1,ATXN1L,BACH1,BACH2,BARX2,BATF3,BCOR,BHLHE41,BMI1,BMP2,BMP6,CBFA2T2,CBFB,CBX5,CBX6,CBX7,CC2D1B,CCND1,CD36,CDC73,CDK6,CGGBP1,CHCHD3,CREB3L1,CREBBP,CTNNBIP1,CUX1,CUX2,DAB2IP,DDX5,DDX20,DLG1,DLL4,DLX1,DLX2,DMBX1,DNAJA3,DNAJB4,DNAJB5,DNMT3A,DR1,E2F1,E2F3,E2F6,EDN1,EGR1,ELK4,ESR1,ETV6,ETV7,FASLG,FEZF2,FGF9,FGFR1,FNIP1,FNIP2,FOXJ1,FOXK1,FOXM1,FOXP1,GABPA,…
GO:BP	plasma membrane bounded cell projection morphogenesis	GO:0120039	8.63434e-32	31.0638	406	4037	173	24356	ABI1,ABL1,ADARB1,ADCY1,ALCAM,ALS2,ARHGAP44,ARTN,AUTS2,B3GNT2,BCL2,BCL11B,BDNF,BMP7,BMPR2,BMPR1B,BRSK2,BTBD3,CAPRIN1,CDK5R1,CHL1,CNP,CNTN2,CNTN4,CREB1,CSF1R,CUX2,CYFIP2,DAB1,DAB2IP,DAG1,DCDC2,DCLK1,DCX,DPYSL5,DRD2,EFNA5,EFNB2,EN2,EPHA4,EPHA5,EPHA8,EPHB1,EPHB2,EPHB3,FBXO45,FEZF2,FLRT2,FOXP1,FZD3,FZD4,GBX2,GDF7,GDNF,GORASP1,GPM6A,GRIN1,HECW1,HECW2,HSP90AA1,IFRD1,KIRREL3,LMX1A,LRP2,LRP4,LRRK2,MAP2,MA…
GO:BP	positive regulation of protein phosphorylation	GO:0001934	9.26634e-32	31.0331	612	4037	228	24356	ABI1,ABI2,ABL1,ACVR2A,ACVR2B,ADAM9,ADCYAP1,AKTIP,ALS2,ANGPT1,APLNR,ARL2BP,ARL6IP5,ATG13,ATG14,ATP2B4,AXIN2,BAG4,BANK1,BCL2,BMP2,BMP6,BMP7,BMPR2,BMPR1A,CAB39,CARD11,CAV2,CCDC88A,CCND1,CCNK,CCNY,CCNYL1,CD36,CD44,CD74,CDK5R1,CDON,CSF1R,CSNK1D,CTGF,DAB1,DAB2,DAB2IP,DAZAP2,DLG1,DNAJC27,DSTYK,EDAR,EDN1,EFNA5,EIF4G1,EMP2,EPHA4,EPHA8,ERBB4,ERN1,FAM129A,FGA,FGF1,FGF2,FGF7,FGF18,FGF23,FGFR1,FGFR2,FLT1,FLT4…
GO:BP	cell morphogenesis involved in neuron differentiation	GO:0048667	9.55954e-32	31.0196	364	4037	161	24356	ABI1,ABL1,ADARB1,ADCY1,ALCAM,ARHGAP44,ARTN,AUTS2,B3GNT2,BCL2,BCL11B,BDNF,BMP7,BMPR2,BMPR1B,BRSK2,BTBD3,CAPRIN1,CDK5R1,CHL1,CLIC5,CLRN1,CNP,CNTN2,CNTN4,CREB1,CSF1R,CUX2,CYFIP2,DAB1,DAG1,DCDC2,DCLK1,DCX,DPYSL5,DRD2,EFNA5,EFNB2,EN2,EPHA4,EPHA5,EPHA8,EPHB1,EPHB2,EPHB3,FBXO45,FEZF2,FLRT2,FOXP1,FZD3,GBX2,GDF7,GDNF,GORASP1,GRIN1,HECW1,HECW2,HSP90AA1,ID2,IFRD1,LMX1A,LRP4,LRRK2,MAP2,MAP1A,MAP1B,MAPK8IP3,M…
GO:BP	response to growth factor	GO:0070848	1.11115e-31	30.9542	421	4037	177	24356	ABL1,ACAP2,ACVR1B,ACVR1C,ACVR2A,ACVR2B,ADAM9,AGTR2,ANKRD1,APLN,ASPN,BAG4,BDNF,BMP2,BMP6,BMP7,BMPR2,BMPR1A,BMPR1B,CASK,CAV2,CEP57,CHST11,CHTOP,CIDEA,CITED2,COL1A2,CPNE3,CREB1,CREB3L1,CREBBP,CTDSPL2,CTGF,CYFIP2,DAB2,DAB2IP,DDX5,DLX1,DSTYK,DUSP3,EGR1,EGR3,EPB41L5,EPN2,ERBB4,ERN1,FAT4,FBN1,FERMT1,FERMT2,FGF1,FGF2,FGF5,FGF7,FGF9,FGF18,FGF23,FGFR1,FGFR2,FLRT2,FLT1,FLT4,FOS,FRS2,FSHB,FUT8,FZD1,FZD4,GAB1…
GO:BP	regulation of cell motility	GO:2000145	1.39766e-31	30.8546	544	4037	210	24356	ABHD2,ABHD6,ABL1,ABR,ACVR1B,ACVR1C,ADAM9,ADAM10,ADAMTS1,ADARB1,AKT3,AMOT,AMOTL1,ANGPT1,ANGPT2,APC,ARF6,ARID2,ATM,ATOH8,ATP8A1,BAG4,BCL2,BMP2,BMP7,BMPR2,BMPR1A,C5ORF30,CAPN7,CCBE1,CD74,CDH1,CLASP1,CLIC4,CPNE3,CRK,CSF1R,CXCL12,CYP1B1,DAB2,DAB2IP,DAG1,DLG5,DLL4,DPYSL3,DRD1,DRD2,EDN1,EMP2,EPB41L5,ERBB4,ETS1,FAM107A,FAM65A,FGF1,FGF2,FGF7,FGF18,FGFR1,FLRT2,FLT1,FLT4,FRMD5,GLIPR2,GLUL,GNA13,GPI,GPLD1,GP…
GO:BP	MAPK cascade	GO:0000165	1.95767e-31	30.7083	496	4037	197	24356	ABL1,ADAM9,ADCYAP1,AIDA,ANGPT1,ARL6IP5,ASH1L,BANK1,BMP2,BMP6,BMP7,BRAP,CARD11,CAV2,CD36,CD44,CD74,CDK12,CDON,CSF1R,CTGF,CYLD,DAB2IP,DAG1,DLG1,DMD,DNAJC27,DSTYK,DUSP3,DUSP4,DUSP5,DUSP6,DUSP8,DUSP16,DUSP19,EDAR,EDN1,EPHA4,EPHA8,EPHB1,EPHB2,ERBB4,ERN1,FGA,FGF1,FGF2,FGF13,FGF18,FGF23,FGFR1,FGFR2,FKTN,FLT1,FLT4,FOXM1,FOXO1,FRS2,FZD4,GADD45A,GADD45G,GCG,GDF5,GDF6,GDF11,GHR,GLIPR2,GPNMB,GPR55,GPR183,GRI…
GO:BP	regulation of cellular component movement	GO:0051270	2.3792e-31	30.6236	588	4037	221	24356	ABHD2,ABHD6,ABL1,ABR,ACVR1B,ACVR1C,ADAM9,ADAM10,ADAMTS1,ADARB1,AKT3,AMOT,AMOTL1,ANGPT1,ANGPT2,ANK2,APC,ARF6,ARID2,ATM,ATOH8,ATP8A1,BAG4,BCL2,BMP2,BMP7,BMPR2,BMPR1A,C5ORF30,CAPN7,CCBE1,CD9,CD74,CDH1,CLASP1,CLIC4,CPNE3,CRK,CSF1R,CXCL12,CYP1B1,DAB2,DAB2IP,DAG1,DLG1,DLG5,DLL4,DPYSL3,DRD1,DRD2,EDN1,EMP2,EPB41L5,ERBB4,ETS1,FAM107A,FAM65A,FEZF2,FGF1,FGF2,FGF7,FGF18,FGFR1,FLRT2,FLT1,FLT4,FRMD5,GLIPR2,GLU…
GO:BP	blood vessel development	GO:0001568	2.44336e-31	30.612	434	4037	180	24356	ABL1,ACVR2B,ADAM12,ADAMTS6,ADIPOR2,AKT3,ALDH1A2,AMOT,AMOTL1,ANGPT1,ANGPT2,ANTXR1,AP2B1,APLN,APLNR,ARID2,B4GALT1,BMP7,BMPR2,BMPR1A,BVES,C1GALT1,CALCRL,CCBE1,CDH5,CITED2,CLIC4,COL1A2,COL4A1,CREB3L1,CTGF,CX3CR1,CYP1B1,DAB2IP,DCTN5,DLL4,EDN1,EDNRA,EFNB2,EGLN1,EGR3,EMP2,ENPEP,EPAS1,EPHB1,EPHB2,EPHB3,EPN2,ERAP1,ETS1,EYA1,FASLG,FGF1,FGF2,FGF9,FGF18,FGFR1,FLT1,FLT4,FLVCR1,FOXJ2,FOXO1,FZD4,GAB1,GATA6,GBX2…
GO:BP	ion transmembrane transport	GO:0034220	3.58304e-31	30.4457	777	4037	268	24356	ABCA1,ABCC9,ABCD3,ABL1,ACTN2,AHCYL1,AKAP6,ANK2,ANKH,ANXA6,APLNR,ARL6IP1,ARL6IP5,ATP1B3,ATP2A2,ATP2B1,ATP2B2,ATP2B4,ATP2C1,ATP6V0A2,ATP6V0E1,ATP6V1A,ATP6V1C1,ATP6V1C2,ATP6V1D,ATP6V1G1,ATP6V1H,BANK1,BEST4,CACHD1,CACNA1B,CACNA1E,CACNA1G,CACNA2D4,CACNB1,CACNB3,CACNG2,CACNG4,CALHM1,CALM1,CASQ2,CFTR,CHRNA2,CHRNA5,CHRNA6,CHRNB2,CHRNB4,CHRNG,CLCN3,CLCN4,CLCN5,CLCN6,CLIC4,CLIC5,CNGB3,CNNM2,COX15,COX7B,COX…
GO:BP	cellular macromolecule catabolic process	GO:0044265	4.67489e-31	30.3302	709	4037	251	24356	ALKBH5,AMN1,ANKIB1,ARIH1,ARIH2,ARMC8,ATM,ATXN3,AXIN2,BAP1,BBS7,BNIP3L,BRSK2,BTRC,CBL,CIDEA,CLEC16A,CNOT6,CNOT8,CNOT6L,CSDC2,CSDE1,CSNK1A1,CSNK1D,CSNK1E,CSNK2A2,CTSC,CTSK,CTSS,CUL1,CUL2,CUL5,CUL4B,CYLD,DAB2,DAB2IP,DCP2,DCP1A,DDX5,DERL1,DERL2,DFFA,DIS3,DNA2,DNAJB2,DNAJB9,DNAJB12,DNAJC3,DNAJC18,DROSHA,DTL,E2F1,EDEM1,EDEM3,ELAVL1,EPHA4,ERI1,ERLEC1,ERLIN1,ERLIN2,EXOG,EXOSC8,FAF2,FBXL2,FBXL17,FBXL18,FB…
GO:BP	regulation of catabolic process	GO:0009894	7.1919e-31	30.1432	534	4037	206	24356	ABCD2,ABHD5,ALKBH5,ANKIB1,APC,ARIH1,ARIH2,ASB9,ASB11,ATG7,ATM,ATP2B4,AXIN2,AZIN1,BBS7,BCL2,BMF,BNIP3L,BTRC,CIDEA,CISD2,CLEC16A,CNOT8,CNOT6L,CSDC2,CSNK1A1,CSNK1D,CSNK1E,CSNK2A2,CTTN,CUL4B,DAB2,DAB2IP,DAPK1,DCP2,DERL2,DFFA,DNAJB2,DRAM2,DTL,E2F1,EDEM1,EIF4G1,ELAVL1,EPHA4,EPM2A,ERLEC1,FBXL2,FMR1,FOXO1,FTO,FURIN,FXR1,GDNF,GFAP,GGA1,GGA3,GIGYF2,GNAI3,GPD1,GPLD1,GRIN2A,GSK3A,HDAC4,HECW1,HECW2,HIPK2,HK2,…
GO:BP	cell part morphogenesis	GO:0032990	8.68161e-31	30.0614	423	4037	176	24356	ABI1,ABL1,ADARB1,ADCY1,ALCAM,ALS2,ARHGAP44,ARTN,AUTS2,B3GNT2,BCL2,BCL11B,BDNF,BMP7,BMPR2,BMPR1B,BRSK2,BTBD3,CAPRIN1,CDK5R1,CHL1,CNP,CNTN2,CNTN4,COL4A3BP,CREB1,CSF1R,CUX2,CYFIP2,DAB1,DAB2IP,DAG1,DCDC2,DCLK1,DCX,DPYSL5,DRD2,EFNA5,EFNB2,EN2,EPHA4,EPHA5,EPHA8,EPHB1,EPHB2,EPHB3,FBXO45,FEZF2,FLRT2,FOXP1,FZD3,FZD4,GBX2,GDF7,GDNF,GORASP1,GPM6A,GRIN1,HECW1,HECW2,HSP90AA1,IFRD1,KIRREL3,LMX1A,LRP2,LRP4,LRRK…
GO:BP	regulation of response to stress	GO:0080134	1.6847e-30	29.7735	722	4037	253	24356	ABL1,ABR,ACTR2,ADAMTS18,ADORA2A,AHSG,AIDA,AKT3,ALPK1,ANKRD1,ARG2,ARL6IP5,ASH1L,ATM,ATP2B4,ATR,AXIN2,BAP1,BCLAF1,BMP2,BMPR1A,C5ORF30,CADM1,CASK,CD9,CD36,CD47,CD74,CD276,CDK6,CDKN2B,CEBPB,CEBPG,CHORDC1,CLASP1,COCH,COLEC12,CRK,CTGF,CYLD,DAB2IP,DDAH1,DDX5,DEK,DERL2,DLG1,DNAJC3,DRD2,DROSHA,DUSP3,DYRK1A,EDAR,EDEM1,EDN1,ELMOD2,ENPP4,EPHA4,EPHB1,ERLEC1,ERN1,ESR1,ETS1,EYA1,EYA3,FAM168A,FAM175A,FAM19A3,FGA…
GO:BP	positive regulation of cell population proliferation	GO:0008284	2.07347e-30	29.6833	507	4037	198	24356	ABL1,ADAM10,ADAMTS1,AKT3,ALDH1A2,ANKRD1,APLN,APLNR,ASCL1,ASH2L,ATXN1L,B4GALT1,BCL2,BMI1,BMP2,BMP6,BMPR2,BMPR1A,CALCRL,CARD11,CAV2,CCND1,CCND2,CCNJ,CCNJL,CCPG1,CD47,CD74,CD86,CD274,CD276,CDK6,CDON,CNOT6,CNOT8,CNOT6L,CSF1R,DERL2,DLG1,DLL4,DLX6,DNAJA3,DRD2,E2F1,E2F3,EDN1,EFNB2,EGR3,EIF4G1,EIF5A,EMP2,ERBB4,ERN1,ESR1,ESRP2,EYA1,FAM98A,FGF1,FGF2,FGF5,FGF7,FGF9,FGF18,FGFR1,FGFR2,FLT1,FLT4,FNTB,FOSL2,FOX…
GO:BP	growth	GO:0040007	4.18999e-30	29.3778	590	4037	219	24356	ABL1,ACVR1B,ACVR2B,ADAM10,ADARB1,ADRB1,ALCAM,ARID2,ARID5B,ARIH2,ATRN,ATRX,AUTS2,BAP1,BCL2,BCL9,BDNF,BMPR2,BMPR1A,BMPR1B,BNC2,CD36,CDC73,CDK5R1,CDKN2B,CELF1,CHST11,CLIC4,CLSTN1,COCH,COLQ,CREB1,CREG1,CTGF,CYFIP2,DCBLD2,DCLK1,DCUN1D3,DCX,DERL2,DMBX1,DNAJB2,DRD2,DUSP6,EDN1,EFNA5,EI24,EIF4G1,EIF4H,EMP1,EPB41L3,EPB41L5,ERBB4,ESR1,ETNK2,EVC,EXOSC2,FAM107A,FGF1,FGF2,FGF7,FGF9,FGFR1,FLVCR1,FMN1,FOXP1,FRZB…
GO:BP	brain development	GO:0007420	5.06378e-30	29.2955	417	4037	173	24356	ABL1,ABR,AKT3,ALDH1A2,ARCN1,ARL13B,ASCL1,ATRN,ATRX,ATXN1,ATXN1L,AUTS2,B4GALT2,BARHL1,BBS7,BCL2,BCL11B,BMI1,BMP2,BMP7,BMPR1A,BTBD3,CBLN1,CDK5R1,CDON,CEP120,CLP1,CNTN2,CNTNAP2,COL4A1,CREB1,CRK,CSF1R,DAB1,DAB2IP,DCLK1,DCX,DLG5,DLX1,DLX2,DMBX1,DNAH5,DRD1,DRD2,E2F1,EML1,EMX2,EN2,EPHA5,EPHB2,EPHB3,ERBB4,FAIM2,FAT4,FBXO45,FEZF2,FGF2,FGF9,FGFR1,FOXJ1,FRS2,FUT10,FZD3,FZD4,FZD6,GBX2,GDF7,GNG12,GRIN1,GSK3A,…
GO:BP	secretion	GO:0046903	7.98735e-30	29.0976	604	4037	222	24356	ABCA1,ABCA12,ABCC4,ABL1,ABR,ACSL3,ACVR1C,ACVR2B,ADAM9,ADCYAP1,ANGPT1,ANKRD1,ARFIP1,ARG2,ARHGEF7,ATP2A2,BANK1,BIRC5,BMP6,BMP7,BRSK2,C2CD2L,CA2,CACNA1B,CACNA1G,CADM1,CADPS,CADPS2,CARD11,CBLN1,CBLN4,CCND1,CD36,CD74,CD200,CD276,CFTR,CHRM1,CHRNA6,CIDEA,CLASP1,COPG2,CPLX2,CREB1,CRHR1,CSF1R,CYB5R4,DDI1,DGKI,DPH3,DRD2,EDN1,EFNA5,ENSA,EPHA5,ERBB4,EXOC4,EXOC5,EXOC6,EXOC8,FAM18B1,FERMT1,FGA,FGF7,FGFR1,FOXP1…
GO:BP	cation transport	GO:0006812	1.1569e-29	28.9367	750	4037	258	24356	ABCC9,ABL1,ACTN2,AHCYL1,AKAP6,ANK2,ANXA6,APLNR,ATOX1,ATP1B3,ATP1B4,ATP2A2,ATP2B1,ATP2B2,ATP2B4,ATP2C1,ATP6V0A2,ATP6V0E1,ATP6V1A,ATP6V1C1,ATP6V1C2,ATP6V1D,ATP6V1G1,ATP6V1H,BANK1,BCL2,CACHD1,CACNA1B,CACNA1E,CACNA1G,CACNA2D4,CACNB1,CACNB3,CACNG2,CACNG4,CALB1,CALCRL,CALHM1,CALM1,CAMK2G,CASK,CASQ2,CASR,CHRNA6,CLCN3,CLCN4,CLCN5,CNGB3,CNNM2,COX15,COX7B,COX7C,DAPK1,DLG1,DMD,DPP6,DRD1,DRD2,EHD3,EPHB2,FAM1…
GO:BP	organonitrogen compound catabolic process	GO:1901565	4.11547e-29	28.3856	809	4037	271	24356	AASS,ABAT,ABHD13,ALDH1L2,ALDH5A1,AMN1,ANKIB1,APC,ARG2,ARIH1,ARIH2,ARMC8,ASB9,ASB11,ASRGL1,ATG7,ATP2B4,ATXN3,AZIN1,BACE1,BAP1,BBS7,BNIP3L,BRSK2,BTRC,CBL,CLEC16A,COMT,CSNK1A1,CSNK1D,CSNK1E,CSNK2A2,CTSC,CTSK,CTSS,CUL1,CUL2,CUL5,CUL4B,CYLD,DAB2,DAB2IP,DAO,DDAH1,DERL1,DERL2,DIEXF,DIO2,DNAJB2,DNAJB9,DNAJB12,DNAJC3,DNAJC18,DPYD,DPYS,DTL,DUT,ECE1,EDEM1,EDEM3,ENPEP,ENPP4,EPHA4,ERAP1,ERLEC1,ERLIN1,ERLIN2,F…
GO:BP	regulation of kinase activity	GO:0043549	7.90763e-29	28.102	534	4037	202	24356	ABI1,ABI2,ABL1,ACVR2B,ADAM9,ADARB1,ADCYAP1,AIDA,ALS2,AMBRA1,ANGPT1,APC,ATG13,ATG14,ATP2B4,BMP2,BMP7,CAB39,CARD11,CBL,CCDC88A,CCNC,CCND1,CCND2,CCNJ,CCNJL,CCNK,CCNL1,CCNY,CCNYL1,CD74,CDK12,CDK5R1,CDKN1A,CDKN2B,CEP85,CHORDC1,CSF1R,DAB1,DAB2IP,DAZAP2,DLG1,DNAJC3,DSTYK,DUSP3,DUSP4,DUSP5,DUSP6,DUSP8,DUSP16,DUSP19,EDN1,EMP2,EPHA4,EPHA8,EPHB2,ERN1,FGF1,FGF2,FGF18,FGFR1,FLT1,FRS2,FZD4,GADD45A,GADD45G,GCG,…
GO:BP	regulation of cell projection organization	GO:0031344	1.05991e-28	27.9747	382	4037	161	24356	ABL1,ABL2,APC,ARF6,ARHGAP44,ARPC2,ASAP1,ATMIN,AUTS2,BDNF,BMP7,BMPR2,BRSK2,C15ORF62,CAPRIN1,CBFA2T2,CCDC88A,CDC42EP1,CDC42EP4,CDK5R1,CEP120,CLRN1,CNTN2,CRK,CSMD3,CUX2,CYLD,DAB1,DAB2IP,DCDC2,DLG5,DPYSL3,DYNC2LI1,DZIP1,EFNA5,EFNB2,EPHA4,EPHB2,EPHB3,ERMN,FAM98A,FBXO38,FEZF2,FGFR1,FMR1,FNBP1L,FZD4,GFAP,GFI1,GORASP1,GPRC5B,GRIN1,HECW1,HECW2,HRAS,IFRD1,IGF2BP1,INPP5F,LRIG2,LRP4,LRRK2,MAP2,MAP4,MAP1B,MAP…
GO:BP	regulation of plasma membrane bounded cell projection organization	GO:0120035	2.38074e-28	27.6233	377	4037	159	24356	ABL1,ABL2,APC,ARF6,ARHGAP44,ARPC2,ASAP1,ATMIN,AUTS2,BDNF,BMP7,BMPR2,BRSK2,C15ORF62,CAPRIN1,CBFA2T2,CCDC88A,CDC42EP1,CDC42EP4,CDK5R1,CEP120,CLRN1,CNTN2,CRK,CSMD3,CUX2,CYLD,DAB1,DAB2IP,DCDC2,DLG5,DPYSL3,DYNC2LI1,DZIP1,EFNA5,EFNB2,EPHA4,EPHB2,EPHB3,FAM98A,FBXO38,FEZF2,FGFR1,FMR1,FNBP1L,FZD4,GFAP,GFI1,GORASP1,GPRC5B,GRIN1,HECW1,HECW2,HRAS,IFRD1,IGF2BP1,INPP5F,LRIG2,LRP4,LRRK2,MAP2,MAP4,MAP1B,MAPK6,MA…
GO:BP	regulation of MAPK cascade	GO:0043408	2.63129e-28	27.5798	458	4037	181	24356	ABL1,ADAM9,ADCYAP1,AIDA,ANGPT1,ARL6IP5,ASH1L,BANK1,BMP2,BMP6,BMP7,CARD11,CAV2,CD36,CD44,CD74,CDK12,CDON,CSF1R,CTGF,CYLD,DAB2IP,DAG1,DLG1,DMD,DNAJC27,DSTYK,DUSP3,DUSP4,DUSP5,DUSP6,DUSP8,DUSP16,DUSP19,EDAR,EDN1,EPHA4,EPHA8,EPHB1,EPHB2,ERBB4,ERN1,FGA,FGF1,FGF2,FGF18,FGF23,FGFR1,FGFR2,FKTN,FLT1,FLT4,FOXM1,FOXO1,FRS2,FZD4,GADD45A,GADD45G,GCG,GDF5,GDF6,GDF11,GHR,GLIPR2,GPNMB,GPR55,GPR183,GRIN2B,GRM1,GR…
GO:BP	synaptic signaling	GO:0099536	7.74959e-28	27.1107	373	4037	157	24356	ABHD6,ABL1,ADARB1,ADCY1,ADORA2A,ALS2,ATP2A2,BACE1,BDNF,CA2,CA7,CACNA1B,CACNA1E,CACNA1G,CACNB1,CACNG2,CACNG4,CADPS,CADPS2,CALB1,CBLN1,CHRM1,CHRNA2,CHRNA5,CHRNA6,CHRNB2,CHRNB4,CHRNG,CLSTN1,CNR1,CNTN2,CPLX2,CUX2,CX3CR1,DAGLA,DGKI,DLG1,DLG3,DLGAP1,DLGAP2,DRD1,DRD2,EDN1,EGR3,EIF4EBP2,EPHA4,EPHB2,EXOC4,FAM107A,FCHSD1,GABRA1,GABRA3,GABRA4,GABRA5,GABRA6,GABRB2,GABRB3,GABRE,GABRG2,GDNF,GFAP,GHR,GLRA2,GLS,…
GO:BP	immune system development	GO:0002520	7.75193e-28	27.1106	573	4037	210	24356	ABI1,ABL1,ACVR1B,ACVR2A,ANGPT1,ARHGEF7,ARID4A,ARIH2,ARTN,ATXN1L,AZI2,BATF3,BCL2,BCL11B,BMI1,CAMK4,CARD11,CBFB,CD74,CDC73,CDK6,CEBPB,CEBPG,CHD2,CIAPIN1,CITED2,CLDN18,COL24A1,CREB1,CSF1R,CTNNBIP1,CXCR5,CYLD,DLL4,DNAJA3,DNAJB9,DROSHA,EEF2,EGR1,EGR3,EML1,EPAS1,EPHB3,ESCO2,ETS1,ETV6,FBN1,FLI1,FLVCR1,FNIP1,FOS,FOXJ1,FOXP1,FSHB,FZD7,GAB3,GABPA,GFI1,GPR55,GPR183,HDAC4,HMGB2,HMGB3,HOXA7,ID2,IKZF3,IL7,IL8,…
GO:BP	trans-synaptic signaling	GO:0099537	1.39736e-27	26.8547	371	4037	156	24356	ABHD6,ABL1,ADARB1,ADCY1,ADORA2A,ALS2,ATP2A2,BACE1,BDNF,CA2,CA7,CACNA1B,CACNA1E,CACNA1G,CACNB1,CACNG2,CACNG4,CADPS,CADPS2,CALB1,CBLN1,CHRM1,CHRNA2,CHRNA5,CHRNA6,CHRNB2,CHRNB4,CHRNG,CLSTN1,CNR1,CNTN2,CPLX2,CUX2,CX3CR1,DAGLA,DGKI,DLG1,DLG3,DLGAP1,DLGAP2,DRD1,DRD2,EDN1,EGR3,EIF4EBP2,EPHA4,EPHB2,EXOC4,FAM107A,FCHSD1,GABRA1,GABRA3,GABRA4,GABRA5,GABRA6,GABRB2,GABRB3,GABRE,GABRG2,GDNF,GFAP,GHR,GLRA2,GLS,…
GO:BP	regulation of cellular catabolic process	GO:0031329	1.71732e-27	26.7651	445	4037	176	24356	ABCD2,ABHD5,ALKBH5,ANKIB1,ARIH1,ARIH2,ATG7,ATM,ATP2B4,AXIN2,BBS7,BCL2,BMF,BNIP3L,BTRC,CIDEA,CISD2,CLEC16A,CNOT8,CNOT6L,CSDC2,CSNK1A1,CSNK1D,CSNK1E,CSNK2A2,CTTN,DAB2,DAB2IP,DAPK1,DCP2,DERL2,DFFA,DNAJB2,DRAM2,E2F1,EDEM1,EIF4G1,ELAVL1,EPHA4,EPM2A,ERLEC1,FBXL2,FMR1,FOXO1,FTO,FURIN,FXR1,GDNF,GFAP,GIGYF2,GNAI3,GPD1,GPLD1,GSK3A,HIPK2,HK2,HMOX1,HNRNPD,HNRNPU,HSP90AA1,IGF1,IGF2BP1,INSR,IRS1,ITCH,KIAA1324,…
GO:BP	morphogenesis of an epithelium	GO:0002009	2.55306e-27	26.5929	337	4037	146	24356	ABL1,AGTR2,ALDH1A2,ARHGAP12,ARL13B,BCL2,BMP2,BMP7,BRSK2,BTBD7,BTRC,CA2,CECR2,CITED2,CLASP1,CLIC4,COL4A1,CTNNBIP1,DAB2,DAG1,DLG1,DLG3,DLG5,DLL4,DVL2,EDN1,EDNRA,EFNB2,EPB41L5,EPHA4,ESR1,ESRP2,EXOC5,EYA1,FAT4,FGF1,FGF7,FGFR1,FMN1,FREM2,FRS2,FRZB,FZD1,FZD3,FZD6,GBX2,GDF7,GDNF,GNA13,GORAB,GREM1,GRHL3,GRSF1,GZF1,HAND1,HGF,HOXB2,HOXD13,ID4,IGFBP5,ILK,JAG1,KDM5B,KIF26B,KLHL3,KRAS,LEF1,LGR4,LIN7C,LMO4,LRP…
GO:BP	secretion by cell	GO:0032940	4.13857e-27	26.3831	528	4037	197	24356	ABCA1,ABCA12,ABL1,ABR,ACVR1C,ACVR2B,ADAM9,ADCYAP1,ANGPT1,ANKRD1,ARFIP1,ARG2,ARHGEF7,ATP2A2,BANK1,BIRC5,BMP6,BMP7,BRSK2,C2CD2L,CACNA1B,CACNA1G,CADM1,CADPS,CADPS2,CARD11,CBLN1,CBLN4,CD36,CD200,CD276,CFTR,CHRNA6,CIDEA,CLASP1,COPG2,CPLX2,CREB1,CRHR1,CSF1R,CYB5R4,DDI1,DGKI,DPH3,DRD2,EDN1,EFNA5,ENSA,EPHA5,EXOC4,EXOC5,EXOC6,EXOC8,FAM18B1,FERMT1,FGA,FGF7,FGFR1,FOXP1,FSHB,FURIN,FZD4,GAL,GCG,GCK,GHR,GPI,GP…
GO:BP	regulation of protein kinase activity	GO:0045859	4.43317e-27	26.3533	482	4037	185	24356	ABI1,ABI2,ABL1,ACVR2B,ADAM9,ADARB1,ADCYAP1,AIDA,ALS2,ANGPT1,APC,ATG13,ATP2B4,BMP2,BMP7,CAB39,CARD11,CBL,CCDC88A,CCNC,CCND1,CCND2,CCNJ,CCNJL,CCNK,CCNL1,CCNY,CCNYL1,CDK12,CDK5R1,CDKN1A,CDKN2B,CEP85,CHORDC1,CSF1R,DAB1,DAB2IP,DAZAP2,DLG1,DNAJC3,DUSP3,DUSP4,DUSP5,DUSP6,DUSP8,DUSP16,DUSP19,EDN1,EMP2,EPHA4,EPHB2,ERN1,FGF1,FGF2,FGF18,FGFR1,FLT1,FRS2,FZD4,GADD45A,GADD45G,GCG,GHR,GPRC5B,GPRC5C,GREM1,GRM1,G…
GO:BP	blood vessel morphogenesis	GO:0048514	5.24769e-27	26.28	371	4037	155	24356	ABL1,ADAM12,ADIPOR2,AKT3,AMOT,AMOTL1,ANGPT1,ANGPT2,APLNR,ARID2,B4GALT1,BMPR2,BMPR1A,BVES,C1GALT1,CALCRL,CCBE1,CITED2,CLIC4,COL4A1,CREB3L1,CTGF,CX3CR1,CYP1B1,DAB2IP,DLL4,EDN1,EDNRA,EFNB2,EGLN1,EGR3,EMP2,ENPEP,EPAS1,EPHB1,EPHB2,EPHB3,EPN2,ERAP1,ETS1,EYA1,FASLG,FGF1,FGF2,FGF9,FGF18,FGFR1,FLT1,FLT4,FOXJ2,FZD4,GAB1,GATA6,GBX2,GLUL,GNA13,GPLD1,GREM1,HAND1,HIPK2,HK2,HMOX1,HOXA7,IL8,ITGB8,JAG1,JAK1,JMJD6…
GO:BP	regulation of neuron projection development	GO:0010975	7.91781e-27	26.1014	281	4037	129	24356	ABL1,ABL2,ARF6,ARHGAP44,ASAP1,BDNF,BMP7,BMPR2,BRSK2,CAPRIN1,CBFA2T2,CCDC88A,CDK5R1,CNTN2,CRK,CSMD3,CUX2,DAB1,DAB2IP,DLG5,DPYSL3,EFNA5,EFNB2,EPHA4,EPHB2,EPHB3,FBXO38,FEZF2,FGFR1,FMR1,FZD4,GFAP,GFI1,GORASP1,GPRC5B,GRIN1,HECW1,HECW2,IFRD1,IGF2BP1,INPP5F,LRIG2,LRP4,LRRK2,MAP2,MAP1B,MAPK6,MAPT,MARK1,MARK2,MEF2C,MYCBP2,MYLIP,NCS1,NDEL1,NEDD4,NEDD4L,NEGR1,NIN,NLGN1,NRCAM,NRP1,NTRK2,OBSL1,PACSIN1,PAFAH1B…
GO:BP	developmental growth	GO:0048589	8.04448e-27	26.0945	431	4037	171	24356	ABL1,ACVR2B,ADARB1,ADRB1,ALCAM,ARID2,ARID5B,ARIH2,ATRN,ATRX,AUTS2,BCL2,BCL9,BDNF,BMPR2,BMPR1A,BMPR1B,BNC2,CDK5R1,CELF1,CHST11,CLIC4,COCH,COLQ,CREB1,CYFIP2,DCLK1,DCX,DMBX1,DRD2,DUSP6,EDN1,EFNA5,EIF4H,EPB41L5,ERBB4,ESR1,ETNK2,EVC,FGF1,FGF2,FGF7,FGF9,FGFR1,FLVCR1,FMN1,FOXP1,FTO,FXN,FZD7,GAL,GAS1,GATA6,GDF5,GIGYF2,GPD2,HOPX,HOXD13,HSP90AA1,ID2,IFRD1,IGF1,IL7,INSR,KDM5B,KIF26B,LATS1,LEPR,LRP4,MAP2,MAP…
GO:BP	regulation of transferase activity	GO:0051338	9.61198e-27	26.0172	602	4037	215	24356	ABI1,ABI2,ABL1,ACVR2B,ADAM9,ADARB1,ADCYAP1,AIDA,ALS2,AMBRA1,ANGPT1,APC,ARRDC3,ATG13,ATG14,ATP2B4,BMI1,BMP2,BMP7,CAB39,CARD11,CBL,CCDC88A,CCNC,CCND1,CCND2,CCNJ,CCNJL,CCNK,CCNL1,CCNY,CCNYL1,CD74,CD200,CDK12,CDK5R1,CDKN1A,CDKN2B,CEP85,CHORDC1,CHTF8,CSF1R,DAB1,DAB2IP,DAZAP2,DCUN1D2,DCUN1D3,DCUN1D5,DLG1,DNAJC3,DSTYK,DUSP3,DUSP4,DUSP5,DUSP6,DUSP8,DUSP16,DUSP19,EDN1,EMP2,EPHA4,EPHA8,EPHB2,ERN1,FGF1,FGF2…
GO:BP	hematopoietic or lymphoid organ development	GO:0048534	1.38801e-26	25.8576	540	4037	199	24356	ABI1,ABL1,ACVR1B,ACVR2A,ANGPT1,ARHGEF7,ARID4A,ARIH2,ARTN,ATXN1L,AZI2,BATF3,BCL2,BCL11B,BMI1,CAMK4,CARD11,CBFB,CD74,CDC73,CDK6,CEBPB,CEBPG,CHD2,CIAPIN1,CITED2,CLDN18,COL24A1,CREB1,CSF1R,CTNNBIP1,CXCR5,CYLD,DLL4,DNAJA3,DNAJB9,DROSHA,EEF2,EGR1,EGR3,EML1,EPAS1,EPHB3,ESCO2,ETS1,ETV6,FBN1,FLI1,FLVCR1,FNIP1,FOS,FOXJ1,FOXP1,FSHB,FZD7,GAB3,GABPA,GFI1,GPR55,GPR183,HDAC4,HMGB2,HMGB3,HOXA7,ID2,IKZF3,IL7,IL8,…
GO:BP	positive regulation of cellular component organization	GO:0051130	2.55071e-26	25.5933	691	4037	236	24356	ABL1,ABL2,ACTN2,ACTR2,ACTR3,ADAM9,ANGPT1,ANKFY1,APC,APLN,ARF6,ARHGEF10L,ARPC2,ARPC4,ARPC5,ASAP1,ATM,ATMIN,ATP8A1,ATR,ATRX,AUTS2,BAG4,BAIAP2,BDNF,BMP7,BMPR2,C15ORF62,CAPRIN1,CBFA2T2,CBL,CBLN1,CCDC88A,CD36,CDC42EP1,CDC42EP4,CEBPB,CEP120,CFL2,CLASP1,CLEC16A,CLRN1,CLSTN1,CNOT6,CNOT6L,CRK,CTGF,CTTN,CUX2,DAB2,DAB2IP,DAG1,DDHD2,DLG1,DLG5,DPYSL3,DZIP1,EDN1,EFNA5,EIF4G1,EIF5A,EPB41L5,EPHB1,EPHB2,EPHB3,ESR…
GO:BP	skeletal system development	GO:0001501	3.05093e-26	25.5156	365	4037	152	24356	ABI1,ACAN,ACP2,ACVR2A,ACVR2B,ALX4,ARID5B,ASH1L,AUTS2,AXIN2,BARX2,BBX,BMI1,BMP2,BMP6,BMP7,BMPR2,BMPR1A,BMPR1B,CHST11,CHSY1,CITED2,CLDN18,COCH,COL1A2,COL5A2,CREB3L2,CSGALNACT1,CTGF,CTSK,DLG1,DLX1,DLX2,EDN1,EFEMP1,EYA1,FAT4,FBN1,FGF9,FGF18,FGFR1,FGFR2,FLI1,FLVCR1,FMN1,FOXN3,FRZB,GDF5,GDF6,GDF11,GLG1,GREM1,HAND1,HAPLN1,HDAC4,HOXA7,HOXB2,HOXB9,HOXC4,HOXC5,HOXC9,HOXC11,HOXD13,ID2,IGF1,IMPAD1,INSIG1,ITG…
GO:BP	regulation of cell adhesion	GO:0030155	3.60516e-26	25.4431	380	4037	156	24356	ABL1,ADAM9,ADAM10,ADAMTS18,ADORA2A,ANGPT1,ANGPT2,ARG2,ARHGAP6,ARPC2,ASS1,ATXN3,BAG4,BCL2,BMI1,BMP2,BMP7,CARD11,CASK,CBFB,CD5,CD9,CD36,CD47,CD74,CD86,CD274,CD276,CDH1,CDK6,CDKN2B,CEBPB,CITED2,CLASP1,CRK,CYLD,CYP1B1,DAB1,DLG1,DLG5,DMD,DNAJA3,DUSP3,EFNA5,EFNB2,EGFLAM,EGR3,EMP2,EPB41L5,EPHA8,EPHB3,ETS1,FAM107A,FERMT1,FGA,FLOT2,FMN1,FOXJ1,FRMD5,FZD4,FZD7,GPNMB,GREM1,GSK3A,HOXA7,HSD17B12,ICOS,IGF1,IGFB…
GO:BP	negative regulation of cell population proliferation	GO:0008285	3.99173e-26	25.3988	373	4037	154	24356	ACVR1C,ADARB1,AIMP1,ALDH1A2,AMBRA1,APC,APLN,ARG2,ARID2,ATM,ATOH8,AXIN2,B4GALT1,B4GALT7,BCL2,BCL11B,BMP2,BMP7,BMPR2,BMPR1B,BTG1,BTG4,CASK,CAV2,CD9,CD86,CD274,CD276,CDC73,CDH5,CDK6,CDKN2B,CEBPB,CLMN,CSF1R,CTNNBIP1,CYP1B1,DAB2IP,DDAH1,DLG1,DLG5,DNAJA3,DNAJB2,DRD2,E2F1,E2F3,EFNB2,EPHB1,ERBB4,FERMT1,FEZF2,FGF2,FKTN,FLT1,FNTB,FOXJ1,FRZB,GDF5,GDF11,GHR,GPLD1,GPNMB,GREM1,HDAC4,HMGA1,HMOX1,HNF4A,HRAS,ID2,…
GO:BP	chemical synaptic transmission	GO:0007268	4.38055e-26	25.3585	366	4037	152	24356	ABHD6,ABL1,ADARB1,ADCY1,ADORA2A,ALS2,ATP2A2,BACE1,BDNF,CA2,CA7,CACNA1B,CACNA1E,CACNA1G,CACNB1,CACNG2,CACNG4,CADPS,CADPS2,CALB1,CBLN1,CHRM1,CHRNA2,CHRNA5,CHRNA6,CHRNB2,CHRNB4,CHRNG,CLSTN1,CNR1,CNTN2,CPLX2,CUX2,CX3CR1,DGKI,DLG1,DLG3,DLGAP1,DLGAP2,DRD1,DRD2,EDN1,EGR3,EIF4EBP2,EPHA4,EPHB2,EXOC4,FAM107A,FCHSD1,GABRA1,GABRA3,GABRA4,GABRA5,GABRA6,GABRB2,GABRB3,GABRE,GABRG2,GDNF,GFAP,GHR,GLRA2,GLS,GRIA1,…
GO:BP	anterograde trans-synaptic signaling	GO:0098916	4.38055e-26	25.3585	366	4037	152	24356	ABHD6,ABL1,ADARB1,ADCY1,ADORA2A,ALS2,ATP2A2,BACE1,BDNF,CA2,CA7,CACNA1B,CACNA1E,CACNA1G,CACNB1,CACNG2,CACNG4,CADPS,CADPS2,CALB1,CBLN1,CHRM1,CHRNA2,CHRNA5,CHRNA6,CHRNB2,CHRNB4,CHRNG,CLSTN1,CNR1,CNTN2,CPLX2,CUX2,CX3CR1,DGKI,DLG1,DLG3,DLGAP1,DLGAP2,DRD1,DRD2,EDN1,EGR3,EIF4EBP2,EPHA4,EPHB2,EXOC4,FAM107A,FCHSD1,GABRA1,GABRA3,GABRA4,GABRA5,GABRA6,GABRB2,GABRB3,GABRE,GABRG2,GDNF,GFAP,GHR,GLRA2,GLS,GRIA1,…
GO:BP	response to organonitrogen compound	GO:0010243	7.46314e-26	25.1271	453	4037	175	24356	ABAT,ABCA1,ACTN2,ACVR1C,ADCY6,ADORA2A,AGTR2,AHCYL1,AKAP6,APC,APPL1,AQP9,ATP2B4,BRSK2,CA2,CACNA1B,CACNB1,CASQ2,CAV2,CD9,CD36,CDH1,CEBPB,CFTR,CHMP5,COL1A2,COL4A1,COL5A2,CPEB2,CPEB4,CPS1,CREB1,CRHR1,DERL1,DERL2,DNAJB2,DNAJB9,DNAJB12,DNAJC18,DNMT3A,DRD1,DRD2,EDEM1,EDEM3,EGR1,EIF4EBP2,EPHA4,ERLEC1,ERLIN1,ERLIN2,FAF2,FDX1,FOXO1,FOXRED2,GABPA,GABRB3,GABRG2,GET4,GHR,GLP1R,GLRA2,GNG2,GPD1,GPLD1,GRIN1,GRIN…
GO:BP	cellular response to oxygen-containing compound	GO:1901701	1.32573e-25	24.8775	552	4037	200	24356	ABCA1,ABL1,ABL2,ACACA,ACTN2,ADAM9,ADCY6,ADPRHL2,AGTR2,AHCYL1,AKAP6,ALDH1A2,ANKRD1,APC,APPL1,AQP9,ATP2B4,BIRC5,BMP6,BRSK2,C2CD2L,CA2,CACNB1,CALCRL,CAV2,CD36,CD86,CD274,CDC73,CDH1,CEBPB,CFTR,CHMP5,CHRM1,CMPK2,COL1A2,COL4A1,COL5A2,CPEB2,CPEB4,CPS1,CREB1,CRHR1,CX3CR1,CYP1B1,DAB2IP,DAPK1,DNMT3A,DRD1,EFNA5,EIF4E,EIF4EBP2,EPHA4,EPHA5,ERN1,ESR1,FBXO32,FDX1,FOS,FOXO1,FXN,GABPA,GCG,GFI1,GHR,GLP1R,GLRA2,GNG…
GO:BP	hemopoiesis	GO:0030097	3.24944e-25	24.4882	508	4037	188	24356	ABI1,ABL1,ACVR1B,ACVR2A,ANGPT1,ARHGEF7,ARID4A,ARIH2,ATXN1L,AZI2,BATF3,BCL2,BCL11B,BMI1,CAMK4,CARD11,CBFB,CD74,CDC73,CDK6,CEBPB,CEBPG,CHD2,CIAPIN1,CITED2,CLDN18,COL24A1,CREB1,CSF1R,CTNNBIP1,CYLD,DLL4,DNAJA3,DNAJB9,DROSHA,EEF2,EGR1,EGR3,EML1,EPAS1,ESCO2,ETS1,ETV6,FBN1,FLI1,FLVCR1,FNIP1,FOS,FOXJ1,FOXP1,FSHB,FZD7,GAB3,GABPA,GFI1,GPR55,GPR183,HDAC4,HMGB2,HMGB3,HOXA7,ID2,IKZF3,IL7,IL8,IL7R,IREB2,IRF1,I…
GO:BP	metal ion transport	GO:0030001	6.52297e-25	24.1856	538	4037	195	24356	ABCC9,ABL1,ACTN2,AHCYL1,AKAP6,ANK2,ANXA6,APLNR,ATOX1,ATP1B3,ATP1B4,ATP2A2,ATP2B1,ATP2B2,ATP2B4,ATP2C1,BANK1,BCL2,CACHD1,CACNA1B,CACNA1E,CACNA1G,CACNA2D4,CACNB1,CACNB3,CACNG2,CACNG4,CALB1,CALCRL,CALM1,CAMK2G,CASK,CASQ2,CASR,CNNM2,DLG1,DMD,DPP6,DRD1,DRD2,EHD3,FAM155B,FASLG,FGF14,FLVCR1,GAL,GCG,GCK,GEM,GPD1L,GRIN1,GRIN2A,GRIN2B,GRIN3A,HCN1,HECW1,HECW2,HOMER1,IL16,ITPR2,JPH1,KCNA3,KCNA4,KCNAB2,KCNB1,…
GO:BP	actin filament-based process	GO:0030029	7.97609e-25	24.0982	519	4037	190	24356	ABI1,ABI2,ABL1,ABLIM3,ABR,ACTN2,ACTR2,ACTR3,AIF1L,AMOT,AMOTL1,ANK2,ANKRD1,ANTXR1,ARF6,ARHGAP6,ARHGAP12,ARHGAP26,ARHGAP28,ARHGAP36,ARHGAP44,ARHGEF17,ARHGEF10L,ARPC2,ARPC4,ARPC5,ATP2C1,AUTS2,BAG4,BAIAP2,BCL2,BRSK2,C15ORF62,CACNA1G,CAP2,CAPZA1,CASQ2,CCDC88A,CD2AP,CDC42BPA,CDC42EP1,CDC42EP4,CDK5R1,CFL2,CLASP1,CLRN1,CORO7,CORO2B,CRK,CSF1R,CTGF,CTTN,DAAM1,DAAM2,DLG1,DNAJB6,DPYSL3,EDN1,EFNA5,ELMO1,EMP2,…
GO:BP	behavior	GO:0007610	8.25208e-25	24.0834	378	4037	153	24356	ABAT,ADAM22,ADARB1,ADCY1,ADORA2A,AFF2,AGTR2,ALS2,ARCN1,ARRDC3,ATP8A1,ATXN1,ATXN3,ATXN1L,B4GALT2,BBS12,BCL2,BDNF,CACNA1B,CALB1,CAMK4,CCND2,CDH23,CHL1,CHRNA5,CHRNB4,CNP,CNTN2,CNTNAP2,CREB1,CRHR1,CUX2,CX3CR1,DAB1,DDHD2,DERL2,DGKI,DMBX1,DRD1,DRD2,EGR1,EIF4E,EIF4EBP2,EIF4G1,EPHA4,EPHB2,EPM2A,FBXL20,FEZF2,FOXP1,FXN,FZD4,GABRA5,GABRG2,GCNT4,GHR,GIGYF2,GLP1R,GLS,GMFB,GNAO1,GPRC5B,GRIA1,GRIN1,GRIN2A,GRIN2…
GO:BP	negative regulation of protein metabolic process	GO:0051248	8.35494e-25	24.0781	656	4037	224	24356	ABL1,ADARB1,AHSG,AIDA,ANGPT1,APC,ARPP19,ASH1L,ATG14,AZIN1,BANK1,BCOR,BMP7,CAST,CBL,CD276,CDKN1A,CDKN2B,CEP85,CHORDC1,CLEC16A,CNOT8,CNOT6L,CPEB1,CPEB2,CPEB4,CSNK2A2,CYLD,DAB2IP,DAG1,DAPK1,DERL2,DLG1,DMD,DNAJB6,DNAJC3,DUSP3,DUSP4,DUSP5,DUSP6,DUSP8,DUSP16,EDN1,EIF2S1,EIF4E,EIF4EBP2,EIF4G1,ENSA,EPHA4,EPHB2,ERLEC1,FAM129A,FKTN,FLOT2,FNIP1,FOXJ1,FOXM1,FOXO1,FRY,FTO,FURIN,FXR1,GADD45A,GAS1,GGA3,GHR,GIGY…
GO:BP	regulation of hydrolase activity	GO:0051336	8.55273e-25	24.0679	735	4037	243	24356	ABHD5,ABL1,ABL2,ABR,ACAP2,ACVR1C,ADCYAP1,ADRB1,AGFG1,AGTR2,AHSG,ALDOB,ALS2,AMOT,ANTXR1,ARHGAP6,ARHGAP12,ARHGAP26,ARHGAP28,ARHGAP29,ARHGAP31,ARHGAP36,ARHGAP42,ARHGAP44,ARHGEF7,ARHGEF12,ARHGEF16,ARHGEF10L,ARL6IP5,ARPP19,ASAP1,ASAP2,ATP1B3,BAG4,BMP2,BVES,CALM1,CASP8AP2,CASR,CAST,CAV2,CD200,CNST,CRK,CSRNP2,CSRNP3,CYFIP2,DAB2IP,DAPK1,DEPDC5,DFFA,DGKI,DLG3,DNAJB2,DNAJB4,DNAJB6,DNAJC15,DNAJC24,DYNLL2,EF…
GO:BP	regulation of cellular component biogenesis	GO:0044087	2.55272e-24	23.593	571	4037	202	24356	ABL1,ACTR2,ACTR3,ANKRA2,ANTXR1,APC,ARF6,ARHGAP6,ARHGAP28,ARHGEF10L,ARPC2,ARPC4,ARPC5,ASAP1,ATM,ATMIN,ATR,AUTS2,BAG4,BAIAP2,BDNF,BMP7,C15ORF62,CAPZA1,CBLN1,CCDC88A,CD36,CDC42EP1,CDC42EP4,CEP120,CHMP5,CHMP1B,CLASP1,CLRN1,CLSTN1,CNOT6,CNOT6L,COLQ,CTGF,CTNNBIP1,CTTN,CUX2,CYLD,DAB2IP,DAG1,DCDC2,DLG1,DLG5,DNAJB2,DNAJB6,DNAJC15,DPYSL3,DR1,DUSP3,DYNC2LI1,DYRK1A,DZIP1,EDN1,EFNA5,EIF4G1,EPB41L5,EPHB1,EPHB2…
GO:BP	protein modification by small protein conjugation or removal	GO:0070647	2.82712e-24	23.5487	620	4037	214	24356	ABL1,AMN1,ANAPC7,ANAPC16,ANGPT1,ANKIB1,ARIH1,ARIH2,ARNT,ARRDC3,ASB6,ASB9,ASB11,ATG7,ATXN3,ATXN7L3,BAP1,BCL2,BCOR,BMI1,BRAP,BTRC,CBFB,CBL,CDC27,COPS2,COPS7A,CUL1,CUL2,CUL4B,CYLD,DCUN1D2,DCUN1D3,DCUN1D5,DERL1,DNAJB2,DTL,DTX4,EGR1,EYA1,FAM107A,FAM188A,FBXL2,FBXL17,FBXL18,FBXL20,FBXO11,FBXO32,FBXO40,FBXO45,FBXW11,G2E3,HDAC4,HECTD2,HECTD3,HECW1,HECW2,HMG20A,HSP90AA1,ITCH,IVNS1ABP,JOSD1,KBTBD8,KCMF1,KI…
GO:BP	chemical homeostasis	GO:0048878	4.3547e-24	23.361	667	4037	225	24356	ABCA1,ABCA12,ABCG8,ABHD5,ABL1,ABL2,ACACA,ACOX1,ADIPOR2,ANK2,ANXA6,APLNR,AQP4,ARF1,ATOX1,ATP1B3,ATP2A2,ATP2B1,ATP2B2,ATP2B4,ATP2C1,ATP6V0A2,ATP6V1A,ATP6V1G1,BANK1,BCL2,BDH2,BIRC5,BMP6,BRSK2,C2CD2L,CA2,CA7,CA12,CACNA1G,CALB1,CALM1,CASQ2,CASR,CD36,CFTR,CLIC4,CNNM2,CNR1,COL4A3BP,COMMD9,CSMD1,CX3CR1,CXCR1,CXCR5,CYB5R4,CYP39A1,DMD,DMXL1,DRD1,DRD2,EDN1,EFNA5,EGLN1,EPAS1,EPHA5,ERN1,F2RL2,FABP3,FAM155B,FA…
GO:BP	protein catabolic process	GO:0030163	4.53815e-24	23.3431	626	4037	215	24356	ABHD13,AMN1,ANKIB1,APC,ARIH1,ARIH2,ARMC8,ASB9,ASB11,ATG7,ATXN3,AZIN1,BACE1,BAP1,BBS7,BNIP3L,BRSK2,BTRC,CBL,CLEC16A,CSNK1A1,CSNK1D,CSNK1E,CSNK2A2,CTSC,CTSK,CTSS,CUL1,CUL2,CUL5,CUL4B,CYLD,DAB2,DAB2IP,DERL1,DERL2,DIEXF,DNAJB2,DNAJB9,DNAJB12,DNAJC3,DNAJC18,DTL,EDEM1,EDEM3,EPHA4,ERLEC1,ERLIN1,ERLIN2,FAF2,FBXL2,FBXL17,FBXL18,FBXL20,FBXO33,FBXO45,FBXW11,FOXO1,FOXRED2,FURIN,GET4,GFAP,GGA1,GGA3,GPLD1,GRIN…
GO:BP	negative regulation of cellular protein metabolic process	GO:0032269	7.94809e-24	23.0997	616	4037	212	24356	ABL1,ADARB1,AHSG,AIDA,ANGPT1,APC,ARPP19,ASH1L,ATG14,BANK1,BCOR,BMP7,CAST,CBL,CDKN1A,CDKN2B,CEP85,CHORDC1,CLEC16A,CNOT8,CNOT6L,CPEB1,CPEB2,CPEB4,CSNK2A2,CYLD,DAB2IP,DAG1,DAPK1,DERL2,DLG1,DMD,DNAJB6,DNAJC3,DUSP3,DUSP4,DUSP5,DUSP6,DUSP8,DUSP16,EDN1,EIF2S1,EIF4E,EIF4EBP2,EIF4G1,ENSA,EPHA4,EPHB2,ERLEC1,FAM129A,FKTN,FNIP1,FOXM1,FOXO1,FRY,FTO,FURIN,FXR1,GADD45A,GAS1,GIGYF2,GLG1,GPD1L,GREM1,H2AFY,HEXIM1,…
GO:BP	embryonic morphogenesis	GO:0048598	1.2768e-23	22.8939	443	4037	168	24356	ABL1,ABR,ACVR2A,ACVR2B,AFF3,ALDH1A2,ALX4,AMOT,ARL13B,ATOH8,AUTS2,BMI1,BMP7,BMPR2,BMPR1A,CDC73,CDON,CECR2,CHST11,CITED2,CLASP1,CLIC5,CLRN1,COL12A1,COL5A2,DAG1,DLG1,DLL4,DLX2,DLX6,DNAJB6,DVL2,ECE1,EDN1,EFEMP1,ELF5,EPB41L5,EPHB2,EXOC4,EYA1,FBN1,FGF2,FGF9,FGFR1,FGFR2,FLVCR1,FOXI1,FREM2,FRS2,FRZB,FZD1,FZD3,FZD6,FZD7,GATA6,GBX2,GDF5,GDF7,GDNF,GPI,GREM1,GREM2,GRHL3,GRSF1,HAND1,HIPK1,HIPK2,HIRA,HNF4A,HOX…
GO:BP	cell surface receptor signaling pathway involved in cell-cell signaling	GO:1905114	1.31464e-23	22.8812	342	4037	141	24356	ABL1,ADORA2A,APC,APCDD1,ATP6V1C2,AXIN2,BCL9,BMP2,BTRC,CBLN1,CCND1,CCNY,CDC73,CDK14,CHRNA2,CHRNA5,CHRNA6,CHRNB2,CHRNB4,CHRNG,CSNK1A1,CSNK1D,CSNK1E,CSNK1G1,CSNK2A1,CSNK2A2,CTNNBIP1,CTNND1,CUX2,CYLD,DAAM2,DAB2,DAB2IP,DCDC2,DGKI,DKK2,DKK3,DVL2,EDA,EGR1,FERMT1,FERMT2,FGF2,FGF9,FOXO1,FRZB,FZD1,FZD3,FZD4,FZD6,FZD7,G3BP1,GABRB3,GHR,GLRA2,GPRC5B,GREM1,GRHL3,GRIN1,GRIN2A,GRIN2B,ILK,KLHL12,LATS1,LATS2,LEF1,…
GO:BP	response to nitrogen compound	GO:1901698	1.52416e-23	22.817	502	4037	183	24356	ABAT,ABCA1,ACTN2,ACVR1C,ADCY6,ADORA2A,AGTR2,AHCYL1,AKAP6,APC,APPL1,AQP9,ATP2B4,ATRX,BRSK2,CA2,CACNA1B,CACNB1,CASQ2,CAV2,CD9,CD36,CDH1,CEBPB,CFTR,CHMP5,CHRM1,COL1A2,COL4A1,COL5A2,COLEC12,CPEB2,CPEB4,CPS1,CREB1,CRHR1,DDX1,DERL1,DERL2,DNAJB2,DNAJB9,DNAJB12,DNAJC18,DNMT3A,DRD1,DRD2,EDEM1,EDEM3,EGLN1,EGR1,EIF4EBP2,EPHA4,ERLEC1,ERLIN1,ERLIN2,FAF2,FDX1,FOXO1,FOXRED2,GABPA,GABRB3,GABRG2,GET4,GHR,GLP1R,GL…
GO:BP	gland development	GO:0048732	4.42429e-23	22.3542	281	4037	123	24356	ABL1,ALDOB,ARF6,ARID5B,ASCL1,ASH1L,BCL2,BCL11B,BMP2,BMP7,BMPR1A,BTBD7,BTRC,CAPN1,CBX7,CCND1,CEBPB,CEBPG,CITED2,CREB1,CRHR1,DAG1,DRD2,EDA,EDAR,ELF5,EPHB3,ERBB4,ESR1,ESRP2,FGF2,FGF7,FGFR1,FRS2,FRZB,GATA6,GDF7,HGF,HNF4A,HNF4G,HOXB9,HOXD13,ID2,ID4,IGFBP5,INSR,IQGAP3,JUN,KDM5B,LATS1,LBH,LEF1,LMO4,MAFB,MED1,MSN,MSX2,NF1,NFIB,NKX2-1,NR3C1,NR3C2,NRP1,ONECUT2,OTP,PAX6,PBX1,PDGFRA,PGR,PLAG1,PLXNA1,PROX1,PS…
GO:BP	positive regulation of intracellular signal transduction	GO:1902533	5.69663e-23	22.2444	575	4037	200	24356	ABL1,ADAM9,ADCYAP1,ADRB1,AKAP12,AKT3,ALPK1,ANGPT1,ANKRD1,ARL6IP5,ATM,ATR,AUTS2,BAG4,BANK1,BCLAF1,BMP2,CALM1,CARD11,CAV2,CBL,CD36,CD44,CD74,CDON,CLEC16A,CSF1R,CTGF,DAB2IP,DDX1,DDX5,DGKI,DLG5,DNAJC27,DSTYK,EDA,EDAR,EDN1,EPHA4,EPHA8,ERBB4,ERN1,F2RL2,FASLG,FGA,FGF1,FGF2,FGF18,FGF23,FGFR1,FGFR2,FLT1,FLT4,FRS2,FZD4,GADD45A,GADD45G,GCG,GDF6,GHR,GLIPR2,GPNMB,GPR55,GPR183,GPRC5B,GREM1,GRM1,GRM4,GUCY1A3,HE…
GO:BP	actin cytoskeleton organization	GO:0030036	6.66731e-23	22.176	468	4037	173	24356	ABI1,ABI2,ABL1,ABLIM3,ABR,ACTN2,ACTR2,ACTR3,AIF1L,AMOT,AMOTL1,ANKRD1,ANTXR1,ARF6,ARHGAP6,ARHGAP12,ARHGAP26,ARHGAP28,ARHGAP36,ARHGAP44,ARHGEF17,ARHGEF10L,ARPC2,ARPC4,ARPC5,ATP2C1,AUTS2,BAG4,BAIAP2,BCL2,BRSK2,C15ORF62,CAP2,CAPZA1,CASQ2,CCDC88A,CD2AP,CDC42BPA,CDC42EP1,CDC42EP4,CDK5R1,CFL2,CLASP1,CLRN1,CORO7,CORO2B,CRK,CSF1R,CTGF,CTTN,DAAM1,DAAM2,DLG1,DNAJB6,DPYSL3,EDN1,EFNA5,ELMO1,EMP2,EPB41,EPB41L1…
GO:BP	axon development	GO:0061564	7.20087e-23	22.1426	307	4037	130	24356	ABL1,ADARB1,ADCY1,ALCAM,ARTN,AUTS2,B3GNT2,BCL2,BCL11B,BDNF,BMP7,BMPR2,BMPR1B,BRSK2,CDK5R1,CHL1,CNP,CNR1,CNTN2,CNTN4,CREB1,CSF1R,CYFIP2,DAB1,DAG1,DCLK1,DCX,DPYSL5,DRD2,EFNA5,EFNB2,EN2,EPHA4,EPHA5,EPHA8,EPHB1,EPHB2,EPHB3,FBXO45,FEZF2,FLRT2,FOXP1,FZD3,GBX2,GDF7,GDNF,GRIN1,HSP90AA1,IFRD1,INPP5F,JUN,LMX1A,LRIG2,LRP4,MAP2,MAP1A,MAP1B,MAPK8IP3,MAPT,MARK2,MYCBP2,NDEL1,NEO1,NFASC,NFIB,NIN,NKX2-1,NPTX1,NR4…
GO:BP	regulation of cellular response to stress	GO:0080135	7.59719e-23	22.1193	403	4037	156	24356	ABL1,ACTR2,AIDA,AKT3,ANKRD1,ARG2,ARL6IP5,ATM,ATR,AXIN2,BCLAF1,BMP2,BMPR1A,CD36,CD74,CDK6,CDKN2B,CEBPG,CHORDC1,CTGF,CYLD,DAB2IP,DDAH1,DDX5,DEK,DERL2,DLG1,DNAJC3,DUSP3,DYRK1A,EDAR,EDEM1,EDN1,EPHA4,EPHB1,ERLEC1,ERN1,EYA1,EYA3,FAM168A,FAM175A,FKTN,FLT4,FMR1,FOXM1,FOXO1,FUT8,FZD1,FZD4,GADD45A,GADD45G,GDF6,HGF,HIPK2,HIPK3,HMGA1,HRAS,HSPA5,IGF1R,INPP5F,INSIG1,ITCH,KLHDC10,KLHL15,LRIG2,LRRK2,MAGI3,MAP2K4…
GO:BP	axonogenesis	GO:0007409	6.76411e-22	21.1698	288	4037	123	24356	ABL1,ADARB1,ADCY1,ALCAM,ARTN,AUTS2,B3GNT2,BCL2,BCL11B,BDNF,BMP7,BMPR2,BMPR1B,BRSK2,CDK5R1,CHL1,CNP,CNTN2,CNTN4,CREB1,CSF1R,CYFIP2,DAB1,DAG1,DCLK1,DCX,DPYSL5,DRD2,EFNA5,EFNB2,EN2,EPHA4,EPHA5,EPHA8,EPHB1,EPHB2,EPHB3,FBXO45,FEZF2,FLRT2,FOXP1,FZD3,GBX2,GDF7,GDNF,GRIN1,HSP90AA1,IFRD1,LMX1A,LRP4,MAP2,MAP1A,MAP1B,MAPK8IP3,MAPT,MARK2,MYCBP2,NDEL1,NEO1,NFASC,NFIB,NIN,NKX2-1,NPTX1,NR4A3,NRCAM,NRP1,NRP2,NTN…
GO:BP	heart development	GO:0007507	7.51457e-22	21.1241	380	4037	148	24356	ACAN,ACTN2,ACVR2B,ADAMTS1,ADAMTS6,ALDH1A2,ALPK3,ANK2,ANKRD1,AP1B1,AP2B1,APLN,APLNR,ARID2,ARL13B,AXIN2,BBS7,BCOR,BMP2,BMP7,BMPR2,BMPR1A,BVES,CALCRL,CDH5,CITED2,COL4A3BP,CREB1,DCTN5,DLL4,DNAH5,DUSP6,ECE1,EDN1,EDNRA,EFNB2,EGLN1,ERBB4,EYA1,FAT4,FBN1,FGF9,FGFR1,FLRT2,FOXJ1,FOXP1,FREM2,FRS2,FZD1,FZD7,GATA4,GATA6,GNG5,GREM1,HAND1,HEXIM1,HEY1,HEYL,HNRNPU,HOPX,ID2,IGF1,ILK,INSR,JAG1,JMJD6,JUN,LEMD2,LMO4,L…
GO:BP	inorganic ion transmembrane transport	GO:0098660	7.86905e-22	21.1041	557	4037	193	24356	ABCC9,ABL1,ACTN2,AKAP6,ANK2,ANKH,APLNR,ATP1B3,ATP2A2,ATP2B1,ATP2B2,ATP2B4,ATP2C1,ATP6V0A2,ATP6V0E1,ATP6V1A,ATP6V1C1,ATP6V1C2,ATP6V1D,ATP6V1G1,ATP6V1H,BANK1,BEST4,CACHD1,CACNA1B,CACNA1E,CACNA1G,CACNA2D4,CACNB1,CACNB3,CACNG2,CACNG4,CALM1,CASQ2,CFTR,CLCN3,CLCN4,CLCN5,CLCN6,CLIC4,CLIC5,CNNM2,COX15,COX7B,COX7C,DLG1,DMD,DPP6,DRD1,EHD3,FAM155B,FASLG,FGF14,GABRA1,GABRA3,GABRA4,GABRA5,GABRA6,GABRB3,GABRE,…
GO:BP	angiogenesis	GO:0001525	8.7925e-22	21.0559	303	4037	127	24356	ABL1,ADAM12,ADIPOR2,AKT3,AMOT,AMOTL1,ANGPT1,ANGPT2,APLNR,B4GALT1,C1GALT1,CALCRL,CCBE1,CLIC4,COL4A1,CREB3L1,CTGF,CX3CR1,CYP1B1,DAB2IP,DLL4,EDN1,EDNRA,EFNB2,EGLN1,EGR3,EMP2,ENPEP,EPAS1,EPHB1,EPHB2,EPHB3,EPN2,ERAP1,ETS1,FASLG,FGF1,FGF2,FGF9,FGF18,FGFR1,FLT1,FLT4,FOXJ2,GAB1,GATA6,GBX2,GLUL,GNA13,GPLD1,GREM1,HAND1,HIPK2,HK2,HMOX1,HOXA7,IL8,ITGB8,JAK1,JMJD6,JUN,KIAA1024,KRIT1,LEF1,LEMD3,LEPR,LOXL2,MAP3…
GO:BP	cation transmembrane transport	GO:0098655	1.98626e-21	20.702	573	4037	196	24356	ABCC9,ABL1,ACTN2,AKAP6,ANK2,APLNR,ATP1B3,ATP2A2,ATP2B1,ATP2B2,ATP2B4,ATP2C1,ATP6V0A2,ATP6V0E1,ATP6V1A,ATP6V1C1,ATP6V1C2,ATP6V1D,ATP6V1G1,ATP6V1H,BANK1,CACHD1,CACNA1B,CACNA1E,CACNA1G,CACNA2D4,CACNB1,CACNB3,CACNG2,CACNG4,CALM1,CASQ2,CLCN3,CLCN4,CLCN5,CNGB3,CNNM2,COX15,COX7B,COX7C,DAPK1,DLG1,DMD,DPP6,DRD1,EHD3,EPHB2,FAM155B,FASLG,FGF14,GAL,GEM,GPD1L,GRIN1,GRIN2A,GRIN2B,GRIN3A,HCN1,HECW1,HECW2,HOMER1…
GO:BP	epithelial cell proliferation	GO:0050673	2.12966e-21	20.6717	242	4037	109	24356	ACVR2A,AIMP1,AKT3,ALDH1A2,APLN,APLNR,ATOH8,B4GALT1,BCL11B,BIRC5,BMP2,BMP6,BMPR2,BMPR1A,BTRC,CASK,CAV2,CCND1,CDK6,CEBPB,DAB2IP,DLG1,DLX6,EFNB2,EGR3,EHF,ERN1,ESR1,ESRP2,EYA1,FERMT1,FGF1,FGF2,FGF7,FGF9,FGFR1,FLT1,FLT4,FOXP1,FRS2,FSHB,FZD7,GDF5,GHR,HMGB2,HMOX1,HRAS,ID2,IGF1,IGFBP4,IGFBP5,IQGAP3,JUN,KDM5B,KLF9,LGR4,LOXL2,MCC,MED1,MEF2C,NF1,NFIB,NGFR,NOV,NR4A3,NRAS,OSR2,PAX2,PAX6,PDCD6,PGR,PLCG1,PPARD,…
GO:BP	response to drug	GO:0042493	3.7718e-21	20.4235	447	4037	164	24356	ABAT,ABCC9,ABHD2,ABL1,ADAM9,ADCY6,ADORA2A,ANKRD1,ARL6IP1,ARL6IP5,ATRX,BCL2,BMP6,BMP7,CA2,CALHM1,CASQ2,CCND1,CDH1,CFTR,CHMP5,CHRM1,CHRNA5,CHRNA6,CHRNB2,CHRNB4,CHRNG,CREB1,CRHR1,CYGB,CYP1B1,DRD1,DRD2,EDN1,EFNA5,EGLN1,EIF4E,EMX2,EPHA5,FBXO32,FDX1,FOS,FOXO1,FXN,FZD1,FZD4,GABPA,GABRA4,GAL,GATA4,GATA6,GDNF,GHR,GLRA2,GOT2,GPLD1,GRIN1,GRIN2A,GRIN2B,GRIN3A,HGF,HLCS,HMGB2,HMOX1,HOMER1,HRH4,ITPR2,JAG1,JUN,K…
GO:BP	response to abiotic stimulus	GO:0009628	4.21893e-21	20.3748	572	4037	195	24356	ADRB1,ALKBH5,ANKRD1,ARNT,ARPP21,ASCL2,ATG7,ATM,ATP2B4,ATP6V0A2,ATP6V1A,ATP6V1G1,ATR,ATXN3,B4GALT2,BACH1,BCL2,BDNF,BMF,BMP2,BNIP3L,CACNA2D4,CCND1,CCND2,CHORDC1,CLCN6,CNTNAP2,CPEB2,CREBBP,CUL4B,DCUN1D3,DDAH1,DDHD2,DMD,DNAJA3,DNAJC3,DRD1,DRD2,DTL,EDN1,EDNRA,EGLN1,EGLN3,EGR1,EIF2S1,EPAS1,EPHB1,EYA1,EYA3,FAM175A,FGF1,FOS,FOXO1,GADD45A,GATA6,GPLD1,GRIN1,GRIN2A,GRM1,GUCA1A,HIF1AN,HIF3A,HMGCR,HMOX1,HRAS,…
GO:BP	regulation of immune system process	GO:0002682	5.27786e-21	20.2775	690	4037	223	24356	ABL1,ABR,ACVR1B,ACVR2A,ADAM10,ADORA2A,ALPK1,ANGPT1,ARG2,ATM,ATXN1L,BANK1,BCL2,BMI1,CACNB3,CADM1,CARD11,CBFB,CD5,CD36,CD47,CD74,CD86,CD200,CD274,CD276,CDC73,CDK6,CEBPB,CLDN18,COCH,COLEC12,CREB1,CRK,CRP,CTNNBIP1,CYLD,DAB2IP,DDX1,DLG1,DLG5,DNAJA3,DRD2,DROSHA,DUSP3,EFNB2,EGR3,ELF1,ELMOD2,ESR1,ETS1,FAM19A3,FBN1,FLOT2,FNIP1,FOS,FOXJ1,FOXP1,FSHB,GABPA,GFI1,GPATCH3,GPI,GPLD1,GPNMB,GPR55,GPR183,GPRC5B,HEX…
GO:BP	chordate embryonic development	GO:0043009	7.13848e-21	20.1464	473	4037	170	24356	ABI1,ABL1,ACVR1B,ACVR2A,ADAM10,ALDH1A2,ALX4,AMBRA1,AMOT,ANGPT1,ARL13B,ARNT,ASCL2,AUTS2,AXIN2,BCOR,BMI1,BMP2,BMP7,BMPR2,BMPR1A,CEBPB,CECR2,CHST11,CITED2,COL4A3BP,DLG1,DLX1,DLX2,DNAJB6,DVL2,ECE1,EDN1,EDNRA,EGLN1,EIF2S2,ELL,EPAS1,EPB41L5,EPHA4,ETNK2,EYA1,FGF9,FGFR1,FGFR2,FLVCR1,FOXP1,FZD1,FZD3,FZD6,GABPA,GATA6,GBX2,GDF7,GNA13,GORAB,GPI,GRHL3,HAND1,HOPX,HORMAD1,HOXA7,HOXB2,HOXB9,HOXC4,HOXC5,HOXC9,HOX…
GO:BP	import into cell	GO:0098657	7.76323e-21	20.11	399	4037	151	24356	AAK1,ABCA1,ACSL3,ANGPT1,ANKFY1,ANKRD13A,AP2A2,AP2B1,AP2M1,APLN,ARHGAP12,ARL6IP1,ARL6IP5,ATP1B3,ATP6V1H,ATP9A,CACNG2,CACNG4,CALCRL,CANX,CAV2,CBL,CD5,CD9,CD36,CNTN2,COLEC12,CSNK1E,CSNK1G1,DAB2,DLG1,DNAJC6,DNAJC13,DNM1,DNM3,DRD2,EEA1,ELMO1,EPN2,EPS15,FABP3,FAM155B,FMR1,FNBP1,FNBP1L,GDNF,GFAP,GPR107,GREM1,GRIA1,HHIPL1,HIP1,HRAS,ILDR1,INPP5F,JMJD6,KCNH2,KCNJ2,KCNJ3,KCNJ11,KCNJ13,LDLRAD3,LDLRAP1,LMBR1L…
GO:BP	positive regulation of cell development	GO:0010720	9.11275e-21	20.0404	295	4037	123	24356	ABL1,ABL2,ARPC2,ASCL1,BCL2,BDNF,BMP2,BMP6,BMP7,BMPR2,CAPRIN1,CBFA2T2,CDON,CRK,CUX2,CX3CR1,DAB1,DAB2IP,DLG5,DLX1,DLX2,DRD2,EDN1,EFNA5,EIF4G1,EPHB2,FBXO38,FEZF2,FGFR1,FZD3,FZD4,GDF6,GDF7,GFAP,GPRC5B,HEYL,ID2,IGF1,IGF2BP1,ITGB3,LIN28A,LMOD3,LRP2,MAP1B,MAPK6,MAPK8IP3,MAPT,MARK2,MEF2C,MMD2,MME,NAP1L1,NBL1,NCOA1,NEDD9,NEGR1,NIN,NKX2-2,NLGN1,NRP1,NTRK2,NUMB,OBSL1,OPRM1,OTP,PACSIN1,PAFAH1B1,PAX6,PCP4,PDE…
GO:BP	positive regulation of transport	GO:0051050	9.39116e-21	20.0273	478	4037	171	24356	ABCA1,ABCA12,ABL1,ABR,ACSL3,ACTN2,ADAM9,AHCYL1,AHSG,AKAP6,ANGPT1,ANKFY1,ANKRD1,APLN,APLNR,ARHGEF7,ARL6IP1,ATP1B3,ATP8A1,AZIN1,BMP6,BMP7,C2CD2L,CA2,CACNA1G,CADM1,CADPS2,CALM1,CASK,CBL,CD36,CD47,CD276,CDH1,CDK5R1,CEBPB,CFTR,CLASP1,CNST,CREB1,CSF1R,CTDSPL2,DAB2,DLG1,DMD,DRD1,DRD2,EDEM1,EDN1,EHD3,EPHB2,FAM65A,FERMT1,FGA,FGF14,FGFR1,FMR1,GAL,GCG,GCK,GHR,GPD1L,GPI,GPR173,GREM1,GRIN2B,GSK3A,HIP1,HOMER1,…
GO:BP	negative regulation of intracellular signal transduction	GO:1902532	1.20782e-20	19.918	325	4037	131	24356	ABL1,AIDA,APLNR,ARHGAP12,ARHGAP42,ARHGAP44,ARRDC3,ASH1L,ATM,ATP2B4,BANK1,BCL2,BMP7,CALM1,CASQ2,CD74,CD2AP,CYLD,DAB2IP,DAG1,DEPDC5,DLG1,DLG5,DMD,DRD2,DUSP3,DUSP4,DUSP5,DUSP6,DUSP8,DUSP16,DYRK2,DYRK1A,EPHB2,ESR1,FBXW11,FKTN,FNIP1,FOXM1,FOXO1,GPATCH3,GPD1L,GSK3A,HIPK3,HMGCR,ITCH,ITFG2,IVNS1ABP,KIAA1024,LEMD2,LIMD1,LITAF,LMO3,LRRK2,MAGI2,MAPK8IP1,MAPKAP1,MAPKBP1,MARK3,MCL1,MECOM,MFN2,MGRN1,MSTN,MYOZ2…
GO:BP	regulation of cellular localization	GO:0060341	1.2285e-20	19.9106	483	4037	172	24356	ABCA12,ABL1,ACSL3,ACTN2,ANGPT1,ANK2,APC,APLNR,APPL1,ARF6,ARHGEF16,ATP2A2,BAG4,BANK1,BCL2,BIRC5,BNIP3L,BRSK2,C2CD2L,CALM1,CASQ2,CCDC88A,CD36,CD2AP,CDH1,CDK5R1,CFTR,CLDN18,CNST,CPLX2,CSNK1E,CTDSPL2,CYLD,DAB2,DCLK1,DCLK3,DERL2,DLG1,DMD,DNAJC13,DNAJC27,DPP10,DRD1,DRD2,EDEM1,EFNA5,EPB41,EPHA5,ERBB4,ERLEC1,FAM65A,FERMT1,GAS1,GCG,GDNF,GPD1L,GPR173,GSK3A,H2AFY,HNRNPU,HRAS,HSP90AA1,INPP5F,INSIG1,KAT7,KCNB…
GO:BP	embryo development ending in birth or egg hatching	GO:0009792	1.22882e-20	19.9105	487	4037	173	24356	ABI1,ABL1,ACVR1B,ACVR2A,ADAM10,ALDH1A2,ALX4,AMBRA1,AMOT,ANGPT1,ARL13B,ARNT,ASCL2,AUTS2,AXIN2,BCOR,BMI1,BMP2,BMP7,BMPR2,BMPR1A,CEBPB,CECR2,CHST11,CITED2,COL4A3BP,DLG1,DLX1,DLX2,DNAJB6,DVL2,ECE1,EDN1,EDNRA,EGLN1,EIF2S2,ELL,EPAS1,EPB41L5,EPHA4,ETNK2,EYA1,FGF9,FGFR1,FGFR2,FLVCR1,FOXP1,FXN,FZD1,FZD3,FZD6,GABPA,GATA6,GBX2,GDF7,GNA13,GORAB,GPI,GRHL3,HAND1,HOPX,HORMAD1,HOXA7,HOXB2,HOXB9,HOXC4,HOXC5,HOXC9…
GO:BP	regulation of protein localization	GO:0032880	1.35187e-20	19.8691	544	4037	187	24356	AAK1,ABCA12,ABL1,ACSL3,ACTN2,ACVR1C,ADAM9,ADCYAP1,ANGPT1,ANKRD1,APC,APPL1,ARF6,ARFIP1,ARG2,ARHGEF16,BAG4,BANK1,BCL2,BIRC5,BNIP3L,BRSK2,C2CD2L,CADM1,CCDC88A,CD36,CD200,CD276,CD2AP,CDH1,CDK5R1,CEP120,CFTR,CIDEA,CLDN18,CNST,CSF1R,CSNK1E,CTDSPL2,CYLD,DAB2,DCLK1,DCLK3,DERL2,DLG1,DNAJB6,DNAJC27,DPH3,DPP10,DRD2,EDEM1,EFNA5,ENSA,EPB41,EPB41L5,EPHA5,ERBB4,ERLEC1,FAM65A,FERMT1,FGA,GAPVD1,GCG,GCK,GHR,GPD1L,…
GO:BP	negative regulation of phosphate metabolic process	GO:0045936	1.39524e-20	19.8554	344	4037	136	24356	ABL1,ADARB1,AIDA,ANGPT1,ANKLE2,APC,ARPP19,ASH1L,ATG14,ATXN7,BAG4,BMP7,CBL,CDKN1A,CDKN2B,CEP85,CHORDC1,CNST,CSRNP2,CSRNP3,CYLD,DAB2IP,DAG1,DLG1,DLG3,DMD,DNAJC3,DNAJC15,DUSP3,DUSP4,DUSP5,DUSP6,DUSP8,DUSP16,EIF4G1,ELL,ENSA,EPHB2,FAM129A,FKTN,FOXM1,FOXO1,GADD45A,GPD1L,GREM1,H2AFY,HDAC4,HEXIM1,HGF,HIPK3,HMGCR,HNRNPU,INPP5F,ITCH,JUN,KIAA0430,LATS1,LATS2,LEMD2,LMO3,LPCAT1,LRP6,LRRK2,MAPT,MECOM,MLLT1,MLX…
GO:BP	negative regulation of phosphorus metabolic process	GO:0010563	1.39524e-20	19.8554	344	4037	136	24356	ABL1,ADARB1,AIDA,ANGPT1,ANKLE2,APC,ARPP19,ASH1L,ATG14,ATXN7,BAG4,BMP7,CBL,CDKN1A,CDKN2B,CEP85,CHORDC1,CNST,CSRNP2,CSRNP3,CYLD,DAB2IP,DAG1,DLG1,DLG3,DMD,DNAJC3,DNAJC15,DUSP3,DUSP4,DUSP5,DUSP6,DUSP8,DUSP16,EIF4G1,ELL,ENSA,EPHB2,FAM129A,FKTN,FOXM1,FOXO1,GADD45A,GPD1L,GREM1,H2AFY,HDAC4,HEXIM1,HGF,HIPK3,HMGCR,HNRNPU,INPP5F,ITCH,JUN,KIAA0430,LATS1,LATS2,LEMD2,LMO3,LPCAT1,LRP6,LRRK2,MAPT,MECOM,MLLT1,MLX…
GO:BP	cell-cell adhesion	GO:0098609	1.49374e-20	19.8257	448	4037	163	24356	ABL1,ADAM9,ADAMTS18,ADORA2A,ALCAM,ARG2,ARVCF,ASS1,ATP2C1,BCL2,BMI1,BMP2,BMP7,BVES,CARD11,CBFB,CBLN1,CD5,CD9,CD47,CD74,CD86,CD93,CD200,CD274,CD276,CDH1,CDH5,CDH23,CDK5R1,CEBPB,CELSR2,CITED2,CLDN2,CLSTN1,CNTN4,CTNND1,CX3CR1,CYFIP2,CYLD,CYP1B1,DAB1,DLG1,DLG3,DLG5,DNAJA3,DNAJB6,DUSP3,EFNA5,EFNB2,EGR3,ELMO2,EPB41L5,EPHB3,ETS1,FAT2,FAT3,FAT4,FGA,FLOT2,FOXJ1,GCNT1,GPNMB,ICOS,IGF1,IGFBP2,IL7,IL7R,IRF1,IT…
GO:BP	ameboidal-type cell migration	GO:0001667	1.65291e-20	19.7818	268	4037	115	24356	ABL1,ACVR1B,ACVR1C,ADAM9,AKT3,AMOT,AMOTL1,ANGPT1,ANGPT2,ARF6,ARID5B,ATOH8,BAG4,BMP7,BMPR2,C5ORF30,CAPN7,CCBE1,CLASP1,CYP1B1,DAB2IP,DLL4,EFNB2,EGR3,EMP2,EPB41L5,ERBB4,ETS1,FAT2,FERMT1,FGF1,FGF2,FGF7,FGF18,FGFR1,FLT4,GBX2,GDNF,GLIPR2,GLUL,GPI,GPLD1,GREM1,HMOX1,ID2,ILK,ITGB3,JUN,KIT,KITLG,LGALS8,LOXL2,MAP2K3,MAP3K3,MCC,MECP2,MEF2C,MYH9,NANOS1,NF1,NOV,NRP1,NRP2,NUS1,PAFAH1B1,PDCD6,PHOX2B,PIP5K1A,PKN3…
GO:BP	small GTPase mediated signal transduction	GO:0007264	2.74072e-20	19.5621	384	4037	146	24356	ABCA1,ABL1,ABR,ALS2,AMOT,ARF6,ARFGEF2,ARHGAP12,ARHGAP26,ARHGAP28,ARHGAP31,ARHGAP42,ARHGAP44,ARHGEF3,ARHGEF4,ARHGEF6,ARHGEF7,ARHGEF9,ARHGEF12,ARHGEF16,ARHGEF17,ARHGEF18,ARHGEF38,ARHGEF10L,ARL3,AUTS2,BRAP,C15ORF62,CBL,CD2AP,CDC42EP1,CDC42EP4,CDC42SE1,CDKN2B,CDON,COL1A2,CYTH4,DAB1,DGKI,DNAJA3,DNAJC27,DOCK9,DOK3,ELMO1,EPHB2,F2RL2,FAM65A,FARP1,FGD4,FGD5,FGD6,FOXM1,GNA13,GPR55,HRAS,IGF1,IQGAP3,IQSEC1,I…
GO:BP	protein-containing complex subunit organization	GO:0043933	2.84885e-20	19.5453	1213	4037	338	24356	AARS2,ABCA1,ABCA5,ABL1,ACACA,ACAN,ACPP,ACSL3,ACTN2,ACTR2,ACTR3,AEBP1,AHCTF1,ALDH5A1,ALDOB,ANGPT1,ANKRA2,ANXA6,APC,ARF6,ARHGAP28,ARID2,ARPC2,ARPC4,ARPC5,ASAP1,ASF1A,ATG14,ATM,ATPAF1,ATR,ATRX,B4GALT1,BAG4,BAIAP2,BBS12,BVES,C15ORF62,CADPS,CADPS2,CALHM1,CAPZA1,CASQ2,CAV2,CBR4,CD36,CD74,CDC73,CDC42EP1,CDC42EP4,CELF1,CELF2,CENPA,CENPP,CEP57,CFL2,CLASP1,CLEC16A,CLP1,CLYBL,CNOT6,CNOT6L,COG4,COL12A1,COL1A…
GO:BP	protein modification by small protein conjugation	GO:0032446	3.1306e-20	19.5044	527	4037	182	24356	ABL1,AMN1,ANAPC7,ANAPC16,ANGPT1,ANKIB1,ARIH1,ARIH2,ARNT,ARRDC3,ASB6,ASB9,ASB11,ATG7,ATXN7L3,BCL2,BCOR,BMI1,BRAP,BTRC,CBFB,CBL,CDC27,CUL1,CUL2,CUL4B,DCUN1D2,DCUN1D3,DCUN1D5,DERL1,DNAJB2,DTL,DTX4,EGR1,EYA1,FAM107A,FBXL2,FBXL17,FBXL18,FBXL20,FBXO11,FBXO32,FBXO40,FBXO45,FBXW11,G2E3,HDAC4,HECTD2,HECTD3,HECW1,HECW2,HMG20A,HSP90AA1,ITCH,IVNS1ABP,KBTBD8,KCMF1,KIAA1024,KLHL2,KLHL3,KLHL8,KLHL9,KLHL12,KLHL1…
GO:BP	nervous system process	GO:0050877	3.18683e-20	19.4966	618	4037	204	24356	ABL1,ABR,ACPP,ADARB1,ADCY1,ADORA2A,AFF2,AGTR2,AOC3,ATP8A1,ATXN1,ATXN1L,B3GNT2,B4GALT2,BARHL1,BDNF,CACNA1G,CACNA2D4,CACNG2,CACNG4,CALB1,CALHM1,CAMK4,CBLN1,CCDC50,CCND2,CD36,CDH23,CERS3,CHL1,CHRNA2,CHRNA5,CHRNA6,CHRNB2,CHRNB4,CHRNG,CLIC5,CLRN1,CNGB3,CNTN2,CNTNAP2,COCH,CREB1,CSMD1,CUX2,DCDC2,DDHD2,DGCR2,DGKI,DRAM2,DRD1,DRD2,EIF4EBP2,EPAS1,EPHB1,EPHB2,EPM2A,EYA4,FAM107A,FAM19A4,FBXO11,FGFR1,FMR1,FXN,…
GO:BP	positive regulation of catabolic process	GO:0009896	4.17094e-20	19.3798	274	4037	116	24356	ABCD2,ABHD5,ANKIB1,APC,ARIH1,ARIH2,ASB9,ASB11,ATG7,BBS7,BNIP3L,CLEC16A,CNOT8,CNOT6L,CSNK1A1,CSNK1D,CSNK1E,CUL4B,DAB2,DAB2IP,DAPK1,DNAJB2,DTL,EDEM1,EPM2A,FOXO1,FTO,GGA1,GGA3,GIGYF2,GNAI3,GPD1,GPLD1,GSK3A,HECW1,HECW2,HK2,HMOX1,HSP90AA1,IGF1,INSR,IRS1,ITCH,KIAA1324,LPCAT1,LRRK2,LRSAM1,METTL16,MFN2,MID2,MLXIPL,MSN,MTDH,MYLIP,NANOS1,NEDD4,NEDD4L,NKD1,NSF,OSBPL7,PAFAH1B2,PINK1,PIP4K2A,PIP4K2B,PRKAA2,PR…
GO:BP	regulation of transmembrane transport	GO:0034762	7.67441e-20	19.115	312	4037	126	24356	ABL1,ACTN2,AHCYL1,AKAP6,ANK2,APLNR,APPL1,ARL6IP1,ARL6IP5,ATP1B3,AZIN1,BANK1,BCL2,CA2,CACNA1B,CACNA1E,CACNA1G,CACNB1,CACNG2,CACNG4,CALHM1,CALM1,CASQ2,CFTR,CLIC5,CTTNBP2NL,DAPK1,DDI1,DLG1,DMD,DPP6,DRD1,EDN1,EDNRA,EHD3,EPHB2,FGF14,GAL,GEM,GPD1L,GRM5,HCN1,HECW1,HECW2,HK2,HOMER1,IGF1,INSR,IRS1,KCNA3,KCNA4,KCNAB2,KCNB1,KCNB2,KCNC1,KCNC2,KCND2,KCNE4,KCNG3,KCNH1,KCNH2,KCNIP1,KCNJ2,KCNJ3,KCNJ11,KCNJ13,KCN…
GO:BP	Ras protein signal transduction	GO:0007265	8.52451e-20	19.0693	316	4037	127	24356	ABCA1,ABL1,ABR,ALS2,ARF6,ARFGEF2,ARHGAP42,ARHGAP44,ARHGEF3,ARHGEF4,ARHGEF6,ARHGEF7,ARHGEF9,ARHGEF12,ARHGEF16,ARHGEF17,ARHGEF18,ARHGEF38,ARHGEF10L,AUTS2,BRAP,C15ORF62,CBL,CDC42EP1,CDC42EP4,CDC42SE1,CDKN2B,COL1A2,CYTH4,DGKI,DNAJC27,DOK3,ELMO1,EPHB2,F2RL2,FAM65A,FARP1,FGD4,FGD5,FGD6,FOXM1,GNA13,GPR55,HRAS,IGF1,IQGAP3,IQSEC1,IQSEC3,ITPKB,ITSN1,JUN,KALRN,KITLG,KRAS,KSR2,LPAR4,MADD,MAPKAP1,MCF2,MFN2,MM…
GO:BP	proteolysis involved in cellular protein catabolic process	GO:0051603	1.00058e-19	18.9997	483	4037	170	24356	AMN1,ANKIB1,ARIH1,ARIH2,ARMC8,ATXN3,BAP1,BBS7,BRSK2,BTRC,CBL,CLEC16A,CSNK1A1,CSNK1D,CSNK1E,CSNK2A2,CTSC,CTSK,CTSS,CUL1,CUL2,CUL5,CUL4B,CYLD,DAB2,DAB2IP,DERL1,DERL2,DNAJB2,DNAJB9,DNAJB12,DNAJC3,DNAJC18,DTL,EDEM1,EDEM3,EPHA4,ERLEC1,ERLIN1,ERLIN2,FAF2,FBXL2,FBXL17,FBXL18,FBXL20,FBXO33,FBXO45,FBXW11,FOXRED2,GET4,GSK3A,HECW1,HECW2,HIPK2,HSPA5,IDE,ITCH,KCTD2,KCTD6,KCTD21,KLHL3,KLHL8,KLHL15,KLHL25,LATS1…
GO:BP	cellular protein catabolic process	GO:0044257	1.14234e-19	18.9422	520	4037	179	24356	AMN1,ANKIB1,ARIH1,ARIH2,ARMC8,ATXN3,BAP1,BBS7,BNIP3L,BRSK2,BTRC,CBL,CLEC16A,CSNK1A1,CSNK1D,CSNK1E,CSNK2A2,CTSC,CTSK,CTSS,CUL1,CUL2,CUL5,CUL4B,CYLD,DAB2,DAB2IP,DERL1,DERL2,DNAJB2,DNAJB9,DNAJB12,DNAJC3,DNAJC18,DTL,EDEM1,EDEM3,EPHA4,ERLEC1,ERLIN1,ERLIN2,FAF2,FBXL2,FBXL17,FBXL18,FBXL20,FBXO33,FBXO45,FBXW11,FOXRED2,FURIN,GET4,GSK3A,HECW1,HECW2,HIPK2,HSP90AA1,HSPA5,IDE,ITCH,KCTD2,KCTD6,KCTD21,KLHL3,KLH…
GO:BP	positive regulation of neurogenesis	GO:0050769	1.22456e-19	18.912	252	4037	109	24356	ABL2,ASCL1,BCL2,BDNF,BMP2,BMP6,BMP7,BMPR2,CAPRIN1,CBFA2T2,CDON,CUX2,CX3CR1,DAB1,DAB2IP,DLG5,DLX1,DLX2,DRD2,EFNA5,EIF4G1,EPHB2,FBXO38,FEZF2,FGFR1,FZD3,FZD4,GDF6,GDF7,GFAP,GPRC5B,HEYL,ID2,IGF2BP1,LIN28A,LRP2,MAP1B,MAPK6,MAPK8IP3,MAPT,MARK2,MEF2C,MMD2,MME,NAP1L1,NBL1,NCOA1,NEGR1,NIN,NKX2-2,NLGN1,NRP1,NTRK2,NUMB,OBSL1,OPRM1,OTP,PACSIN1,PAFAH1B1,PAX6,PCP4,PHOX2B,PLAG1,PLXNA1,PLXNA2,PLXNA4,PLXNB3,PLXNC…
GO:BP	cellular homeostasis	GO:0019725	1.36459e-19	18.865	533	4037	182	24356	ABL1,ABL2,ANK2,ANXA6,APLNR,ARF1,ATOX1,ATP1B3,ATP2A2,ATP2B1,ATP2B2,ATP2B4,ATP2C1,ATP6V0A2,ATP6V1A,ATP6V1G1,AUTS2,BANK1,BCL2,BIRC5,BMP6,BRSK2,C2CD2L,CA2,CA7,CALB1,CALM1,CASQ2,CASR,CD36,CFL2,CFTR,CLCN3,CLIC4,CX3CR1,CXCR1,CXCR5,DMD,DMXL1,DNA2,DRD1,E2F4,EDN1,EFNA5,EGLN1,EPHA5,ERN1,ERP44,F2RL2,FAM155B,FASLG,FGF23,FXN,GCG,GCK,GLP1R,GNB3,GPR12,GPR55,GPR173,GRIA1,GRIN1,GRIN2A,GRIN2B,GRM1,GRM5,HK2,HMOX1,ID…
GO:BP	response to hormone	GO:0009725	1.67019e-19	18.7772	441	4037	159	24356	ABHD2,ACACA,ACTN2,ACVR1C,ADCY6,ADIPOR2,AGTR2,AHCYL1,APC,APPL1,AVPR1A,BCL2,BMP7,CA2,CAV2,CCND1,CHRM1,CPEB2,CREB1,CRHR1,DAB2,DDX5,EFNA5,EGR1,EIF4E,EIF4EBP2,EPHA5,EPHA8,ESR1,ESRRG,FAM107A,FBXO32,FOXO1,FSHB,GATA6,GHR,GLP1R,GNG2,GPLD1,GPR83,HADHA,HEYL,HMGB2,HNF4A,HNF4G,HNRNPU,HRH4,IGF1,IGF1R,INSR,IRS1,JUN,KIT,KL,KLF9,KLF15,LANCL2,LATS1,LATS2,LBH,LEF1,LEPR,LEPROT,LGR4,LMO2,LMO3,LPIN2,MED1,MED12,MED13,M…
GO:BP	negative regulation of programmed cell death	GO:0043069	2.1375e-19	18.6701	490	4037	171	24356	ABL1,ADNP,AMBRA1,ANGPT1,ANKLE2,ANKRD1,API5,ARG2,ASCL1,BARHL1,BCL2,BCL11B,BDNF,BIRC5,BMI1,BMP7,BNIP3L,CAST,CBL,CD74,CDC73,CEBPB,CHL1,CHST11,CIAPIN1,CIDEA,CITED2,CSF1R,CTTN,DAB2,DAPK1,DFFA,DLX1,DNAJA3,DNAJB6,DNAJC3,DSTYK,EGR3,EN2,EYA1,EYA3,FAIM2,FGA,FLT4,FNIP1,FOXO1,FXN,FZD3,GABRA5,GABRB2,GABRB3,GATA6,GCG,GDF5,GDNF,GHR,GREM1,GRIN1,GSK3A,HGF,HIPK2,HIPK3,HMGB2,HMOX1,HRAS,IGF1,IL7,IL7R,ITCH,ITPKB,ITSN…
GO:BP	sensory organ development	GO:0007423	2.18983e-19	18.6596	391	4037	146	24356	ABR,ACVR2B,ADAMTS18,ALDH1A2,ASCL1,BBS7,BCL2,BCL11B,BMP2,BMP6,BMP7,BMPR2,BMPR1B,BNC2,CALB1,CDH23,CDON,CECR2,CITED2,CLIC4,CLIC5,CLRN1,COL4A1,COL5A2,CYP1B1,DCX,DLG1,DLL4,DLX1,DLX2,DLX6,ECE1,EDN1,EFEMP1,EPHB1,EPHB2,EYA1,FASLG,FAT4,FBN1,FGF2,FGF9,FGFR1,FOXI1,FREM2,FRS2,FRZB,FZD3,FZD4,FZD6,GABRA5,GABRB2,GABRB3,GBX2,GDF11,GEN1,GNB1,GPD2,GPM6A,GRHL3,HCN1,HIPK1,HIPK2,HOXC13,IGF1,INSIG1,JAG1,JMJD6,JUN,KCNQ…
GO:BP	transmembrane receptor protein tyrosine kinase signaling pathway	GO:0007169	2.18983e-19	18.6596	391	4037	146	24356	ABL1,AGTR2,ANGPT1,ANGPT2,APC,APLN,APPL1,ARID5B,ATXN7,BDNF,BMP2,CAV2,CBL,CDK5R1,CEP57,COL4A1,CPNE3,CREB3L1,CRK,CSF1R,CTGF,CYFIP2,DAB2IP,DSTYK,DUSP3,EFEMP1,EFNA5,EFNB2,EIF4EBP2,EPHA4,EPHA5,EPHA8,EPHB1,EPHB2,EPHB3,EPN2,ERBB4,FAM83A,FAT4,FGF1,FGF2,FGF5,FGF7,FGF9,FGF18,FGF23,FGFR1,FGFR2,FLRT2,FLT1,FLT4,FOXO1,FRS2,FZD4,GAB1,GFRA2,GIGYF2,GPLD1,GREM1,HAP1,HCK,HGF,HIP1,IGF1,IGF1R,IGFBP2,IGFBP4,IGFBP5,INSR…
GO:BP	proteolysis	GO:0006508	2.34973e-19	18.629	1171	4037	326	24356	ACVR1C,ADAM9,ADAM10,ADAM12,ADAM22,ADAM28,ADAMTS1,ADAMTS4,ADAMTS5,ADAMTS6,ADAMTS15,ADAMTS18,ADAMTS19,ADAMTSL1,AEBP1,AGBL3,AHSG,AMN1,ANKIB1,ANTXR1,APH1B,ARIH1,ARIH2,ARL6IP5,ARMC8,ASRGL1,ATXN3,ATXN7L3,BACE1,BAP1,BBS7,BRSK2,BTRC,C9ORF3,CAPN1,CAPN5,CAPN6,CAPN7,CAPN9,CASP8AP2,CAST,CBL,CLEC16A,CNTN2,COPS2,COPS4,COPS7A,CPM,CSNK1A1,CSNK1D,CSNK1E,CSNK2A2,CTSC,CTSK,CTSS,CUL1,CUL2,CUL5,CUL4B,CYFIP2,CYLD,DAB2…
GO:BP	morphogenesis of a branching structure	GO:0001763	3.19363e-19	18.4957	154	4037	79	24356	ABL1,AGTR2,BCL2,BMP2,BMP7,BTBD7,BTRC,CLIC4,COL4A1,CTNNBIP1,DAG1,DLG1,DLG5,DLL4,DLX2,DRD2,EDN1,EDNRA,ERMN,ESR1,ESRP2,EYA1,FAT4,FGF1,FGF7,FGFR1,FRS2,GBX2,GDF7,GDNF,GNA13,GREM1,GZF1,HGF,HOXD13,ILK,KDM5B,KRAS,LEF1,LGR4,LRRK2,MED1,MKS1,MSX2,NKX2-1,NPNT,NRP1,PAK1,PAX2,PBX1,PGR,PLXNA1,PPP1CA,PPP3R1,PROX1,RDH10,RERE,RSPO2,SEMA3A,SEMA3C,SFRP1,SFRP2,SHOX2,SIX1,SIX4,SMO,SOX9,SOX10,SRF,SULF1,TBX3,TGFBR2,TGM2…
GO:BP	regulation of organelle organization	GO:0033043	3.19882e-19	18.495	788	4037	241	24356	ABL1,ACTN2,ACTR2,ACTR3,APC,ARF6,ARHGAP6,ARHGAP28,ARHGAP44,ARHGEF10L,ARPC2,ARPC4,ARPC5,ASAP1,ATAD2,ATAD2B,ATM,ATMIN,ATRX,AUTS2,AXIN2,BAG4,BAIAP2,BCOR,BICD2,BMP7,BNIP3L,C15ORF62,CAPN6,CAPZA1,CAV2,CCDC88A,CCND2,CCNJ,CCNJL,CD2AP,CDC6,CDC27,CDC14B,CDC42EP1,CDC42EP4,CDK2AP2,CDK5R1,CEBPB,CEP85,CEP120,CETN1,CFL2,CHMP5,CHMP1B,CHORDC1,CLASP1,CLEC16A,CNOT6,CNOT6L,CRK,CSF1R,CTGF,CTTN,CYLD,DCDC2,DCP2,DDHD2,DL…
GO:BP	protein localization to organelle	GO:0033365	3.43584e-19	18.464	500	4037	173	24356	ANGPT1,ANK2,AP2B1,APC,ARF6,ARL3,ARL13B,ARL2BP,ARL5A,ARL5B,ATP6V1D,ATR,ATRX,BAG4,BBS9,BCAP29,BICD2,BMP7,BNIP3L,CACNG2,CACNG4,CCDC14,CCDC88A,CD36,CD2AP,CDH1,CENPA,CHCHD4,CHCHD10,CLDN18,CSNK1D,DCLK1,DCLK3,DCP1A,DDX1,DNAJB6,DNAJC15,DNM1,DNM3,DRD1,DZIP1,ESCO2,ESR1,FAM65A,FERMT1,FGF9,GET4,GGA1,GGA3,GOSR2,GSK3A,H2AFY,HK2,HNRNPU,HRAS,HSP90AA1,HSPA4,INSIG1,IPO7,IPO8,IPO9,KAT7,KLHL21,KPNA1,KPNA3,KPNA4,KPNA…
GO:BP	negative regulation of cell death	GO:0060548	3.67207e-19	18.4351	533	4037	181	24356	ABL1,ADNP,AMBRA1,ANGPT1,ANKLE2,ANKRD1,API5,ARG2,ASCL1,BARHL1,BCL2,BCL11B,BDNF,BIRC5,BMI1,BMP7,BNIP3L,CAST,CBL,CD74,CDC73,CEBPB,CHL1,CHST11,CIAPIN1,CIDEA,CITED2,CSF1R,CTGF,CTTN,DAB2,DAPK1,DFFA,DLX1,DNAJA3,DNAJB6,DNAJC3,DSTYK,EGR3,EN2,EYA1,EYA3,FAIM2,FGA,FLT4,FNIP1,FOXO1,FXN,FZD1,FZD3,GABRA5,GABRB2,GABRB3,GATA6,GCG,GDF5,GDNF,GHR,GPNMB,GREM1,GRIN1,GSK3A,HGF,HIPK2,HIPK3,HMGB2,HMOX1,HRAS,IGF1,IL7,IL7R…
GO:BP	regulation of ion transport	GO:0043269	3.74383e-19	18.4267	362	4037	138	24356	ABL1,ACTN2,AHCYL1,AKAP6,ANK2,APLNR,ARL6IP1,ARL6IP5,ATP1B3,ATP8A1,BANK1,BCL2,CA2,CA7,CACNA1B,CACNA1E,CACNA1G,CACNB1,CACNG2,CACNG4,CALHM1,CALM1,CASK,CASQ2,CASR,CEBPB,CFTR,CHRNA6,CLDN10,CLIC5,DAPK1,DLG1,DMD,DPP6,DRD1,DRD2,EHD3,EPHB2,FGF14,FGF23,FGFR1,GABRE,GAL,GCG,GCK,GDNF,GEM,GPD1L,GRIN2B,GRM5,HCN1,HECW1,HECW2,HOMER1,IL16,KCNA3,KCNA4,KCNAB2,KCNB1,KCNB2,KCNC1,KCNC2,KCND2,KCNE4,KCNG3,KCNH1,KCNH2,KCNI…
GO:BP	positive regulation of nervous system development	GO:0051962	3.85435e-19	18.414	302	4037	122	24356	ABL2,ASCL1,BCL2,BDNF,BMP2,BMP6,BMP7,BMPR2,CAPRIN1,CBFA2T2,CBLN1,CDON,CLSTN1,CUX2,CX3CR1,DAB1,DAB2IP,DLG5,DLX1,DLX2,DRD2,EFNA5,EIF4G1,EPHB1,EPHB2,EPHB3,FBXO38,FEZF2,FGF2,FGFR1,FLRT2,FZD3,FZD4,GDF6,GDF7,GFAP,GHR,GORAB,GPRC5B,HEYL,ID2,IGF2BP1,LIN28A,LRP2,LRRTM2,MAP1B,MAPK6,MAPK8IP3,MAPT,MARK2,MECP2,MEF2C,MMD2,MME,NAP1L1,NBL1,NCOA1,NEGR1,NIN,NKX2-2,NLGN1,NRP1,NRXN1,NTRK2,NUMB,OBSL1,OPRM1,OTP,PACSIN1,…
GO:BP	positive regulation of kinase activity	GO:0033674	6.15303e-19	18.2109	337	4037	131	24356	ABI1,ABI2,ABL1,ACVR2B,ADAM9,ADCYAP1,ALS2,AMBRA1,ANGPT1,ATG13,ATG14,ATP2B4,BMP2,CAB39,CARD11,CCDC88A,CCND1,CCNK,CCNY,CCNYL1,CD74,CDK5R1,CSF1R,DAB1,DAB2IP,DAZAP2,DLG1,DSTYK,EDN1,EMP2,EPHA4,EPHA8,ERN1,FGF1,FGF2,FGF18,FGFR1,FLT1,FRS2,FZD4,GADD45A,GADD45G,GCG,GHR,GPRC5B,GPRC5C,GREM1,GRM1,GRM4,GRM5,HGF,HRAS,HSP90AA1,IGF1,INSR,IQGAP3,ITSN1,KIT,KITLG,LCP2,LMO4,LRRK2,MADD,MALT1,MAP2K3,MAP2K4,MAP2K6,MAP3K1…
GO:BP	regulation of epithelial cell proliferation	GO:0050678	7.87221e-19	18.1039	198	4037	92	24356	AIMP1,AKT3,ALDH1A2,APLN,APLNR,ATOH8,B4GALT1,BCL11B,BIRC5,BMP2,BMP6,BMPR2,BMPR1A,CASK,CAV2,CCND1,CDK6,DAB2IP,DLG1,DLX6,EFNB2,EGR3,ESRP2,EYA1,FGF1,FGF2,FGF7,FGF9,FGFR1,FLT1,FLT4,FOXP1,FRS2,FZD7,GDF5,GHR,HMGB2,HMOX1,HRAS,IGF1,IQGAP3,JUN,KDM5B,KLF9,MCC,MED1,MEF2C,NF1,NFIB,NGFR,NR4A3,NRAS,OSR2,PAX2,PAX6,PDCD6,PGR,PLCG1,PPARD,PPP1R16B,PRKCA,PROX1,PTEN,PTPRM,PTPRN,RB1,RREB1,SFRP1,SFRP2,SIRT1,SIX1,SIX4,S…
GO:BP	cell-cell signaling by wnt	GO:0198738	9.55969e-19	18.0196	279	4037	115	24356	ABL1,APC,APCDD1,ATP6V1C2,AXIN2,BCL9,BMP2,BTRC,CCND1,CCNY,CDC73,CDK14,CSNK1A1,CSNK1D,CSNK1E,CSNK1G1,CSNK2A1,CSNK2A2,CTNNBIP1,CTNND1,CYLD,DAAM2,DAB2,DAB2IP,DCDC2,DKK2,DKK3,DVL2,EDA,EGR1,FERMT1,FERMT2,FGF2,FGF9,FOXO1,FRZB,FZD1,FZD3,FZD4,FZD6,FZD7,G3BP1,GPRC5B,GREM1,GRHL3,ILK,KLHL12,LATS1,LATS2,LEF1,LGR4,LIMD1,LRP4,LRP6,LRRK2,MAPK14,MCC,MED12,MITF,MKS1,NDP,NKD1,OPRM1,PPM1A,PRDM15,PSEN1,PTEN,PTPRO,RAP…
GO:BP	cellular response to lipid	GO:0071396	9.59627e-19	18.0179	301	4037	121	24356	ABCA1,ABHD2,ABL1,ABL2,ACACA,ADAM9,ADCY6,ALDH1A2,ANKRD1,BMP6,BMP7,CD36,CD86,CD274,CDC73,CFTR,CHMP5,CMPK2,CREB1,CX3CR1,DAB2,DAB2IP,DDX5,EFNA5,EIF4E,EPHA5,ESR1,ESRRG,FAM107A,FBXO32,FDX1,GFI1,GNG2,GPLD1,HEYL,HMGB2,HNF4A,HNF4G,HNRNPU,IL8,INSIG1,IRAK2,KLF9,LANCL2,LATS1,LBH,LEF1,LITAF,LMO3,LRP6,MALT1,MAPK14,MED1,MED12,MED13,MED14,MEF2C,MSN,MSTN,MSX2,MTDH,NCOA3,NEDD4,NFKBIB,NR1D2,NR2C2,NR3C1,NR3C2,NR4A3,…
GO:BP	protein ubiquitination	GO:0016567	1.27552e-18	17.8943	489	4037	169	24356	ABL1,AMN1,ANAPC7,ANAPC16,ANGPT1,ANKIB1,ARIH1,ARIH2,ARRDC3,ASB6,ASB9,ASB11,ATXN7L3,BCL2,BCOR,BMI1,BRAP,BTRC,CBFB,CBL,CDC27,CUL1,CUL2,CUL4B,DCUN1D2,DCUN1D3,DCUN1D5,DERL1,DNAJB2,DTL,DTX4,FAM107A,FBXL2,FBXL17,FBXL18,FBXL20,FBXO11,FBXO32,FBXO40,FBXO45,FBXW11,G2E3,HECTD2,HECTD3,HECW1,HECW2,HSP90AA1,ITCH,IVNS1ABP,KBTBD8,KCMF1,KIAA1024,KLHL2,KLHL3,KLHL8,KLHL9,KLHL12,KLHL15,KLHL21,KLHL25,LRRK2,LRSAM1,MALT…
GO:BP	modification-dependent protein catabolic process	GO:0019941	1.34646e-18	17.8708	417	4037	151	24356	AMN1,ANKIB1,ARIH1,ARIH2,ARMC8,ATXN3,BAP1,BBS7,BTRC,CBL,CLEC16A,CSNK1A1,CSNK1D,CSNK1E,CSNK2A2,CUL1,CUL2,CUL5,CUL4B,CYLD,DAB2,DERL1,DERL2,DNAJB2,DNAJB9,DNAJB12,DNAJC18,DTL,EDEM1,EDEM3,ERLEC1,ERLIN1,ERLIN2,FAF2,FBXL2,FBXL17,FBXL18,FBXL20,FBXO33,FBXO45,FBXW11,FOXRED2,GSK3A,HECW1,HECW2,HIPK2,HSPA5,ITCH,KCTD2,KCTD6,KCTD21,KLHL3,KLHL8,KLHL15,KLHL25,LATS1,LRRK2,MYLIP,NEDD4,NEDD4L,NFE2L2,PCNP,PCYOX1,PPP2R…
GO:BP	Wnt signaling pathway	GO:0016055	1.70613e-18	17.768	277	4037	114	24356	ABL1,APC,APCDD1,ATP6V1C2,AXIN2,BCL9,BMP2,BTRC,CCND1,CCNY,CDC73,CDK14,CSNK1A1,CSNK1D,CSNK1E,CSNK1G1,CSNK2A1,CSNK2A2,CTNNBIP1,CTNND1,CYLD,DAAM2,DAB2,DAB2IP,DCDC2,DKK2,DKK3,DVL2,EDA,EGR1,FERMT1,FERMT2,FGF2,FGF9,FOXO1,FRZB,FZD1,FZD3,FZD4,FZD6,FZD7,G3BP1,GPRC5B,GREM1,GRHL3,ILK,KLHL12,LATS1,LATS2,LEF1,LGR4,LIMD1,LRP4,LRP6,LRRK2,MAPK14,MCC,MED12,MITF,MKS1,NDP,NKD1,PPM1A,PRDM15,PSEN1,PTEN,PTPRO,RAPGEF1,R…
GO:BP	multi-organism process	GO:0051704	1.75546e-18	17.7556	1175	4037	324	24356	A1CF,ABCA1,ABCC9,ABHD2,ABL1,ABR,ACOX1,ACTR2,ACTR3,ACVR1B,ACVR1C,ACVR2A,ADAM9,ADAMTS1,ADAMTS5,ADARB1,AGFG1,ALKBH5,ALPK1,ANKRD1,AQP4,ARF1,ARG2,ARID4A,ARSA,ASH1L,ATG7,ATRX,ATXN1,ATXN1L,B4GALT1,BANK1,BATF3,BCL2,BMP2,BMP6,BMPR2,BMPR1B,BNIP3L,CADM1,CALM1,CAV2,CCNK,CCNYL1,CD9,CD36,CD47,CD74,CD86,CD274,CDC73,CDC42EP4,CDK6,CEBPB,CEBPG,CECR2,CELF1,CEP57,CFTR,CHMP5,CHMP1B,CITED2,CLIC4,CLPS,CMPK2,CNTD1,CNTNA…
GO:BP	stress-activated protein kinase signaling cascade	GO:0031098	2.17538e-18	17.6625	177	4037	85	24356	AIDA,ARL6IP5,BMP2,CTGF,CYLD,DAB2IP,DLG1,DUSP3,EDAR,EDN1,EPHA4,EPHB1,ERN1,FKTN,FLT4,FOXM1,FOXO1,FZD4,GADD45A,GADD45G,GDF6,HGF,HIPK2,HIPK3,HRAS,IGF1R,ITCH,KAT7,KLHDC10,MAGI3,MAP2K3,MAP2K4,MAP2K6,MAP3K1,MAP3K3,MAP3K7,MAP3K8,MAP3K12,MAP3K13,MAP3K14,MAP4K3,MAPK10,MAPK14,MAPK8IP1,MAPK8IP3,MAPKAPK2,MECOM,MID1,MLKL,NBR1,NEK4,NRK,OXSR1,PAFAH1B1,PAK1,PHLPP1,PTK2B,PTPN1,RAP2A,RASGRP1,RASSF2,RELL1,RELL2,ROR2…
GO:BP	negative regulation of apoptotic process	GO:0043066	2.20445e-18	17.6567	479	4037	166	24356	ABL1,ADNP,AMBRA1,ANGPT1,ANKLE2,ANKRD1,API5,ARG2,ASCL1,BARHL1,BCL2,BCL11B,BDNF,BIRC5,BMI1,BMP7,BNIP3L,CAST,CBL,CD74,CDC73,CEBPB,CHL1,CHST11,CIAPIN1,CIDEA,CITED2,CSF1R,CTTN,DAB2,DAPK1,DFFA,DLX1,DNAJB6,DNAJC3,DSTYK,EGR3,EN2,EYA1,EYA3,FAIM2,FGA,FLT4,FNIP1,FOXO1,FXN,FZD3,GABRA5,GABRB2,GABRB3,GATA6,GCG,GDF5,GDNF,GHR,GREM1,GRIN1,GSK3A,HGF,HIPK2,HIPK3,HMGB2,HMOX1,HRAS,IGF1,IL7,IL7R,ITCH,ITPKB,ITSN1,IVNS1…
GO:BP	ubiquitin-dependent protein catabolic process	GO:0006511	2.2657e-18	17.6448	411	4037	149	24356	AMN1,ANKIB1,ARIH1,ARIH2,ARMC8,ATXN3,BAP1,BBS7,BTRC,CBL,CLEC16A,CSNK1A1,CSNK1D,CSNK1E,CSNK2A2,CUL1,CUL2,CUL5,CUL4B,CYLD,DAB2,DERL1,DERL2,DNAJB2,DNAJB9,DNAJB12,DNAJC18,DTL,EDEM1,EDEM3,ERLEC1,ERLIN1,ERLIN2,FAF2,FBXL2,FBXL17,FBXL18,FBXL20,FBXO33,FBXO45,FBXW11,FOXRED2,GSK3A,HECW1,HECW2,HIPK2,HSPA5,ITCH,KCTD2,KCTD6,KCTD21,KLHL3,KLHL8,KLHL15,KLHL25,LATS1,LRRK2,MYLIP,NEDD4,NEDD4L,NFE2L2,PCNP,PPP2R5C,PSEN…
GO:BP	inorganic cation transmembrane transport	GO:0098662	2.56053e-18	17.5917	500	4037	171	24356	ABCC9,ABL1,ACTN2,AKAP6,ANK2,APLNR,ATP1B3,ATP2A2,ATP2B1,ATP2B2,ATP2B4,ATP2C1,ATP6V0A2,ATP6V0E1,ATP6V1A,ATP6V1C1,ATP6V1C2,ATP6V1D,ATP6V1G1,ATP6V1H,BANK1,CACHD1,CACNA1B,CACNA1E,CACNA1G,CACNA2D4,CACNB1,CACNB3,CACNG2,CACNG4,CALM1,CASQ2,CLCN3,CLCN4,CLCN5,CNNM2,COX15,COX7B,COX7C,DLG1,DMD,DPP6,DRD1,EHD3,FAM155B,FASLG,FGF14,GAL,GEM,GPD1L,GRIN1,GRIN2A,GRIN2B,GRIN3A,HCN1,HECW1,HECW2,ITPR2,JPH1,KCNA3,KCNA4,K…
GO:BP	peptidyl-serine modification	GO:0018209	2.82796e-18	17.5485	218	4037	97	24356	ANGPT1,ATM,ATP2B4,ATR,BAG4,BCL2,BRSK2,CAB39,CAMK4,CDK5R1,CSNK1A1,CSNK1D,CSNK1E,CSNK1G1,CSNK2A2,DCLK1,DCLK3,DMD,DRD1,DYRK1A,EGFLAM,EIF4G1,ERN1,FNIP1,FNIP2,GALNT1,GALNT2,GALNT3,GALNT13,GCG,GPD1L,GSK3A,HGF,HIPK2,HIPK3,HSP90AA1,IKBKE,ILK,LATS1,LRRK2,MAP3K12,MAPK14,MAPKAP1,MAPKAPK2,MARK2,MARK3,MAST3,MAST4,MGAT5B,MLXIPL,MORC3,NEK6,NTRK2,PAK1,PAK2,PAQR3,PARP1,PDE4D,PDK3,PINK1,PKN3,PLCL2,POGLUT1,PPM1F,PR…
GO:BP	supramolecular fiber organization	GO:0097435	2.95414e-18	17.5296	468	4037	163	24356	ABI1,ABI2,ABL1,ACAN,ACTN2,ACTR2,ACTR3,AEBP1,AGFG1,AIF1L,ANKRD1,APC,ARF6,ARHGAP6,ARHGAP12,ARHGAP28,ARHGAP36,ARHGEF10L,ARPC2,ARPC4,ARPC5,B4GALT7,BAG4,BAIAP2,BCL2,C15ORF62,CAP2,CAPZA1,CASQ2,CCDC88A,CD36,CD2AP,CDC42EP1,CDC42EP4,CEP120,CFL2,CLASP1,CLRN1,COL12A1,COL1A2,COL5A2,CORO7,CSNK1D,CTGF,CTTN,CYP1B1,DES,DLG1,DNAJB6,DPYSL3,DST,DYRK1A,EDN1,EMP2,ERMN,FAM107A,FCHSD1,FMN1,FMOD,FOXP1,GFAP,GHR,GMFB,GREM…
GO:BP	regulation of membrane potential	GO:0042391	3.3423e-18	17.476	268	4037	111	24356	ACTN2,ADORA2A,ADRB1,AKAP6,ANK2,ARL6IP5,ATP1B3,BCL2,BVES,CACNA1G,CACNG2,CASQ2,CBLN1,CD36,CFTR,CHCHD10,CHRNA2,CHRNA5,CHRNA6,CHRNB2,CHRNB4,CHRNG,CUX2,DGKI,DLG1,DMD,DRD1,EHD3,FAM19A4,FMR1,FOXP1,GABRA1,GABRA3,GABRA4,GABRA5,GABRA6,GABRB2,GABRB3,GABRE,GABRG2,GHR,GLRA2,GPD1L,GRIA1,GRIA3,GRIK3,GRIN1,GRIN2A,GRIN2B,GRIN3A,GRM1,GRM5,HCN1,HTR3A,KCNB1,KCND2,KCNE4,KCNH1,KCNH2,KCNJ2,KCNJ11,KCNK2,KCNK3,KCNK5,KCNK…
GO:BP	urogenital system development	GO:0001655	3.56677e-18	17.4477	229	4037	100	24356	ACVR2B,ADAMTS1,AGTR2,ALDH1A2,ANGPT1,ARG2,ARID5B,ARL3,BCL2,BMP2,BMP6,BMP7,C1GALT1,CALB1,COL4A1,CTNNBIP1,DLG1,DLG5,EFNB2,EMX2,ENPEP,EPHA4,EPHB2,EPHB3,ESR1,EYA1,FAT4,FGF1,FGF2,FGFR1,FMN1,FOXJ1,FRS2,GCNT1,GCNT4,GDF11,GDNF,GREM1,GZF1,HEYL,HOXC11,HOXD13,ID2,ID4,ILK,JAG1,JMJD6,KIF26B,KIRREL3,KLF15,KLHL3,LGR4,LIN28A,LRP4,LRRK2,MEF2C,MME,MYO1E,NF1,NFIA,NPNT,NRP1,OSR2,OVOL1,PAX2,PBX1,PDGFRA,PLAG1,PROX1,PTE…
GO:BP	mesenchyme development	GO:0060485	3.82678e-18	17.4172	205	4037	93	24356	ALDH1A2,AXIN2,BCL2,BMP2,BMP7,BMPR2,BMPR1A,BNC2,BVES,CDH5,CITED2,CLASP1,DAB2,DAB2IP,DAG1,DDX5,DLG5,EDN1,EDNRA,EPB41L5,ERBB4,EXOC4,FGF1,FGF2,FGF9,FGFR1,FRZB,GATA4,GBX2,GDNF,GLIPR2,GREM1,GSK3A,HAND1,HEYL,ID2,JAG1,KBTBD8,KITLG,KLHL12,LEF1,LOXL2,LOXL3,LRP6,MEF2C,MSX2,NEDD4,NKX2-1,NOLC1,NRP1,NRP2,PDCD6,PHOX2B,POGLUT1,PPP3R1,PTEN,RDH10,RET,RHOA,RUNX2,SEMA3A,SEMA3C,SEMA3D,SEMA3F,SEMA4D,SEMA5A,SEMA6A,SEMA…
GO:BP	ossification	GO:0001503	4.33342e-18	17.3632	233	4037	101	24356	ACVR2A,ACVR2B,AHSG,ANKH,ASF1A,ASPN,AXIN2,BCL2,BCOR,BMP2,BMP6,BMP7,BMPR2,BMPR1A,BMPR1B,CBFB,CD276,CDK6,CEBPB,CHSY1,CSGALNACT1,CTGF,CTNNBIP1,DMP1,FAT4,FGF2,FGF9,FGF18,FGF23,FZD1,GREM1,HDAC4,HIRA,ID2,ID4,IGF1,IGFBP5,ILK,IMPAD1,JAG1,KL,KLF10,LEF1,LGR4,LIMD1,LRP4,MAPK14,MATN1,MEF2C,MEF2D,MMP2,MMP16,MN1,MSX2,NBR1,NF1,NPNT,OMD,OSR2,PBX1,PHOSPHO1,PKDCC,PLXNB3,PTK2B,PTN,RASSF2,RHOA,RSPO2,RUNX2,S1PR1,SEMA4…
GO:BP	modification-dependent macromolecule catabolic process	GO:0043632	5.22521e-18	17.2819	426	4037	152	24356	AMN1,ANKIB1,ARIH1,ARIH2,ARMC8,ATXN3,BAP1,BBS7,BTRC,CBL,CLEC16A,CSNK1A1,CSNK1D,CSNK1E,CSNK2A2,CUL1,CUL2,CUL5,CUL4B,CYLD,DAB2,DERL1,DERL2,DNAJB2,DNAJB9,DNAJB12,DNAJC18,DTL,EDEM1,EDEM3,ERLEC1,ERLIN1,ERLIN2,EXOSC8,FAF2,FBXL2,FBXL17,FBXL18,FBXL20,FBXO33,FBXO45,FBXW11,FOXRED2,GSK3A,HECW1,HECW2,HIPK2,HSPA5,ITCH,KCTD2,KCTD6,KCTD21,KLHL3,KLHL8,KLHL15,KLHL25,LATS1,LRRK2,MYLIP,NEDD4,NEDD4L,NFE2L2,PCNP,PCYOX…
GO:BP	muscle structure development	GO:0061061	6.2944e-18	17.201	395	4037	144	24356	ACTN2,ADARB1,ALPK3,ALX4,ANKRD1,ARID5B,ASF1A,ATP2A2,BARX2,BCL2,BCL9,BHLHE41,BMP2,BMPR1A,BVES,CASQ2,CAV2,CDON,CFL2,CHD2,CITED2,COPS2,CREB1,DLL4,DMD,EDN1,EFNB2,EGLN1,EGR1,EPAS1,EPHB1,ERBB4,FBXO40,FGF9,FGFR1,FLNB,FLOT2,FOS,FOXN2,FOXP1,FRS2,FXR1,FZD1,FZD7,GATA6,GREM1,HAND1,HDAC4,HEYL,HGF,HIF1AN,HIRA,HLF,HNRNPU,HOMER1,HOPX,HSPB2,ID2,IFRD1,IGF1,IGFBP5,JPH1,KIT,KRAS,LEF1,LEMD2,LMOD1,LMOD3,LRP2,MAPK14,MBN…
GO:BP	regulation of protein serine/threonine kinase activity	GO:0071900	9.66415e-18	17.0148	308	4037	121	24356	ABL1,ADAM9,AIDA,ALS2,APC,ATP2B4,BMP2,BMP7,CAB39,CARD11,CCNC,CCND1,CCND2,CCNJ,CCNJL,CCNK,CCNL1,CCNY,CCNYL1,CDK12,CDK5R1,CDKN1A,CDKN2B,CHORDC1,CSF1R,DAB2IP,DAZAP2,DUSP3,DUSP4,DUSP5,DUSP6,DUSP8,DUSP16,DUSP19,EDN1,EPHA4,EPHB2,ERN1,FGF1,FGF2,FGF18,FGFR1,FLT1,FRS2,FZD4,GADD45A,GADD45G,GHR,GRM1,GRM4,H2AFY,HEXIM1,HGF,HIPK3,HMGCR,HRAS,IGF1,INSR,IQGAP3,KIT,KITLG,LATS1,LATS2,LRP6,LRRK2,MADD,MAP2K3,MAP2K4,MA…
GO:BP	positive regulation of protein kinase activity	GO:0045860	1.33277e-17	16.8752	309	4037	121	24356	ABI1,ABI2,ABL1,ACVR2B,ADAM9,ADCYAP1,ALS2,ANGPT1,ATG13,ATP2B4,BMP2,CAB39,CARD11,CCDC88A,CCND1,CCNK,CCNY,CCNYL1,CDK5R1,CSF1R,DAB1,DAB2IP,DAZAP2,DLG1,EDN1,EMP2,EPHA4,ERN1,FGF1,FGF2,FGF18,FGFR1,FLT1,FRS2,FZD4,GADD45A,GADD45G,GCG,GHR,GPRC5B,GPRC5C,GREM1,GRM1,GRM4,GRM5,HGF,HRAS,HSP90AA1,IGF1,INSR,IQGAP3,KIT,KITLG,LCP2,LRRK2,MADD,MALT1,MAP2K3,MAP2K4,MAP2K6,MAP3K1,MAP3K3,MAP3K7,MAP3K8,MAP3K12,MAP3K13,MAP…
GO:BP	Golgi vesicle transport	GO:0048193	1.35287e-17	16.8687	208	4037	93	24356	ACSL3,ANK3,ANKFY1,ARCN1,ARF1,ARFGEF2,ARL3,ATP9A,BCAP29,BET1,BICD2,CCDC91,CCDC93,CEP19,CNST,COG4,COG5,COPB2,COPG2,CREB3L2,CUX1,CUX2,DDHD2,EHD3,EPS15,ERGIC1,EXOC4,EXOC5,EXOC6,GAS1,GGA1,GGA3,GOLGA7,GOSR2,IER3IP1,INSIG1,KLHL12,LMAN2,LRRK2,MIA3,MYO18A,MYO5A,NRBP2,NSF,PDCD6,PGAP1,PITPNM3,PKDCC,RAB14,RAB30,RAB31,RAB43,RAB1A,RAB33B,RAB6A,RAB8A,RAB8B,RABEP1,SAR1B,SEC16B,SEC23IP,SEC24A,SEC24B,SEC24C,SEC31B…
GO:BP	positive regulation of cell death	GO:0010942	1.53902e-17	16.8128	336	4037	128	24356	ABL1,ACVR1C,ACVR2B,ADORA2A,AGTR2,AIFM2,ALDH1A2,ANKRD1,APC,ARHGEF7,ARL6IP5,ASCL1,ATG7,ATM,AXIN2,B4GALT1,BACE1,BCLAF1,BID,BMF,BMP2,BMP7,BMPR1B,BNIP3L,CASP8AP2,CD36,CSRNP3,CTSC,CYLD,CYP1B1,DAB2IP,DAPK1,DCUN1D3,DDX20,DFFA,DUSP6,E2F1,E2F3,EFNB2,EGLN3,EIF2S1,EIF4G1,FASLG,FNIP1,FOXO1,FRZB,GADD45A,GADD45G,GPLD1,GRAMD4,GRIN1,GRIN2A,GSK3A,HIP1,HMOX1,ING5,IP6K2,JMY,JUN,KCNMA1,KLF11,LATS1,LRRK2,MAP2K4,MAPT,M…
GO:BP	response to organic cyclic compound	GO:0014070	1.69155e-17	16.7717	375	4037	138	24356	ABAT,ABHD2,ADCY6,AHR,AKAP6,AQP9,ARNT,ATP2B4,BCL2,BMP2,BMP7,BTRC,CASQ2,CD36,CDH1,CFTR,CIDEA,COLEC12,CPS1,CYP1B1,DAB2,DDX1,DDX5,DRD1,DRD2,EFNA5,EIF4E,EPHA5,ESR1,ESRRG,FAM107A,FBXO32,FDX1,GABPA,GABRB3,GABRG2,GNG2,GPD1,GPLD1,GPR83,GRIN1,HCN1,HEYL,HLCS,HMGB2,HNF4A,HNF4G,HNRNPU,HOMER1,IGFBP5,INSIG1,ITPR2,JUN,KCNJ11,KCNQ1,KLF9,LATS1,LBH,LEF1,LMO3,LRP6,LRRK2,MED1,MED12,MED13,MED14,MEF2C,MSN,MSTN,MSX2,NCO…
GO:BP	positive regulation of transferase activity	GO:0051347	1.80589e-17	16.7433	387	4037	141	24356	ABI1,ABI2,ABL1,ACVR2B,ADAM9,ADCYAP1,ALS2,AMBRA1,ANGPT1,ARRDC3,ATG13,ATG14,ATP2B4,BMI1,BMP2,CAB39,CARD11,CCDC88A,CCND1,CCNK,CCNY,CCNYL1,CD74,CD200,CDK5R1,CHTF8,CSF1R,DAB1,DAB2IP,DAZAP2,DCUN1D2,DCUN1D3,DCUN1D5,DLG1,DSTYK,EDN1,EMP2,EPHA4,EPHA8,ERN1,FGF1,FGF2,FGF18,FGFR1,FLT1,FRS2,FZD4,GADD45A,GADD45G,GCG,GHR,GPRC5B,GPRC5C,GREM1,GRM1,GRM4,GRM5,HGF,HNRNPD,HRAS,HSP90AA1,IGF1,INSR,IQGAP3,ITSN1,KIT,KITLG…
GO:BP	response to lipid	GO:0033993	1.83685e-17	16.7359	391	4037	142	24356	ABCA1,ABHD2,ABL1,ABL2,ABR,ACACA,ADAM9,ADCY6,ALDH1A2,ANKRD1,ASCL1,BCL2,BMP6,BMP7,CD36,CD86,CD274,CDC73,CEBPB,CFTR,CHMP5,CMPK2,CPS1,CREB1,CX3CR1,DAB2,DAB2IP,DDX5,EFNA5,EIF4E,EPHA5,ESR1,ESRRG,FAM107A,FBXO32,FDX1,GDAP2,GFI1,GNG2,GNG12,GPLD1,GPR83,HEYL,HMGB2,HNF4A,HNF4G,HNRNPU,IL8,INSIG1,IRAK2,JUN,KLF9,LANCL2,LATS1,LBH,LEF1,LITAF,LMO3,LRP6,MALT1,MAPK14,MAPKAPK2,MED1,MED12,MED13,MED14,MEF2C,MSN,MSTN,MS…
GO:BP	cell cycle	GO:0007049	1.87613e-17	16.7267	1028	4037	289	24356	ABL1,ACTR2,ACTR3,ACVR1B,ADAMTS1,ADARB1,ADCYAP1,AHCTF1,AK1,ANK3,ANKLE2,ANKRD1,APC,ARF1,ARL3,ARL8A,ARPP19,ASCL1,ATM,ATP2B4,ATR,ATRX,AXIN2,AZI2,BACH1,BAP1,BCL2,BIRC5,BMP2,BMP7,BRSK2,BTG4,BTRC,CABLES1,CALM1,CAMK2G,CAV2,CCNC,CCND1,CCND2,CCNDBP1,CCNJ,CCNJL,CCNK,CCNL1,CCNY,CCNYL1,CCPG1,CDC6,CDC27,CDC73,CDC14B,CDK6,CDK12,CDK14,CDK19,CDK2AP2,CDK5R1,CDKN1A,CDKN2B,CENPA,CEP85,CEP120,CETN1,CHMP5,CHMP1B,CHORD…
GO:BP	morphogenesis of a branching epithelium	GO:0061138	2.10559e-17	16.6766	143	4037	73	24356	ABL1,AGTR2,BCL2,BMP2,BMP7,BTBD7,BTRC,CLIC4,COL4A1,CTNNBIP1,DAG1,DLG1,DLG5,DLL4,EDN1,EDNRA,ESR1,ESRP2,EYA1,FAT4,FGF1,FGF7,FGFR1,FRS2,GBX2,GDF7,GDNF,GNA13,GREM1,GZF1,HGF,HOXD13,ILK,KDM5B,KRAS,LEF1,LGR4,MED1,MKS1,MSX2,NKX2-1,NPNT,NRP1,PAK1,PAX2,PBX1,PGR,PLXNA1,PPP1CA,PPP3R1,PROX1,RDH10,RSPO2,SEMA3A,SEMA3C,SFRP1,SFRP2,SIX1,SIX4,SMO,SOX9,SOX10,SRF,SULF1,TBX3,TGFBR2,TGM2,TIMELESS,TP63,VDR,WNT4,WNT5A,YA…
GO:BP	negative regulation of phosphorylation	GO:0042326	2.16735e-17	16.6641	277	4037	112	24356	ABL1,ADARB1,AIDA,ANGPT1,ANKLE2,APC,ASH1L,ATG14,ATXN7,BMP7,CBL,CDKN1A,CDKN2B,CEP85,CHORDC1,CYLD,DAB2IP,DAG1,DLG1,DMD,DNAJC3,DNAJC15,DUSP3,DUSP4,DUSP5,DUSP6,DUSP8,DUSP16,EIF4G1,EPHB2,FAM129A,FKTN,FOXM1,FOXO1,GADD45A,GPD1L,GREM1,H2AFY,HDAC4,HEXIM1,HGF,HIPK3,HMGCR,HNRNPU,INPP5F,ITCH,JUN,LATS1,LATS2,LEMD2,LMO3,LRP6,LRRK2,MAPT,MECOM,MLLT1,MLXIPL,MMP2,MSTN,NF1,PAFAH1B1,PAQR3,PAX6,PDE4D,PHB,PIK3IP1,PKIA,…
GO:BP	regulation of trans-synaptic signaling	GO:0099177	2.31873e-17	16.6348	199	4037	90	24356	ABHD6,ABL1,ADCY1,ADORA2A,ATP2A2,BACE1,BDNF,CA2,CA7,CACNA1B,CACNG2,CACNG4,CALB1,CBLN1,CLSTN1,CNR1,CNTN2,CPLX2,CUX2,CX3CR1,DGKI,DRD1,DRD2,EDN1,EIF4EBP2,EPHA4,EPHB2,FAM107A,GDNF,GFAP,GRIA1,GRIK3,GRIN1,GRIN2A,GRIN2B,GRM1,GRM3,GRM4,GRM5,GSK3A,HRAS,HRH1,ITPKA,KCNB1,KIF5B,KRAS,LRRK2,LRRTM2,MECP2,MEF2C,MME,MPP2,NAPA,NAPB,NETO1,NF1,NLGN1,NLGN4X,NRXN1,NTRK2,OPHN1,PAIP2,PCDH17,PINK1,PLCL2,PPP3CA,PREPL,PRKCE…
GO:BP	modulation of chemical synaptic transmission	GO:0050804	2.31873e-17	16.6348	199	4037	90	24356	ABHD6,ABL1,ADCY1,ADORA2A,ATP2A2,BACE1,BDNF,CA2,CA7,CACNA1B,CACNG2,CACNG4,CALB1,CBLN1,CLSTN1,CNR1,CNTN2,CPLX2,CUX2,CX3CR1,DGKI,DRD1,DRD2,EDN1,EIF4EBP2,EPHA4,EPHB2,FAM107A,GDNF,GFAP,GRIA1,GRIK3,GRIN1,GRIN2A,GRIN2B,GRM1,GRM3,GRM4,GRM5,GSK3A,HRAS,HRH1,ITPKA,KCNB1,KIF5B,KRAS,LRRK2,LRRTM2,MECP2,MEF2C,MME,MPP2,NAPA,NAPB,NETO1,NF1,NLGN1,NLGN4X,NRXN1,NTRK2,OPHN1,PAIP2,PCDH17,PINK1,PLCL2,PPP3CA,PREPL,PRKCE…
GO:BP	regulation of cell morphogenesis	GO:0022604	2.53058e-17	16.5968	296	4037	117	24356	ABL1,AKAP2,ARHGAP44,ARPC2,BDNF,BMPR2,BRSK2,BRWD1,BRWD3,BVES,C15ORF62,CAPRIN1,CDC42EP1,CDC42EP4,CDC42SE1,CDK5R1,CNTN2,COCH,CRK,CSF1R,CUX2,DAB1,DLG1,EFNA5,EPB41,EPHA4,EPHB2,EPHB3,ERMN,FEZF2,FMNL2,FMNL3,FZD4,GNA13,GORASP1,GRIN1,HECW1,HECW2,IFRD1,ITGB3,KIT,LARP4,LIMD1,LRP4,LRRK2,MAP2,MAP1B,MAPT,MARK2,MKLN1,MSN,MYCBP2,MYH9,NEDD4,NEDD9,NEDD4L,NIN,NLGN1,NRP1,NTRK2,OBSL1,PAFAH1B1,PAK1,PHIP,PLXNA1,PLXNA2,…
GO:BP	renal system development	GO:0072001	2.76095e-17	16.5589	196	4037	89	24356	ACVR2B,ADAMTS1,AGTR2,ALDH1A2,ANGPT1,ARG2,ARID5B,ARL3,BCL2,BMP2,BMP6,BMP7,C1GALT1,CALB1,COL4A1,CTNNBIP1,DLG1,DLG5,EFNB2,EMX2,ENPEP,EPHA4,EYA1,FAT4,FGF1,FGF2,FGFR1,FMN1,FOXJ1,GCNT1,GCNT4,GDF11,GDNF,GREM1,GZF1,HEYL,HOXC11,ID2,ILK,JAG1,JMJD6,KIF26B,KIRREL3,KLF15,KLHL3,LGR4,LIN28A,LRP4,LRRK2,MEF2C,MME,MYO1E,NF1,NFIA,NPNT,NRP1,OSR2,OVOL1,PAX2,PBX1,PDGFRA,PROX1,PTPRO,RDH10,RET,ROBO2,RPGRIP1L,SEC63,SFRP1…
GO:BP	transmembrane receptor protein serine/threonine kinase signaling pathway	GO:0007178	2.94117e-17	16.5315	238	4037	101	24356	ABL1,ACVR1B,ACVR1C,ACVR2A,ACVR2B,ADAM9,ASPN,ATOH8,BMP2,BMP6,BMP7,BMPR2,BMPR1A,BMPR1B,CAV2,CHST11,CHTOP,CIDEA,CITED2,COL1A2,CREBBP,CTDSPL2,DAB2,DDX5,DLX1,EGR1,FBN1,FERMT1,FERMT2,FGF9,FOS,FSHB,FUT8,FZD1,GDF5,GDF6,GDF7,GDF11,GLG1,GREM1,GREM2,HIPK2,HNF4A,ILK,INHBE,JUN,LEF1,LEMD2,LEMD3,LRP2,LRP4,MAGI2,MAPK14,MSTN,MSX2,MTMR4,NBL1,NCEH1,NEO1,NKX2-1,NOV,NPNT,ONECUT2,PDCD4,PMEPA1,PPM1A,PRDM16,RASL11B,RBM1…
GO:BP	positive regulation of cellular component biogenesis	GO:0044089	3.25301e-17	16.4877	327	4037	125	24356	ABL1,ACTR2,ACTR3,APC,ARF6,ARHGEF10L,ARPC2,ARPC4,ARPC5,ASAP1,ATM,ATMIN,ATR,AUTS2,BAG4,BAIAP2,BDNF,BMP7,C15ORF62,CBLN1,CCDC88A,CD36,CDC42EP1,CDC42EP4,CEP120,CLASP1,CLRN1,CLSTN1,CNOT6,CNOT6L,CTGF,CTTN,CUX2,DAG1,DLG1,DLG5,DPYSL3,DZIP1,EDN1,EFNA5,EIF4G1,EPB41L5,EPHB1,EPHB2,EPHB3,ESR1,FAM98A,FLRT2,FMN1,FNBP1L,FNIP1,FNIP2,GHR,GMFB,GSK3A,HAS3,HRAS,HSP90AA1,IDE,JMY,KIAA1324,LMOD1,LMOD3,LRRTM2,LRSAM1,MAPT,…
GO:BP	positive regulation of cell migration	GO:0030335	3.50332e-17	16.4555	297	4037	117	24356	ABL1,ACVR1B,ADAM9,ADAM10,ADAMTS1,AKT3,AMOTL1,ANGPT1,APC,ARF6,ATM,ATOH8,ATP8A1,BAG4,BCL2,BMP2,BMP7,BMPR2,CAPN7,CCBE1,CD74,CLASP1,CPNE3,CSF1R,CXCL12,DAB2,DAB2IP,DRD1,EDN1,EPB41L5,ETS1,FAM107A,FAM65A,FGF1,FGF2,FGF7,FGF18,FGFR1,FLT1,FLT4,GLIPR2,GPI,GPLD1,GPNMB,HGF,HMOX1,HRAS,IGF1,IGFBP5,INSR,ITGB3,JUN,KIT,KITLG,LEF1,MAP2K3,MAP3K3,MAPK14,MAPK8IP3,MOSPD2,MSTN,NCKAP1L,NEDD9,NR4A3,NRP1,NUMB,NUS1,ONECUT2,…
GO:BP	forebrain development	GO:0030900	6.052e-17	16.2181	258	4037	106	24356	ALDH1A2,ARL13B,ASCL1,ATRX,AUTS2,BCL11B,BMP2,BMPR1A,BTBD3,CDK5R1,CDON,CEP120,CNTN2,CNTNAP2,CREB1,CRK,CSF1R,DAB1,DAB2IP,DCLK1,DCX,DLX1,DLX2,DNAH5,DRD1,DRD2,E2F1,EMX2,EPHA5,EPHB2,EPHB3,ERBB4,FAT4,FBXO45,FEZF2,FGF2,FGFR1,FRS2,FUT10,GBX2,GDF7,GNG12,GRIN1,GSK3A,ID2,ID4,IGF2BP1,KIRREL3,KRAS,LEF1,LMX1A,LRP2,LRRK2,MAPK8IP3,NDEL1,NEUROD6,NF1,NFIB,NIN,NKX2-1,NR3C1,NR3C2,NR4A3,NRP1,NRP2,NTRK2,NUMB,OPHN1,OTP,…
GO:BP	cytoskeleton organization	GO:0007010	7.27853e-17	16.138	1060	4037	294	24356	ABI1,ABI2,ABL1,ABLIM1,ABLIM3,ABR,ACTN2,ACTR2,ACTR3,AGFG1,AIF1L,AMOT,AMOTL1,ANK3,ANKRD1,ANTXR1,APC,ARF6,ARHGAP6,ARHGAP12,ARHGAP26,ARHGAP28,ARHGAP36,ARHGAP44,ARHGEF17,ARHGEF10L,ARPC2,ARPC4,ARPC5,ATP2C1,ATRX,AUTS2,BAG4,BAIAP2,BCL2,BICD2,BIRC5,BRSK2,BRWD1,BRWD3,C15ORF62,CALM1,CAP2,CAPN6,CAPZA1,CASQ2,CCDC88A,CD2AP,CDC14B,CDC42BPA,CDC42EP1,CDC42EP4,CDK2AP2,CDK5R1,CENPA,CEP19,CEP57,CEP85,CEP120,CEP350,C…
GO:BP	cellular response to organic cyclic compound	GO:0071407	7.552e-17	16.1219	277	4037	111	24356	ABHD2,ADCY6,AKAP6,AQP9,ATP2B4,BMP2,BMP7,BTRC,CASQ2,CDH1,CFTR,COLEC12,CPS1,CYP1B1,DAB2,DDX5,DRD1,EFNA5,EIF4E,EPHA5,ESR1,ESRRG,FAM107A,FBXO32,FDX1,GABPA,GABRB3,GABRG2,GNG2,GPD1,GPLD1,HCN1,HEYL,HNF4A,HNF4G,HNRNPU,IGFBP5,INSIG1,ITPR2,KCNQ1,KLF9,LATS1,LBH,LEF1,LMO3,LRP6,LRRK2,MED1,MED12,MED13,MED14,MEF2C,MSN,MSTN,MSX2,NCOA3,NEDD4,NR1D2,NR2C2,NR3C1,NR3C2,NR4A3,NR5A2,NR6A1,OSBPL7,PADI2,PAK1,PAK2,PAK4,PD…
GO:BP	negative regulation of protein modification process	GO:0031400	8.11202e-17	16.0909	361	4037	133	24356	ABL1,ADARB1,AIDA,ANGPT1,APC,ARPP19,ASH1L,ATG14,BCOR,BMP7,CBL,CDKN1A,CDKN2B,CEP85,CHORDC1,CYLD,DAB2IP,DAG1,DLG1,DMD,DNAJC3,DUSP3,DUSP4,DUSP5,DUSP6,DUSP8,DUSP16,EIF4G1,ENSA,EPHB2,FAM129A,FKTN,FOXM1,FOXO1,FRY,GADD45A,GPD1L,GREM1,H2AFY,HEXIM1,HGF,HIPK3,HMG20A,HMGCR,INPP5F,ITCH,IVNS1ABP,JUN,KDM4A,KDM5A,KIAA1024,KLF15,LATS1,LATS2,LEMD2,LMO3,LRP6,LRRK2,MAPT,MECOM,MECP2,MLLT1,MLLT6,MLXIPL,MMP2,NCKAP1L,NC…
GO:BP	mesenchymal cell differentiation	GO:0048762	1.00063e-16	15.9997	172	4037	81	24356	ALDH1A2,AXIN2,BCL2,BMP2,BMP7,BMPR1A,BVES,CDH5,CITED2,CLASP1,DAB2,DAB2IP,DAG1,DDX5,DLG5,EDN1,EDNRA,EPB41L5,ERBB4,FGF1,FGF2,FGFR1,FRZB,GBX2,GDNF,GLIPR2,GREM1,GSK3A,HEYL,ID2,JAG1,KBTBD8,KITLG,KLHL12,LEF1,LOXL2,LOXL3,LRP6,MEF2C,MSX2,NKX2-1,NOLC1,NRP1,NRP2,PDCD6,PHOX2B,PPP3R1,PTEN,RDH10,RET,RHOA,RUNX2,SEMA3A,SEMA3C,SEMA3D,SEMA3F,SEMA4D,SEMA5A,SEMA6A,SEMA6B,SEMA6D,SEMA7A,SFRP1,SFRP2,SMAD3,SMO,SOX9,SOX1…
GO:BP	positive regulation of locomotion	GO:0040017	1.03593e-16	15.9847	327	4037	124	24356	ABL1,ACVR1B,ADAM9,ADAM10,ADAMTS1,AKT3,AMOTL1,ANGPT1,APC,ARF6,ARTN,ATM,ATOH8,ATP8A1,BAG4,BCL2,BMP2,BMP7,BMPR2,BVES,CAPN7,CAV2,CCBE1,CD74,CLASP1,CPNE3,CSF1R,CXCL12,DAB2,DAB2IP,DRD1,EDN1,EPB41L5,ETS1,FAM107A,FAM65A,FGF1,FGF2,FGF7,FGF18,FGFR1,FLT1,FLT4,GLIPR2,GPI,GPLD1,GPNMB,HGF,HMOX1,HRAS,IGF1,IGFBP5,IL16,INSR,ITGB3,JUN,KIT,KITLG,LEF1,MAP2K3,MAP3K3,MAPK14,MAPK8IP3,MOSPD2,MSTN,NCKAP1L,NEDD9,NR4A3,NRP…
GO:BP	positive regulation of cell motility	GO:2000147	1.05531e-16	15.9766	308	4037	119	24356	ABL1,ACVR1B,ADAM9,ADAM10,ADAMTS1,AKT3,AMOTL1,ANGPT1,APC,ARF6,ATM,ATOH8,ATP8A1,BAG4,BCL2,BMP2,BMP7,BMPR2,CAPN7,CCBE1,CD74,CLASP1,CPNE3,CSF1R,CXCL12,DAB2,DAB2IP,DRD1,EDN1,EPB41L5,ETS1,FAM107A,FAM65A,FGF1,FGF2,FGF7,FGF18,FGFR1,FLT1,FLT4,GLIPR2,GPI,GPLD1,GPNMB,HGF,HMOX1,HRAS,IGF1,IGFBP5,INSR,ITGB3,JUN,KIT,KITLG,LEF1,MAP2K3,MAP3K3,MAPK14,MAPK8IP3,MOSPD2,MSTN,NCKAP1L,NEDD9,NR4A3,NRP1,NUMB,NUS1,ONECUT2,…
GO:BP	positive regulation of hydrolase activity	GO:0051345	1.16795e-16	15.9326	434	4037	151	24356	ABHD5,ABL2,ABR,ACAP2,ACVR1C,ADCYAP1,ADRB1,AGFG1,AGTR2,ALDOB,ALS2,ANTXR1,ARHGAP6,ARHGAP12,ARHGAP26,ARHGAP28,ARHGAP29,ARHGAP31,ARHGAP36,ARHGAP42,ARHGAP44,ARHGEF7,ARHGEF12,ARHGEF16,ARHGEF10L,ARL6IP5,ASAP1,ASAP2,ATP1B3,BMP2,CALM1,CASP8AP2,CASR,CAV2,CD200,CRK,CYFIP2,DAB2IP,DAPK1,DEPDC5,DNAJB2,DNAJB4,DNAJC15,DNAJC24,DYNLL2,EGLN3,ELMOD1,ELMOD2,ELMOD3,EPHA4,FASLG,FGFR1,FGFR2,FLT1,FOXJ1,GIT2,GNA13,GPR55,G…
GO:BP	regulation of Wnt signaling pathway	GO:0030111	1.24866e-16	15.9036	217	4037	94	24356	ABL1,APC,APCDD1,ATP6V1C2,AXIN2,BMP2,BTRC,CCNY,CDC73,CDK14,CSNK1A1,CSNK1D,CSNK1E,CSNK1G1,CTNNBIP1,CTNND1,CYLD,DAAM2,DAB2,DAB2IP,DCDC2,DKK2,DKK3,EDA,EGR1,FERMT1,FGF2,FGF9,FOXO1,FRZB,FZD1,FZD6,FZD7,G3BP1,GPRC5B,GREM1,ILK,LATS1,LATS2,LEF1,LGR4,LIMD1,LRP4,LRRK2,MAPK14,MCC,MED12,MKS1,NKD1,PPM1A,PRDM15,PSEN1,PTPRO,RAPGEF1,RBMS3,RNF43,RNF213,ROR2,RSPO2,SFRP1,SFRP2,SHISA2,SHISA6,SIAH2,SIX3,SLC9A3R1,SOSTDC…
GO:BP	organonitrogen compound biosynthetic process	GO:1901566	1.44236e-16	15.8409	1116	4037	305	24356	AARS2,AASS,ABCA1,ACAN,ACSL3,ACSS2,ADCY1,ADCY2,ADCY6,ADK,AIMP1,AK1,AK2,AK4,AMD1,AMPD3,ANGPT1,ARG2,ASS1,ATG7,ATP2B4,AZIN1,B3GALNT1,B3GALNT2,B3GNT2,B3GNT7,B3GNT9,B4GALT1,B4GALT6,B4GALT7,BANK1,BCAT1,BCL2,BDH2,BHMT,BMPR2,BMPR1B,C1GALT1,CARD11,CD276,CDS1,CDS2,CEBPB,CEPT1,CERS5,CERS6,CHCHD1,CHST3,CHST6,CHST11,CHSY1,CMPK1,CMPK2,CNOT8,CNOT6L,COX15,CPEB1,CPEB2,CPEB4,CPS1,CSGALNACT1,CTIF,DALRD3,DAO,DAPK1,DD…
GO:BP	cellular response to hormone stimulus	GO:0032870	1.54685e-16	15.8106	383	4037	138	24356	ABHD2,ACACA,ACTN2,ADCY6,ADIPOR2,AGTR2,AHCYL1,APC,APPL1,AVPR1A,BMP7,CA2,CAV2,CHRM1,CPEB2,CRHR1,DAB2,DDX5,EFNA5,EIF4E,EIF4EBP2,EPHA5,EPHA8,ESR1,ESRRG,FAM107A,FBXO32,FOXO1,FSHB,GATA6,GHR,GLP1R,GNG2,GPLD1,HEYL,HNF4A,HNF4G,HNRNPU,HRH4,IGF1R,INSR,IRS1,JUN,KIT,KL,KLF9,LANCL2,LATS1,LATS2,LBH,LEF1,LEPR,LEPROT,LGR4,LMO2,LMO3,LPIN2,MED1,MED12,MED13,MED14,MEF2C,MMP2,MSN,MSTN,MSX2,MYO5A,NCOA1,NCOA2,NCOA3,NCOA…
GO:BP	epithelial tube morphogenesis	GO:0060562	2.11093e-16	15.6755	229	4037	97	24356	ABL1,AGTR2,ARL13B,BCL2,BMP2,BMP7,BTRC,CECR2,CITED2,CLIC4,COL4A1,CTNNBIP1,DAG1,DLG1,DLG5,DLL4,DVL2,EDN1,EDNRA,EFNB2,EPHA4,ESR1,ESRP2,EYA1,FAT4,FGF1,FMN1,FZD1,FZD3,FZD6,GBX2,GDF7,GDNF,GNA13,GREM1,GRHL3,GZF1,HAND1,ILK,KDM5B,KIF26B,KLHL3,KRAS,LEF1,LGR4,LMO4,LRP2,LUZP1,MED1,MED12,MEF2C,MKS1,MSX2,MTHFD1,MTHFD1L,MTHFR,NKX2-1,NPNT,NRP1,PAK1,PAX2,PBX1,PGR,PPP1CA,PPP3R1,PSEN1,RARG,RDH10,RET,RHOA,RSPO2,SDC4…
GO:BP	dendrite development	GO:0016358	2.56743e-16	15.5905	132	4037	68	24356	ABI1,ARF6,ARHGAP44,ASAP1,BMP7,BTBD3,CAPRIN1,CDK5R1,CRK,CSMD3,CUX2,DAB1,DAB2IP,DCDC2,DCLK1,DCX,DLG5,EPHA4,EPHB1,EPHB2,EPHB3,FEZF2,FMR1,GHR,GORASP1,GRIN1,GRIN3A,HECW1,HECW2,KLHL1,LRRK2,MAP2,MAP1A,MAP1B,MAPK6,MARK1,MCF2,MECP2,MEF2C,NEDD4,NEDD4L,NLGN1,NRP1,OBSL1,PACSIN1,PAFAH1B1,PAK2,PAK4,PPP3CA,PREX2,PSEN1,PTEN,RAP2A,RAPGEF2,RBFOX2,RERE,SDC2,SDK1,SEMA3A,SEMA4D,SLC12A5,SRGAP2,SS18L1,TMEM106B,VLDLR,WA…
GO:BP	regulation of growth	GO:0040008	2.62873e-16	15.5803	381	4037	137	24356	ABL1,ACVR1B,ADAM10,ADRB1,ATRN,BAP1,BCL2,BDNF,BMPR2,BMPR1A,CD36,CDC73,CDK5R1,CDKN2B,CELF1,CLSTN1,COLQ,CREB1,CREG1,CTGF,DCBLD2,DCUN1D3,DERL2,DNAJB2,DRD2,DUSP6,EDN1,EFNA5,EI24,EIF4G1,EPB41L3,ERBB4,EXOSC2,FAM107A,FGF9,FGFR1,FLVCR1,FOXP1,FRZB,FTO,FXN,GAL,GATA6,GDF5,HNF4A,HOPX,IFRD1,IGF1,IGFBP2,IGFBP4,IGFBP5,IL7,INO80,INSR,IP6K2,KIAA1024,LATS1,LEF1,LMX1A,MAP2,MAP1B,MAPK14,MAPT,MCTS1,MEF2C,MSTN,NAIF1,NA…
GO:BP	regulation of cell-cell adhesion	GO:0022407	2.68315e-16	15.5714	198	4037	88	24356	ABL1,ADAMTS18,ADORA2A,ARG2,ASS1,BMI1,BMP2,BMP7,CARD11,CBFB,CD5,CD9,CD47,CD74,CD86,CD274,CD276,CDH1,CEBPB,CITED2,CYLD,DLG1,DLG5,DNAJA3,DUSP3,EFNA5,EFNB2,EGR3,EPB41L5,EPHB3,ETS1,FGA,FLOT2,FOXJ1,GPNMB,ICOS,IGF1,IGFBP2,IL7,IL7R,IRF1,ITCH,ITPKB,JAG1,KIF26B,LEF1,LOXL3,MALT1,MDGA1,MYB,NCKAP1L,NEDD9,NFAT5,NR4A3,PAG1,PDCD1LG2,PDE5A,PIK3R6,PODXL,PPARA,PPM1F,PRKAR1A,PRKCA,PRKCZ,PRNP,RAG1,RASGRP1,RC3H1,RC3H2…
GO:BP	positive regulation of cellular component movement	GO:0051272	3.61467e-16	15.4419	312	4037	119	24356	ABL1,ACVR1B,ADAM9,ADAM10,ADAMTS1,AKT3,AMOTL1,ANGPT1,APC,ARF6,ATM,ATOH8,ATP8A1,BAG4,BCL2,BMP2,BMP7,BMPR2,CAPN7,CCBE1,CD74,CLASP1,CPNE3,CSF1R,CXCL12,DAB2,DAB2IP,DRD1,EDN1,EPB41L5,ETS1,FAM107A,FAM65A,FGF1,FGF2,FGF7,FGF18,FGFR1,FLT1,FLT4,GLIPR2,GPI,GPLD1,GPNMB,HGF,HMOX1,HRAS,IGF1,IGFBP5,INSR,ITGB3,JUN,KIT,KITLG,LEF1,MAP2K3,MAP3K3,MAPK14,MAPK8IP3,MOSPD2,MSTN,NCKAP1L,NEDD9,NR4A3,NRP1,NUMB,NUS1,ONECUT2,…
GO:BP	cellular chemical homeostasis	GO:0055082	4.04948e-16	15.3926	439	4037	151	24356	ABL1,ABL2,ANK2,ANXA6,APLNR,ARF1,ATOX1,ATP1B3,ATP2A2,ATP2B1,ATP2B2,ATP2B4,ATP2C1,ATP6V0A2,ATP6V1A,ATP6V1G1,BANK1,BCL2,BIRC5,BMP6,BRSK2,C2CD2L,CA2,CA7,CALB1,CALM1,CASQ2,CASR,CD36,CFTR,CLIC4,CX3CR1,CXCR1,CXCR5,DMD,DMXL1,DRD1,EDN1,EFNA5,EGLN1,EPHA5,ERN1,F2RL2,FAM155B,FASLG,FGF23,FXN,GCG,GCK,GLP1R,GPR12,GPR55,GPR173,GRIA1,GRIN1,GRIN2A,GRIN2B,GRM1,GRM5,HK2,HMOX1,IGF1R,IREB2,ITPR2,JPH1,KCNB1,KCNMA1,KCTD…
GO:BP	stress-activated MAPK cascade	GO:0051403	4.61049e-16	15.3363	149	4037	73	24356	AIDA,ARL6IP5,BMP2,CTGF,CYLD,DAB2IP,DLG1,DUSP3,EDAR,EDN1,EPHA4,EPHB1,ERN1,FKTN,FLT4,FOXM1,FOXO1,FZD4,GADD45A,GADD45G,GDF6,HGF,HIPK2,HIPK3,HRAS,IGF1R,ITCH,KLHDC10,MAGI3,MAP2K3,MAP2K4,MAP3K3,MAP3K7,MAP3K12,MAP3K13,MAPK10,MAPK14,MAPK8IP1,MAPK8IP3,MAPKAPK2,MECOM,MID1,MLKL,NBR1,PAFAH1B1,PAK1,PHLPP1,PTK2B,PTPN1,RAP2A,RASGRP1,RASSF2,RELL1,RELL2,ROR2,SAMD5,SEMA4C,SFRP1,SFRP2,SH3RF1,SH3RF3,STK3,TAOK1,TNFRS…
GO:BP	peptidyl-serine phosphorylation	GO:0018105	6.04577e-16	15.2185	200	4037	88	24356	ANGPT1,ATM,ATP2B4,ATR,BAG4,BCL2,BRSK2,CAB39,CAMK4,CDK5R1,CSNK1A1,CSNK1D,CSNK1E,CSNK1G1,CSNK2A2,DCLK1,DCLK3,DMD,DRD1,DYRK1A,EIF4G1,ERN1,FNIP1,FNIP2,GCG,GPD1L,GSK3A,HGF,HIPK2,HIPK3,HSP90AA1,IKBKE,ILK,LATS1,LRRK2,MAP3K12,MAPK14,MAPKAP1,MAPKAPK2,MARK2,MARK3,MAST3,MAST4,MLXIPL,MORC3,NEK6,NTRK2,PAK1,PAK2,PAQR3,PDE4D,PDK3,PINK1,PKN3,PLCL2,PPM1F,PRKAA2,PRKCA,PRKCB,PRKCE,PRKCI,PRKCZ,PTGS2,PWP1,RAF1,RAPGEF…
GO:BP	regulation of response to external stimulus	GO:0032101	6.06906e-16	15.2169	486	4037	162	24356	ABR,ADAM10,ADAMTS18,ADORA2A,AHSG,ALPK1,ANGPT2,ARG2,ARTN,ASH1L,BAP1,BMP6,BMPR2,C5ORF30,CADM1,CASK,CD9,CD36,CD47,CD74,CD276,CEBPB,CLASP1,COCH,COLEC12,CRK,CXCL12,CYLD,DAB2IP,DRD2,DROSHA,EFNB2,ELMOD2,ENPP4,EPHA4,ESR1,ETS1,FAM19A3,FEZF2,FGA,FGF1,FGF18,FGFR1,GCG,GFI1,GHR,GPATCH3,GPR183,GPRC5B,GRIN1,GRIN3A,HEXIM1,HGF,HMGB2,HMGB3,HOPX,IL8,IL16,IL22RA2,INPP5F,IRAK2,IRF1,IRF4,ITCH,LEPR,LGR4,LRIG2,LRSAM1,LS…
GO:BP	negative regulation of protein phosphorylation	GO:0001933	6.07558e-16	15.2164	250	4037	102	24356	ABL1,ADARB1,AIDA,ANGPT1,APC,ASH1L,ATG14,BMP7,CBL,CDKN1A,CDKN2B,CEP85,CHORDC1,CYLD,DAB2IP,DAG1,DLG1,DMD,DNAJC3,DUSP3,DUSP4,DUSP5,DUSP6,DUSP8,DUSP16,EIF4G1,EPHB2,FAM129A,FKTN,FOXM1,FOXO1,GADD45A,GPD1L,GREM1,H2AFY,HEXIM1,HGF,HIPK3,HMGCR,INPP5F,ITCH,JUN,LATS1,LATS2,LEMD2,LMO3,LRP6,LRRK2,MECOM,MLLT1,MLXIPL,MMP2,NF1,PAFAH1B1,PAQR3,PAX6,PDE4D,PHB,PKIA,PKIG,PMEPA1,PPM1E,PPM1F,PRDM15,PRKAR1A,PRKAR2A,PRKAR…
GO:BP	taxis	GO:0042330	7.11955e-16	15.1475	357	4037	130	24356	ADAM10,ALCAM,AMOT,ANGPT1,ANGPT2,ARHGEF16,ARTN,B3GNT2,BCL11B,BMP7,BMPR2,BMPR1B,CD74,CDK5R1,CHL1,CNTN2,CNTN4,CRK,CSF1R,CX3CR1,CXCL12,CXCR1,CXCR5,CYFIP2,DAG1,DPYSL5,EFNA5,EFNB2,EGR3,ELMO2,EN2,EPHA4,EPHA5,EPHA8,EPHB1,EPHB2,EPHB3,FEZF2,FGF1,FGF7,FGF18,FGFR1,FLRT2,FLT1,FOXP1,FZD3,GAB1,GBX2,GDF7,GDNF,GPR183,HGF,HMGB2,HOXB9,HRH1,ID2,IL8,IL16,ITGB2,KIT,LEF1,LMX1A,MAPK14,MAPK8IP3,MOSPD2,MPP1,MSTN,MTUS1,MYC…
GO:BP	negative regulation of molecular function	GO:0044092	7.55012e-16	15.122	623	4037	194	24356	ABL1,ACTN2,ADARB1,AHSG,AIDA,AMOT,APC,ARHGAP28,ARPP19,ATP2B4,BAG4,BMP7,BTAF1,CALM1,CASQ2,CAST,CBL,CD200,CDKN1A,CDKN2B,CEBPG,CEP85,CHORDC1,CNST,CSRNP2,CSRNP3,CTNNBIP1,CTTNBP2NL,CYLD,CYP1B1,DAB2,DAB2IP,DFFA,DGKI,DLG3,DNAJB2,DNAJB6,DNAJC3,DUSP3,DUSP4,DUSP5,DUSP6,DUSP8,DUSP16,E2F1,EGLN1,ELL,ENSA,EPB41L5,EPHB2,ESR1,FAF2,FNIP1,FNIP2,FOXJ1,FRY,FURIN,FZD6,GADD45A,GEM,GFI1,GSK3A,H2AFY,HAND1,HDAC2,HDAC4,HEC…
GO:BP	kidney development	GO:0001822	7.85548e-16	15.1048	180	4037	82	24356	ACVR2B,ADAMTS1,AGTR2,ANGPT1,ARG2,ARID5B,ARL3,BCL2,BMP2,BMP6,BMP7,C1GALT1,CALB1,CTNNBIP1,DLG1,DLG5,EFNB2,EMX2,ENPEP,EPHA4,EYA1,FAT4,FGF1,FGF2,FGFR1,FMN1,FOXJ1,GCNT1,GCNT4,GDF11,GDNF,GREM1,GZF1,HEYL,HOXC11,ID2,ILK,JAG1,JMJD6,KIF26B,KIRREL3,KLF15,KLHL3,LGR4,LIN28A,LRP4,LRRK2,MEF2C,MME,MYO1E,NF1,NPNT,NRP1,OSR2,OVOL1,PAX2,PBX1,PDGFRA,PROX1,PTPRO,RDH10,RET,ROBO2,RPGRIP1L,SFRP1,SIM1,SIX1,SIX4,SMAD3,SMAD…
GO:BP	regulation of GTPase activity	GO:0043087	1.03388e-15	14.9855	304	4037	116	24356	ABR,ACAP2,ADCYAP1,ADRB1,AGFG1,ALS2,AMOT,ARHGAP6,ARHGAP12,ARHGAP26,ARHGAP28,ARHGAP29,ARHGAP31,ARHGAP36,ARHGAP42,ARHGAP44,ARHGEF7,ARHGEF12,ARHGEF16,ARHGEF10L,ASAP1,ASAP2,BVES,CAV2,CRK,DAB2IP,DEPDC5,DGKI,EFNA5,ELMOD1,ELMOD2,ELMOD3,EPHA4,EPHA5,EPHB3,FGD6,FOXJ1,GAPVD1,GIT2,GRHL3,GSK3A,HRAS,IQGAP3,IQSEC1,JUN,LRCH1,LRRK2,MUT,NCKAP1L,NDEL1,NEDD9,NF1,NRP1,NTRK2,NUP50,OPHN1,PAFAH1B1,PIP5K1A,PLXNA1,PLXNA2,P…
GO:BP	histone modification	GO:0016570	1.09043e-15	14.9624	308	4037	117	24356	ARID4A,ASH1L,ASH2L,ATM,ATRX,ATXN7L3,AUTS2,BAP1,BCOR,BMI1,CDC73,CEBPB,CHD3,CREBBP,CUL4B,DR1,DRD1,ELK4,EPC2,EYA1,EYA3,EZH1,FMR1,GCG,GFI1,H2AFY,HDAC2,HDAC4,HDAC8,HDAC11,HLCS,HOPX,ING5,IRF4,JDP2,JMJD6,JMJD1C,KAT7,KAT6A,KAT6B,KDM1B,KDM2A,KDM4A,KDM5A,KDM5B,KDM6A,LEF1,LRRK2,MAP3K7,MAP3K12,MCRS1,MECP2,METTL8,MIER1,MLLT6,MSL1,MTHFR,MYB,NAA40,NACC2,NCOA1,NCOA3,NOS1,PADI1,PADI2,PAX7,PCGF2,PCGF3,PCGF5,PHB,PH…
GO:BP	canonical Wnt signaling pathway	GO:0060070	1.09942e-15	14.9588	205	4037	89	24356	APC,AXIN2,BCL9,BMP2,BTRC,CCNY,CDK14,CSNK1A1,CSNK1D,CSNK1E,CSNK1G1,CTNND1,CYLD,DAAM2,DAB2,DAB2IP,DKK2,DVL2,EDA,EGR1,FERMT1,FGF2,FGF9,FOXO1,FRZB,FZD1,FZD3,FZD4,FZD6,FZD7,G3BP1,GPRC5B,GREM1,ILK,LATS1,LATS2,LEF1,LGR4,LIMD1,LRP4,LRP6,LRRK2,MAPK14,MCC,MED12,MITF,MKS1,NDP,NKD1,PPM1A,PRDM15,PSEN1,PTEN,PTPRO,RAPGEF1,RBMS3,ROR2,RSPO2,SFRP1,SFRP2,SHISA6,SIAH2,SLC9A3R1,SOSTDC1,SOX9,SOX10,STK3,SULF2,TBL1XR1,T…
GO:BP	protein-containing complex assembly	GO:0065003	1.478e-15	14.8303	1057	4037	289	24356	AARS2,ABCA1,ABL1,ACACA,ACPP,ACSL3,ACTN2,ACTR2,ACTR3,AHCTF1,ALDH5A1,ALDOB,ANGPT1,ANKRA2,ANXA6,APC,ARF6,ARHGAP28,ARPC2,ARPC4,ARPC5,ASAP1,ASF1A,ATM,ATPAF1,ATR,ATRX,B4GALT1,BAG4,BAIAP2,BBS12,BVES,C15ORF62,CADPS,CADPS2,CALHM1,CAPZA1,CASQ2,CAV2,CBR4,CD36,CD74,CDC73,CDC42EP1,CDC42EP4,CELF1,CELF2,CENPA,CENPP,CEP57,CLASP1,CLP1,CLYBL,CNOT6,CNOT6L,COG4,COL1A2,COX15,CRYZ,CSNK1D,CTNNBIP1,CTTN,CYLD,DAB2IP,DDX6…
GO:BP	covalent chromatin modification	GO:0016569	1.54307e-15	14.8116	313	4037	118	24356	ARID4A,ASH1L,ASH2L,ATM,ATRX,ATXN7L3,AUTS2,BAP1,BCOR,BMI1,CDC73,CEBPB,CHD3,CREBBP,CUL4B,DNMT3A,DR1,DRD1,ELK4,EPC2,EYA1,EYA3,EZH1,FMR1,GCG,GFI1,H2AFY,HDAC2,HDAC4,HDAC8,HDAC11,HLCS,HOPX,ING5,IRF4,JDP2,JMJD6,JMJD1C,KAT7,KAT6A,KAT6B,KDM1B,KDM2A,KDM4A,KDM5A,KDM5B,KDM6A,LEF1,LRRK2,MAP3K7,MAP3K12,MCRS1,MECP2,METTL8,MIER1,MLLT6,MSL1,MTHFR,MYB,NAA40,NACC2,NCOA1,NCOA3,NOS1,PADI1,PADI2,PAX7,PCGF2,PCGF3,PCGF5…
GO:BP	chemotaxis	GO:0006935	1.59847e-15	14.7963	356	4037	129	24356	ADAM10,ALCAM,AMOT,ANGPT1,ANGPT2,ARHGEF16,ARTN,B3GNT2,BCL11B,BMP7,BMPR2,BMPR1B,CD74,CDK5R1,CHL1,CNTN2,CNTN4,CRK,CSF1R,CX3CR1,CXCL12,CXCR1,CXCR5,CYFIP2,DAG1,DPYSL5,EFNA5,EFNB2,EGR3,ELMO2,EN2,EPHA4,EPHA5,EPHA8,EPHB1,EPHB2,EPHB3,FEZF2,FGF1,FGF7,FGF18,FGFR1,FLRT2,FLT1,FOXP1,FZD3,GAB1,GBX2,GDF7,GDNF,GPR183,HGF,HMGB2,HOXB9,HRH1,IL8,IL16,ITGB2,KIT,LEF1,LMX1A,MAPK14,MAPK8IP3,MOSPD2,MPP1,MSTN,MTUS1,MYCBP2,…
GO:BP	negative regulation of locomotion	GO:0040013	1.60483e-15	14.7946	192	4037	85	24356	ABHD2,ABHD6,ABR,ACVR1C,ADARB1,ANGPT2,ARID2,ARRDC3,BCL2,BMPR1A,C5ORF30,CDH1,CLASP1,CLIC4,CRK,CYP1B1,DAB2IP,DAG1,DLG5,DLL4,DRD2,ERBB4,FRMD5,GHR,HOXA7,IGFBP5,JAG1,LRCH1,MCC,MECP2,MEF2C,MID2,MITF,NAV3,NBL1,NF1,NKX2-1,NOV,NRP1,OSBPL8,PADI2,PTEN,PTPRM,PTPRR,RAP2A,RAP2B,RAP2C,RHOA,RNF20,RNF41,ROBO2,RYK,SCAI,SEMA3A,SEMA3C,SEMA3D,SEMA3F,SEMA4D,SEMA5A,SEMA6A,SEMA6B,SEMA6D,SEMA7A,SFRP1,SFRP2,SLC9A3R1,SPRED1…
GO:BP	connective tissue development	GO:0061448	1.83978e-15	14.7352	182	4037	82	24356	ACAN,ARID5B,ARRDC3,AXIN2,BARX2,BMP2,BMP7,BMPR2,BMPR1A,BMPR1B,CHST11,CHSY1,COCH,CREB3L2,CSGALNACT1,CTGF,CTSK,DLX2,EBF2,EDN1,EFEMP1,FGF9,FGF18,FGFR1,FRZB,FTO,GDF5,GDF6,GDF7,GLG1,GREM1,HAND1,ID2,ID4,IMPAD1,ITGB8,LOXL2,MAF,MAPK14,MATN1,MEF2C,MEF2D,MMP2,MSX2,NFIB,NOV,OSR2,PAX7,PKDCC,POU4F2,PPARD,PPARGC1A,PRRX1,RARG,ROR2,RSPO2,RUNX2,RUNX3,SFRP2,SH3PXD2B,SHOX2,SIRT1,SLC39A13,SMAD3,SMAD5,SOX6,SOX9,SRF,ST…
GO:BP	dephosphorylation	GO:0016311	1.95431e-15	14.709	341	4037	125	24356	ACP2,ACPP,AGTR2,ANKLE2,ARPP19,BAG4,BCL2,BMP2,BPNT1,BTRC,CALM1,CDC14B,CNST,CSRNP2,CSRNP3,CTDSPL2,CTTNBP2NL,DLG3,DUSP3,DUSP4,DUSP5,DUSP6,DUSP8,DUSP16,DUSP19,ELL,ENSA,EPM2A,EYA1,EYA3,EYA4,FBXW11,GINS4,IMPA1,IMPAD1,INPP5B,INPP5F,KIAA0430,LPIN2,MAGI2,MEF2C,MTMR4,MTMR6,MTMR8,MTMR9,MTMR14,MYO1D,NCEH1,NCKAP1L,NPNT,NT5M,NTPCR,PDP1,PDP2,PFKFB2,PFKFB3,PFKFB4,PGP,PHACTR2,PHLPP1,PHLPP2,PHOSPHO1,PINK1,PPM1A,PP…
GO:BP	negative regulation of neuron differentiation	GO:0045665	2.13022e-15	14.6716	136	4037	68	24356	ASAP1,ASCL1,BMP7,CDK5R1,CNTN2,CNTN4,DAB1,DDX6,DLX1,DLX2,EFNB2,EIF4E,EPHA4,EPHB2,FEZF2,GFAP,GFI1,GORASP1,HMG20A,ID2,ID3,ID4,IFRD1,INPP5F,JAG1,LEF1,LMX1A,LRIG2,LRP4,LSM1,MAP2,MED1,MEIS1,MYLIP,NKX2-2,NLGN1,NRP1,PAQR3,PAX6,PBX1,PHOX2B,POU4F2,PPP3CA,PSEN1,PTEN,PTPN9,RAP1GAP2,RAPGEF2,RYK,SEMA3A,SEMA3C,SEMA3D,SEMA3F,SEMA4D,SEMA5A,SEMA6A,SEMA6B,SEMA6D,SEMA7A,SIX3,SOX9,SPOCK1,THRB,TLX3,ULK2,WNT5A,YWHAH,ZN…
GO:BP	positive regulation of MAPK cascade	GO:0043410	2.16054e-15	14.6654	318	4037	119	24356	ABL1,ADAM9,ADCYAP1,ANGPT1,ARL6IP5,BANK1,BMP2,CARD11,CAV2,CD36,CD44,CD74,CDON,CSF1R,CTGF,DAB2IP,DNAJC27,DSTYK,EDAR,EDN1,EPHA4,EPHA8,ERBB4,ERN1,FGA,FGF1,FGF2,FGF18,FGF23,FGFR1,FGFR2,FLT1,FLT4,FRS2,FZD4,GADD45A,GADD45G,GCG,GDF6,GHR,GLIPR2,GPNMB,GPR55,GPR183,GRM1,GRM4,HGF,HIPK2,HRAS,IGF1,IGF1R,IGFBP4,INSR,IQGAP3,JUN,KIT,KITLG,KL,KLHDC10,LRRK2,MADD,MAP2K3,MAP2K4,MAP2K6,MAP3K3,MAP3K7,MAP3K12,MAP3K13,MA…
GO:BP	membrane organization	GO:0061024	2.66217e-15	14.5748	410	4037	142	24356	ABCA1,ABCC1,ANK3,ANKFY1,ANKLE2,ANO3,AP2B1,APOOL,ARF1,ARHGAP12,ARHGAP44,ASAP1,ATP10D,ATP11B,ATP2A2,ATP8A1,ATP9A,BAIAP2,BAIAP2L2,BCL2,BET1,BLOC1S2,CACNG2,CACNG4,CAV2,CCDC88A,CD9,CD36,CHCHD3,CHMP5,CHMP1B,CNTN2,COL4A3BP,COLQ,DHCR24,DLG1,DNAJC11,DNM1,DNM3,EEA1,ELMO1,EMP2,FAT4,FLOT2,FNBP1L,GDNF,GET4,GLDN,GLTP,GOSR2,HK2,HSP90AA1,HSPA4,INSIG1,KLHL12,KLHL15,LEMD2,LEMD3,LRP4,MAGI2,MBP,MFN2,MICALL1,MPP5,MYH…
GO:BP	positive regulation of programmed cell death	GO:0043068	2.89127e-15	14.5389	319	4037	119	24356	ABL1,ACVR1C,ACVR2B,ADORA2A,AGTR2,AIFM2,ALDH1A2,ANKRD1,APC,ARHGEF7,ARL6IP5,ASCL1,ATG7,ATM,B4GALT1,BACE1,BCLAF1,BID,BMF,BMP2,BMP7,BMPR1B,BNIP3L,CASP8AP2,CSRNP3,CTSC,CYLD,CYP1B1,DAB2IP,DAPK1,DCUN1D3,DDX20,DFFA,DUSP6,E2F1,E2F3,EGLN3,FASLG,FNIP1,FOXO1,FRZB,GADD45A,GADD45G,GPLD1,GRAMD4,GRIN1,GRIN2A,HIP1,HMOX1,ING5,IP6K2,JMY,JUN,KCNMA1,KLF11,LATS1,LRRK2,MAP2K4,MCL1,MEF2C,MFN2,MLLT11,MSX2,MYBBP1A,NACC2,N…
GO:BP	pattern specification process	GO:0007389	2.99455e-15	14.5237	323	4037	120	24356	ABI1,ACVR1B,ACVR1C,ACVR2A,ACVR2B,AIDA,ALDH1A2,ALX4,AP1B1,APC,ARL13B,ASCL1,AXIN2,BCOR,BMI1,BMP2,BMP7,BMPR2,BMPR1A,BMPR1B,CDON,CHSY1,CITED2,CTNNBIP1,DAAM2,DLX1,DLX2,DNAH5,DYNC2LI1,EDN1,EMX2,EPB41L5,EPHA4,ERBB4,EYA1,FEZF2,FGF1,FGF2,FGFR1,FOXJ1,FRS2,GBX2,GDF11,GDNF,GLI3,GORAB,GREM1,GREM2,GRHL3,GRSF1,HAND1,HIPK1,HIPK2,HOXA7,HOXB2,HOXB9,HOXC4,HOXC5,HOXC9,HOXC11,HOXC13,HOXD13,ID2,LEF1,LRP2,LRP4,MAFB,MED…
GO:BP	regulation of stress-activated protein kinase signaling cascade	GO:0070302	3.54883e-15	14.4499	137	4037	68	24356	AIDA,ARL6IP5,BMP2,CTGF,CYLD,DAB2IP,DLG1,DUSP3,EDAR,EDN1,EPHA4,EPHB1,ERN1,FKTN,FLT4,FOXM1,FOXO1,FZD4,GADD45A,GADD45G,GDF6,HGF,HIPK2,HIPK3,HRAS,IGF1R,ITCH,KLHDC10,MAGI3,MAP2K4,MAP3K3,MAP3K7,MAP3K12,MAP3K13,MAPK8IP1,MAPK8IP3,MECOM,MID1,MLKL,NBR1,PAFAH1B1,PAK1,PHLPP1,PTK2B,PTPN1,RAP2A,RASGRP1,RASSF2,RELL1,RELL2,SAMD5,SEMA4C,SFRP1,SFRP2,SH3RF1,SH3RF3,STK3,TAOK1,TNFRSF19,TNFSF11,TRAF4,TRAF6,WNT16,WNT5A…
GO:BP	negative regulation of neurogenesis	GO:0050768	5.06828e-15	14.2951	164	4037	76	24356	ASAP1,ASCL1,BMP7,BMPR1A,CDK5R1,CNTN2,CNTN4,DAAM2,DAB1,DDX6,DLX1,DLX2,EFNB2,EIF4E,EPHA4,EPHB2,ERBB4,FEZF2,GFAP,GFI1,GORASP1,HMG20A,ID2,ID3,ID4,IFRD1,INPP5F,JAG1,LEF1,LIN28A,LMX1A,LRIG2,LRP4,LSM1,MAP2,MED1,MEIS1,MYLIP,NF1,NKX2-2,NLGN1,NRP1,PAQR3,PAX6,PBX1,PHOX2B,POU4F2,PPP3CA,PRTG,PSEN1,PTEN,PTPN9,RAP1GAP2,RAPGEF2,RYK,SEMA3A,SEMA3C,SEMA3D,SEMA3F,SEMA4D,SEMA5A,SEMA6A,SEMA6B,SEMA6D,SEMA7A,SIX3,SOX9,S…
GO:BP	regulation of secretion	GO:0051046	6.01743e-15	14.2206	393	4037	137	24356	ABL1,ABR,ACSL3,ACVR1C,ADAM9,ANGPT1,ANKRD1,ARFIP1,ARG2,ARHGEF7,ATP2A2,BANK1,BIRC5,BMP6,BMP7,BRSK2,C2CD2L,CACNA1G,CADM1,CADPS2,CD74,CD200,CD276,CFTR,CHRNA6,CIDEA,CLASP1,CPLX2,CREB1,CRHR1,CSF1R,DDI1,DPH3,DRD2,EDN1,EFNA5,ENSA,EPHA5,FERMT1,FGA,FGFR1,GAL,GCG,GCK,GHR,GPI,GPR173,GRIN2B,GSK3A,HMGCR,HNF4A,HNF4G,ICA1,IGF1,IL1RAPL1,ILDR1,IRS1,ITGB2,KCNB1,KCNJ11,KCNQ1,KDM5B,LGR4,LRRK2,MAP1LC3B,MAPK14,MAPKBP1,…
GO:BP	negative regulation of cell development	GO:0010721	6.50232e-15	14.1869	192	4037	84	24356	ASAP1,ASCL1,BCL2,BMP7,BMPR1A,CDK5R1,CLDN18,CNTN2,CNTN4,DAAM2,DAB1,DDX6,DLX1,DLX2,EFNA5,EFNB2,EIF4E,EPHA4,EPHB2,ERBB4,FBN1,FEZF2,FRZB,GAL,GFAP,GFI1,GORASP1,HMG20A,ID2,ID3,ID4,IFRD1,IGF1,INPP5F,JAG1,LEF1,LIN28A,LMX1A,LRIG2,LRP4,LSM1,MAP2,MED1,MEIS1,MYLIP,NF1,NKX2-2,NLGN1,NRP1,PAQR3,PAX6,PBX1,PHOX2B,POU4F2,PPP3CA,PRTG,PSEN1,PTEN,PTPN9,RAP1GAP2,RAPGEF2,RYK,SEMA3A,SEMA3C,SEMA3D,SEMA3F,SEMA4D,SEMA5A,SE…
GO:BP	regulation of stress-activated MAPK cascade	GO:0032872	6.52115e-15	14.1857	135	4037	67	24356	AIDA,ARL6IP5,BMP2,CTGF,CYLD,DAB2IP,DLG1,DUSP3,EDAR,EDN1,EPHA4,EPHB1,ERN1,FKTN,FLT4,FOXM1,FOXO1,FZD4,GADD45A,GADD45G,GDF6,HGF,HIPK2,HIPK3,HRAS,IGF1R,ITCH,KLHDC10,MAGI3,MAP2K4,MAP3K3,MAP3K7,MAP3K12,MAP3K13,MAPK8IP1,MAPK8IP3,MECOM,MID1,MLKL,NBR1,PAFAH1B1,PAK1,PHLPP1,PTK2B,PTPN1,RAP2A,RASGRP1,RASSF2,RELL1,RELL2,SAMD5,SEMA4C,SFRP1,SFRP2,SH3RF1,SH3RF3,STK3,TAOK1,TNFRSF19,TNFSF11,TRAF4,TRAF6,WNT16,WNT5A…
GO:BP	positive regulation of apoptotic process	GO:0043065	6.64261e-15	14.1777	318	4037	118	24356	ABL1,ACVR1C,ACVR2B,ADORA2A,AGTR2,AIFM2,ALDH1A2,ANKRD1,APC,ARHGEF7,ARL6IP5,ASCL1,ATG7,ATM,B4GALT1,BACE1,BCLAF1,BID,BMF,BMP2,BMP7,BMPR1B,BNIP3L,CASP8AP2,CSRNP3,CTSC,CYLD,CYP1B1,DAB2IP,DAPK1,DCUN1D3,DDX20,DFFA,DUSP6,E2F1,E2F3,EGLN3,FASLG,FNIP1,FOXO1,FRZB,GADD45A,GADD45G,GPLD1,GRAMD4,GRIN1,GRIN2A,HIP1,HMOX1,ING5,IP6K2,JMY,JUN,KCNMA1,KLF11,LATS1,MAP2K4,MCL1,MEF2C,MFN2,MLLT11,MSX2,MYBBP1A,NACC2,NCOA1,N…
GO:BP	regulation of canonical Wnt signaling pathway	GO:0060828	6.68501e-15	14.1749	168	4037	77	24356	APC,AXIN2,BMP2,BTRC,CCNY,CDK14,CSNK1A1,CSNK1D,CSNK1E,CSNK1G1,CTNND1,CYLD,DAAM2,DAB2,DAB2IP,DKK2,EDA,EGR1,FERMT1,FGF2,FGF9,FOXO1,FRZB,FZD1,FZD6,FZD7,G3BP1,GPRC5B,GREM1,ILK,LATS1,LATS2,LGR4,LIMD1,LRP4,LRRK2,MAPK14,MCC,MKS1,NKD1,PPM1A,PRDM15,PSEN1,PTPRO,RAPGEF1,RBMS3,ROR2,RSPO2,SFRP1,SFRP2,SHISA6,SIAH2,SLC9A3R1,SOSTDC1,SOX9,SOX10,STK3,SULF2,TBL1XR1,TCF7L2,TLE1,TLE4,TMEM198,TMEM170B,TNKS,TNN,UBR5,USP…
GO:BP	cell activation	GO:0001775	6.81856e-15	14.1663	501	4037	163	24356	ABL1,ABR,ADAM9,ADAM10,ADAMTS18,ADORA2A,ARG2,ATM,AZI2,BANK1,BATF3,BCL2,BCL11B,BMI1,CAMK4,CARD11,CBFB,CD5,CD9,CD47,CD74,CD86,CD200,CD274,CD276,CDK6,CEBPB,CEBPG,CXCR5,CYLD,DLG1,DLG5,DLL4,DNAJA3,DNAJB9,DROSHA,DUSP3,EFNB2,EGR1,EGR3,EPHB1,FAM19A3,FGA,FLOT2,FNIP1,FOXJ1,FOXP1,FZD6,FZD7,GNA13,GPNMB,GPR183,HDAC4,HMGB3,ICOS,ID2,IGF1,IGFBP2,IKZF3,IL7,IL8,IL7R,IRF1,IRF4,ITCH,ITFG2,ITGB2,ITGB3,ITPKB,JMJD6,JUN,…
GO:BP	leukocyte differentiation	GO:0002521	6.85244e-15	14.1642	322	4037	119	24356	ABL1,AZI2,BATF3,BCL2,BCL11B,BMI1,CAMK4,CARD11,CBFB,CD74,CDK6,CEBPB,CEBPG,CITED2,CLDN18,CREB1,CSF1R,CTNNBIP1,CYLD,DLL4,DNAJA3,DNAJB9,DROSHA,EGR1,EGR3,FBN1,FNIP1,FOS,FOXJ1,FOXP1,FSHB,FZD7,GAB3,GPR55,GPR183,HDAC4,HMGB3,HOXA7,ID2,IKZF3,IL7,IL7R,IREB2,IRF1,IRF4,ITFG2,ITPKB,JAGN1,JMJD6,JUN,KIT,KITLG,KLF10,L3MBTL3,LEF1,LEPR,LOXL3,MAFB,MALT1,MAPK14,MED1,MEF2C,MITF,MYB,MYH9,NCAPH2,NCKAP1L,NF1,NHEJ1,NOTCH2…
GO:BP	muscle tissue development	GO:0060537	7.4819e-15	14.126	280	4037	108	24356	ACTN2,ALDH1A2,ALPK3,ANKRD1,ARID2,BCL2,BCL9,BMP2,BMP7,BMPR1A,BVES,CAV2,CDON,CFL2,CITED2,COPS2,CREB1,CXCL12,DLG1,DLL4,DMD,EDN1,EFNB2,EGLN1,EGR1,EPHB1,ERBB4,EYA1,FGF9,FGFR1,FLNB,FOS,FOXN2,FOXP1,FRS2,FZD7,GATA6,GREM1,HAND1,HDAC4,HEYL,HGF,HLF,HNRNPU,HOMER1,ID2,IFRD1,IGF1,IGFBP5,LEF1,LEMD2,LMOD3,LRP2,MAPK14,MED1,MEF2C,MEF2D,METTL8,MSTN,MYH11,MYLK2,MYLK3,MYOZ2,NF1,NR1D2,PAX7,PDGFRA,PHOX2B,PIM1,POGLUT1,P…
GO:BP	regulation of ossification	GO:0030278	7.87736e-15	14.1036	129	4037	65	24356	ACVR2A,ACVR2B,AHSG,ANKH,AXIN2,BCL2,BCOR,BMP2,BMP6,BMP7,BMPR2,BMPR1A,BMPR1B,CD276,CDK6,CEBPB,CHSY1,CTNNBIP1,FGF2,FGF23,GREM1,HDAC4,ID2,ID4,IGF1,IGFBP5,ILK,JAG1,KL,LIMD1,LRP4,MAPK14,MATN1,MEF2C,MSX2,NBR1,NPNT,OMD,OSR2,PBX1,PKDCC,PTK2B,RASSF2,RUNX2,S1PR1,SEMA4D,SFRP1,SFRP2,SLC8A1,SMAD3,SMAD5,SMOC1,SMURF1,SOX9,TGFB3,TMEM119,TNN,TOB1,TP63,TWSG1,TXLNG,WNT4,WNT5A,ZHX3,ZMPSTE24
GO:BP	telencephalon development	GO:0021537	1.03028e-14	13.987	169	4037	77	24356	ARL13B,ASCL1,BCL11B,BMP2,BTBD3,CDK5R1,CDON,CEP120,CNTN2,CNTNAP2,CRK,CSF1R,DAB1,DAB2IP,DCX,DLX1,DLX2,DNAH5,DRD1,DRD2,EMX2,EPHA5,EPHB2,EPHB3,ERBB4,FAT4,FBXO45,FEZF2,FUT10,GNG12,GRIN1,GSK3A,ID2,ID4,IGF2BP1,KIRREL3,LEF1,LMX1A,LRRK2,NDEL1,NEUROD6,NF1,NFIB,NIN,NKX2-1,NR4A3,NRP1,NRP2,NTRK2,NUMB,PAFAH1B1,PAX6,PEX13,PLXNA4,PROX1,PSEN1,PTEN,RFX4,RHOA,RPGRIP1L,RYK,SEMA3A,SEMA7A,SIX3,SLC1A2,SLC7A11,SMO,SOCS7…
GO:BP	epithelium migration	GO:0090132	1.17641e-14	13.9294	190	4037	83	24356	ABL1,ADAM9,AKT3,AMOT,AMOTL1,ANGPT1,ANGPT2,ARF6,ATOH8,BMPR2,BVES,CAPN7,CCBE1,CLASP1,CYP1B1,DAB2IP,DLL4,EFNB2,EGR3,EMP2,EPB41L5,ETS1,FAT2,FERMT1,FGF1,FGF2,FGF7,FGF18,FGFR1,FLT4,GLIPR2,GLUL,GPI,GPLD1,GREM1,HMOX1,JUN,KIT,LGALS8,LOXL2,MAP2K3,MAP3K3,MCC,MECP2,MEF2C,MYH9,NANOS1,NF1,NOV,NRP1,NUS1,PDCD6,PKN3,PLCG1,PPARD,PPM1F,PRKCA,PRKCE,PROX1,PTEN,PTK2B,PTPN11,PTPRM,PTPRR,RAB11A,RHOA,ROCK2,RREB1,SEMA3A,S…
GO:BP	negative regulation of nervous system development	GO:0051961	2.01509e-14	13.6957	174	4037	78	24356	ASAP1,ASCL1,BMP7,BMPR1A,CDK5R1,CNTN2,CNTN4,DAAM2,DAB1,DDX6,DLX1,DLX2,EFNB2,EIF4E,EPHA4,EPHB2,ERBB4,FEZF2,GFAP,GFI1,GORASP1,HMG20A,ID2,ID3,ID4,IFRD1,INPP5F,JAG1,LEF1,LIN28A,LMX1A,LRIG2,LRP4,LSM1,MAP2,MED1,MEIS1,MYLIP,NF1,NKX2-2,NLGN1,NRP1,PAQR3,PAX6,PBX1,PHOX2B,POU4F2,PPP3CA,PRTG,PSEN1,PTEN,PTPN9,RAP1GAP2,RAPGEF2,RFX4,RYK,SEMA3A,SEMA3C,SEMA3D,SEMA3F,SEMA4D,SEMA5A,SEMA6A,SEMA6B,SEMA6D,SEMA7A,SIX3,S…
GO:BP	proteasomal protein catabolic process	GO:0010498	2.06537e-14	13.685	322	4037	118	24356	AMN1,ANKIB1,ARIH1,ARIH2,ARMC8,ATXN3,BBS7,BRSK2,BTRC,CLEC16A,CSNK1A1,CSNK1D,CSNK1E,CUL1,CUL2,CUL4B,DAB2,DAB2IP,DERL1,DERL2,DNAJB2,DNAJB9,DNAJB12,DNAJC18,EDEM1,EDEM3,ERLEC1,ERLIN1,ERLIN2,FAF2,FBXL2,FBXL17,FBXL18,FBXL20,FBXO33,FBXO45,FBXW11,FOXRED2,GET4,GSK3A,HECW1,HECW2,HSPA5,ITCH,KCTD2,KLHL15,LRRK2,NEDD4,NEDD4L,NFE2L2,OPHN1,OSBPL7,PCNP,POMT2,PPP2R5C,PSEN1,PSMA5,PSMB2,PSMC2,PSMD12,PSME3,PSMF1,RAD23…
GO:BP	epithelial cell migration	GO:0010631	2.12754e-14	13.6721	188	4037	82	24356	ABL1,ADAM9,AKT3,AMOT,AMOTL1,ANGPT1,ANGPT2,ARF6,ATOH8,BMPR2,CAPN7,CCBE1,CLASP1,CYP1B1,DAB2IP,DLL4,EFNB2,EGR3,EMP2,EPB41L5,ETS1,FAT2,FERMT1,FGF1,FGF2,FGF7,FGF18,FGFR1,FLT4,GLIPR2,GLUL,GPI,GPLD1,GREM1,HMOX1,JUN,KIT,LGALS8,LOXL2,MAP2K3,MAP3K3,MCC,MECP2,MEF2C,MYH9,NANOS1,NF1,NOV,NRP1,NUS1,PDCD6,PKN3,PLCG1,PPARD,PPM1F,PRKCA,PRKCE,PROX1,PTEN,PTK2B,PTPN11,PTPRM,PTPRR,RAB11A,RHOA,ROCK2,RREB1,SEMA3A,SIRT1,…
GO:BP	regulation of cellular protein localization	GO:1903827	2.27621e-14	13.6428	299	4037	112	24356	ABCA12,ACSL3,ACTN2,ANGPT1,APC,APPL1,ARF6,ARHGEF16,BAG4,BNIP3L,CCDC88A,CD36,CD2AP,CDH1,CDK5R1,CLDN18,CNST,CSNK1E,CTDSPL2,CYLD,DAB2,DCLK1,DCLK3,DERL2,DLG1,DNAJC27,DPP10,EDEM1,EPB41,ERBB4,ERLEC1,FAM65A,FERMT1,GPD1L,GSK3A,H2AFY,HRAS,HSP90AA1,INSIG1,KAT7,KCNB1,KIF5B,LDLRAP1,LEPROT,LEPROTL1,LRIG2,LRP4,LRRK2,LZTFL1,MAP2,MAPK14,MAPT,MCRS1,MSN,NDEL1,NF1,NGFR,NUMB,OPHN1,OSGIN1,PARP1,PINK1,PKDCC,PPFIA1,PPM1…
GO:BP	tissue migration	GO:0090130	2.57943e-14	13.5885	192	4037	83	24356	ABL1,ADAM9,AKT3,AMOT,AMOTL1,ANGPT1,ANGPT2,ARF6,ATOH8,BMPR2,BVES,CAPN7,CCBE1,CLASP1,CYP1B1,DAB2IP,DLL4,EFNB2,EGR3,EMP2,EPB41L5,ETS1,FAT2,FERMT1,FGF1,FGF2,FGF7,FGF18,FGFR1,FLT4,GLIPR2,GLUL,GPI,GPLD1,GREM1,HMOX1,JUN,KIT,LGALS8,LOXL2,MAP2K3,MAP3K3,MCC,MECP2,MEF2C,MYH9,NANOS1,NF1,NOV,NRP1,NUS1,PDCD6,PKN3,PLCG1,PPARD,PPM1F,PRKCA,PRKCE,PROX1,PTEN,PTK2B,PTPN11,PTPRM,PTPRR,RAB11A,RHOA,ROCK2,RREB1,SEMA3A,S…
GO:BP	positive regulation of neuron differentiation	GO:0045666	2.57943e-14	13.5885	192	4037	83	24356	ABL2,BCL2,BDNF,BMP2,BMP6,BMP7,BMPR2,CAPRIN1,CBFA2T2,CDON,CUX2,DAB1,DAB2IP,DLG5,DLX1,DLX2,EFNA5,EIF4G1,FBXO38,FEZF2,FGFR1,FZD4,GDF6,GDF7,GPRC5B,HEYL,IGF2BP1,LIN28A,MAP1B,MAPK6,MAPT,MARK2,MEF2C,MMD2,NBL1,NCOA1,NEGR1,NIN,NKX2-2,NLGN1,NRP1,NTRK2,OBSL1,PACSIN1,PAFAH1B1,PCP4,PHOX2B,PLXNA1,PLXNA2,PLXNA4,PLXNB3,PLXNC1,POU4F2,PRKCI,PROX1,PSEN1,PTK2B,RAB11A,RAPGEF1,RET,RHOA,RIMS2,ROBO2,SEMA4D,SEMA7A,SHOX2,…
GO:BP	positive regulation of cellular catabolic process	GO:0031331	2.68045e-14	13.5718	228	4037	93	24356	ABCD2,ABHD5,ANKIB1,ARIH1,ARIH2,BBS7,BNIP3L,CLEC16A,CNOT8,CNOT6L,CSNK1A1,CSNK1D,CSNK1E,DAB2,DAB2IP,DAPK1,DNAJB2,EDEM1,EPM2A,FOXO1,FTO,GIGYF2,GNAI3,GPD1,GPLD1,GSK3A,HK2,HMOX1,HSP90AA1,IGF1,INSR,IRS1,ITCH,KIAA1324,LRRK2,LRSAM1,METTL16,MFN2,MID2,MLXIPL,MSN,MTDH,NANOS1,OSBPL7,PAFAH1B2,PINK1,PIP4K2A,PIP4K2B,PRKAA2,PRR5L,PSEN1,PSMC2,PTEN,PTK2B,PTPN1,RAB3GAP1,RAB3GAP2,RC3H1,RNF180,RNF185,RNF144A,RNF144B,…
GO:BP	regulation of system process	GO:0044057	2.90833e-14	13.5364	273	4037	105	24356	ABCG8,ACPP,ADRB1,AGTR2,ANK2,ANXA6,ARHGAP42,ATP2A2,ATP2B4,AVPR1A,BMP6,BMP7,BMPR2,CACNA1B,CACNA1G,CALM1,CAMK2G,CASQ2,CBLN1,CHRM1,CHRNB4,CRHR1,CTTN,CUX2,DLG1,DMD,DRD2,EDN1,EHD3,EMP2,EPAS1,FAM19A4,FBXO32,FGA,FGFR1,FMR1,FTO,GAL,GHR,GLP1R,GLS,GNAO1,GPD1L,GRIN2A,GRM1,GUCY1A3,HDAC4,HOPX,HRH1,IGF1,IGFBP5,KCNE4,KCNH2,KCNJ2,KCNQ1,LRRK2,MECP2,MYLK2,NETO1,NLGN1,NOS1,NPNT,NR3C1,NR3C2,NRXN1,OPRK1,OXTR,PDE4D,PDE…
GO:BP	myeloid cell differentiation	GO:0030099	3.00905e-14	13.5216	232	4037	94	24356	ABI1,ACVR1B,ACVR2A,ARID4A,BATF3,CAMK4,CBFB,CD74,CDC73,CDK6,CEBPB,CEBPG,CITED2,CLDN18,CREB1,CSF1R,CTNNBIP1,EPAS1,ETS1,FBN1,FLI1,FLVCR1,FOS,FSHB,GAB3,GABPA,GPR55,GPR183,HMGB2,HMGB3,HOXA7,ID2,IREB2,IRF4,ITPKB,JAG1,JAGN1,JMJD6,JUN,KAT6A,KIT,KITLG,KLF10,L3MBTL3,LEF1,MAFB,MAPK14,MB,MED1,MEF2C,MEIS1,MEIS2,MITF,MYH9,NBEAL2,NCKAP1L,NF1,NFE2L1,NOTCH2,PAFAH1B1,PDE1B,PIP4K2A,POU4F1,POU4F2,PSEN1,PTK2B,PTPN11,…
GO:BP	ion homeostasis	GO:0050801	3.0817e-14	13.5112	470	4037	154	24356	ABCA1,ABL1,ABL2,ANK2,ANXA6,APLNR,ARF1,ATOX1,ATP1B3,ATP2A2,ATP2B1,ATP2B2,ATP2B4,ATP2C1,ATP6V0A2,ATP6V1A,ATP6V1G1,BANK1,BCL2,BDH2,BMP6,CA2,CA7,CA12,CACNA1G,CALB1,CALM1,CASQ2,CASR,CD36,CFTR,CLIC4,CNNM2,CX3CR1,CXCR1,CXCR5,DMD,DMXL1,DRD1,DRD2,EDN1,EGLN1,EPAS1,F2RL2,FABP3,FAM155B,FASLG,FGF23,FXN,GLP1R,GPD1L,GPR12,GPR55,GRIA1,GRIN1,GRIN2A,GRIN2B,GRM1,GRM5,HMOX1,HNF4A,IREB2,ITPR2,JPH1,KCNH2,KCNMA1,KCTD7,…
GO:BP	endocytosis	GO:0006897	3.15867e-14	13.5005	304	4037	113	24356	AAK1,ABCA1,ANGPT1,ANKFY1,ANKRD13A,AP2A2,AP2B1,AP2M1,APLN,ARHGAP12,ATP6V1H,ATP9A,CACNG2,CACNG4,CALCRL,CANX,CAV2,CBL,CD5,CD9,CD36,CNTN2,COLEC12,CSNK1E,CSNK1G1,DAB2,DNAJC6,DNAJC13,DNM1,DNM3,EEA1,ELMO1,EPN2,EPS15,FMR1,FNBP1,FNBP1L,GPR107,GREM1,GRIA1,HHIPL1,HIP1,HRAS,ILDR1,INPP5F,JMJD6,LDLRAD3,LDLRAP1,LMBR1L,LOXL2,LOXL3,LOXL4,LRP2,LRP6,LRP8,LRRK2,LRRTM2,LRSAM1,MAGI2,MAPKAPK2,MARCO,MICALL1,MYH9,MYO6,MY…
GO:BP	signal release	GO:0023061	3.52472e-14	13.4529	251	4037	99	24356	ACVR1C,ACVR2B,ADCYAP1,ARHGEF7,ATP2A2,BIRC5,BMP6,BMP7,BRSK2,C2CD2L,CACNA1B,CADPS,CADPS2,CFTR,CPLX2,CREB1,CRHR1,CYB5R4,DGKI,DRD2,EDN1,EFNA5,ENSA,EPHA5,FGA,FGFR1,FSHB,FZD4,GAL,GCG,GCK,GHR,GPR173,GSK3A,HNF4A,HNF4G,ICA1,IGF1,ILDR1,ILDR2,IRS1,KCNB1,KCNJ11,KDM5B,LIN7C,LRRK2,MAFA,MCU,MEF2C,MYO5A,NAPA,NAPB,NF1,NLGN1,NOV,NR3C1,NR3C2,NRXN1,OPRM1,PCLO,PDZD11,PPT1,PREPL,PRKCA,PRKCE,PSEN1,PTPN11,PTPRN,PTPRN2,R…
GO:BP	embryonic organ development	GO:0048568	4.56409e-14	13.3406	317	4037	116	24356	ABR,ALDH1A2,ALX4,ARID2,ARL13B,ARNT,ASCL2,AUTS2,BMI1,BMP7,BMPR1A,CEBPB,CHST11,CITED2,CLIC5,CLRN1,COL5A2,DLG1,DLX2,DLX6,DNAJB6,EDN1,EFEMP1,EGLN1,EN2,EPAS1,EPHB2,EYA1,FBN1,FGF9,FGFR1,FGFR2,FLVCR1,FOXI1,FRS2,FRZB,FZD3,FZD6,GBX2,GDNF,GLI3,GRHL3,GTPBP3,HAND1,HIPK1,HIPK2,HOXA7,HOXB2,HOXC4,HOXC5,HOXC9,HOXC11,ID2,IGF1,INSIG1,KCNQ4,KIT,KITLG,LEF1,MAFB,MED1,MED12,MEF2C,MKS1,MMP16,MTHFD1L,NCOA1,NR4A3,NSDHL,O…
GO:BP	protein dephosphorylation	GO:0006470	4.76048e-14	13.3223	226	4037	92	24356	AGTR2,ANKLE2,ARPP19,BCL2,BTRC,CALM1,CDC14B,CTDSPL2,CTTNBP2NL,DUSP3,DUSP4,DUSP5,DUSP6,DUSP8,DUSP16,DUSP19,ENSA,EPM2A,EYA1,EYA3,EYA4,FBXW11,GINS4,MAGI2,MTMR4,MTMR6,MTMR8,MTMR14,NCEH1,NCKAP1L,PDP1,PDP2,PGP,PHACTR2,PHLPP1,PHLPP2,PINK1,PPM1A,PPM1B,PPM1D,PPM1E,PPM1F,PPM1H,PPM1J,PPP1CA,PPP1CB,PPP1R2,PPP1R12A,PPP1R14C,PPP1R16B,PPP1R3B,PPP1R3C,PPP2R2A,PPP2R2D,PPP2R5A,PPP2R5C,PPP2R5D,PPP3CA,PPP3R1,PPP4R1,P…
GO:BP	stem cell differentiation	GO:0048863	4.92394e-14	13.3077	149	4037	70	24356	ALDH1A2,ASCL1,BMP7,BMPR1A,CDK6,CDK12,CHD2,CITED2,EDN1,EDNRA,ERBB4,ESR1,FGF2,FRZB,FZD1,GATA6,GBX2,GDNF,GPM6A,GREM1,HNRNPU,HOXA7,ID2,JAG1,KBTBD8,KIT,KITLG,KLHL12,LBH,LIN28A,LRP6,MEF2C,MSX2,NFE2L2,NOLC1,NRP1,NRP2,OCIAD1,PDCD6,PHF19,PHOX2B,PWP1,RDH10,RET,RUNX2,SEMA3A,SEMA3C,SEMA3D,SEMA3F,SEMA4D,SEMA5A,SEMA6A,SEMA6B,SEMA6D,SEMA7A,SETD6,SFRP1,SIX3,SMO,SOX6,SOX9,SOX10,SOX21,SRF,TAPT1,TBX2,TP63,WNT10A,YA…
GO:BP	regulation of ion transmembrane transport	GO:0034765	5.27073e-14	13.2781	256	4037	100	24356	ABL1,ACTN2,AHCYL1,AKAP6,ANK2,APLNR,ARL6IP1,ARL6IP5,ATP1B3,BANK1,CACNA1B,CACNA1E,CACNA1G,CACNB1,CACNG2,CACNG4,CALHM1,CALM1,CASQ2,CFTR,CLIC5,DAPK1,DLG1,DMD,DPP6,DRD1,EHD3,EPHB2,FGF14,GAL,GEM,GPD1L,GRM5,HCN1,HECW1,HECW2,HOMER1,KCNA3,KCNA4,KCNAB2,KCNB1,KCNB2,KCNC1,KCNC2,KCND2,KCNE4,KCNG3,KCNH1,KCNH2,KCNIP1,KCNJ2,KCNJ3,KCNJ11,KCNJ13,KCNMA1,KCNQ1,KCNS3,MEF2C,MYO5A,NEDD4,NEDD4L,NETO1,NETO2,NLGN1,OXSR1,P…
GO:BP	organelle assembly	GO:0070925	7.06227e-14	13.1511	568	4037	176	24356	ABCC4,ABLIM1,ABLIM3,ACTN2,ACTR2,ACTR3,AGFG1,AMBRA1,ANKRD1,ARL3,ARL13B,ASAP1,ATG7,ATG13,ATG14,ATG9A,ATG9B,ATMIN,ATP6V1D,BBS7,BBS9,CASQ2,CCDC88A,CENPA,CEP19,CEP120,CEP164,CETN1,CFL2,CHMP5,CHMP1B,CNOT6,CNOT6L,CSNK1D,CYLD,DCDC2,DCX,DDX6,DNAH5,DYNC2LI1,DZIP1,E2F4,EDN1,EHD3,EIF2S1,EXOC5,FAM161A,FASTKD2,FNBP1L,FOXJ1,FOXP1,G3BP1,GABARAPL2,GORAB,HAUS3,HAUS6,HNRNPU,HPS1,ICK,IFT81,INO80,KIAA1324,KIF23,KIF24…
GO:BP	cell growth	GO:0016049	7.64999e-14	13.1163	280	4037	106	24356	ABL1,ACVR1B,ADAM10,ALCAM,ARIH2,AUTS2,BAP1,BCL2,BDNF,BMPR2,CDC73,CDK5R1,CDKN2B,CLSTN1,CTGF,CYFIP2,DCBLD2,DCLK1,DCUN1D3,DCX,DERL2,DNAJB2,EDN1,EFNA5,EI24,EIF4G1,EMP1,EPB41L3,EPB41L5,EXOSC2,FAM107A,FRZB,FXN,GAL,HNF4A,HSP90AA1,ID2,IFRD1,IGF1,IGFBP2,IGFBP4,IGFBP5,INO80,IP6K2,KIAA1024,LEF1,LMX1A,MAP2,MAP1B,MAPT,NAIF1,NANOS1,NCBP1,NDEL1,NIN,NOV,NRP1,NRP2,NTRK2,OSGIN1,PHB,PLXNA1,PLXNA4,POU4F2,PPT1,PRKCZ,R…
GO:BP	protein localization to membrane	GO:0072657	8.19142e-14	13.0866	327	4037	118	24356	ABCA12,ACSL3,ACTN2,ANK2,ANK3,APPL1,ARF6,ARHGAP44,ARHGEF16,ARL3,ARL13B,ARL5A,ARL5B,ARL6IP1,ATP1B3,BAG4,CACNG2,CACNG4,CDH1,CDK5R1,CNST,COLQ,DAB2,DLG1,DLG3,DPP10,EFR3B,EHD3,EMP2,EXOC4,EXOC5,FAM126A,FERMT2,FLOT2,GET4,GGA1,GGA3,GOLGA7,GORASP1,GPR158,GRIN1,GRIN2A,HRAS,HSP90AA1,HSPA4,ITGB2,KCNB1,KIF5B,LDLRAP1,LIN7C,LRP4,LRP6,LZTFL1,MAGI2,MICALL1,MYO5A,NLGN1,NRXN1,NSF,NUMB,OSGIN1,PDZD11,PEX26,PIP5K1A,PKD…
GO:BP	striated muscle tissue development	GO:0014706	8.29124e-14	13.0814	265	4037	102	24356	ACTN2,ALDH1A2,ALPK3,ANKRD1,ARID2,BCL2,BCL9,BMP2,BMP7,BMPR1A,BVES,CAV2,CDON,CFL2,CITED2,COPS2,CREB1,DLL4,DMD,EDN1,EFNB2,EGLN1,EGR1,EPHB1,ERBB4,EYA1,FGF9,FGFR1,FLNB,FOS,FOXN2,FOXP1,FRS2,FZD7,GATA6,GREM1,HAND1,HDAC4,HEYL,HGF,HLF,HNRNPU,HOMER1,ID2,IFRD1,IGF1,LEF1,LEMD2,LMOD3,LRP2,MAPK14,MED1,MEF2C,MEF2D,METTL8,MSTN,MYH11,MYLK2,MYLK3,MYOZ2,NF1,NR1D2,PAX7,PDGFRA,PHOX2B,PIM1,POU4F1,PPP3CA,PRKAR1A,PROX1,…
GO:BP	regulation of MAP kinase activity	GO:0043405	1.00179e-13	12.9992	192	4037	82	24356	ADAM9,AIDA,BMP2,BMP7,CARD11,CDK12,DAB2IP,DUSP3,DUSP4,DUSP5,DUSP6,DUSP8,DUSP16,DUSP19,EDN1,EPHA4,EPHB2,ERN1,FGF1,FGF2,FGF18,FGFR1,FLT1,FRS2,FZD4,GADD45A,GADD45G,GHR,GRM1,GRM4,HGF,HIPK3,HMGCR,HRAS,IGF1,INSR,IQGAP3,KIT,KITLG,LRRK2,MADD,MAP2K3,MAP2K4,MAP2K6,MAP3K7,MAP3K12,MAP3K13,MAP4K3,MAPK8IP3,MLKL,NF1,PAK1,PAQR3,PDE5A,PDGFC,PDGFD,PIK3R6,PSEN1,PTPN1,PTPN11,RAF1,RASGRP1,RET,RGS2,SAMD5,SFRP1,SFRP2,SH…
GO:BP	negative regulation of cellular component organization	GO:0051129	1.0362e-13	12.9846	417	4037	140	24356	ANKRD13A,ANTXR1,APC,ARHGAP6,ARHGAP28,ASAP1,ATAD2,ATAD2B,ATM,ATRX,BAG4,BCOR,BMP7,CAPZA1,CDK5R1,CLASP1,CLEC16A,CTNNBIP1,DAB1,DCP2,DFFA,DNAJB2,DNAJB6,DNAJC15,DYRK1A,EFNA5,EFNB2,EPHA4,EPHB2,FAM107A,FXN,GEN1,GFAP,GFI1,GMFB,GORASP1,GSK3A,H2AFY,HGF,HNRNPU,HORMAD1,IFRD1,IGF1,INPP5F,INSIG1,KDM4A,KDM5A,LMO4,LMOD1,LMOD3,LRIG2,LRP4,LRRK2,LRRTM2,LRSAM1,MAP2,MAP4,MAPT,MDM1,MECP2,MID1,MID1IP1,MLLT6,MMP2,MYLIP,N…
GO:BP	negative regulation of cellular component movement	GO:0051271	1.23199e-13	12.9094	189	4037	81	24356	ABHD2,ABHD6,ABR,ACVR1C,ADARB1,ANGPT2,ARID2,BCL2,BMPR1A,C5ORF30,CD9,CDH1,CLASP1,CLIC4,CRK,CYP1B1,DAB2IP,DAG1,DLG5,DLL4,DRD2,ERBB4,FRMD5,HOXA7,IGFBP5,JAG1,LRCH1,MCC,MECP2,MEF2C,MITF,NAV3,NBL1,NF1,NKX2-1,NOV,NRP1,OSBPL8,PADI2,PTEN,PTPRM,PTPRR,RAP2A,RAP2B,RAP2C,RHOA,RNF20,RNF41,RYK,SCAI,SEMA3A,SEMA3C,SEMA3D,SEMA3F,SEMA4D,SEMA5A,SEMA6A,SEMA6B,SEMA6D,SEMA7A,SFRP1,SFRP2,SLC9A3R1,SPRED1,SRGAP2,SRGAP3,STC…
GO:BP	leukocyte activation	GO:0045321	1.31561e-13	12.8809	443	4037	146	24356	ABL1,ABR,ADAM9,ADAM10,ADORA2A,ARG2,ATM,AZI2,BANK1,BATF3,BCL2,BCL11B,BMI1,CAMK4,CARD11,CBFB,CD5,CD47,CD74,CD86,CD200,CD274,CD276,CDK6,CEBPB,CEBPG,CXCR5,CYLD,DLG1,DLG5,DLL4,DNAJA3,DNAJB9,DROSHA,DUSP3,EFNB2,EGR1,EGR3,FAM19A3,FLOT2,FNIP1,FOXJ1,FOXP1,FZD7,GPNMB,GPR183,HDAC4,HMGB3,ICOS,ID2,IGF1,IGFBP2,IKZF3,IL7,IL8,IL7R,IRF1,IRF4,ITCH,ITFG2,ITGB2,ITPKB,JMJD6,JUN,KIT,LCP2,LEF1,LEPR,LOXL3,MAFB,MALT1,MAPK…
GO:BP	multicellular organismal homeostasis	GO:0048871	1.32411e-13	12.8781	278	4037	105	24356	ABCA12,ABHD6,ACACA,ACVR2B,ADAMTS5,ADCYAP1,ADIPOR2,ADRB1,AKT3,AMPD3,AQP4,ARRDC3,BBS12,BCL2,BMP6,CD36,CEBPB,CFTR,CIDEA,CLDN18,CLRN1,CTGF,CTSK,DIO2,DRAM2,DRD1,DRD2,EBF2,EGR1,EIF4G1,EPAS1,ESRRG,EXOC5,FGF2,FH,FSHB,FTO,GHR,GIGYF2,GPR55,GRHL3,HOMER1,IL7,ILDR2,IP6K1,IRF4,KRAS,LAMA4,LEPR,LGR4,LPCAT1,MAP2K6,MDM1,MFN2,MKS1,NANOS1,NAPEPLD,NF1,NPR3,NR1D2,NR4A3,OXTR,PDGFC,PHOX2B,PLCL2,POC1B,PPARGC1A,PRDM16,PRK…
GO:BP	cellular response to organonitrogen compound	GO:0071417	1.49907e-13	12.8242	290	4037	108	24356	ACTN2,ADCY6,AGTR2,AHCYL1,AKAP6,APC,APPL1,AQP9,ATP2B4,CA2,CACNB1,CASQ2,CAV2,CD36,CDH1,CEBPB,CFTR,CHMP5,COL1A2,COL4A1,COL5A2,CPEB2,CPEB4,CPS1,CRHR1,DNMT3A,DRD1,EIF4EBP2,EPHA4,FDX1,FOXO1,GABPA,GABRB3,GABRG2,GHR,GLP1R,GLRA2,GNG2,GPD1,GPLD1,GRM5,HCN1,IGF1,IGF1R,IGFBP5,INSR,IRS1,ITPR2,KCNQ1,KL,LEPROT,LPIN2,LRRK2,MEF2C,MMP2,MSTN,MYO5A,NCOA5,NDEL1,NGFR,NR3C1,NR3C2,NR4A3,NTRK2,OSBPL8,PARP1,PDE4D,PDGFC,PDG…
GO:BP	axon guidance	GO:0007411	1.59781e-13	12.7965	155	4037	71	24356	ALCAM,ARTN,B3GNT2,BCL11B,BMP7,BMPR2,BMPR1B,CDK5R1,CHL1,CNTN2,CNTN4,CSF1R,CYFIP2,DAG1,DPYSL5,EFNA5,EFNB2,EN2,EPHA4,EPHA5,EPHA8,EPHB1,EPHB2,EPHB3,FEZF2,FLRT2,FOXP1,FZD3,GBX2,GDF7,GDNF,LMX1A,MAPK8IP3,MYCBP2,NEO1,NFASC,NFIB,NKX2-1,NR4A3,NRCAM,NRP1,NRP2,PAX6,PLXNA1,PLXNA2,PLXNA4,PLXNB3,PLXNC1,POU4F2,PTPRM,PTPRO,RNF165,ROBO2,RYK,SEMA3A,SEMA3C,SEMA3D,SEMA3F,SEMA4D,SEMA5A,SEMA6A,SEMA6B,SEMA6D,SEMA7A,SMO,…
GO:BP	leukocyte cell-cell adhesion	GO:0007159	2.06987e-13	12.6841	159	4037	72	24356	ADORA2A,ARG2,ASS1,BMI1,BMP7,CARD11,CBFB,CD5,CD47,CD74,CD86,CD274,CD276,CEBPB,CX3CR1,CYLD,DLG1,DLG5,DNAJA3,DUSP3,EFNB2,EGR3,ETS1,FLOT2,FOXJ1,GCNT1,GPNMB,ICOS,IGF1,IGFBP2,IL7,IL7R,IRF1,ITCH,ITGB2,ITPKB,LOXL3,MALT1,MSN,MYB,NCKAP1L,NFAT5,NR4A3,NT5E,PAG1,PDCD1LG2,PDE5A,PIK3R6,PPARA,PRKAR1A,PRKCZ,PRNP,RAG1,RASGRP1,RC3H1,RC3H2,RHOA,SDC4,SEMA4D,SHB,SOCS5,TFRC,TGFBR2,TNFRSF21,TNFSF11,TNIP1,TRAF6,TWSG1,WNK…
GO:BP	gland morphogenesis	GO:0022612	2.19712e-13	12.6581	89	4037	50	24356	BCL2,BMP7,BTBD7,BTRC,CAPN1,CEBPB,DAG1,EDA,EDAR,ESR1,ESRP2,FGF7,FGFR1,FRS2,GDF7,HGF,HOXD13,ID4,IGFBP5,KDM5B,MED1,MSN,MSX2,NFIB,NRP1,PAX6,PGR,PLAG1,PLXNA1,PROX1,RARG,SEMA3A,SEMA3C,SFRP1,SLC9A3R1,SOSTDC1,SOX9,SULF1,SULF2,TBX2,TBX3,TGFB3,TGFBR2,TGM2,TNFAIP3,TP63,TWSG1,VDR,WNT4,WNT5A
GO:BP	response to transforming growth factor beta	GO:0071559	2.21428e-13	12.6548	149	4037	69	24356	ACVR1B,ACVR1C,ACVR2A,ACVR2B,ADAM9,ANKRD1,ASPN,BMPR2,BMPR1A,BMPR1B,CAV2,CHST11,CHTOP,CIDEA,CITED2,COL1A2,CREBBP,DAB2,DLX1,EPB41L5,FBN1,FERMT1,FERMT2,FOS,FSHB,FUT8,GLG1,HIPK2,JUN,LEMD3,MEF2C,MSTN,MTMR4,NKX2-1,NPNT,NR3C1,ONECUT2,PMEPA1,PPM1A,PRDM16,RASL11B,RUNX3,SFRP1,SIRT1,SMAD1,SMAD3,SMAD5,SMAD7,SMAD9,SMURF1,SOX6,SOX9,STRAP,TGFB3,TGFBR1,TGFBR2,TGFBR3,THBS1,TRIM33,TWSG1,WNT4,WNT10A,WNT5A,YES1,ZEB1,…
GO:BP	regulation of anatomical structure size	GO:0090066	2.35884e-13	12.6273	323	4037	116	24356	ABL1,ACTN2,ACTR2,ACTR3,ADCY6,ADRB1,AGTR2,AKT3,ALS2,ARF6,ARHGAP28,ARHGAP42,ARPC2,ARPC4,ARPC5,AVPR1A,BAG4,BAIAP2,BDNF,BMPR2,C15ORF62,CAPZA1,CDC42EP1,CDC42EP4,CDK5R1,CFL2,CHRM1,CLCN3,CNTN2,CPS1,CREB1,CTTN,DLG1,DRD1,E2F4,EDN1,EDNRA,EFNA5,FCHSD1,FGA,FMN1,GMFB,GNB3,GRIP2,GUCY1A3,HRH1,HTR7,IFRD1,IL7R,IQGAP3,JMY,KCNMA1,LATS1,LMOD1,LMOD3,LRRC8A,LRRC8B,LRRC8C,LRRK2,MAP2,MAP1B,MAPT,MSN,NCKAP1,NCKAP1L,NOS1,N…
GO:BP	regulation of developmental growth	GO:0048638	2.36857e-13	12.6255	216	4037	88	24356	ABL1,ADRB1,ATRN,BCL2,BDNF,BMPR2,BMPR1A,CDK5R1,CELF1,COLQ,CREB1,DRD2,DUSP6,EDN1,EFNA5,ERBB4,FGF9,FGFR1,FLVCR1,FOXP1,FTO,FXN,GAL,GATA6,GDF5,HOPX,IFRD1,IGF1,IL7,INSR,LATS1,MAP2,MAP1B,MAPK14,MAPT,MEF2C,MSTN,NKD1,NPY1R,NRP1,NTRK2,PIM1,PLXNA4,POU4F2,PPARD,PROX1,PTEN,PTPN11,RAB11A,RIMS2,RYK,SEMA3A,SEMA3C,SEMA3D,SEMA3F,SEMA4D,SEMA5A,SEMA6A,SEMA6B,SEMA6D,SEMA7A,SFRP1,SFRP2,SH3PXD2B,SIX1,SIX4,SMO,SMURF1,SO…
GO:BP	neuron projection guidance	GO:0097485	2.46047e-13	12.609	156	4037	71	24356	ALCAM,ARTN,B3GNT2,BCL11B,BMP7,BMPR2,BMPR1B,CDK5R1,CHL1,CNTN2,CNTN4,CSF1R,CYFIP2,DAG1,DPYSL5,EFNA5,EFNB2,EN2,EPHA4,EPHA5,EPHA8,EPHB1,EPHB2,EPHB3,FEZF2,FLRT2,FOXP1,FZD3,GBX2,GDF7,GDNF,LMX1A,MAPK8IP3,MYCBP2,NEO1,NFASC,NFIB,NKX2-1,NR4A3,NRCAM,NRP1,NRP2,PAX6,PLXNA1,PLXNA2,PLXNA4,PLXNB3,PLXNC1,POU4F2,PTPRM,PTPRO,RNF165,ROBO2,RYK,SEMA3A,SEMA3C,SEMA3D,SEMA3F,SEMA4D,SEMA5A,SEMA6A,SEMA6B,SEMA6D,SEMA7A,SMO,…
GO:BP	negative regulation of cell adhesion	GO:0007162	2.91482e-13	12.5354	153	4037	70	24356	ABL1,ADAM10,ADAMTS18,ADORA2A,ANGPT1,ANGPT2,ARG2,ARHGAP6,ASS1,BMP2,CASK,CBFB,CD9,CD74,CD86,CD274,CD276,CDH1,CDKN2B,CEBPB,CYP1B1,DAB1,DLG1,DLG5,DUSP3,EFNA5,EPB41L5,FAM107A,FOXJ1,FZD4,FZD7,GPNMB,HOXA7,IRF1,ITCH,JAG1,LOXL3,MMP2,NEDD9,NF1,PAG1,PDCD1LG2,PDE3B,PDE5A,PLXNA1,PLXNA2,PLXNA4,PLXNB3,PLXNC1,PPARA,PPM1F,PRKAR1A,PRNP,PTEN,PTPN11,RC3H1,RC3H2,RHOA,SDC4,SEMA4D,SOCS5,SOX9,SPOCK1,SWAP70,TGFBR3,THBS1,…
GO:BP	monovalent inorganic cation transport	GO:0015672	3.10155e-13	12.5084	344	4037	121	24356	ABCC9,ACTN2,AHCYL1,AKAP6,ATP1B3,ATP1B4,ATP2C1,ATP6V0A2,ATP6V0E1,ATP6V1A,ATP6V1C1,ATP6V1C2,ATP6V1D,ATP6V1G1,ATP6V1H,CASQ2,CLCN3,CLCN4,CLCN5,COX15,COX7B,COX7C,DLG1,DMD,DPP6,DRD2,GAL,GCK,GPD1L,HCN1,HECW1,HECW2,KCNA3,KCNA4,KCNAB2,KCNB1,KCNB2,KCNC1,KCNC2,KCND2,KCNE4,KCNG3,KCNH1,KCNH2,KCNIP1,KCNJ2,KCNJ3,KCNJ11,KCNJ13,KCNK2,KCNK3,KCNK5,KCNK10,KCNK13,KCNK17,KCNMA1,KCNN1,KCNN3,KCNQ1,KCNQ3,KCNQ4,KCNQ5,KCNS…
GO:BP	regulation of cell morphogenesis involved in differentiation	GO:0010769	3.23866e-13	12.4896	188	4037	80	24356	ABL1,ARHGAP44,ARPC2,BDNF,BMPR2,BRSK2,CAPRIN1,CDK5R1,CNTN2,CRK,CUX2,DAB1,EFNA5,EPHA4,EPHB2,EPHB3,FEZF2,GORASP1,GRIN1,HECW1,HECW2,IFRD1,ITGB3,LRP4,LRRK2,MAP2,MAP1B,MAPT,MARK2,MYCBP2,NEDD4,NEDD9,NEDD4L,NIN,NLGN1,NRP1,NTRK2,OBSL1,PAFAH1B1,PAK1,PLXNA1,PLXNA2,PLXNA4,PLXNB3,PLXNC1,POU4F2,PPP3CA,PSEN1,PTEN,RAB11A,RAP2A,RAPGEF2,RET,ROBO2,RREB1,RUFY3,RYK,SDC2,SDC3,SEMA3A,SEMA3C,SEMA3D,SEMA3F,SEMA4D,SEMA5A,…
GO:BP	regionalization	GO:0003002	3.77968e-13	12.4225	270	4037	102	24356	ABI1,ACVR2A,ACVR2B,AIDA,ALDH1A2,ALX4,ARL13B,ASCL1,AXIN2,BMI1,BMP2,BMPR2,BMPR1A,BMPR1B,CDON,CHSY1,CITED2,CTNNBIP1,DLX1,DLX2,EDN1,EMX2,EPB41L5,EPHA4,FEZF2,FGF1,FGF2,FGFR1,FOXJ1,FRS2,GBX2,GDF11,GDNF,GLI3,GORAB,GREM1,GREM2,GRSF1,HIPK1,HIPK2,HOXA7,HOXB2,HOXB9,HOXC4,HOXC5,HOXC9,HOXC11,HOXC13,HOXD13,ID2,LEF1,LRP2,LRP4,MAFB,MED12,MEF2C,MKS1,MSX2,NBL1,NKX2-1,NKX2-2,NRP1,NRP2,PAX2,PAX6,PAX7,PBX1,PCSK6,PGAP…
GO:BP	regulation of secretion by cell	GO:1903530	3.79035e-13	12.4213	365	4037	126	24356	ABL1,ABR,ACVR1C,ADAM9,ANGPT1,ANKRD1,ARFIP1,ARG2,ARHGEF7,ATP2A2,BANK1,BIRC5,BMP6,BMP7,BRSK2,C2CD2L,CACNA1G,CADM1,CADPS2,CD200,CD276,CFTR,CHRNA6,CIDEA,CLASP1,CPLX2,CREB1,CRHR1,CSF1R,DDI1,DPH3,DRD2,EDN1,EFNA5,ENSA,EPHA5,FERMT1,FGA,FGFR1,GAL,GCG,GCK,GHR,GPI,GPR173,GRIN2B,GSK3A,HMGCR,HNF4A,HNF4G,ICA1,IGF1,IL1RAPL1,ILDR1,IRS1,ITGB2,KCNB1,KCNJ11,KDM5B,LGR4,LRRK2,MAPK14,MAPKBP1,MCU,MEF2C,MYO18A,NAPA,NAPB…
GO:BP	lipid metabolic process	GO:0006629	4.00872e-13	12.397	811	4037	228	24356	ABCA1,ABCD2,ABCD3,ABHD2,ABHD5,ABHD6,ACACA,ACADL,ACOX1,ACSL3,ACSM5,ACSS2,AGPAT3,AGPAT4,AGPS,ALDH1A2,ALDH3A2,ALDH5A1,AMBRA1,ATG14,ATM,B4GALT6,BCL11B,BDH2,BMP2,BMP6,BPNT1,C14ORF1,CBR4,CCDC71,CD74,CDS1,CDS2,CEPT1,CERS5,CERS6,CFTR,CIDEA,CLPS,COL4A3BP,CPS1,CPT1A,CREB1,CRK,CSF1R,CYP1B1,CYP27C1,CYP39A1,DAB2IP,DAGLA,DDHD2,DDX20,DGKB,DGKE,DGKG,DGKI,DHCR24,DHRS11,DNAJC15,DPAGT1,EDN1,EFR3B,EGR1,ELOVL2,ELOVL4…
GO:BP	chromatin organization	GO:0006325	5.03114e-13	12.2983	466	4037	150	24356	ARID2,ARID4A,ASF1A,ASH1L,ASH2L,ATAD2,ATAD2B,ATM,ATRX,ATXN7L3,AUTS2,BAP1,BCOR,BMI1,CDC73,CDKN2B,CEBPB,CECR2,CENPA,CENPP,CHD3,CREBBP,CUL4B,DNMT3A,DR1,DRD1,ELK4,EPC2,EYA1,EYA3,EZH1,FMR1,GCG,GFI1,H2AFJ,H2AFV,H2AFY,HDAC2,HDAC4,HDAC8,HDAC11,HIRA,HLCS,HMGA1,HMGB3,HNRNPU,HOPX,ING5,INO80,IRF4,JDP2,JMJD6,JMJD1C,KAT7,KAT6A,KAT6B,KDM1B,KDM2A,KDM4A,KDM5A,KDM5B,KDM6A,LEF1,LOXL2,LRRK2,MAP3K7,MAP3K12,MCRS1,MECP2…
GO:BP	small molecule metabolic process	GO:0044281	5.37655e-13	12.2695	1119	4037	293	24356	AARS2,AASS,ABAT,ABCA1,ABCD2,ABCD3,ABHD2,ACACA,ACADL,ACOX1,ACPP,ACSL3,ACSM5,ACSS2,ADCY1,ADCY2,ADCY6,ADK,ADPGK,AGPS,AHCYL1,AHCYL2,AIMP1,AK1,AK2,AK4,ALDH1A2,ALDH1L2,ALDH3A2,ALDH5A1,ALDOB,ALOX5,AMD1,AMPD3,ANGPT1,ARG2,ARPP19,ASRGL1,ASS1,ATP2B4,AZIN1,B4GALT1,BCAT1,BDH2,BHMT,BMP2,BMP6,BPGM,C14ORF1,CBR4,CD74,CDS1,CDS2,CFTR,CHST3,CHST6,CHST11,CHST15,CHSY1,CLYBL,CMPK1,CMPK2,CNP,COQ2,CPS1,CPT1A,CS,CSGALNACT…
GO:BP	divalent inorganic cation transport	GO:0072511	5.51375e-13	12.2586	279	4037	104	24356	ABL1,ANK2,ANXA6,APLNR,ATP2A2,ATP2B1,ATP2B2,ATP2B4,ATP2C1,BANK1,BCL2,CACHD1,CACNA1B,CACNA1E,CACNA1G,CACNA2D4,CACNB1,CACNB3,CACNG2,CACNG4,CALB1,CALCRL,CALM1,CAMK2G,CASK,CASQ2,CASR,CNNM2,DMD,DRD1,EHD3,FAM155B,FASLG,FGF14,GCG,GCK,GEM,GRIN1,GRIN2A,GRIN2B,GRIN3A,HOMER1,IL16,ITPR2,JPH1,KCNJ2,MCU,MYO5A,NCS1,NIPA1,NIPA2,NIPAL4,NMUR2,NOS1,PDE4D,PLCG1,PLCG2,PPP3CA,PRKCB,PRKCE,PRNP,PSEN1,PTK2B,RRAD,SESTD1,SL…
GO:BP	positive regulation of immune system process	GO:0002684	6.1686e-13	12.2098	484	4037	154	24356	ABL1,ACVR1B,ACVR2A,ADAM10,ALPK1,ATXN1L,BCL2,BMI1,CACNB3,CADM1,CARD11,CBFB,CD5,CD36,CD47,CD74,CD86,CD274,CD276,COCH,COLEC12,CREB1,CRP,CTNNBIP1,CYLD,DAB2IP,DDX1,DNAJA3,DUSP3,EFNB2,EGR3,ELF1,ESR1,ETS1,FAM19A3,FLOT2,FOS,FOXJ1,FOXP1,GFI1,GPATCH3,GPI,GPLD1,GPR183,GPRC5B,HEXIM1,HMGB2,HMGB3,HRAS,ICOS,ID2,IGF1,IGFBP2,IL7,IL7R,IRAK2,IRF1,IRF4,ITCH,ITGB2,ITGB3,ITPKB,JAG1,KITLG,KLF10,LCP2,LEF1,LGR4,LSM14A,LT…
GO:BP	cellular response to nitrogen compound	GO:1901699	6.76172e-13	12.1699	319	4037	114	24356	ACTN2,ADCY6,AGTR2,AHCYL1,AKAP6,APC,APPL1,AQP9,ATP2B4,ATRX,CA2,CACNB1,CASQ2,CAV2,CD36,CDH1,CEBPB,CFTR,CHMP5,CHRM1,COL1A2,COL4A1,COL5A2,COLEC12,CPEB2,CPEB4,CPS1,CRHR1,DNMT3A,DRD1,EIF4EBP2,EPHA4,FDX1,FOXO1,GABPA,GABRB3,GABRG2,GHR,GLP1R,GLRA2,GNG2,GPD1,GPLD1,GRM5,HCN1,HRH4,IGF1,IGF1R,IGFBP5,INSR,IRS1,ITPR2,KCNQ1,KL,LEPROT,LPIN2,LRRK2,MEF2C,MMP2,MSTN,MYO5A,NCOA5,NDEL1,NGFR,NR3C1,NR3C2,NR4A3,NTRK2,OSBP…
GO:BP	protein autophosphorylation	GO:0046777	6.86055e-13	12.1636	155	4037	70	24356	ABL1,ABL2,ACVR1B,ATM,ATR,CAMK4,CAMK2G,CDK12,CLK3,CSF1R,DAPK1,DYRK1A,EEF2K,EIF2S1,EPHA4,EPHA8,EPHB1,EPHB3,ERBB4,ERN1,FGFR1,FGFR2,FLT1,FLT4,GPNMB,GREM1,GSK3A,HCK,IGF1R,INSR,JUN,KIT,LRRK2,MAP3K3,MAP3K12,MAP3K13,MAPKAPK2,MARK3,MYLK2,NBN,NEK6,NTRK2,OXSR1,PAK1,PAK2,PDGFC,PDGFD,PDGFRA,PEAK1,PIM1,PINK1,PPP2R5A,PPP2R5C,PPP2R5D,PTK2B,RAP2A,RAP2B,RAP2C,RASSF2,RIOK2,SIK2,SLK,SMG1,STK24,TEC,TYRO3,UHMK1,ULK2,V…
GO:BP	cellular response to transforming growth factor beta stimulus	GO:0071560	7.39087e-13	12.1313	145	4037	67	24356	ACVR1B,ACVR1C,ACVR2A,ACVR2B,ADAM9,ANKRD1,ASPN,BMPR2,BMPR1A,BMPR1B,CAV2,CHST11,CHTOP,CIDEA,CITED2,COL1A2,CREBBP,DAB2,DLX1,EPB41L5,FBN1,FERMT1,FERMT2,FOS,FSHB,FUT8,GLG1,HIPK2,JUN,LEMD3,MEF2C,MSTN,MTMR4,NKX2-1,NPNT,NR3C1,ONECUT2,PMEPA1,PPM1A,PRDM16,RASL11B,SFRP1,SIRT1,SMAD1,SMAD3,SMAD5,SMAD7,SMAD9,SMURF1,SOX6,SOX9,STRAP,TGFB3,TGFBR1,TGFBR2,TGFBR3,THBS1,TRIM33,TWSG1,WNT4,WNT10A,WNT5A,YES1,ZEB1,ZFP36L…
GO:BP	developmental growth involved in morphogenesis	GO:0060560	8.70652e-13	12.0602	159	4037	71	24356	ABL1,ALCAM,AUTS2,BDNF,BMPR2,CDK5R1,CYFIP2,DCLK1,DCX,EFNA5,EPB41L5,ESR1,FGF1,FMN1,GAL,HOXD13,HSP90AA1,IFRD1,KDM5B,KIF26B,MAP2,MAP1B,MAPT,MED1,MED12,NDEL1,NIN,NKD1,NRP1,NRP2,NTRK2,PLXNA1,PLXNA4,POU4F2,PRKCZ,RAB11A,RAPH1,RARG,RDH10,RIMS2,RYK,S1PR1,SEMA3A,SEMA3C,SEMA3D,SEMA3F,SEMA4D,SEMA5A,SEMA6A,SEMA6B,SEMA6D,SEMA7A,SFRP1,SFRP2,SIX1,SIX4,SMURF1,SOX9,SRF,SYT1,SYT2,SYT4,TBX2,TGFBR2,TMEM108,TTL,ULK2,WD…
GO:BP	regulation of animal organ morphogenesis	GO:2000027	9.72809e-13	12.012	129	4037	62	24356	ABL1,AGTR2,ASPN,BCL2,BCOR,BMP2,BMP7,BMPR2,BMPR1A,BTBD7,CITED2,DAB2,DVL2,ESR1,EYA1,FGF1,FGF2,FGF7,FGFR1,FRS2,FZD1,FZD3,FZD6,GDNF,GNG5,GREM1,GRHL3,HGF,HOXC11,HOXD13,LGR4,MED1,MED12,MKS1,MMP2,NFIB,NKD1,PIM1,ROR2,RSPO2,RUNX2,RYK,SEC24B,SEMA3C,SFRP1,SFRP2,SIX1,SIX4,SMO,SOX9,SP6,SULF1,SULF2,TBX2,TGFBR2,THRB,TNFAIP3,VDR,WNT4,WNT11,WNT10A,WNT5A
GO:BP	regulation of peptide transport	GO:0090087	1.04888e-12	11.9793	361	4037	124	24356	ABL1,ACSL3,ACVR1C,ADAM9,ANGPT1,ANKRD1,ARFIP1,ARG2,ARHGEF7,BAG4,BANK1,BIRC5,BNIP3L,BRSK2,C2CD2L,CA2,CADM1,CD36,CD74,CD200,CD276,CDH1,CDK5R1,CFTR,CIDEA,CNST,CSF1R,CTDSPL2,DERL2,DNAJC27,DPH3,DRD2,EDEM1,EFNA5,ENSA,EPHA5,ERLEC1,FAM65A,FERMT1,FGA,GAPVD1,GCG,GCK,GHR,GPI,GPR173,GSK3A,HMGCR,HNF4A,HNF4G,HRAS,ICA1,IGF1,ILDR1,INSIG1,IRS1,KCNB1,KCNJ11,LGR4,LRRK2,LRTOMT,MAPK14,MAPKBP1,MCU,MYO18A,NDEL1,NDFIP2,N…
GO:BP	regulation of cellular response to growth factor stimulus	GO:0090287	1.13828e-12	11.9438	195	4037	81	24356	ABL1,ACVR2A,AGTR2,APLN,ASPN,BMPR2,CASK,CAV2,CHST11,CIDEA,CITED2,CREB3L1,CREBBP,CTDSPL2,CYFIP2,DAB2,DAB2IP,DLX1,DSTYK,EPN2,FBN1,FERMT1,FGF1,FGF9,FGF18,FGFR1,FLT1,FZD1,FZD4,GDF5,GLG1,GREM1,GREM2,HIPK2,ILK,LEMD2,LEMD3,LRP2,MSX2,NBL1,NEDD4,NEO1,NKX2-1,NPNT,ONECUT2,PDCD6,PMEPA1,PPM1A,PRDM16,PRKCB,PTPN1,RASL11B,RNF165,RUNX2,SFRP1,SFRP2,SHISA2,SIRT1,SMAD3,SMOC2,SMURF1,SOSTDC1,SPRY3,SPRY4,STRAP,SULF1,SUL…
GO:BP	regulation of cellular component size	GO:0032535	1.17187e-12	11.9311	247	4037	95	24356	ABL1,ACTN2,ACTR2,ACTR3,AKT3,ALS2,ARF6,ARHGAP28,ARPC2,ARPC4,ARPC5,BAG4,BAIAP2,BDNF,BMPR2,C15ORF62,CAPZA1,CDC42EP1,CDC42EP4,CDK5R1,CFL2,CLCN3,CNTN2,CREB1,CTTN,DLG1,E2F4,EDN1,EFNA5,FCHSD1,FMN1,GMFB,GNB3,IFRD1,IL7R,IQGAP3,JMY,KCNMA1,LATS1,LMOD1,LMOD3,LRRC8A,LRRC8B,LRRC8C,MAP2,MAP1B,MAPT,MSN,NCKAP1,NCKAP1L,NRP1,NTRK2,PEX11A,PLEKHH2,PLXNA4,POU4F2,PRKCE,PTEN,PTK2B,RAB11A,RAB22A,RAB3B,RAP1GAP2,RET,RHOA,R…
GO:BP	inorganic ion homeostasis	GO:0098771	1.25149e-12	11.9026	428	4037	140	24356	ABL1,ABL2,ANK2,ANXA6,APLNR,ARF1,ATOX1,ATP1B3,ATP2A2,ATP2B1,ATP2B2,ATP2B4,ATP2C1,ATP6V0A2,ATP6V1A,ATP6V1G1,BANK1,BCL2,BDH2,BMP6,CA2,CA7,CA12,CALB1,CALM1,CASQ2,CASR,CD36,CFTR,CLIC4,CNNM2,CX3CR1,CXCR1,CXCR5,DMD,DMXL1,DRD1,DRD2,EDN1,EGLN1,EPAS1,F2RL2,FAM155B,FASLG,FGF23,FXN,GLP1R,GPR12,GPR55,GRIA1,GRIN1,GRIN2A,GRIN2B,GRM1,GRM5,HMOX1,IREB2,ITPR2,JPH1,KCNH2,KCNMA1,KCTD7,KL,LPAR4,LRRK2,LTB4R,MCU,MLLT6,M…
GO:BP	divalent metal ion transport	GO:0070838	1.26381e-12	11.8983	278	4037	103	24356	ABL1,ANK2,ANXA6,APLNR,ATP2A2,ATP2B1,ATP2B2,ATP2B4,ATP2C1,BANK1,BCL2,CACHD1,CACNA1B,CACNA1E,CACNA1G,CACNA2D4,CACNB1,CACNB3,CACNG2,CACNG4,CALB1,CALCRL,CALM1,CAMK2G,CASK,CASQ2,CASR,CNNM2,DMD,DRD1,EHD3,FAM155B,FASLG,FGF14,GCG,GCK,GEM,GRIN1,GRIN2A,GRIN2B,GRIN3A,HOMER1,IL16,ITPR2,JPH1,KCNJ2,MCU,MYO5A,NCS1,NIPA1,NIPA2,NIPAL4,NMUR2,NOS1,PDE4D,PLCG1,PLCG2,PPP3CA,PRKCB,PRKCE,PRNP,PSEN1,PTK2B,RRAD,SESTD1,SL…
GO:BP	regulation of vesicle-mediated transport	GO:0060627	1.38465e-12	11.8587	259	4037	98	24356	AAK1,ABR,ACSL3,ACTN2,AHSG,ANGPT1,ANKFY1,ANKRD13A,APLN,ATP2A2,CACNA1G,CADPS2,CBL,CD36,CD47,CFTR,CLASP1,CNST,DAB2,DDI1,DNAJC6,DNAJC13,FGA,FMR1,GAS1,GREM1,GSK3A,HIP1,IL1RAPL1,INPP5F,INSIG1,ITGB2,LDLRAP1,LMAN2,LRRK2,LRRTM2,LRSAM1,MAGI2,MSN,MYO18A,NAPA,NAPB,NCKAP1L,NLGN1,OPHN1,OSGIN1,PACSIN2,PCLO,PKDCC,PLCG2,PPP3CA,PPT1,PREPL,PROM2,PTPN1,RAB15,RAB11A,RAB27A,RAB33B,RAB3B,RAB3GAP1,RAB4A,RAB5B,RAB7A,RAB8…
GO:BP	epithelial cell differentiation	GO:0030855	1.62786e-12	11.7884	371	4037	126	24356	ABCA12,ABL1,ACVR2B,ADAM9,ARID4A,ASCL1,ATOH8,ATRX,B4GALT1,BCL2,BCL11B,BDH2,BMP2,BMP6,BMP7,BMPR2,C1GALT1,CBFA2T2,CCND1,CDK6,CEBPB,CLIC4,CLIC5,CLRN1,CPT1A,CREB1,DAB2,DLG5,DLX6,DMD,E2F4,EHF,ELF5,EPB41L5,ERBB4,ESR1,FAT4,FGF2,FGFR1,FLNB,FOSL2,FOXJ1,FOXJ2,FOXP1,FRMD6,FRS2,FRZB,FZD1,FZD7,GATA4,GATA6,GDF7,GDNF,GREM1,H2AFY,HNF4A,HNF4G,HNRNPH3,HOXA7,ID2,JAG1,JUN,KLF15,LATS1,LBH,LEF1,LRTOMT,MAF,MAFG,MED1,MEF…
GO:BP	cartilage development	GO:0051216	1.76721e-12	11.7527	147	4037	67	24356	ACAN,AXIN2,BARX2,BMP2,BMPR2,BMPR1A,BMPR1B,CHST11,CHSY1,COCH,CREB3L2,CSGALNACT1,CTGF,CTSK,DLX2,EDN1,EFEMP1,FGF9,FGF18,FGFR1,FRZB,GDF5,GDF6,GLG1,GREM1,HAND1,ID2,IMPAD1,ITGB8,LOXL2,MAF,MAPK14,MATN1,MEF2C,MEF2D,MMP2,MSX2,NFIB,NOV,OSR2,PAX7,PKDCC,PRRX1,RARG,ROR2,RSPO2,RUNX2,RUNX3,SFRP2,SHOX2,SMAD3,SMAD5,SOX6,SOX9,SRF,STC1,SULF1,SULF2,TAPT1,TGFBR1,TGFBR2,THRA,TRIP11,WNT4,WNT5A,ZEB1,ZMPSTE24
GO:BP	peptide secretion	GO:0002790	1.9087e-12	11.7193	307	4037	110	24356	ABCA1,ABL1,ACVR1C,ACVR2B,ADAM9,ADCYAP1,ANGPT1,ANKRD1,ARFIP1,ARG2,ARHGEF7,BANK1,BIRC5,BRSK2,C2CD2L,CADM1,CARD11,CBLN1,CBLN4,CD36,CD74,CD200,CD276,CFTR,CIDEA,COPG2,CRHR1,CSF1R,CYB5R4,DPH3,DRD2,EDN1,EFNA5,ENSA,EPHA5,FAM18B1,FERMT1,FGA,FOXP1,GCG,GCK,GHR,GPI,GPR173,HMGCR,HNF4A,HNF4G,ICA1,IGF1,ILDR1,ILDR2,IRS1,KCNB1,KCNJ11,LCP2,LGR4,M6PR,MAFA,MAPK14,MAPKBP1,MCU,MIA3,MYO18A,MYO5A,NOV,NR3C1,NR3C2,OPRM1,P…
GO:BP	cognition	GO:0050890	1.97128e-12	11.7053	161	4037	71	24356	ADCY1,AFF2,ATP8A1,ATXN1,ATXN1L,B4GALT2,BDNF,CALB1,CAMK4,CCND2,CERS3,CHL1,CNTN2,CNTNAP2,CREB1,CUX2,DDHD2,DGCR2,DGKI,DRD1,DRD2,EIF4EBP2,EPHB2,EPM2A,FAM107A,GABRA5,GLP1R,GMFB,GRIA1,GRIN1,GRIN2A,GRIN2B,GRM5,HMGCR,HRH1,KRAS,LMX1A,MAPT,MECP2,MEF2C,MEIS2,MME,NETO1,NF1,NRXN1,NTRK2,PAFAH1B1,PAIP2,PDE1B,PPT1,PRKAR2B,PRNP,PSEN1,PTCHD1,PTEN,PTN,RCAN1,SHC3,SHROOM4,SLC12A5,SLC1A4,SLC24A2,SLC7A11,SLC8A3,SOBP,SR…
GO:BP	chromosome organization	GO:0051276	2.05363e-12	11.6875	748	4037	212	24356	ABL1,APC,ARID2,ARID4A,ASCC3,ASF1A,ASH1L,ASH2L,ATAD2,ATAD2B,ATM,ATR,ATRX,ATXN7L3,AUTS2,AXIN2,BAP1,BCOR,BMI1,CDC6,CDC27,CDC73,CDKN2B,CEBPB,CECR2,CENPA,CENPP,CHD3,CHMP5,CHMP1B,CHTF8,CREBBP,CUL4B,DCP2,DDX1,DNA2,DNMT3A,DR1,DRD1,ELK4,EPC2,ESCO2,EYA1,EYA3,EZH1,FMR1,GCG,GEM,GEN1,GFI1,H2AFJ,H2AFV,H2AFY,HDAC2,HDAC4,HDAC8,HDAC11,HECW2,HIRA,HLCS,HMGA1,HMGB2,HMGB3,HNRNPD,HNRNPU,HOPX,HORMAD1,HORMAD2,HSP90AA1,I…
GO:BP	proteasome-mediated ubiquitin-dependent protein catabolic process	GO:0043161	2.16804e-12	11.6639	276	4037	102	24356	AMN1,ANKIB1,ARIH1,ARIH2,ARMC8,ATXN3,BBS7,BTRC,CLEC16A,CSNK1A1,CSNK1D,CSNK1E,CUL1,CUL2,CUL4B,DAB2,DERL1,DERL2,DNAJB2,DNAJB9,DNAJB12,DNAJC18,EDEM1,EDEM3,ERLEC1,ERLIN1,ERLIN2,FAF2,FBXL2,FBXL17,FBXL18,FBXL20,FBXO33,FBXO45,FBXW11,FOXRED2,GSK3A,HECW1,HECW2,HSPA5,ITCH,KCTD2,KLHL15,LRRK2,NEDD4,NEDD4L,NFE2L2,PCNP,PPP2R5C,PSEN1,PSMA5,PSMB2,PSMD12,RAD23B,RMND5A,RNF4,RNF34,RNF103,RNF121,RNF180,RNF185,RNF216,…
GO:BP	muscle organ development	GO:0007517	2.28059e-12	11.642	234	4037	91	24356	ADARB1,ALX4,ANKRD1,ARID5B,BCL2,BCL9,BMP2,BMPR1A,BVES,CAV2,CDON,CFL2,CHD2,CITED2,COPS2,CREB1,DLL4,DMD,EDN1,EFNB2,EGLN1,EGR1,EPHB1,ERBB4,FGF9,FGFR1,FLNB,FOS,FOXN2,FOXP1,FRS2,FXR1,FZD1,FZD7,GATA6,GREM1,HAND1,HDAC4,HEYL,HGF,HLF,HOMER1,IGF1,JPH1,LEF1,LEMD2,LMOD3,LRP2,MAPK14,MED1,MEF2C,MEF2D,METTL8,MSTN,MYLK2,MYOZ2,NF1,NR1D2,PAX3,PAX7,PHOX2B,PIM1,POU4F1,PPP3CA,PROX1,PTEN,RB1,RCAN1,RHOA,S1PR1,SDC4,SFMBT…
GO:BP	regulation of cell cycle	GO:0051726	2.3323e-12	11.6322	667	4037	194	24356	ABL1,ADAMTS1,ADARB1,ADCYAP1,AHCTF1,AK1,ANKRD1,APC,ASCL1,ATM,ATP2B4,ATR,ATRX,AXIN2,BAP1,BCL2,BIRC5,BMP2,BMP7,BTG4,BTRC,CABLES1,CALM1,CAV2,CCNC,CCND1,CCND2,CCNDBP1,CCNJ,CCNJL,CCNK,CCNL1,CCNY,CCNYL1,CCPG1,CDC6,CDC27,CDC73,CDC14B,CDK6,CDK12,CDK14,CDK19,CDK2AP2,CDK5R1,CDKN1A,CDKN2B,CEP85,CEP120,CETN1,CHMP5,CHMP1B,CHORDC1,CITED2,CSNK2A2,CUL4B,CXCR5,CYLD,DAB2IP,DCUN1D3,DLG1,DNA2,DRD2,DTL,DUSP3,E2F1,E2F3…
GO:BP	cell cycle process	GO:0022402	2.49118e-12	11.6036	786	4037	220	24356	ACTR2,ACTR3,ACVR1B,ADAMTS1,AHCTF1,AK1,ANK3,ANKLE2,APC,ARF1,ARL3,ARPP19,ATM,ATP2B4,ATRX,AXIN2,BACH1,BCL2,BMP7,BRSK2,CALM1,CAMK2G,CAV2,CCND1,CCND2,CCNJ,CCNJL,CCNK,CCNY,CDC6,CDC27,CDC73,CDC14B,CDK14,CDK2AP2,CDK5R1,CDKN1A,CDKN2B,CENPA,CEP85,CEP120,CETN1,CHMP5,CHMP1B,CHORDC1,CHTF8,CLASP1,CNTD1,CSNK1D,CSNK2A2,CUL4B,CXCR5,DAB2IP,DCUN1D3,DLG1,DNA2,DRD2,DTL,E2F1,E2F4,E2F6,EDN1,EIF4E,EIF4G1,EML1,ENSA,ERN1,…
GO:BP	branching morphogenesis of an epithelial tube	GO:0048754	2.5687e-12	11.5903	118	4037	58	24356	ABL1,AGTR2,BCL2,BMP2,BMP7,BTRC,CLIC4,COL4A1,CTNNBIP1,DAG1,DLG1,DLG5,DLL4,EDN1,EDNRA,ESR1,ESRP2,EYA1,FAT4,FGF1,GBX2,GDF7,GDNF,GNA13,GREM1,GZF1,ILK,KDM5B,KRAS,LEF1,LGR4,MED1,MKS1,MSX2,NKX2-1,NPNT,NRP1,PAK1,PAX2,PBX1,PGR,PPP1CA,PPP3R1,RDH10,RSPO2,SFRP2,SIX1,SIX4,SMO,SOX9,SRF,TBX3,TGFBR2,TIMELESS,VDR,WNT4,WNT5A,YAP1
GO:BP	process utilizing autophagic mechanism	GO:0061919	3.07553e-12	11.5121	254	4037	96	24356	AMBRA1,ATG7,ATG13,ATG14,ATG9A,ATG9B,ATM,BCL2,BMF,BNIP3L,CISD2,CLEC16A,CTTN,DAPK1,DRAM2,EI24,EIF4G1,EPM2A,FBXL2,FOXO1,GABARAPL2,GFAP,GNAI3,HK2,HMOX1,KIAA1324,LAMP2,LEPR,LGALS8,LRRK2,LRSAM1,LZTS1,MAP1LC3A,MAP1LC3B,MAPT,MCL1,MFN2,MID2,MTDH,MTMR8,MTMR9,NBR1,NRBP2,PAFAH1B2,PIK3C2B,PIKFYVE,PINK1,PIP4K2A,PIP4K2B,POLDIP2,PRKAA2,PSEN1,RAB23,RAB1A,RAB33B,RAB3GAP1,RAB3GAP2,RAB7A,RAB8A,RNF41,RNF185,RRAGD,SES…
GO:BP	autophagy	GO:0006914	3.07553e-12	11.5121	254	4037	96	24356	AMBRA1,ATG7,ATG13,ATG14,ATG9A,ATG9B,ATM,BCL2,BMF,BNIP3L,CISD2,CLEC16A,CTTN,DAPK1,DRAM2,EI24,EIF4G1,EPM2A,FBXL2,FOXO1,GABARAPL2,GFAP,GNAI3,HK2,HMOX1,KIAA1324,LAMP2,LEPR,LGALS8,LRRK2,LRSAM1,LZTS1,MAP1LC3A,MAP1LC3B,MAPT,MCL1,MFN2,MID2,MTDH,MTMR8,MTMR9,NBR1,NRBP2,PAFAH1B2,PIK3C2B,PIKFYVE,PINK1,PIP4K2A,PIP4K2B,POLDIP2,PRKAA2,PSEN1,RAB23,RAB1A,RAB33B,RAB3GAP1,RAB3GAP2,RAB7A,RAB8A,RNF41,RNF185,RRAGD,SES…
GO:BP	positive regulation of cell projection organization	GO:0031346	3.29276e-12	11.4824	198	4037	81	24356	ABL2,APC,ARPC2,ATMIN,AUTS2,BDNF,BMP7,BMPR2,C15ORF62,CAPRIN1,CBFA2T2,CCDC88A,CDC42EP1,CDC42EP4,CEP120,CLRN1,CUX2,DAB2IP,DLG5,DPYSL3,DZIP1,EFNA5,FAM98A,FBXO38,FGFR1,FNBP1L,FZD4,GPRC5B,HRAS,IGF2BP1,MAP1B,MAPK6,MAPT,MARK2,MSTN,NAV3,NCKAP1,NDEL1,NEGR1,NIN,NLGN1,NRP1,NTRK2,OBSL1,PACSIN1,PAFAH1B1,PLXNA1,PLXNA2,PLXNA4,PLXNB3,PLXNC1,POU4F2,PRKCI,PROM2,PSEN1,PTK2B,RAB11A,RAPGEF1,RET,RHOQ,RIMS2,ROBO2,RREB1,…
GO:BP	activation of protein kinase activity	GO:0032147	3.36313e-12	11.4733	180	4037	76	24356	ABL1,ACVR2B,ADAM9,ANGPT1,ATG13,BMP2,CAB39,CARD11,CCDC88A,DAB2IP,DLG1,EMP2,ERN1,FGF1,FGF2,FRS2,GADD45A,GADD45G,GHR,GPRC5B,GPRC5C,GREM1,GRM1,GRM4,HGF,IGF1,INSR,IQGAP3,KIT,LRRK2,MADD,MALT1,MAP2K3,MAP2K4,MAP2K6,MAP3K1,MAP3K3,MAP3K7,MAP3K8,MAP3K12,MAP3K13,MAP3K14,MAP4K3,MAPK8IP3,MLKL,NCKAP1L,NEK4,NRK,OSBPL8,OXSR1,PAK1,PDGFC,PRLR,PRNP,PSEN1,PTK2B,PTPN1,PTPN11,RAF1,RET,SHC1,SLC11A1,SLK,SPAG9,STK24,TAOK1…
GO:BP	neuron death	GO:0070997	3.51475e-12	11.4541	173	4037	74	24356	ABL1,ACVR2B,ADARB1,ADNP,AMBRA1,ANGPT1,ASCL1,BACE1,BARHL1,BCL2,BDNF,BIRC5,CEBPB,CHL1,DLX1,EFNB2,EGLN1,EIF2S1,EN2,EPHB1,FAIM2,FZD1,GABRA5,GABRB2,GABRB3,GDNF,GPNMB,GRIN1,GSK3A,HIPK2,HRAS,IGF1,ITSN1,JUN,KRAS,LRRK2,MAP2K4,MAP3K12,MAPT,MCL1,MECP2,MEF2C,NCOA7,NF1,NGFR,NONO,NR4A3,NRP1,NTRK2,PINK1,POU4F1,PPARGC1A,PPT1,PRKCI,PRNP,PSEN1,RB1,RHOA,RRAS2,SIRT1,SIX1,SIX4,SLC7A11,STAMBP,STXBP1,TBC1D24,THRB,TNFRS…
GO:BP	defense response	GO:0006952	4.16227e-12	11.3807	621	4037	183	24356	ABCC9,ABR,ACTR2,ACTR3,ADAMTS5,ADCY1,ADORA2A,AGTR2,AHSG,ALOX5,ALPK1,ALS2,AQP4,ARG2,ASH1L,ATG7,B4GALT1,BAP1,BCL2,BMP2,BMP6,BMPR1B,BNIP3L,C5ORF30,CADM1,CD36,CD44,CD47,CD74,CD276,CDC42EP4,CEBPB,CEBPG,COCH,COLEC12,CRP,CTNNBIP1,CXCL12,CYBB,CYLD,DAB2IP,DAPK1,DRD1,DRD2,DROSHA,EIF4E,EIF4G1,ELMOD2,ESR1,ETS1,FAM19A3,FBXL20,FGA,FLNB,GABRA5,GFI1,GHR,GPATCH3,GPRC5B,HDAC4,HEXIM1,HGF,HMGB2,HMGB3,HMOX1,HRAS,IFNAR…
GO:BP	endomembrane system organization	GO:0010256	4.64691e-12	11.3328	267	4037	99	24356	ABCA1,ACTN2,AGFG1,AKTIP,ALS2,ANK3,ANKLE2,ANO3,ARFGEF2,ARHGEF7,ASAP1,ATP2A2,BAIAP2,BAIAP2L2,CAV2,CLASP1,COG4,COL4A3BP,CORO7,CREB1,CSNK1A1,CSNK1D,DNAJC13,DNM1,EHD3,EXOC8,FAM160A2,FAT4,FNBP1L,GET4,GORASP1,HOOK1,JAGN1,LEMD2,LEMD3,LMAN2,LRRK2,MICALL1,MPP5,MYO18A,NDRG1,OBSL1,PACSIN1,PACSIN2,PAFAH1B1,PI4K2A,PI4K2B,PTEN,PTPRN,RAB30,RAB43,RAB11A,RAB1A,RAB22A,RAB27A,RAB2A,RAB33B,RAB3GAP1,RAB3GAP2,RAB5B,REE…
GO:BP	organic cyclic compound catabolic process	GO:1901361	5.04496e-12	11.2971	279	4037	102	24356	ALDH1L2,ALKBH5,ATM,AXIN2,CIDEA,CNOT6,CNOT8,CNOT6L,CNP,COMT,CSDC2,CSDE1,CYP39A1,DAO,DCP2,DCP1A,DDX5,DFFA,DIO2,DIS3,DNA2,DPYD,DPYS,DROSHA,DUT,E2F1,ELAVL1,ENPP4,ERI1,EXOG,EXOSC8,FGF23,FMR1,FTO,FXR1,GDA,GDNF,GEN1,GIGYF2,HAL,HDC,HMOX1,HNRNPD,HNRNPU,HPRT1,IGF2BP1,KMO,LIN28A,LIN28B,LRTOMT,LSM1,MAOA,MAPKAPK2,METTL16,MGAT1,MRTO4,MTPAP,NANOS1,NCBP1,NT5E,NT5M,NUDT3,NUDT4,NUDT7,NUDT12,PAN3,PAPD4,PAPD7,PATL1,…
GO:BP	regulation of neurotransmitter levels	GO:0001505	6.32161e-12	11.1992	171	4037	73	24356	ABAT,ALDH5A1,ARL6IP1,ARL6IP5,ASS1,ATP2A2,ATP2B4,CACNA1B,CADPS,CADPS2,CD36,CD47,COMT,CPLX2,CPS1,CX3CR1,CYP1B1,DAGLA,DDAH1,DGKI,DPYD,DRD2,GDNF,GFAP,GRIN2A,GSK3A,HDC,HRH4,HSP90AA1,INSR,LIN7C,LRRK2,MEF2C,NAALAD2,NAPA,NAPB,NF1,NLGN1,NOS1,NRXN1,PDE1B,PDZD11,PPT1,PREPL,PSEN1,PTK2B,PTPRN2,RAB3B,RAB3GAP1,RIMS2,RIMS3,RIMS4,RNF180,RORA,SHMT1,SLC18A2,SLC1A1,SLC1A2,SLC1A3,SLC5A7,SLC7A11,SMAD3,SNAP29,SOD2,STX1…
GO:BP	positive regulation of epithelial cell proliferation	GO:0050679	6.3506e-12	11.1972	107	4037	54	24356	AKT3,APLN,APLNR,B4GALT1,BMP2,BMP6,BMPR2,BMPR1A,CAV2,CCND1,DLX6,EGR3,ESRP2,EYA1,FGF1,FGF2,FGF7,FGF9,FGFR1,FLT4,FOXP1,FZD7,HMGB2,HMOX1,HRAS,IGF1,IQGAP3,JUN,KDM5B,MED1,NF1,NR4A3,NRAS,OSR2,PAX2,PDCD6,PLCG1,PPP1R16B,PRKCA,PROX1,PTPRN,RREB1,SFRP1,SIRT1,SMO,SOX9,SP1,TGFBR1,TNFAIP3,TP63,VASH2,VEGFC,WDR48,WNT5A
GO:BP	cellular ion homeostasis	GO:0006873	6.65145e-12	11.1771	377	4037	126	24356	ABL1,ABL2,ANK2,ANXA6,APLNR,ARF1,ATOX1,ATP1B3,ATP2A2,ATP2B1,ATP2B2,ATP2B4,ATP2C1,ATP6V0A2,ATP6V1A,ATP6V1G1,BANK1,BCL2,BMP6,CA2,CA7,CALB1,CALM1,CASQ2,CASR,CD36,CFTR,CLIC4,CX3CR1,CXCR1,CXCR5,DMD,DMXL1,DRD1,EDN1,EGLN1,F2RL2,FAM155B,FASLG,FGF23,FXN,GLP1R,GPR12,GPR55,GRIA1,GRIN1,GRIN2A,GRIN2B,GRM1,GRM5,HMOX1,IREB2,ITPR2,JPH1,KCNMA1,KCTD7,LPAR4,LRRK2,LTB4R,MCU,MYO5A,NMUR2,PDE4D,PLCG1,PLCG2,PPT1,PRKCB,PR…
GO:BP	regulation of leukocyte cell-cell adhesion	GO:1903037	6.95758e-12	11.1575	140	4037	64	24356	ADORA2A,ARG2,ASS1,BMI1,CARD11,CBFB,CD5,CD47,CD74,CD86,CD274,CD276,CEBPB,CYLD,DLG1,DLG5,DNAJA3,DUSP3,EFNB2,EGR3,ETS1,FLOT2,FOXJ1,GPNMB,ICOS,IGF1,IGFBP2,IL7,IL7R,IRF1,ITCH,ITPKB,LOXL3,MALT1,MYB,NCKAP1L,NFAT5,NR4A3,PAG1,PDCD1LG2,PDE5A,PIK3R6,PPARA,PRKAR1A,PRKCZ,PRNP,RAG1,RASGRP1,RC3H1,RC3H2,RHOA,SDC4,SHB,SOCS5,TFRC,TGFBR2,TNFRSF21,TNFSF11,TRAF6,TWSG1,WNK1,ZBTB1,ZC3H12A,ZMIZ1
GO:BP	carbohydrate derivative metabolic process	GO:1901135	7.53533e-12	11.1229	665	4037	192	24356	ACACA,ACAN,ACPP,ACSM5,ACSS2,ADCY1,ADCY2,ADCY6,ADK,AK1,AK2,AK4,ALDH5A1,ALDOB,AMD1,AMPD3,ANGPT1,B3GALNT1,B3GALNT2,B3GNT2,B3GNT7,B3GNT9,B4GALT1,B4GALT6,B4GALT7,BCL2,BMP2,BMPR2,BMPR1B,BPGM,C1GALT1,CBR4,CHST2,CHST3,CHST6,CHST11,CHSY1,CMPK2,CSGALNACT1,DPAGT1,DPY19L1,DPY19L3,DPY19L4,DPYD,DSEL,DUT,EDEM1,EDEM3,EGFLAM,ELOVL4,ELOVL7,ENPP4,ERP44,EXTL2,FAM20B,FBN1,FKTN,FUT4,FUT8,FUT9,FUT10,GALNT1,GALNT2,GALNT…
GO:BP	regulation of protein catabolic process	GO:0042176	7.7157e-12	11.1126	261	4037	97	24356	ANKIB1,APC,ARIH1,ARIH2,ASB9,ASB11,ATG7,AZIN1,BBS7,BTRC,CLEC16A,CSNK1A1,CSNK1D,CSNK1E,CSNK2A2,CUL4B,DAB2,DAB2IP,DERL2,DNAJB2,DTL,EDEM1,EPHA4,ERLEC1,FOXO1,FURIN,GFAP,GGA1,GGA3,GPLD1,GRIN2A,GSK3A,HECW1,HECW2,HIPK2,HMGCR,HSP90AA1,IGF1,ITCH,LATS1,LPCAT1,LRIG2,LRRK2,MDM4,MSN,MYCBP2,MYLIP,NEDD4,NEDD4L,NKD1,NSF,OPHN1,OSBPL7,PHB,PSEN1,PSMC2,PSME3,PSMF1,PTEN,PTK2B,PTPN3,RAB7A,RAD23B,RGP1,RNF41,RNF180,RNF18…
GO:BP	homeostasis of number of cells	GO:0048872	8.70603e-12	11.0602	179	4037	75	24356	ABL1,ACVR1B,ACVR2A,AKT3,AMPD3,ARID4A,BAP1,BCL2,CARD11,CD74,CDK6,CEBPG,CITED2,CYLD,DNAJA3,EPAS1,ETS1,EXOC5,FH,FLVCR1,GCNT4,GIGYF2,GPI,GPR183,HMGB2,HMOX1,ID2,IL7,IL7R,ILDR2,IREB2,ITPKB,JMJD6,KIT,KITLG,KRAS,L3MBTL3,LGR4,MAFB,MAPK14,MB,MED1,MEF2C,MTHFD1,NAPEPLD,NCKAP1L,NFE2L1,NOV,PIK3CD,PTPN11,RAG1,RASSF2,RB1,RBFOX2,RC3H1,RC3H2,RHAG,RPS19,SENP1,SLC40A1,SLC7A11,SMAD5,SMO,SOS1,SOX6,SOX9,SRF,STAT1,THRA,…
GO:BP	regulation of hormone levels	GO:0010817	8.90571e-12	11.0503	285	4037	103	24356	ACVR1C,ACVR2B,ADCYAP1,ALDH1A2,ARHGEF7,ARNT,BIRC5,BMP2,BMP6,BMP7,BRSK2,C2CD2L,CFTR,CREB1,CRHR1,CYB5R4,CYP1B1,CYP27C1,DHRS11,DIO1,DIO2,DRD2,ECE1,ECE2,EDN1,EFNA5,EGR1,ENPEP,ENSA,EPHA5,ESR1,FDX1,FGA,FGFR1,FSHB,FURIN,FZD4,GAL,GCG,GCK,GCNT4,GFI1,GHR,GNB3,GPR173,HNF4A,HNF4G,ICA1,IDE,IGF1,ILDR1,ILDR2,IRS1,IYD,KCNB1,KCNJ11,KDM5B,LRAT,MAFA,MCU,MECP2,MED1,MYO5A,NDST2,NOV,NR3C1,NR3C2,PCLO,PCSK1,PCSK2,PCSK6,P…
GO:BP	regulation of hemopoiesis	GO:1903706	1.23138e-11	10.9096	213	4037	84	24356	ABL1,ACVR1B,ACVR2A,ATXN1L,BMI1,CARD11,CBFB,CD74,CDC73,CDK6,CEBPB,CLDN18,CREB1,CTNNBIP1,CYLD,DROSHA,EGR3,ETS1,FBN1,FNIP1,FOS,FOXJ1,FSHB,GABPA,GPR55,HMGB2,HMGB3,HOXA7,ID2,IKZF3,IL7,IL7R,IRF1,ITPKB,JAG1,KITLG,KLF10,LEF1,LOXL3,MAFB,MALT1,MAPK14,MED1,MEF2C,MEIS1,MEIS2,MITF,MYB,NCKAP1L,NF1,NFE2L2,NOTCH2,PIK3R6,POU4F1,POU4F2,PRKCZ,PTK2B,RAG1,RARG,RASGRP1,RASSF2,RB1,RBFOX2,RC3H1,RC3H2,RHOA,RNF41,RUNX1,SE…
GO:BP	heart morphogenesis	GO:0003007	1.30345e-11	10.8849	191	4037	78	24356	ADAMTS1,ALDH1A2,ANKRD1,ARID2,ARL13B,AXIN2,BMP2,BMP7,BMPR2,BMPR1A,BVES,CDH5,CITED2,COL4A3BP,DLL4,EGLN1,EYA1,FAT4,FLRT2,FZD1,GATA4,GATA6,GNG5,HAND1,HEY1,HEYL,ID2,ILK,INSR,JAG1,JUN,LEMD2,LRP2,MED1,MEF2C,MKS1,MSX2,MYLK2,NEDD4,NOTCH2,NPY1R,NPY5R,NRP1,NRP2,PARVA,PIM1,POU4F1,PROX1,PSEN1,RHOA,RUNX2,S1PR1,SEC24B,SEMA3C,SFRP2,SHOX2,SIX1,SMAD3,SMO,SOS1,SOX9,SRF,TBX2,TBX3,TGFBR1,TGFBR2,TGFBR3,TMED2,TNNI1,TPM…
GO:BP	response to oxygen levels	GO:0070482	1.49948e-11	10.8241	135	4037	62	24356	ALKBH5,ARNT,ASCL2,ATG7,ATP6V0A2,ATP6V1A,ATP6V1G1,BACH1,BCL2,BMP2,BNIP3L,CPEB2,DDAH1,EDN1,EDNRA,EGLN1,EGLN3,EGR1,EPAS1,FOXO1,GATA6,HIF1AN,HIF3A,HMOX1,ITPR2,KCNMA1,LIMD1,LOXL2,MB,MDM4,MECP2,MMP2,NDRG1,NF1,NFE2L2,NOS1,NPEPPS,PDK3,PGK1,PINK1,PLOD2,PPARD,PRKCE,PTEN,PTGS2,RORA,SFRP1,SIRT1,SLC11A2,SLC8A3,SMAD3,SOD2,SRF,SUV39H1,TBL2,TGFB3,TGFBR2,TGFBR3,TM9SF4,UBQLN1,VEGFC,WTIP
GO:BP	organelle localization	GO:0051640	1.5156e-11	10.8194	364	4037	122	24356	ACTR2,ACTR3,AP3M1,AP3M2,ARCN1,ATG14,ATP2A2,BICD2,BLOC1S2,C17ORF75,CADPS,CADPS2,CAV2,CENPA,CEP19,CEP120,CFTR,CHMP5,CHMP1B,CLASP1,COPG2,CPLX2,DAB1,DLG1,DMD,DNM1,DNM3,DYNC1I1,ESYT1,ESYT2,EXOC4,EXOC5,EXOC6,EXOC8,FAM65A,FAM91A1,FAM98A,FNBP1L,GEM,GSK3A,HAP1,HNRNPU,KIF23,KIF1B,KIF3C,KIF5B,KIT,KLHL12,LRRK2,LTV1,MAGI2,MAP4,MAP1B,MAPT,MARK1,MFN2,MREG,MYH9,MYO5A,NAPA,NAPB,NDEL1,NIN,NLGN1,NR4A3,NSF,PA2G4,PAF…
GO:BP	respiratory system development	GO:0060541	1.71387e-11	10.766	149	4037	66	24356	ABCA12,ACVR2B,ALDH1A2,ASCL1,ATXN1,ATXN1L,BMPR2,BMPR1A,CCBE1,CREB1,CTGF,DAG1,DLG5,EDA,EPAS1,ESRP2,FGF1,FGF2,FGF7,FGF9,FGF18,FGFR1,FLT4,FOXJ1,FOXP1,GATA6,HOPX,IGFBP5,JMJD6,KRAS,LEF1,LOXL3,MAPK8IP3,NFIB,NKX2-1,PDGFRA,PGR,PHF14,PHOX2B,PKDCC,PPP1CA,PPP3R1,PROX1,RARG,RC3H2,RDH10,RPGRIP1L,RSPO2,SEC24B,SIX1,SIX4,SLC7A11,SMCHD1,SOX9,SRF,STK40,TBX4,TGFBR2,TGFBR3,THRA,THRB,TIMELESS,WNT11,WNT5A,YAP1,ZFPM2
GO:BP	anion transport	GO:0006820	1.82987e-11	10.7376	394	4037	129	24356	ABCA1,ABCA12,ABCC1,ABCC4,ABCC5,ABCD3,ABCG8,ACSL3,AHCYL1,ANKH,ANO3,ARL6IP1,ARL6IP5,ATP10D,ATP11B,ATP8A1,ATP9A,BEST4,C2CD2L,CA2,CA7,CALHM1,CD36,CEBPB,CFTR,CLCN3,CLCN4,CLCN5,CLCN6,CLIC4,CLIC5,COL4A3BP,DRD2,FABP3,FGF23,FGFR1,GABRA1,GABRA3,GABRA4,GABRA5,GABRA6,GABRB3,GABRE,GABRG2,GLRA2,GLTP,GOT2,GRIN2B,GRM5,LRP2,LRRC8A,LRRC8B,LRRC8C,NF1,NMUR2,NTRK2,OSBPL8,PCTP,PITPNA,PLEKHA8,PNPLA8,PPARD,PRNP,PSEN1,RA…
GO:BP	muscle cell proliferation	GO:0033002	1.9592e-11	10.7079	106	4037	53	24356	ADAMTS1,ANGPT1,APLN,ARID2,BMPR1A,CALCRL,CTNNBIP1,EDN1,EPHB1,ERBB4,ERN1,FGF2,FGF9,FGFR1,FOXJ2,FOXP1,GATA6,HGF,HMOX1,ID2,IGF1,IGFBP5,IL6R,JUN,LDLRAP1,MAPK14,MEF2C,MEF2D,MFN2,MMP2,MSTN,NAA35,NOV,NR4A3,PDCD4,PIM1,PPARD,PRKAR1A,PTEN,SDC4,SIX1,SULF1,TBX2,TCF7L2,TGFB3,TGFBR1,THBS1,TNFAIP3,TPM1,TRIB1,WNT4,YAP1,ZFPM2
GO:BP	central nervous system neuron differentiation	GO:0021953	2.06532e-11	10.685	146	4037	65	24356	ADARB1,ASCL1,AUTS2,BCL11B,CBLN1,CNTN2,CRK,CSF1R,DCLK1,DCX,DLX1,DLX2,DRD1,DRD2,EPHA4,EPHB1,EPHB2,EPHB3,ERBB4,FAIM2,FBXO45,FEZF2,GBA2,GBX2,GDF7,GIGYF2,HSP90AA1,ID4,LMO4,LMX1A,MAP2,MYCBP2,NANOS1,NDEL1,NFIB,NIN,NKX2-1,NKX2-2,NRP1,NRP2,NTRK2,OPHN1,OTP,PAFAH1B1,PAX6,PAX7,PHOX2B,PLXNA4,POU3F4,POU4F1,PROX1,PSEN1,PTEN,RORA,RYK,SEMA3A,SFRP1,SFRP2,SMARCC2,SMO,SPOCK1,TSKU,UNC5D,UQCRQ,WNT5A
GO:BP	lymphocyte activation	GO:0046649	2.07214e-11	10.6836	382	4037	126	24356	ABL1,ADORA2A,ARG2,ATM,AZI2,BANK1,BCL2,BCL11B,BMI1,CARD11,CBFB,CD5,CD47,CD74,CD86,CD274,CD276,CDK6,CEBPB,CEBPG,CXCR5,CYLD,DLG1,DLG5,DLL4,DNAJA3,DNAJB9,DROSHA,DUSP3,EFNB2,EGR1,EGR3,FLOT2,FNIP1,FOXJ1,FOXP1,FZD7,GPNMB,GPR183,HDAC4,HMGB3,ICOS,ID2,IGF1,IGFBP2,IKZF3,IL7,IL7R,IRF1,IRF4,ITCH,ITFG2,ITPKB,JMJD6,KIT,LEF1,LEPR,LOXL3,MAFB,MALT1,MAPK8IP1,MEF2C,MSN,MYB,MYH9,NBN,NCAPH2,NCKAP1L,NEDD4,NHEJ1,PAG1,PD…
GO:BP	cellular nitrogen compound catabolic process	GO:0044270	2.19945e-11	10.6577	253	4037	94	24356	ALDH1L2,ALKBH5,ATM,AXIN2,CIDEA,CNOT6,CNOT8,CNOT6L,CNP,CSDC2,CSDE1,DCP2,DCP1A,DDX5,DFFA,DIS3,DNA2,DPYD,DPYS,DROSHA,DUT,E2F1,ELAVL1,ENPP4,ERI1,EXOG,EXOSC8,FMR1,FTO,FXR1,GDA,GDNF,GEN1,GIGYF2,HAL,HDC,HMOX1,HNRNPD,HNRNPU,HPRT1,IGF2BP1,KMO,LIN28A,LIN28B,LSM1,MAPKAPK2,METTL16,MGAT1,MRTO4,MTPAP,NANOS1,NCBP1,NT5E,NT5M,NUDT3,NUDT4,NUDT7,NUDT12,PAN3,PAPD4,PAPD7,PATL1,PATL2,PCBP4,PDE4D,PDE5A,PKP1,POLR2D,PRR5…
GO:BP	heterocycle catabolic process	GO:0046700	2.27218e-11	10.6436	257	4037	95	24356	ALDH1L2,ALKBH5,ATM,AXIN2,CIDEA,CNOT6,CNOT8,CNOT6L,CNP,CSDC2,CSDE1,DAO,DCP2,DCP1A,DDX5,DFFA,DIS3,DNA2,DPYD,DPYS,DROSHA,DUT,E2F1,ELAVL1,ENPP4,ERI1,EXOG,EXOSC8,FMR1,FTO,FXR1,GDA,GDNF,GEN1,GIGYF2,HAL,HDC,HMOX1,HNRNPD,HNRNPU,HPRT1,IGF2BP1,KMO,LIN28A,LIN28B,LSM1,MAPKAPK2,METTL16,MGAT1,MRTO4,MTPAP,NANOS1,NCBP1,NT5E,NT5M,NUDT3,NUDT4,NUDT7,NUDT12,PAN3,PAPD4,PAPD7,PATL1,PATL2,PCBP4,PDE4D,PDE5A,PKP1,POLR2D,…
GO:BP	aromatic compound catabolic process	GO:0019439	2.39765e-11	10.6202	265	4037	97	24356	ALDH1L2,ALKBH5,ATM,AXIN2,CIDEA,CNOT6,CNOT8,CNOT6L,CNP,COMT,CSDC2,CSDE1,DCP2,DCP1A,DDX5,DFFA,DIO2,DIS3,DNA2,DPYD,DROSHA,DUT,E2F1,ELAVL1,ENPP4,ERI1,EXOG,EXOSC8,FMR1,FTO,FXR1,GDA,GDNF,GEN1,GIGYF2,HAL,HDC,HMOX1,HNRNPD,HNRNPU,HPRT1,IGF2BP1,KMO,LIN28A,LIN28B,LRTOMT,LSM1,MAOA,MAPKAPK2,METTL16,MGAT1,MRTO4,MTPAP,NANOS1,NCBP1,NT5E,NT5M,NUDT3,NUDT4,NUDT7,NUDT12,PAN3,PAPD4,PAPD7,PATL1,PATL2,PCBP4,PDE4D,PDE5A…
GO:BP	osteoblast differentiation	GO:0001649	2.41186e-11	10.6176	126	4037	59	24356	ACVR2A,ACVR2B,ASF1A,AXIN2,BMP2,BMP6,BMP7,BMPR2,BMPR1A,BMPR1B,CBFB,CD276,CDK6,CEBPB,CTNNBIP1,FGF2,FGF9,FGF23,FZD1,GREM1,HDAC4,HIRA,ID2,ID4,IGF1,IGFBP5,ILK,JAG1,LEF1,LGR4,LIMD1,MEF2C,MEF2D,MSX2,NBR1,NF1,NPNT,RASSF2,RSPO2,RUNX2,SEMA4D,SFRP1,SFRP2,SH3PXD2B,SHOX2,SMAD3,SMAD5,SMO,SMOC1,TMEM119,TNN,TOB1,TP63,TP53INP2,TWSG1,WNT4,WNT11,WWTR1,ZHX3
GO:BP	cation homeostasis	GO:0055080	2.61819e-11	10.582	421	4037	135	24356	ABL1,ABL2,ANK2,ANXA6,APLNR,ARF1,ATOX1,ATP1B3,ATP2A2,ATP2B1,ATP2B2,ATP2B4,ATP2C1,ATP6V0A2,ATP6V1A,ATP6V1G1,BANK1,BCL2,BDH2,BMP6,CA2,CA7,CALB1,CALM1,CASQ2,CASR,CD36,CFTR,CLIC4,CNNM2,CX3CR1,CXCR1,CXCR5,DMD,DMXL1,DRD1,DRD2,EDN1,EGLN1,EPAS1,F2RL2,FAM155B,FASLG,FXN,GLP1R,GPR12,GPR55,GRIA1,GRIN1,GRIN2A,GRIN2B,GRM1,GRM5,HMOX1,IREB2,ITPR2,JPH1,KCNH2,KCNMA1,KCTD7,KL,LPAR4,LRRK2,LTB4R,MCU,MLLT6,MYO5A,NEO1,N…
GO:BP	learning or memory	GO:0007611	2.9711e-11	10.5271	140	4037	63	24356	ADCY1,AFF2,ATP8A1,ATXN1,ATXN1L,B4GALT2,BDNF,CALB1,CAMK4,CCND2,CNTN2,CNTNAP2,CREB1,CUX2,DDHD2,DGKI,DRD1,DRD2,EIF4EBP2,EPHB2,EPM2A,GABRA5,GLP1R,GMFB,GRIA1,GRIN1,GRIN2A,GRIN2B,GRM5,HMGCR,HRH1,KRAS,LMX1A,MAPT,MECP2,MEF2C,MEIS2,MME,NETO1,NF1,NRXN1,NTRK2,PAFAH1B1,PAIP2,PDE1B,PPT1,PRKAR2B,PRNP,PSEN1,PTEN,PTN,RCAN1,SHC3,SLC12A5,SLC24A2,SLC7A11,SLC8A3,SRF,SYNJ1,SYT4,THRA,TMOD2,TTBK1
GO:BP	negative regulation of Wnt signaling pathway	GO:0030178	3.70432e-11	10.4313	117	4037	56	24356	APC,APCDD1,AXIN2,BMP2,CSNK1A1,CSNK1E,CTNNBIP1,CTNND1,CYLD,DAB2,DAB2IP,DKK2,DKK3,EGR1,FERMT1,FGF9,FOXO1,FRZB,FZD1,FZD6,G3BP1,GREM1,LATS1,LATS2,LIMD1,LRP4,MAPK14,MCC,MED12,NKD1,PTPRO,RAPGEF1,RBMS3,RNF43,RNF213,ROR2,SFRP1,SFRP2,SHISA2,SHISA6,SIAH2,SIX3,SLC9A3R1,SOSTDC1,SOX9,SOX10,STK3,TCF7L2,TLE1,TLE4,TMEM170B,TNN,TSKU,WNT11,WNT5A,WWTR1
GO:BP	regulation of neuron death	GO:1901214	3.82858e-11	10.417	151	4037	66	24356	ABL1,ACVR2B,ADNP,AMBRA1,ANGPT1,ASCL1,BACE1,BARHL1,BCL2,BDNF,BIRC5,CEBPB,CHL1,DLX1,EFNB2,EGLN1,EIF2S1,EN2,EPHB1,FAIM2,FZD1,GABRA5,GABRB2,GABRB3,GDNF,GPNMB,GRIN1,GSK3A,HIPK2,HRAS,IGF1,ITSN1,JUN,KRAS,LRRK2,MAP2K4,MAP3K12,MAPT,MCL1,MECP2,MEF2C,NCOA7,NF1,NONO,NR4A3,NRP1,NTRK2,PINK1,POU4F1,PPARGC1A,PPT1,PRKCI,PRNP,RHOA,RRAS2,SIRT1,SIX1,SIX4,SLC7A11,STAMBP,STXBP1,TBC1D24,TYRO3,WFS1,WNT5A,XRCC2
GO:BP	negative regulation of transport	GO:0051051	3.89234e-11	10.4098	255	4037	94	24356	ABCG8,ABR,ACTN2,ACVR1C,ANGPT1,ANKRD13A,ARG2,ARL6IP5,BAG4,BANK1,BCL2,CALM1,CASQ2,CD36,CD74,CD200,CIDEA,CTTNBP2NL,DDI1,DERL2,DPH3,DRD2,EPHB2,ERLEC1,FERMT1,GABRE,GEM,GHR,HECW1,HECW2,HMGCR,IGF1,IL1RAPL1,INSIG1,IRS1,KCNB1,KCNE4,KCNH2,KCNJ11,LGR4,LRRK2,LRRTM2,LRSAM1,MAP1B,MAPKBP1,NDFIP2,NEDD4,NEDD4L,NF1,NOS1,NOV,OPRM1,OSGIN1,OXSR1,PACSIN2,PKDCC,PPM1F,PRKCB,PROM2,PTEN,PTGER3,PTK2B,PTPN11,RAB23,RAB33B,RA…
GO:BP	T cell activation	GO:0042110	4.09076e-11	10.3882	263	4037	96	24356	ABL1,ADORA2A,ARG2,AZI2,BCL2,BCL11B,BMI1,CARD11,CBFB,CD5,CD47,CD74,CD86,CD274,CD276,CDK6,CEBPB,CYLD,DLG1,DLG5,DLL4,DNAJA3,DROSHA,DUSP3,EFNB2,EGR1,EGR3,FLOT2,FOXJ1,FOXP1,FZD7,GPNMB,GPR183,ICOS,IGF1,IGFBP2,IL7,IL7R,IRF1,IRF4,ITCH,ITPKB,JMJD6,KIT,LEF1,LEPR,LOXL3,MAFB,MALT1,MAPK8IP1,MSN,MYB,MYH9,NCAPH2,NCKAP1L,NEDD4,NHEJ1,PAG1,PDCD1LG2,PDE5A,PIK3R6,PRKAR1A,PRKCZ,PRNP,PSEN1,RAB27A,RAG1,RASGRP1,RC3H1,RC…
GO:BP	mitotic cell cycle	GO:0000278	4.39222e-11	10.3573	572	4037	169	24356	ABL1,ACVR1B,ADAMTS1,ANK3,ANKLE2,APC,ARF1,ARL3,ARPP19,ASCL1,ATM,ATRX,AZI2,BACH1,BCL2,BIRC5,BMP7,BRSK2,BTG4,CAMK2G,CAV2,CCND1,CCND2,CCNJ,CCNJL,CCNY,CDC6,CDC27,CDC73,CDC14B,CDK14,CDK2AP2,CDKN1A,CDKN2B,CENPA,CEP85,CETN1,CHMP5,CHMP1B,CHTF8,CLASP1,CUL4B,CYLD,DCUN1D3,DLG1,DNA2,DTL,DUSP3,E2F1,E2F4,E2F6,EDN1,EIF4E,EIF4G1,EML1,ENSA,FAM107A,FBXL18,FGFR1,FOXM1,FOXN3,FZD3,GADD45A,GAS1,GEM,GEN1,GIGYF2,GPNMB,H2…
GO:BP	regulation of vasculature development	GO:1901342	4.55779e-11	10.3412	180	4037	74	24356	ABL1,ADAM12,AKT3,AMOT,ANGPT2,APLNR,BMP7,CCBE1,CREB3L1,CX3CR1,CYP1B1,DAB2IP,EFNB2,EGLN1,EMP2,EPN2,ERAP1,ETS1,FASLG,FGF1,FGF2,FGF18,FLT1,FOXJ2,GAB1,GATA6,GLUL,GREM1,HIPK2,HK2,HMOX1,ITGB8,JAK1,KIAA1024,KIT,KRIT1,MAP3K3,MECP2,MTDH,NF1,NFATC3,NGFR,NRP1,PAK4,PDCD4,PDCD6,PDE3B,PIK3R6,PLCG1,PPP1R16B,PRKCA,PRKCB,PTK2B,PTPRM,RAPGEF3,RHOA,ROCK2,SFRP2,SIRT1,SMAD1,SMOC2,SP1,SPRED1,STAT1,SULF1,TGFBR2,THBS1,VAS…
GO:BP	regulation of protein transport	GO:0051223	4.6163e-11	10.3357	344	4037	116	24356	ABL1,ACSL3,ACVR1C,ADAM9,ANGPT1,ANKRD1,ARFIP1,ARG2,BAG4,BANK1,BIRC5,BNIP3L,BRSK2,C2CD2L,CADM1,CD36,CD200,CD276,CDH1,CDK5R1,CFTR,CIDEA,CNST,CSF1R,CTDSPL2,DERL2,DNAJC27,DPH3,DRD2,EDEM1,EFNA5,ENSA,EPHA5,ERLEC1,FAM65A,FERMT1,FGA,GAPVD1,GCG,GCK,GHR,GPI,GPR173,GSK3A,HMGCR,HNF4A,HNF4G,HRAS,ICA1,IGF1,INSIG1,IRS1,KCNB1,KCNJ11,LGR4,LRRK2,LRTOMT,MAPK14,MAPKBP1,MCU,MYO18A,NDEL1,NDFIP2,NF1,NOV,OPHN1,OPRM1,PINK…
GO:BP	JNK cascade	GO:0007254	4.7803e-11	10.3205	111	4037	54	24356	AIDA,CTGF,CYLD,DAB2IP,DUSP3,EDAR,EDN1,EPHA4,EPHB1,ERN1,FKTN,FLT4,FZD4,GADD45A,GADD45G,HIPK2,HIPK3,HRAS,IGF1R,ITCH,MAGI3,MAP2K4,MAP3K7,MAP3K12,MAP3K13,MAPK10,MAPK8IP1,MAPK8IP3,MECOM,MLKL,PAFAH1B1,PAK1,PHLPP1,PTK2B,PTPN1,RAP2A,RASGRP1,RASSF2,ROR2,SAMD5,SFRP1,SFRP2,SH3RF1,SH3RF3,STK3,TAOK1,TNFRSF19,TNFSF11,TRAF4,TRAF6,TRIB1,WNT16,WNT5A,ZMYND11
GO:BP	skeletal system morphogenesis	GO:0048705	6.4286e-11	10.1919	192	4037	77	24356	ACAN,ACVR2B,ALX4,ARID5B,AUTS2,AXIN2,BARX2,BMI1,BMP6,BMP7,BMPR2,BMPR1B,CHST11,CHSY1,CITED2,COCH,CSGALNACT1,CTGF,DLG1,DLX2,EYA1,FGF18,FGFR2,FLVCR1,FMN1,FOXN3,GLG1,GREM1,HOXA7,HOXB2,HOXC4,HOXC5,HOXC9,HOXC11,IMPAD1,INSIG1,MAPK14,MATN1,MED12,MEF2C,MEF2D,MMP2,MMP16,MSX2,MTHFD1L,OSR2,PDGFRA,PHOSPHO1,PLEKHA1,PRRX1,PSEN1,RAB23,RAB33B,RARG,RDH10,ROR2,RUNX2,RYK,SFRP1,SFRP2,SH3PXD2B,SHOX2,SIX1,SIX4,SMAD3,SOX…
GO:BP	response to cytokine	GO:0034097	7.52573e-11	10.1235	491	4037	150	24356	ACTR2,ACTR3,ADAM9,ADAM10,ADIPOR2,AFF3,ALDH1A2,ANGPT1,ANKRD1,AQP4,ARID5B,B3GNT2,BAG4,BCL2,BCLAF1,CD44,CD47,CD74,CDC42EP4,CLDN18,CREB1,CSF1R,CX3CR1,CXCL12,CXCR1,CXCR5,CYLD,DAB2IP,DAPK1,EGR1,FLNB,FZD4,GFI1,GFPT2,GNPNAT1,GPD1,GREM2,HDAC4,HIPK1,HK2,HNRNPU,IFNAR1,IKBKE,IL8,IL11RA,IL13RA1,IL17RD,IL1R1,IL1RAPL1,IL6R,IL7R,ILDR1,ILK,IRAK2,IRF1,JAGN1,JAK1,JUN,KAT6B,KDM5B,KIF5B,KIT,LDLRAP1,LEF1,LEPR,LIFR,LRA…
GO:BP	regulation of establishment of protein localization	GO:0070201	8.0472e-11	10.0944	363	4037	120	24356	ABL1,ACSL3,ACVR1C,ADAM9,ANGPT1,ANKRD1,ARFIP1,ARG2,BAG4,BANK1,BIRC5,BNIP3L,BRSK2,C2CD2L,CADM1,CD36,CD200,CD276,CDH1,CDK5R1,CEP120,CFTR,CIDEA,CNST,CSF1R,CTDSPL2,DERL2,DNAJC27,DPH3,DRD2,EDEM1,EFNA5,ENSA,EPB41L5,EPHA5,ERLEC1,FAM65A,FERMT1,FGA,GAPVD1,GCG,GCK,GHR,GPI,GPR173,GSK3A,HMGCR,HNF4A,HNF4G,HRAS,ICA1,IGF1,INSIG1,IRS1,KCNB1,KCNJ11,LGR4,LRRK2,LRTOMT,MAPK14,MAPKBP1,MAPT,MCU,MYO18A,NDEL1,NDFIP2,NF1,…
GO:BP	negative regulation of cell migration	GO:0030336	8.38021e-11	10.0767	153	4037	66	24356	ABHD2,ABHD6,ABR,ACVR1C,ADARB1,ANGPT2,ARID2,BCL2,BMPR1A,C5ORF30,CDH1,CLASP1,CLIC4,CYP1B1,DAB2IP,DAG1,DLG5,DLL4,DRD2,ERBB4,HOXA7,IGFBP5,JAG1,LRCH1,MCC,MECP2,MEF2C,MITF,NAV3,NBL1,NF1,NKX2-1,NOV,OSBPL8,PADI2,PTEN,PTPRM,PTPRR,RAP2A,RAP2B,RAP2C,RHOA,RNF20,RNF41,SCAI,SEMA3A,SEMA6D,SFRP1,SFRP2,SLC9A3R1,SPRED1,SRGAP2,SRGAP3,STC1,STK24,STRAP,SULF1,THBS1,TMEFF2,TP53INP1,TPM1,TRIB1,VASH1,WASL,WNT4,WNT11
GO:BP	regulation of small GTPase mediated signal transduction	GO:0051056	1.16222e-10	9.93471	205	4037	80	24356	ABCA1,ABL1,ABR,ALS2,AMOT,ARF6,ARFGEF2,ARHGAP12,ARHGAP26,ARHGAP28,ARHGAP42,ARHGAP44,ARHGEF3,ARHGEF4,ARHGEF6,ARHGEF7,ARHGEF9,ARHGEF12,ARHGEF16,ARHGEF17,ARHGEF18,ARHGEF38,ARHGEF10L,AUTS2,CBL,CD2AP,CDC42SE1,CDON,CYTH4,DGKI,EPHB2,F2RL2,FARP1,FGD4,FGD5,FGD6,FOXM1,GPR55,IGF1,IQSEC1,IQSEC3,ITPKB,ITSN1,KALRN,KITLG,KRAS,LPAR4,MADD,MAPKAP1,MCF2,MFN2,MMD2,MURC,NF1,NOTCH2,NRP1,OPHN1,PREX2,PSD2,RALGAPB,RALGPS1…
GO:BP	regulation of transmembrane receptor protein serine/threonine kinase signaling pathway	GO:0090092	1.26844e-10	9.89673	172	4037	71	24356	ABL1,ACVR1B,ACVR2A,ACVR2B,ASPN,BMP2,BMP6,BMP7,BMPR2,BMPR1A,CAV2,CHST11,CIDEA,CITED2,CREBBP,CTDSPL2,DAB2,DLX1,FBN1,FERMT1,FGF9,FZD1,GDF5,GDF6,GDF7,GDF11,GLG1,GREM1,GREM2,HIPK2,ILK,INHBE,LEMD2,LEMD3,LRP2,MAGI2,MSTN,MSX2,NBL1,NEO1,NKX2-1,NOV,NPNT,ONECUT2,PMEPA1,PPM1A,PRDM16,RASL11B,RNF165,SFRP1,SFRP2,SIRT1,SMAD3,SMURF1,SOSTDC1,SPTBN1,STRAP,SULF1,TGFB3,TGFBR1,TGFBR3,THBS1,TOB1,TRIM33,TWSG1,UBE2O,VWC2…
GO:BP	synapse organization	GO:0050808	1.36382e-10	9.86524	198	4037	78	24356	ABL1,ALS2,ARHGAP44,BDNF,CACNB1,CACNG2,CAPRIN1,CBLN1,CDK5R1,CHCHD10,CLSTN1,CNTN2,COL4A1,COLQ,CTTN,CUX2,CX3CR1,DAB2IP,DLG1,DLG5,DNAJA3,EFNA5,EIF4G1,EPHA4,EPHB1,EPHB2,EPHB3,ERC2,FBXO45,FLRT2,FRMPD4,GDNF,GHR,GRIN1,GRM5,IL1RAPL1,KIRREL3,LMX1A,LRP4,LRRK2,LRRTM2,MAGI2,MAPT,MDGA1,MECP2,MEF2C,MYO5A,NEDD4,NFASC,NFIA,NLGN1,NLGN4X,NRXN1,NTNG1,NTRK2,PAFAH1B1,PCDH17,PCLO,PDCD2,PDZRN3,PRNP,PSEN1,PTEN,PTPRD,SDK2…
GO:BP	fat cell differentiation	GO:0045444	1.51017e-10	9.82098	151	4037	65	24356	ADRB1,ARID5B,BBS7,BBS9,BBS12,BMP2,CCDC71,CCND1,CEBPB,CREB1,E2F1,EBF2,FNDC5,FOXO1,FRZB,FTO,GDF6,GNB3,HNRNPU,ID2,ID4,INSIG1,JAG1,JDP2,LAMA4,LMO3,LRRC8C,MAPK14,MB,MED1,METTL8,MSX2,NAPEPLD,NR4A3,NUDT7,OSBPL8,PPARD,PPARGC1A,PRDM16,PTGS2,RGS2,RNASEL,RORA,SFRP1,SFRP2,SH3PXD2B,SIRT1,SMAD3,SOCS7,SOD2,SORT1,STK3,SYAP1,TBL1XR1,TCF7L2,TRIB2,TRIO,WIF1,WNT5A,WWTR1,ZADH2,ZC3H12A,ZFP36L2,ZFPM2,ZNF516
GO:BP	chondrocyte differentiation	GO:0002062	1.69888e-10	9.76984	85	4037	45	24356	ACAN,AXIN2,BMP2,BMPR2,BMPR1A,BMPR1B,CHST11,CHSY1,COCH,CREB3L2,CTGF,EFEMP1,FGF9,FGF18,FGFR1,GDF5,GDF6,GLG1,GREM1,ID2,IMPAD1,LOXL2,MAF,MAPK14,MATN1,MEF2C,MEF2D,MSX2,NFIB,NOV,OSR2,PKDCC,RARG,RUNX2,RUNX3,SFRP2,SHOX2,SMAD3,SOX6,SOX9,SULF1,SULF2,TGFBR1,TGFBR2,TRIP11
GO:BP	negative regulation of cell motility	GO:2000146	1.70637e-10	9.76793	162	4037	68	24356	ABHD2,ABHD6,ABR,ACVR1C,ADARB1,ANGPT2,ARID2,BCL2,BMPR1A,C5ORF30,CDH1,CLASP1,CLIC4,CRK,CYP1B1,DAB2IP,DAG1,DLG5,DLL4,DRD2,ERBB4,FRMD5,HOXA7,IGFBP5,JAG1,LRCH1,MCC,MECP2,MEF2C,MITF,NAV3,NBL1,NF1,NKX2-1,NOV,OSBPL8,PADI2,PTEN,PTPRM,PTPRR,RAP2A,RAP2B,RAP2C,RHOA,RNF20,RNF41,SCAI,SEMA3A,SEMA6D,SFRP1,SFRP2,SLC9A3R1,SPRED1,SRGAP2,SRGAP3,STC1,STK24,STRAP,SULF1,THBS1,TMEFF2,TP53INP1,TPM1,TRIB1,VASH1,WASL,WNT4,…
GO:BP	regulation of osteoblast differentiation	GO:0045667	1.75541e-10	9.75562	79	4037	43	24356	ACVR2A,ACVR2B,AXIN2,BMP2,BMP6,BMP7,BMPR2,BMPR1A,BMPR1B,CD276,CDK6,CEBPB,CTNNBIP1,FGF2,FGF23,GREM1,HDAC4,ID2,ID4,IGF1,IGFBP5,ILK,JAG1,LIMD1,MEF2C,MSX2,NBR1,NPNT,RASSF2,RUNX2,SEMA4D,SFRP1,SFRP2,SMAD3,SMAD5,SMOC1,TMEM119,TNN,TOB1,TP63,TWSG1,WNT4,ZHX3
GO:BP	regulation of JNK cascade	GO:0046328	1.81275e-10	9.74166	104	4037	51	24356	AIDA,CTGF,CYLD,DAB2IP,DUSP3,EDAR,EDN1,EPHA4,EPHB1,ERN1,FKTN,FLT4,FZD4,GADD45A,GADD45G,HIPK2,HIPK3,HRAS,IGF1R,ITCH,MAGI3,MAP2K4,MAP3K7,MAP3K12,MAP3K13,MAPK8IP1,MAPK8IP3,MECOM,MLKL,PAFAH1B1,PAK1,PHLPP1,PTK2B,PTPN1,RAP2A,RASGRP1,RASSF2,SAMD5,SFRP1,SFRP2,SH3RF1,SH3RF3,STK3,TAOK1,TNFRSF19,TNFSF11,TRAF4,TRAF6,WNT16,WNT5A,ZMYND11
GO:BP	positive regulation of organelle organization	GO:0010638	1.95852e-10	9.70807	367	4037	120	24356	ABL1,ACTN2,ACTR2,ACTR3,ARF6,ARHGEF10L,ARPC2,ARPC4,ARPC5,ASAP1,ATM,ATMIN,ATRX,AUTS2,BAG4,BAIAP2,C15ORF62,CCDC88A,CDC42EP1,CDC42EP4,CEBPB,CEP120,CFL2,CLEC16A,CNOT6,CNOT6L,CTGF,CTTN,DDHD2,DLG1,DZIP1,EDN1,FMN1,FMR1,GCG,GEN1,GMFB,GSK3A,H2AFY,HK2,HNRNPD,HNRNPU,HRAS,IGF1,INSR,JDP2,JMY,KAT7,KIAA1324,LMOD1,LMOD3,LRRK2,LRSAM1,MAPT,MECP2,MFN2,MIER1,MLLT11,MSN,MSX2,MYB,NAV3,NBN,NCKAP1,NCKAP1L,NIN,NOS1,NRP1,P…
GO:BP	regulation of Ras protein signal transduction	GO:0046578	2.03816e-10	9.69076	177	4037	72	24356	ABCA1,ABL1,ABR,ALS2,ARF6,ARFGEF2,ARHGAP42,ARHGAP44,ARHGEF3,ARHGEF4,ARHGEF6,ARHGEF7,ARHGEF9,ARHGEF12,ARHGEF16,ARHGEF17,ARHGEF18,ARHGEF38,ARHGEF10L,AUTS2,CBL,CDC42SE1,CYTH4,DGKI,EPHB2,F2RL2,FARP1,FGD4,FGD5,FGD6,FOXM1,GPR55,IGF1,IQSEC1,IQSEC3,ITPKB,ITSN1,KALRN,KITLG,KRAS,LPAR4,MADD,MAPKAP1,MCF2,MFN2,MMD2,MURC,NF1,NOTCH2,NRP1,OPHN1,PREX2,PSD2,RALGPS1,RALGPS2,RAPGEF1,RASGEF1A,RASGRF1,RASGRP1,SCAI,SHOC…
GO:BP	sensory system development	GO:0048880	2.06523e-10	9.68503	265	4037	95	24356	ACVR2B,ADAMTS18,ALDH1A2,BBS7,BCL2,BCL11B,BMP6,BMP7,BMPR2,BMPR1B,CALB1,CDON,CITED2,CLIC4,COL4A1,COL5A2,CYP1B1,DCX,DLG1,DLL4,DLX1,DLX2,EFEMP1,EPHB1,EPHB2,FASLG,FBN1,FGF2,FGF9,FREM2,FRS2,FZD4,GDF11,GEN1,GNB1,GPD2,GPM6A,GRHL3,HCN1,HIPK1,HIPK2,JAG1,JMJD6,JUN,KERA,LEF1,LIMK2,LPCAT1,MAF,MED1,MEIS1,MEIS2,MFN2,MIP,MITF,NF1,NHS,NRP1,NTRK2,OSR2,PAX6,PDGFRA,PHOX2B,POU4F1,POU4F2,PRKCI,PROX1,PTPRM,RAB11FIP4,RA…
GO:BP	protein secretion	GO:0009306	2.08131e-10	9.68166	285	4037	100	24356	ABCA1,ABL1,ACVR1C,ACVR2B,ADAM9,ADCYAP1,ANGPT1,ANKRD1,ARFIP1,ARG2,BANK1,BIRC5,BRSK2,C2CD2L,CADM1,CARD11,CBLN1,CBLN4,CD36,CD200,CD276,CFTR,CIDEA,COPG2,CSF1R,CYB5R4,DPH3,DRD2,EFNA5,ENSA,EPHA5,FAM18B1,FERMT1,FGA,FOXP1,GCG,GCK,GHR,GPI,GPR173,HMGCR,HNF4A,HNF4G,ICA1,IGF1,ILDR2,IRS1,KCNB1,KCNJ11,LCP2,LGR4,M6PR,MAFA,MAPK14,MAPKBP1,MCU,MIA3,MYO18A,MYO5A,NOV,OPRM1,PAFAH1B1,PCLO,PRKCA,PRKCE,PRKCZ,PTPN11,PTPR…
GO:BP	macroautophagy	GO:0016236	2.2142e-10	9.65478	152	4037	65	24356	AMBRA1,ATG7,ATG13,ATG14,ATG9A,ATG9B,BNIP3L,CLEC16A,EI24,EPM2A,GABARAPL2,GNAI3,HMOX1,KIAA1324,LAMP2,LGALS8,LRRK2,LRSAM1,LZTS1,MAP1LC3A,MAP1LC3B,MFN2,NBR1,NRBP2,PAFAH1B2,PIK3C2B,PIKFYVE,PINK1,PIP4K2A,PIP4K2B,POLDIP2,PRKAA2,PSEN1,RAB23,RAB1A,RAB33B,RAB3GAP1,RAB3GAP2,RAB7A,RNF41,SESN1,SESN3,SH3GLB1,SIRT1,SMCR8,SMURF1,SNAP29,SPTLC2,STX17,TBC1D5,TBC1D14,TMEM41B,TP53INP1,TP53INP2,TRAPPC8,TRIM13,UBQLN1,U…
GO:BP	regulation of epithelial cell migration	GO:0010632	2.71998e-10	9.56543	149	4037	64	24356	ABL1,ADAM9,AKT3,AMOTL1,ANGPT1,ANGPT2,ARF6,ATOH8,BMPR2,CAPN7,CCBE1,CLASP1,DAB2IP,DLL4,EMP2,EPB41L5,ETS1,FGF1,FGF2,FGF7,FGF18,FGFR1,FLT4,GLIPR2,GLUL,GPI,GPLD1,HMOX1,JUN,MAP2K3,MAP3K3,MCC,MECP2,MEF2C,NF1,NRP1,NUS1,PDCD6,PLCG1,PPM1F,PRKCA,PRKCE,PROX1,PTEN,PTK2B,PTPRM,PTPRR,RAB11A,RHOA,ROCK2,RREB1,SEMA3A,SIRT1,SMOC2,SOX9,SP1,SPRED1,STC1,STRAP,TGFBR2,THBS1,VASH1,WNT5A,ZC3H12A
GO:BP	rhythmic process	GO:0048511	2.71998e-10	9.56543	149	4037	64	24356	ADAMTS1,ADCY1,ASS1,ATG7,BHLHE41,BMP6,BMP7,BMPR1B,BTRC,CREB1,CSNK1D,CSNK1E,CSNK2A1,DRD2,DYRK1A,EGR1,ENOX1,ENOX2,ESR1,FBXW11,FSHB,FZD4,GFPT1,GHR,HNRNPD,HNRNPU,HTR7,ID2,ID3,ID4,KCND2,KDM5A,KDM5B,KLF9,KLF10,LGR4,MYBBP1A,NCOA2,NGFR,NKX2-1,NLGN1,NONO,NR1D2,NTRK2,OPN4,PDGFRA,PGR,PHLPP1,PLEKHA1,PPARA,PPARGC1A,PPP1CA,PPP1CB,PRKAA2,PROX1,PTEN,ROBO2,RORA,SIAH2,SIRT1,SIX3,TIMELESS,TYRO3,UBE3A
GO:BP	positive regulation of cell adhesion	GO:0045785	3.15702e-10	9.50072	212	4037	81	24356	ABL1,ADAM9,ANGPT1,ARPC2,BAG4,BMI1,BMP7,CARD11,CBFB,CD5,CD36,CD47,CD74,CD86,CD274,CD276,CDK6,CITED2,CRK,CYLD,DMD,DNAJA3,EFNB2,EGFLAM,EGR3,EMP2,EPB41L5,ETS1,FERMT1,FGA,FLOT2,FMN1,FRMD5,GSK3A,HSD17B12,ICOS,IGF1,IGFBP2,IL7,IL7R,ITGB3,ITPKB,KIF26B,MALT1,MIP,MYB,NCKAP1L,NEDD9,NFAT5,NPNT,NR4A3,NRP1,PDCD1LG2,PIK3R6,PPM1F,PPP3CA,PRKCA,PRKCE,PRKCZ,PTK2B,RAG1,RASGRP1,RELL2,RET,RHOA,RREB1,SDC3,SHB,SMOC2,SOCS…
GO:BP	regulation of synaptic plasticity	GO:0048167	3.33019e-10	9.47753	102	4037	50	24356	ABHD6,ABL1,ADCY1,CALB1,CBLN1,CNTN2,CPLX2,DGKI,DRD1,DRD2,EIF4EBP2,EPHA4,EPHB2,FAM107A,GFAP,GRIA1,GRIN1,GRIN2A,GRIN2B,GRM5,HRAS,HRH1,ITPKA,KCNB1,KRAS,LRRTM2,MECP2,MEF2C,MME,MPP2,NETO1,NF1,NTRK2,PAIP2,PSEN1,PTEN,RAB3GAP1,RASGRF1,RIMS2,RIMS3,RIMS4,SCGN,SHISA6,SHISA9,SLC24A2,SLC8A3,SRF,STXBP1,SYNGR1,SYT4
GO:BP	skin development	GO:0043588	3.34284e-10	9.47588	139	4037	61	24356	ABCA12,ACVR1B,ADAM9,ALX4,APCDD1,ARRDC3,ASH1L,BCL2,BCL11B,CBX7,CLIC4,COL1A2,COL5A2,DHCR24,EDA,EDAR,FERMT1,FGF7,FLNB,FOSL2,FZD3,FZD6,GAL,GORAB,GRHL3,H2AFY,HOXA7,HOXC13,IGFBP5,LATS1,LGR4,LRP4,MED1,MSX2,MYO5A,NCOA3,NF1,NSDHL,OVOL1,PAX6,PSEN1,ROCK2,SLC27A4,SMO,SOS1,SOSTDC1,SOX9,SOX21,SRF,TMEM79,TNFRSF19,TP63,VDR,WDR48,WNT11,WNT16,WNT10A,WNT5A,YAP1,ZDHHC21,ZMPSTE24
GO:BP	response to biotic stimulus	GO:0009607	3.66254e-10	9.43622	589	4037	170	24356	ABCA1,ABCC9,ABL1,ABR,ACTR2,ACTR3,ADAM9,ADAMTS5,ALPK1,ANKRD1,AQP4,ARF1,ARG2,ATG7,BANK1,BATF3,BCL2,BMP2,BMP6,BNIP3L,CADM1,CD36,CD47,CD86,CD274,CDC73,CDC42EP4,CDK6,CEBPB,CEBPG,CHMP5,CLPS,CMPK2,COCH,COLEC12,CPS1,CRP,CX3CR1,CYBB,CYLD,DAB2IP,DAPK1,DCLK1,DDX1,DGKB,DRD2,DROSHA,ELMOD2,ESR1,FAM46A,FGA,FKBP5,FLNB,FMR1,GFI1,GNG12,GPATCH3,GPM6A,GRP,GSK3A,GUCY1A3,HEXIM1,HMGB2,HMGB3,HRAS,IFNAR1,IKBKE,IKZF3,IL8,…
GO:BP	vesicle organization	GO:0016050	4.45971e-10	9.35069	183	4037	73	24356	ABCA1,AGFG1,AKTIP,ALS2,ANKFY1,ARFGEF2,BCL2,BET1,CADPS,CAV2,CLCN3,CREB1,DNAJC13,DNM1,DNM3,EEA1,EXOC8,FAM160A2,FNBP1L,GOSR2,HOOK1,HPS1,INSIG1,KLHL12,MYO18A,PAFAH1B1,PDCD6,PI4K2A,PI4K2B,PTPRN,RAB14,RAB11A,RAB1A,RAB22A,RAB27A,RAB5B,RAB7A,RAB8A,RAB8B,RFX2,SAR1B,SDC4,SEC16B,SEC24A,SEC24B,SEC31B,SNAP29,SNX10,SORT1,STAM,STX6,STX7,STX11,STX16,STX17,STXBP1,STXBP6,SYNJ1,SYT4,TFG,TMED10,TMF1,TRIM9,USP8,UVRAG…
GO:BP	circulatory system process	GO:0003013	4.52256e-10	9.34462	260	4037	93	24356	ABR,ADCY6,ADRB1,AGTR2,ANGPT1,ANK2,ARHGAP42,ATP2A2,ATP2B4,AVPR1A,BMPR2,CACNA1B,CACNA1G,CALM1,CASQ2,CHRM1,COL1A2,CPS1,CTNNBIP1,DDAH1,DLG1,DMD,DRD1,DRD2,E2F4,ECE1,EDN1,EDNRA,EHD3,EMP2,ENPEP,EPAS1,ERAP1,FGA,FLI1,GLP1R,GNAO1,GPD1L,GRIP2,GUCY1A3,HDAC4,HOPX,HRH1,HTR7,ID2,KCNE4,KCNH2,KCNJ2,KCNQ1,MAP2K3,MAP2K6,MECP2,MYLK3,NAV2,NDST2,NOS1,NPR3,NPY1R,OXTR,PDE4D,PDE5A,PTGS1,PTGS2,PTPRM,PTPRO,RASL10B,RGS2,RHO…
GO:BP	regulation of cell activation	GO:0050865	4.52463e-10	9.34442	280	4037	98	24356	ABL1,ABR,ADAMTS18,ADORA2A,ARG2,ATM,BANK1,BCL2,BMI1,CARD11,CBFB,CD5,CD9,CD47,CD74,CD86,CD200,CD274,CD276,CEBPB,CYLD,DLG1,DLG5,DNAJA3,DROSHA,DUSP3,EFNB2,EGR3,FAM19A3,FLOT2,FOXJ1,GPNMB,GPR183,HMGB3,ICOS,ID2,IGF1,IGFBP2,IKZF3,IL7,IL7R,IRF1,ITCH,ITGB2,ITPKB,LMO4,LOXL3,MALT1,MAPK8IP1,MEF2C,MYB,MYO18A,NCKAP1L,NR4A3,PAG1,PDCD1LG2,PDE5A,PIK3R6,PRKAR1A,PRKCA,PRKCZ,PRNP,RAG1,RASGRP1,RC3H1,RC3H2,RHOA,RIF1,RN…
GO:BP	reproductive process	GO:0022414	4.8825e-10	9.31136	724	4037	199	24356	A1CF,ABHD2,ACOX1,ACTR2,ACTR3,ACVR1B,ACVR1C,ACVR2A,ADAMTS1,AGFG1,ALKBH5,ANTXR1,ANTXR2,ARID4A,ARID5B,ARNT,ARSA,ASCL2,ASH1L,ATP2B4,ATRX,B4GALT1,BCL2,BMP6,BMP7,BMPR2,BMPR1A,BMPR1B,CCNYL1,CD9,CEBPB,CECR2,CELF1,CEP57,CFTR,CITED2,CLIC4,CNTD1,DDX20,DDX25,DHCR24,DLG1,DNAH5,DNAJB6,DNMT3A,DRD1,DZIP1,EGLN1,EGR1,EIF2S2,EIF4H,EMP2,EPAS1,ESR1,ETNK2,ETV6,FGF9,FRS2,FSHB,FZD4,GATA4,GATA6,GDF7,GHR,GOLGA3,GRIN1,HAND…
GO:BP	regulation of axonogenesis	GO:0050770	5.51714e-10	9.25829	123	4037	56	24356	ABL1,BDNF,BMPR2,BRSK2,CDK5R1,CNTN2,DAB1,EFNA5,EPHA4,EPHB2,EPHB3,FEZF2,GRIN1,IFRD1,LRP4,MAP2,MAP1B,MAPT,MARK2,MYCBP2,NIN,NRP1,NTRK2,PAK1,PLXNA1,PLXNA2,PLXNA4,PLXNB3,PLXNC1,POU4F2,PSEN1,PTEN,RAB11A,RET,ROBO2,RUFY3,RYK,SEMA3A,SEMA3C,SEMA3D,SEMA3F,SEMA4D,SEMA5A,SEMA6A,SEMA6B,SEMA6D,SEMA7A,SHOX2,SRF,SSH2,TTL,ULK2,UST,WDR36,WNT5A,ZSWIM6
GO:BP	response to hypoxia	GO:0001666	5.51714e-10	9.25829	123	4037	56	24356	ALKBH5,ARNT,ASCL2,BACH1,BCL2,BMP2,BNIP3L,CPEB2,DDAH1,EDN1,EDNRA,EGLN1,EGLN3,EGR1,EPAS1,GATA6,HIF1AN,HIF3A,HMOX1,ITPR2,KCNMA1,LIMD1,LOXL2,MB,MDM4,MECP2,MMP2,NDRG1,NF1,NFE2L2,NOS1,NPEPPS,PDK3,PGK1,PINK1,PLOD2,PPARD,PRKCE,PTEN,PTGS2,RORA,SFRP1,SIRT1,SLC11A2,SLC8A3,SMAD3,SRF,SUV39H1,TBL2,TGFB3,TGFBR2,TGFBR3,TM9SF4,UBQLN1,VEGFC,WTIP
GO:BP	regulation of fat cell differentiation	GO:0045598	5.70724e-10	9.24357	81	4037	43	24356	BBS12,BMP2,CCDC71,CEBPB,CREB1,E2F1,FNDC5,FOXO1,FRZB,FTO,GNB3,HNRNPU,ID2,ID4,INSIG1,JAG1,JDP2,LMO3,MAPK14,MSX2,NAPEPLD,PPARD,PRDM16,PTGS2,RORA,SFRP1,SFRP2,SH3PXD2B,SIRT1,SMAD3,SOD2,SORT1,STK3,SYAP1,TRIB2,TRIO,WIF1,WNT5A,WWTR1,ZADH2,ZC3H12A,ZFP36L2,ZFPM2
GO:BP	blood circulation	GO:0008015	5.80199e-10	9.23642	253	4037	91	24356	ABR,ADCY6,ADRB1,AGTR2,ANGPT1,ANK2,ARHGAP42,ATP2A2,ATP2B4,AVPR1A,BMPR2,CACNA1B,CACNA1G,CALM1,CASQ2,CHRM1,COL1A2,CPS1,CTNNBIP1,DDAH1,DLG1,DMD,DRD1,DRD2,E2F4,ECE1,EDN1,EDNRA,EHD3,EMP2,ENPEP,EPAS1,ERAP1,FGA,FLI1,GLP1R,GNAO1,GPD1L,GRIP2,GUCY1A3,HDAC4,HOPX,HRH1,HTR7,ID2,KCNE4,KCNH2,KCNJ2,KCNQ1,MAP2K3,MAP2K6,MECP2,MYLK3,NAV2,NDST2,NOS1,NPR3,NPY1R,OXTR,PDE4D,PDE5A,PTGS1,PTGS2,PTPRM,PTPRO,RASL10B,RGS2,RHO…
GO:BP	dendrite morphogenesis	GO:0048813	5.84871e-10	9.23294	75	4037	41	24356	ABI1,ARHGAP44,BTBD3,CAPRIN1,CDK5R1,CUX2,DCDC2,DCLK1,DCX,EPHA4,EPHB1,EPHB2,EPHB3,GORASP1,GRIN1,HECW1,HECW2,LRRK2,MAP2,NEDD4,NEDD4L,NLGN1,NRP1,OBSL1,PAFAH1B1,PPP3CA,PREX2,PTEN,RAP2A,RAPGEF2,RBFOX2,RERE,SDC2,SEMA3A,SEMA4D,SS18L1,TMEM106B,VLDLR,WASL,YWHAH,ZNF365
GO:BP	eye development	GO:0001654	5.89463e-10	9.22954	261	4037	93	24356	ACVR2B,ADAMTS18,ALDH1A2,BBS7,BCL2,BCL11B,BMP6,BMP7,BMPR2,BMPR1B,CALB1,CDON,CITED2,CLIC4,COL4A1,COL5A2,CYP1B1,DCX,DLG1,DLL4,DLX1,DLX2,EFEMP1,EPHB1,EPHB2,FASLG,FBN1,FGF2,FGF9,FREM2,FRS2,FZD4,GDF11,GEN1,GNB1,GPD2,GPM6A,GRHL3,HCN1,HIPK1,HIPK2,JAG1,JMJD6,JUN,KERA,LEF1,LIMK2,LPCAT1,MAF,MED1,MEIS1,MEIS2,MFN2,MIP,MITF,NF1,NHS,NRP1,NTRK2,OSR2,PAX6,PDGFRA,POU4F2,PRKCI,PROX1,PTPRM,RAB11FIP4,RAB3GAP1,RARG,RD…
GO:BP	visual system development	GO:0150063	5.89463e-10	9.22954	261	4037	93	24356	ACVR2B,ADAMTS18,ALDH1A2,BBS7,BCL2,BCL11B,BMP6,BMP7,BMPR2,BMPR1B,CALB1,CDON,CITED2,CLIC4,COL4A1,COL5A2,CYP1B1,DCX,DLG1,DLL4,DLX1,DLX2,EFEMP1,EPHB1,EPHB2,FASLG,FBN1,FGF2,FGF9,FREM2,FRS2,FZD4,GDF11,GEN1,GNB1,GPD2,GPM6A,GRHL3,HCN1,HIPK1,HIPK2,JAG1,JMJD6,JUN,KERA,LEF1,LIMK2,LPCAT1,MAF,MED1,MEIS1,MEIS2,MFN2,MIP,MITF,NF1,NHS,NRP1,NTRK2,OSR2,PAX6,PDGFRA,POU4F2,PRKCI,PROX1,PTPRM,RAB11FIP4,RAB3GAP1,RARG,RD…
GO:BP	embryonic organ morphogenesis	GO:0048562	6.3074e-10	9.20015	222	4037	83	24356	ABR,ALX4,ARL13B,AUTS2,BMI1,BMP7,CHST11,CITED2,CLIC5,CLRN1,DLG1,DLX2,DLX6,EDN1,EFEMP1,EPHB2,EYA1,FBN1,FGF9,FGFR1,FGFR2,FLVCR1,FOXI1,FRS2,FRZB,FZD3,FZD6,GBX2,GRHL3,HAND1,HIPK1,HIPK2,HOXA7,HOXB2,HOXC4,HOXC5,HOXC9,HOXC11,ID2,IGF1,INSIG1,KCNQ4,MAFB,MED12,MEF2C,MMP16,MTHFD1L,NR4A3,OSR2,PAX6,PDGFRA,POU3F4,PROX1,PRRX1,PSEN1,PTPRQ,RARG,RDH10,ROR2,RUNX2,SEC24B,SHOX2,SIX1,SIX3,SIX4,SLC9A3R1,SMAD3,SMO,SOBP,S…
GO:BP	reproduction	GO:0000003	6.52981e-10	9.1851	726	4037	199	24356	A1CF,ABHD2,ACOX1,ACTR2,ACTR3,ACVR1B,ACVR1C,ACVR2A,ADAMTS1,AGFG1,ALKBH5,ANTXR1,ANTXR2,ARID4A,ARID5B,ARNT,ARSA,ASCL2,ASH1L,ATP2B4,ATRX,B4GALT1,BCL2,BMP6,BMP7,BMPR2,BMPR1A,BMPR1B,CCNYL1,CD9,CEBPB,CECR2,CELF1,CEP57,CFTR,CITED2,CLIC4,CNTD1,DDX20,DDX25,DHCR24,DLG1,DNAH5,DNAJB6,DNMT3A,DRD1,DZIP1,EGLN1,EGR1,EIF2S2,EIF4H,EMP2,EPAS1,ESR1,ETNK2,ETV6,FGF9,FRS2,FSHB,FZD4,GATA4,GATA6,GDF7,GHR,GOLGA3,GRIN1,HAND…
GO:BP	regulation of cell growth	GO:0001558	6.54723e-10	9.18394	226	4037	84	24356	ABL1,ACVR1B,ADAM10,BAP1,BCL2,BDNF,BMPR2,CDC73,CDK5R1,CDKN2B,CLSTN1,CTGF,DCBLD2,DCUN1D3,DERL2,DNAJB2,EDN1,EFNA5,EI24,EIF4G1,EPB41L3,EXOSC2,FAM107A,FRZB,FXN,GAL,HNF4A,IFRD1,IGF1,IGFBP2,IGFBP4,IGFBP5,INO80,IP6K2,KIAA1024,LEF1,LMX1A,MAP2,MAP1B,MAPT,NAIF1,NANOS1,NCBP1,NOV,NRP1,NTRK2,OSGIN1,PHB,PLXNA4,POU4F2,PPT1,RAB11A,RB1,RIMS2,RYK,SEMA3A,SEMA3C,SEMA3D,SEMA3F,SEMA4D,SEMA5A,SEMA6A,SEMA6B,SEMA6D,SEMA7A…
GO:BP	nucleobase-containing compound catabolic process	GO:0034655	6.54723e-10	9.18394	226	4037	84	24356	ALKBH5,ATM,AXIN2,CIDEA,CNOT6,CNOT8,CNOT6L,CNP,CSDC2,CSDE1,DCP2,DCP1A,DDX5,DFFA,DIS3,DNA2,DPYD,DROSHA,DUT,E2F1,ELAVL1,ENPP4,ERI1,EXOG,EXOSC8,FMR1,FTO,FXR1,GDNF,GEN1,GIGYF2,HNRNPD,HNRNPU,HPRT1,IGF2BP1,LIN28A,LIN28B,LSM1,MAPKAPK2,METTL16,MGAT1,MRTO4,MTPAP,NANOS1,NCBP1,NT5E,NT5M,NUDT3,NUDT4,NUDT7,NUDT12,PAN3,PAPD4,PAPD7,PATL1,PATL2,PCBP4,PDE4D,PDE5A,PKP1,POLR2D,PRR5L,PUM2,RBM8A,RC3H1,RNASEH2B,RNASEL,…
GO:BP	respiratory tube development	GO:0030323	7.33582e-10	9.13455	134	4037	59	24356	ABCA12,ACVR2B,ALDH1A2,ASCL1,ATXN1,ATXN1L,BMPR2,BMPR1A,CCBE1,CREB1,CTGF,DAG1,DLG5,EPAS1,ESRP2,FGF1,FGF2,FGF7,FGF9,FGF18,FGFR1,FLT4,FOXJ1,FOXP1,GATA6,HOPX,IGFBP5,JMJD6,KRAS,LOXL3,MAPK8IP3,NFIB,NKX2-1,PDGFRA,PGR,PHF14,PKDCC,PPP1CA,PPP3R1,PROX1,RC3H2,RDH10,RSPO2,SEC24B,SLC7A11,SOX9,SRF,STK40,TBX4,TGFBR2,TGFBR3,THRA,THRB,TIMELESS,TRAF4,WNT11,WNT5A,YAP1,ZFPM2
GO:BP	cellular cation homeostasis	GO:0030003	7.51523e-10	9.12406	369	4037	119	24356	ABL1,ABL2,ANK2,ANXA6,APLNR,ARF1,ATOX1,ATP1B3,ATP2A2,ATP2B1,ATP2B2,ATP2B4,ATP2C1,ATP6V0A2,ATP6V1A,ATP6V1G1,BANK1,BCL2,BMP6,CA2,CA7,CALB1,CALM1,CASQ2,CASR,CD36,CFTR,CLIC4,CX3CR1,CXCR1,CXCR5,DMD,DMXL1,DRD1,EDN1,EGLN1,F2RL2,FAM155B,FASLG,FXN,GLP1R,GPR12,GPR55,GRIA1,GRIN1,GRIN2A,GRIN2B,GRM1,GRM5,HMOX1,IREB2,ITPR2,JPH1,KCNMA1,KCTD7,LPAR4,LRRK2,LTB4R,MCU,MYO5A,NMUR2,PDE4D,PLCG1,PLCG2,PPT1,PRKCB,PRKCE,PR…
GO:BP	transforming growth factor beta receptor signaling pathway	GO:0007179	7.69989e-10	9.11352	117	4037	54	24356	ACVR1B,ACVR1C,ACVR2A,ACVR2B,ADAM9,ASPN,BMPR2,BMPR1A,BMPR1B,CAV2,CHST11,CHTOP,CIDEA,CITED2,COL1A2,CREBBP,DAB2,FBN1,FERMT1,FERMT2,FOS,FSHB,FUT8,GLG1,HIPK2,JUN,LEMD3,MSTN,MTMR4,NKX2-1,NPNT,ONECUT2,PMEPA1,PPM1A,PRDM16,RASL11B,SIRT1,SMAD1,SMAD3,SMAD5,SMAD7,SMAD9,SMURF1,STRAP,TGFB3,TGFBR1,TGFBR2,TGFBR3,THBS1,TRIM33,TWSG1,ZEB1,ZFYVE9,ZNF451
GO:BP	regulation of leukocyte differentiation	GO:1902105	8.4068e-10	9.07537	152	4037	64	24356	ABL1,BMI1,CARD11,CBFB,CD74,CDK6,CEBPB,CLDN18,CREB1,CTNNBIP1,CYLD,DROSHA,EGR3,FBN1,FOS,FOXJ1,FSHB,GPR55,HMGB3,HOXA7,ID2,IKZF3,IL7,IL7R,IRF1,ITPKB,KITLG,KLF10,LEF1,LOXL3,MAFB,MALT1,MITF,MYB,NCKAP1L,NF1,NOTCH2,PIK3R6,POU4F1,POU4F2,PRKCZ,RAG1,RASGRP1,RASSF2,RB1,RC3H1,RC3H2,RHOA,RNF41,RUNX1,SFRP1,SHB,SOCS5,SOS1,SOX13,TGFBR2,TNFSF11,TRAF6,TRIB1,ZBTB1,ZC3H12A,ZEB1,ZFP36L2,ZMIZ1
GO:BP	regulation of T cell activation	GO:0050863	8.4068e-10	9.07537	152	4037	64	24356	ABL1,ADORA2A,ARG2,BMI1,CARD11,CBFB,CD5,CD47,CD74,CD86,CD274,CD276,CEBPB,CYLD,DLG1,DLG5,DNAJA3,DROSHA,DUSP3,EFNB2,EGR3,FLOT2,FOXJ1,GPNMB,ICOS,IGF1,IGFBP2,IL7,IL7R,IRF1,ITCH,ITPKB,LOXL3,MALT1,MAPK8IP1,MYB,NCKAP1L,PAG1,PDCD1LG2,PDE5A,PIK3R6,PRKAR1A,PRKCZ,PRNP,RAG1,RASGRP1,RC3H1,RC3H2,RHOA,SDC4,SHB,SOCS5,SOS1,SOX13,TFRC,TGFBR2,TNFRSF21,TNFSF11,TRAF6,TWSG1,ZBTB1,ZC3H12A,ZEB1,ZMIZ1
GO:BP	response to decreased oxygen levels	GO:0036293	8.44515e-10	9.07339	124	4037	56	24356	ALKBH5,ARNT,ASCL2,BACH1,BCL2,BMP2,BNIP3L,CPEB2,DDAH1,EDN1,EDNRA,EGLN1,EGLN3,EGR1,EPAS1,GATA6,HIF1AN,HIF3A,HMOX1,ITPR2,KCNMA1,LIMD1,LOXL2,MB,MDM4,MECP2,MMP2,NDRG1,NF1,NFE2L2,NOS1,NPEPPS,PDK3,PGK1,PINK1,PLOD2,PPARD,PRKCE,PTEN,PTGS2,RORA,SFRP1,SIRT1,SLC11A2,SLC8A3,SMAD3,SRF,SUV39H1,TBL2,TGFB3,TGFBR2,TGFBR3,TM9SF4,UBQLN1,VEGFC,WTIP
GO:BP	lung development	GO:0030324	8.87081e-10	9.05204	131	4037	58	24356	ABCA12,ACVR2B,ALDH1A2,ASCL1,ATXN1,ATXN1L,BMPR2,BMPR1A,CCBE1,CREB1,CTGF,DAG1,DLG5,EPAS1,ESRP2,FGF1,FGF2,FGF7,FGF9,FGF18,FGFR1,FLT4,FOXJ1,FOXP1,GATA6,HOPX,IGFBP5,JMJD6,KRAS,LOXL3,MAPK8IP3,NFIB,NKX2-1,PDGFRA,PGR,PHF14,PKDCC,PPP1CA,PPP3R1,PROX1,RC3H2,RDH10,RSPO2,SEC24B,SLC7A11,SOX9,SRF,STK40,TBX4,TGFBR2,TGFBR3,THRA,THRB,TIMELESS,WNT11,WNT5A,YAP1,ZFPM2
GO:BP	regulation of angiogenesis	GO:0045765	8.94825e-10	9.04826	163	4037	67	24356	ABL1,ADAM12,AKT3,AMOT,ANGPT2,APLNR,CCBE1,CREB3L1,CX3CR1,CYP1B1,DAB2IP,EGLN1,EMP2,EPN2,ERAP1,ETS1,FASLG,FGF1,FGF2,FGF18,FLT1,FOXJ2,GAB1,GATA6,GLUL,GREM1,HIPK2,HK2,HMOX1,ITGB8,JAK1,KIAA1024,KRIT1,MAP3K3,MECP2,MTDH,NF1,NGFR,NRP1,PAK4,PDCD6,PDE3B,PIK3R6,PLCG1,PPP1R16B,PRKCA,PRKCB,PTK2B,PTPRM,RAPGEF3,RHOA,ROCK2,SFRP2,SIRT1,SMAD1,SMOC2,SP1,SPRED1,STAT1,SULF1,TGFBR2,THBS1,VASH1,VASH2,VEGFC,WNT5A,ZC3H12A
GO:BP	negative regulation of cellular response to growth factor stimulus	GO:0090288	9.03069e-10	9.04428	114	4037	53	24356	ABL1,AGTR2,APLN,ASPN,CASK,CAV2,CHST11,CIDEA,CREB3L1,CTDSPL2,DAB2IP,DLX1,EPN2,FBN1,FZD1,GLG1,GREM1,GREM2,HIPK2,LEMD2,LEMD3,LRP2,NBL1,NEDD4,NKX2-1,ONECUT2,PDCD6,PMEPA1,PPM1A,PRDM16,PTPN1,RASL11B,SFRP1,SFRP2,SHISA2,SIRT1,SMURF1,SOSTDC1,SPRY3,SPRY4,STRAP,SULF1,SULF2,TGFBR3,THBS1,TOB1,TRIM33,TWSG1,VWC2L,WNT4,WNT5A,XDH,ZNF451
GO:BP	positive regulation of GTPase activity	GO:0043547	9.89491e-10	9.00459	255	4037	91	24356	ABR,ACAP2,ADCYAP1,ADRB1,AGFG1,ALS2,ARHGAP6,ARHGAP12,ARHGAP26,ARHGAP28,ARHGAP29,ARHGAP31,ARHGAP36,ARHGAP42,ARHGAP44,ARHGEF7,ARHGEF12,ARHGEF16,ARHGEF10L,ASAP1,ASAP2,CAV2,CRK,DAB2IP,DEPDC5,ELMOD1,ELMOD2,ELMOD3,FOXJ1,GIT2,GRHL3,GSK3A,HRAS,IQSEC1,JUN,LRRK2,MUT,NCKAP1L,NDEL1,NEDD9,NF1,NRP1,NUP50,OPHN1,PIP5K1A,PLXNB3,RAB3GAP1,RABEP1,RACGAP1,RALBP1,RALGAPB,RANGAP1,RAP1GAP2,RAPGEF1,RAPGEF2,RAPGEF3,RASAL2,…
GO:BP	metal ion homeostasis	GO:0055065	1.14788e-09	8.9401	371	4037	119	24356	ABL1,ABL2,ANK2,ANXA6,APLNR,ARF1,ATOX1,ATP1B3,ATP2A2,ATP2B1,ATP2B2,ATP2B4,ATP2C1,ATP6V0A2,ATP6V1A,ATP6V1G1,BANK1,BCL2,BDH2,BMP6,CALB1,CALM1,CASQ2,CASR,CD36,CNNM2,CX3CR1,CXCR1,CXCR5,DMD,DRD1,DRD2,EDN1,EGLN1,EPAS1,F2RL2,FAM155B,FASLG,FXN,GLP1R,GPR12,GPR55,GRIA1,GRIN1,GRIN2A,GRIN2B,GRM1,GRM5,HMOX1,IREB2,ITPR2,JPH1,KCNH2,KCNMA1,KCTD7,KL,LPAR4,LTB4R,MCU,MLLT6,MYO5A,NEO1,NMUR2,PDE4D,PLCG1,PLCG2,PRKCB,PR…
GO:BP	regulation of leukocyte activation	GO:0002694	1.28888e-09	8.88979	264	4037	93	24356	ABL1,ABR,ADORA2A,ARG2,ATM,BANK1,BCL2,BMI1,CARD11,CBFB,CD5,CD47,CD74,CD86,CD200,CD274,CD276,CEBPB,CYLD,DLG1,DLG5,DNAJA3,DROSHA,DUSP3,EFNB2,EGR3,FAM19A3,FLOT2,FOXJ1,GPNMB,GPR183,HMGB3,ICOS,ID2,IGF1,IGFBP2,IKZF3,IL7,IL7R,IRF1,ITCH,ITGB2,ITPKB,LOXL3,MALT1,MAPK8IP1,MEF2C,MYB,MYO18A,NCKAP1L,NR4A3,PAG1,PDCD1LG2,PDE5A,PIK3R6,PRKAR1A,PRKCZ,PRNP,RAG1,RASGRP1,RC3H1,RC3H2,RHOA,RIF1,RNF41,RORA,SDC4,SFRP1,SHB,…
GO:BP	response to external biotic stimulus	GO:0043207	1.38159e-09	8.85962	579	4037	166	24356	ABCA1,ABCC9,ABL1,ABR,ACTR2,ACTR3,ADAM9,ADAMTS5,ALPK1,ANKRD1,AQP4,ARF1,ARG2,ATG7,BANK1,BATF3,BCL2,BMP2,BMP6,BNIP3L,CADM1,CD36,CD47,CD86,CD274,CDC73,CDC42EP4,CDK6,CEBPB,CEBPG,CHMP5,CLPS,CMPK2,COCH,COLEC12,CPS1,CRP,CX3CR1,CYBB,CYLD,DAB2IP,DAPK1,DCLK1,DDX1,DGKB,DRD2,DROSHA,ELMOD2,ESR1,FAM46A,FGA,FKBP5,FLNB,FMR1,GFI1,GNG12,GPATCH3,GPM6A,GRP,GUCY1A3,HEXIM1,HMGB2,HMGB3,HRAS,IFNAR1,IKBKE,IKZF3,IL8,IPO7,I…
GO:BP	negative regulation of neuron death	GO:1901215	1.65103e-09	8.78225	112	4037	52	24356	ADNP,AMBRA1,ANGPT1,BARHL1,BCL2,BDNF,BIRC5,CEBPB,CHL1,DLX1,EN2,FAIM2,FZD1,GABRA5,GABRB2,GABRB3,GDNF,GPNMB,GRIN1,GSK3A,HIPK2,HRAS,IGF1,ITSN1,JUN,KRAS,LRRK2,MAP2K4,MAP3K12,MECP2,MEF2C,NCOA7,NONO,NR4A3,NRP1,NTRK2,PINK1,POU4F1,PPARGC1A,PPT1,PRKCI,RHOA,SIRT1,SIX1,SIX4,SLC7A11,STAMBP,STXBP1,TBC1D24,TYRO3,WFS1,XRCC2
GO:BP	regulation of cytoskeleton organization	GO:0051493	1.65164e-09	8.78209	360	4037	116	24356	ABL1,ACTN2,ACTR2,ACTR3,APC,ARF6,ARHGAP6,ARHGAP28,ARHGAP44,ARHGEF10L,ARPC2,ARPC4,ARPC5,BAG4,BAIAP2,BICD2,C15ORF62,CAPN6,CAPZA1,CCDC88A,CD2AP,CDC42EP1,CDC42EP4,CDK2AP2,CDK5R1,CEP85,CEP120,CETN1,CFL2,CHMP5,CHMP1B,CHORDC1,CLASP1,CRK,CSF1R,CTGF,CTTN,CYLD,DLG1,DYRK1A,EDN1,EFNA5,EPHA5,FAM107A,FCHSD1,FMN1,GEN1,GMFB,GRHL3,GSK3A,HNRNPU,HRAS,ITGB3,JMY,LATS1,LMOD1,LMOD3,MAP1A,MAP1B,MAPT,MARK2,MDM1,MECP2,MEF2…
GO:BP	locomotory behavior	GO:0007626	1.74179e-09	8.759	154	4037	64	24356	ADAM22,ADORA2A,ALS2,ARCN1,ARRDC3,B4GALT2,CACNA1B,CALB1,CCND2,CDH23,CHL1,CHRNB4,CNP,CNTN2,DAB1,DDHD2,DMBX1,DRD1,DRD2,EGR1,EPHA4,FEZF2,FXN,FZD4,GIGYF2,GMFB,GNAO1,GPRC5B,GRIN1,GRM1,GRM5,HIPK2,ID2,INPP5F,KCND2,KLHL1,LMX1A,LRRK2,MECP2,MEIS1,MYO5A,NAV2,NCOA2,NEGR1,NKX2-1,NPY1R,OPRK1,OPRM1,PAFAH1B1,PDE1B,PEX13,PPT1,PREX2,PRKCE,PTEN,RCAN1,SEZ6L,SLC18A2,SOBP,SOD2,TSHR,VPS13A,ZIC1,ZMPSTE24
GO:BP	muscle system process	GO:0003012	1.79583e-09	8.74574	214	4037	80	24356	ACTN2,ANK2,ANXA6,ARG2,ARHGAP42,ATP2A2,ATP2B4,CACNA1G,CALM1,CAMK2G,CASQ2,CHRM1,CHRNB4,COL4A3BP,CTTN,DLG1,DMD,DRD1,DRD2,EDN1,EDNRA,EHD3,FBXO32,GATA6,GDNF,GHR,GPD1L,GRIP2,GUCY1A3,HDAC4,HOMER1,HTR7,IGF1,IGFBP5,INPP5F,KCNE4,KCNH2,KCNJ2,KCNMA1,KCNQ1,KDM4A,KLF15,LMOD1,LMOD3,MAP2K3,MAP2K6,MEF2C,MYLK2,MYOZ2,NOS1,NPNT,PDE4D,PDE5A,PPP3CA,PRKAG3,PTGER3,RGS2,RHOA,ROCK2,SCN2B,SCN3B,SCN4B,SGCD,SLC8A3,SLC9A1,SMA…
GO:BP	regulation of endothelial cell proliferation	GO:0001936	1.95125e-09	8.70969	74	4037	40	24356	AIMP1,AKT3,ALDH1A2,APLN,APLNR,ATOH8,BMP2,BMP6,BMPR2,CAV2,EGR3,FGF2,FGFR1,FLT1,FLT4,GHR,HMGB2,HMOX1,JUN,MEF2C,NF1,NGFR,NRAS,PDCD6,PLCG1,PPP1R16B,PRKCA,PROX1,PTPRM,SIRT1,SP1,STAT1,SULF1,TGFBR1,THBS1,VASH1,VASH2,VEGFC,WNT5A,XDH
GO:BP	response to other organism	GO:0051707	2.0832e-09	8.68127	577	4037	165	24356	ABCA1,ABCC9,ABL1,ABR,ACTR2,ACTR3,ADAM9,ADAMTS5,ALPK1,ANKRD1,AQP4,ARF1,ARG2,ATG7,BANK1,BATF3,BCL2,BMP2,BMP6,BNIP3L,CADM1,CD36,CD47,CD86,CD274,CDC73,CDC42EP4,CDK6,CEBPB,CEBPG,CHMP5,CLPS,CMPK2,COCH,COLEC12,CPS1,CRP,CX3CR1,CYBB,CYLD,DAB2IP,DAPK1,DCLK1,DDX1,DGKB,DRD2,DROSHA,ELMOD2,ESR1,FAM46A,FGA,FKBP5,FLNB,FMR1,GFI1,GNG12,GPATCH3,GPM6A,GUCY1A3,HEXIM1,HMGB2,HMGB3,HRAS,IFNAR1,IKBKE,IKZF3,IL8,IPO7,IRAK2…
GO:BP	regulation of lymphocyte activation	GO:0051249	2.55526e-09	8.59256	223	4037	82	24356	ABL1,ADORA2A,ARG2,ATM,BANK1,BCL2,BMI1,CARD11,CBFB,CD5,CD47,CD74,CD86,CD274,CD276,CEBPB,CYLD,DLG1,DLG5,DNAJA3,DROSHA,DUSP3,EFNB2,EGR3,FLOT2,FOXJ1,GPNMB,GPR183,HMGB3,ICOS,ID2,IGF1,IGFBP2,IKZF3,IL7,IL7R,IRF1,ITCH,ITPKB,LOXL3,MALT1,MAPK8IP1,MEF2C,MYB,NCKAP1L,PAG1,PDCD1LG2,PDE5A,PIK3R6,PRKAR1A,PRKCZ,PRNP,RAG1,RASGRP1,RC3H1,RC3H2,RHOA,RIF1,RNF41,SDC4,SFRP1,SHB,SLC39A10,SOCS5,SOS1,SOX13,SUPT6H,TFRC,TGFB…
GO:BP	appendage development	GO:0048736	2.69412e-09	8.56958	148	4037	62	24356	AFF3,ALDH1A2,ALX4,ATRX,BBS7,BMP7,BMPR2,BMPR1A,BMPR1B,CHST11,DLX6,ECE1,FGF9,FGFR1,FLVCR1,FMN1,FREM2,FZD6,GDF5,GREM1,HOXC11,HOXC13,HOXD13,HS6ST2,ID2,IMPAD1,LEF1,LRP4,MED1,MKS1,MSX2,OSR2,PBX1,PKDCC,PLXNA2,PRKAB1,PRRX1,PSEN1,RARG,RC3H2,RDH10,RNF165,ROR2,RPGRIP1L,RSPO2,RUNX2,SEMA3C,SFRP2,SHOX2,SLC7A11,SMOC1,SOX9,SP8,SULF1,TBX2,TBX3,TBX4,TMEM231,TP63,WNT11,WNT5A,WNT8A
GO:BP	neuron apoptotic process	GO:0051402	2.92601e-09	8.53372	134	4037	58	24356	ACVR2B,ADARB1,ADNP,AMBRA1,ANGPT1,ASCL1,BACE1,BARHL1,BCL2,BDNF,BIRC5,CEBPB,CHL1,DLX1,EN2,FAIM2,GABRA5,GABRB2,GABRB3,GDNF,GRIN1,HIPK2,HRAS,IGF1,ITSN1,JUN,KRAS,MAP2K4,MAP3K12,MCL1,MECP2,MEF2C,NF1,NGFR,NONO,NR4A3,NRP1,NTRK2,PINK1,POU4F1,PPARGC1A,PPT1,PRKCI,PRNP,PSEN1,RB1,RHOA,SIX1,SIX4,STAMBP,STXBP1,THRB,TNFRSF21,TP63,TYRO3,WFS1,XIAP,XRCC2
GO:BP	apoptotic signaling pathway	GO:0097190	3.10751e-09	8.50759	363	4037	116	24356	ACVR1B,ADORA2A,AGTR2,ANXA6,ARL6IP5,ATM,BCL2,BCLAF1,BLOC1S2,BMI1,BMPR1B,BRSK2,CASP8AP2,CD74,CEBPB,CTSC,CTTN,CYLD,CYP1B1,DAB2IP,DAPK1,DDX5,DIDO1,DYRK2,E2F1,ERN1,EYA1,EYA3,FAIM2,FASLG,FGA,FGFR1,FNIP2,FXN,GDNF,HGF,HIP1,HIPK1,HIPK2,HMGB2,HMOX1,HRAS,IGF1,IKBKE,IL7,ING5,IVNS1ABP,JMY,KITLG,LRRK2,MADD,MAPK8IP1,MCL1,MLLT11,MYBBP1A,NACC2,NBN,NF1,NFE2L2,NME5,NONO,NRP1,PAK2,PDIA3,PHIP,PINK1,PLAGL2,PMAIP1,POU4…
GO:BP	positive regulation of protein catabolic process	GO:0045732	3.10768e-09	8.50756	152	4037	63	24356	ANKIB1,APC,ARIH1,ARIH2,ASB9,ASB11,ATG7,BBS7,CSNK1A1,CSNK1D,CSNK1E,CUL4B,DAB2,DAB2IP,DNAJB2,DTL,EDEM1,FOXO1,GGA1,GGA3,GPLD1,GSK3A,HECW1,HECW2,HSP90AA1,IGF1,ITCH,LPCAT1,LRRK2,MSN,MYLIP,NEDD4,NEDD4L,NKD1,NSF,OSBPL7,PSEN1,PSMC2,PTEN,PTK2B,RAB7A,RNF41,RNF180,RNF185,RNF144A,RNF144B,RNF19A,SMURF1,SNX9,SOCS4,SOCS5,SOX9,STX5,SUMO1,SUMO2,TMTC3,TNFAIP3,TRIB1,TRIB2,TRIM67,UBQLN1,WNT5A,WWP1
GO:BP	posttranscriptional regulation of gene expression	GO:0010608	3.32923e-09	8.47766	284	4037	97	24356	A1CF,ALKBH5,ATG14,AXIN2,BANK1,CLP1,CNOT8,CNOT6L,CPEB1,CPEB2,CPEB4,CSDC2,CTIF,DAPK1,DCP2,DDX5,DDX25,DICER1,DNAJC3,DPH3,DROSHA,E2F1,EEF2,EIF2S1,EIF4E,EIF4EBP2,EIF4G1,EIF5A,ELAVL1,EN2,EPB41L5,ESR1,FAM129A,FASTKD2,FMR1,FTO,FXR1,GDNF,GIGYF2,GRM5,HELZ,HNRNPD,HNRNPU,IGF2BP1,IGF2BP3,IGFBP5,IREB2,KLHL25,LARP4,LARP6,LIMD1,LIN28A,LIN28B,MAPKAPK2,METTL16,NANOS1,NCBP1,NOLC1,NSUN4,PAIP2,PAPD4,PCBP4,PINK1,POLR2…
GO:BP	regulation of proteolysis	GO:0030162	3.35506e-09	8.4743	415	4037	128	24356	ACVR1C,AHSG,ANKIB1,ANTXR1,ARIH1,ARIH2,ARL6IP5,BBS7,BTRC,CASP8AP2,CAST,CLEC16A,CNTN2,CSNK1A1,CSNK1D,CSNK1E,CSNK2A2,CYFIP2,DAB2,DAB2IP,DAPK1,DERL2,DNAJB2,DNAJB6,EDEM1,EGLN3,EPHA4,ERLEC1,FASLG,FBXW11,FGF2,FNIP1,FURIN,GAS1,GLG1,GPLD1,GRAMD4,GSK3A,HDAC2,HGF,HIP1,HIPK2,INPP5B,ITCH,ITIH5,LATS1,LDLRAD3,LEF1,LRIG2,LRRK2,MAPK14,MGMT,MYH9,NGFR,OPHN1,OSBPL7,OTUD4,PAK2,PAPLN,PAX2,PDCD6,PI15,PMAIP1,PPM1F,PSEN1…
GO:BP	regulation of postsynaptic membrane potential	GO:0060078	4.24187e-09	8.37244	91	4037	45	24356	ADORA2A,ADRB1,CBLN1,CHRNA2,CHRNA5,CHRNA6,CHRNB2,CHRNB4,CHRNG,CUX2,DGKI,GABRA1,GABRA3,GABRA4,GABRA5,GABRA6,GABRB2,GABRB3,GABRE,GABRG2,GHR,GLRA2,GRIA1,GRIA3,GRIK3,GRIN1,GRIN2A,GRIN2B,GRIN3A,GRM1,GRM5,KCND2,LRRK2,MECP2,MEF2C,MPP2,NETO1,NLGN1,NRXN1,P2RX5,PPP3CA,PTEN,RAB3GAP1,SLC8A3,TMEM108
GO:BP	organophosphate metabolic process	GO:0019637	4.26495e-09	8.37009	632	4037	176	24356	ABHD5,ABHD6,ACACA,ACPP,ACSL3,ACSM5,ACSS2,ADCY1,ADCY2,ADCY6,ADK,AGPAT3,AGPAT4,AK1,AK2,AK4,ALDH5A1,ALDOB,AMBRA1,AMPD3,ATG14,ATM,BPGM,BPNT1,CDS1,CDS2,CEPT1,CMPK1,CMPK2,CNP,CPS1,CSF1R,DAB2IP,DCK,DPAGT1,DUT,EFR3B,ELOVL4,ELOVL7,EPHA8,ETNK1,ETNK2,FABP3,FAM126A,FLT1,GATA6,GCK,GFPT1,GFPT2,GK,GNAI3,GNB3,GPD1,GPD2,GPD1L,GPI,GPLD1,GUCA1A,GUCA1B,GUCY1A3,H6PD,HDAC4,HK2,HMGCR,HPRT1,IGF1,IMPA1,IMPAD1,INPP5B,INPP…
GO:BP	epidermis development	GO:0008544	4.46365e-09	8.35031	164	4037	66	24356	ABCA12,ACVR1B,ADAM9,ALDH3A2,ALX4,APCDD1,ATP2C1,BCL2,BCL11B,CLIC4,CLIC5,CLRN1,EDA,EDAR,FERMT1,FGF7,FGFR1,FLNB,FOSL2,FZD3,FZD6,GAL,GORAB,GRHL3,H2AFY,HOXA7,HOXC13,IGFBP5,INSR,JAG1,LATS1,LGR4,LRP4,LRTOMT,MAFG,MED1,MSX2,MYO5A,NCOA3,NF1,NSDHL,OVOL1,PAFAH1B1,PAX6,PPARA,PTPRQ,ROCK2,SATB1,SEC24B,SLC9A3R1,SMO,SOS1,SOSTDC1,SOX9,SOX21,TMEM79,TNFRSF19,TP63,USH2A,VDR,WNT16,WNT10A,WNT5A,YAP1,ZDHHC21,ZMPSTE24
GO:BP	exocytosis	GO:0006887	4.67392e-09	8.33032	198	4037	75	24356	ABCA12,ABR,ATP2A2,CACNA1G,CADPS,CADPS2,CFTR,CLASP1,CPLX2,DDI1,EXOC4,EXOC5,EXOC6,EXOC8,FGA,GSK3A,IL1RAPL1,ITGB2,KIT,LIN7C,LRRK2,MICAL3,MYO5A,NAPA,NAPB,NLGN1,NR4A3,PCLO,PREPL,PSEN1,RAB15,RAB31,RAB11A,RAB27A,RAB33B,RAB3B,RAB3GAP1,RAB7A,RAB8A,RAB8B,RASGRP1,RIMS2,RIMS3,RIMS4,RPH3AL,SCAMP1,SCRN1,SCRN3,SDC4,SNAP29,SNX4,STAM,STEAP2,STX11,STXBP1,STXBP3,STXBP5,STXBP6,STXBP5L,SYNGR3,SYNJ1,SYT1,SYT2,SYT4,SYT…
GO:BP	glycoprotein metabolic process	GO:0009100	4.69794e-09	8.32809	257	4037	90	24356	ACAN,B3GALNT1,B3GALNT2,B3GNT2,B3GNT7,B3GNT9,B4GALT1,B4GALT7,BCL2,BMP2,BMPR2,BMPR1B,C1GALT1,CHST3,CHST11,CHSY1,CSGALNACT1,DPAGT1,DPY19L1,DPY19L3,DPY19L4,DSEL,EDEM1,EDEM3,EGFLAM,ERP44,FAM20B,FKTN,FUT4,FUT8,FUT9,FUT10,GALNT1,GALNT2,GALNT3,GALNT6,GALNT7,GALNT10,GALNT11,GALNT13,GCNT1,GFPT1,GFPT2,GLCE,GORASP1,GXYLT1,HS6ST2,HS6ST3,IGF1,IMPAD1,MAN1A2,MANBA,MGAT1,MGAT3,MGAT4A,MGAT5B,NDST2,NDST3,NECAB1,NGL…
GO:BP	kidney epithelium development	GO:0072073	4.7348e-09	8.3247	101	4037	48	24356	AGTR2,ARG2,BCL2,BMP2,BMP7,CALB1,CTNNBIP1,DLG1,EFNB2,EPHA4,EYA1,FAT4,FGF1,FGF2,FGFR1,FMN1,FOXJ1,GDF11,GDNF,GREM1,GZF1,HEYL,ILK,JAG1,KIF26B,KLF15,KLHL3,LGR4,MEF2C,MYO1E,NPNT,PAX2,PBX1,PTPRO,RET,ROBO2,SFRP1,SIM1,SIX1,SIX4,SMAD3,SMAD5,SMO,SOX9,WNT4,WNT11,WWTR1,YAP1
GO:BP	bone development	GO:0060348	5.02045e-09	8.29926	157	4037	64	24356	ABI1,AXIN2,BBX,BMP2,BMP6,BMPR2,BMPR1B,CHSY1,CITED2,CLDN18,COCH,CSGALNACT1,FAT4,FBN1,FGF18,FLI1,FOXN3,GLG1,GREM1,IGF1,IMPAD1,INSIG1,KIT,MATN1,MBTPS2,MED1,MEF2C,MEF2D,MEIS1,MMP16,MSX2,NOTCH2,OSR2,PAFAH1B1,PAPSS2,PDGFC,PHOSPHO1,PIP4K2A,PLXNB3,PRPSAP2,PTPN11,RAB23,RARG,RHOA,RUNX2,SEMA4D,SFRP2,SH3PXD2B,SHOX2,SMAD5,SOX9,SRF,STC1,SULF1,SULF2,TAPT1,TGFBR2,TMEM119,TNFSF11,TRIM45,TRIP11,TTC9,WASF2,ZMPSTE24
GO:BP	actin filament organization	GO:0007015	5.23932e-09	8.28073	290	4037	98	24356	ABI1,ABI2,ABL1,ACTN2,ACTR2,ACTR3,AIF1L,ARF6,ARHGAP6,ARHGAP12,ARHGAP28,ARHGAP36,ARHGEF10L,ARPC2,ARPC4,ARPC5,BAG4,BAIAP2,BCL2,C15ORF62,CAP2,CAPZA1,CD2AP,CDC42EP1,CDC42EP4,CFL2,CLASP1,CLRN1,CORO7,CTGF,CTTN,DLG1,DPYSL3,EMP2,ERMN,FAM107A,FCHSD1,FMN1,GHR,GMFB,HIP1,JMY,LATS1,LMOD1,LMOD3,MICAL3,NCKAP1,NCKAP1L,NEDD9,NRP1,PACSIN1,PAK1,PDLIM3,PLEKHH2,PPFIA1,PPM1E,PPM1F,PPP1R9A,PRKCE,PRKCI,PROX1,PSTPIP2,PTK2…
GO:BP	negative regulation of catalytic activity	GO:0043086	5.41358e-09	8.26652	435	4037	132	24356	ABL1,ADARB1,AHSG,AIDA,AMOT,APC,ARPP19,ATP2B4,BAG4,BMP7,CAST,CBL,CDKN1A,CDKN2B,CEP85,CHORDC1,CNST,CSRNP2,CSRNP3,DAB2IP,DFFA,DGKI,DLG3,DNAJB6,DNAJC3,DUSP3,DUSP4,DUSP5,DUSP6,DUSP8,DUSP16,ELL,ENSA,EPHB2,FAF2,FNIP1,FNIP2,FRY,FURIN,GADD45A,GFI1,H2AFY,HEXIM1,HGF,HIPK3,HMGCR,HNRNPU,HRAS,IL7,ITIH5,KDM5A,KIAA0430,LATS1,LATS2,LEF1,LEPR,LRCH1,LRP6,LRRK2,MAPT,MLLT1,MSTN,MYO1D,NCKAP1L,NF1,NOS1,PAK2,PAPLN,PAQR3…
GO:BP	hindbrain development	GO:0030902	5.42959e-09	8.26523	98	4037	47	24356	ABL1,ALDH1A2,ARCN1,ARL13B,ASCL1,ATRN,B4GALT2,BCL2,BMP7,CBLN1,CDK5R1,CLP1,CRK,DAB1,EN2,FAIM2,FGF2,FZD4,GBX2,GRIN1,HOXB2,KLHL1,LEF1,LMX1A,MAFB,MECP2,NANOS1,NFIB,OPHN1,PDCD2,PHOX2B,PLXNA2,POU4F1,PROX1,PTPN11,RBFOX2,RERE,RORA,RPGRIP1L,SEC24B,SEMA4C,SEZ6L,SMO,SOCS7,UQCRQ,WLS,ZNF365
GO:BP	central nervous system neuron development	GO:0021954	5.88065e-09	8.23057	61	4037	35	24356	ADARB1,ASCL1,AUTS2,CNTN2,CRK,DCLK1,DCX,DRD1,DRD2,EPHA4,EPHB1,EPHB2,EPHB3,FBXO45,FEZF2,GBA2,GBX2,HSP90AA1,MAP2,MYCBP2,NANOS1,NDEL1,NFIB,NIN,NRP1,NRP2,NTRK2,PAFAH1B1,PHOX2B,PLXNA4,PTEN,SEMA3A,TSKU,UQCRQ,WNT5A
GO:BP	neural crest cell differentiation	GO:0014033	6.23059e-09	8.20547	76	4037	40	24356	ALDH1A2,BMP7,BMPR1A,CITED2,EDN1,EDNRA,ERBB4,FRZB,GBX2,GDNF,ID2,JAG1,KBTBD8,KITLG,KLHL12,LRP6,MEF2C,NOLC1,NRP1,NRP2,PDCD6,PHOX2B,RDH10,RET,SEMA3A,SEMA3C,SEMA3D,SEMA3F,SEMA4D,SEMA5A,SEMA6A,SEMA6B,SEMA6D,SEMA7A,SFRP1,SMO,SOX9,SOX10,TAPT1,WNT10A
GO:BP	appendage morphogenesis	GO:0035107	6.38469e-09	8.19486	122	4037	54	24356	AFF3,ALDH1A2,ALX4,ATRX,BMP7,BMPR1A,BMPR1B,CHST11,DLX6,ECE1,FGF9,FGFR1,FLVCR1,FMN1,FREM2,FZD6,GDF5,GREM1,HOXC11,HOXD13,ID2,IMPAD1,LEF1,LRP4,MED1,MKS1,MSX2,OSR2,PBX1,PKDCC,PLXNA2,PRRX1,PSEN1,RARG,RDH10,RNF165,ROR2,RPGRIP1L,RSPO2,RUNX2,SEMA3C,SFRP2,SHOX2,SOX9,SP8,SULF1,TBX2,TBX3,TBX4,TMEM231,TP63,WNT11,WNT5A,WNT8A
GO:BP	response to BMP	GO:0071772	6.38469e-09	8.19486	122	4037	54	24356	ABL1,ACVR2A,ACVR2B,BMP2,BMP6,BMP7,BMPR2,BMPR1A,BMPR1B,CTDSPL2,DDX5,DLX1,EGR1,FBN1,FZD1,GATA6,GDF5,GDF6,GDF7,GREM1,GREM2,HEYL,HIPK2,ID2,ILK,LEF1,LEMD2,LEMD3,LRP2,LRP4,MSX2,NBL1,NEO1,PDCD4,PHOX2B,PPM1A,RGMB,RNF165,ROR2,RUNX2,SFRP1,SFRP2,SMAD1,SMAD5,SMURF1,SOSTDC1,SOX9,SULF1,TOB1,TRIM33,TWSG1,UBE2O,VWC2L,WNT5A
GO:BP	cellular response to BMP stimulus	GO:0071773	6.38469e-09	8.19486	122	4037	54	24356	ABL1,ACVR2A,ACVR2B,BMP2,BMP6,BMP7,BMPR2,BMPR1A,BMPR1B,CTDSPL2,DDX5,DLX1,EGR1,FBN1,FZD1,GATA6,GDF5,GDF6,GDF7,GREM1,GREM2,HEYL,HIPK2,ID2,ILK,LEF1,LEMD2,LEMD3,LRP2,LRP4,MSX2,NBL1,NEO1,PDCD4,PHOX2B,PPM1A,RGMB,RNF165,ROR2,RUNX2,SFRP1,SFRP2,SMAD1,SMAD5,SMURF1,SOSTDC1,SOX9,SULF1,TOB1,TRIM33,TWSG1,UBE2O,VWC2L,WNT5A
GO:BP	limb development	GO:0060173	6.9121e-09	8.16039	147	4037	61	24356	AFF3,ALDH1A2,ALX4,ATRX,BBS7,BMP7,BMPR2,BMPR1A,BMPR1B,CHST11,DLX6,ECE1,FGF9,FGFR1,FLVCR1,FMN1,FREM2,FZD6,GDF5,GREM1,HOXC11,HOXC13,HOXD13,HS6ST2,ID2,IMPAD1,LEF1,LRP4,MED1,MKS1,MSX2,OSR2,PBX1,PKDCC,PLXNA2,PRKAB1,PRRX1,PSEN1,RARG,RC3H2,RDH10,RNF165,ROR2,RPGRIP1L,RSPO2,RUNX2,SEMA3C,SFRP2,SHOX2,SLC7A11,SMOC1,SOX9,SP8,SULF1,TBX2,TBX3,TBX4,TMEM231,TP63,WNT5A,WNT8A
GO:BP	pallium development	GO:0021543	7.22702e-09	8.14104	112	4037	51	24356	ASCL1,BTBD3,CDK5R1,CDON,CEP120,CNTNAP2,CRK,DAB1,DAB2IP,DCX,DLX1,DLX2,DRD1,EMX2,EPHA5,FAT4,FBXO45,FEZF2,FUT10,GNG12,GRIN1,GSK3A,ID4,IGF2BP1,KIRREL3,LEF1,LMX1A,NDEL1,NEUROD6,NF1,NKX2-1,NR4A3,NRP1,NRP2,NTRK2,PAFAH1B1,PAX6,PEX13,PROX1,PSEN1,PTEN,RHOA,SEMA3A,SMO,SOCS7,SRF,SRGAP2,TACC1,TMEM108,TRA2B,UQCRQ
GO:BP	regulation of supramolecular fiber organization	GO:1902903	7.44707e-09	8.12801	219	4037	80	24356	ABL1,ACTN2,ACTR2,ACTR3,AEBP1,APC,ARF6,ARHGAP6,ARHGAP28,ARHGEF10L,ARPC2,ARPC4,ARPC5,BAG4,BAIAP2,C15ORF62,CAPZA1,CDC42EP1,CDC42EP4,CFL2,CLASP1,CTGF,CTTN,DLG1,DYRK1A,EDN1,FCHSD1,FMN1,GMFB,JMY,LATS1,LMOD1,LMOD3,MAP1A,MAP1B,MAPT,MECP2,MEF2C,MID1,MID1IP1,NAV3,NCKAP1,NCKAP1L,NIN,NRP1,PAK1,PLEKHH2,PPFIA1,PPM1E,PPM1F,PRKCE,PROX1,PSEN1,PTK2B,RAPGEF3,RB1,RHOA,RHOBTB2,RICTOR,ROCK2,SH3PXD2B,SPAST,SPTBN1,SSH2,…
GO:BP	RNA catabolic process	GO:0006401	7.8854e-09	8.10318	162	4037	65	24356	ALKBH5,ATM,AXIN2,CNOT6,CNOT8,CNOT6L,CSDC2,CSDE1,DCP2,DCP1A,DDX5,DIS3,DNA2,DROSHA,E2F1,ELAVL1,EXOSC8,FMR1,FTO,FXR1,GDNF,GEN1,GIGYF2,HNRNPD,HNRNPU,IGF2BP1,LIN28A,LIN28B,LSM1,MAPKAPK2,METTL16,MRTO4,MTPAP,NANOS1,NCBP1,PAN3,PAPD4,PAPD7,PATL1,PATL2,PCBP4,PKP1,POLR2D,PRR5L,PUM2,RBM8A,RC3H1,RNASEH2B,RNASEL,RNPS1,SAMD4A,SAMD4B,SLC11A1,SMG1,SMG5,SYNCRIP,TNRC6A,TNRC6B,TNRC6C,TOB1,UPF2,XRN1,YTHDF2,ZC3H12A,ZF…
GO:BP	regulation of intracellular transport	GO:0032386	9.09991e-09	8.04096	208	4037	77	24356	ACTN2,ANGPT1,ATP2A2,BAG4,BNIP3L,CD36,CDH1,CDK5R1,CTDSPL2,DAB2,DERL2,DNAJC13,DNAJC27,EDEM1,ERLEC1,FAM65A,FERMT1,GAS1,GSK3A,HRAS,INPP5F,INSIG1,KCNB1,LDLRAP1,LRRK2,MAP1B,MAPK14,MSN,MYLK2,NAPA,NAPB,NDEL1,NEDD4,NF1,NLGN1,NUS1,OPHN1,PINK1,PPM1A,PPP1R12A,PREPL,PRNP,PRR5L,PTPN1,PTPN11,PTPN14,RAB23,RAB3GAP1,RANGAP1,RAPGEF3,REEP1,REEP2,RIMS2,RIMS3,RIMS4,RIOK2,SAR1B,SCP2,SEC16B,SEC24B,SIAH3,SLC35D3,SMO,SNX4…
GO:BP	protein localization to cell periphery	GO:1990778	9.09991e-09	8.04096	208	4037	77	24356	ABCA12,ACSL3,ACTN2,ANK2,ANK3,APPL1,ARF6,ARHGAP44,ARHGEF16,ARL3,ARL13B,ATP1B3,BAG4,CACNG2,CACNG4,CDH1,CNST,DAB2,DLG1,DPP10,EFR3B,EHD3,EMP2,EPB41,EXOC5,FAM126A,FLOT2,GGA1,GGA3,GOLGA7,GORASP1,GPR158,GRIN1,GRIN2A,HRAS,KIF5B,LDLRAP1,LIN7C,LRP6,LZTFL1,MYO5A,NSF,NUMB,PDZD11,PIP5K1A,PKDCC,PPFIA1,PPP2R5A,PRKCI,PRKCZ,PRNP,PTPN9,RAB31,RAB11A,RAB3B,RAB8A,RAB8B,RABEP1,RAP2A,RAPGEF2,RHOQ,ROCK2,SCN3B,SDC4,SLC9A…
GO:BP	positive regulation of supramolecular fiber organization	GO:1902905	9.51315e-09	8.02168	130	4037	56	24356	ABL1,ACTN2,ACTR2,ACTR3,ARF6,ARHGEF10L,ARPC2,ARPC4,ARPC5,BAG4,BAIAP2,C15ORF62,CDC42EP1,CDC42EP4,CFL2,CTGF,CTTN,DLG1,EDN1,FMN1,GMFB,JMY,LMOD1,LMOD3,MAPT,MECP2,NAV3,NCKAP1,NCKAP1L,NIN,NRP1,PAK1,PPM1E,PPM1F,PRKCE,PROX1,PSEN1,PTK2B,RAPGEF3,RB1,RHOA,RHOBTB2,RICTOR,ROCK2,SH3PXD2B,SPAST,SWAP70,SYNPO,SYNPO2,TESK1,TGFB3,TGFBR1,TGFBR2,WASL,WNT4,WNT11
GO:BP	negative regulation of MAPK cascade	GO:0043409	9.96385e-09	8.00157	96	4037	46	24356	ABL1,AIDA,ASH1L,BMP7,CYLD,DAB2IP,DAG1,DLG1,DMD,DUSP3,DUSP4,DUSP5,DUSP6,DUSP8,DUSP16,EPHB2,FKTN,FOXM1,FOXO1,HIPK3,HMGCR,ITCH,LEMD2,LMO3,MECOM,NF1,PAFAH1B1,PAQR3,PHB,PRDM15,PTEN,PTPN1,PTPRR,RAPGEF1,RGS2,SFRP1,SFRP2,SLC9A3R1,SPRED1,SPRED2,SPRY3,SPRY4,STK38,TIMP3,TNIP1,ZMYND11
GO:BP	epithelial to mesenchymal transition	GO:0001837	1.00809e-08	7.9965	106	4037	49	24356	AXIN2,BMP2,BMP7,BVES,CDH5,CLASP1,DAB2,DAB2IP,DAG1,DDX5,DLG5,EPB41L5,FGF1,FGF2,FGFR1,GLIPR2,GREM1,GSK3A,HEYL,ID2,KBTBD8,KLHL12,LEF1,LOXL2,LOXL3,LRP6,MSX2,NKX2-1,NOLC1,PDCD6,PPP3R1,PTEN,RHOA,RUNX2,SFRP1,SFRP2,SMAD3,SOX9,STRAP,TCF7L2,TGFB3,TGFBR1,TGFBR2,TGFBR3,WNT4,WNT11,WNT16,WNT5A,WWTR1
GO:BP	positive regulation of protein serine/threonine kinase activity	GO:0071902	1.03682e-08	7.9843	193	4037	73	24356	ADAM9,ALS2,ATP2B4,BMP2,CAB39,CARD11,CCND1,CCNK,CCNY,CCNYL1,CDK5R1,CSF1R,DAB2IP,DAZAP2,EDN1,EPHA4,ERN1,FGF1,FGF2,FGF18,FGFR1,FLT1,FRS2,FZD4,GADD45A,GADD45G,GHR,GRM1,GRM4,HGF,HRAS,IGF1,INSR,IQGAP3,KIT,KITLG,LRRK2,MADD,MAP2K3,MAP2K4,MAP2K6,MAP3K7,MAP3K12,MAP3K13,MAP4K3,MAPK8IP3,MLKL,PAK1,PARP16,PDE5A,PDGFC,PDGFD,PIK3R6,PROX1,PSEN1,PTPN1,PTPN11,RAF1,RAPGEF2,RASGRP1,RET,RHOA,SAMD5,SHC1,SIRT1,SPAG9,SYA…
GO:BP	bone mineralization	GO:0030282	1.0894e-08	7.96281	77	4037	40	24356	ACVR2A,ACVR2B,AHSG,ANKH,ASPN,AXIN2,BCOR,BMP2,BMP6,BMP7,BMPR2,BMPR1A,BMPR1B,CD276,FGF23,GREM1,IGF1,KL,KLF10,LGR4,MATN1,MEF2C,NBR1,OMD,OSR2,PHOSPHO1,PKDCC,PTK2B,PTN,RSPO2,S1PR1,SLC8A1,SNX10,SOX9,TGFB3,TMEM119,TXLNG,WNT4,WNT11,ZMPSTE24
GO:BP	negative regulation of canonical Wnt signaling pathway	GO:0090090	1.13483e-08	7.94507	93	4037	45	24356	APC,AXIN2,BMP2,CSNK1A1,CTNND1,CYLD,DAB2,DAB2IP,DKK2,EGR1,FERMT1,FOXO1,FRZB,FZD1,FZD6,G3BP1,GREM1,LATS1,LATS2,LIMD1,LRP4,MAPK14,MCC,NKD1,PTPRO,RAPGEF1,RBMS3,ROR2,SFRP1,SFRP2,SHISA6,SIAH2,SLC9A3R1,SOSTDC1,SOX9,SOX10,STK3,TCF7L2,TLE1,TLE4,TMEM170B,TNN,WNT11,WNT5A,WWTR1
GO:BP	regulation of dendrite development	GO:0050773	1.14356e-08	7.94174	74	4037	39	24356	ARF6,ARHGAP44,ASAP1,BMP7,CAPRIN1,CDK5R1,CRK,CSMD3,CUX2,DAB2IP,DLG5,EPHA4,FMR1,GORASP1,GRIN1,HECW1,HECW2,LRRK2,MAPK6,MARK1,MEF2C,NEDD4,NEDD4L,NLGN1,OBSL1,PACSIN1,PAFAH1B1,PPP3CA,PSEN1,PTEN,RAP2A,RAPGEF2,SDC2,SDK1,SEMA4D,SS18L1,TMEM106B,VLDLR,YWHAH
GO:BP	autophagosome organization	GO:1905037	1.17949e-08	7.9283	71	4037	38	24356	AMBRA1,ATG7,ATG13,ATG14,ATG9A,ATG9B,GABARAPL2,KIAA1324,LRRK2,LRSAM1,MAP1LC3A,MAP1LC3B,MFN2,PIK3C2B,PIKFYVE,PINK1,PIP4K2A,PIP4K2B,PSEN1,RAB23,RAB1A,RAB33B,RAB3GAP1,RAB3GAP2,RAB7A,SH3GLB1,SMCR8,SMURF1,STX17,TBC1D14,TMEM41B,TP53INP1,TP53INP2,TRAPPC8,UBQLN1,ULK2,VMP1,WIPI1
GO:BP	negative regulation of neuron apoptotic process	GO:0043524	1.28161e-08	7.89224	90	4037	44	24356	ADNP,AMBRA1,ANGPT1,BARHL1,BCL2,BDNF,BIRC5,CEBPB,CHL1,DLX1,EN2,FAIM2,GABRA5,GABRB2,GABRB3,GDNF,GRIN1,HIPK2,HRAS,IGF1,ITSN1,JUN,KRAS,MAP2K4,MAP3K12,MECP2,MEF2C,NONO,NR4A3,NRP1,NTRK2,PINK1,POU4F1,PPARGC1A,PPT1,PRKCI,RHOA,SIX1,SIX4,STAMBP,STXBP1,TYRO3,WFS1,XRCC2
GO:BP	regulation of actin filament-based process	GO:0032970	1.32355e-08	7.87826	249	4037	87	24356	ABL1,ACTN2,ACTR2,ACTR3,ANK2,ARF6,ARHGAP6,ARHGAP28,ARHGAP44,ARHGEF10L,ARPC2,ARPC4,ARPC5,BAG4,BAIAP2,C15ORF62,CAPZA1,CCDC88A,CD2AP,CDC42EP1,CDC42EP4,CDK5R1,CFL2,CLASP1,CRK,CSF1R,CTGF,CTTN,DLG1,EDN1,EFNA5,EPHA5,FAM107A,FCHSD1,FMN1,FRMD6,GMFB,GRHL3,HRAS,ITGB3,JMY,LATS1,LMOD1,LMOD3,MEF2C,MYH9,MYLK2,NCKAP1,NCKAP1L,NRP1,PAK1,PDE4D,PLEKHH2,PPFIA1,PPM1E,PPM1F,PRKCE,PROX1,PTK2B,RAPGEF3,RHOA,RHOBTB2,RHOBTB3…
GO:BP	peptidyl-tyrosine modification	GO:0018212	1.33567e-08	7.8743	237	4037	84	24356	ABI1,ABI2,ABL1,ABL2,ANGPT1,ARL2BP,BANK1,CARD11,CBL,CD36,CD74,CLK3,CSF1R,DYRK2,DYRK1A,EFEMP1,EFNA5,EPHA4,EPHA5,EPHA6,EPHA8,EPHB1,EPHB2,EPHB3,ERBB4,FGF7,FGFR1,FGFR2,FLT1,FLT4,GHR,GREM1,GRM5,HCK,HGF,IGF1,IGF1R,IL7,IL22RA2,IL6R,INPP5F,INSR,ITGB2,ITGB3,JAK1,KIT,KITLG,LRP4,MAP3K7,NEDD9,NRP1,NTRK2,PAK2,PDGFC,PDGFD,PDGFRA,PEAK1,PKDCC,PRKCE,PRKCZ,PRNP,PSEN1,PTK2B,PTPN1,RAP2B,RAP2C,RET,RICTOR,ROR2,RYK,SDC4…
GO:BP	positive regulation of synaptic transmission	GO:0050806	1.58785e-08	7.79919	84	4037	42	24356	ABL1,ADCY1,ADORA2A,CA2,CA7,CACNG2,CACNG4,CALB1,CLSTN1,CUX2,DRD1,DRD2,EPHA4,EPHB2,FAM107A,GFAP,GRIN2A,GRIN2B,KIF5B,LRRTM2,MECP2,MME,MPP2,NETO1,NF1,NLGN1,NRXN1,NTRK2,PAIP2,PINK1,PRKCE,PTEN,RAB3B,RAB3GAP1,RIMS2,RIMS3,RIMS4,SCGN,SLC1A3,SLC24A2,SLC8A3,SYT1
GO:BP	cell fate commitment	GO:0045165	1.61341e-08	7.79226	183	4037	70	24356	APC,ASCL1,BCL2,BCL11B,BMP2,BMPR1A,CDC73,CDON,CEBPB,CHD3,CYLD,DLX1,DLX2,EBF2,ELF5,EPAS1,ERBB4,EYA1,FEZF2,FGFR1,FZD7,GAS1,GATA6,GDF7,ID2,IL7,IRF4,LATS1,LMO4,LOXL3,MEF2C,MITF,MYT1L,NKX2-1,NKX2-2,ONECUT2,PAX6,PAX7,POU4F1,PROX1,PRRX1,PSEN1,RHOA,ROR2,RORA,RTF1,RUNX2,SFRP1,SFRP2,SH3PXD2B,SIX1,SMAD5,SMARCC2,SMO,SOSTDC1,SOX6,SOX9,SOX13,TBX2,TBX3,TCF7L2,TGFBR1,TLE4,TLX3,WNT4,WNT11,WNT16,WNT10A,WNT5A,WNT8A
GO:BP	endothelial cell migration	GO:0043542	1.64551e-08	7.7837	135	4037	57	24356	ABL1,AKT3,AMOT,AMOTL1,ANGPT1,ANGPT2,ATOH8,BMPR2,CCBE1,CYP1B1,DAB2IP,DLL4,EFNB2,EGR3,EMP2,ETS1,FGF1,FGF2,FGF18,FGFR1,FLT4,GLUL,GPI,GPLD1,GREM1,HMOX1,LGALS8,LOXL2,MAP2K3,MAP3K3,MECP2,MEF2C,MYH9,NF1,NOV,NRP1,NUS1,PDCD6,PLCG1,PRKCA,PROX1,PTEN,PTK2B,PTPRM,RHOA,ROCK2,SIRT1,SMOC2,SP1,SPRED1,SRF,STC1,TGFBR1,THBS1,VASH1,WNT5A,ZC3H12A
GO:BP	camera-type eye development	GO:0043010	1.71237e-08	7.7664	226	4037	81	24356	ACVR2B,ALDH1A2,BCL2,BCL11B,BMP7,BMPR2,BMPR1B,CALB1,CDON,CITED2,CLIC4,COL4A1,CYP1B1,DCX,DLG1,DLL4,DLX1,DLX2,EFEMP1,EPHB1,EPHB2,FBN1,FGF2,FRS2,FZD4,GDF11,GEN1,GNB1,GPD2,GPM6A,GRHL3,HCN1,HIPK1,HIPK2,JAG1,JMJD6,JUN,KERA,LEF1,LIMK2,LPCAT1,MAF,MED1,MEIS1,MFN2,MIP,MITF,NF1,NHS,NRP1,NTRK2,OSR2,PAX6,PDGFRA,POU4F2,PROX1,PTPRM,RAB11FIP4,RAB3GAP1,RARG,RDH10,RHO,RPGRIP1L,SDK2,SIX3,SLC4A5,SMAD3,SOS1,SOX9,SRF,T…
GO:BP	limb morphogenesis	GO:0035108	1.72918e-08	7.76216	121	4037	53	24356	AFF3,ALDH1A2,ALX4,ATRX,BMP7,BMPR1A,BMPR1B,CHST11,DLX6,ECE1,FGF9,FGFR1,FLVCR1,FMN1,FREM2,FZD6,GDF5,GREM1,HOXC11,HOXD13,ID2,IMPAD1,LEF1,LRP4,MED1,MKS1,MSX2,OSR2,PBX1,PKDCC,PLXNA2,PRRX1,PSEN1,RARG,RDH10,RNF165,ROR2,RPGRIP1L,RSPO2,RUNX2,SEMA3C,SFRP2,SHOX2,SOX9,SP8,SULF1,TBX2,TBX3,TBX4,TMEM231,TP63,WNT5A,WNT8A
GO:BP	peptidyl-tyrosine phosphorylation	GO:0018108	1.73116e-08	7.76166	234	4037	83	24356	ABI1,ABI2,ABL1,ABL2,ANGPT1,ARL2BP,BANK1,CARD11,CBL,CD36,CD74,CLK3,CSF1R,DYRK2,DYRK1A,EFEMP1,EFNA5,EPHA4,EPHA5,EPHA6,EPHA8,EPHB1,EPHB2,EPHB3,ERBB4,FGF7,FGFR1,FGFR2,FLT1,FLT4,GHR,GREM1,GRM5,HCK,HGF,IGF1,IGF1R,IL7,IL22RA2,IL6R,INPP5F,INSR,ITGB2,ITGB3,JAK1,KIT,KITLG,LRP4,MAP3K7,NEDD9,NRP1,NTRK2,PAK2,PDGFC,PDGFD,PDGFRA,PEAK1,PKDCC,PRKCE,PRKCZ,PRNP,PSEN1,PTK2B,PTPN1,RAP2B,RAP2C,RET,RICTOR,ROR2,RYK,SDC4…
GO:BP	regulation of cell size	GO:0008361	2.09742e-08	7.67832	118	4037	52	24356	ABL1,AKT3,BDNF,BMPR2,CDK5R1,CLCN3,CREB1,E2F4,EDN1,EFNA5,GNB3,IFRD1,IL7R,IQGAP3,KCNMA1,LRRC8A,LRRC8B,LRRC8C,MAP2,MAP1B,MAPT,MSN,NRP1,NTRK2,PLXNA4,POU4F2,PTEN,RAB11A,RAP1GAP2,RET,RHOA,RYK,SEMA3A,SEMA3C,SEMA3D,SEMA3F,SEMA4D,SEMA5A,SEMA6A,SEMA6B,SEMA6D,SEMA7A,SLC12A4,SLC12A5,SLC9A3R1,SRF,TTL,ULK2,VAV3,WDR36,WDTC1,WNT5A
GO:BP	autophagosome assembly	GO:0000045	2.1611e-08	7.66532	69	4037	37	24356	AMBRA1,ATG7,ATG13,ATG14,ATG9A,ATG9B,GABARAPL2,KIAA1324,LRRK2,LRSAM1,MAP1LC3A,MAP1LC3B,MFN2,PIKFYVE,PINK1,PIP4K2A,PIP4K2B,PSEN1,RAB23,RAB1A,RAB33B,RAB3GAP1,RAB3GAP2,RAB7A,SH3GLB1,SMCR8,SMURF1,STX17,TBC1D14,TMEM41B,TP53INP1,TP53INP2,TRAPPC8,UBQLN1,ULK2,VMP1,WIPI1
[truncated: 1,505 more rows]
