# Supplementary material for: Marek’s disease vaccines-induced differential expression of known and novel microRNAs in primary lymphoid organ bursae of White Leghorn
Source: Vet Res. 2020 Feb 24;51:19. doi: 10.1186/s13567-020-00746-4 (PMC7038564; doi:10.1186/s13567-020-00746-4)
Supplement: Supplementary file 12 — Additional file 12: GO terms enriched by target genes of a differentially expressed miRNA in bursae of line 72birds in response to Rispens vaccination. Gene Ontology analysis of a list of target genes of a differentially expressed microRNA of line 72 birds 26 days post CVI988/Rispens vaccination. [file 13567_2020_746_MOESM12_ESM.xlsx]

## Sheet: 7SigTGgProfiler_ggallus_6-13-20
source	term_name	term_id	adjusted_p_value	negative_log10_of_adjusted_p_value	term_size	query_size	intersection_size	effective_domain_size	intersections
GO:MF	binding	GO:0005488	0.0284416	1.54605	9937	9	9	24356	ATP1B3,COL12A1,CTIF,GFPT2,IYD,MED13,PTPRN,TLX3,ZNF618
GO:CC	collagen type XII trimer	GO:0005595	0.0214321	1.66894	1	9	1	24356	COL12A1
GO:CC	anchoring collagen complex	GO:0030934	0.0214321	1.66894	1	9	1	24356	COL12A1
GO:CC	FACIT collagen trimer	GO:0005593	0.0428571	1.36798	2	9	1	24356	COL12A1
KEGG	Alanine, aspartate and glutamate metabolism	KEGG:00250	0.0496725	1.30388	27	9	1	24356	GFPT2
WP	Calcium Regulation in the Cardiac Cell	WP:WP808	0.0248525	1.60463	68	9	1	24356	ATP1B3
